# Supplementary material for: Probabilistic tsunami forecasting for early warning
Source: Nat Commun. 2021 Sep 28;12:5677. doi: 10.1038/s41467-021-25815-w (PMC8479076; doi:10.1038/s41467-021-25815-w)
Supplement: Supplementary file 4 — Supplementary Dataset 1. Detailed information about Forecast Points. [file 41467_2021_25815_MOESM4_ESM.csv]

n.	lon	lat	depth
1	-5.4167	36.1578	-48.51
2	19.3701	41.075	-52.05
3	19.3219	40.8917	-47.08
4	19.2721	40.7167	-47.03
5	19.275	40.5312	-51.74
6	19.3333	40.3673	-55.43
7	19.45	40.2202	-83.73
8	19.8515	40.0333	-55.12
9	19.9459	39.875	-51.58
10	19.7378	39.8417	-48.86
11	19.5298	39.8	-54.5
12	19.6667	39.6751	-50.61
13	19.9417	39.3973	-41.13
14	20.1417	39.3123	-61.04
15	20.3583	39.2693	-62.54
16	20.525	39.1592	-50.92
17	20.6895	39.0417	-45.82
18	20.6796	38.8667	-44.55
19	20.5667	38.7194	-41.84
20	20.9298	38.5667	-67.56
21	20.9833	38.3847	-66.48
22	21.1417	38.2608	-53.26
23	21.3083	38.1443	-50.36
24	21.2	37.9922	-49.84
25	21.2583	37.7417	-50.09
26	21.375	37.6027	-54.95
27	21.5644	37.5167	-41.08
28	21.673	37.35	-44.11
29	21.5667	37.2008	-44.53
30	21.5417	37.0368	-78.07
31	21.675	36.9065	-56.76
32	21.9417	36.7411	-49.39
33	21.9555	36.9333	-57.73
34	22.1439	37	-66.34
35	22.3344	36.7083	-65.82
36	22.3452	36.525	-116.45
37	22.4917	36.3874	-90.93
38	22.6	36.7723	-41.93
39	22.7917	36.7179	-53.65
40	22.9083	36.5823	-45.5
41	23.0466	36.7083	-59.59
42	23.0261	36.9333	-40.66
43	22.9721	37.0917	-118.39
44	22.8833	37.2415	-41.09
45	22.9167	37.517	-57.11
46	23.1029	37.4333	-58.63
47	23.2917	37.3181	-64.68
48	23.5083	37.3244	-49.84
49	23.4926	37.4917	-49.02
50	23.2	37.6046	-143.08
51	23.1833	37.7776	-62.77
52	23.0167	37.8819	-50.89
53	23.2083	37.9483	-46.08
54	23.6333	37.9106	-58.22
55	23.7583	37.7595	-54.57
56	23.9333	37.6451	-60.03
57	24.066	37.8583	-55.1
58	24.0583	38.0226	-48.4
59	24.1094	38.1833	-42.9
60	24.2667	38.0771	-67.07
61	24.4528	37.975	-53.84
62	24.3894	38.1667	-68.6
63	24.2014	38.475	-42.77
64	24.15	38.6543	-97.63
65	23.9333	38.6651	-75.25
66	23.225	39.0334	-46.97
67	23.2795	39.3167	-96.57
68	23.1333	39.4599	-42.14
69	22.893	39.7333	-46.53
70	22.7833	39.8731	-52.23
71	22.6667	40.0162	-49.52
72	22.6666	40.1917	-50.01
73	22.8346	40.3083	-49.76
74	23.0667	40.2751	-50.11
75	23.275	40.2027	-52.49
76	23.3236	40.0333	-48.79
77	23.5083	39.9503	-52.46
78	23.7333	39.9165	-56.3
79	23.5099	40.0333	-42.28
80	23.498	40.2417	-41.65
81	23.7059	40.1667	-40.98
82	23.9667	39.9414	-42.61
83	23.9917	40.1132	-62.36
84	23.8333	40.1907	-57.44
85	23.7333	40.3288	-60.09
86	23.95	40.3525	-85.5
87	24.1583	40.2755	-54.32
88	24.2631	40.3	-82.72
89	24.0551	40.4	-60.93
90	23.8367	40.4917	-41.07
91	23.8417	40.6733	-50.25
92	24.0667	40.709	-54.43
93	24.2917	40.7674	-50.01
94	24.4855	40.6917	-50.54
95	24.7917	40.6849	-49.67
96	24.9605	40.7917	-49.82
97	25.1917	40.8052	-49.27
98	25.4167	40.8452	-52.81
99	25.6333	40.7755	-50.08
100	25.6123	40.6083	-51.57
101	25.825	40.5467	-49
102	26.05	40.5446	-51.71
103	26.275	40.5679	-52.41
104	26.5167	40.5717	-45.99
105	26.7417	40.5903	-48.05
106	26.4167	40.4218	-115.59
107	26.225	40.3334	-48.07
108	26.2123	40.15	-58
109	26.0702	40.025	-50.97
110	25.9333	39.8853	-47.35
111	26.0417	39.7436	-53.2
112	26.077	39.5833	-54.31
113	26.2417	39.4585	-51.96
114	26.45	39.5081	-49.49
115	26.675	39.5342	-51.91
116	26.5583	39.359	-49.23
117	26.325	39.3932	-43.94
118	25.9083	39.128	-76.35
119	26.1114	39.05	-59.38
120	26.3167	38.9771	-94.2
121	26.5283	38.9667	-45.23
122	26.75	38.9946	-52.66
123	26.9333	38.9101	-51.84
124	26.8587	38.7583	-45.16
125	26.7083	38.6423	-50.55
126	26.6167	38.5655	-51.17
127	26.4917	38.6739	-50.73
128	26.1333	38.5737	-57.15
129	25.925	38.6006	-45.07
130	25.9396	38.4333	-41.66
131	25.8622	38.275	-68.71
132	26.1305	38.2667	-52.04
133	26.3124	38.2083	-53.17
134	26.5149	38.1417	-40.92
135	26.7333	38.1823	-48.76
136	27.0583	38.0147	-47.28
137	27.2517	37.925	-52.64
138	27.2419	37.75	-51.1
139	26.8	37.8145	-103.78
140	27.0917	37.6204	-62.79
141	27.1667	37.4585	-50.18
142	27.2667	37.3138	-45.87
143	27.4507	37.2167	-50.12
144	27.2503	37.1333	-52.46
145	27.0263	36.875	-50.44
146	26.886	36.75	-49.57
147	27.275	36.8285	-119.65
148	27.4306	36.9833	-42.59
149	27.6333	36.976	-62.24
150	27.8417	37.0124	-99.35
151	28.075	37.0113	-68.09
152	27.3621	36.6833	-76.48
153	27.5833	36.6746	-45.42
154	27.775	36.7445	-49.83
155	27.9595	36.6833	-56.74
156	28.139	36.6	-60.96
157	28.2917	36.7118	-78.55
158	28.4395	36.8333	-53.67
159	28.6119	36.725	-85.34
160	28.8083	36.6521	-85.78
161	29.0074	36.6917	-47.83
162	29.1083	36.3851	-67.33
163	29.2583	36.2762	-54.76
164	29.8583	36.1692	-71.09
165	30.0583	36.2404	-47.59
166	30.275	36.2926	-52.07
167	30.5	36.4225	-46.34
168	30.5992	36.5667	-51.82
169	30.7667	36.8415	-46.65
170	30.9667	36.8129	-44.8
171	31.1833	36.7767	-54.7
172	31.3917	36.7353	-56.27
173	31.6034	36.6667	-55.37
174	31.7772	36.5833	-54.94
175	31.9833	36.5254	-51.79
176	32.2688	36.275	-62.38
177	32.4034	36.1417	-57.13
178	32.5917	36.0563	-44.98
179	32.8	35.9777	-60.39
180	33	36.068	-51.13
181	33.2167	36.111	-63.87
182	33.6449	36.1667	-57.98
183	33.85	36.1712	-45.35
184	34.0446	36.2333	-45.14
185	34.1083	36.4057	-47.11
186	34.25	36.5322	-48.24
187	34.4167	36.6289	-54.89
188	34.622	36.6833	-49.5
189	34.8248	36.625	-49.99
190	35.0083	36.5201	-51.18
191	35.2	36.4463	-46.95
192	35.4083	36.4628	-46.16
193	35.6	36.5312	-47.89
194	35.7331	36.6667	-50.09
195	35.9167	36.763	-49.39
196	36.1224	36.7167	-49.08
197	36.0417	36.5675	-49.07
198	35.8795	36.4667	-47.68
199	35.7614	36.3083	-58.65
200	35.8745	36.1583	-44.66
201	35.7938	35.6917	-61.28
202	35.7118	35.525	-53.97
203	35.881	35.4167	-45.29
204	35.9083	35.2411	-53.91
205	35.8869	35.075	-77.49
206	35.8244	34.9167	-46.35
207	35.854	34.7417	-58.58
208	35.8695	34.55	-51.12
209	35.7671	34.4	-51.23
210	35.6366	34.0833	-68.79
211	35.555	33.9167	-46.52
212	35.4183	33.775	-54.7
213	35.3583	33.61	-45.78
214	35.2485	33.4667	-48.23
215	35.1667	33.304	-46.62
216	35.1333	33.1338	-48.15
217	34.9869	33.0167	-51.73
218	34.8833	32.8616	-52.49
219	34.8765	32.675	-50.79
220	34.8169	32.4917	-50.07
221	34.7633	32.325	-49.77
222	34.6833	32.1526	-49.57
223	34.6153	31.9667	-49.24
224	34.5195	31.8167	-52.55
225	34.4167	31.6789	-48.82
226	34.2833	31.5428	-49.53
227	34.1333	31.4278	-48.34
228	33.95	31.3555	-51.21
229	33.7543	31.35	-52.25
230	33.5583	31.3511	-49.4
231	33.3667	31.391	-50.14
232	33.175	31.4361	-48.35
233	32.9833	31.5207	-47.54
234	32.825	31.6183	-48.04
235	32.6333	31.6575	-50.82
236	32.425	31.7129	-51.85
237	32.2167	31.77	-46.36
238	32.025	31.7527	-48.9
239	31.8333	31.7607	-49.22
240	31.6333	31.7546	-50.83
241	31.4167	31.7749	-50.05
242	31.2083	31.8144	-51.11
243	31	31.8352	-49.08
244	30.7833	31.8379	-51.43
245	30.5795	31.8	-46.1
246	30.3766	31.8	-50.11
247	30.2692	31.6583	-51.42
248	30.1	31.55	-49.99
249	30.003	31.4	-51.74
250	29.8417	31.2881	-51.66
251	29.6833	31.1943	-48.96
252	29.5083	31.1133	-50.94
253	29.35	31.0202	-47.76
254	29.15	30.9697	-46.89
255	28.9583	31.006	-54.01
256	28.7667	31.0291	-44.41
257	28.5583	31.0741	-53
258	28.3667	31.139	-50.95
259	28.1667	31.1535	-47.72
260	27.9667	31.1401	-51.57
261	27.775	31.2167	-49.97
262	27.5667	31.2152	-53.55
263	27.425	31.3395	-52.58
264	27.245	31.4	-49.04
265	27.0333	31.4274	-41.64
266	26.8433	31.4917	-48.45
267	26.65	31.5431	-44.91
268	26.2583	31.6444	-47.13
269	26.05	31.682	-50.71
270	25.8333	31.7016	-48.92
271	25.6333	31.6623	-47.77
272	25.4417	31.6062	-53.94
273	25.2376	31.6417	-46.86
274	25.1083	31.7743	-52
275	25.1013	31.9417	-49.05
276	24.9083	32.0187	-47.91
277	24.7	32.0562	-53.98
278	24.525	31.9894	-61.06
279	24.3167	32.0359	-47.34
280	24.1167	32.0636	-54.93
281	23.9333	32.1311	-54.97
282	23.7591	32.2	-49.17
283	23.5417	32.2262	-48.57
284	23.35	32.333	-51.04
285	23.2014	32.4667	-47.69
286	23.1417	32.6248	-50.24
287	22.9333	32.6932	-47.65
288	22.7583	32.7794	-50.74
289	22.625	32.8991	-50.1
290	22.4264	32.875	-47.19
291	22.225	32.9054	-59.34
292	22.0167	32.9138	-66.95
293	21.825	32.9348	-47.53
294	21.6167	32.9339	-46.39
295	21.4414	32.8417	-49.41
296	21.25	32.8026	-46.42
297	21.0333	32.7866	-46.67
298	20.85	32.7034	-45.47
299	20.6667	32.6522	-47.32
300	20.475	32.5776	-47.6
301	20.2833	32.5139	-51.19
302	20.1667	32.369	-48.97
303	20.05	32.2123	-47.28
304	19.9083	32.1013	-49.19
305	19.7917	31.9623	-50.99
306	19.7583	31.7989	-49.85
307	19.729	31.625	-51.4
308	19.7884	31.4417	-48.26
309	19.8809	31.275	-49.27
310	19.9167	31.1022	-49.53
311	19.95	30.9221	-50.68
312	19.85	30.7784	-46.69
313	19.7417	30.6366	-48.3
314	19.6	30.5251	-49.87
315	19.4167	30.4513	-48.55
316	19.2083	30.4395	-51.75
317	19.0083	30.4915	-50.02
318	18.818	30.5333	-49.72
319	18.7417	30.6886	-51.12
320	18.5708	30.775	-50.48
321	18.3835	30.8	-49.91
322	18.21	30.8917	-49.54
323	18.0447	31	-48.8
324	17.8583	31.0454	-49.23
325	17.675	31.1103	-49.21
326	17.4833	31.1238	-50.89
327	17.2917	31.1728	-53.18
328	17.1167	31.2451	-47.61
329	16.9083	31.2626	-53.17
330	16.75	31.3532	-44.21
331	16.5333	31.3603	-47.5
332	16.3417	31.3903	-50.78
333	16.1583	31.4496	-50.17
334	15.9674	31.5167	-49.87
335	15.85	31.6645	-50.33
336	15.75	31.8137	-50.72
337	15.6702	31.9667	-49.61
338	15.6577	32.15	-50.2
339	15.5093	32.2667	-49.84
340	15.3667	32.3796	-51.72
341	15.1917	32.4451	-48.44
342	14.9833	32.4605	-45.89
343	14.775	32.4812	-51.66
344	14.5917	32.5426	-48.96
345	14.4167	32.6549	-52.32
346	14.2308	32.75	-52.57
347	14.0417	32.7993	-50.52
348	13.8417	32.8641	-52.84
349	13.6361	32.875	-50.39
350	13.45	32.9409	-50.52
351	13.25	32.994	-48.48
352	13.0667	32.9256	-49.81
353	12.8833	32.8639	-51.45
354	12.6833	32.8454	-48.14
355	12.4917	32.8886	-51.3
356	12.3039	32.9583	-48.98
357	12.1525	33.0667	-49.61
358	12.0308	33.2083	-50.52
359	11.9537	33.3583	-49.55
360	12.0268	33.5167	-49.78
361	11.8833	33.653	-49.22
362	11.725	33.7742	-50.2
363	11.5583	33.864	-50.27
364	11.4083	33.994	-49.95
365	11.441	34.3333	-50.07
366	11.6371	34.3083	-49.16
367	11.8305	34.475	-50.85
368	12.0167	34.563	-48.99
369	12.2417	34.5643	-49.28
370	12.4667	34.7787	-51.34
371	12.6667	35.0243	-49.81
372	12.6058	35.35	-51.22
373	12.3917	35.3009	-49.58
374	12.1847	35.35	-49.44
375	11.9955	35.4083	-51.61
376	11.8	35.3768	-49.66
377	11.5917	35.3475	-50.62
378	11.3833	35.3562	-50.33
379	11.175	35.3484	-50.21
380	11.1853	35.5333	-49.51
381	11.1598	35.7083	-49.82
382	11.1167	35.8675	-49
383	10.9167	35.865	-50.34
384	10.7104	35.9	-49.61
385	10.6137	36.075	-50.57
386	10.5358	36.2333	-48.46
387	10.6715	36.375	-50.9
388	10.9554	36.35	-51.9
389	11.075	36.482	-49.08
390	11.05	36.6714	-49.51
391	11.1583	36.8167	-50.01
392	11.1289	36.9833	-46.33
393	11.0333	37.129	-49.14
394	10.8125	37.15	-42.78
395	10.7917	36.9855	-48.56
396	10.5917	36.9276	-48.82
397	10.3764	36.9667	-49.48
398	10.3167	37.126	-49.95
399	10.175	37.2569	-50.38
400	10.0083	37.3697	-48.82
401	9.8	37.3782	-49.09
402	9.5833	37.3512	-48.46
403	9.375	37.2865	-45.87
404	9.1667	37.2301	-56.49
405	8.9833	37.131	-53.53
406	8.825	37.0194	-48.75
407	8.6167	36.9577	-51.49
408	8.3917	36.9511	-49.73
409	8.1917	37.0009	-48.97
410	7.9833	36.9372	-47.63
411	7.7583	36.9762	-46.81
412	7.5583	37.0249	-50.09
413	7.1833	37.0963	-71.3
414	7.0917	36.9406	-53.47
415	6.8709	36.95	-52.88
416	6.5187	37.0917	-43.88
417	6.2917	37.0584	-49.29
418	6.1333	36.9277	-41.98
419	5.9167	36.8702	-44.65
420	5.5346	36.7333	-52.47
421	5.3417	36.6769	-43.96
422	4.9667	36.8352	-43.27
423	4.775	36.8982	-85.87
424	4.3417	36.9094	-44.15
425	4.1333	36.9085	-49.04
426	3.916	36.925	-53.79
427	3.7	36.8928	-48.68
428	3.5233	36.8	-44.94
429	3.0833	36.7979	-51.76
430	2.8667	36.8085	-49.64
431	2.7187	36.6917	-51.82
432	2.525	36.6061	-59.31
433	2.3	36.6486	-60.88
434	2.0833	36.6016	-46.76
435	1.6833	36.5546	-127.75
436	1.2417	36.5277	-40.75
437	1.0347	36.4833	-57.1
438	0.85	36.3892	-54.22
439	0.65	36.3435	-43.44
440	0.4417	36.2711	-54.74
441	0.2506	36.1917	-50.65
442	0.1	36.0771	-47.97
443	0.0083	35.9143	-51.31
444	-0.175	35.8364	-46.14
445	-0.35	35.9302	-67.61
446	-0.5083	35.8129	-59.97
447	-0.6917	35.7391	-54.96
448	-1.0583	35.6897	-52.35
449	-1.2149	35.575	-54.39
450	-1.275	35.4168	-49.84
451	-1.4734	35.3333	-48.33
452	-1.6438	35.2333	-46.57
453	-1.8083	35.1427	-47.18
454	-2.0333	35.1157	-51.2
455	-2.25	35.1612	-47.24
456	-2.45	35.1875	-64.71
457	-2.657	35.1333	-48.74
458	-2.8167	35.2309	-52.52
459	-2.9412	35.3667	-47.22
460	-3.1333	35.3013	-47.81
461	-3.3163	35.2167	-50.21
462	-3.5291	35.2333	-51.13
463	-3.6917	35.3418	-49.79
464	-3.85	35.2357	-45.23
465	-4.05	35.2468	-73.66
466	-4.2583	35.1972	-71.94
467	-4.4583	35.1805	-67.76
468	-4.8492	35.3	-55.89
469	-5.257	35.6917	-63.49
470	-5.3062	35.85	-45.72
471	28.2167	41.0425	-50.77
472	28.45	41.0028	-52.97
473	28.6667	40.9482	-45.61
474	28.8877	40.925	-47.15
475	29.0956	40.85	-61.58
476	29.3119	40.7917	-51.09
477	29.1667	40.6633	-82.12
478	28.9417	40.6192	-46.42
479	28.7637	40.5167	-46.19
480	28.5583	40.4387	-51.48
481	28.3451	40.4333	-50.36
482	28.1083	40.4046	-59.25
483	28.0167	40.5657	-50.27
484	27.7917	40.5302	-59.71
485	27.3917	40.4591	-49.75
486	27.175	40.4647	-52.9
487	26.975	40.4043	-58.52
488	26.7333	40.419	-44.22
489	27.0083	40.4963	-46.93
490	27.225	40.6362	-54.35
491	27.4952	40.9083	-45.6
492	27.9667	40.9578	-46.8
493	27.6333	40.6753	-46.44
494	28.4667	40.5854	-47.08
495	25.625	40.5349	-49.71
496	25.8417	40.4793	-55.32
497	25.6583	40.404	-182.47
498	25.4453	40.45	-62.85
499	23.9333	40.3217	-80.69
500	25.975	40.0954	-49.94
501	25.7583	40.0753	-50.55
502	25.4417	39.8814	-48.1
503	25.2667	39.778	-54.32
504	25.0583	39.8231	-43.07
505	25.0667	39.9975	-78.65
506	25.2917	40.009	-48.18
507	25.4833	40.0924	-50.68
508	25.7083	40.1887	-66.87
509	19.575	39.9111	-41.61
510	25.0917	39.5752	-48.86
511	24.175	39.4334	-49.89
512	24.0333	39.3147	-40.39
513	24.3333	39.3285	-69.76
514	23.9583	39.2888	-71.94
515	23.8757	39.1333	-51.83
516	20.1167	39.2435	-46.81
517	20.2774	39.1333	-43.44
518	23.975	39.1036	-101.28
519	24.1	39.1095	-45.51
520	24.4667	39.0371	-42.44
521	24.65	38.9257	-45.93
522	23.0583	38.9942	-55.08
523	22.9	38.9001	-50.88
524	23.1417	38.8499	-44.22
525	23.3249	38.75	-50.71
526	23.2167	38.6822	-53.41
527	25.5333	38.6098	-45.35
528	20.738	38.2167	-83.45
529	20.8226	38.0667	-56.87
530	20.6167	38.0459	-46.84
531	20.4167	38.1126	-40.12
532	26.4333	38.4535	-54.54
533	22.45	38.4023	-53.5
534	22.6272	38.3083	-48.17
535	22.8207	38.225	-56.85
536	22.4583	38.1305	-109.22
537	22.25	38.1801	-139.01
538	22.0667	38.2709	-100.46
539	21.875	38.3389	-68.91
540	23.9667	38.3752	-57.85
541	24.0889	38.2417	-48.48
542	21.5667	38.1796	-56.09
543	21.3699	38.2417	-49.24
544	24.7667	38.0001	-47.33
545	24.9583	37.9099	-44.33
546	25	37.7445	-59.97
547	25.1726	37.65	-51.7
548	24.9677	37.6667	-56.34
549	24.7934	37.825	-65.02
550	20.7333	37.8934	-45.82
551	20.85	37.6446	-98.34
552	23.4789	37.8167	-45.67
553	23.2583	37.7083	-50.03
554	26.3417	37.7006	-40.97
555	26.2167	37.5604	-76.6
556	26.0083	37.5015	-68.11
557	26.1333	37.6511	-41.44
558	24.3086	37.525	-48.42
559	26.5406	37.625	-64.99
560	24.7	37.6359	-69.75
561	8.9833	37.5924	-49.31
562	8.8333	37.4593	-51.85
563	8.65	37.3738	-47.22
564	8.775	37.5178	-47.47
565	25.3583	37.5086	-57.79
566	25.25	37.3625	-61.38
567	23.9	37.4954	-47.06
568	26.9333	37.4939	-47.34
569	26.7083	37.4089	-49.49
570	26.7167	37.2398	-74.11
571	27.0833	37.3114	-43.71
572	23.2833	37.2754	-48.33
573	21.0083	37.2579	-68.31
574	24.4667	37.2084	-49.49
575	25.6	37.0535	-59.25
576	25.4667	36.9123	-60.37
577	25.275	36.9979	-48.82
578	25.0766	36.9417	-46.24
579	25.1417	37.1243	-53.08
580	25.3333	37.1189	-48.65
581	27.0417	37.0173	-45.48
582	26.8343	37.1	-58.96
583	25.8	37.1335	-68.31
584	25.6917	37.0847	-44.63
585	24.65	37.0423	-42.51
586	24.725	36.8919	-50.14
587	26.2917	36.9687	-70.94
588	25.6207	36.9583	-44.74
589	25.4667	36.8173	-61.37
590	25.8668	36.7833	-51.94
591	26.175	36.8984	-44.88
592	11.95	36.8507	-44.31
593	25.6667	36.8504	-45.61
594	23.8917	36.8288	-86.9
595	24.35	36.6418	-51.28
596	24.2167	36.8001	-48.61
597	25.3	36.8002	-49.35
598	25.4007	36.6583	-45.87
599	25.1667	36.6768	-59.71
600	24.8583	36.675	-49.67
601	27.8553	36.6667	-75.88
602	26.3833	36.651	-42.25
603	26.3256	36.5	-54.13
604	25.0167	36.631	-58.84
605	27.1917	36.551	-62.6
606	26.9667	36.5016	-54.68
607	25.375	36.4847	-41.91
608	25.475	36.3364	-59.14
609	27.2833	36.4837	-51.39
610	27.4347	36.3833	-57.1
611	25.3167	36.4401	-52.25
612	28.0839	36.1417	-51.16
613	27.9559	36.0167	-55.32
614	27.7319	36.0417	-47.12
615	27.775	36.2179	-47.68
616	27.925	36.3556	-66.33
617	25.7583	36.4047	-94.41
618	23.0988	36.2667	-43.9
619	26.6583	36.3712	-81.48
620	27.6841	36.2583	-55.21
621	25.8917	36.2751	-49.59
622	25.1917	36.2599	-43.06
623	29.4917	36.1629	-76.56
624	29.575	36.1627	-95.17
625	26.4	36.0806	-59.85
626	23.2333	35.9836	-65.33
627	26.5083	35.9263	-43.83
628	23.3318	35.825	-65.03
629	27.2134	35.5583	-103.2
630	27.1417	35.394	-59.76
631	26.9337	35.3583	-54.38
632	27.1021	35.5167	-48.67
633	27.1506	35.725	-57.93
634	26.8167	35.8959	-79.83
635	23.8667	35.5629	-55.57
636	24.0667	35.5905	-52.17
637	24.2333	35.4826	-54.61
638	24.4167	35.3804	-53.84
639	24.625	35.4328	-51.27
640	24.8417	35.421	-70.31
641	25.0417	35.4137	-59.93
642	25.2583	35.3605	-46.82
643	25.475	35.3182	-46.34
644	25.6833	35.3549	-63.5
645	25.7393	35.1833	-57.1
646	25.95	35.2064	-54.95
647	26.1663	35.225	-49.4
648	26.3463	35.2833	-91.3
649	26.2794	35.0833	-59.84
650	26.0937	35	-58.09
651	25.8833	35.0183	-74
652	25.4608	34.9833	-40.54
653	25.2417	34.952	-94.64
654	25.0417	34.9354	-122.33
655	24.8083	34.9273	-81.37
656	24.6833	35.0786	-60.5
657	24.4937	35.1417	-57.31
658	24.2838	35.175	-47.51
659	24.0833	35.1922	-62.12
660	23.6667	35.2278	-88.44
661	23.5288	35.3583	-110.06
662	34.575	35.7	-49.87
663	34.4333	35.5769	-55.9
664	34.2838	35.4667	-48.69
665	34.12	35.3667	-44.93
666	33.9427	35.25	-59.96
667	34.0129	35.0833	-57.54
668	33.9	34.9362	-59.05
669	33.7	34.9533	-57.17
670	33.6374	34.7917	-40.14
671	33.4417	34.7345	-50.27
672	33.2417	34.6892	-43.49
673	33.0506	34.65	-48.66
674	32.85	34.6391	-45.95
675	32.6311	34.6417	-48.34
676	32.4304	34.7	-45.4
677	32.335	34.8583	-60.1
678	32.2667	35.0138	-42.15
679	32.4585	35.0833	-50.34
680	32.6167	35.1962	-81.97
681	32.8417	35.1632	-60.81
682	32.9002	35.325	-50.44
683	33.0917	35.3724	-59.09
684	33.5	35.3461	-82.68
685	33.7083	35.3994	-53.14
686	33.925	35.4409	-57.29
687	25.225	35.4649	-68.11
688	26.1619	35.3417	-75.08
689	23.9917	34.948	-58.09
690	24.1333	34.8183	-41.14
691	25.7417	34.843	-53.85
692	3.9167	43.3819	-49.18
693	4.1417	43.3587	-49.99
694	4.3667	43.3004	-50.13
695	4.6	43.2792	-48.09
696	4.825	43.3056	-44.99
697	5.0667	43.309	-51.52
698	5.2917	43.3394	-44.9
699	5.3638	43.175	-44.82
700	5.6083	43.1578	-48.41
701	5.7871	43.0583	-54
702	6.025	43.0625	-60.97
703	6.4	43.104	-54.26
704	6.6916	43.3167	-49.06
705	7.2306	43.6583	-75.05
706	7.4414	43.7333	-52.5
707	7.7083	43.7831	-48.87
708	7.9284	43.825	-45.35
709	8.1394	43.9083	-53.04
710	8.252	44.0583	-42.88
711	8.575	44.3398	-45.88
712	8.8083	44.4015	-53.63
713	9.25	44.3185	-53.44
714	9.65	44.1244	-49.15
715	9.8296	43.9667	-47.37
716	9.9822	43.825	-49.41
717	10.0976	43.6667	-48.67
718	10.1333	43.5043	-48.85
719	10.3417	43.442	-50.4
720	10.3333	43.2737	-47.51
721	10.4703	43.1333	-52.6
722	10.4659	42.9583	-48.96
723	10.3417	42.8228	-55.03
724	10.3602	42.725	-57.73
725	10.6167	42.8214	-49.23
726	10.8167	42.7449	-56.8
727	10.9917	42.6208	-56.51
728	11.1	42.4647	-52.31
729	11.2917	42.3602	-51.71
730	11.5083	42.2686	-50.92
731	11.6893	42.1583	-48.8
732	11.825	42.0092	-52.09
733	12.1417	41.7419	-50.27
734	12.3	41.6282	-52.8
735	12.4667	41.5198	-52.6
736	12.6	41.3803	-48.53
737	12.8167	41.3159	-49.65
738	13.0205	41.2333	-61.86
739	13.26	41.2417	-49.32
740	13.475	41.2199	-61.42
741	13.6833	41.1672	-50.44
742	13.8156	41.025	-49.14
743	13.9495	40.8833	-49.59
744	14.1583	40.7969	-40.92
745	14.3662	40.7583	-49.16
746	14.3093	40.5917	-52.84
747	14.7667	40.6119	-53.84
748	14.8707	40.4417	-54.02
749	14.9083	40.2777	-47.34
750	15.0426	40.15	-51.28
751	15.2333	40.0764	-54.08
752	15.4083	39.9824	-45.89
753	15.6205	40.0417	-67.08
754	15.786	39.7167	-58.1
755	15.855	39.55	-42.19
756	15.9906	39.4083	-47.97
757	16.0426	39.25	-58.26
758	16.0701	39.0667	-60.22
759	16.1833	38.9025	-50.95
760	16.125	38.7314	-59.51
761	15.9203	38.525	-67.39
762	15.8348	38.3583	-81.17
763	15.6417	38.2378	-82.75
764	15.7667	37.9116	-76.17
765	15.9917	37.8939	-60.38
766	16.1544	38	-58.28
767	16.2166	38.1667	-50.56
768	16.3629	38.3	-43.22
769	16.55	38.3769	-57.54
770	16.6103	38.5417	-47.17
771	16.55	38.698	-64.48
772	16.9	38.8894	-44.31
773	17.1167	38.8865	-59.48
774	17.2044	39.0417	-70.13
775	17.1502	39.2083	-48.63
776	17.1583	39.3775	-53.65
777	16.825	39.6066	-56.28
778	16.5917	39.6329	-52.39
779	16.5118	39.7833	-40.61
780	9.8083	43.0757	-46.89
781	9.5223	42.925	-57.67
782	9.5833	42.6029	-42.77
783	9.175	42.7705	-40.73
784	10.0583	42.6752	-49.76
785	11.1	42.24	-43.58
786	13.05	40.9834	-49.29
787	12.9583	40.8716	-41.44
788	12.8167	40.9682	-40.43
789	13.425	40.7826	-47.4
790	14.2398	40.5417	-65.92
791	13.175	38.7257	-44.83
792	14.5583	38.5895	-134.75
793	14.9461	38.525	-61.97
794	15.0052	38.3833	-151.63
795	15.5333	38.3252	-49.69
796	15.5375	38.15	-90.07
797	15.425	38.0022	-51.48
798	15.3046	37.8583	-132.57
799	15.1333	37.5368	-75.51
800	15.1583	37.3552	-55.38
801	15.247	37.2083	-57.41
802	15.325	37.0378	-57.75
803	15.1783	36.9	-43.17
804	15.1802	36.7167	-52.24
805	15.0731	36.575	-49.53
806	14.8667	36.6438	-50.92
807	14.6583	36.6797	-47.09
808	14.475	36.7565	-48.51
809	14.3417	36.882	-48.39
810	14.15	36.9833	-49.89
811	13.9333	37.0137	-48.89
812	13.74	37.075	-49.61
813	13.5583	37.1624	-51.83
814	13.3833	37.2626	-46.89
815	13.2083	37.3469	-48.55
816	13.0167	37.4421	-50.32
817	12.8333	37.5163	-49.76
818	12.625	37.5294	-44.76
819	12.4583	37.6322	-49.6
820	12.355	37.7833	-45.28
821	12.2583	37.9433	-51.69
822	12.4417	38.0497	-50.31
823	12.6385	38.1083	-46.45
824	12.8583	38.0735	-54.07
825	13.05	38.1319	-47.79
826	13.2417	38.2098	-46.25
827	13.4167	38.1129	-63.21
828	13.6167	38.0377	-57.83
829	13.8417	38.0188	-45.62
830	14.0583	38.0429	-48.34
831	14.275	38.0339	-48.64
832	14.4917	38.0697	-46.27
833	14.6917	38.133	-48.03
834	15.1	38.1393	-56.2
835	15.2333	38.2739	-60.96
836	12.025	38.0195	-42.15
837	14.2167	36.0841	-41.91
838	14.4083	36.0171	-48.77
839	14.55	35.9011	-45.8
840	14.3242	35.9083	-41.44
841	-5.2513	36.2667	-53.09
842	-4.9417	36.4392	-45.02
843	-4.7167	36.4569	-50.78
844	-4.5333	36.5621	-58.09
845	-4.3854	36.675	-51.02
846	-4.1583	36.6878	-43.77
847	-3.9583	36.7085	-50.46
848	-3.75	36.7203	-68.76
849	-3.5333	36.7064	-44.71
850	-3.3094	36.725	-50.28
851	-3.0833	36.7304	-43.08
852	-2.9	36.6593	-50.72
853	-2.6667	36.6531	-52.89
854	-2.55	36.8022	-59.53
855	-2.3211	36.8	-51.43
856	-2.1298	36.7167	-47.48
857	-1.9852	36.8333	-50.39
858	-1.8758	36.9917	-52.6
859	-1.8158	37.1583	-44.1
860	-1.6852	37.2917	-52.44
861	-1.5083	37.4099	-55.01
862	-1.352	37.525	-52.94
863	-1.1171	37.5417	-52.02
864	-0.9059	37.55	-45.37
865	-0.7083	37.5909	-48.55
866	-0.6	37.7479	-49.26
867	-0.597	37.925	-47.61
868	-0.5417	38.1044	-48.91
869	-0.4083	38.2304	-49.66
870	-0.3373	38.3833	-61.51
871	-0.175	38.4872	-53.99
872	0	38.5901	-49.35
873	0.2151	38.65	-50.33
874	0.2035	38.8333	-46.93
875	0.05	38.9602	-48.8
876	-0.075	39.0965	-51.22
877	-0.1543	39.2583	-51.03
878	-0.2098	39.4417	-50.72
879	-0.1083	39.6039	-51.53
880	0.0167	39.7559	-49.12
881	0.1583	39.8896	-49.34
882	0.2917	40.0407	-49.69
883	0.4167	40.1738	-49.76
884	0.5583	40.2947	-50.64
885	0.7138	40.425	-50.95
886	0.875	40.5491	-49.47
887	0.9628	40.725	-52.1
888	0.882	40.8917	-50.92
889	1.0417	41.0048	-47.49
890	1.2659	41.075	-49.66
891	1.475	41.1299	-46.08
892	1.7083	41.1454	-54.59
893	2.1167	41.2618	-56.93
894	2.2583	41.3952	-51.83
895	2.4583	41.4755	-50.52
896	2.65	41.5798	-47.51
897	2.8333	41.6745	-48.28
898	3.0417	41.7638	-40.2
899	3.2083	41.8809	-43.6
900	3.225	42.0674	-48.81
901	3.275	42.2367	-70.76
902	3.1856	42.4	-47.85
903	3.1417	42.5913	-50.03
904	3.16	42.775	-49.69
905	3.2165	42.95	-50.02
906	3.3583	43.0784	-50.89
907	3.55	43.1728	-48.91
908	3.7333	43.2828	-49.78
909	12.0167	41.8856	-52.98
910	9.579	42.3667	-44.53
911	9.5841	42.1833	-48.79
912	9.5417	42.0118	-53.54
913	9.4393	41.8667	-52.9
914	9.417	41.6917	-49.55
915	9.4	41.5228	-45.13
916	9.2889	41.3833	-48.8
917	9.0735	41.3833	-52.51
918	8.85	41.4372	-61.54
919	8.7699	41.5917	-64.64
920	8.6417	41.7396	-54.18
921	8.7833	41.8904	-52.75
922	8.5595	41.9583	-52.65
923	8.5833	42.1223	-50.79
924	8.6667	42.2749	-51.41
925	8.6417	42.4493	-50.52
926	8.7771	42.5833	-52.74
927	9	42.657	-55.61
928	9.4917	41.2037	-58.63
929	9.6167	41.0685	-56.75
930	9.7377	40.9333	-48.54
931	9.7679	40.7667	-48
932	9.8167	40.5934	-47.14
933	9.9287	40.45	-45.58
934	9.7667	40.3253	-50.25
935	9.6646	40.1667	-64.87
936	9.7209	39.9917	-58.79
937	9.7207	39.8	-47.61
938	9.6708	39.6417	-42.09
939	9.6667	39.4782	-48.18
940	9.6406	39.3083	-54.06
941	9.6	39.1278	-50.87
942	9.3833	39.1496	-47.83
943	9.1851	39.0917	-49.11
944	9.0691	38.9417	-49.41
945	8.8667	38.8698	-59.22
946	8.4762	38.9417	-49.49
947	8.325	39.0654	-48.91
948	8.3333	39.2364	-46.7
949	8.3799	39.4083	-45.01
950	8.4051	39.5917	-46.79
951	8.375	39.7529	-51.6
952	8.2378	39.9083	-46.42
953	8.3417	40.0496	-50.45
954	8.4103	40.2333	-51.01
955	8.3648	40.3917	-49.7
956	8.2417	40.5311	-49.55
957	8.16	40.6833	-52.76
958	8.178	40.85	-53.56
959	8.2113	41.0333	-61.4
960	8.4333	40.9738	-49.82
961	8.6583	40.9274	-48.83
962	8.8559	41.025	-43.14
963	8.9959	41.1667	-47.57
964	9.1333	41.2559	-54.93
965	4.1583	40.1019	-47.56
966	4.3047	39.9583	-53.99
967	4.3083	39.7958	-54.09
968	4.0917	39.8564	-45.64
969	3.8833	39.909	-51.8
970	3.825	40.0654	-54.55
971	3.3167	39.8513	-49.37
972	3.4882	39.75	-52.83
973	3.4433	39.5667	-49.43
974	3.3167	39.4267	-50.69
975	3.1443	39.3	-48.44
976	2.925	39.3064	-48.9
977	2.7	39.3462	-46.69
978	2.55	39.4616	-52.1
979	2.3623	39.5333	-58.13
980	2.4745	39.6833	-48.87
981	2.6479	39.7833	-45.45
982	2.8407	39.8833	-57.8
983	1.6005	38.9583	-49.89
984	1.4975	38.8	-52.56
985	1.5869	38.6417	-47.15
986	1.3917	38.58	-47.36
987	1.375	38.7303	-56.54
988	1.2833	38.8619	-61.62
989	16.6551	39.9167	-55.53
990	16.7383	40.075	-53.13
991	16.8937	40.3917	-42.99
992	17.1167	40.4362	-55.99
993	17.3333	40.3453	-61.18
994	17.5417	40.2639	-43.46
995	17.75	40.2138	-47.89
996	17.8754	40.075	-50.13
997	17.9896	39.9333	-47.7
998	18.0583	39.7765	-51.63
999	18.2917	39.7987	-48.71
1000	18.4241	39.9417	-50.89
1001	18.4547	40.2667	-58.5
1002	18.3282	40.4083	-45.09
1003	18.2032	40.55	-46.95
1004	18.05	40.6732	-53.59
1005	17.8333	40.7293	-56.84
1006	17.6417	40.8082	-50.15
1007	17.4548	40.9	-51.91
1008	17.2667	40.9999	-53.96
1009	17.075	41.1025	-45.46
1010	16.8667	41.1646	-53.09
1011	16.6667	41.2394	-51.24
1012	16.4932	41.3667	-49.5
1013	16.397	41.5333	-50.71
1014	16.3906	41.725	-50.27
1015	16.3272	41.8833	-48.78
1016	16.1833	42.0215	-54
1017	15.9583	42.024	-51.4
1018	15.7333	42.0314	-52.35
1019	15.5	42.0183	-48.27
1020	15.2667	42.0223	-52.1
1021	15.0667	42.0871	-47.58
1022	14.8833	42.18	-51.69
1023	14.7	42.2807	-51.73
1024	14.5083	42.3984	-51.31
1025	14.35	42.5122	-47.76
1026	14.225	42.6581	-50.05
1027	14.146	42.825	-52.27
1028	14.0833	42.9833	-50.04
1029	14.0523	43.1583	-49.32
1030	14.0074	43.325	-50.23
1031	13.9667	43.499	-50.08
1032	13.8167	43.6356	-49.44
1033	13.6333	43.7426	-49.45
1034	13.4583	43.8568	-50.31
1035	13.2833	43.9648	-50.37
1036	13.1417	44.1155	-50.06
1037	13.075	44.2718	-50.17
1038	13.2333	44.4072	-49.92
1039	13.4583	44.4357	-50.17
1040	13.6917	44.438	-48.83
1041	13.9246	44.4583	-50.01
1042	14.1583	44.48	-49.89
1043	14.3781	44.5333	-52.15
1044	14.55	44.4112	-53.83
1045	14.675	44.2728	-47.81
1046	14.8167	44.1427	-53.12
1047	15	44.0253	-51.04
1048	15.1333	43.8927	-54.75
1049	15.5218	43.6833	-57.35
1050	15.7345	43.7417	-51.91
1051	16.0224	43.4667	-42.39
1052	16.225	43.3754	-52.97
1053	16.4417	43.2932	-55.56
1054	16.6667	43.0812	-43.38
1055	16.8817	42.8833	-59.2
1056	17.1333	42.8973	-40.46
1057	17.3583	42.902	-69.51
1058	18	42.6593	-53.17
1059	18.3667	42.4776	-74.36
1060	18.575	42.385	-55.83
1061	18.7451	42.2833	-70.88
1062	18.944	42.1917	-55.65
1063	19.0833	42.043	-50.35
1064	19.175	41.8959	-47.36
1065	19.3364	41.7667	-51.05
1066	19.3551	41.6	-49.11
1067	19.3333	41.4229	-49.68
1068	19.3699	41.2417	-53.17
1069	14.325	45.3339	-51.39
1070	14.5348	45.25	-52.26
1071	14.425	45.092	-49.42
1072	14.175	45.0237	-52.06
1073	14.2553	45.1917	-64.4
1074	14.7148	45.1417	-43.9
1075	14.8833	45.0024	-60.96
1076	14.9083	44.6663	-49.17
1077	14.875	44.5035	-50.53
1078	15.0333	44.3795	-40.95
1079	14.9583	44.2209	-52.87
1080	14.7452	44.3167	-46.79
1081	14.6417	44.5206	-46.85
1082	14.5147	44.675	-56.65
1083	14.4667	44.8406	-52.99
1084	14.6	44.9761	-50.2
1085	14.8417	44.9034	-40.07
1086	14.8271	44.6917	-54.55
1087	14.6833	44.8563	-57.64
1088	14.1917	44.7681	-50.06
1089	14.4167	44.6468	-41.53
1090	14.5833	44.5005	-53.82
1091	14.2083	44.5954	-48.37
1092	15.275	44.3529	-58.02
1093	15.0333	44.2759	-50.82
1094	15.168	44.1417	-50.53
1095	15.1083	44.0826	-49.66
1096	15.2667	43.978	-56.65
1097	16.0917	43.0834	-49.37
1098	15.75	43.051	-44.52
1099	16.0167	42.953	-75.83
1100	16.975	42.8175	-49.13
1101	17.3583	42.8086	-48.92
1102	17.5833	42.7682	-52.13
1103	17.5216	42.725	-42.31
1104	16.5	42.7763	-44.01
1105	16.7417	42.7813	-53.04
1106	16.2583	42.4052	-61.79
1107	15.4917	42.1344	-46.11
