# Supplementary material for: Probabilistic tsunami forecasting for early warning
Source: Nat Commun. 2021 Sep 28;12:5677. doi: 10.1038/s41467-021-25815-w (PMC8479076; doi:10.1038/s41467-021-25815-w)
Supplement: Supplementary file 5 — Supplementary Dataset 2. Seismic stations used by Early-Est. [file 41467_2021_25815_MOESM5_ESM.txt]

Table: This table shows all stations that contribute to locate the events by Early-est. For each station, we provided the code of the network code, the station code, latitude and longitude in degree and elevation in meters. For the relocation of the events, we selected only the stations within a radius of 50 degree from each epicentre.

GT CPUP   -26.331  -57.331  105.0
ND KOUNC  -20.551  164.286   88.0
MN RTC     33.988   -6.857   50.0
IV SALO    45.618   10.524  600.0
MN TIP     39.179   16.758  789.0
MN TIR     41.347   19.863  247.0
MN TRI     45.709   13.764  161.0
MN TUE     46.472    9.347 1924.0
MN VLC     44.159   10.386  555.0
MN VTS     42.618   23.235 1490.0
MN WDD     35.837   14.524   44.1
MN AQU     42.354   13.405  710.0
MN BLY     44.749   17.184  256.0
MN BNI     45.052    6.678 1395.0
IV BOB     44.768    9.448  910.0
MN CEL     38.260   15.894  702.0
IV MGAB    42.913   12.112  547.0
GE MORC    49.777   17.543  740.0
GE MTE     40.400   -7.544  815.0
GE PMBI    -2.902  104.699   25.0
GE PMG     -9.409  147.154   67.0
GE PSZ     47.918   19.894  940.0
GE RGN     54.548   13.321   15.0
GE RUE     52.476   13.780   40.0
GE SANI    -2.050  125.988   30.0
GE SANT    36.371   25.459  540.0
GE SAUI    -7.983  131.299  110.0
GE SBV    -13.458   49.921   65.0
GE SFJD    66.996  -50.621  330.0
WM SFS     36.466   -6.205   21.0
GE SLIT    57.629   22.291   15.0
GE SMRI    -7.049  110.441  203.0
G  AIS    -37.796   77.569   35.9
G  ATD     11.531   42.847  610.0
G  CAN    -35.319  148.996  700.0
G  CLF     48.026    2.260  145.0
G  CRZF   -46.431   51.855  140.0
G  DZM    -22.072  166.444  878.0
G  ECH     48.216    7.159  580.0
G  FDF     14.735  -61.146  467.0
G  HDC     10.002  -84.111 1186.0
G  INU     35.350  137.029  132.0
G  KIP     21.420 -158.011  110.0
G  PAF    -49.350   70.211   17.0
G  PEL    -33.144  -70.675  700.0
G  PPTF   -17.590 -149.565  705.0
G  RER    -21.171   55.740  834.0
CU SDDR    18.982  -71.288  589.0
US HAWA    46.392 -119.533  364.0
IW SMCO    39.178 -106.974 3435.0
IU SNZO   -41.309  174.704  120.0
IU QSPA   -89.929  144.438 2850.0
US JCT     30.479  -99.802  591.0
CU GRTK    21.511  -71.133   12.0
CU MTDJ    18.226  -77.535  925.0
IU KMBO    -1.127   37.252 1950.0
IU DAV      7.070  125.579  150.0
IU SBA    -77.849  166.757   50.0
IU HKT     29.962  -95.838 -413.0
IU SJG     18.109  -66.150  420.0
IC BJT     40.018  116.168  197.0
IC ENH     30.276  109.494  500.0
IC HIA     49.270  119.741  620.0
IC MDJ     44.617  129.591  270.0
JP YOJ     24.467  123.011   32.0
FR RUSF    43.941    5.484  499.2
IV MONC    45.074    7.927  480.0
IV MRVN    41.061   16.196  610.0
MN PDG     42.430   19.261   40.0
IV PTCC    46.407   13.354  700.0
GE SNAA   -71.671   -2.838  846.0
GE SOCY    12.187   53.987  804.0
GE SOEI    -9.755  124.267 1047.0
GE STU     48.772    9.195  360.0
GE SUMG    72.576  -38.454 3240.0
GE TIRR    44.458   28.413   77.0
GE TNTI     0.772  127.367   43.0
GE VAL     51.939  -10.244   14.0
GE VOI    -22.026   46.706  993.0
GE VSU     58.462   26.735   63.0
GE WLF     49.665    6.153  295.0
GE APE     37.069   25.531  620.0
WM AVE     33.298   -7.413  230.0
GE BKB     -1.107  116.905  110.0
GE BKNI     0.326  101.040   65.0
G  RODM   -19.696   63.441  300.0
G  SANVU  -15.447  167.203   56.0
G  SPB    -23.593  -47.427  647.0
G  SSB     45.279    4.542  700.0
G  TAM     22.791    5.528 1410.0
G  TAOE    -8.855 -140.148  800.0
G  UNM     19.330  -99.178 2280.0
IU TARA     1.355  172.923   20.0
IU INCN    37.478  126.624   55.0
IU PMSA   -64.774  -64.049   40.0
US BRAL    31.169  -87.051   61.0
CU BBGH    13.143  -59.559  180.0
IU FUNA    -8.526  179.197   20.0
IU LVC    -22.613  -68.911 2960.0
IU KONO    59.649    9.598  216.0
IU GNI     40.148   44.741 1609.0
US CNNC    35.239  -77.890   29.0
IU TATO    24.974  121.497  160.0
IU DWPF    28.110  -81.433   30.0
CU GRGR    12.132  -61.654  195.0
IU PAB     39.545   -4.350  950.0
IM PD31    42.767 -109.558 2219.0
LX GGNV    38.718   -9.150   77.0
PL KWP     49.631   22.707  448.0
PL OJC     50.220   19.798  391.0
PS PSI      2.694   98.924  987.0
NZ OUZ    -35.222  173.596   63.0
GE BNDI    -4.522  129.905   16.0
WM CART    37.587   -1.001   65.0
GE CISI    -7.556  107.815  544.0
GE CSS     34.961   33.331  396.0
GE DAG     76.771  -18.655   23.0
GE DAMY    14.572   44.392 2488.0
GE DSB     53.245   -6.376  236.0
GE EIL     29.670   34.951  210.0
GE FAKI    -2.919  132.249  136.0
GE FLT1    52.331   11.237  100.0
GE GENI    -2.593  140.168   47.0
GE HALK     6.088   80.681  120.0
GE HLG     54.185    7.884   41.0
GE IBBN    52.306    7.759  140.0
GE ISP     37.843   30.509 1100.0
US TPNV    36.949 -116.249 1600.0
IU TUC     32.310 -110.785  910.0
IU COR     44.586 -123.305  110.0
IU TSUM   -19.202   17.584 1260.0
IU CCM     38.056  -91.245  222.0
IU CTAO   -20.088  146.255  357.0
US CBKS    38.814  -99.737  677.0
IU PTGA    -0.731  -59.967  237.0
CU ANWB    17.669  -61.786   39.0
IU PET     53.023  158.650  110.0
IU GUMO    13.589  144.868  170.0
IU ADK     51.882 -176.684  130.0
IU YSS     46.959  142.760  150.0
IU MBWA   -21.159  119.731  190.0
US KVTX    27.546  -97.893   14.6
PL KSP     50.843   16.293  353.0
GB JSA     49.188   -2.172   39.0
GB MCH1    51.997   -2.998  219.0
GE JAGI    -8.470  114.152  171.0
GE KAAM     0.493   72.995    1.0
GE KARP    35.547   27.161  528.0
GE KBS     78.926   11.942   77.0
GE LHMI     5.229   96.947    3.0
GE LUWI    -1.042  122.772    6.0
WM MAHO    39.896    4.266   15.0
GE MALK     8.397   80.543  113.0
GE MATE    40.649   16.704  494.0
GE MMRI    -8.636  122.238  137.0
GE MNAI    -4.361  102.956  154.0
CX MNMCX  -19.131  -69.596 2304.0
IU HNR     -9.439  159.947  100.0
CU BCIP     9.166  -79.837   61.0
IU RAO    -29.245 -177.929   60.0
CU GTBY    19.927  -75.111   79.0
IU BBSR    32.371  -64.696   30.0
US WVOR    42.434 -118.637 1344.0
IU ANMO    34.946 -106.457 1820.0
US NLWA    47.392 -123.869  640.0
IU SSPA    40.636  -77.888  270.0
IU WVT     36.130  -87.830  170.0
IU CASY   -66.279  110.535   10.0
IU HRV     42.506  -71.558  200.0
II MSEY    -4.674   55.479  475.0
II PALK     7.273   80.702  460.0
AT AKUT    54.135 -165.772   19.2
AU FORT   -30.779  128.059  165.0
AU GIRL   -22.643  114.234  111.0
IU RCBR    -5.827  -35.901  400.0
US WMOK    34.738  -98.781  486.0
IU RAR    -21.212 -159.773   28.0
IU FURI     8.895   38.680 2570.0
IU MAKZ    46.808   81.977  600.0
IN MNC      8.282   73.060    2.0
MY KOM      1.792  103.847   49.0
AU MORW   -29.068  116.040  296.0
AU MTN    -12.844  131.133  137.4
MY KSM      1.473  110.308   66.0
MY KUM      5.290  100.649   74.0
AU RIV    -33.829  151.158   25.0
US WUAZ    35.517 -111.374 1592.0
IU OTAV     0.238  -78.451 3510.0
IU KEV     69.757   27.003  100.0
IU MAJO    36.546  138.204  405.0
US MIAR    34.545  -93.576  207.0
IU WCI     38.229  -86.294  210.0
IU CHTO    18.814   98.944  420.0
II CMLA    37.764  -25.524  429.0
II BORG    64.747  -21.327  110.0
II JTS     10.291  -84.953  340.0
II KWAJ     8.802  167.613    0.0
II XPFO    33.611 -116.456 1280.0
II KDAK    57.783 -152.583  152.0
AU TOO    -37.571  145.491  604.0
CZ KHC     49.131   13.578  700.0
BK CMB     38.035 -120.387  697.0
NZ KHZ    -42.416  173.539   64.0
IU PAYG    -0.674  -90.286  270.0
GT DBIC     6.670   -4.857  125.0
II MSVF   -17.745  178.053  801.1
CN BBB     52.185 -128.113   14.0
CN EUNU    80.053  -86.416  623.0
PM PMOZ    32.823  -17.197 1027.0
ND MARNC  -21.481  168.030   44.0
IM TX31    29.334 -103.668 1025.0
IU ANTO    39.868   32.793 1090.0
IU TEIG    20.226  -88.276   40.0
IU SDV      8.884  -70.634 1620.0
IU COLA    64.874 -147.862  200.0
CN FRB     63.747  -68.545   25.0
CN GAC     45.703  -75.478   62.0
CN KGNO    44.227  -76.493   89.0
NZ ODZ    -45.046  170.645  274.0
AK ATKA    52.202 -174.197   55.0
PL SUW     54.013   23.181  152.0
IU YAK     62.031  129.680  110.0
IU RSSD    44.121 -104.036 2090.0
IU TIXI    71.634  128.867   40.0
CN MNTQ    45.500  -73.623  112.0
HT ALN     40.896   26.050  110.0
TM TMDB    13.668  100.607  -47.0
IU BILL    68.065  166.453  320.0
IU MA2     59.576  150.770  339.0
CN RES     74.689  -94.896   19.0
CN SADO    44.769  -79.142  243.0
CN ULM     50.250  -95.875  250.9
CN VLDQ    48.190  -77.757   93.0
AK GAMB    63.776 -171.703   10.0
CN YKW3    62.562 -114.610  170.3
II RAYN    23.523   45.503  631.0
HL KEK     39.713   19.796  227.0
AT CRAG    55.469 -133.123   57.9
AT SKAG    59.460 -135.329  134.0
AT SMY     52.731  174.103   58.0
AU COEN   -13.957  143.175  285.4
IU TRQA   -38.057  -61.979  540.0
HT AGG     39.021   22.336  622.0
IC SSE     31.095  121.191   40.0
AU HTT    -33.431  138.922  708.0
AU KDU    -12.687  132.473   46.0
AU LHI    -31.520  159.061   73.7
AU MCQ    -54.499  158.956   14.0
II ASCN    -7.933  -14.360  173.0
DK ANGG    65.616  -37.637    9.0
DK NRS     61.160  -45.419   80.0
DK NUUK    64.184  -51.668  110.0
IN PBA     11.656   92.744   79.0
AU MILA   -37.055  149.155  785.0
NO JMIC    70.987   -8.506  161.0
IN SHL     25.567   91.856    2.0
IU ULN     47.865  107.053 1610.0
IU POHA    19.757 -155.533 1990.0
AU NFK    -29.043  167.939  203.0
AU NIUE   -19.076 -169.927  108.8
AU QLP    -26.584  144.235  210.0
AU RABL    -4.191  152.164  277.0
IU MIDW    28.216 -177.370   20.0
IU WAKE    19.283  166.652   20.0
II EFI    -51.675  -58.064  110.0
II FFC     54.725 -101.978  338.0
GR BFO     48.330    8.330  589.0
II DGAR    -7.412   72.453    1.0
II HOPE   -54.284  -36.488   20.0
MY KKM      6.044  116.215  830.0
AU WRKA   -25.038  128.296  622.0
AU XMI    -10.450  105.688  252.0
PM ROSA    38.721  -28.247  310.0
II TLY     51.681  103.644  579.0
GT BOSA   -28.614   25.256 1280.0
GT PLCA   -40.733  -70.551 1050.0
UW BRAN    45.973 -117.228 1136.0
GT VNDA   -77.517  161.853  151.0
JP JHJ2    33.115  139.814   70.0
BK WDC     40.580 -122.541  268.3
PM PESTR   38.867   -7.590  410.0
CI PHL     35.408 -120.546  355.0
JP JNU     33.125  130.877  540.0
JP JOW     26.836  128.273  220.0
KZ KKAR    43.103   70.511  520.9
PL BEL     51.837   20.792  180.0
IC XAN     34.031  108.924  630.0
C  GO10   -53.155  -71.050  652.0
NN PRN     37.407 -115.051 1464.0
NZ URZ    -38.261  177.111   95.0
II AAK     42.638   74.494 1633.1
II SHEL   -15.959   -5.746  537.0
GT LBTB   -25.015   25.597 1128.0
HL RDO     41.145   25.536  116.0
HT LIT     40.101   22.490  480.0
CN ICQ     49.522  -67.272   58.0
CN KAPO    49.450  -82.508  210.0
AT TTA     62.930 -156.012  990.0
AU ARMA   -30.418  151.629 1112.0
AU EIDS   -25.369  151.082  216.0
AU FITZ   -18.102  125.639  110.0
DK ISOG    65.548  -38.976   12.0
AU MAW    -67.604   62.871   12.0
II NNA    -11.988  -76.842  575.0
II OBN     55.115   36.567  160.0
II PFO     33.611 -116.456 1280.0
II UOSS    24.945   56.204  284.4
II WRAB   -19.934  134.360  366.0
II KIV     43.955   42.686 1054.0
IC QIZ     19.029  109.844  240.0
II ESK     55.317   -3.205  242.0
II LVZ     67.898   34.651  630.0
KZ ABKAR   49.256   59.943  362.0
II BRVK    53.058   70.283  330.0
II SUR    -32.380   20.812 1770.0
HL ARG     36.214   28.121  148.0
HL ITM     37.179   21.925  423.0
IC WMQ     43.814   87.705  850.0
CN INK     68.306 -133.525   44.0
US KSU1    39.101  -96.609  317.0
CN LLLB    50.609 -121.882  700.0
CN SCHQ    54.832  -66.833  497.5
CN WHY     60.660 -134.881 1292.0
MY SBM      2.453  112.214  237.0
II COCO   -12.190   96.835    1.0
II KURK    50.715   78.620  184.0
II MBAR    -0.602   30.738 1390.0
DK BSD     55.114   14.915   88.0
DK DBG     74.307  -20.219    1.0
DK MUD     56.455    9.173   12.0
DK SCO     70.486  -21.950   69.0
DK TULEG   76.537  -68.824   38.0
II ABPO   -19.018   47.229 1528.0
II ARU     56.429   58.562  260.0
II ERM     42.015  143.157   40.0
IC KMI     25.123  102.740 1975.0
IC LSA     29.703   91.127 3660.0
HT FNA     40.782   21.384  750.0
CN DRLN    49.256  -57.504  238.0
CU TGUH    14.057  -87.273 1151.0
GT LPAZ   -16.288  -68.131 4817.0
TM UBPT    15.277  105.469  120.0
II NIL     33.651   73.269  629.0
C  GO03   -27.594  -70.235  743.0
IU KBS     78.915   11.938   90.0
GE KMBO    -1.127   37.252 1940.0
GE SUW     54.013   23.181  152.0
GE SFS     36.466   -6.205   21.0
GE KWP     49.631   22.708  463.0
GE MAHO    39.896    4.266   15.0
KZ BRVK    53.058   70.283  315.0
GE CART    37.587   -1.001   65.0
CZ MORC    49.777   17.543  742.0
IU SFJD    66.996  -50.621  330.0
EI VAL     51.939  -10.244   14.0
EI DSB     53.245   -6.376  236.0
KZ KURK    50.715   78.620  184.0
KZ MAKZ    46.808   81.977  600.0
IU PAB     39.545   -4.350  950.0
G  MBO     14.392  -16.955    3.0
OE KBA     47.078   13.345 1721.0
OE ARSA    47.251   15.523  577.0
OE DAVA    47.287    9.880 1602.0
LX MESJ    37.840   -8.220  250.0
MN DIVS    44.098   19.992 1000.0
MN CLTB    37.578   13.216  949.0
DK NOR     81.605  -16.661   36.0
PM PVAQ    37.404   -7.717  200.0
KO BNN     38.852   35.847 1380.0
TT TATN    32.579   10.529  550.0
KO SNOP    42.020   35.207  180.0
SS COI     40.208   -8.412  140.0
KO GAZ     37.172   37.210  992.0
KO BZK     41.960   34.004  158.0
LX MORF    37.304   -8.653  560.0
MN VSL     39.496    9.378  370.0
MN IDI     35.288   24.890  750.0
KO DKL     39.071   26.905   35.0
DK ICESG   69.092  -39.647 2931.6
II SACV    14.970  -23.608  387.0
GE PUL     59.767   30.317   65.0
KO ELL     36.748   29.909 1230.0
KO MDUB    40.471   31.198 1109.0
KO SIRT    37.501   42.439 1038.0
GB LRW     60.136   -1.178   98.0
DK SOEG    68.203  -31.375  179.0
IM EKB1    55.309   -3.177  275.0
IM EKB10   55.377   -3.129  328.0
IM EKB2    55.317   -3.172  314.0
IM EKB3    55.325   -3.168  307.0
IM EKB4    55.332   -3.161  301.0
IM EKB5    55.339   -3.156  313.0
IM EKB6    55.347   -3.151  337.0
IM EKB7    55.354   -3.145  435.0
IM EKB8    55.362   -3.140  401.0
IM EKB9    55.369   -3.135  396.0
IM EKR1    55.338   -3.179  355.0
IM EKR10   55.310   -3.061  382.0
IM EKR2    55.334   -3.166  349.0
IM EKR3    55.331   -3.153  320.0
IM EKR4    55.328   -3.139  337.0
IM EKR5    55.325   -3.126  307.0
IM EKR6    55.322   -3.113  395.0
IM EKR7    55.319   -3.100  348.0
IM EKR8    55.316   -3.088  419.0
IM EKR9    55.314   -3.073  432.0
II IBFO    48.332    8.331  589.0
IU KOWA    14.497   -4.014  321.0
II BORG    64.747  -21.327  110.0
GE KMBO    -1.127   37.252 1940.0
GB ESK     55.317   -3.205  258.0
GE KMBO    -1.127   37.252 1940.0
GB ESK     55.317   -3.205  258.0
GE LVC    -22.618  -68.911 2915.0
AZ PFO     33.612 -116.459 1259.0
G  DZM    -22.072  166.444  878.0
G  KIP     21.420 -158.011  110.0
KN AAK     42.633   74.494 1680.0
KZ PDG     43.327   79.485 1277.0
CI BLY     33.750 -114.524  201.0
IU PMG     -9.405  147.160   90.0
US WDC     40.580 -122.540  300.0
XR FRB     69.716 -148.699  146.0
GE PSZ     47.918   19.893  937.0
CZ KHC     49.131   13.578  700.0
MN TUE     46.472    9.347 1924.0
PM ROSA    38.721  -28.247  310.0
GE KMBO    -1.127   37.252 1940.0


References:
===========

Albuquerque Seismological Laboratory (ASL)/USGS. (1988). Global Seismograph Network (GSN - IRIS/USGS). International Federation of Digital Seismograph Networks. https://doi.org/10.7914/SN/IU

GEOFON Data Centre (1993): GEOFON Seismic Network. Deutsches GeoForschungsZentrum GFZ. Other/Seismic Network. doi:10.14470/TR560404.

INGV Seismological Data Centre. (2006, January 1). Rete Sismica Nazionale (RSN). Istituto Nazionale di Geofisica e Vulcanologia (INGV), Italy. https://doi.org/10.13127/SD/X0FXNH7QFY

INSN. (1993). Irish National Seismic Network, operated by the Dublin Institute for Advanced Studies and supported by the Geological Survey Ireland. International Federation of Digital Seismograph Networks. https://doi.org/10.7914/SN/EI

Institut De Physique Du Globe De Paris (IPGP), & Ecole Et Observatoire Des Sciences De La Terre De Strasbourg (EOST). (1982). GEOSCOPE, French Global Network of broad band seismic stations. Institut de Physique du Globe de Paris (IPGP). https://doi.org/10.18715/GEOSCOPE.G

Institute Of Geophysics, A. O. S. O. T. C. R. (1973). Czech Regional Seismic Network. International Federation of Digital Seismograph Networks. https://doi.org/10.7914/SN/CZ

Instituto Dom Luiz (IDL)-Faculdade De Ciências Da Universidade De Lisboa. (2003). University of Lisbon Seismic Network [Data set]. International Federation of Digital Seismograph Networks. https://doi.org/10.7914/SN/LX

Instituto Português Do Mar E Da Atmosfera, I.P. (2006). Portuguese National Seismic Network [Data set]. International Federation of Digital Seismograph Networks. https://doi.org/10.7914/SN/PM

MedNet Project Partner Institutions. (1990, January 1). Mediterranean Very Broadband Seismographic Network (MedNet). Istituto Nazionale di Geofisica e Vulcanologia (INGV). https://doi.org/10.13127/SD/FBBBTDTD6Q

RESIF. (1995). RESIF-RLBP French Broad-band network, RESIF-RAP strong motion network and other seismic stations in metropolitan France [Data set]. RESIF - Réseau Sismologique et géodésique Français. https://doi.org/10.15778/RESIF.FR

San Fernando Royal Naval Observatory (ROA); Universidad Complutense De Madrid (UCM); Helmholtz-Zentrum Potsdam Deutsches GeoForschungsZentrum (GFZ); Universidade De Evora (UEVORA, Portugal); Institute Scientifique Of RABAT (ISRABAT, Morocco) (1995): The Western Mediterranean BB seismic Network. Deutsches GeoForschungsZentrum GFZ. Other/Seismic Network. doi:10.14470/JZ581150.

Scripps Institution Of Oceanography. (1986). IRIS/IDA Seismic Network. International Federation of Digital Seismograph Networks. https://doi.org/10.7914/SN/II
