# Supplementary material for: Probabilistic tsunami forecasting for early warning
Source: Nat Commun. 2021 Sep 28;12:5677. doi: 10.1038/s41467-021-25815-w (PMC8479076; doi:10.1038/s41467-021-25815-w)
Supplement: Supplementary file 6 — Supplementary Dataset 3. Sea-level records. [file 41467_2021_25815_MOESM6_ESM.zip › sea_level_records/2015-04-16_Kasos/bodru.rad.rmn.txt]

-43200.000000 -0.000150
-43170.000000 -0.000307
-43140.000000 -0.000465
-43110.000000 -0.000622
-43080.000000 -0.000779
-43050.000000 0.000064
-43020.000000 -0.000093
-42990.000000 -0.000249
-42960.000000 -0.000406
-42930.000000 -0.000562
-42900.000000 -0.000719
-42870.000000 0.000125
-42840.000000 -0.000032
-42810.000000 -0.000188
-42780.000000 -0.000344
-42750.000000 -0.000500
-42720.000000 -0.000656
-42690.000000 0.000188
-42660.000000 0.000032
-42630.000000 -0.000123
-42600.000000 -0.000279
-42570.000000 -0.000435
-42540.000000 0.000410
-42510.000000 0.000254
-42480.000000 0.000099
-42450.000000 -0.000056
-42420.000000 -0.000212
-42390.000000 -0.000367
-42360.000000 0.000478
-42330.000000 0.000323
-42300.000000 0.000168
-42270.000000 0.000013
-42240.000000 -0.000142
-42210.000000 -0.000296
-42180.000000 0.000549
-42150.000000 0.000394
-42120.000000 0.000239
-42090.000000 0.000085
-42060.000000 -0.000070
-42030.000000 0.000776
-42000.000000 0.000621
-41970.000000 0.000467
-41940.000000 0.000313
-41910.000000 0.000158
-41880.000000 0.000004
-41850.000000 -0.000150
-41820.000000 0.000696
-41790.000000 0.000542
-41760.000000 0.000388
-41730.000000 0.000234
-41700.000000 0.000080
-41670.000000 -0.000074
-41640.000000 -0.000228
-41610.000000 0.000618
-41580.000000 0.000464
-41550.000000 0.000310
-41520.000000 0.000157
-41490.000000 0.000003
-41460.000000 0.000849
-41430.000000 0.000695
-41400.000000 0.000542
-41370.000000 0.000388
-41340.000000 0.000235
-41310.000000 0.001081
-41280.000000 0.000928
-41250.000000 0.000774
-41220.000000 0.000621
-41190.000000 0.000467
-41160.000000 0.000314
-41130.000000 0.001161
-41100.000000 0.001007
-41070.000000 0.000854
-41040.000000 0.000701
-41010.000000 0.000548
-40980.000000 0.000394
-40950.000000 0.000241
-40920.000000 0.000088
-40890.000000 -0.000065
-40860.000000 -0.000218
-40830.000000 0.000629
-40800.000000 0.000476
-40770.000000 0.000323
-40740.000000 0.000171
-40710.000000 0.000018
-40680.000000 -0.000135
-40650.000000 -0.000287
-40620.000000 -0.000440
-40590.000000 0.000407
-40560.000000 0.000255
-40530.000000 0.000103
-40500.000000 -0.000050
-40470.000000 -0.000202
-40440.000000 -0.000354
-40410.000000 -0.000506
-40380.000000 -0.000658
-40350.000000 -0.000810
-40320.000000 -0.000961
-40290.000000 -0.001113
-40260.000000 -0.001264
-40230.000000 -0.001416
-40200.000000 -0.000567
-40170.000000 -0.000718
-40140.000000 -0.000869
-40110.000000 -0.001020
-40080.000000 -0.001170
-40050.000000 -0.001321
-40020.000000 -0.001471
-39990.000000 -0.000621
-39960.000000 -0.000771
-39930.000000 -0.000921
-39900.000000 -0.001070
-39870.000000 -0.000220
-39840.000000 -0.000369
-39810.000000 -0.000518
-39780.000000 -0.000666
-39750.000000 0.000185
-39720.000000 0.000037
-39690.000000 -0.000111
-39660.000000 -0.000260
-39630.000000 -0.000408
-39600.000000 0.000444
-39570.000000 0.000296
-39540.000000 0.000148
-39510.000000 -0.000000
-39480.000000 0.000851
-39450.000000 0.000702
-39420.000000 0.000548
-39390.000000 0.000393
-39360.000000 0.001237
-39330.000000 0.001081
-39300.000000 0.000924
-39270.000000 0.000767
-39240.000000 0.000609
-39210.000000 0.001451
-39180.000000 0.001292
-39150.000000 0.001132
-39120.000000 0.000972
-39090.000000 0.000812
-39060.000000 0.000651
-39030.000000 0.000489
-39000.000000 0.000327
-38970.000000 0.000164
-38940.000000 0.000002
-38910.000000 -0.000162
-38880.000000 -0.000326
-38850.000000 -0.000490
-38820.000000 -0.000654
-38790.000000 -0.000819
-38760.000000 0.000016
-38730.000000 -0.000149
-38700.000000 -0.000314
-38670.000000 -0.000479
-38640.000000 -0.000645
-38610.000000 -0.000810
-38580.000000 -0.000975
-38550.000000 -0.001141
-38520.000000 -0.000306
-38490.000000 -0.000471
-38460.000000 -0.000635
-38430.000000 -0.000800
-38400.000000 -0.000964
-38370.000000 -0.001127
-38340.000000 -0.000291
-38310.000000 -0.000453
-38280.000000 -0.000616
-38250.000000 -0.000777
-38220.000000 -0.000938
-38190.000000 -0.000099
-38160.000000 -0.000259
-38130.000000 -0.000418
-38100.000000 -0.000576
-38070.000000 -0.000734
-38040.000000 0.000109
-38010.000000 -0.000048
-37980.000000 -0.000203
-37950.000000 -0.000358
-37920.000000 0.000488
-37890.000000 0.000334
-37860.000000 0.000182
-37830.000000 0.000030
-37800.000000 -0.000121
-37770.000000 0.000728
-37740.000000 0.000578
-37710.000000 0.000429
-37680.000000 0.000281
-37650.000000 0.000133
-37620.000000 -0.000013
-37590.000000 -0.000160
-37560.000000 -0.000305
-37530.000000 0.000550
-37500.000000 0.000406
-37470.000000 0.000262
-37440.000000 0.000119
-37410.000000 -0.000023
-37380.000000 -0.000165
-37350.000000 -0.000307
-37320.000000 -0.000447
-37290.000000 0.000413
-37260.000000 0.000273
-37230.000000 0.000134
-37200.000000 -0.000005
-37170.000000 -0.000143
-37140.000000 0.000720
-37110.000000 0.000583
-37080.000000 0.000446
-37050.000000 0.000311
-37020.000000 0.000175
-36990.000000 0.000040
-36960.000000 -0.000094
-36930.000000 0.000772
-36900.000000 0.000639
-36870.000000 0.000506
-36840.000000 0.000374
-36810.000000 0.000243
-36780.000000 0.000112
-36750.000000 0.000982
-36720.000000 0.000853
-36690.000000 0.000724
-36660.000000 0.000597
-36630.000000 0.000470
-36600.000000 0.000344
-36570.000000 0.000219
-36540.000000 0.000095
-36510.000000 -0.000028
-36480.000000 0.000850
-36450.000000 0.000730
-36420.000000 0.000610
-36390.000000 0.000492
-36360.000000 0.000375
-36330.000000 0.000260
-36300.000000 0.000146
-36270.000000 0.000034
-36240.000000 -0.000077
-36210.000000 -0.000186
-36180.000000 -0.000294
-36150.000000 -0.000399
-36120.000000 -0.000503
-36090.000000 -0.000605
-36060.000000 -0.000704
-36030.000000 -0.000802
-36000.000000 -0.000898
-35970.000000 -0.000991
-35940.000000 -0.001082
-35910.000000 -0.001171
-35880.000000 -0.001258
-35850.000000 -0.001342
-35820.000000 -0.001424
-35790.000000 -0.001504
-35760.000000 -0.000581
-35730.000000 -0.000656
-35700.000000 -0.000728
-35670.000000 -0.000798
-35640.000000 -0.000866
-35610.000000 -0.000931
-35580.000000 -0.000994
-35550.000000 -0.001054
-35520.000000 -0.001112
-35490.000000 -0.000167
-35460.000000 -0.000220
-35430.000000 -0.000271
-35400.000000 -0.000319
-35370.000000 -0.000365
-35340.000000 -0.000409
-35310.000000 -0.000450
-35280.000000 -0.000489
-35250.000000 0.000475
-35220.000000 0.000441
-35190.000000 0.000409
-35160.000000 0.000379
-35130.000000 0.000351
-35100.000000 0.000326
-35070.000000 0.000303
-35040.000000 0.000281
-35010.000000 0.001263
-34980.000000 0.001246
-34950.000000 0.001231
-34920.000000 0.001218
-34890.000000 0.001208
-34860.000000 0.001199
-34830.000000 0.001193
-34800.000000 0.001188
-34770.000000 0.001186
-34740.000000 0.002186
-34710.000000 0.002187
-34680.000000 0.002191
-34650.000000 0.002197
-34620.000000 0.002205
-34590.000000 0.002215
-34560.000000 0.002227
-34530.000000 0.002242
-34500.000000 0.001259
-34470.000000 0.001277
-34440.000000 0.001298
-34410.000000 0.001322
-34380.000000 0.001347
-34350.000000 0.001375
-34320.000000 0.001405
-34290.000000 0.000437
-34260.000000 0.000472
-34230.000000 0.000509
-34200.000000 0.000548
-34170.000000 0.000590
-34140.000000 0.000633
-34110.000000 0.000679
-34080.000000 0.000728
-34050.000000 0.000778
-34020.000000 0.000831
-33990.000000 0.000886
-33960.000000 0.000943
-33930.000000 0.001003
-33900.000000 0.000065
-33870.000000 0.000128
-33840.000000 0.000195
-33810.000000 -0.000737
-33780.000000 -0.000667
-33750.000000 -0.000594
-33720.000000 -0.000520
-33690.000000 -0.000443
-33660.000000 -0.001364
-33630.000000 -0.001283
-33600.000000 -0.001200
-33570.000000 -0.001115
-33540.000000 -0.001028
-33510.000000 -0.000939
-33480.000000 -0.000848
-33450.000000 -0.000755
-33420.000000 -0.000660
-33390.000000 -0.000563
-33360.000000 -0.000465
-33330.000000 -0.000364
-33300.000000 -0.000262
-33270.000000 -0.000159
-33240.000000 -0.000053
-33210.000000 0.000054
-33180.000000 0.000162
-33150.000000 -0.000728
-33120.000000 -0.000617
-33090.000000 -0.000504
-33060.000000 -0.000390
-33030.000000 -0.000275
-33000.000000 -0.001159
-32970.000000 -0.001041
-32940.000000 -0.000923
-32910.000000 -0.000804
-32880.000000 -0.000684
-32850.000000 -0.000563
-32820.000000 -0.000442
-32790.000000 -0.000320
-32760.000000 -0.000198
-32730.000000 -0.000075
-32700.000000 0.000048
-32670.000000 0.000171
-32640.000000 0.000294
-32610.000000 0.000417
-32580.000000 0.000540
-32550.000000 0.000664
-32520.000000 0.000786
-32490.000000 0.000909
-32460.000000 0.001032
-32430.000000 0.001154
-32400.000000 0.001276
-32370.000000 0.001397
-32340.000000 0.000518
-32310.000000 0.000639
-32280.000000 0.000759
-32250.000000 0.000879
-32220.000000 -0.000002
-32190.000000 0.000116
-32160.000000 0.000234
-32130.000000 0.000352
-32100.000000 0.000469
-32070.000000 -0.000415
-32040.000000 -0.000300
-32010.000000 -0.000185
-31980.000000 -0.000071
-31950.000000 0.000043
-31920.000000 0.000156
-31890.000000 0.000269
-31860.000000 -0.000619
-31830.000000 -0.000508
-31800.000000 -0.000397
-31770.000000 -0.000286
-31740.000000 -0.000176
-31710.000000 -0.000065
-31680.000000 -0.000956
-31650.000000 -0.000846
-31620.000000 -0.000736
-31590.000000 -0.000627
-31560.000000 -0.000517
-31530.000000 -0.001407
-31500.000000 -0.001297
-31470.000000 -0.001187
-31440.000000 -0.001076
-31410.000000 -0.000965
-31380.000000 -0.001854
-31350.000000 -0.001742
-31320.000000 -0.001630
-31290.000000 -0.001517
-31260.000000 -0.001403
-31230.000000 -0.001289
-31200.000000 -0.001175
-31170.000000 -0.001060
-31140.000000 -0.000944
-31110.000000 -0.000827
-31080.000000 -0.000710
-31050.000000 -0.000592
-31020.000000 -0.000473
-30990.000000 -0.000354
-30960.000000 -0.000233
-30930.000000 -0.000112
-30900.000000 0.000010
-30870.000000 0.000132
-30840.000000 -0.000744
-30810.000000 -0.000619
-30780.000000 -0.000494
-30750.000000 -0.000367
-30720.000000 -0.000240
-30690.000000 -0.000112
-30660.000000 -0.000982
-30630.000000 -0.000852
-30600.000000 -0.000720
-30570.000000 -0.000588
-30540.000000 -0.000455
-30510.000000 -0.000320
-30480.000000 -0.000185
-30450.000000 -0.000049
-30420.000000 0.001089
-30390.000000 0.001227
-30360.000000 0.001366
-30330.000000 0.001506
-30300.000000 0.001647
-30270.000000 0.001789
-30240.000000 0.000933
-30210.000000 0.001077
-30180.000000 0.001222
-30150.000000 0.001368
-30120.000000 0.001515
-30090.000000 0.001663
-30060.000000 0.000812
-30030.000000 0.000962
-30000.000000 0.001113
-29970.000000 0.001265
-29940.000000 0.001418
-29910.000000 0.000573
-29880.000000 0.000728
-29850.000000 0.000884
-29820.000000 0.001042
-29790.000000 0.001200
-29760.000000 0.001360
-29730.000000 0.000521
-29700.000000 0.000683
-29670.000000 0.000846
-29640.000000 0.001010
-29610.000000 0.001176
-29580.000000 0.001343
-29550.000000 0.000511
-29520.000000 0.000680
-29490.000000 0.000851
-29460.000000 0.001023
-29430.000000 0.000196
-29400.000000 0.000371
-29370.000000 0.000547
-29340.000000 -0.000275
-29310.000000 -0.000096
-29280.000000 -0.000916
-29250.000000 -0.000733
-29220.000000 -0.000550
-29190.000000 -0.000364
-29160.000000 -0.001177
-29130.000000 -0.000989
-29100.000000 -0.000798
-29070.000000 -0.000606
-29040.000000 -0.000412
-29010.000000 -0.001215
-28980.000000 -0.001017
-28950.000000 -0.000818
-28920.000000 -0.000616
-28890.000000 -0.000411
-28860.000000 -0.000205
-28830.000000 0.000003
-28800.000000 0.000214
-28770.000000 0.000426
-28740.000000 -0.000359
-28710.000000 -0.000141
-28680.000000 0.000079
-28650.000000 -0.000699
-28620.000000 -0.000474
-28590.000000 -0.000247
-28560.000000 -0.001017
-28530.000000 -0.000785
-28500.000000 -0.001550
-28470.000000 -0.001313
-28440.000000 -0.001073
-28410.000000 -0.000831
-28380.000000 -0.001585
-28350.000000 -0.001338
-28320.000000 -0.001088
-28290.000000 -0.000835
-28260.000000 -0.000580
-28230.000000 -0.000322
-28200.000000 -0.000062
-28170.000000 0.000200
-28140.000000 0.000465
-28110.000000 0.000732
-28080.000000 0.001001
-28050.000000 0.001273
-28020.000000 0.000546
-27990.000000 0.000822
-27960.000000 0.001100
-27930.000000 0.000379
-27900.000000 0.000666
-27870.000000 0.000949
-27840.000000 0.000233
-27810.000000 0.000525
-27780.000000 -0.000187
-27750.000000 0.000102
-27720.000000 -0.000603
-27690.000000 -0.000311
-27660.000000 -0.000019
-27630.000000 -0.000724
-27600.000000 -0.000429
-27570.000000 -0.000132
-27540.000000 0.000165
-27510.000000 0.000464
-27480.000000 0.000764
-27450.000000 0.000065
-27420.000000 0.000367
-27390.000000 0.000670
-27360.000000 0.000974
-27330.000000 0.001279
-27300.000000 0.001586
-27270.000000 0.000893
-27240.000000 0.001202
-27210.000000 0.001512
-27180.000000 0.000823
-27150.000000 0.001136
-27120.000000 0.001450
-27090.000000 0.000766
-27060.000000 0.001083
-27030.000000 0.000403
-27000.000000 0.000724
-26970.000000 0.001048
-26940.000000 0.000373
-26910.000000 0.000701
-26880.000000 0.000031
-26850.000000 0.000363
-26820.000000 0.000697
-26790.000000 0.001034
-26760.000000 0.000373
-26730.000000 0.000714
-26700.000000 0.001057
-26670.000000 0.001403
-26640.000000 0.001750
-26610.000000 0.001100
-26580.000000 0.001451
-26550.000000 0.001803
-26520.000000 0.001157
-26490.000000 0.001513
-26460.000000 0.000869
-26430.000000 0.001226
-26400.000000 0.000583
-26370.000000 -0.000058
-26340.000000 -0.000700
-26310.000000 -0.000341
-26280.000000 -0.000983
-26250.000000 -0.001624
-26220.000000 -0.001266
-26190.000000 -0.001908
-26160.000000 -0.002550
-26130.000000 -0.002193
-26100.000000 -0.002836
-26070.000000 -0.002480
-26040.000000 -0.003125
-26010.000000 -0.002771
-25980.000000 -0.002417
-25950.000000 -0.003064
-25920.000000 -0.002711
-25890.000000 -0.002360
-25860.000000 -0.002009
-25830.000000 -0.001659
-25800.000000 -0.002311
-25770.000000 -0.001963
-25740.000000 -0.001616
-25710.000000 -0.001271
-25680.000000 -0.001926
-25650.000000 -0.001583
-25620.000000 -0.001241
-25590.000000 -0.001900
-25560.000000 -0.001561
-25530.000000 -0.001223
-25500.000000 -0.001886
-25470.000000 -0.001551
-25440.000000 -0.001218
-25410.000000 -0.001886
-25380.000000 -0.001556
-25350.000000 -0.001227
-25320.000000 -0.000901
-25290.000000 -0.000576
-25260.000000 -0.000253
-25230.000000 -0.000932
-25200.000000 -0.000614
-25170.000000 -0.000297
-25140.000000 0.000017
-25110.000000 0.000330
-25080.000000 0.000639
-25050.000000 0.000947
-25020.000000 0.001252
-24990.000000 0.001555
-24960.000000 0.001855
-24930.000000 0.001153
-24900.000000 0.001448
-24870.000000 0.001741
-24840.000000 0.002032
-24810.000000 0.001319
-24780.000000 0.001604
-24750.000000 0.000887
-24720.000000 0.001167
-24690.000000 0.000444
-24660.000000 0.000719
-24630.000000 -0.000009
-24600.000000 0.000260
-24570.000000 -0.000473
-24540.000000 -0.000209
-24510.000000 -0.000948
-24480.000000 -0.000690
-24450.000000 -0.001434
-24420.000000 -0.001182
-24390.000000 -0.001932
-24360.000000 -0.001684
-24330.000000 -0.002440
-24300.000000 -0.002198
-24270.000000 -0.002959
-24240.000000 -0.002722
-24210.000000 -0.003488
-24180.000000 -0.003257
-24150.000000 -0.004028
-24120.000000 -0.003801
-24090.000000 -0.003577
-24060.000000 -0.004355
-24030.000000 -0.004135
-24000.000000 -0.003917
-23970.000000 -0.003701
-23940.000000 -0.004487
-23910.000000 -0.004274
-23880.000000 -0.004063
-23850.000000 -0.003853
-23820.000000 -0.003645
-23790.000000 -0.003438
-23760.000000 -0.003232
-23730.000000 -0.003028
-23700.000000 -0.002824
-23670.000000 -0.002621
-23640.000000 -0.002420
-23610.000000 -0.002219
-23580.000000 -0.002019
-23550.000000 -0.001821
-23520.000000 -0.000623
-23490.000000 -0.000426
-23460.000000 -0.000230
-23430.000000 -0.000035
-23400.000000 0.000159
-23370.000000 0.000352
-23340.000000 0.000544
-23310.000000 0.000735
-23280.000000 0.000925
-23250.000000 0.000114
-23220.000000 0.000302
-23190.000000 0.000488
-23160.000000 0.000674
-23130.000000 0.000858
-23100.000000 0.000041
-23070.000000 0.000223
-23040.000000 0.000403
-23010.000000 0.000583
-22980.000000 -0.000239
-22950.000000 -0.000063
-22920.000000 0.000112
-22890.000000 0.000286
-22860.000000 0.000459
-22830.000000 -0.000371
-22800.000000 -0.000201
-22770.000000 -0.000034
-22740.000000 0.000133
-22710.000000 0.000297
-22680.000000 0.000460
-22650.000000 0.000622
-22620.000000 0.000781
-22590.000000 0.000939
-22560.000000 0.001096
-22530.000000 0.001250
-22500.000000 0.001403
-22470.000000 0.001554
-22440.000000 0.000704
-22410.000000 0.000851
-22380.000000 0.000997
-22350.000000 0.001141
-22320.000000 0.000283
-22290.000000 0.000424
-22260.000000 0.000562
-22230.000000 0.000699
-22200.000000 -0.000167
-22170.000000 -0.000034
-22140.000000 0.000097
-22110.000000 0.000227
-22080.000000 0.000354
-22050.000000 -0.000521
-22020.000000 -0.000397
-21990.000000 -0.000276
-21960.000000 -0.000156
-21930.000000 -0.000038
-21900.000000 0.000078
-21870.000000 -0.000808
-21840.000000 -0.000696
-21810.000000 -0.000586
-21780.000000 -0.000477
-21750.000000 -0.000371
-21720.000000 -0.001266
-21690.000000 -0.001163
-21660.000000 -0.001061
-21630.000000 -0.000962
-21600.000000 -0.001863
-21570.000000 -0.001766
-21540.000000 -0.001670
-21510.000000 -0.002575
-21480.000000 -0.002481
-21450.000000 -0.002388
-21420.000000 -0.002295
-21390.000000 -0.003203
-21360.000000 -0.003111
-21330.000000 -0.003019
-21300.000000 -0.002927
-21270.000000 -0.002835
-21240.000000 -0.002743
-21210.000000 -0.002651
-21180.000000 -0.002559
-21150.000000 -0.002465
-21120.000000 -0.002372
-21090.000000 -0.002277
-21060.000000 -0.002182
-21030.000000 -0.002086
-21000.000000 -0.001990
-20970.000000 -0.001892
-20940.000000 -0.000794
-20910.000000 -0.001695
-20880.000000 -0.001595
-20850.000000 -0.000494
-20820.000000 -0.000392
-20790.000000 -0.000290
-20760.000000 -0.000187
-20730.000000 -0.000083
-20700.000000 0.000021
-20670.000000 0.000126
-20640.000000 0.000231
-20610.000000 -0.000663
-20580.000000 -0.000557
-20550.000000 -0.000451
-20520.000000 -0.000343
-20490.000000 0.000764
-20460.000000 0.000872
-20430.000000 0.000981
-20400.000000 0.001090
-20370.000000 0.001199
-20340.000000 0.001309
-20310.000000 0.001419
-20280.000000 0.001530
-20250.000000 0.001641
-20220.000000 0.001749
-20190.000000 0.001861
-20160.000000 0.000973
-20130.000000 0.001081
-20100.000000 0.001187
-20070.000000 0.001301
-20040.000000 0.001415
-20010.000000 0.000530
-19980.000000 0.000646
-19950.000000 0.000763
-19920.000000 0.000880
-19890.000000 -0.000001
-19860.000000 0.000119
-19830.000000 0.000240
-19800.000000 0.000363
-19770.000000 0.000486
-19740.000000 0.000611
-19710.000000 0.000737
-19680.000000 0.000864
-19650.000000 -0.000007
-19620.000000 0.000122
-19590.000000 0.000254
-19560.000000 0.000386
-19530.000000 0.000520
-19500.000000 0.000655
-19470.000000 0.000792
-19440.000000 0.000930
-19410.000000 0.001070
-19380.000000 0.000212
-19350.000000 0.000355
-19320.000000 0.000500
-19290.000000 0.000646
-19260.000000 0.000794
-19230.000000 0.000944
-19200.000000 0.001096
-19170.000000 0.000250
-19140.000000 0.000406
-19110.000000 0.000564
-19080.000000 0.000724
-19050.000000 0.000886
-19020.000000 0.001051
-18990.000000 0.001217
-18960.000000 0.000385
-18930.000000 0.000556
-18900.000000 0.000728
-18870.000000 0.000903
-18840.000000 0.000080
-18810.000000 0.000259
-18780.000000 0.000440
-18750.000000 -0.000378
-18720.000000 -0.000193
-18690.000000 -0.000006
-18660.000000 -0.000818
-18630.000000 -0.000628
-18600.000000 -0.001437
-18570.000000 -0.001244
-18540.000000 -0.001049
-18510.000000 -0.001853
-18480.000000 -0.001656
-18450.000000 -0.001457
-18420.000000 -0.001258
-18390.000000 -0.002057
-18360.000000 -0.001855
-18330.000000 -0.001652
-18300.000000 -0.001449
-18270.000000 -0.001244
-18240.000000 -0.001039
-18210.000000 -0.000833
-18180.000000 -0.000627
-18150.000000 -0.000421
-18120.000000 -0.000214
-18090.000000 -0.000007
-18060.000000 0.000200
-18030.000000 0.000407
-18000.000000 0.000614
-17970.000000 0.000821
-17940.000000 0.001027
-17910.000000 0.001233
-17880.000000 0.001438
-17850.000000 0.001643
-17820.000000 0.000847
-17790.000000 0.001050
-17760.000000 0.001252
-17730.000000 0.001453
-17700.000000 0.001654
-17670.000000 0.000853
-17640.000000 0.001051
-17610.000000 0.001248
-17580.000000 0.000443
-17550.000000 0.000638
-17520.000000 0.000831
-17490.000000 0.001022
-17460.000000 0.000212
-17430.000000 0.000400
-17400.000000 0.000587
-17370.000000 0.000772
-17340.000000 0.000956
-17310.000000 0.000138
-17280.000000 0.000319
-17250.000000 0.000497
-17220.000000 -0.000325
-17190.000000 -0.000150
-17160.000000 0.000024
-17130.000000 -0.000803
-17100.000000 -0.000632
-17070.000000 -0.000463
-17040.000000 -0.001295
-17010.000000 -0.001129
-16980.000000 -0.000964
-16950.000000 -0.000800
-16920.000000 -0.000637
-16890.000000 -0.001476
-16860.000000 -0.001316
-16830.000000 -0.001157
-16800.000000 -0.001000
-16770.000000 -0.000843
-16740.000000 -0.000688
-16710.000000 -0.000534
-16680.000000 -0.000380
-16650.000000 -0.001228
-16620.000000 -0.001077
-16590.000000 -0.000927
-16560.000000 -0.000779
-16530.000000 -0.000631
-16500.000000 -0.000484
-16470.000000 -0.000339
-16440.000000 -0.001194
-16410.000000 -0.001051
-16380.000000 -0.000909
-16350.000000 -0.000769
-16320.000000 -0.000629
-16290.000000 -0.000491
-16260.000000 -0.001354
-16230.000000 -0.001218
-16200.000000 -0.001084
-16170.000000 -0.000950
-16140.000000 -0.000818
-16110.000000 -0.000688
-16080.000000 -0.001558
-16050.000000 -0.001430
-16020.000000 -0.001303
-15990.000000 -0.001178
-15960.000000 -0.001053
-15930.000000 -0.000931
-15900.000000 -0.000809
-15870.000000 -0.000689
-15840.000000 -0.000570
-15810.000000 -0.000453
-15780.000000 -0.000337
-15750.000000 0.000777
-15720.000000 0.000890
-15690.000000 0.001001
-15660.000000 0.001111
-15630.000000 0.000219
-15600.000000 0.001325
-15570.000000 0.001430
-15540.000000 0.001533
-15510.000000 0.000634
-15480.000000 0.001733
-15450.000000 0.001830
-15420.000000 0.001926
-15390.000000 0.002019
-15360.000000 0.002111
-15330.000000 0.002200
-15300.000000 0.002288
-15270.000000 0.002373
-15240.000000 0.002456
-15210.000000 0.002538
-15180.000000 0.002617
-15150.000000 0.002694
-15120.000000 0.002769
-15090.000000 0.002842
-15060.000000 0.002913
-15030.000000 0.001982
-15000.000000 0.002048
-14970.000000 0.002113
-14940.000000 0.002176
-14910.000000 0.002237
-14880.000000 0.001297
-14850.000000 0.001354
-14820.000000 0.001410
-14790.000000 0.001464
-14760.000000 0.000516
-14730.000000 0.000567
-14700.000000 0.000617
-14670.000000 0.000665
-14640.000000 -0.000289
-14610.000000 -0.000243
-14580.000000 -0.000199
-14550.000000 -0.000156
-14520.000000 -0.001114
-14490.000000 -0.001074
-14460.000000 -0.001034
-14430.000000 -0.000996
-14400.000000 -0.000958
-14370.000000 -0.001922
-14340.000000 -0.001886
-14310.000000 -0.001852
-14280.000000 -0.001818
-14250.000000 -0.001786
-14220.000000 -0.001754
-14190.000000 -0.001724
-14160.000000 -0.001695
-14130.000000 -0.001666
-14100.000000 -0.001639
-14070.000000 -0.001613
-14040.000000 -0.000588
-14010.000000 -0.000565
-13980.000000 -0.000542
-13950.000000 -0.000521
-13920.000000 -0.000501
-13890.000000 -0.000483
-13860.000000 -0.000465
-13830.000000 -0.000450
-13800.000000 -0.000435
-13770.000000 -0.000422
-13740.000000 -0.000411
-13710.000000 -0.000401
-13680.000000 -0.000392
-13650.000000 -0.000385
-13620.000000 -0.000380
-13590.000000 -0.000376
-13560.000000 -0.000374
-13530.000000 -0.000374
-13500.000000 -0.000376
-13470.000000 -0.000379
-13440.000000 -0.000383
-13410.000000 0.000610
-13380.000000 0.000601
-13350.000000 0.000591
-13320.000000 0.000579
-13290.000000 0.000565
-13260.000000 0.000549
-13230.000000 0.000531
-13200.000000 0.000512
-13170.000000 0.000490
-13140.000000 0.000466
-13110.000000 0.000441
-13080.000000 0.000413
-13050.000000 0.000383
-13020.000000 0.000351
-12990.000000 0.000317
-12960.000000 0.000280
-12930.000000 0.000242
-12900.000000 0.000201
-12870.000000 0.000159
-12840.000000 0.000114
-12810.000000 0.000066
-12780.000000 0.000017
-12750.000000 -0.000035
-12720.000000 -0.000088
-12690.000000 -0.000144
-12660.000000 0.000797
-12630.000000 0.000737
-12600.000000 0.000675
-12570.000000 0.000610
-12540.000000 0.000544
-12510.000000 0.000476
-12480.000000 0.000405
-12450.000000 0.000333
-12420.000000 0.000259
-12390.000000 0.000183
-12360.000000 0.000106
-12330.000000 0.000027
-12300.000000 -0.000053
-12270.000000 -0.000135
-12240.000000 -0.000219
-12210.000000 -0.000303
-12180.000000 -0.000389
-12150.000000 -0.000475
-12120.000000 -0.000563
-12090.000000 -0.000652
-12060.000000 -0.000741
-12030.000000 -0.000831
-12000.000000 -0.000922
-11970.000000 -0.001014
-11940.000000 -0.001106
-11910.000000 -0.001199
-11880.000000 -0.001292
-11850.000000 -0.001386
-11820.000000 -0.000480
-11790.000000 -0.000574
-11760.000000 -0.000669
-11730.000000 -0.000765
-11700.000000 -0.000860
-11670.000000 -0.000956
-11640.000000 -0.001053
-11610.000000 -0.001149
-11580.000000 -0.000246
-11550.000000 -0.000343
-11520.000000 -0.000440
-11490.000000 -0.000538
-11460.000000 -0.000636
-11430.000000 0.000267
-11400.000000 0.000169
-11370.000000 0.000070
-11340.000000 -0.000028
-11310.000000 -0.000124
-11280.000000 -0.000223
-11250.000000 0.000678
-11220.000000 0.000579
-11190.000000 0.000480
-11160.000000 0.000380
-11130.000000 0.000280
-11100.000000 0.001180
-11070.000000 0.001079
-11040.000000 0.000978
-11010.000000 0.000877
-10980.000000 0.000775
-10950.000000 0.000673
-10920.000000 0.000570
-10890.000000 0.000467
-10860.000000 0.000364
-10830.000000 0.000260
-10800.000000 0.000155
-10770.000000 0.000050
-10740.000000 -0.000055
-10710.000000 0.000838
-10680.000000 0.000732
-10650.000000 0.000625
-10620.000000 0.000517
-10590.000000 0.000410
-10560.000000 0.000301
-10530.000000 0.000193
-10500.000000 0.000084
-10470.000000 -0.000026
-10440.000000 -0.000135
-10410.000000 -0.000245
-10380.000000 0.000645
-10350.000000 0.000534
-10320.000000 0.000424
-10290.000000 0.000313
-10260.000000 0.000202
-10230.000000 0.000091
-10200.000000 -0.000021
-10170.000000 0.000868
-10140.000000 0.000757
-10110.000000 0.000645
-10080.000000 0.000533
-10050.000000 0.000421
-10020.000000 0.000309
-9990.000000 0.000197
-9960.000000 0.001085
-9930.000000 0.000973
-9900.000000 0.000860
-9870.000000 0.000748
-9840.000000 0.000636
-9810.000000 0.000523
-9780.000000 0.000410
-9750.000000 0.000298
-9720.000000 0.000185
-9690.000000 0.000072
-9660.000000 -0.000040
-9630.000000 -0.000153
-9600.000000 -0.000266
-9570.000000 -0.000379
-9540.000000 -0.000491
-9510.000000 -0.000604
-9480.000000 0.000283
-9450.000000 0.000170
-9420.000000 0.000058
-9390.000000 -0.000055
-9360.000000 -0.000168
-9330.000000 -0.000281
-9300.000000 -0.000393
-9270.000000 -0.000506
-9240.000000 -0.000618
-9210.000000 -0.000730
-9180.000000 -0.000843
-9150.000000 -0.000955
-9120.000000 -0.001067
-9090.000000 -0.001179
-9060.000000 -0.001291
-9030.000000 -0.001402
-9000.000000 -0.001514
-8970.000000 -0.001625
-8940.000000 -0.001737
-8910.000000 -0.000848
-8880.000000 -0.000959
-8850.000000 -0.001070
-8820.000000 -0.001181
-8790.000000 -0.001292
-8760.000000 -0.000403
-8730.000000 -0.000514
-8700.000000 -0.000625
-8670.000000 -0.000736
-8640.000000 0.000153
-8610.000000 0.000042
-8580.000000 -0.000069
-8550.000000 -0.000181
-8520.000000 0.000708
-8490.000000 0.000596
-8460.000000 0.000485
-8430.000000 0.000373
-8400.000000 0.001261
-8370.000000 0.001149
-8340.000000 0.001036
-8310.000000 0.000924
-8280.000000 0.000811
-8250.000000 0.000698
-8220.000000 0.000585
-8190.000000 0.000471
-8160.000000 0.000358
-8130.000000 0.000244
-8100.000000 0.001130
-8070.000000 0.001016
-8040.000000 0.000902
-8010.000000 0.000787
-7980.000000 0.000673
-7950.000000 0.000558
-7920.000000 0.000443
-7890.000000 0.000328
-7860.000000 0.000213
-7830.000000 0.000098
-7800.000000 -0.000018
-7770.000000 -0.000133
-7740.000000 -0.000249
-7710.000000 -0.000364
-7680.000000 -0.000480
-7650.000000 -0.000596
-7620.000000 -0.000712
-7590.000000 -0.000828
-7560.000000 3.041057
-7530.000000 -0.000059
-7500.000000 -0.000175
-7470.000000 -0.000291
-7440.000000 -0.000408
-7410.000000 -0.000524
-7380.000000 -0.000640
-7350.000000 0.000244
-7320.000000 0.000127
-7290.000000 0.000011
-7260.000000 -0.000105
-7230.000000 -0.000222
-7200.000000 0.000662
-7170.000000 0.000545
-7140.000000 0.000428
-7110.000000 0.000312
-7080.000000 0.001195
-7050.000000 0.001078
-7020.000000 0.000962
-6990.000000 0.000845
-6960.000000 0.000728
-6930.000000 0.000611
-6900.000000 0.000495
-6870.000000 0.001378
-6840.000000 0.001261
-6810.000000 0.001144
-6780.000000 0.001027
-6750.000000 0.000910
-6720.000000 0.000793
-6690.000000 0.000676
-6660.000000 0.000559
-6630.000000 0.000442
-6600.000000 0.000325
-6570.000000 0.000208
-6540.000000 0.000090
-6510.000000 -0.000027
-6480.000000 -0.000145
-6450.000000 -0.000263
-6420.000000 -0.000381
-6390.000000 -0.000500
-6360.000000 -0.000618
-6330.000000 -0.000737
-6300.000000 -0.000857
-6270.000000 -0.000977
-6240.000000 -0.001097
-6210.000000 -0.000218
-6180.000000 -0.000340
-6150.000000 -0.000462
-6120.000000 -0.000585
-6090.000000 -0.000709
-6060.000000 -0.000834
-6030.000000 -0.000960
-6000.000000 -0.000087
-5970.000000 -0.000215
-5940.000000 -0.000344
-5910.000000 -0.000475
-5880.000000 -0.000607
-5850.000000 -0.000740
-5820.000000 0.000126
-5790.000000 -0.000011
-5760.000000 -0.000148
-5730.000000 -0.000288
-5700.000000 0.000572
-5670.000000 0.000429
-5640.000000 0.000285
-5610.000000 0.000139
-5580.000000 -0.000009
-5550.000000 -0.000158
-5520.000000 0.000691
-5490.000000 0.000538
-5460.000000 0.000384
-5430.000000 0.000228
-5400.000000 0.000070
-5370.000000 -0.000090
-5340.000000 -0.000251
-5310.000000 0.000586
-5280.000000 0.000421
-5250.000000 0.000254
-5220.000000 0.000086
-5190.000000 -0.000083
-5160.000000 -0.000255
-5130.000000 -0.000428
-5100.000000 -0.000602
-5070.000000 0.000222
-5040.000000 0.000044
-5010.000000 -0.000135
-4980.000000 -0.000315
-4950.000000 -0.000497
-4920.000000 -0.000680
-4890.000000 -0.000865
-4860.000000 -0.000051
-4830.000000 -0.000239
-4800.000000 -0.000428
-4770.000000 -0.000618
-4740.000000 -0.000809
-4710.000000 -0.000002
-4680.000000 -0.000197
-4650.000000 -0.000392
-4620.000000 -0.000589
-4590.000000 -0.000787
-4560.000000 0.000014
-4530.000000 -0.000187
-4500.000000 -0.000388
-4470.000000 -0.000591
-4440.000000 -0.000796
-4410.000000 -0.001001
-4380.000000 -0.000208
-4350.000000 -0.000416
-4320.000000 -0.000625
-4290.000000 -0.000835
-4260.000000 -0.000047
-4230.000000 -0.000259
-4200.000000 -0.000473
-4170.000000 -0.000688
-4140.000000 -0.000904
-4110.000000 -0.000120
-4080.000000 -0.000338
-4050.000000 -0.000557
-4020.000000 -0.000777
-3990.000000 -0.000998
-3960.000000 -0.000220
-3930.000000 -0.000442
-3900.000000 -0.000665
-3870.000000 -0.000889
-3840.000000 -0.001114
-3810.000000 -0.000339
-3780.000000 -0.000568
-3750.000000 -0.000795
-3720.000000 -0.000022
-3690.000000 -0.000250
-3660.000000 -0.000478
-3630.000000 0.000293
-3600.000000 0.000064
-3570.000000 -0.000165
-3540.000000 0.000605
-3510.000000 0.000375
-3480.000000 0.001145
-3450.000000 0.000915
-3420.000000 0.000684
-3390.000000 0.001452
-3360.000000 0.001221
-3330.000000 0.000989
-3300.000000 0.001757
-3270.000000 0.001525
-3240.000000 0.001292
-3210.000000 0.001059
-3180.000000 0.000826
-3150.000000 0.001592
-3120.000000 0.001359
-3090.000000 0.001124
-3060.000000 0.000890
-3030.000000 0.001655
-3000.000000 0.001420
-2970.000000 0.001184
-2940.000000 0.000948
-2910.000000 0.000712
-2880.000000 0.001475
-2850.000000 0.001238
-2820.000000 0.001000
-2790.000000 0.000762
-2760.000000 0.000524
-2730.000000 0.000286
-2700.000000 0.001047
-2670.000000 0.000807
-2640.000000 0.000568
-2610.000000 0.000328
-2580.000000 0.000088
-2550.000000 -0.000153
-2520.000000 -0.000393
-2490.000000 0.000366
-2460.000000 0.000125
-2430.000000 -0.000116
-2400.000000 -0.000358
-2370.000000 -0.000599
-2340.000000 -0.000841
-2310.000000 -0.001082
-2280.000000 -0.000324
-2250.000000 -0.000565
-2220.000000 -0.000807
-2190.000000 -0.001048
-2160.000000 -0.000290
-2130.000000 -0.000531
-2100.000000 -0.000773
-2070.000000 -0.000014
-2040.000000 -0.000256
-2010.000000 -0.000497
-1980.000000 -0.000738
-1950.000000 0.000021
-1920.000000 -0.000221
-1890.000000 -0.000462
-1860.000000 0.000297
-1830.000000 0.000056
-1800.000000 -0.000186
-1770.000000 -0.000427
-1740.000000 0.000331
-1710.000000 0.000089
-1680.000000 -0.000152
-1650.000000 -0.000395
-1620.000000 0.000363
-1590.000000 0.000121
-1560.000000 -0.000122
-1530.000000 -0.000366
-1500.000000 -0.000609
-1470.000000 0.000147
-1440.000000 -0.000098
-1410.000000 -0.000343
-1380.000000 -0.000589
-1350.000000 0.000165
-1320.000000 -0.000081
-1290.000000 -0.000328
-1260.000000 -0.000576
-1230.000000 0.000175
-1200.000000 -0.000074
-1170.000000 -0.000324
-1140.000000 -0.000574
-1110.000000 0.000175
-1080.000000 -0.000077
-1050.000000 -0.000330
-1020.000000 -0.000583
-990.000000 -0.000837
-960.000000 -0.000092
-930.000000 -0.000348
-900.000000 -0.000604
-870.000000 -0.000862
-840.000000 -0.000119
-810.000000 -0.000378
-780.000000 -0.000638
-750.000000 -0.000898
-720.000000 -0.000159
-690.000000 -0.000420
-660.000000 -0.000683
-630.000000 0.000054
-600.000000 -0.000209
-570.000000 -0.000474
-540.000000 0.000261
-510.000000 -0.000004
-480.000000 -0.000270
-450.000000 0.000464
-420.000000 0.000197
-390.000000 -0.000070
-360.000000 0.000662
-330.000000 0.000395
-300.000000 0.000127
-270.000000 0.000859
-240.000000 0.000591
-210.000000 0.000323
-180.000000 0.001056
-150.000000 0.000788
-120.000000 0.000521
-90.000000 0.000255
-60.000000 -0.000012
-30.000000 0.000723
0.000000 0.000458
30.000000 0.000193
60.000000 -0.000071
90.000000 -0.000334
120.000000 -0.000596
150.000000 0.000142
180.000000 -0.000119
210.000000 -0.000379
240.000000 -0.000638
270.000000 0.000104
300.000000 -0.000154
330.000000 -0.000410
360.000000 -0.000666
390.000000 0.000079
420.000000 -0.000175
450.000000 -0.000428
480.000000 -0.000680
510.000000 0.000068
540.000000 -0.000182
570.000000 -0.000432
600.000000 -0.000681
630.000000 0.000071
660.000000 -0.000177
690.000000 -0.000424
720.000000 -0.000670
750.000000 0.000085
780.000000 -0.000160
810.000000 -0.000404
840.000000 -0.000648
870.000000 0.000109
900.000000 -0.000133
930.000000 -0.000375
960.000000 0.000384
990.000000 0.000143
1020.000000 0.000903
1050.000000 0.000664
1080.000000 0.000425
1110.000000 0.001186
1140.000000 0.000948
1170.000000 0.000711
1200.000000 0.001474
1230.000000 0.001237
1260.000000 0.001002
1290.000000 0.001766
1320.000000 0.001532
1350.000000 0.001298
1380.000000 0.001065
1410.000000 0.000832
1440.000000 0.001601
1470.000000 0.001370
1500.000000 0.001140
1530.000000 0.000910
1560.000000 0.000682
1590.000000 0.000455
1620.000000 0.001228
1650.000000 0.001002
1680.000000 0.000777
1710.000000 0.000554
1740.000000 0.000331
1770.000000 0.000109
1800.000000 -0.000112
1830.000000 0.000668
1860.000000 0.000449
1890.000000 0.000231
1920.000000 0.000014
1950.000000 -0.000202
1980.000000 -0.000417
2010.000000 -0.000632
2040.000000 0.000155
2070.000000 -0.000057
2100.000000 -0.000269
2130.000000 -0.000480
2160.000000 -0.000690
2190.000000 -0.000899
2220.000000 -0.001107
2250.000000 -0.001314
2280.000000 -0.000521
2310.000000 -0.000727
2340.000000 -0.000932
2370.000000 -0.001137
2400.000000 -0.001341
2430.000000 -0.001544
2460.000000 -0.001746
2490.000000 -0.000948
2520.000000 -0.001149
2550.000000 -0.001349
2580.000000 -0.001549
2610.000000 -0.001748
2640.000000 -0.000947
2670.000000 -0.001145
2700.000000 -0.001342
2730.000000 -0.001538
2760.000000 -0.000734
2790.000000 -0.000929
2820.000000 -0.001124
2850.000000 -0.001318
2880.000000 -0.000511
2910.000000 -0.000704
2940.000000 -0.000896
2970.000000 -0.000087
3000.000000 -0.000277
3030.000000 -0.000467
3060.000000 -0.000656
3090.000000 0.000156
3120.000000 -0.000031
3150.000000 -0.000217
3180.000000 0.000597
3210.000000 0.000412
3240.000000 0.000229
3270.000000 0.001046
3300.000000 0.000864
3330.000000 0.000684
3360.000000 0.001504
3390.000000 0.001326
3420.000000 0.001148
3450.000000 0.000972
3480.000000 0.001797
3510.000000 0.001623
3540.000000 0.001451
3570.000000 0.001279
3600.000000 0.001109
3630.000000 0.000941
3660.000000 0.000773
3690.000000 0.000607
3720.000000 0.001443
3750.000000 0.001280
3780.000000 0.001118
3810.000000 0.000957
3840.000000 0.000798
3870.000000 0.000641
3900.000000 0.000485
3930.000000 0.000330
3960.000000 0.000177
3990.000000 0.000025
4020.000000 -0.000125
4050.000000 -0.000274
4080.000000 -0.000421
4110.000000 -0.000566
4140.000000 -0.000711
4170.000000 -0.000853
4200.000000 -0.000994
4230.000000 -0.001133
4260.000000 -0.001271
4290.000000 -0.001407
4320.000000 -0.001542
4350.000000 -0.000674
4380.000000 -0.000805
4410.000000 -0.000935
4440.000000 -0.001062
4470.000000 -0.001188
4500.000000 -0.001312
4530.000000 -0.000434
4560.000000 -0.000555
4590.000000 -0.000674
4620.000000 -0.000790
4650.000000 0.000095
4680.000000 -0.000018
4710.000000 -0.000129
4740.000000 0.000761
4770.000000 0.000654
4800.000000 0.000548
4830.000000 0.000445
4860.000000 0.001343
4890.000000 0.001243
4920.000000 0.001145
4950.000000 0.001049
4980.000000 0.001955
5010.000000 0.001862
5040.000000 0.001772
5070.000000 0.001683
5100.000000 0.001596
5130.000000 0.001511
5160.000000 0.001427
5190.000000 0.001346
5220.000000 0.001265
5250.000000 0.001187
5280.000000 0.001110
5310.000000 0.001035
5340.000000 0.000961
5370.000000 0.000889
5400.000000 0.000818
5430.000000 0.000748
5460.000000 0.000680
5490.000000 0.000613
5520.000000 0.000547
5550.000000 0.000482
5580.000000 0.000419
5610.000000 0.000356
5640.000000 0.000295
5670.000000 0.000234
5700.000000 0.000175
5730.000000 0.000116
5760.000000 -0.000942
5790.000000 -0.000999
5820.000000 -0.001055
5850.000000 -0.001110
5880.000000 -0.001164
5910.000000 -0.002218
5940.000000 -0.002271
5970.000000 -0.002323
6000.000000 -0.002374
6030.000000 -0.002424
6060.000000 -0.002474
6090.000000 -0.001523
6120.000000 -0.001571
6150.000000 -0.001618
6180.000000 -0.001664
6210.000000 -0.001709
6240.000000 -0.001754
6270.000000 -0.001798
6300.000000 -0.000840
6330.000000 -0.000882
6360.000000 -0.000922
6390.000000 -0.000962
6420.000000 -0.001000
6450.000000 -0.001037
6480.000000 -0.001073
6510.000000 -0.001108
6540.000000 -0.001142
6570.000000 -0.000174
6600.000000 -0.000205
6630.000000 -0.000234
6660.000000 -0.000262
6690.000000 -0.000288
6720.000000 -0.000313
6750.000000 -0.000336
6780.000000 -0.000358
6810.000000 -0.000378
6840.000000 -0.000396
6870.000000 -0.000412
6900.000000 -0.000427
6930.000000 0.000560
6960.000000 0.000548
6990.000000 0.000539
7020.000000 0.000531
7050.000000 0.000525
7080.000000 0.000521
7110.000000 0.000518
7140.000000 0.000517
7170.000000 0.000519
7200.000000 0.000522
7230.000000 0.000526
7260.000000 0.000533
7290.000000 0.000541
7320.000000 0.000551
7350.000000 -0.000437
7380.000000 -0.000423
7410.000000 -0.000407
7440.000000 -0.000390
7470.000000 -0.000370
7500.000000 -0.000349
7530.000000 -0.000326
7560.000000 -0.000301
7590.000000 -0.000274
7620.000000 -0.000245
7650.000000 -0.000214
7680.000000 -0.000181
7710.000000 -0.000146
7740.000000 -0.000109
7770.000000 -0.000069
7800.000000 -0.000028
7830.000000 0.000016
7860.000000 0.000063
7890.000000 0.000112
7920.000000 0.000163
7950.000000 0.000217
7980.000000 0.000273
8010.000000 0.000332
8040.000000 0.000394
8070.000000 0.000458
8100.000000 0.000526
8130.000000 0.000596
8160.000000 0.000670
8190.000000 0.000746
8220.000000 0.000825
8250.000000 0.000908
8280.000000 0.000993
8310.000000 0.001082
8340.000000 0.001174
8370.000000 0.000269
8400.000000 0.000367
8430.000000 0.000468
8460.000000 0.000573
8490.000000 0.000681
8520.000000 0.000792
8550.000000 0.000906
8580.000000 0.001023
8610.000000 0.001143
8640.000000 0.001267
8670.000000 0.001393
8700.000000 0.000522
8730.000000 0.000655
8760.000000 0.000790
8790.000000 0.000928
8820.000000 0.001069
8850.000000 0.000213
8880.000000 0.000360
8910.000000 0.000509
8940.000000 0.000660
8970.000000 -0.000186
9000.000000 -0.000029
9030.000000 0.000129
9060.000000 0.000290
9090.000000 0.000454
9120.000000 0.000619
9150.000000 -0.000214
9180.000000 -0.000045
9210.000000 0.000126
9240.000000 0.000299
9270.000000 0.000473
9300.000000 0.000650
9330.000000 0.000828
9360.000000 0.000007
9390.000000 0.000188
9420.000000 0.000371
9450.000000 0.000555
9480.000000 -0.000260
9510.000000 -0.000073
9540.000000 0.000115
9570.000000 0.000305
9600.000000 -0.000504
9630.000000 -0.000311
9660.000000 -0.000117
9690.000000 0.000078
9720.000000 0.000275
9750.000000 -0.000527
9780.000000 -0.000328
9810.000000 -0.000128
9840.000000 0.000074
9870.000000 0.000277
9900.000000 -0.000519
9930.000000 -0.000314
9960.000000 -0.000108
9990.000000 0.000099
10020.000000 0.000307
10050.000000 0.000516
10080.000000 -0.000274
10110.000000 -0.000063
10140.000000 0.000148
10170.000000 0.000360
10200.000000 -0.000427
10230.000000 -0.000214
10260.000000 -0.000001
10290.000000 -0.000787
10320.000000 -0.000572
10350.000000 -0.000357
10380.000000 -0.001142
10410.000000 -0.000927
10440.000000 -0.000711
10470.000000 -0.001495
10500.000000 -0.001279
10530.000000 -0.001063
10560.000000 -0.001847
10590.000000 -0.001630
10620.000000 -0.001414
10650.000000 -0.001198
10680.000000 -0.001981
10710.000000 -0.001765
10740.000000 -0.001549
10770.000000 -0.001332
10800.000000 -0.001116
10830.000000 -0.000900
10860.000000 -0.001684
10890.000000 -0.001469
10920.000000 -0.001253
10950.000000 -0.001038
10980.000000 -0.000822
11010.000000 -0.000607
11040.000000 -0.000392
11070.000000 -0.001178
11100.000000 -0.000963
11130.000000 -0.000748
11160.000000 -0.000534
11190.000000 -0.000320
11220.000000 -0.000105
11250.000000 0.000109
11280.000000 0.000323
11310.000000 0.000537
11340.000000 -0.000249
11370.000000 -0.000035
11400.000000 0.000178
11430.000000 0.000392
11460.000000 0.000606
11490.000000 0.000820
11520.000000 0.001034
11550.000000 0.001247
11580.000000 0.001461
11610.000000 0.001675
11640.000000 0.000889
11670.000000 0.001102
11700.000000 0.001316
11730.000000 0.001529
11760.000000 0.001743
11790.000000 0.000956
11820.000000 0.001169
11850.000000 0.000382
11880.000000 0.000595
11910.000000 0.000808
11940.000000 0.000021
11970.000000 0.000233
12000.000000 -0.000554
12030.000000 -0.000342
12060.000000 -0.000130
12090.000000 0.000082
12120.000000 -0.000707
12150.000000 -0.000495
12180.000000 -0.000284
12210.000000 -0.000072
12240.000000 0.000139
12270.000000 -0.000650
12300.000000 -0.000439
12330.000000 -0.000228
12360.000000 -0.000017
12390.000000 0.000194
12420.000000 -0.000596
12450.000000 -0.000385
12480.000000 -0.000174
12510.000000 0.000037
12540.000000 -0.000752
12570.000000 -0.000541
12600.000000 -0.000330
12630.000000 -0.000119
12660.000000 0.000093
12690.000000 -0.000695
12720.000000 -0.000483
12750.000000 -0.000271
12780.000000 -0.000058
12810.000000 0.000155
12840.000000 0.000369
12870.000000 0.000583
12900.000000 0.000798
12930.000000 0.001013
12960.000000 0.001228
12990.000000 0.001444
13020.000000 0.001661
13050.000000 0.001878
13080.000000 0.002096
13110.000000 0.002315
13140.000000 0.002534
13170.000000 0.001754
13200.000000 0.001974
13230.000000 0.001195
13260.000000 0.001417
13290.000000 0.000639
13320.000000 0.000862
13350.000000 0.000086
13380.000000 0.000310
13410.000000 -0.000465
13440.000000 -0.000239
13470.000000 -0.001013
13500.000000 -0.000786
13530.000000 -0.001559
13560.000000 -0.001331
13590.000000 -0.001102
13620.000000 -0.001874
13650.000000 -0.001644
13680.000000 -0.001415
13710.000000 -0.001185
13740.000000 -0.001956
13770.000000 -0.001726
13800.000000 -0.001496
13830.000000 -0.001266
13860.000000 -0.002036
13890.000000 -0.001807
13920.000000 -0.001578
13950.000000 -0.001349
13980.000000 -0.001120
14010.000000 -0.001892
14040.000000 -0.001664
14070.000000 -0.001437
14100.000000 -0.001210
14130.000000 -0.000984
14160.000000 -0.000758
14190.000000 -0.000533
14220.000000 -0.000308
14250.000000 -0.000084
14280.000000 0.000139
14310.000000 0.000362
14340.000000 0.000584
14370.000000 0.000806
14400.000000 0.001028
14430.000000 0.001249
14460.000000 0.001469
14490.000000 0.001689
14520.000000 0.001909
14550.000000 0.002129
14580.000000 0.002348
14610.000000 0.002568
14640.000000 0.002787
14670.000000 0.003006
14700.000000 0.002226
14730.000000 0.002446
14760.000000 0.002666
14790.000000 0.001886
14820.000000 0.002108
14850.000000 0.002329
14880.000000 0.001552
14910.000000 0.001775
14940.000000 0.000998
14970.000000 0.001223
15000.000000 0.000448
15030.000000 0.000675
15060.000000 -0.000098
15090.000000 0.000130
15120.000000 0.000359
15150.000000 -0.000411
15180.000000 -0.000180
15210.000000 -0.000948
15240.000000 -0.000715
15270.000000 -0.000481
15300.000000 -0.001246
15330.000000 -0.001011
15360.000000 -0.000774
15390.000000 -0.000537
15420.000000 -0.001299
15450.000000 -0.001060
15480.000000 -0.000821
15510.000000 -0.000580
15540.000000 -0.001339
15570.000000 -0.001097
15600.000000 -0.000854
15630.000000 -0.000611
15660.000000 -0.001367
15690.000000 -0.001122
15720.000000 -0.000876
15750.000000 -0.000629
15780.000000 -0.001382
15810.000000 -0.001134
15840.000000 -0.000886
15870.000000 -0.000636
15900.000000 -0.000386
15930.000000 -0.000135
15960.000000 -0.000883
15990.000000 -0.000630
16020.000000 -0.000377
16050.000000 -0.000122
16080.000000 0.000133
16110.000000 0.000389
16140.000000 0.000646
16170.000000 0.000903
16200.000000 0.001161
16230.000000 0.001421
16260.000000 0.001680
16290.000000 0.001941
16320.000000 0.002203
16350.000000 0.001465
16380.000000 0.001728
16410.000000 0.001992
16440.000000 0.001257
16470.000000 0.001523
16500.000000 0.001789
16530.000000 0.002056
16560.000000 0.001324
16590.000000 0.001593
16620.000000 0.001863
16650.000000 0.002134
16680.000000 0.001405
16710.000000 0.001677
16740.000000 0.001950
16770.000000 0.002223
16800.000000 0.002497
16830.000000 0.002771
16860.000000 0.002045
16890.000000 0.002320
16920.000000 0.002595
16950.000000 0.002869
16980.000000 0.002144
17010.000000 0.002418
17040.000000 0.001691
17070.000000 0.000964
17100.000000 0.001236
17130.000000 0.000508
17160.000000 -0.000222
17190.000000 0.000048
17220.000000 -0.000683
17250.000000 -0.001416
17280.000000 -0.001149
17310.000000 -0.001884
17340.000000 -0.001620
17370.000000 -0.002358
17400.000000 -0.002096
17430.000000 -0.002836
17460.000000 -0.002577
17490.000000 -0.002319
17520.000000 -0.002062
17550.000000 -0.001806
17580.000000 -0.001552
17610.000000 -0.001298
17640.000000 -0.002046
17670.000000 -0.001794
17700.000000 -0.001544
17730.000000 -0.001294
17760.000000 -0.001044
17790.000000 -0.001796
17820.000000 -0.001547
17850.000000 -0.001300
17880.000000 -0.002052
17910.000000 -0.001805
17940.000000 -0.001558
17970.000000 -0.001311
18000.000000 -0.001064
18030.000000 -0.000818
18060.000000 -0.001571
18090.000000 -0.001324
18120.000000 -0.001078
18150.000000 -0.000831
18180.000000 -0.000584
18210.000000 -0.000337
18240.000000 -0.000090
18270.000000 0.000157
18300.000000 0.000404
18330.000000 0.000650
18360.000000 0.000897
18390.000000 0.001144
18420.000000 0.001391
18450.000000 0.000637
18480.000000 0.000884
18510.000000 0.001130
18540.000000 0.000376
18570.000000 0.000622
18600.000000 -0.000133
18630.000000 0.000112
18660.000000 -0.000643
18690.000000 -0.000398
18720.000000 -0.000154
18750.000000 -0.000910
18780.000000 -0.000667
18810.000000 -0.000424
18840.000000 -0.001181
18870.000000 -0.000939
18900.000000 -0.000698
18930.000000 -0.000457
18960.000000 -0.000216
18990.000000 -0.000977
19020.000000 -0.000738
19050.000000 -0.000499
19080.000000 -0.000261
19110.000000 -0.000024
19140.000000 0.000212
19170.000000 -0.000552
19200.000000 -0.000317
19230.000000 -0.000082
19260.000000 0.000152
19290.000000 0.000385
19320.000000 -0.000382
19350.000000 -0.000149
19380.000000 0.000083
19410.000000 0.000314
19440.000000 0.000546
19470.000000 0.000777
19500.000000 0.001007
19530.000000 0.001238
19560.000000 0.001469
19590.000000 0.001699
19620.000000 0.001930
19650.000000 0.002161
19680.000000 0.002392
19710.000000 0.002624
19740.000000 0.002856
19770.000000 0.003088
19800.000000 0.002321
19830.000000 0.002555
19860.000000 0.002789
19890.000000 0.003024
19920.000000 0.002260
19950.000000 0.002497
19980.000000 0.002735
20010.000000 0.001982
20040.000000 0.002230
20070.000000 0.001479
20100.000000 0.001730
20130.000000 0.000982
20160.000000 0.001236
20190.000000 0.001491
20220.000000 0.000747
20250.000000 0.001004
20280.000000 0.000262
20310.000000 0.000513
20340.000000 -0.000235
20370.000000 0.000018
20400.000000 0.000272
20430.000000 -0.000473
20460.000000 -0.000216
20490.000000 0.000042
20520.000000 -0.000699
20550.000000 -0.000439
20580.000000 -0.000177
20610.000000 -0.000914
20640.000000 -0.000650
20670.000000 -0.001385
20700.000000 -0.001118
20730.000000 -0.000850
20760.000000 -0.001580
20790.000000 -0.001309
20820.000000 -0.001036
20850.000000 -0.001763
20880.000000 -0.001488
20910.000000 -0.001211
20940.000000 -0.001934
20970.000000 -0.001655
21000.000000 -0.001375
21030.000000 -0.001095
21060.000000 -0.000813
21090.000000 -0.001530
21120.000000 -0.001247
21150.000000 -0.000962
21180.000000 -0.000677
21210.000000 -0.000391
21240.000000 -0.000105
21270.000000 0.000182
21300.000000 0.000469
21330.000000 0.000757
21360.000000 0.001045
21390.000000 0.000334
21420.000000 0.000623
21450.000000 0.000912
21480.000000 0.001201
21510.000000 0.001491
21540.000000 0.000780
21570.000000 0.001069
21600.000000 0.001359
21630.000000 0.000648
21660.000000 0.000937
21690.000000 0.001226
21720.000000 0.000515
21750.000000 0.000803
21780.000000 0.000091
21810.000000 0.000379
21840.000000 -0.000333
21870.000000 -0.000046
21900.000000 0.000241
21930.000000 -0.000473
21960.000000 -0.000186
21990.000000 0.000100
22020.000000 0.000386
22050.000000 0.000672
22080.000000 0.000957
22110.000000 0.000243
22140.000000 0.000528
22170.000000 0.000813
22200.000000 0.001098
22230.000000 0.001384
22260.000000 0.001669
22290.000000 0.000954
22320.000000 0.001239
22350.000000 0.001524
22380.000000 0.000808
22410.000000 0.001093
22440.000000 0.000377
22470.000000 -0.000339
22500.000000 -0.000056
22530.000000 -0.000772
22560.000000 -0.000489
22590.000000 -0.001207
22620.000000 -0.000925
22650.000000 -0.001644
22680.000000 -0.002364
22710.000000 -0.002084
22740.000000 -0.001805
22770.000000 -0.002526
22800.000000 -0.002249
22830.000000 -0.001972
22860.000000 -0.002696
22890.000000 -0.002422
22920.000000 -0.002148
22950.000000 -0.001875
22980.000000 -0.002603
23010.000000 -0.002333
23040.000000 -0.002063
23070.000000 -0.001795
23100.000000 -0.002527
23130.000000 -0.002261
23160.000000 -0.002996
23190.000000 -0.002732
23220.000000 -0.002469
23250.000000 -0.002207
23280.000000 -0.001946
23310.000000 -0.001686
23340.000000 -0.001427
23370.000000 -0.001169
23400.000000 -0.000911
23430.000000 -0.000655
23460.000000 -0.000399
23490.000000 0.000856
23520.000000 0.001111
23550.000000 0.001364
23580.000000 0.001617
23610.000000 0.001869
23640.000000 0.002121
23670.000000 0.002372
23700.000000 0.003621
23730.000000 0.003870
23760.000000 0.004118
23790.000000 0.004365
23820.000000 0.004611
23850.000000 0.004856
23880.000000 0.004099
23910.000000 0.004341
23940.000000 0.004582
23970.000000 0.004821
24000.000000 0.005058
24030.000000 0.004294
24060.000000 0.004528
24090.000000 0.004760
24120.000000 0.004990
24150.000000 0.005218
24180.000000 0.004444
24210.000000 0.004668
24240.000000 0.004890
24270.000000 0.005110
24300.000000 0.004327
24330.000000 0.004542
24360.000000 0.003755
24390.000000 0.003966
24420.000000 0.003175
24450.000000 0.002381
24480.000000 0.002584
24510.000000 0.001786
24540.000000 0.000985
24570.000000 0.000181
24600.000000 -0.000625
24630.000000 -0.000433
24660.000000 -0.001244
24690.000000 -0.002058
24720.000000 -0.001874
24750.000000 -0.002692
24780.000000 -0.002513
24810.000000 -0.002337
24840.000000 -0.002163
24870.000000 -0.001992
24900.000000 -0.001823
24930.000000 -0.001657
24960.000000 -0.001494
24990.000000 -0.001333
25020.000000 -0.001175
25050.000000 -0.001019
25080.000000 -0.000866
25110.000000 -0.000715
25140.000000 -0.000566
25170.000000 -0.000420
25200.000000 -0.000277
25230.000000 -0.000135
25260.000000 0.000004
25290.000000 0.000140
25320.000000 0.000275
25350.000000 0.000407
25380.000000 0.000537
25410.000000 0.000665
25440.000000 0.000790
25470.000000 0.000914
25500.000000 0.002035
25530.000000 0.002154
25560.000000 0.002272
25590.000000 0.002387
25620.000000 0.002500
25650.000000 0.002611
25680.000000 0.002721
25710.000000 0.002829
25740.000000 0.002934
25770.000000 0.003038
25800.000000 0.003141
25830.000000 0.003241
25860.000000 0.003340
25890.000000 0.002438
25920.000000 0.002533
25950.000000 0.001628
25980.000000 0.001720
26010.000000 0.001811
26040.000000 0.000901
26070.000000 -0.000011
26100.000000 0.000076
26130.000000 -0.000839
26160.000000 -0.000756
26190.000000 -0.001673
26220.000000 -0.001593
26250.000000 -0.002513
26280.000000 -0.002435
26310.000000 -0.002359
26340.000000 -0.002284
26370.000000 -0.002210
26400.000000 -0.002138
26430.000000 -0.002067
26460.000000 -0.001997
26490.000000 -0.001929
26520.000000 -0.001862
26550.000000 -0.001796
26580.000000 -0.001731
26610.000000 -0.001668
26640.000000 -0.001606
26670.000000 -0.001545
26700.000000 -0.001484
26730.000000 -0.001425
26760.000000 -0.001367
26790.000000 -0.001310
26820.000000 -0.001253
26850.000000 -0.002197
26880.000000 -0.002142
26910.000000 -0.002087
26940.000000 -0.002033
26970.000000 -0.001979
27000.000000 -0.000925
27030.000000 -0.000871
27060.000000 -0.000818
27090.000000 -0.000764
27120.000000 -0.000711
27150.000000 -0.000658
27180.000000 -0.000604
27210.000000 -0.000550
27240.000000 -0.000496
27270.000000 -0.000442
27300.000000 0.000612
27330.000000 0.000666
27360.000000 0.000721
27390.000000 0.000776
27420.000000 0.000830
27450.000000 0.000885
27480.000000 0.000940
27510.000000 0.000995
27540.000000 0.001049
27570.000000 0.001104
27600.000000 0.001158
27630.000000 0.001212
27660.000000 0.001265
27690.000000 0.000318
27720.000000 0.000371
27750.000000 0.000424
27780.000000 0.001476
27810.000000 0.001528
27840.000000 0.001575
27870.000000 0.001621
27900.000000 0.001666
27930.000000 0.001710
27960.000000 0.001753
27990.000000 0.001795
28020.000000 0.001836
28050.000000 0.001876
28080.000000 0.001915
28110.000000 0.001953
28140.000000 0.001999
28170.000000 0.002044
28200.000000 0.002089
28230.000000 0.001134
28260.000000 0.001179
28290.000000 0.001223
28320.000000 0.001267
28350.000000 0.000312
28380.000000 0.000356
28410.000000 0.000399
28440.000000 -0.000557
28470.000000 -0.000514
28500.000000 -0.000470
28530.000000 -0.000427
28560.000000 -0.000383
28590.000000 -0.000340
28620.000000 -0.000296
28650.000000 -0.000253
28680.000000 -0.000209
28710.000000 -0.000165
28740.000000 -0.000122
28770.000000 -0.000078
28800.000000 -0.000034
28830.000000 0.000010
28860.000000 0.000055
28890.000000 0.000099
28920.000000 0.000143
28950.000000 0.000187
28980.000000 0.000230
29010.000000 0.000274
29040.000000 -0.000683
29070.000000 -0.000640
29100.000000 -0.000597
29130.000000 -0.000555
29160.000000 -0.000513
29190.000000 -0.000472
29220.000000 -0.000432
29250.000000 -0.000392
29280.000000 -0.000353
29310.000000 -0.000314
29340.000000 -0.000277
29370.000000 -0.000240
29400.000000 -0.000204
29430.000000 -0.000170
29460.000000 -0.000136
29490.000000 -0.000103
29520.000000 -0.000071
29550.000000 -0.000041
29580.000000 0.000988
29610.000000 0.001016
29640.000000 0.001043
29670.000000 0.001068
29700.000000 0.000092
29730.000000 0.000115
29760.000000 0.000136
29790.000000 0.000156
29820.000000 0.000175
29850.000000 0.000192
29880.000000 -0.000792
29910.000000 -0.000777
29940.000000 -0.000764
29970.000000 -0.000752
30000.000000 -0.000742
30030.000000 -0.000733
30060.000000 -0.000725
30090.000000 -0.000719
30120.000000 -0.000714
30150.000000 -0.000710
30180.000000 -0.000708
30210.000000 -0.000707
30240.000000 -0.000707
30270.000000 0.000291
30300.000000 0.000288
30330.000000 0.000284
30360.000000 0.000278
30390.000000 0.000271
30420.000000 0.000263
30450.000000 0.000253
30480.000000 -0.000757
30510.000000 -0.000770
30540.000000 -0.000783
30570.000000 -0.000797
30600.000000 -0.000813
30630.000000 -0.000830
30660.000000 -0.000848
30690.000000 -0.000868
30720.000000 -0.000888
30750.000000 -0.000910
30780.000000 -0.000932
30810.000000 -0.000956
30840.000000 -0.000981
30870.000000 -0.000006
30900.000000 -0.000033
30930.000000 -0.000061
30960.000000 -0.000089
30990.000000 -0.000118
31020.000000 -0.000149
31050.000000 -0.000180
31080.000000 -0.000211
31110.000000 -0.000244
31140.000000 -0.000277
31170.000000 -0.000311
31200.000000 -0.000346
31230.000000 -0.000382
31260.000000 -0.000418
31290.000000 -0.000455
31320.000000 -0.000492
31350.000000 0.000470
31380.000000 0.000431
31410.000000 0.000391
31440.000000 0.000351
31470.000000 0.000311
31500.000000 0.000270
31530.000000 0.000228
31560.000000 0.000186
31590.000000 0.001143
31620.000000 0.001099
31650.000000 0.001055
31680.000000 0.001011
31710.000000 0.000966
31740.000000 0.000920
31770.000000 0.000874
31800.000000 0.000827
31830.000000 0.001780
31860.000000 0.001732
31890.000000 0.001683
31920.000000 0.001634
31950.000000 0.001584
31980.000000 0.001534
32010.000000 0.001483
32040.000000 0.001432
32070.000000 0.001380
32100.000000 0.001327
32130.000000 0.001274
32160.000000 0.001220
32190.000000 0.001166
32220.000000 0.001110
32250.000000 0.001055
32280.000000 0.000998
32310.000000 0.000941
32340.000000 0.000884
32370.000000 0.000825
32400.000000 0.000766
32430.000000 -0.000293
32460.000000 -0.000353
32490.000000 0.000586
32520.000000 -0.000476
32550.000000 -0.000538
32580.000000 -0.000602
32610.000000 -0.000665
32640.000000 -0.000730
32670.000000 -0.000795
32700.000000 -0.000861
32730.000000 -0.000928
32760.000000 -0.000996
32790.000000 -0.001064
32820.000000 -0.001134
32850.000000 -0.001204
32880.000000 -0.001274
32910.000000 -0.000346
32940.000000 -0.000419
32970.000000 -0.000492
33000.000000 -0.000566
33030.000000 -0.000641
33060.000000 -0.000717
33090.000000 -0.000793
33120.000000 -0.000871
33150.000000 -0.000949
33180.000000 -0.000029
33210.000000 -0.000109
33240.000000 -0.000190
33270.000000 -0.000272
33300.000000 -0.000355
33330.000000 -0.000439
33360.000000 0.000475
33390.000000 0.000389
33420.000000 0.000301
33450.000000 0.000213
33480.000000 0.000123
33510.000000 0.000032
33540.000000 -0.000060
33570.000000 -0.000154
33600.000000 -0.000249
33630.000000 -0.000345
33660.000000 0.000558
33690.000000 0.000459
33720.000000 0.000359
33750.000000 0.000258
33780.000000 0.000155
33810.000000 0.000051
33840.000000 -0.000054
33870.000000 -0.000161
33900.000000 -0.000269
33930.000000 0.000621
33960.000000 0.000510
33990.000000 0.000397
34020.000000 0.000283
34050.000000 0.000167
34080.000000 0.000050
34110.000000 -0.000070
34140.000000 -0.000190
34170.000000 -0.000313
34200.000000 -0.000437
34230.000000 -0.000563
34260.000000 -0.000691
34290.000000 -0.000820
34320.000000 0.000048
34350.000000 -0.000085
34380.000000 -0.000220
34410.000000 -0.000357
34440.000000 -0.000496
34470.000000 -0.000636
34500.000000 -0.000779
34530.000000 -0.000923
34560.000000 -0.000069
34590.000000 -0.000217
34620.000000 -0.000367
34650.000000 -0.000519
34680.000000 -0.000673
34710.000000 0.000172
34740.000000 0.000015
34770.000000 -0.000144
34800.000000 -0.000305
34830.000000 0.000533
34860.000000 0.000369
34890.000000 0.000203
34920.000000 0.000036
34950.000000 -0.000133
34980.000000 0.000696
35010.000000 0.000524
35040.000000 0.000351
35070.000000 0.000177
35100.000000 0.000001
35130.000000 0.000823
35160.000000 0.000645
35190.000000 0.000465
35220.000000 0.000285
35250.000000 0.000103
35280.000000 -0.000080
35310.000000 0.000736
35340.000000 0.000551
35370.000000 0.000365
35400.000000 0.000179
35430.000000 -0.000009
35460.000000 -0.000197
35490.000000 -0.000387
35520.000000 0.000423
35550.000000 0.000233
35580.000000 0.000041
35610.000000 -0.000151
35640.000000 -0.000345
35670.000000 0.000462
35700.000000 0.000267
35730.000000 0.000071
35760.000000 -0.000125
35790.000000 -0.000322
35820.000000 -0.000520
35850.000000 0.000281
35880.000000 0.000081
35910.000000 -0.000119
35940.000000 -0.000321
35970.000000 -0.000524
36000.000000 -0.000727
36030.000000 0.000068
36060.000000 -0.000138
36090.000000 -0.000345
36120.000000 -0.000553
36150.000000 -0.000762
36180.000000 0.000028
36210.000000 -0.000184
36240.000000 -0.000397
36270.000000 -0.000612
36300.000000 0.000172
36330.000000 -0.000045
36360.000000 -0.000264
36390.000000 -0.000484
36420.000000 0.000295
36450.000000 0.000071
36480.000000 -0.000153
36510.000000 0.000620
36540.000000 0.000392
36570.000000 0.000163
36600.000000 0.000932
36630.000000 0.000699
36660.000000 0.000465
36690.000000 0.000229
36720.000000 -0.000008
36750.000000 0.000753
36780.000000 0.000513
36810.000000 0.000271
36840.000000 0.000027
36870.000000 -0.000218
36900.000000 -0.000465
36930.000000 0.000287
36960.000000 0.000038
36990.000000 -0.000213
37020.000000 -0.000465
37050.000000 0.000281
37080.000000 0.000026
37110.000000 -0.000231
37140.000000 0.000511
37170.000000 0.000252
37200.000000 0.000992
37230.000000 0.000730
37260.000000 0.001466
37290.000000 0.001202
37320.000000 0.000936
37350.000000 0.000669
37380.000000 0.001400
37410.000000 0.001130
37440.000000 0.000859
37470.000000 0.000587
37500.000000 0.000313
37530.000000 0.000038
37560.000000 -0.000238
37590.000000 -0.000515
37620.000000 -0.000794
37650.000000 -0.001074
37680.000000 -0.000355
37710.000000 -0.000637
37740.000000 -0.000921
37770.000000 -0.001206
37800.000000 -0.001492
37830.000000 -0.000779
37860.000000 -0.001068
37890.000000 -0.001357
37920.000000 -0.000648
37950.000000 -0.000940
37980.000000 -0.001234
38010.000000 -0.000528
38040.000000 -0.000824
38070.000000 -0.001120
38100.000000 -0.000418
38130.000000 -0.000717
38160.000000 -0.001017
38190.000000 -0.001318
38220.000000 -0.001620
38250.000000 -0.000923
38280.000000 -0.001227
38310.000000 -0.001532
38340.000000 -0.001838
38370.000000 -0.001145
38400.000000 -0.001453
38430.000000 -0.001762
38460.000000 -0.001071
38490.000000 -0.001381
38520.000000 -0.000692
38550.000000 -0.001004
38580.000000 -0.000316
38610.000000 -0.000629
38640.000000 0.000057
38670.000000 -0.000257
38700.000000 0.000428
38730.000000 0.000112
38760.000000 0.000796
38790.000000 0.000479
38820.000000 0.001162
38850.000000 0.000844
38880.000000 0.001526
38910.000000 0.001207
38940.000000 0.001887
38970.000000 0.001567
39000.000000 0.001247
39030.000000 0.001926
39060.000000 0.001605
39090.000000 0.001284
39120.000000 0.001962
39150.000000 0.001640
39180.000000 0.001317
39210.000000 0.000994
39240.000000 0.001671
39270.000000 0.001348
39300.000000 0.001025
39330.000000 0.000701
39360.000000 0.001378
39390.000000 0.001054
39420.000000 0.000730
39450.000000 0.000406
39480.000000 0.001086
39510.000000 0.000767
39540.000000 0.000448
39570.000000 0.000130
39600.000000 0.000812
39630.000000 0.000495
39660.000000 0.000179
39690.000000 -0.000137
39720.000000 -0.000452
39750.000000 0.000233
39780.000000 -0.000081
39810.000000 -0.000395
39840.000000 -0.000708
39870.000000 -0.001021
39900.000000 -0.000334
39930.000000 -0.000647
39960.000000 -0.000959
39990.000000 -0.001271
40020.000000 -0.000582
40050.000000 -0.000894
40080.000000 -0.001205
40110.000000 -0.000516
40140.000000 -0.000827
40170.000000 -0.000138
40200.000000 -0.000448
40230.000000 -0.000759
40260.000000 -0.000069
40290.000000 -0.000379
40320.000000 0.000311
40350.000000 0.000001
40380.000000 0.000691
40410.000000 0.000381
40440.000000 0.001071
40470.000000 0.000762
40500.000000 0.000452
40530.000000 0.001143
40560.000000 0.000834
40590.000000 0.000525
40620.000000 0.001216
40650.000000 0.000906
40680.000000 0.000598
40710.000000 0.000289
40740.000000 0.000980
40770.000000 0.000671
40800.000000 0.000363
40830.000000 0.000054
40860.000000 0.000746
40890.000000 0.000437
40920.000000 0.000129
40950.000000 0.000821
40980.000000 0.000513
41010.000000 0.000205
41040.000000 0.000897
41070.000000 0.000590
41100.000000 0.000282
41130.000000 0.000974
41160.000000 0.000667
41190.000000 0.000359
41220.000000 0.000052
41250.000000 0.000745
41280.000000 0.000438
41310.000000 0.000131
41340.000000 -0.000176
41370.000000 0.000518
41400.000000 0.000211
41430.000000 -0.000096
41460.000000 -0.000402
41490.000000 -0.000708
41520.000000 -0.000014
41550.000000 -0.000320
41580.000000 -0.000626
41610.000000 -0.000932
41640.000000 -0.000238
41670.000000 -0.000543
41700.000000 -0.000849
41730.000000 -0.000154
41760.000000 -0.000459
41790.000000 0.000235
41820.000000 -0.000070
41850.000000 -0.000374
41880.000000 0.000321
41910.000000 0.000016
41940.000000 -0.000288
41970.000000 0.000408
42000.000000 0.000103
42030.000000 -0.000201
42060.000000 0.000495
42090.000000 0.000191
42120.000000 -0.000112
42150.000000 -0.000416
42180.000000 -0.000719
42210.000000 -0.000023
42240.000000 -0.000326
42270.000000 -0.000629
42300.000000 -0.000932
42330.000000 -0.000234
42360.000000 -0.000537
42390.000000 -0.000840
42420.000000 -0.000142
42450.000000 -0.000444
42480.000000 0.000254
42510.000000 -0.000048
42540.000000 -0.000350
42570.000000 0.000348
42600.000000 0.000046
42630.000000 -0.000255
42660.000000 0.000444
42690.000000 0.000142
42720.000000 -0.000159
42750.000000 0.000540
42780.000000 0.000240
42810.000000 -0.000061
42840.000000 -0.000362
42870.000000 0.000338
42900.000000 0.000038
42930.000000 -0.000263
42960.000000 0.000437
42990.000000 0.000137
43020.000000 -0.000162
43050.000000 -0.000462
43080.000000 0.000238
43110.000000 -0.000061
43140.000000 0.000640
43170.000000 0.000340
43200.000000 0.000041
