# Supplementary material for: Probabilistic tsunami forecasting for early warning
Source: Nat Commun. 2021 Sep 28;12:5677. doi: 10.1038/s41467-021-25815-w (PMC8479076; doi:10.1038/s41467-021-25815-w)
Supplement: Supplementary file 6 — Supplementary Dataset 3. Sea-level records. [file 41467_2021_25815_MOESM6_ESM.zip › sea_level_records/2015-04-16_Kasos/gvd9.aqu.rmn.txt]

-31738.000000 -0.040673
-31379.000000 -0.072781
-31019.000000 -0.071887
-30659.000000 -0.068995
-30299.000000 -0.068104
-29939.000000 -0.063214
-29579.000000 -0.064326
-29219.000000 -0.064439
-28859.000000 -0.058553
-28499.000000 -0.058669
-28139.000000 -0.055786
-27779.000000 -0.054905
-27419.000000 -0.058026
-27059.000000 -0.055149
-26699.000000 -0.049273
-26339.000000 -0.050399
-25979.000000 -0.045528
-25619.000000 -0.049658
-25259.000000 -0.042791
-24898.000000 -0.040923
-24539.000000 -0.045063
-24179.000000 -0.040203
-23819.000000 -0.039345
-23458.000000 -0.039488
-23099.000000 -0.032638
-22739.000000 -0.034788
-22379.000000 -0.030942
-22019.000000 -0.033098
-21659.000000 -0.030258
-21299.000000 -0.025421
-20939.000000 16.794412
-20579.000000 16.795242
-20219.000000 -0.021932
-19859.000000 -0.018110
-19498.000000 -0.014290
-19139.000000 -0.014479
-18779.000000 -0.013669
-18419.000000 -0.009865
-18059.000000 -0.011065
-17699.000000 -0.005270
-17339.000000 -0.005481
-16979.000000 -0.004697
-16619.000000 0.001081
-16259.000000 -0.001146
-15899.000000 0.003620
-15539.000000 0.001380
-15179.000000 0.004134
-14819.000000 0.002881
-14458.000000 0.004623
-14099.000000 0.002353
-13739.000000 0.009079
-13379.000000 0.004797
-13019.000000 0.004507
-12659.000000 0.005210
-12299.000000 0.004904
-11939.000000 0.006590
-11578.000000 0.006269
-11219.000000 0.009936
-10859.000000 0.011597
-10499.000000 0.010248
-10138.000000 0.008892
-9779.000000 0.005523
-9419.000000 0.009147
-9059.000000 0.012761
-8699.000000 0.012365
-8338.000000 0.010961
-7979.000000 0.006544
-7619.000000 0.008119
-7259.000000 0.006684
-6899.000000 0.011239
-6538.000000 0.009784
-6179.000000 0.008317
-5819.000000 0.007841
-5459.000000 0.011354
-5099.000000 0.012857
-4739.000000 0.009350
-4379.000000 0.014833
-4019.000000 0.008305
-3659.000000 0.010767
-3299.000000 0.007219
-2939.000000 0.007661
-2579.000000 0.009093
-2219.000000 0.005515
-1859.000000 0.007928
-1499.000000 0.005332
-1139.000000 0.004727
-779.000000 0.006113
-419.000000 0.004491
-59.000000 0.002860
301.000000 0.004223
661.000000 0.002578
1021.000000 0.002927
1381.000000 -0.000730
1741.000000 -0.003393
2101.000000 -0.003060
2461.000000 0.001268
2821.000000 0.002593
3181.000000 -0.003085
3541.000000 -0.000765
3901.000000 0.003553
4261.000000 -0.008131
4621.000000 -0.004817
4981.000000 -0.005505
5341.000000 -0.008197
5701.000000 -0.002140
6061.000000 -0.005136
6421.000000 -0.009181
6781.000000 -0.008269
7141.000000 -0.007394
7501.000000 -0.004553
7861.000000 -0.010741
8221.000000 -0.007955
8581.000000 -0.010193
8941.000000 -0.007454
9301.000000 -0.008737
9661.000000 -0.010040
10021.000000 -0.005364
10381.000000 -0.010707
10741.000000 -0.008070
11101.000000 -0.006453
11461.000000 -0.005855
11821.000000 -0.007277
12181.000000 -0.005718
12541.000000 -0.011180
12901.000000 -0.001662
13261.000000 -0.001164
13621.000000 -0.004686
13981.000000 -0.006230
14341.000000 -0.003793
14701.000000 -0.004378
15061.000000 0.000015
15421.000000 -0.002612
15781.000000 -0.000262
16141.000000 -0.001932
16501.000000 -0.002625
16861.000000 0.003660
17221.000000 -0.004078
17581.000000 0.001163
17941.000000 0.001381
18301.000000 0.004576
18661.000000 0.001749
19021.000000 0.000898
19381.000000 0.003025
19741.000000 0.004129
20101.000000 0.005209
20461.000000 0.001267
20822.000000 0.007298
21181.000000 0.005312
21541.000000 0.007300
21901.000000 0.008264
22261.000000 0.008205
22621.000000 0.008123
22981.000000 0.007017
23341.000000 0.009888
23701.000000 0.006736
24061.000000 0.011560
24421.000000 0.012361
24782.000000 0.009136
25141.000000 0.010893
25501.000000 0.002625
25861.000000 0.011333
26221.000000 0.010018
26581.000000 0.009680
26941.000000 0.006319
27301.000000 0.009935
27661.000000 0.006529
28021.000000 0.006099
28381.000000 0.006647
28742.000000 0.007169
29101.000000 0.004676
29461.000000 0.002157
29821.000000 0.003615
30181.000000 0.003051
30541.000000 0.004466
30901.000000 -0.000142
31261.000000 -0.000771
31621.000000 -0.005422
31981.000000 -0.006094
32341.000000 -0.006788
32702.000000 -0.010508
33061.000000 -0.010240
33421.000000 -0.013997
33781.000000 -0.018775
34141.000000 -0.018574
34502.000000 -0.020399
34861.000000 -0.026234
