# Supplementary material for: Probabilistic tsunami forecasting for early warning
Source: Nat Commun. 2021 Sep 28;12:5677. doi: 10.1038/s41467-021-25815-w (PMC8479076; doi:10.1038/s41467-021-25815-w)
Supplement: Supplementary file 6 — Supplementary Dataset 3. Sea-level records. [file 41467_2021_25815_MOESM6_ESM.zip › sea_level_records/2015-04-16_Kasos/kast.rad.rmn.txt]

-43200.000000 0.002453
-43140.000000 0.004610
-43080.000000 0.004767
-43020.000000 -0.001075
-42960.000000 0.002083
-42900.000000 -0.000758
-42840.000000 -0.001598
-42780.000000 -0.003438
-42720.000000 0.001722
-42660.000000 0.003883
-42600.000000 0.009045
-42540.000000 0.009207
-42480.000000 0.007370
-42420.000000 -0.000467
-42360.000000 0.001697
-42300.000000 -0.003139
-42240.000000 -0.003974
-42180.000000 -0.000808
-42120.000000 -0.000642
-42060.000000 -0.003475
-42000.000000 -0.000308
-41940.000000 -0.001140
-41880.000000 -0.003971
-41820.000000 -0.004802
-41760.000000 -0.009632
-41700.000000 -0.005462
-41640.000000 -0.003291
-41580.000000 -0.002119
-41520.000000 -0.002947
-41460.000000 -0.005774
-41400.000000 -0.006601
-41340.000000 0.001574
-41280.000000 -0.001252
-41220.000000 -0.002076
-41160.000000 0.002100
-41100.000000 0.000276
-41040.000000 0.002453
-40980.000000 0.001631
-40920.000000 0.004810
-40860.000000 0.005989
-40800.000000 0.003168
-40740.000000 0.000349
-40680.000000 0.003529
-40620.000000 -0.000289
-40560.000000 -0.004107
-40500.000000 -0.006924
-40440.000000 -0.001741
-40380.000000 -0.003557
-40320.000000 -0.000372
-40260.000000 -0.002187
-40200.000000 -0.002001
-40140.000000 0.005185
-40080.000000 -0.002628
-40020.000000 0.001559
-39960.000000 -0.006252
-39900.000000 0.000936
-39840.000000 0.001126
-39780.000000 0.002315
-39720.000000 -0.002494
-39660.000000 -0.001303
-39600.000000 -0.003111
-39540.000000 0.000081
-39480.000000 -0.001726
-39420.000000 -0.002533
-39360.000000 -0.002339
-39300.000000 -0.001145
-39240.000000 0.001050
-39180.000000 0.001246
-39120.000000 -0.005558
-39060.000000 -0.001362
-39000.000000 0.001836
-38940.000000 -0.000967
-38880.000000 0.002231
-38820.000000 0.000430
-38760.000000 0.000629
-38700.000000 0.002829
-38640.000000 0.003029
-38580.000000 -0.000771
-38520.000000 0.003430
-38460.000000 0.000632
-38400.000000 0.000833
-38340.000000 0.004036
-38280.000000 0.004238
-38220.000000 -0.001558
-38160.000000 -0.000355
-38100.000000 -0.002151
-38040.000000 -0.008946
-37980.000000 0.000258
-37920.000000 0.001464
-37860.000000 0.001669
-37800.000000 -0.003125
-37740.000000 0.004081
-37680.000000 0.000288
-37620.000000 0.004495
-37560.000000 0.001702
-37500.000000 0.006910
-37440.000000 0.004118
-37380.000000 0.009327
-37320.000000 0.004535
-37260.000000 0.005745
-37200.000000 0.006954
-37140.000000 0.008164
-37080.000000 0.002374
-37020.000000 0.000585
-36960.000000 0.007796
-36900.000000 0.007008
-36840.000000 0.002220
-36780.000000 0.002433
-36720.000000 0.001646
-36660.000000 -0.002140
-36600.000000 -0.000926
-36540.000000 0.002290
-36480.000000 -0.005494
-36420.000000 -0.001276
-36360.000000 -0.008058
-36300.000000 -0.006838
-36240.000000 -0.003616
-36180.000000 -0.004393
-36120.000000 -0.004168
-36060.000000 -0.003941
-36000.000000 -0.003712
-35940.000000 -0.008481
-35880.000000 -0.001246
-35820.000000 0.000991
-35760.000000 0.005231
-35700.000000 0.003474
-35640.000000 0.004721
-35580.000000 0.012970
-35520.000000 0.007220
-35460.000000 0.002471
-35400.000000 0.004723
-35340.000000 0.003976
-35280.000000 0.007231
-35220.000000 0.003486
-35160.000000 -0.000257
-35100.000000 -0.001999
-35040.000000 0.000260
-34980.000000 0.000520
-34920.000000 0.000781
-34860.000000 -0.003958
-34800.000000 -0.005696
-34740.000000 -0.005433
-34680.000000 -0.008170
-34620.000000 -0.009906
-34560.000000 -0.011642
-34500.000000 -0.009377
-34440.000000 -0.008113
-34380.000000 -0.003847
-34320.000000 0.000418
-34260.000000 0.001683
-34200.000000 -0.006051
-34140.000000 -0.001786
-34080.000000 -0.001521
-34020.000000 0.001744
-33960.000000 -0.006991
-33900.000000 -0.000726
-33840.000000 0.006538
-33780.000000 0.005801
-33720.000000 0.004064
-33660.000000 -0.004674
-33600.000000 0.007587
-33540.000000 0.007846
-33480.000000 0.008105
-33420.000000 0.004362
-33360.000000 0.007617
-33300.000000 0.005870
-33240.000000 0.003121
-33180.000000 0.002370
-33120.000000 -0.001384
-33060.000000 -0.000140
-33000.000000 0.007101
-32940.000000 -0.002661
-32880.000000 -0.002426
-32820.000000 -0.007195
-32760.000000 -0.003967
-32700.000000 -0.006743
-32640.000000 -0.006523
-32580.000000 -0.008307
-32520.000000 -0.003095
-32460.000000 -0.000887
-32400.000000 0.004316
-32340.000000 -0.003486
-32280.000000 -0.004292
-32220.000000 -0.005104
-32160.000000 -0.004920
-32100.000000 0.001260
-32040.000000 0.005434
-31980.000000 0.003604
-31920.000000 0.006770
-31860.000000 0.018931
-31800.000000 0.011088
-31740.000000 0.007240
-31680.000000 0.001389
-31620.000000 0.001533
-31560.000000 -0.002326
-31500.000000 0.001811
-31440.000000 0.004945
-31380.000000 0.012076
-31320.000000 0.002203
-31260.000000 -0.002672
-31200.000000 -0.002551
-31140.000000 -0.006432
-31080.000000 -0.002316
-31020.000000 -0.002202
-30960.000000 -0.008091
-30900.000000 -0.001982
-30840.000000 -0.002875
-30780.000000 -0.008771
-30720.000000 -0.004669
-30660.000000 -0.002568
-30600.000000 -0.005470
-30540.000000 -0.001373
-30480.000000 -0.005278
-30420.000000 -0.007185
-30360.000000 -0.001093
-30300.000000 0.001997
-30240.000000 0.002086
-30180.000000 0.004174
-30120.000000 0.004260
-30060.000000 0.007346
-30000.000000 0.002430
-29940.000000 0.003514
-29880.000000 -0.002403
-29820.000000 -0.004320
-29760.000000 -0.001239
-29700.000000 0.000842
-29640.000000 0.000923
-29580.000000 0.001003
-29520.000000 0.000082
-29460.000000 -0.006839
-29400.000000 -0.009761
-29340.000000 -0.009684
-29280.000000 -0.009607
-29220.000000 -0.009531
-29160.000000 -0.006456
-29100.000000 -0.006382
-29040.000000 -0.003308
-28980.000000 -0.004236
-28920.000000 -0.003164
-28860.000000 -0.006094
-28800.000000 -0.006025
-28740.000000 -0.002957
-28680.000000 0.000110
-28620.000000 0.001176
-28560.000000 -0.001760
-28500.000000 0.008304
-28440.000000 0.007366
-28380.000000 0.006426
-28320.000000 0.009486
-28260.000000 0.014544
-28200.000000 0.013600
-28140.000000 0.001656
-28080.000000 -0.001290
-28020.000000 0.006762
-27960.000000 0.012814
-27900.000000 0.001864
-27840.000000 -0.002087
-27780.000000 -0.005040
-27720.000000 -0.004993
-27660.000000 0.004052
-27600.000000 -0.000905
-27540.000000 0.000138
-27480.000000 0.004179
-27420.000000 -0.000781
-27360.000000 0.000257
-27300.000000 0.002294
-27240.000000 0.000329
-27180.000000 0.002364
-27120.000000 -0.000603
-27060.000000 0.007428
-27000.000000 0.005458
-26940.000000 0.007488
-26880.000000 -0.003485
-26820.000000 0.002542
-26760.000000 0.013567
-26700.000000 0.007592
-26640.000000 0.015615
-26580.000000 0.006638
-26520.000000 0.005659
-26460.000000 0.002680
-26400.000000 0.003701
-26340.000000 0.005721
-26280.000000 0.002741
-26220.000000 0.001760
-26160.000000 0.007780
-26100.000000 -0.004201
-26040.000000 0.003819
-25980.000000 -0.005161
-25920.000000 -0.016141
-25860.000000 -0.000120
-25800.000000 0.002901
-25740.000000 -0.000078
-25680.000000 -0.004056
-25620.000000 -0.007033
-25560.000000 -0.009010
-25500.000000 -0.009987
-25440.000000 -0.016963
-25380.000000 -0.006939
-25320.000000 -0.010915
-25260.000000 -0.016890
-25200.000000 -0.006865
-25140.000000 -0.010840
-25080.000000 -0.006815
-25020.000000 -0.006789
-24960.000000 -0.006764
-24900.000000 0.003260
-24840.000000 0.003285
-24780.000000 0.007309
-24720.000000 0.008333
-24660.000000 0.003357
-24600.000000 -0.003620
-24540.000000 0.003403
-24480.000000 -0.003574
-24420.000000 0.002447
-24360.000000 0.004469
-24300.000000 0.000489
-24240.000000 0.008509
-24180.000000 0.006528
-24120.000000 0.009547
-24060.000000 0.006564
-24000.000000 -0.003419
-23940.000000 -0.006403
-23880.000000 -0.000388
-23820.000000 -0.006374
-23760.000000 -0.008361
-23700.000000 -0.006350
-23640.000000 0.000659
-23580.000000 -0.007332
-23520.000000 -0.010326
-23460.000000 -0.004322
-23400.000000 0.000681
-23340.000000 -0.002319
-23280.000000 -0.000321
-23220.000000 -0.001325
-23160.000000 -0.003332
-23100.000000 0.000658
-23040.000000 -0.008354
-22980.000000 0.011631
-22920.000000 0.003613
-22860.000000 0.013592
-22800.000000 0.015569
-22740.000000 0.018543
-22680.000000 0.006514
-22620.000000 0.008482
-22560.000000 0.011447
-22500.000000 0.003409
-22440.000000 0.004369
-22380.000000 0.006326
-22320.000000 -0.000720
-22260.000000 0.005232
-22200.000000 -0.003820
-22140.000000 -0.006874
-22080.000000 0.003069
-22020.000000 -0.003990
-21960.000000 -0.004053
-21900.000000 -0.007118
-21840.000000 -0.009186
-21780.000000 -0.007256
-21720.000000 -0.005330
-21660.000000 -0.004406
-21600.000000 -0.005485
-21540.000000 -0.005566
-21480.000000 -0.007651
-21420.000000 -0.004737
-21360.000000 0.001173
-21300.000000 -0.000918
-21240.000000 0.000987
-21180.000000 0.001891
-21120.000000 0.004793
-21060.000000 0.012692
-21000.000000 0.009590
-20940.000000 0.007486
-20880.000000 0.006380
-20820.000000 0.004273
-20760.000000 0.009165
-20700.000000 0.011055
-20640.000000 0.006944
-20580.000000 0.004833
-20520.000000 0.000720
-20460.000000 0.001607
-20400.000000 0.001494
-20340.000000 -0.006620
-20280.000000 -0.006735
-20220.000000 -0.009850
-20160.000000 -0.009965
-20100.000000 -0.007080
-20040.000000 -0.010195
-19980.000000 -0.011311
-19920.000000 -0.008427
-19860.000000 -0.008543
-19800.000000 -0.006660
-19740.000000 -0.006777
-19680.000000 -0.011895
-19620.000000 -0.009014
-19560.000000 -0.001133
-19500.000000 0.001746
-19440.000000 -0.000375
-19380.000000 -0.001498
-19320.000000 0.003377
-19260.000000 0.004252
-19200.000000 0.009124
-19140.000000 0.008995
-19080.000000 0.008865
-19020.000000 0.012732
-18960.000000 0.009598
-18900.000000 0.011462
-18840.000000 0.008323
-18780.000000 0.011183
-18720.000000 0.004041
-18660.000000 0.005896
-18600.000000 0.001750
-18540.000000 0.001602
-18480.000000 0.002452
-18420.000000 -0.004700
-18360.000000 -0.003854
-18300.000000 -0.008009
-18240.000000 -0.004166
-18180.000000 -0.008325
-18120.000000 -0.007486
-18060.000000 -0.011649
-18000.000000 -0.012813
-17940.000000 -0.010979
-17880.000000 -0.008147
-17820.000000 -0.008316
-17760.000000 -0.008487
-17700.000000 -0.000659
-17640.000000 -0.004832
-17580.000000 -0.005008
-17520.000000 0.000814
-17460.000000 -0.000365
-17400.000000 0.006455
-17340.000000 0.010273
-17280.000000 0.008091
-17220.000000 0.007907
-17160.000000 0.007723
-17100.000000 0.009538
-17040.000000 0.010353
-16980.000000 0.011167
-16920.000000 0.004981
-16860.000000 0.009795
-16800.000000 0.008608
-16740.000000 0.002420
-16680.000000 -0.003767
-16620.000000 -0.001955
-16560.000000 -0.004143
-16500.000000 -0.003331
-16440.000000 -0.003520
-16380.000000 -0.006709
-16320.000000 -0.007898
-16260.000000 -0.007087
-16200.000000 -0.007276
-16140.000000 -0.008466
-16080.000000 -0.006656
-16020.000000 -0.009846
-15960.000000 -0.001036
-15900.000000 -0.001227
-15840.000000 0.004583
-15780.000000 0.003392
-15720.000000 0.003200
-15660.000000 0.006009
-15600.000000 0.008817
-15540.000000 0.008625
-15480.000000 0.012432
-15420.000000 0.017240
-15360.000000 0.014047
-15300.000000 0.013853
-15240.000000 0.010660
-15180.000000 0.010466
-15120.000000 0.004272
-15060.000000 0.000077
-15000.000000 -0.003118
-14940.000000 -0.007313
-14880.000000 -0.007508
-14820.000000 -0.002704
-14760.000000 -0.009899
-14700.000000 -0.012096
-14640.000000 -0.009292
-14580.000000 -0.009489
-14520.000000 -0.011686
-14460.000000 -0.008883
-14400.000000 -0.014081
-14340.000000 -0.005279
-14280.000000 -0.005477
-14220.000000 -0.005675
-14160.000000 -0.002874
-14100.000000 -0.003073
-14040.000000 -0.000273
-13980.000000 0.003527
-13920.000000 0.003327
-13860.000000 0.007127
-13800.000000 0.011926
-13740.000000 0.014725
-13680.000000 0.009523
-13620.000000 0.012321
-13560.000000 0.011119
-13500.000000 0.006917
-13440.000000 0.007714
-13380.000000 0.005511
-13320.000000 0.001307
-13260.000000 -0.000897
-13200.000000 0.001899
-13140.000000 0.001695
-13080.000000 0.001490
-13020.000000 0.002285
-12960.000000 0.000079
-12900.000000 -0.002126
-12840.000000 -0.002332
-12780.000000 -0.006539
-12720.000000 -0.005745
-12660.000000 -0.004952
-12600.000000 -0.008160
-12540.000000 -0.003367
-12480.000000 -0.003575
-12420.000000 -0.005783
-12360.000000 -0.000992
-12300.000000 -0.002201
-12240.000000 0.000590
-12180.000000 0.000381
-12120.000000 -0.001829
-12060.000000 0.000962
-12000.000000 0.011751
-11940.000000 0.005541
-11880.000000 0.006330
-11820.000000 0.002119
-11760.000000 0.002908
-11700.000000 0.002697
-11640.000000 0.006485
-11580.000000 0.002273
-11520.000000 0.001061
-11460.000000 0.004848
-11400.000000 0.009635
-11340.000000 0.009422
-11280.000000 0.008209
-11220.000000 0.003996
-11160.000000 0.000782
-11100.000000 0.000568
-11040.000000 -0.001646
-10980.000000 -0.001860
-10920.000000 -0.004063
-10860.000000 -0.008338
-10800.000000 -0.007630
-10740.000000 -0.007990
-10680.000000 -0.012445
-10620.000000 -0.009027
-10560.000000 -0.005804
-10500.000000 -0.005883
-10440.000000 -0.011009
-10380.000000 -0.012789
-10320.000000 -0.016280
-10260.000000 -0.013266
-10200.000000 -0.027852
-10140.000000 -0.035315
-10080.000000 -0.047929
-10020.000000 -0.061930
-9960.000000 -0.079476
-9900.000000 -0.097629
-9840.000000 -0.117348
-9780.000000 -0.144475
-9720.000000 -0.165733
-9660.000000 -0.194737
-9600.000000 -0.223011
-9540.000000 -0.250053
-9480.000000 -0.301937
-9420.000000 -0.350955
-9360.000000 -0.380454
-9300.000000 -0.407923
-9240.000000 -0.450585
-9180.000000 -0.471723
-9120.000000 -0.490792
-9060.000000 -0.520521
-9000.000000 -0.532880
-8940.000000 -0.552452
-8880.000000 -0.566315
-8820.000000 -0.580544
-8760.000000 -0.600212
-8700.000000 -0.612387
-8640.000000 -0.629130
-8580.000000 -0.641500
-8520.000000 -0.653548
-8460.000000 -0.674319
-8400.000000 -0.694855
-8340.000000 -0.711193
-8280.000000 -0.727365
-8220.000000 -0.738400
-8160.000000 -0.752323
-8100.000000 -0.769156
-8040.000000 -0.778921
-7980.000000 -0.793634
-7920.000000 -0.803311
-7860.000000 -0.816966
-7800.000000 -0.833611
-7740.000000 -0.846257
-7680.000000 -0.860916
-7620.000000 -0.881597
-7560.000000 -0.894308
-7500.000000 -0.908059
-7440.000000 -0.920857
-7380.000000 -0.932709
-7320.000000 -0.939622
-7260.000000 -0.952604
-7200.000000 -0.960661
-7140.000000 -0.974800
-7080.000000 -0.988028
-7020.000000 -1.003354
-6960.000000 -1.016787
-6900.000000 -1.034337
-6840.000000 -1.038014
-6780.000000 -1.071832
-6720.000000 -1.079805
-6660.000000 -1.098947
-6600.000000 -1.111278
-6540.000000 -1.129815
-6480.000000 -1.142582
-6420.000000 -1.157602
-6360.000000 -1.178901
-6300.000000 -1.191508
-6240.000000 -1.205453
-6180.000000 -1.220771
-6120.000000 -1.238496
-6060.000000 -1.257666
-6000.000000 -1.280321
-5940.000000 -1.303504
-5880.000000 -1.323258
-5820.000000 -1.344631
-5760.000000 -1.366670
-5700.000000 -1.386428
-5640.000000 -1.403956
-5580.000000 -1.427312
-5520.000000 -1.446551
-5460.000000 -1.471733
-5400.000000 -1.498920
-5340.000000 -1.521175
-5280.000000 -1.551561
-5220.000000 -1.582146
-5160.000000 -1.609995
-5100.000000 -1.647176
-5040.000000 -1.681757
-4980.000000 -1.716806
-4920.000000 -1.751391
-4860.000000 -1.784577
-4800.000000 -1.820430
-4740.000000 -1.862010
-4680.000000 -1.910378
-4620.000000 -1.949589
-4560.000000 -1.996692
-4500.000000 -2.049732
-4440.000000 -2.100745
-4380.000000 -2.153762
-4320.000000 -2.210801
-4260.000000 -2.271873
-4200.000000 -2.327977
-4140.000000 -2.393100
-4080.000000 -2.460216
-4020.000000 -2.527287
-3960.000000 -2.591258
-3900.000000 -2.654065
-3840.000000 -2.723624
-3780.000000 -2.793840
-3720.000000 -2.864602
-3660.000000 -2.725786
-3600.000000 3.869745
-3540.000000 3.792143
-3480.000000 3.713567
-3420.000000 3.634189
-3360.000000 3.582187
-3300.000000 3.474745
-3240.000000 3.394053
-3180.000000 3.314299
-3120.000000 3.230674
-3060.000000 3.150363
-3000.000000 3.071549
-2940.000000 2.992408
-2880.000000 2.914107
-2820.000000 2.837807
-2760.000000 2.760655
-2700.000000 2.685788
-2640.000000 2.612331
-2580.000000 2.541395
-2520.000000 2.471077
-2460.000000 2.401462
-2400.000000 2.334619
-2340.000000 2.270605
-2280.000000 2.206460
-2220.000000 2.146216
-2160.000000 2.086890
-2100.000000 2.029486
-2040.000000 1.974001
-1980.000000 1.920421
-1920.000000 1.867722
-1860.000000 1.818876
-1800.000000 1.770845
-1740.000000 1.724589
-1680.000000 1.680061
-1620.000000 1.637212
-1560.000000 1.595988
-1500.000000 1.556335
-1440.000000 1.518194
-1380.000000 1.481509
-1320.000000 1.446219
-1260.000000 1.412266
-1200.000000 1.379590
-1140.000000 1.348134
-1080.000000 1.317840
-1020.000000 1.288653
-960.000000 1.260517
-900.000000 1.233381
-840.000000 1.207193
-780.000000 1.181905
-720.000000 1.157469
-660.000000 1.133839
-600.000000 1.111970
-540.000000 1.088821
-480.000000 1.068350
-420.000000 1.046518
-360.000000 1.081288
-300.000000 1.007623
-240.000000 0.987492
-180.000000 1.022861
-120.000000 0.951700
-60.000000 0.932982
0.000000 0.916679
60.000000 0.899765
120.000000 0.882217
180.000000 0.919010
240.000000 0.851124
300.000000 0.834538
360.000000 0.820231
420.000000 0.804185
480.000000 0.790382
540.000000 0.829805
600.000000 0.815438
660.000000 0.801265
720.000000 0.733270
780.000000 0.773439
840.000000 0.794757
900.000000 0.746211
960.000000 0.731785
1020.000000 0.730464
1080.000000 0.706236
1140.000000 0.692084
1200.000000 0.681993
1260.000000 0.666948
1320.000000 0.652931
1380.000000 0.640926
1440.000000 0.645913
1500.000000 0.614873
1560.000000 0.601782
1620.000000 0.645616
1680.000000 0.575349
1740.000000 0.560949
1800.000000 0.548384
1860.000000 0.627615
1920.000000 0.583598
1980.000000 0.545287
2040.000000 0.557626
2100.000000 0.476554
2160.000000 0.461003
2220.000000 0.441897
2280.000000 0.467151
2340.000000 0.408675
2400.000000 0.472369
2460.000000 0.371131
2520.000000 0.352856
2580.000000 0.331444
2640.000000 0.358806
2700.000000 0.340877
2760.000000 0.260627
2820.000000 0.251079
2880.000000 0.271327
2940.000000 0.176552
3000.000000 0.147035
3060.000000 0.117163
3120.000000 0.178420
3180.000000 0.062357
3240.000000 0.030552
3300.000000 0.005559
3360.000000 0.116845
3420.000000 0.063743
3480.000000 -0.054579
3540.000000 -0.074123
3600.000000 -0.058037
3660.000000 0.001419
3720.000000 0.001916
3780.000000 0.018098
3840.000000 0.006616
3900.000000 -0.121848
3960.000000 -0.125570
4020.000000 0.004223
4080.000000 -0.067643
4140.000000 -0.012300
4200.000000 -0.006839
4260.000000 -0.016311
4320.000000 -0.018738
4380.000000 0.018873
4440.000000 -0.019480
4500.000000 -0.005799
4560.000000 -0.001957
4620.000000 -0.000095
4680.000000 -0.007213
4740.000000 -0.137312
4800.000000 0.005609
4860.000000 -0.012451
4920.000000 -0.012491
4980.000000 -0.165512
5040.000000 -0.065513
5100.000000 -0.074495
5160.000000 0.003543
5220.000000 -0.056401
5280.000000 -0.021325
5340.000000 -0.178230
5400.000000 -0.009115
5460.000000 0.020018
5520.000000 0.044170
5580.000000 0.042342
5640.000000 0.039532
5700.000000 0.036741
5760.000000 0.034969
5820.000000 0.034216
5880.000000 0.033481
5940.000000 0.030765
6000.000000 0.030068
6060.000000 0.027390
6120.000000 0.027729
6180.000000 0.028088
6240.000000 0.027464
6300.000000 0.026860
6360.000000 0.024273
6420.000000 0.025705
6480.000000 0.023155
6540.000000 0.023623
6600.000000 0.023109
6660.000000 0.024613
6720.000000 0.024136
6780.000000 0.023676
6840.000000 0.024235
6900.000000 0.024811
6960.000000 0.025405
7020.000000 0.024017
7080.000000 0.021647
7140.000000 0.018295
7200.000000 0.013961
7260.000000 0.011644
7320.000000 0.011345
7380.000000 0.009063
7440.000000 0.008799
7500.000000 0.006553
7560.000000 0.006324
7620.000000 0.005113
7680.000000 0.003920
7740.000000 0.003744
7800.000000 0.003585
7860.000000 0.002444
7920.000000 0.002320
7980.000000 0.004214
8040.000000 0.007125
8100.000000 0.007054
8160.000000 0.009000
8220.000000 0.008963
8280.000000 0.011944
8340.000000 0.013943
8400.000000 0.015959
8460.000000 0.015992
8520.000000 0.016042
8580.000000 0.016111
8640.000000 0.016196
8700.000000 0.015300
8760.000000 0.015421
8820.000000 0.015559
8880.000000 0.014715
8940.000000 0.014889
9000.000000 0.013081
9060.000000 0.012291
9120.000000 0.012518
9180.000000 0.011764
9240.000000 0.012028
9300.000000 0.010311
9360.000000 0.009611
9420.000000 0.009931
9480.000000 0.009269
9540.000000 0.008627
9600.000000 0.008003
9660.000000 0.007399
9720.000000 0.006815
9780.000000 0.006250
9840.000000 0.005706
9900.000000 0.004183
9960.000000 0.004680
10020.000000 0.003199
10080.000000 0.003740
10140.000000 0.003303
10200.000000 0.001889
10260.000000 0.000499
10320.000000 0.001132
10380.000000 0.000790
10440.000000 0.000474
10500.000000 0.000183
10560.000000 -0.001081
10620.000000 -0.000317
10680.000000 -0.000526
10740.000000 -0.000706
10800.000000 -0.000857
10860.000000 -0.001979
10920.000000 -0.002072
10980.000000 -0.002137
11040.000000 -0.001174
11100.000000 -0.001186
11160.000000 -0.002174
11220.000000 -0.002143
11280.000000 -0.002140
11340.000000 -0.002082
11400.000000 -0.002064
11460.000000 -0.001992
11520.000000 -0.001965
11580.000000 -0.001937
11640.000000 -0.000906
11700.000000 -0.001875
11760.000000 -0.001844
11820.000000 -0.001780
11880.000000 -0.001755
11940.000000 -0.001731
12000.000000 -0.001709
12060.000000 -0.000688
12120.000000 -0.001668
12180.000000 -0.001648
12240.000000 -0.000630
12300.000000 -0.002611
12360.000000 -0.001592
12420.000000 -0.001573
12480.000000 -0.001553
12540.000000 -0.000527
12600.000000 -0.000505
12660.000000 -0.001481
12720.000000 -0.001454
12780.000000 -0.000418
12840.000000 -0.001387
12900.000000 -0.001342
12960.000000 -0.001305
13020.000000 -0.000264
13080.000000 -0.001222
13140.000000 -0.001155
13200.000000 -0.002082
13260.000000 -0.001028
13320.000000 -0.001973
13380.000000 -0.001917
13440.000000 -0.000859
13500.000000 -0.001801
13560.000000 -0.000742
13620.000000 -0.001682
13680.000000 -0.001623
13740.000000 -0.001563
13800.000000 -0.001504
13860.000000 -0.001445
13920.000000 -0.001388
13980.000000 -0.001331
14040.000000 -0.001276
14100.000000 -0.001223
14160.000000 -0.000172
14220.000000 -0.001123
14280.000000 -0.000077
14340.000000 -0.001034
14400.000000 0.000007
14460.000000 -0.000957
14520.000000 -0.000923
14580.000000 -0.000894
14640.000000 0.000132
14700.000000 0.000154
14760.000000 -0.000828
14820.000000 0.000187
14880.000000 0.000198
14940.000000 0.000206
15000.000000 -0.000790
15060.000000 0.000211
15120.000000 0.000209
15180.000000 0.000204
15240.000000 0.000197
15300.000000 0.000187
15360.000000 0.000176
15420.000000 0.000162
15480.000000 -0.000853
15540.000000 0.000130
15600.000000 0.000112
15660.000000 0.000092
15720.000000 0.000071
15780.000000 0.001048
15840.000000 0.000025
15900.000000 -0.000000
15960.000000 -0.000026
16020.000000 0.000946
16080.000000 0.000917
16140.000000 0.000887
16200.000000 0.000856
16260.000000 0.000823
16320.000000 0.000789
16380.000000 0.000754
16440.000000 -0.000284
16500.000000 -0.000322
16560.000000 0.000637
16620.000000 -0.000405
16680.000000 0.000551
16740.000000 0.000506
16800.000000 -0.000542
16860.000000 0.000409
16920.000000 0.000357
16980.000000 0.000304
17040.000000 0.000249
17100.000000 0.001191
17160.000000 0.000131
17220.000000 0.000070
17280.000000 0.000005
17340.000000 -0.000061
17400.000000 -0.000129
17460.000000 -0.000200
17520.000000 -0.000274
17580.000000 0.000651
17640.000000 0.000573
17700.000000 -0.000508
17760.000000 -0.000590
17820.000000 0.000325
17880.000000 -0.000762
17940.000000 -0.000852
18000.000000 -0.000944
18060.000000 -0.001038
18120.000000 -0.000134
18180.000000 -0.001233
18240.000000 -0.001333
18300.000000 -0.000436
18360.000000 -0.001541
18420.000000 -0.000648
18480.000000 -0.000757
18540.000000 0.000132
18600.000000 -0.000981
18660.000000 -0.001095
18720.000000 -0.001212
18780.000000 -0.001330
18840.000000 -0.001450
18900.000000 -0.000571
18960.000000 -0.001694
19020.000000 -0.000818
19080.000000 0.000056
19140.000000 -0.000071
19200.000000 -0.001199
19260.000000 -0.000328
19320.000000 -0.000458
19380.000000 -0.001590
19440.000000 -0.000722
19500.000000 0.002145
19560.000000 0.002011
19620.000000 0.000877
19680.000000 -0.000258
19740.000000 -0.000394
19800.000000 0.001470
19860.000000 0.000334
19920.000000 -0.001803
19980.000000 -0.001941
20040.000000 -0.002078
20100.000000 -0.002216
20160.000000 -0.001353
20220.000000 -0.002491
20280.000000 -0.001629
20340.000000 0.000233
20400.000000 0.000096
20460.000000 -0.001042
20520.000000 -0.001179
20580.000000 -0.001316
20640.000000 -0.002453
20700.000000 -0.002590
20760.000000 -0.000725
20820.000000 -0.000861
20880.000000 -0.000996
20940.000000 -0.000130
21000.000000 -0.001264
21060.000000 -0.000397
21120.000000 -0.000529
21180.000000 -0.000660
21240.000000 -0.001791
21300.000000 0.000087
21360.000000 0.000966
21420.000000 -0.000151
21480.000000 -0.001266
21540.000000 -0.001379
21600.000000 0.000511
21660.000000 0.000404
21720.000000 0.000299
21780.000000 0.001197
21840.000000 0.002097
21900.000000 0.002000
21960.000000 0.000905
22020.000000 0.000812
22080.000000 0.001721
22140.000000 0.001632
22200.000000 0.002545
22260.000000 0.002460
22320.000000 0.002377
22380.000000 0.002296
22440.000000 0.003216
22500.000000 0.004138
22560.000000 0.004062
22620.000000 0.003987
22680.000000 0.003914
22740.000000 0.003843
22800.000000 0.003773
22860.000000 0.003705
22920.000000 0.003638
22980.000000 0.001573
23040.000000 0.001510
23100.000000 0.001448
23160.000000 0.000387
23220.000000 0.001328
23280.000000 0.002270
23340.000000 0.001214
23400.000000 0.002160
23460.000000 0.002107
23520.000000 0.002056
23580.000000 0.000006
23640.000000 0.000957
23700.000000 -0.000090
23760.000000 0.000865
23820.000000 0.000821
23880.000000 0.000779
23940.000000 0.000738
24000.000000 -0.000302
24060.000000 0.001661
24120.000000 0.000624
24180.000000 0.000590
24240.000000 -0.000443
24300.000000 0.000525
24360.000000 -0.000505
24420.000000 -0.001533
24480.000000 0.000440
24540.000000 0.000414
24600.000000 0.000391
24660.000000 0.000369
24720.000000 0.000348
24780.000000 -0.000671
24840.000000 0.000312
24900.000000 0.001296
24960.000000 0.000282
25020.000000 0.000269
25080.000000 -0.000742
25140.000000 -0.001751
25200.000000 0.000241
25260.000000 0.000235
25320.000000 -0.000769
25380.000000 0.000228
25440.000000 -0.000773
25500.000000 -0.000773
25560.000000 -0.000771
25620.000000 -0.000767
25680.000000 -0.000761
25740.000000 -0.000754
25800.000000 -0.000746
25860.000000 0.001265
25920.000000 -0.000723
25980.000000 -0.000709
26040.000000 0.000306
26100.000000 0.000323
26160.000000 -0.000658
26220.000000 -0.000638
26280.000000 0.000384
26340.000000 0.000408
26400.000000 0.001434
26460.000000 0.000461
26520.000000 -0.000510
26580.000000 0.000520
26640.000000 0.000552
26700.000000 -0.000414
26760.000000 0.000622
26820.000000 -0.000341
26880.000000 -0.000302
26940.000000 -0.001261
27000.000000 -0.000219
27060.000000 -0.000175
27120.000000 -0.000129
27180.000000 -0.000081
27240.000000 -0.000032
27300.000000 0.001019
27360.000000 0.001072
27420.000000 0.000126
27480.000000 -0.002818
27540.000000 -0.001760
27600.000000 -0.000700
27660.000000 0.000361
27720.000000 0.000424
27780.000000 0.000489
27840.000000 0.000555
27900.000000 -0.000376
27960.000000 -0.000307
28020.000000 -0.000235
28080.000000 0.000839
28140.000000 -0.000086
28200.000000 -0.001010
28260.000000 -0.001931
28320.000000 0.000149
28380.000000 -0.000769
28440.000000 0.000345
28500.000000 0.000598
28560.000000 0.001309
28620.000000 0.000772
28680.000000 0.005263
28740.000000 0.009029
28800.000000 0.016278
28860.000000 0.022168
28920.000000 0.030803
28980.000000 0.041231
29040.000000 0.053438
29100.000000 0.066365
29160.000000 0.082905
29220.000000 0.099918
29280.000000 0.117242
29340.000000 0.136702
29400.000000 0.157120
29460.000000 0.179324
29520.000000 0.201150
29580.000000 0.221449
29640.000000 0.246090
29700.000000 0.268959
29760.000000 0.289960
29820.000000 0.314012
29880.000000 0.335051
29940.000000 0.360027
30000.000000 0.382901
30060.000000 0.405644
30120.000000 0.429237
30180.000000 0.448667
30240.000000 0.473927
30300.000000 0.495016
30360.000000 0.517934
30420.000000 0.536687
30480.000000 0.560281
30540.000000 0.580724
30600.000000 0.602025
30660.000000 0.622196
30720.000000 0.643246
30780.000000 0.665187
30840.000000 0.688030
30900.000000 0.706785
30960.000000 0.726462
31020.000000 0.747074
31080.000000 0.767629
31140.000000 0.789137
31200.000000 0.809608
31260.000000 0.831051
31320.000000 0.850473
31380.000000 0.869884
31440.000000 0.891290
31500.000000 0.912699
31560.000000 0.932118
31620.000000 0.952554
31680.000000 0.973012
31740.000000 0.994498
31800.000000 1.013018
31860.000000 1.034577
31920.000000 1.054180
31980.000000 1.074831
32040.000000 1.094536
32100.000000 1.115297
32160.000000 1.136119
32220.000000 1.156006
32280.000000 1.176960
32340.000000 1.197986
32400.000000 1.219087
32460.000000 1.241265
32520.000000 1.262523
32580.000000 1.282864
32640.000000 1.306290
32700.000000 1.326804
32760.000000 1.348407
32820.000000 1.370103
32880.000000 1.391893
32940.000000 1.412779
33000.000000 1.434763
33060.000000 1.457846
33120.000000 1.480031
33180.000000 1.503318
33240.000000 1.526710
33300.000000 1.548207
33360.000000 1.570812
33420.000000 1.593525
33480.000000 1.616348
33540.000000 1.639281
33600.000000 1.661327
33660.000000 1.685485
33720.000000 1.708758
33780.000000 1.732146
33840.000000 1.754650
33900.000000 1.779271
33960.000000 1.803010
34020.000000 1.827868
34080.000000 1.850845
34140.000000 1.875943
34200.000000 1.899162
34260.000000 1.924502
34320.000000 1.948965
34380.000000 1.973551
34440.000000 1.999261
34500.000000 2.024096
34560.000000 2.049055
34620.000000 2.073141
34680.000000 2.094352
34740.000000 2.113690
34800.000000 2.136156
34860.000000 2.161749
34920.000000 2.184470
34980.000000 2.211320
35040.000000 2.237300
35100.000000 2.265409
35160.000000 2.290648
35220.000000 2.317018
35280.000000 2.346518
35340.000000 2.369150
35400.000000 2.391914
35460.000000 2.412810
35520.000000 2.434838
35580.000000 2.458999
35640.000000 2.478293
35700.000000 2.497720
35760.000000 2.514281
35820.000000 2.496977
35880.000000 2.346807
35940.000000 2.328771
36000.000000 2.347871
36060.000000 2.376106
36120.000000 2.403477
36180.000000 2.432983
36240.000000 2.461626
36300.000000 2.490405
36360.000000 2.519321
36420.000000 2.547374
36480.000000 -3.863436
36540.000000 2.605891
36600.000000 -4.228644
36660.000000 -4.203041
36720.000000 -4.180300
36780.000000 -4.154421
36840.000000 -4.129403
36900.000000 -4.101246
36960.000000 -4.063951
37020.000000 -4.035516
37080.000000 -4.009941
37140.000000 -3.974227
37200.000000 -3.943374
37260.000000 -3.905380
37320.000000 -3.872246
37380.000000 -3.842972
37440.000000 -3.816557
37500.000000 -3.782001
37560.000000 -3.752305
37620.000000 -3.720467
37680.000000 -3.689488
37740.000000 -3.658368
37800.000000 -3.626106
37860.000000 -3.591703
37920.000000 -3.558157
37980.000000 -3.519470
38040.000000 -3.483640
38100.000000 -3.448668
38160.000000 -3.411553
38220.000000 -3.379296
38280.000000 -3.350895
38340.000000 -3.103352
38400.000000 -3.296666
38460.000000 -3.263836
38520.000000 -3.233863
38580.000000 -3.203746
38640.000000 -3.164486
38700.000000 3.751918
38760.000000 -3.087534
38820.000000 -3.051842
38880.000000 -3.017006
38940.000000 -2.982025
39000.000000 -2.951900
39060.000000 -2.921630
39120.000000 -2.883216
39180.000000 -2.849657
39240.000000 -2.813953
39300.000000 -2.777104
39360.000000 -2.735109
39420.000000 -2.698970
39480.000000 -2.660685
39540.000000 -2.625254
39600.000000 -2.587678
39660.000000 -2.544956
39720.000000 -2.504089
39780.000000 -2.464075
39840.000000 -2.429915
39900.000000 -2.387610
39960.000000 -2.352157
40020.000000 -2.316559
40080.000000 -2.278814
40140.000000 -2.251923
40200.000000 -2.216885
40260.000000 -2.180700
40320.000000 -2.141368
40380.000000 -2.107889
40440.000000 -2.061264
40500.000000 -2.022491
40560.000000 -1.976571
40620.000000 -1.941504
40680.000000 -1.905289
40740.000000 -1.867927
40800.000000 -1.835417
40860.000000 -1.793760
40920.000000 -1.755955
40980.000000 -1.716002
41040.000000 -1.672902
41100.000000 -1.628653
41160.000000 -1.588256
41220.000000 -1.541711
41280.000000 -1.495018
41340.000000 -1.454177
41400.000000 -1.420187
41460.000000 -1.375049
41520.000000 -1.327762
41580.000000 -1.288327
41640.000000 -1.243743
41700.000000 -1.203010
41760.000000 -1.163129
41820.000000 -1.125098
41880.000000 -1.089919
41940.000000 -1.053591
42000.000000 -1.019113
42060.000000 -0.973487
42120.000000 -0.926711
42180.000000 -0.881786
42240.000000 -0.835712
42300.000000 -0.797489
42360.000000 -0.756115
42420.000000 -0.707593
42480.000000 -0.669921
42540.000000 -0.630099
42600.000000 -0.590127
42660.000000 -0.550006
42720.000000 -0.507735
42780.000000 -0.457314
42840.000000 -0.412744
42900.000000 -0.364023
42960.000000 -0.313152
43020.000000 -0.263131
43080.000000 -0.213960
43140.000000 -0.168639
43200.000000 -0.124168
