# Supplementary material for: Probabilistic tsunami forecasting for early warning
Source: Nat Commun. 2021 Sep 28;12:5677. doi: 10.1038/s41467-021-25815-w (PMC8479076; doi:10.1038/s41467-021-25815-w)
Supplement: Supplementary file 6 — Supplementary Dataset 3. Sea-level records. [file 41467_2021_25815_MOESM6_ESM.zip › sea_level_records/2015-11-17_Lefkas/CR08.rad.rmn.txt]

-25200.000000 -0.000680
-25140.000000 -0.002092
-25080.000000 -0.006505
-25020.000000 -0.007920
-24960.000000 -0.000336
-24900.000000 0.005246
-24840.000000 0.003827
-24780.000000 0.000407
-24720.000000 -0.005014
-24660.000000 -0.012437
-24600.000000 -0.017861
-24540.000000 -0.008287
-24480.000000 0.001286
-24420.000000 0.009858
-24360.000000 0.014429
-24300.000000 0.013998
-24240.000000 0.008565
-24180.000000 0.007132
-24120.000000 0.007697
-24060.000000 0.010260
-24000.000000 0.009823
-23940.000000 0.000384
-23880.000000 -0.005057
-23820.000000 -0.010498
-23760.000000 -0.007941
-23700.000000 -0.006386
-23640.000000 0.003168
-23580.000000 0.003721
-23520.000000 0.003273
-23460.000000 0.001823
-23400.000000 0.001372
-23340.000000 0.005920
-23280.000000 0.003466
-23220.000000 -0.000989
-23160.000000 -0.006445
-23100.000000 -0.008903
-23040.000000 -0.008362
-22980.000000 -0.003822
-22920.000000 0.009716
-22860.000000 0.012253
-22800.000000 0.014789
-22740.000000 0.009324
-22680.000000 0.003857
-22620.000000 -0.001611
-22560.000000 -0.000080
-22500.000000 -0.000551
-22440.000000 -0.000022
-22380.000000 -0.001495
-22320.000000 -0.003970
-22260.000000 -0.005445
-22200.000000 -0.003922
-22140.000000 0.001600
-22080.000000 0.003121
-22020.000000 0.008641
-21960.000000 0.006159
-21900.000000 -0.003324
-21840.000000 -0.009808
-21780.000000 -0.012293
-21720.000000 -0.014779
-21660.000000 -0.003266
-21600.000000 0.003245
-21540.000000 0.005755
-21480.000000 0.003264
-21420.000000 -0.003228
-21360.000000 -0.010721
-21300.000000 -0.009215
-21240.000000 0.000290
-21180.000000 0.006793
-21120.000000 0.011295
-21060.000000 0.003797
-21000.000000 -0.007703
-20940.000000 -0.012204
-20880.000000 -0.003706
-20820.000000 0.001791
-20760.000000 0.014287
-20700.000000 0.007782
-20640.000000 0.006276
-20580.000000 -0.008231
-20520.000000 -0.017740
-20460.000000 -0.017249
-20400.000000 -0.013759
-20340.000000 -0.004270
-20280.000000 -0.001783
-20220.000000 0.000704
-20160.000000 -0.001811
-20100.000000 -0.004326
-20040.000000 -0.004843
-19980.000000 0.002640
-19920.000000 0.007121
-19860.000000 0.008602
-19800.000000 0.002081
-19740.000000 -0.001441
-19680.000000 -0.008964
-19620.000000 -0.009488
-19560.000000 -0.008013
-19500.000000 0.001461
-19440.000000 -0.001066
-19380.000000 0.002405
-19320.000000 0.003875
-19260.000000 0.001344
-19200.000000 0.003812
-19140.000000 0.000278
-19080.000000 -0.003257
-19020.000000 -0.007794
-18960.000000 -0.009332
-18900.000000 -0.005872
-18840.000000 0.003587
-18780.000000 0.012043
-18720.000000 0.012498
-18660.000000 0.012951
-18600.000000 0.002402
-18540.000000 -0.002150
-18480.000000 -0.003704
-18420.000000 -0.005261
-18360.000000 -0.002820
-18300.000000 -0.005383
-18240.000000 -0.008949
-18180.000000 -0.011518
-18120.000000 -0.011090
-18060.000000 -0.006667
-18000.000000 0.006753
-17940.000000 0.012169
-17880.000000 0.012581
-17820.000000 0.006989
-17760.000000 -0.001606
-17700.000000 -0.004204
-17640.000000 -0.005815
-17580.000000 -0.005426
-17520.000000 -0.002037
-17460.000000 0.000351
-17400.000000 0.005739
-17340.000000 0.006127
-17280.000000 0.006515
-17220.000000 0.001903
-17160.000000 -0.005708
-17100.000000 -0.006318
-17040.000000 -0.002928
-16980.000000 0.000463
-16920.000000 0.000855
-16860.000000 -0.005752
-16800.000000 -0.006358
-16740.000000 -0.006963
-16680.000000 0.003433
-16620.000000 0.009829
-16560.000000 0.014228
-16500.000000 0.009627
-16440.000000 -0.003972
-16380.000000 -0.011569
-16320.000000 -0.019164
-16260.000000 -0.018757
-16200.000000 -0.006348
-16140.000000 -0.003936
-16080.000000 -0.002521
-16020.000000 -0.002103
-15960.000000 -0.003682
-15900.000000 0.002741
-15840.000000 0.011169
-15780.000000 0.015599
-15720.000000 0.013033
-15660.000000 0.004470
-15600.000000 -0.006088
-15540.000000 -0.005643
-15480.000000 0.003805
-15420.000000 0.013258
-15360.000000 0.013714
-15300.000000 0.001174
-15240.000000 -0.006362
-15180.000000 -0.014894
-15120.000000 -0.009423
-15060.000000 0.003053
-15000.000000 0.013532
-14940.000000 0.010016
-14880.000000 -0.006496
-14820.000000 -0.016003
-14760.000000 -0.017507
-14700.000000 -0.003005
-14640.000000 0.013501
-14580.000000 0.025011
-14520.000000 0.015527
-14460.000000 0.004047
-14400.000000 -0.007428
-14340.000000 -0.004897
-14280.000000 0.000638
-14220.000000 0.010179
-14160.000000 0.001726
-14100.000000 -0.002721
-14040.000000 -0.016163
-13980.000000 -0.009599
-13920.000000 0.000970
-13860.000000 0.020546
-13800.000000 0.023127
-13740.000000 0.019714
-13680.000000 -0.003693
-13620.000000 -0.015094
-13560.000000 -0.016489
-13500.000000 -0.003879
-13440.000000 0.010737
-13380.000000 0.016359
-13320.000000 0.008986
-13260.000000 0.001619
-13200.000000 -0.005743
-13140.000000 -0.007099
-13080.000000 -0.003450
-13020.000000 -0.000795
-12960.000000 0.002865
-12900.000000 -0.000468
-12840.000000 -0.008796
-12780.000000 -0.009118
-12720.000000 -0.002434
-12660.000000 0.007256
-12600.000000 0.016951
-12540.000000 0.010652
-12480.000000 0.007359
-12420.000000 -0.002929
-12360.000000 -0.002210
-12300.000000 0.001513
-12240.000000 0.008243
-12180.000000 0.010978
-12120.000000 0.008719
-12060.000000 0.001465
-12000.000000 -0.009784
-11940.000000 -0.011027
-11880.000000 -0.005264
-11820.000000 0.001503
-11760.000000 0.007275
-11700.000000 0.003052
-11640.000000 -0.006166
-11580.000000 -0.014380
-11520.000000 -0.011588
-11460.000000 -0.004792
-11400.000000 0.002008
-11340.000000 0.006814
-11280.000000 0.007623
-11220.000000 0.006438
-11160.000000 0.002256
-11100.000000 0.001079
-11040.000000 -0.001094
-10980.000000 0.000738
-10920.000000 -0.003426
-10860.000000 -0.007586
-10800.000000 -0.007742
-10740.000000 -0.004893
-10680.000000 0.002961
-10620.000000 0.006818
-10560.000000 0.006679
-10500.000000 0.010544
-10440.000000 0.009413
-10380.000000 0.005285
-10320.000000 -0.003839
-10260.000000 -0.006960
-10200.000000 -0.005078
-10140.000000 -0.008193
-10080.000000 -0.003304
-10020.000000 -0.002413
-9960.000000 0.003482
-9900.000000 0.006379
-9840.000000 0.006278
-9780.000000 0.002180
-9720.000000 -0.003916
-9660.000000 -0.010009
-9600.000000 -0.013100
-9540.000000 -0.008188
-9480.000000 -0.004275
-9420.000000 -0.000359
-9360.000000 -0.003441
-9300.000000 -0.000521
-9240.000000 -0.001598
-9180.000000 0.004326
-9120.000000 0.003253
-9060.000000 0.010182
-9000.000000 0.007113
-8940.000000 0.013046
-8880.000000 0.004981
-8820.000000 0.003919
-8760.000000 -0.004141
-8700.000000 -0.004199
-8640.000000 -0.004254
-8580.000000 -0.003307
-8520.000000 0.000641
-8460.000000 0.002593
-8400.000000 -0.000454
-8340.000000 -0.002500
-8280.000000 -0.004543
-8220.000000 -0.006585
-8160.000000 -0.008625
-8100.000000 -0.004663
-8040.000000 -0.007700
-7980.000000 -0.007735
-7920.000000 -0.005768
-7860.000000 -0.005799
-7800.000000 0.003172
-7740.000000 0.011145
-7680.000000 0.016121
-7620.000000 0.004098
-7560.000000 -0.003922
-7500.000000 -0.012939
-7440.000000 -0.010954
-7380.000000 -0.005967
-7320.000000 0.009023
-7260.000000 0.009016
-7200.000000 0.014011
-7140.000000 0.005009
-7080.000000 -0.000991
-7020.000000 -0.002988
-6960.000000 0.004017
-6900.000000 0.008025
-6840.000000 0.009035
-6780.000000 0.004047
-6720.000000 0.000063
-6660.000000 -0.007919
-6600.000000 -0.003898
-6540.000000 -0.004874
-6480.000000 0.008153
-6420.000000 0.006182
-6360.000000 0.002215
-6300.000000 -0.009750
-6240.000000 -0.013712
-6180.000000 -0.005670
-6120.000000 -0.000626
-6060.000000 0.000422
-6000.000000 -0.006528
-5940.000000 -0.010473
-5880.000000 -0.009416
-5820.000000 0.002646
-5760.000000 0.009711
-5700.000000 0.016779
-5640.000000 0.014852
-5580.000000 0.004928
-5520.000000 -0.003992
-5460.000000 -0.010909
-5400.000000 -0.008821
-5340.000000 0.000270
-5280.000000 0.005364
-5220.000000 0.008463
-5160.000000 0.009565
-5100.000000 0.004670
-5040.000000 0.001779
-4980.000000 -0.001108
-4920.000000 -0.002993
-4860.000000 -0.003874
-4800.000000 -0.004752
-4740.000000 -0.005627
-4680.000000 -0.005499
-4620.000000 -0.006368
-4560.000000 -0.006234
-4500.000000 -0.004096
-4440.000000 -0.001956
-4380.000000 -0.001812
-4320.000000 0.001335
-4260.000000 0.003485
-4200.000000 0.006639
-4140.000000 0.010795
-4080.000000 0.010955
-4020.000000 0.004118
-3960.000000 0.002285
-3900.000000 -0.002545
-3840.000000 -0.000372
-3780.000000 0.001805
-3720.000000 0.005985
-3660.000000 0.007169
-3600.000000 0.012356
-3540.000000 0.010552
-3480.000000 0.004745
-3420.000000 -0.005058
-3360.000000 -0.012853
-3300.000000 -0.011650
-3240.000000 -0.009444
-3180.000000 -0.007235
-3120.000000 -0.002022
-3060.000000 0.002194
-3000.000000 0.011413
-2940.000000 0.009635
-2880.000000 0.006860
-2820.000000 -0.001912
-2760.000000 -0.002682
-2700.000000 -0.006448
-2640.000000 -0.012211
-2580.000000 -0.010971
-2520.000000 -0.004729
-2460.000000 0.005517
-2400.000000 0.011766
-2340.000000 0.009019
-2280.000000 0.000274
-2220.000000 -0.007468
-2160.000000 -0.009207
-2100.000000 -0.004943
-2040.000000 0.008324
-1980.000000 0.016595
-1920.000000 0.014868
-1860.000000 0.006142
-1800.000000 -0.004581
-1740.000000 -0.009302
-1680.000000 -0.002020
-1620.000000 0.004262
-1560.000000 0.008548
-1500.000000 0.001833
-1440.000000 -0.005878
-1380.000000 -0.010591
-1320.000000 -0.012298
-1260.000000 -0.007003
-1200.000000 -0.000711
-1140.000000 -0.006413
-1080.000000 -0.010118
-1020.000000 -0.014817
-960.000000 -0.011513
-900.000000 -0.004208
-840.000000 0.012098
-780.000000 0.012406
-720.000000 0.015715
-660.000000 0.013026
-600.000000 0.009333
-540.000000 0.005647
-480.000000 0.001957
-420.000000 -0.001726
-360.000000 -0.007413
-300.000000 -0.004094
-240.000000 -0.000777
-180.000000 0.004545
-120.000000 0.007864
-60.000000 0.008190
0.000000 -0.005488
60.000000 -0.007165
120.000000 -0.015836
180.000000 -0.013510
240.000000 -0.009178
300.000000 -0.003849
360.000000 0.002485
420.000000 0.003820
480.000000 0.004156
540.000000 0.009494
600.000000 0.003826
660.000000 0.005165
720.000000 -0.002501
780.000000 -0.007161
840.000000 -0.008820
900.000000 -0.006479
960.000000 -0.001137
1020.000000 0.004197
1080.000000 0.006540
1140.000000 0.000882
1200.000000 0.000215
1260.000000 0.001557
1320.000000 0.011889
1380.000000 0.021232
1440.000000 0.019563
1500.000000 0.011905
1560.000000 -0.000753
1620.000000 -0.013411
1680.000000 -0.015069
1740.000000 -0.006740
1800.000000 -0.002398
1860.000000 -0.000057
1920.000000 -0.001717
1980.000000 -0.002376
2040.000000 -0.003050
2100.000000 0.000289
2160.000000 0.001628
2220.000000 -0.001047
2280.000000 -0.001710
2340.000000 -0.010373
2400.000000 -0.015037
2460.000000 -0.012702
2520.000000 -0.007368
2580.000000 0.002966
2640.000000 0.017299
2700.000000 0.019631
2760.000000 0.013962
2820.000000 0.000292
2880.000000 -0.010378
2940.000000 -0.021049
3000.000000 -0.014720
3060.000000 -0.008393
3120.000000 -0.000065
3180.000000 0.010261
3240.000000 0.001587
3300.000000 0.003912
3360.000000 0.003237
3420.000000 0.012561
3480.000000 0.010885
3540.000000 0.005207
3600.000000 -0.012471
3660.000000 -0.038149
3720.000000 -0.034828
3780.000000 -0.025508
3840.000000 0.010811
3900.000000 0.043130
3960.000000 0.055449
4020.000000 0.029766
4080.000000 -0.006916
4140.000000 -0.064600
4200.000000 -0.058284
4260.000000 -0.039968
4320.000000 0.025347
4380.000000 0.043662
4440.000000 0.032977
4500.000000 -0.005708
4560.000000 -0.033394
4620.000000 -0.024079
4680.000000 -0.009765
4740.000000 0.023550
4800.000000 0.027865
4860.000000 0.018179
4920.000000 0.003494
4980.000000 -0.020192
5040.000000 -0.008877
5100.000000 -0.003563
5160.000000 0.010752
5220.000000 -0.023934
5280.000000 -0.029620
5340.000000 -0.023306
5400.000000 0.030008
5460.000000 0.052322
5520.000000 0.035635
5580.000000 0.003949
5640.000000 -0.067738
5700.000000 -0.090425
5760.000000 -0.082113
5820.000000 -0.013800
5880.000000 0.061513
5940.000000 0.091826
6000.000000 0.043139
6060.000000 -0.035548
6120.000000 -0.087234
6180.000000 -0.063920
6240.000000 0.013395
6300.000000 0.069710
6360.000000 0.070026
6420.000000 0.005342
6480.000000 -0.067340
6540.000000 -0.103022
6600.000000 -0.049703
6660.000000 0.041617
6720.000000 0.112938
6780.000000 0.104260
6840.000000 -0.004417
6900.000000 -0.076092
6960.000000 -0.112767
7020.000000 -0.037441
7080.000000 0.018886
7140.000000 0.047215
7200.000000 0.008544
7260.000000 -0.039125
7320.000000 -0.061794
7380.000000 -0.032461
7440.000000 0.037873
7500.000000 0.059208
7560.000000 0.024544
7620.000000 -0.053119
7680.000000 -0.101781
7740.000000 -0.067441
7800.000000 0.027901
7860.000000 0.095244
7920.000000 0.072588
7980.000000 -0.025066
8040.000000 -0.095719
8100.000000 -0.084370
8160.000000 0.027981
8220.000000 0.104333
8280.000000 0.103686
8340.000000 0.012041
8400.000000 -0.083603
8460.000000 -0.115247
8520.000000 -0.058890
8580.000000 0.037467
8640.000000 0.094825
8700.000000 0.065182
8760.000000 -0.030460
8820.000000 -0.091102
8880.000000 -0.083745
8940.000000 0.006613
9000.000000 0.042969
9060.000000 0.032326
9120.000000 -0.037318
9180.000000 -0.083963
9240.000000 -0.091608
9300.000000 -0.022253
9360.000000 0.054102
9420.000000 0.080457
9480.000000 0.029812
9540.000000 -0.045834
9600.000000 -0.074480
9660.000000 -0.030125
9720.000000 0.028228
9780.000000 0.065582
9840.000000 0.015934
9900.000000 -0.042713
9960.000000 -0.091361
10020.000000 -0.059009
10080.000000 0.024342
10140.000000 0.082692
10200.000000 0.077042
10260.000000 0.008390
10320.000000 -0.067262
10380.000000 -0.074915
10440.000000 -0.028569
10500.000000 0.029775
10560.000000 0.047119
10620.000000 0.005461
10680.000000 -0.055198
10740.000000 -0.073859
10800.000000 -0.037521
10860.000000 0.023815
10920.000000 0.061150
10980.000000 0.044483
11040.000000 -0.012185
11100.000000 -0.066855
11160.000000 -0.080527
11220.000000 -0.030200
11280.000000 0.035126
11340.000000 0.060450
11400.000000 0.030772
11460.000000 -0.023899
11520.000000 -0.045580
11580.000000 -0.019263
11640.000000 0.021052
11700.000000 0.043366
11760.000000 0.031679
11820.000000 -0.004011
11880.000000 -0.039701
11940.000000 -0.050394
12000.000000 -0.020088
12060.000000 0.025216
12120.000000 0.047518
12180.000000 0.035819
12240.000000 -0.003882
12300.000000 -0.034584
12360.000000 -0.052288
12420.000000 -0.029993
12480.000000 -0.001700
12540.000000 0.019594
12600.000000 0.012883
12660.000000 -0.011829
12720.000000 -0.026543
12780.000000 -0.017258
12840.000000 0.007024
12900.000000 0.025306
12960.000000 0.011585
13020.000000 -0.016138
13080.000000 -0.036862
13140.000000 -0.026588
13200.000000 0.004683
13260.000000 0.033952
13320.000000 0.034220
13380.000000 0.016484
13440.000000 -0.005250
13500.000000 -0.019991
13560.000000 -0.012734
13620.000000 -0.005481
13680.000000 0.017770
13740.000000 0.018017
13800.000000 0.021260
13860.000000 -0.003500
13920.000000 -0.018263
13980.000000 -0.039030
14040.000000 -0.033801
14100.000000 -0.016576
14160.000000 0.013645
14220.000000 0.025863
14280.000000 0.019076
14340.000000 0.002285
14400.000000 -0.024509
14460.000000 -0.036308
14520.000000 -0.033111
14580.000000 -0.007917
14640.000000 0.007272
14700.000000 0.024460
14760.000000 0.016642
14820.000000 0.004820
14880.000000 -0.005003
14940.000000 -0.005833
15000.000000 0.019336
15060.000000 0.026499
15120.000000 0.023657
15180.000000 -0.001185
15240.000000 -0.011035
15300.000000 -0.008885
15360.000000 0.008258
15420.000000 0.010400
15480.000000 0.009534
15540.000000 -0.003335
15600.000000 -0.014204
15660.000000 -0.015081
15720.000000 0.001042
15780.000000 0.008157
15840.000000 0.010269
15900.000000 -0.006622
15960.000000 -0.007518
16020.000000 -0.008416
16080.000000 0.007686
16140.000000 0.009781
16200.000000 0.008872
16260.000000 -0.001041
16320.000000 -0.007951
16380.000000 -0.012865
16440.000000 -0.007787
16500.000000 0.002292
16560.000000 0.016364
16620.000000 0.025437
16680.000000 0.014502
16740.000000 -0.003431
16800.000000 -0.030372
16860.000000 -0.020312
16920.000000 -0.003260
16980.000000 0.030794
17040.000000 0.026841
17100.000000 0.004889
17160.000000 -0.012070
17220.000000 -0.009032
17280.000000 -0.002997
17340.000000 0.000036
17400.000000 -0.008928
17460.000000 -0.016901
17520.000000 -0.018869
17580.000000 -0.008846
17640.000000 0.003173
17700.000000 0.011200
17760.000000 -0.002785
17820.000000 -0.022773
17880.000000 -0.027763
17940.000000 -0.019756
18000.000000 0.004260
18060.000000 0.022262
18120.000000 0.030273
18180.000000 0.021269
18240.000000 0.009275
18300.000000 0.004265
18360.000000 -0.006747
18420.000000 -0.000763
18480.000000 -0.002781
18540.000000 -0.000791
18600.000000 -0.006815
18660.000000 -0.011843
18720.000000 -0.007863
18780.000000 0.011102
18840.000000 0.024065
18900.000000 0.016034
18960.000000 -0.015010
19020.000000 -0.042058
19080.000000 -0.050109
19140.000000 -0.020163
19200.000000 0.020779
19260.000000 0.030717
19320.000000 0.030653
19380.000000 0.000584
19440.000000 -0.016488
19500.000000 -0.024563
19560.000000 -0.003641
19620.000000 0.007277
19680.000000 0.008192
19740.000000 -0.005897
19800.000000 -0.030989
19860.000000 -0.027084
19920.000000 -0.017183
19980.000000 0.020715
20040.000000 0.031610
20100.000000 0.037501
20160.000000 0.009389
20220.000000 -0.014726
20280.000000 -0.029844
20340.000000 -0.002965
20400.000000 0.029911
20460.000000 0.042785
20520.000000 0.012655
20580.000000 -0.041478
20640.000000 -0.058614
20700.000000 -0.028753
20760.000000 0.022106
20820.000000 0.043962
20880.000000 0.022815
20940.000000 -0.018334
21000.000000 -0.056486
21060.000000 -0.050640
21120.000000 -0.011797
21180.000000 0.021044
21240.000000 0.030883
21300.000000 0.004720
21360.000000 -0.020445
21420.000000 -0.034612
21480.000000 -0.000780
21540.000000 0.027049
21600.000000 0.041878
21660.000000 0.017705
21720.000000 -0.021470
21780.000000 -0.057645
21840.000000 -0.055822
21900.000000 -0.010999
21960.000000 0.027823
22020.000000 0.041643
22080.000000 0.027463
22140.000000 -0.008718
22200.000000 -0.036899
22260.000000 -0.020081
22320.000000 0.014737
22380.000000 0.028554
22440.000000 0.019371
22500.000000 -0.008813
22560.000000 -0.029997
22620.000000 -0.012182
22680.000000 0.008633
22740.000000 0.024447
22800.000000 0.008261
22860.000000 -0.012926
22920.000000 -0.024113
22980.000000 -0.021300
23040.000000 0.002512
23100.000000 0.007324
23160.000000 0.012135
23220.000000 -0.012054
23280.000000 -0.021243
23340.000000 -0.029432
23400.000000 -0.006622
23460.000000 0.018189
23520.000000 0.039999
23580.000000 0.029809
23640.000000 0.013618
23700.000000 -0.012573
23760.000000 -0.018764
23820.000000 -0.005956
23880.000000 0.013851
23940.000000 0.013657
24000.000000 -0.003538
24060.000000 -0.019734
24120.000000 -0.024931
24180.000000 0.000870
24240.000000 0.025670
24300.000000 0.029469
24360.000000 0.010266
24420.000000 -0.023939
24480.000000 -0.041146
24540.000000 -0.018355
24600.000000 0.006434
24660.000000 0.024222
24720.000000 0.017007
24780.000000 0.004791
24840.000000 -0.011427
24900.000000 -0.006648
24960.000000 -0.002870
25020.000000 0.005907
25080.000000 0.006681
25140.000000 0.000453
25200.000000 -0.006776
25260.000000 -0.014007
25320.000000 -0.013240
25380.000000 -0.008475
25440.000000 0.000287
25500.000000 0.008048
25560.000000 0.008807
25620.000000 0.005564
25680.000000 0.004318
25740.000000 0.013071
25800.000000 0.016821
25860.000000 0.007568
25920.000000 -0.005687
25980.000000 -0.016945
26040.000000 -0.014206
26100.000000 0.001531
26160.000000 0.014265
26220.000000 0.011996
26280.000000 0.001725
26340.000000 -0.011550
26400.000000 -0.015827
26460.000000 -0.004106
26520.000000 0.003611
26580.000000 0.001326
26640.000000 -0.002962
26700.000000 -0.005252
26760.000000 0.001455
26820.000000 0.014160
26940.000000 0.011562
27000.000000 0.006260
27060.000000 0.003956
27120.000000 -0.001350
27180.000000 -0.006659
27240.000000 -0.006969
27300.000000 -0.009281
27360.000000 -0.004595
27420.000000 -0.000911
27480.000000 0.004771
27540.000000 0.004452
27600.000000 0.004131
27660.000000 0.003808
27720.000000 0.000484
27780.000000 -0.001842
27840.000000 -0.004169
27900.000000 -0.005497
27960.000000 -0.006827
28020.000000 -0.009158
28080.000000 -0.007490
28140.000000 -0.001824
28200.000000 0.005842
28260.000000 0.014506
28320.000000 0.009179
28380.000000 -0.006159
28440.000000 -0.019498
28500.000000 -0.027838
28560.000000 -0.014179
28620.000000 0.013479
28680.000000 0.030135
28740.000000 0.022791
28800.000000 0.004445
28860.000000 -0.019901
28920.000000 -0.018249
28980.000000 -0.002598
29040.000000 0.012052
29100.000000 0.012702
29160.000000 -0.001650
29220.000000 -0.013003
29280.000000 -0.011357
29340.000000 -0.001711
29400.000000 0.001944
29460.000000 0.004587
29520.000000 -0.002770
29580.000000 -0.011129
29640.000000 -0.009488
29700.000000 -0.000849
29760.000000 0.006790
29820.000000 0.012429
29880.000000 0.007067
29940.000000 -0.004296
30000.000000 -0.016659
30060.000000 -0.013022
30120.000000 -0.001385
30180.000000 0.019253
30240.000000 0.029890
30300.000000 0.018528
30360.000000 0.000167
30420.000000 -0.018194
30480.000000 -0.019555
30540.000000 -0.006915
30600.000000 0.007726
30660.000000 0.015366
30720.000000 0.012008
30780.000000 0.003650
30840.000000 0.001292
30900.000000 0.010935
30960.000000 0.012579
31020.000000 0.014224
31080.000000 -0.002131
31140.000000 -0.018484
31200.000000 -0.028837
31260.000000 -0.028188
31320.000000 -0.014538
31380.000000 0.003114
31440.000000 0.025767
31500.000000 0.018435
31560.000000 0.009093
31620.000000 -0.016248
31680.000000 -0.024588
31740.000000 -0.013926
31800.000000 0.003738
31860.000000 0.016403
31920.000000 0.009070
31980.000000 -0.005262
32040.000000 -0.007592
32100.000000 -0.001921
32160.000000 0.009751
32220.000000 0.021426
32280.000000 0.017101
32340.000000 0.005779
32400.000000 -0.001542
32460.000000 -0.001861
32520.000000 -0.002178
32580.000000 -0.002493
32640.000000 -0.005806
32700.000000 -0.009118
32760.000000 -0.014427
32820.000000 -0.009733
32880.000000 -0.000038
32940.000000 0.010660
33000.000000 0.018361
33060.000000 0.020065
33120.000000 0.009771
33180.000000 -0.010521
33240.000000 -0.025810
33300.000000 -0.028097
33360.000000 -0.012381
33420.000000 0.006337
33480.000000 0.013057
33540.000000 0.001779
33600.000000 -0.007497
33660.000000 -0.007770
33720.000000 -0.000041
33780.000000 0.008690
33840.000000 0.002423
33900.000000 -0.000841
33960.000000 -0.007103
34020.000000 0.000637
34080.000000 0.009379
34140.000000 0.020123
34200.000000 0.019870
34260.000000 0.016620
34320.000000 0.002371
34380.000000 -0.008875
34440.000000 -0.011118
34500.000000 -0.004359
34560.000000 0.003403
34620.000000 0.008167
34680.000000 -0.005067
34740.000000 -0.019298
34800.000000 -0.032528
34860.000000 -0.027755
34920.000000 -0.010980
34980.000000 0.015797
35040.000000 0.023576
35100.000000 0.009357
35160.000000 -0.005861
35220.000000 -0.013078
35280.000000 -0.004293
35340.000000 0.009494
35400.000000 0.014282
35460.000000 0.009071
35520.000000 -0.001139
35580.000000 -0.006347
35640.000000 -0.002553
35700.000000 0.009243
35760.000000 0.003039
35820.000000 0.001838
35880.000000 -0.012362
35940.000000 -0.014560
36000.000000 -0.011757
36060.000000 -0.000953
36120.000000 0.003854
36180.000000 0.008661
36240.000000 0.001470
36300.000000 -0.006719
36360.000000 -0.008907
36420.000000 -0.005094
36480.000000 0.008720
36540.000000 0.009536
36600.000000 0.004352
36660.000000 -0.006830
36720.000000 -0.013011
36780.000000 -0.018191
36840.000000 -0.007370
36900.000000 -0.000547
36960.000000 0.004277
37020.000000 0.002102
37080.000000 0.001929
37140.000000 0.004757
37200.000000 0.012587
37260.000000 0.009418
37320.000000 0.006252
37380.000000 0.002087
37440.000000 0.008924
37500.000000 0.014763
37560.000000 0.015603
37620.000000 0.000446
37680.000000 -0.013709
37740.000000 -0.025862
37800.000000 -0.016012
37860.000000 -0.006161
37920.000000 -0.006308
37980.000000 -0.006453
38040.000000 -0.009596
38100.000000 -0.007738
38160.000000 -0.003882
38220.000000 0.005980
38280.000000 0.005843
38340.000000 0.007708
38400.000000 0.004575
38460.000000 0.009444
38520.000000 0.010315
38580.000000 0.022187
38640.000000 0.020062
38700.000000 0.014938
38760.000000 0.002816
38820.000000 -0.008303
38880.000000 -0.020420
38940.000000 -0.016535
39180.000000 -0.002970
39240.000000 -0.014072
39300.000000 -0.017171
39360.000000 -0.016268
39420.000000 -0.005362
39480.000000 0.005547
39540.000000 0.008459
39600.000000 0.007374
39660.000000 0.005291
39720.000000 0.004212
39780.000000 -0.000865
39840.000000 -0.002940
39900.000000 -0.003011
39960.000000 -0.004081
40020.000000 -0.003147
40080.000000 0.001789
40140.000000 0.006728
40200.000000 0.005670
40260.000000 0.011614
40320.000000 0.011561
40380.000000 0.004512
40440.000000 -0.003534
40500.000000 -0.012577
40560.000000 -0.013617
40620.000000 -0.008653
40680.000000 0.002314
40740.000000 0.004285
40800.000000 0.001259
40860.000000 -0.002764
40920.000000 -0.009782
40980.000000 -0.011797
41040.000000 -0.009808
41100.000000 0.000184
41160.000000 0.010180
41220.000000 0.013180
41280.000000 0.008184
41340.000000 -0.003809
41400.000000 -0.008798
41460.000000 -0.007783
41520.000000 0.004235
41580.000000 0.012257
41640.000000 0.022283
41700.000000 0.016312
41760.000000 0.007345
41820.000000 0.002381
41880.000000 0.003421
41940.000000 0.004464
42000.000000 0.003510
42060.000000 -0.005440
42120.000000 -0.009386
42180.000000 -0.010329
42240.000000 -0.002268
42300.000000 0.003796
42360.000000 -0.002136
42420.000000 -0.008064
42480.000000 -0.017988
42540.000000 -0.020908
42600.000000 -0.017824
42660.000000 -0.003736
42720.000000 0.010356
42780.000000 0.019451
42840.000000 0.017550
42900.000000 0.012653
43020.000000 0.003871
43080.000000 0.004984
43140.000000 0.002101
43200.000000 0.002222
43260.000000 0.002346
43320.000000 -0.000527
43380.000000 -0.005397
43440.000000 -0.008263
43500.000000 -0.002125
43560.000000 0.005016
43620.000000 0.010160
43680.000000 0.007309
43740.000000 -0.006538
43800.000000 -0.015382
43860.000000 -0.017221
43920.000000 -0.009056
43980.000000 -0.000886
44040.000000 0.005287
44100.000000 0.003466
44160.000000 -0.000351
44220.000000 -0.001164
44280.000000 0.001028
44340.000000 0.008224
44400.000000 0.012425
44460.000000 0.008630
44520.000000 -0.004160
44580.000000 -0.012946
44640.000000 -0.008727
44700.000000 0.008495
44760.000000 0.028721
44820.000000 0.030951
44880.000000 0.014185
44940.000000 0.002422
45000.000000 -0.009337
45060.000000 -0.006093
45120.000000 0.001154
45180.000000 0.000404
45240.000000 -0.005342
45300.000000 -0.014086
45360.000000 -0.025826
45420.000000 -0.018564
45480.000000 -0.004298
45540.000000 0.007971
45600.000000 0.009243
45660.000000 -0.001481
45720.000000 -0.012202
45840.000000 0.006366
45900.000000 0.017654
45960.000000 0.027945
46020.000000 0.017239
46080.000000 0.002536
46140.000000 -0.008165
46200.000000 -0.011865
46260.000000 -0.002562
46320.000000 0.006742
46380.000000 0.010048
46440.000000 -0.001645
46500.000000 -0.013336
46620.000000 -0.003716
46680.000000 0.018596
46740.000000 0.022908
46800.000000 0.009223
46860.000000 -0.007461
46920.000000 -0.020144
46980.000000 -0.013826
47040.000000 -0.002508
47100.000000 0.015812
47160.000000 0.008132
47220.000000 -0.010547
47280.000000 -0.030225
47340.000000 -0.027903
47400.000000 -0.008580
47460.000000 0.011742
47520.000000 0.021066
47580.000000 0.015389
47640.000000 -0.001288
47700.000000 -0.020964
47760.000000 -0.014641
47820.000000 0.006682
47880.000000 0.027004
47940.000000 0.034326
48000.000000 0.017647
48060.000000 -0.003032
48120.000000 -0.018713
48180.000000 -0.009395
48240.000000 0.008922
48300.000000 0.015239
48360.000000 0.003554
48420.000000 -0.020132
48480.000000 -0.037820
48540.000000 -0.033508
48600.000000 -0.016197
48660.000000 0.008113
48720.000000 0.015421
48780.000000 0.005729
48840.000000 -0.008964
48900.000000 -0.013658
48960.000000 -0.002354
49020.000000 0.012950
49080.000000 0.017252
49140.000000 0.009554
49200.000000 -0.008146
49260.000000 -0.022847
49320.000000 -0.022549
49380.000000 -0.005253
49440.000000 0.011042
49500.000000 0.018336
49560.000000 0.008628
49620.000000 -0.007082
49680.000000 -0.016792
49740.000000 -0.010504
49800.000000 0.004783
49860.000000 0.018068
49920.000000 0.015353
49980.000000 -0.001363
50040.000000 -0.013080
50100.000000 -0.013814
50160.000000 -0.004549
50220.000000 0.005718
50280.000000 0.005985
50340.000000 -0.003746
50400.000000 -0.015476
50460.000000 -0.023205
50520.000000 -0.019932
50580.000000 -0.009658
50640.000000 -0.000383
50700.000000 -0.001106
50760.000000 -0.004829
50820.000000 -0.005550
50880.000000 -0.003270
50940.000000 0.007010
51000.000000 0.017291
51060.000000 0.018573
51120.000000 0.013856
51180.000000 0.004139
51240.000000 -0.003577
51300.000000 -0.002292
51360.000000 0.002993
51420.000000 0.010278
51480.000000 0.008564
51540.000000 0.001850
51600.000000 -0.004864
51660.000000 -0.001577
51720.000000 0.005710
51780.000000 0.004997
51840.000000 -0.004715
51900.000000 -0.014427
51960.000000 -0.019139
52020.000000 -0.008851
52080.000000 0.000437
52140.000000 0.004726
52200.000000 0.005015
52260.000000 -0.002696
52320.000000 -0.007407
52380.000000 -0.011118
52440.000000 0.002171
52500.000000 0.007461
52560.000000 0.014750
52620.000000 0.006040
52680.000000 -0.000671
52740.000000 -0.011381
52800.000000 -0.005091
52860.000000 0.004199
52920.000000 0.015489
52980.000000 0.018780
53040.000000 0.013070
53100.000000 0.008360
53160.000000 0.002651
53220.000000 0.004941
53280.000000 0.006232
53340.000000 0.006523
53400.000000 -0.000187
53460.000000 -0.008896
53520.000000 -0.016605
53580.000000 -0.013313
53640.000000 -0.004022
53700.000000 0.001269
53760.000000 0.002561
53820.000000 -0.006147
53880.000000 -0.008856
53940.000000 -0.005564
54000.000000 0.001728
54060.000000 0.006021
54120.000000 0.012313
54180.000000 0.009605
54240.000000 0.004898
54300.000000 -0.003809
54360.000000 -0.005516
54420.000000 -0.000223
54480.000000 0.012070
54540.000000 0.019364
54600.000000 0.019658
54660.000000 0.010952
54720.000000 -0.001754
54780.000000 -0.007460
54840.000000 -0.007166
54900.000000 0.000129
54960.000000 0.004424
55020.000000 0.003719
55080.000000 -0.000986
55140.000000 -0.001690
55200.000000 0.000606
55260.000000 0.003902
55320.000000 -0.002802
55380.000000 -0.007505
55440.000000 -0.018209
55500.000000 -0.021912
55560.000000 -0.018614
55620.000000 -0.009317
55680.000000 0.001981
55740.000000 0.010279
55800.000000 0.008578
55860.000000 0.003876
55920.000000 -0.001825
55980.000000 -0.002525
56040.000000 0.002774
56100.000000 0.010074
56160.000000 0.011374
56220.000000 0.005675
56280.000000 -0.001025
56340.000000 -0.004723
56400.000000 -0.001422
56460.000000 0.000880
56520.000000 0.002182
56580.000000 0.000484
56640.000000 -0.004213
56700.000000 -0.007910
56760.000000 -0.002607
56820.000000 -0.001303
56880.000000 0.000001
56940.000000 -0.003695
57000.000000 -0.010390
57060.000000 -0.010085
57120.000000 -0.005780
57180.000000 -0.001474
57240.000000 0.004832
57300.000000 0.006139
57360.000000 0.006445
57420.000000 0.003753
57480.000000 0.004060
57540.000000 -0.000632
57600.000000 -0.001324
