# Supplementary material for: Probabilistic tsunami forecasting for early warning
Source: Nat Commun. 2021 Sep 28;12:5677. doi: 10.1038/s41467-021-25815-w (PMC8479076; doi:10.1038/s41467-021-25815-w)
Supplement: Supplementary file 6 — Supplementary Dataset 3. Sea-level records. [file 41467_2021_25815_MOESM6_ESM.zip › sea_level_records/2015-11-17_Lefkas/OT15.rad.rmn.txt]

-25740.000000 0.004323
-25680.000000 0.008780
-25620.000000 -0.000764
-25560.000000 -0.003309
-25500.000000 -0.003854
-25440.000000 0.000600
-25380.000000 0.001053
-25320.000000 -0.002495
-25260.000000 0.000956
-25200.000000 -0.004593
-25140.000000 -0.002143
-25080.000000 -0.004694
-25020.000000 -0.002245
-24960.000000 0.002202
-24900.000000 0.002649
-24840.000000 -0.000905
-24780.000000 -0.000459
-24720.000000 0.003985
-24660.000000 0.006429
-24600.000000 0.007872
-24540.000000 0.000314
-24480.000000 -0.004244
-24420.000000 -0.001804
-24360.000000 -0.000364
-24300.000000 0.004075
-24240.000000 0.004514
-24180.000000 0.004951
-24120.000000 0.008388
-24060.000000 -0.001176
-24000.000000 -0.001740
-23940.000000 0.000694
-23880.000000 -0.005872
-23820.000000 -0.002439
-23760.000000 -0.006007
-23700.000000 -0.004575
-23640.000000 0.000856
-23580.000000 0.004286
-23520.000000 -0.001285
-23460.000000 0.002144
-23400.000000 -0.003428
-23340.000000 -0.004001
-23280.000000 -0.005574
-23220.000000 -0.006149
-23160.000000 -0.003724
-23100.000000 0.002701
-23040.000000 0.004124
-22980.000000 0.008547
-22920.000000 0.017969
-22860.000000 0.009390
-22800.000000 0.007811
-22740.000000 -0.000769
-22680.000000 -0.003350
-22620.000000 -0.010931
-22560.000000 -0.007514
-22500.000000 -0.009097
-22440.000000 -0.001680
-22380.000000 0.001735
-22320.000000 -0.000850
-22260.000000 -0.004435
-22200.000000 -0.011022
-22140.000000 -0.011609
-22080.000000 -0.012197
-22020.000000 -0.008785
-21960.000000 -0.005374
-21900.000000 -0.001964
-21840.000000 0.004445
-21780.000000 0.009854
-21720.000000 0.008262
-21660.000000 0.008669
-21600.000000 0.006076
-21540.000000 0.001482
-21480.000000 -0.000113
-21420.000000 0.005291
-21360.000000 0.003695
-21300.000000 0.005098
-21240.000000 0.007501
-21180.000000 0.004902
-21120.000000 0.003303
-21060.000000 -0.002296
-21000.000000 -0.001897
-20940.000000 0.000502
-20880.000000 0.008901
-20820.000000 0.013298
-20760.000000 0.012695
-20700.000000 0.012091
-20640.000000 0.004486
-20580.000000 -0.002119
-20520.000000 -0.011725
-20460.000000 -0.006331
-20400.000000 -0.010938
-20340.000000 -0.001546
-20280.000000 0.004845
-20220.000000 0.001236
-20160.000000 -0.001374
-20100.000000 -0.006985
-20040.000000 -0.005596
-19980.000000 -0.010208
-19920.000000 -0.015820
-19860.000000 -0.012434
-19800.000000 -0.008048
-19740.000000 -0.010662
-19680.000000 -0.004277
-19620.000000 -0.007893
-19560.000000 -0.003510
-19500.000000 -0.000127
-19440.000000 -0.002746
-19380.000000 -0.001364
-19320.000000 -0.003984
-19260.000000 -0.004605
-19200.000000 0.001774
-19140.000000 -0.001848
-19080.000000 0.004529
-19020.000000 -0.001095
-18960.000000 0.002279
-18900.000000 0.001653
-18840.000000 0.000026
-18780.000000 0.000398
-18720.000000 -0.001232
-18660.000000 -0.000862
-18600.000000 -0.002494
-18540.000000 -0.000127
-18480.000000 -0.001762
-18360.000000 0.001966
-18300.000000 0.001328
-18240.000000 0.003689
-18180.000000 0.000049
-18120.000000 -0.000599
-18060.000000 0.003753
-18000.000000 -0.001895
-17940.000000 -0.004544
-17880.000000 -0.003193
-17820.000000 -0.001842
-17760.000000 -0.004491
-17700.000000 -0.002141
-17640.000000 -0.003790
-17580.000000 -0.000440
-17520.000000 0.006910
-17460.000000 0.012261
-17400.000000 0.010611
-17340.000000 0.007961
-17280.000000 0.006311
-17220.000000 0.000662
-17160.000000 -0.003987
-17100.000000 -0.002636
-17040.000000 -0.003284
-16980.000000 0.006068
-16920.000000 0.009420
-16860.000000 0.007774
-16800.000000 0.007127
-16740.000000 0.003482
-16680.000000 -0.006163
-16620.000000 -0.006807
-16560.000000 -0.009451
-16500.000000 -0.003093
-16440.000000 -0.003735
-16380.000000 -0.008376
-16320.000000 -0.002016
-16260.000000 0.000346
-16200.000000 -0.003292
-16140.000000 0.000072
-16080.000000 -0.001563
-16020.000000 0.000803
-15960.000000 0.005171
-15900.000000 -0.006460
-15840.000000 -0.004090
-15780.000000 -0.003717
-15720.000000 -0.004344
-15660.000000 -0.006968
-15600.000000 -0.002591
-15540.000000 -0.001213
-15480.000000 0.009167
-15420.000000 0.011549
-15360.000000 0.007933
-15300.000000 0.009318
-15240.000000 0.004704
-15180.000000 0.001093
-15120.000000 -0.003516
-15060.000000 -0.002124
-15000.000000 0.001271
-14940.000000 0.009668
-14880.000000 0.008067
-14760.000000 0.006875
-14700.000000 0.006283
-14640.000000 -0.001306
-14580.000000 -0.005891
-14520.000000 -0.007472
-14460.000000 -0.002049
-14400.000000 0.004378
-14340.000000 0.004809
-14280.000000 0.006245
-14220.000000 0.006686
-14160.000000 0.004131
-14100.000000 -0.000419
-14040.000000 -0.012964
-13980.000000 -0.015504
-13920.000000 -0.009039
-13860.000000 -0.003570
-13800.000000 -0.000095
-13740.000000 -0.002616
-13680.000000 -0.001131
-13620.000000 0.003358
-13560.000000 -0.003148
-13500.000000 -0.007649
-13440.000000 -0.003145
-13380.000000 0.001363
-13320.000000 0.005877
-13260.000000 0.003394
-13200.000000 0.000917
-13140.000000 -0.001557
-13080.000000 -0.005026
-13020.000000 -0.008490
-12960.000000 -0.007950
-12900.000000 0.001594
-12840.000000 0.002142
-12780.000000 0.003695
-12720.000000 0.004252
-12660.000000 0.001813
-12600.000000 0.003379
-12540.000000 -0.002052
-12480.000000 -0.004477
-12420.000000 -0.000899
-12360.000000 0.001684
-12300.000000 0.002271
-12240.000000 0.002863
-12180.000000 0.000459
-12120.000000 0.001059
-12060.000000 0.001664
-12000.000000 -0.001726
-11940.000000 -0.002112
-11880.000000 0.002506
-11820.000000 0.005128
-11760.000000 0.005755
-11700.000000 0.005386
-11640.000000 0.003034
-11580.000000 0.001673
-11520.000000 0.001317
-11460.000000 -0.008035
-11400.000000 -0.010383
-11340.000000 -0.001727
-11280.000000 -0.002066
-11160.000000 0.004269
-11100.000000 0.005943
-11040.000000 0.007621
-10980.000000 0.001304
-10920.000000 -0.002009
-10860.000000 0.000683
-10800.000000 0.001379
-10740.000000 0.000073
-10680.000000 -0.001221
-10620.000000 0.002489
-10560.000000 -0.001796
-10500.000000 -0.005077
-10440.000000 -0.007354
-10380.000000 -0.009626
-10320.000000 -0.004893
-10260.000000 -0.000157
-10200.000000 0.003584
-10140.000000 0.004329
-10080.000000 0.005077
-10020.000000 0.002830
-9960.000000 -0.004414
-9900.000000 0.000346
-9840.000000 0.008110
-9780.000000 0.009876
-9720.000000 0.015646
-9660.000000 0.017418
-9600.000000 0.010194
-9540.000000 -0.003027
-9480.000000 -0.006246
-9420.000000 -0.004461
-9360.000000 -0.001674
-9300.000000 0.003116
-9240.000000 0.001909
-9180.000000 0.007704
-9120.000000 0.005503
-9060.000000 0.003305
-9000.000000 -0.003890
-8940.000000 -0.005082
-8880.000000 -0.004271
-8820.000000 0.003544
-8760.000000 0.006362
-8700.000000 0.008184
-8640.000000 0.007009
-8580.000000 -0.002161
-8520.000000 -0.013328
-8460.000000 -0.013491
-8400.000000 -0.010649
-8340.000000 -0.004803
-8280.000000 -0.001953
-8220.000000 -0.001099
-8160.000000 -0.003240
-8100.000000 -0.008376
-8040.000000 -0.011508
-7980.000000 -0.016635
-7920.000000 -0.018758
-7860.000000 -0.010877
-7800.000000 -0.002991
-7740.000000 -0.002101
-7680.000000 -0.002207
-7560.000000 -0.000406
-7500.000000 -0.004499
-7440.000000 -0.005589
-7380.000000 -0.001675
-7320.000000 0.001244
-7260.000000 0.003165
-7200.000000 0.011091
-7140.000000 0.005020
-7080.000000 0.006954
-7020.000000 0.001890
-6960.000000 0.002831
-6900.000000 0.002775
-6840.000000 0.001722
-6780.000000 -0.000326
-6720.000000 -0.001371
-6660.000000 -0.003413
-6600.000000 -0.001451
-6540.000000 0.002515
-6480.000000 -0.001515
-6420.000000 0.005458
-6360.000000 0.004434
-6300.000000 0.004415
-6240.000000 0.001399
-6180.000000 0.002387
-6120.000000 -0.002621
-6060.000000 -0.000626
-6000.000000 -0.005626
-5940.000000 -0.002623
-5880.000000 -0.003615
-5820.000000 0.000396
-5760.000000 0.002411
-5700.000000 0.009430
-5640.000000 0.005453
-5580.000000 0.004481
-5520.000000 -0.005488
-5460.000000 -0.007453
-5400.000000 -0.005413
-5340.000000 -0.002369
-5280.000000 0.003679
-5220.000000 0.008732
-5160.000000 0.008788
-5100.000000 0.009850
-5040.000000 0.003916
-4980.000000 -0.002014
-4920.000000 -0.005938
-4860.000000 -0.005859
-4800.000000 -0.007774
-4740.000000 -0.005685
-4680.000000 0.001409
-4620.000000 0.002508
-4560.000000 -0.002389
-4500.000000 -0.001280
-4440.000000 -0.003167
-4380.000000 -0.003049
-4320.000000 0.004074
-4260.000000 0.005202
-4200.000000 0.001334
-4140.000000 -0.002528
-4080.000000 -0.004387
-3960.000000 0.005911
-3900.000000 0.008066
-3840.000000 0.015227
-3780.000000 0.014391
-3720.000000 0.012561
-3660.000000 0.006734
-3600.000000 0.005893
-3540.000000 0.001075
-3480.000000 -0.000738
-3420.000000 0.000454
-3360.000000 0.002649
-3300.000000 0.003849
-3240.000000 0.006052
-3180.000000 0.003260
-3120.000000 -0.001528
-3060.000000 -0.004312
-3000.000000 -0.005093
-2940.000000 -0.003869
-2880.000000 -0.004641
-2820.000000 -0.003409
-2760.000000 -0.002174
-2700.000000 -0.000935
-2640.000000 -0.005691
-2580.000000 -0.007445
-2520.000000 -0.007194
-2460.000000 -0.004940
-2400.000000 -0.004683
-2340.000000 -0.002423
-2280.000000 -0.002159
-2220.000000 0.000108
-2160.000000 0.002377
-2100.000000 -0.000358
-2040.000000 0.000917
-1980.000000 0.003194
-1920.000000 0.001474
-1860.000000 0.002756
-1800.000000 0.001041
-1740.000000 0.006328
-1680.000000 0.001617
-1620.000000 -0.000092
-1560.000000 -0.004798
-1500.000000 -0.003503
-1440.000000 -0.003206
-1380.000000 -0.000907
-1320.000000 0.003394
-1260.000000 0.004696
-1200.000000 0.006000
-1140.000000 0.008306
-1080.000000 0.004613
-1020.000000 0.001922
-960.000000 0.002233
-900.000000 0.000545
-840.000000 -0.001141
-780.000000 0.003174
-720.000000 -0.002508
-660.000000 -0.002189
-600.000000 -0.004869
-540.000000 -0.006546
-480.000000 -0.007222
-420.000000 -0.001895
-360.000000 -0.002567
-300.000000 0.002763
-240.000000 0.003095
-180.000000 -0.001572
-120.000000 -0.005236
-60.000000 -0.007899
0.000000 -0.006561
60.000000 -0.004220
120.000000 0.001121
180.000000 0.006465
240.000000 0.007810
300.000000 0.007156
360.000000 0.000503
420.000000 -0.005149
480.000000 -0.004800
540.000000 -0.004450
600.000000 -0.001099
660.000000 0.005253
720.000000 0.003605
780.000000 0.003958
840.000000 -0.001688
900.000000 -0.003334
960.000000 -0.005979
1020.000000 -0.004623
1080.000000 -0.003266
1140.000000 -0.001908
1200.000000 0.001450
1260.000000 0.002809
1320.000000 -0.000831
1380.000000 -0.000471
1440.000000 -0.003109
1500.000000 -0.003747
1560.000000 -0.001385
1620.000000 -0.003021
1680.000000 0.002343
1740.000000 -0.000292
1800.000000 -0.000926
1860.000000 -0.003559
1920.000000 -0.003192
1980.000000 -0.000825
2040.000000 0.000543
2100.000000 0.002912
2160.000000 0.009281
2220.000000 0.011651
2280.000000 0.016021
2340.000000 0.013393
2400.000000 0.001765
2460.000000 -0.000863
2520.000000 -0.002489
2580.000000 -0.003114
2640.000000 -0.000739
2700.000000 0.004638
2760.000000 0.009017
2820.000000 0.006400
2880.000000 0.003781
2940.000000 0.001164
3000.000000 -0.001452
3060.000000 0.004934
3120.000000 0.002321
3180.000000 -0.003290
3240.000000 -0.007900
3300.000000 -0.009508
3360.000000 0.001886
3420.000000 0.002281
3480.000000 0.003677
3540.000000 0.002075
3600.000000 0.000475
3660.000000 -0.007127
3720.000000 -0.007724
3780.000000 -0.006320
3840.000000 -0.000915
3900.000000 0.000492
3960.000000 -0.003101
4020.000000 -0.004692
4080.000000 -0.004283
4140.000000 -0.000872
4200.000000 0.009539
4260.000000 0.008952
4320.000000 -0.002635
4380.000000 -0.006221
4440.000000 -0.009806
4500.000000 -0.009390
4560.000000 0.000026
4620.000000 0.009444
4680.000000 0.015862
4740.000000 0.018281
4800.000000 0.006701
4860.000000 -0.013878
4920.000000 -0.018456
4980.000000 -0.010033
5040.000000 0.002390
5100.000000 0.011814
5160.000000 0.004240
5220.000000 0.006666
5280.000000 0.005093
5340.000000 -0.009479
5400.000000 -0.016050
5460.000000 -0.029620
5520.000000 -0.016190
5580.000000 -0.000759
5640.000000 0.005673
5700.000000 0.003104
5760.000000 0.005537
5820.000000 -0.000031
5880.000000 -0.008598
5940.000000 -0.018165
6000.000000 -0.013732
6060.000000 0.005701
6120.000000 0.010134
6180.000000 0.009567
6240.000000 0.006999
6300.000000 0.006432
6360.000000 0.010864
6420.000000 0.001296
6480.000000 -0.020273
6540.000000 -0.022843
6600.000000 -0.011413
6660.000000 0.004016
6720.000000 0.009444
6780.000000 -0.000128
6840.000000 0.006299
6900.000000 0.007724
6960.000000 0.003149
7020.000000 -0.012427
7080.000000 -0.021004
7140.000000 -0.030582
7200.000000 -0.016161
7260.000000 -0.003741
7320.000000 0.001678
7380.000000 0.010096
7440.000000 0.009512
7500.000000 -0.004073
7560.000000 -0.005659
7620.000000 -0.007246
7680.000000 -0.008835
7740.000000 -0.006425
7800.000000 -0.018016
7860.000000 -0.023609
7920.000000 -0.021204
7980.000000 -0.002800
8040.000000 0.007602
8100.000000 0.014003
8160.000000 0.010402
8220.000000 0.019799
8280.000000 0.015194
8340.000000 0.001588
8400.000000 -0.016020
8460.000000 -0.017630
8520.000000 -0.003242
8580.000000 0.012145
8640.000000 0.009530
8700.000000 0.002913
8760.000000 -0.001705
8820.000000 0.000676
8880.000000 -0.001946
8940.000000 -0.008568
9000.000000 -0.011192
9060.000000 -0.004818
9120.000000 -0.001445
9180.000000 -0.001074
9240.000000 0.001296
9300.000000 -0.008335
9360.000000 -0.011969
9420.000000 -0.013603
9480.000000 -0.008240
9540.000000 0.000122
9600.000000 0.003483
9660.000000 0.002842
9720.000000 0.007199
9780.000000 0.017554
9840.000000 0.015907
9900.000000 0.019259
9960.000000 0.010595
10020.000000 0.005941
10080.000000 -0.000715
10140.000000 -0.013373
10200.000000 -0.018034
10260.000000 -0.000697
10320.000000 0.013638
10380.000000 0.034969
10440.000000 0.034298
10500.000000 0.028625
10560.000000 0.011949
10620.000000 -0.004730
10680.000000 -0.015412
10740.000000 -0.015096
10800.000000 -0.007783
10860.000000 0.001527
10920.000000 0.002836
10980.000000 0.007141
11040.000000 0.015445
11100.000000 0.013747
11160.000000 -0.002954
11220.000000 -0.022656
11280.000000 -0.023360
11340.000000 -0.010066
11400.000000 0.004226
11460.000000 0.003517
11520.000000 -0.000194
11580.000000 -0.000905
11640.000000 -0.001619
11700.000000 -0.003333
11760.000000 -0.004048
11820.000000 -0.000765
11880.000000 0.005517
11940.000000 0.007798
12000.000000 0.001078
12060.000000 -0.001643
12120.000000 -0.006366
12180.000000 -0.008089
12240.000000 -0.012814
12300.000000 -0.011539
12360.000000 -0.003266
12420.000000 0.005006
12480.000000 0.015277
12540.000000 0.012546
12600.000000 0.015815
12660.000000 0.010082
12720.000000 -0.001651
12780.000000 -0.016386
12840.000000 -0.012121
12900.000000 -0.005858
12960.000000 0.003405
13020.000000 0.000667
13080.000000 -0.004071
13140.000000 -0.007820
13200.000000 0.000440
13260.000000 -0.002300
13320.000000 0.000959
13380.000000 0.006218
13440.000000 0.014476
13500.000000 0.013733
13560.000000 0.001990
13620.000000 -0.014754
13680.000000 -0.017499
13740.000000 -0.006245
13800.000000 0.003008
13860.000000 0.013260
13920.000000 0.007511
13980.000000 0.010761
14040.000000 0.007009
14100.000000 0.004257
14160.000000 -0.005497
14220.000000 -0.005252
14280.000000 -0.004009
14340.000000 -0.003766
14400.000000 -0.005525
14460.000000 -0.002286
14520.000000 0.001953
14580.000000 0.001190
14640.000000 -0.001575
14700.000000 0.001660
14760.000000 0.012893
14820.000000 0.017125
14880.000000 0.009355
14940.000000 -0.011416
15000.000000 -0.016188
15060.000000 -0.010962
15120.000000 0.000263
15180.000000 0.005487
15240.000000 0.008710
15300.000000 0.015931
15360.000000 0.015151
15420.000000 0.006370
15480.000000 -0.008412
15540.000000 -0.016196
15600.000000 -0.011981
15660.000000 -0.005768
15720.000000 0.000443
15780.000000 0.007653
15840.000000 0.014860
15900.000000 0.014065
15960.000000 0.005268
16020.000000 -0.007532
16080.000000 -0.010334
16140.000000 -0.000139
16200.000000 0.007053
16260.000000 0.007243
16320.000000 0.004431
16380.000000 0.001615
16440.000000 -0.002203
16500.000000 -0.017023
16560.000000 -0.020846
16620.000000 -0.016671
16680.000000 -0.006498
16740.000000 0.000672
16800.000000 0.001840
16860.000000 0.002006
16920.000000 0.006170
16980.000000 0.009332
17040.000000 0.002492
17100.000000 -0.002350
17160.000000 -0.005194
17220.000000 0.000960
17280.000000 -0.001888
17340.000000 -0.006739
17400.000000 -0.007593
17460.000000 -0.001449
17520.000000 0.005693
17640.000000 -0.009033
17700.000000 -0.015901
17760.000000 -0.009771
17820.000000 -0.000645
17880.000000 0.004478
17940.000000 0.002598
18000.000000 -0.001282
18060.000000 -0.001169
18120.000000 0.001940
18180.000000 -0.000955
18240.000000 0.000146
18300.000000 0.000243
18360.000000 0.005336
18420.000000 0.003425
18480.000000 0.006510
18540.000000 0.012590
18600.000000 0.013666
18660.000000 0.003738
18720.000000 -0.007196
18780.000000 -0.015133
18840.000000 -0.013076
18900.000000 0.002977
18960.000000 0.008025
19020.000000 0.009068
19080.000000 0.007106
19140.000000 0.004139
19200.000000 0.000168
19260.000000 -0.009808
19320.000000 -0.013789
19380.000000 -0.012775
19440.000000 -0.007766
19500.000000 0.004239
19560.000000 0.003238
19620.000000 0.000233
19680.000000 -0.001777
19740.000000 -0.002792
19800.000000 -0.005811
19860.000000 -0.005835
19920.000000 -0.004863
19980.000000 -0.000896
20040.000000 -0.000934
20100.000000 0.001023
20160.000000 0.005976
20220.000000 0.006924
20280.000000 0.004868
20340.000000 0.004806
20400.000000 0.000741
20460.000000 0.002671
20520.000000 0.003596
20580.000000 0.002517
20640.000000 -0.001566
20700.000000 -0.006653
20760.000000 -0.007744
20820.000000 -0.005840
20880.000000 0.000061
20940.000000 -0.001043
21000.000000 -0.007150
21060.000000 -0.010262
21120.000000 -0.007377
21180.000000 0.001503
21240.000000 0.005380
21300.000000 0.009253
21360.000000 0.008122
21420.000000 0.002987
21480.000000 -0.010152
21540.000000 -0.013295
21600.000000 -0.009442
21660.000000 0.002407
21720.000000 0.009253
21780.000000 0.013094
21840.000000 0.010932
21900.000000 0.007766
21960.000000 0.000597
22020.000000 -0.008576
22080.000000 -0.013753
22140.000000 -0.009932
22200.000000 -0.003115
22260.000000 0.002699
22320.000000 0.009510
22380.000000 0.016317
22440.000000 0.014122
22500.000000 0.008923
22560.000000 -0.000278
22620.000000 -0.011482
22680.000000 -0.011689
22740.000000 -0.007900
22800.000000 -0.004112
22860.000000 -0.001328
22920.000000 0.002453
22980.000000 0.005231
23040.000000 0.002007
23100.000000 -0.009220
23160.000000 -0.016450
23220.000000 -0.016683
23280.000000 -0.012919
23340.000000 -0.011158
23400.000000 -0.003399
23460.000000 0.003356
23520.000000 0.008109
23580.000000 0.007858
23640.000000 0.002604
23700.000000 -0.002652
23760.000000 -0.001912
23820.000000 0.002825
23880.000000 0.005558
23940.000000 0.010289
24000.000000 0.010016
24060.000000 0.003741
24120.000000 -0.004538
24180.000000 -0.003820
24240.000000 0.002895
24300.000000 0.009607
24360.000000 0.010316
24420.000000 0.009023
24480.000000 0.003726
24540.000000 0.001425
24600.000000 0.000122
24660.000000 -0.006184
24720.000000 -0.007493
24780.000000 -0.008805
24840.000000 -0.003120
24900.000000 0.005562
24960.000000 0.010242
25020.000000 0.011919
25080.000000 0.004594
25140.000000 -0.003733
25200.000000 -0.011063
25260.000000 -0.017393
25320.000000 -0.020726
25380.000000 -0.016060
25440.000000 -0.007395
25500.000000 0.003269
25560.000000 0.007931
25620.000000 0.006593
25680.000000 0.001255
25740.000000 -0.006085
25800.000000 -0.005425
25860.000000 0.000234
25920.000000 -0.000107
25980.000000 0.003551
26040.000000 0.002209
26100.000000 0.002866
26160.000000 -0.000477
26220.000000 -0.005821
26280.000000 -0.009165
26340.000000 -0.004510
26400.000000 0.002145
26460.000000 0.002799
26520.000000 0.002453
26580.000000 0.003106
26640.000000 0.003759
26700.000000 0.000412
26760.000000 -0.007936
26820.000000 -0.010285
26880.000000 -0.008633
26940.000000 0.000018
27000.000000 0.010669
27060.000000 0.008319
27120.000000 0.004970
27180.000000 -0.002380
27240.000000 -0.005730
27300.000000 -0.007080
27360.000000 -0.005431
27420.000000 0.002219
27480.000000 0.003868
27540.000000 0.001517
27600.000000 0.001166
27660.000000 0.003814
27720.000000 0.004463
27780.000000 -0.001889
27840.000000 -0.009242
27900.000000 -0.009594
27960.000000 0.000052
28020.000000 0.005699
28080.000000 0.009344
28140.000000 0.005990
28200.000000 0.002634
28260.000000 0.000279
28320.000000 -0.004077
28440.000000 -0.007790
28500.000000 -0.002147
28560.000000 0.003496
28620.000000 0.003139
28680.000000 0.001781
28740.000000 -0.001577
28800.000000 -0.003935
28860.000000 -0.007294
28920.000000 -0.007652
28980.000000 -0.005012
29040.000000 -0.002371
29100.000000 0.000269
29160.000000 0.000909
29220.000000 0.004549
29280.000000 0.010188
29340.000000 0.013827
29400.000000 0.011465
29460.000000 0.005104
29520.000000 0.002741
29580.000000 0.004379
29640.000000 0.001016
29700.000000 -0.001347
29760.000000 -0.001710
29820.000000 0.002926
29880.000000 0.005562
29940.000000 0.005198
30000.000000 0.000833
30060.000000 0.001468
30120.000000 0.001103
30180.000000 -0.001263
30240.000000 0.000371
30300.000000 0.000005
30360.000000 0.005639
30420.000000 0.005273
30480.000000 -0.001094
30540.000000 -0.004460
30600.000000 -0.004826
30660.000000 -0.004192
30720.000000 0.001442
30780.000000 0.002076
30840.000000 0.003711
30900.000000 0.002347
30960.000000 -0.000017
31020.000000 -0.004380
31080.000000 -0.003743
31140.000000 -0.002105
31200.000000 -0.001466
31260.000000 -0.004827
31320.000000 -0.004186
31380.000000 -0.000545
31440.000000 0.003097
31500.000000 0.000739
31560.000000 -0.005617
31620.000000 -0.011986
31680.000000 -0.009341
31740.000000 -0.009695
31800.000000 -0.007047
31860.000000 -0.007399
31920.000000 -0.004750
31980.000000 -0.005100
32040.000000 -0.005449
32100.000000 -0.011796
32160.000000 -0.010143
32220.000000 -0.004489
32280.000000 0.000166
32340.000000 0.006823
32400.000000 0.007480
32460.000000 0.005139
32520.000000 0.004800
32580.000000 0.002461
32640.000000 -0.001876
32700.000000 0.001789
32760.000000 0.004455
32820.000000 0.010122
32880.000000 0.011792
32940.000000 0.014463
33000.000000 0.014137
33060.000000 0.006813
33120.000000 -0.008509
33180.000000 -0.015828
33240.000000 -0.015145
33300.000000 -0.001459
33360.000000 0.006230
33420.000000 0.009922
33480.000000 0.009618
33540.000000 0.001316
33600.000000 -0.010982
33660.000000 -0.018277
33720.000000 -0.020569
33780.000000 -0.013857
33840.000000 -0.003142
33900.000000 0.004577
33960.000000 0.006300
34020.000000 0.007026
34080.000000 0.005756
34140.000000 0.002490
34200.000000 -0.002772
34260.000000 -0.006030
34320.000000 -0.003284
34380.000000 -0.000535
34440.000000 0.003219
34500.000000 0.004976
34560.000000 0.004738
34620.000000 -0.000496
34680.000000 -0.003726
34740.000000 -0.006952
34800.000000 -0.003174
34860.000000 -0.000392
34920.000000 0.003394
34980.000000 0.007184
35040.000000 0.004978
35100.000000 0.001777
35160.000000 -0.000421
35220.000000 -0.001615
35280.000000 -0.002805
35340.000000 -0.001990
35400.000000 0.001828
35460.000000 0.001649
35520.000000 0.004475
35640.000000 0.004137
35700.000000 0.000974
35760.000000 -0.002185
35820.000000 -0.004341
35880.000000 -0.003494
35940.000000 -0.000642
36000.000000 0.007213
36060.000000 0.009071
36120.000000 0.007934
36180.000000 0.001800
36240.000000 -0.001331
36300.000000 -0.001457
36360.000000 0.001420
36420.000000 0.001301
36480.000000 0.002186
36540.000000 0.005074
36600.000000 0.007967
36660.000000 0.006864
36720.000000 0.005764
36780.000000 0.003668
36840.000000 0.001576
36900.000000 -0.001512
36960.000000 -0.002597
37020.000000 0.001321
37080.000000 0.006242
37140.000000 0.008167
37200.000000 0.004094
37260.000000 -0.005975
37320.000000 -0.008042
37380.000000 -0.009107
37440.000000 -0.007168
37500.000000 -0.000228
37560.000000 0.004715
37620.000000 0.006660
37680.000000 0.002607
37740.000000 -0.000444
37800.000000 -0.003493
37860.000000 -0.003540
37920.000000 -0.008586
37980.000000 -0.009630
38040.000000 -0.008672
38100.000000 -0.000713
38160.000000 0.005247
38220.000000 0.007209
38280.000000 0.003172
38340.000000 -0.001864
38400.000000 -0.012899
38460.000000 -0.015932
38520.000000 -0.014965
38580.000000 -0.005996
38640.000000 0.002973
38700.000000 0.008943
38760.000000 0.008915
38820.000000 0.005887
38880.000000 -0.002139
38940.000000 -0.010164
39000.000000 -0.017188
39060.000000 -0.015210
39120.000000 -0.009232
39240.000000 -0.002270
39300.000000 0.000713
39360.000000 -0.001302
39420.000000 -0.010315
39480.000000 -0.019326
39540.000000 -0.024335
39600.000000 -0.024341
39660.000000 -0.020345
39720.000000 -0.009346
39780.000000 -0.000344
39840.000000 0.010661
39900.000000 0.011669
39960.000000 0.004680
40020.000000 -0.002306
40080.000000 -0.003289
40140.000000 -0.002268
40200.000000 -0.002245
40260.000000 -0.002219
40320.000000 -0.001190
40380.000000 0.003842
40440.000000 0.004877
40500.000000 0.005915
40560.000000 0.003955
40620.000000 0.003998
40680.000000 -0.000957
40740.000000 -0.001909
40800.000000 -0.002858
40860.000000 0.001195
40920.000000 0.000251
40980.000000 0.001310
41040.000000 -0.002629
41100.000000 -0.008564
41160.000000 -0.010496
41220.000000 -0.007425
41280.000000 -0.000350
41340.000000 0.013727
41400.000000 0.021809
41460.000000 0.027894
41520.000000 0.023983
41580.000000 0.018076
41640.000000 0.004173
41700.000000 -0.002726
41760.000000 -0.003622
41820.000000 0.001488
41880.000000 0.008601
41940.000000 0.016718
42000.000000 0.019840
42060.000000 0.013966
42120.000000 0.004097
42180.000000 -0.006769
42240.000000 -0.009630
42300.000000 -0.005487
42360.000000 0.005696
42420.000000 0.014848
42480.000000 0.019004
42540.000000 0.015165
42600.000000 0.008330
42660.000000 -0.001501
42720.000000 -0.011328
42840.000000 -0.009968
42900.000000 -0.001782
42960.000000 0.008409
43020.000000 0.018605
43080.000000 0.024805
43140.000000 0.027009
43200.000000 0.018219
43260.000000 0.006402
43320.000000 -0.007378
43380.000000 -0.010153
43440.000000 -0.005923
43500.000000 0.004312
43560.000000 0.018552
43620.000000 0.023798
43680.000000 0.025049
43740.000000 0.013304
43800.000000 0.006565
43860.000000 -0.002169
43920.000000 -0.003898
43980.000000 0.000377
44040.000000 0.007658
44100.000000 0.005943
44160.000000 0.001233
44220.000000 -0.004473
44280.000000 -0.008175
44340.000000 -0.010872
44400.000000 -0.009565
44460.000000 -0.005255
44520.000000 0.003059
44580.000000 0.010377
44640.000000 0.011698
44700.000000 0.007022
44760.000000 -0.002651
44820.000000 -0.012320
44880.000000 -0.016986
44940.000000 -0.016650
45000.000000 -0.006310
45060.000000 0.005032
45120.000000 0.013377
45180.000000 0.015724
45240.000000 0.014074
45300.000000 0.004426
45360.000000 -0.003220
45420.000000 -0.013865
45480.000000 -0.015507
45540.000000 -0.011149
45600.000000 -0.001789
45660.000000 0.002571
45720.000000 0.004933
45780.000000 0.002295
45840.000000 -0.003343
45900.000000 -0.013980
45960.000000 -0.023632
46020.000000 -0.027270
46080.000000 -0.023908
46140.000000 -0.014546
46200.000000 -0.003184
46260.000000 0.003178
46320.000000 0.005540
46440.000000 -0.004736
46500.000000 -0.012374
46560.000000 -0.014012
46620.000000 -0.011649
46680.000000 -0.003287
46740.000000 0.002076
46800.000000 0.007439
46860.000000 0.010822
46920.000000 0.011185
46980.000000 0.009547
47040.000000 0.004910
47100.000000 0.003272
47160.000000 0.003633
47220.000000 0.005994
47280.000000 0.006354
47340.000000 0.002714
47400.000000 -0.001927
47460.000000 -0.009569
47520.000000 -0.016212
47580.000000 -0.018857
47640.000000 -0.013502
47700.000000 -0.006149
47760.000000 0.001204
47820.000000 0.003555
47880.000000 -0.001095
47940.000000 -0.005745
48000.000000 -0.008397
48060.000000 -0.011049
48120.000000 -0.011703
48180.000000 -0.005357
48240.000000 0.002988
48300.000000 0.012333
48360.000000 0.014678
48420.000000 0.013022
48480.000000 0.006366
48540.000000 0.001710
48600.000000 -0.001946
48660.000000 -0.002601
48720.000000 -0.001257
48780.000000 0.006088
48840.000000 0.009434
48900.000000 0.008779
48960.000000 0.006125
49020.000000 0.000472
49080.000000 -0.000182
49140.000000 0.002164
49200.000000 0.001511
49260.000000 0.000857
49320.000000 -0.000796
49380.000000 -0.003450
49440.000000 -0.010103
49500.000000 -0.014756
49560.000000 -0.014410
49620.000000 -0.009063
49680.000000 0.000284
49740.000000 0.008631
49800.000000 0.015978
49860.000000 0.018325
49920.000000 0.010672
50040.000000 -0.010632
50100.000000 -0.018285
50160.000000 -0.012936
50220.000000 -0.005588
50280.000000 0.004760
50340.000000 0.014109
50400.000000 0.019457
50460.000000 0.013807
50520.000000 0.006156
50580.000000 -0.008495
50640.000000 -0.015145
50700.000000 -0.014796
50760.000000 -0.005446
50820.000000 0.003903
50880.000000 0.014251
50940.000000 0.014599
51000.000000 0.010947
51060.000000 0.001293
51120.000000 -0.008362
51180.000000 -0.017018
51240.000000 -0.018675
51300.000000 -0.011334
51360.000000 0.001006
51420.000000 0.012343
51480.000000 0.015679
51540.000000 0.014013
51600.000000 0.000345
51660.000000 -0.009325
51720.000000 -0.013998
51780.000000 -0.012672
51840.000000 -0.006348
51900.000000 0.004973
51960.000000 0.012293
52020.000000 0.017612
52080.000000 0.018928
52140.000000 0.016243
52200.000000 0.009556
52260.000000 0.002867
52320.000000 0.000176
52380.000000 0.004483
52440.000000 0.006788
52500.000000 0.008092
52560.000000 0.003393
52620.000000 -0.000307
52680.000000 -0.012009
52740.000000 -0.017714
52800.000000 -0.022420
52860.000000 -0.020129
52920.000000 -0.015839
52980.000000 -0.006552
53040.000000 -0.004266
53100.000000 -0.002996
53160.000000 -0.007725
53220.000000 -0.010455
53280.000000 -0.013185
53340.000000 -0.007915
53400.000000 -0.004645
53460.000000 -0.000375
53520.000000 0.004896
53640.000000 0.016435
53700.000000 0.015705
53760.000000 0.010973
53820.000000 0.006241
53880.000000 0.002509
53940.000000 0.000775
54000.000000 0.000041
54060.000000 0.001306
54120.000000 0.000570
54180.000000 -0.001168
54240.000000 -0.005906
54300.000000 -0.012646
54360.000000 -0.015387
54420.000000 -0.015129
54480.000000 -0.008872
54540.000000 -0.000617
54600.000000 0.004637
54660.000000 0.006890
54720.000000 0.002141
54780.000000 -0.007609
54840.000000 -0.017361
54900.000000 -0.019114
54960.000000 -0.016868
55020.000000 -0.012624
55080.000000 -0.002381
55140.000000 0.006860
55200.000000 0.012099
55260.000000 0.012337
55320.000000 0.006574
55380.000000 -0.002191
55440.000000 -0.004958
55500.000000 -0.000726
55560.000000 0.004504
55620.000000 0.010733
55680.000000 0.013960
55740.000000 0.017186
55800.000000 0.020410
55860.000000 0.015632
55920.000000 0.007853
55980.000000 0.002073
56040.000000 -0.004710
56100.000000 -0.007494
56160.000000 -0.006279
56220.000000 -0.005066
56280.000000 -0.002854
56340.000000 0.001356
56400.000000 -0.002436
56460.000000 -0.005229
56520.000000 -0.008024
56580.000000 -0.007820
56640.000000 -0.002618
56700.000000 0.006583
56760.000000 0.013782
56820.000000 0.016980
56880.000000 0.012176
56940.000000 0.005371
57000.000000 0.000564
57060.000000 -0.005245
57120.000000 -0.005055
57180.000000 -0.000866
57240.000000 0.006321
57300.000000 0.012506
57360.000000 0.011690
57420.000000 0.009872
57480.000000 0.005053
57540.000000 -0.000767
57600.000000 -0.004589
57660.000000 -0.002413
57720.000000 0.003762
57780.000000 0.009936
57840.000000 0.011108
57900.000000 0.008278
57960.000000 0.001448
58020.000000 -0.003385
58080.000000 -0.007219
58140.000000 -0.011054
58200.000000 -0.012890
58260.000000 -0.008728
58320.000000 -0.004568
58380.000000 -0.004409
58440.000000 -0.005251
58500.000000 -0.005095
58560.000000 -0.005940
58620.000000 -0.004787
58680.000000 -0.004635
58740.000000 -0.002485
58800.000000 0.001664
58860.000000 0.005812
58920.000000 0.003958
58980.000000 -0.001897
59040.000000 -0.004754
59100.000000 -0.003612
59160.000000 0.002529
59220.000000 0.008668
59280.000000 0.010806
59340.000000 0.009942
59400.000000 0.006077
59460.000000 0.000210
59520.000000 -0.003658
59580.000000 -0.006527
59640.000000 -0.005398
59700.000000 -0.002270
59760.000000 -0.001144
59820.000000 -0.003018
59880.000000 -0.004895
59940.000000 -0.003773
60000.000000 -0.003652
60060.000000 -0.006533
60120.000000 -0.008415
60180.000000 -0.007298
60240.000000 -0.003183
60300.000000 0.001931
60360.000000 0.008043
60420.000000 0.012154
60480.000000 0.013263
60540.000000 0.012371
60600.000000 0.003478
