# Supplementary material for: Probabilistic tsunami forecasting for early warning
Source: Nat Commun. 2021 Sep 28;12:5677. doi: 10.1038/s41467-021-25815-w (PMC8479076; doi:10.1038/s41467-021-25815-w)
Supplement: Supplementary file 6 — Supplementary Dataset 3. Sea-level records. [file 41467_2021_25815_MOESM6_ESM.zip › sea_level_records/2015-11-17_Lefkas/TA18.rad.rmn.txt]

-25740.000000 -0.006412
-25680.000000 -0.007681
-25620.000000 -0.005954
-25560.000000 -0.004229
-25500.000000 -0.001507
-25440.000000 -0.000788
-25380.000000 -0.001071
-25320.000000 -0.001357
-25260.000000 -0.000646
-25200.000000 0.001062
-25140.000000 0.003767
-25080.000000 0.004470
-25020.000000 0.003169
-24960.000000 0.003866
-24900.000000 0.001560
-24840.000000 0.004251
-24780.000000 -0.002060
-24720.000000 0.001625
-24660.000000 0.002308
-24600.000000 -0.001012
-24540.000000 0.001665
-24480.000000 0.000340
-24420.000000 0.000011
-24360.000000 0.000680
-24300.000000 0.001345
-24240.000000 0.002008
-24180.000000 0.002668
-24120.000000 0.004326
-24060.000000 0.003980
-24000.000000 0.002632
-23940.000000 0.001280
-23880.000000 0.000926
-23820.000000 0.000569
-23760.000000 -0.000791
-23700.000000 -0.003153
-23640.000000 0.000481
-23580.000000 -0.000887
-23520.000000 -0.000258
-23460.000000 0.001368
-23400.000000 -0.000009
-23340.000000 -0.000389
-23280.000000 -0.000772
-23220.000000 -0.001157
-23160.000000 -0.000545
-23100.000000 -0.001936
-23040.000000 -0.002330
-22980.000000 -0.003727
-22920.000000 -0.004127
-22860.000000 -0.003529
-22800.000000 -0.001935
-22740.000000 -0.001343
-22680.000000 -0.000754
-22620.000000 -0.001168
-22560.000000 0.001415
-22500.000000 0.001996
-22440.000000 0.003573
-22380.000000 0.002148
-22320.000000 -0.001280
-22260.000000 -0.003711
-22200.000000 -0.004145
-22140.000000 -0.003581
-22080.000000 -0.001021
-22020.000000 0.001537
-21960.000000 0.001092
-21900.000000 0.000644
-21840.000000 0.001193
-21780.000000 0.002739
-21720.000000 0.005283
-21660.000000 0.004823
-21600.000000 0.003361
-21540.000000 -0.001104
-21480.000000 -0.000572
-21420.000000 0.001957
-21360.000000 0.003484
-21300.000000 0.004007
-21240.000000 0.003528
-21180.000000 0.002046
-21120.000000 0.002561
-21060.000000 0.002074
-20940.000000 0.002090
-20880.000000 0.000593
-20820.000000 -0.000906
-20760.000000 -0.001407
-20700.000000 -0.001912
-20640.000000 -0.002420
-20580.000000 -0.002930
-20520.000000 -0.003443
-20460.000000 -0.002959
-20400.000000 -0.001478
-20340.000000 0.001001
-20280.000000 0.002477
-20220.000000 0.001949
-20160.000000 0.001419
-20100.000000 0.000887
-20040.000000 -0.002649
-19980.000000 -0.001188
-19920.000000 -0.000729
-19860.000000 0.000727
-19800.000000 0.001180
-19740.000000 -0.001370
-19680.000000 -0.000923
-19620.000000 -0.000479
-19560.000000 0.000962
-19500.000000 0.003401
-19440.000000 0.003836
-19380.000000 0.002268
-19320.000000 -0.000303
-19260.000000 -0.001876
-19200.000000 -0.001454
-19140.000000 -0.002034
-19080.000000 -0.004618
-19020.000000 -0.006205
-18960.000000 -0.006795
-18900.000000 -0.007389
-18840.000000 -0.004987
-18780.000000 -0.002589
-18720.000000 -0.001194
-18660.000000 0.000196
-18600.000000 -0.000417
-18540.000000 -0.001035
-18480.000000 -0.001657
-18420.000000 -0.002284
-18360.000000 -0.003915
-18300.000000 -0.004549
-18240.000000 -0.005188
-18180.000000 -0.005860
-18120.000000 -0.006535
-18060.000000 -0.007214
-18000.000000 -0.007896
-17940.000000 -0.006581
-17880.000000 -0.007269
-17820.000000 -0.006961
-17760.000000 -0.005655
-17700.000000 -0.004353
-17640.000000 -0.003054
-17580.000000 -0.002758
-17520.000000 -0.001464
-17460.000000 -0.001174
-17400.000000 -0.001886
-17340.000000 -0.000601
-17280.000000 -0.000319
-17220.000000 -0.000039
-17160.000000 0.002238
-17100.000000 0.003513
-17040.000000 0.004787
-16980.000000 0.005058
-16920.000000 0.004328
-16860.000000 0.004596
-16800.000000 0.003863
-16740.000000 0.003128
-16680.000000 0.002393
-16620.000000 0.000657
-16560.000000 -0.000080
-16500.000000 0.000183
-16440.000000 -0.000554
-16380.000000 -0.001291
-16320.000000 -0.000027
-16260.000000 -0.000763
-16200.000000 0.000502
-16140.000000 0.000768
-16080.000000 0.000035
-16020.000000 0.000303
-15960.000000 -0.000426
-15900.000000 -0.001154
-15840.000000 -0.001880
-15780.000000 -0.002603
-15720.000000 -0.006324
-15660.000000 -0.007043
-15600.000000 -0.005758
-15540.000000 -0.005470
-15480.000000 -0.004179
-15420.000000 -0.003884
-15360.000000 -0.002586
-15300.000000 -0.002283
-15240.000000 -0.000976
-15180.000000 0.000335
-15120.000000 0.000651
-15060.000000 -0.000028
-15000.000000 -0.000702
-14940.000000 0.000629
-14880.000000 0.001965
-14820.000000 0.002307
-14760.000000 0.005654
-14700.000000 0.007008
-14640.000000 0.008368
-14580.000000 0.010734
-14520.000000 0.009106
-14460.000000 0.009486
-14400.000000 0.009872
-14340.000000 0.009266
-14280.000000 0.008667
-14220.000000 0.008075
-14160.000000 0.007491
-14100.000000 0.006916
-14040.000000 0.005349
-13980.000000 0.002790
-13920.000000 0.002240
-13860.000000 0.002700
-13800.000000 0.003169
-13740.000000 0.003647
-13680.000000 0.003135
-13620.000000 0.002633
-13560.000000 -0.000858
-13500.000000 -0.000339
-13440.000000 -0.001864
-13380.000000 -0.001323
-13320.000000 -0.003772
-13260.000000 -0.004209
-13200.000000 -0.004634
-13140.000000 -0.004047
-13080.000000 -0.001448
-13020.000000 -0.001838
-12960.000000 -0.001215
-12900.000000 -0.002581
-12840.000000 -0.001934
-12780.000000 -0.002276
-12720.000000 -0.001607
-12660.000000 -0.001925
-12600.000000 -0.000233
-12540.000000 -0.000529
-12480.000000 0.001186
-12420.000000 0.001911
-12360.000000 0.002647
-12300.000000 0.002393
-12240.000000 0.004149
-12180.000000 0.005915
-12120.000000 0.007689
-12060.000000 0.009473
-12000.000000 0.008266
-11940.000000 0.005067
-11880.000000 0.002877
-11820.000000 0.002694
-11760.000000 0.003518
-11700.000000 0.003350
-11640.000000 0.006189
-11580.000000 0.008035
-11520.000000 0.007887
-11460.000000 0.008746
-11400.000000 0.007610
-11340.000000 0.005480
-11280.000000 0.002356
-11220.000000 0.000237
-11160.000000 -0.001877
-11100.000000 -0.001987
-11040.000000 -0.001092
-10980.000000 -0.001192
-10920.000000 -0.001289
-10860.000000 -0.001382
-10800.000000 -0.001472
-10740.000000 -0.001558
-10680.000000 -0.000641
-10620.000000 -0.000721
-10560.000000 -0.001798
-10500.000000 -0.001873
-10440.000000 -0.001946
-10380.000000 -0.002016
-10320.000000 -0.002084
-10260.000000 -0.002151
-10200.000000 -0.002215
-10140.000000 -0.002279
-10080.000000 -0.002341
-10020.000000 -0.000402
-9960.000000 0.001538
-9900.000000 0.002478
-9840.000000 0.002419
-9780.000000 0.001360
-9720.000000 0.001301
-9660.000000 0.003241
-9600.000000 0.001182
-9540.000000 0.000121
-9480.000000 0.000060
-9420.000000 -0.001002
-9360.000000 -0.000066
-9300.000000 0.002869
-9240.000000 0.004803
-9180.000000 0.005735
-9120.000000 0.003665
-9060.000000 0.002593
-9000.000000 0.000519
-8940.000000 -0.000557
-8880.000000 -0.002635
-8820.000000 -0.003715
-8760.000000 -0.004797
-8700.000000 -0.005882
-8640.000000 -0.005970
-8580.000000 -0.006059
-8520.000000 -0.004151
-8460.000000 -0.004245
-8400.000000 -0.004341
-8340.000000 -0.004440
-8280.000000 -0.005540
-8220.000000 -0.005643
-8160.000000 -0.007747
-8100.000000 -0.007853
-8040.000000 -0.008960
-7980.000000 -0.009069
-7920.000000 -0.008180
-7860.000000 -0.007291
-7800.000000 -0.007403
-7740.000000 -0.007516
-7680.000000 -0.008630
-7620.000000 -0.007745
-7560.000000 -0.007860
-7500.000000 -0.005975
-7440.000000 -0.006091
-7380.000000 -0.006207
-7320.000000 -0.006323
-7260.000000 -0.006439
-7200.000000 -0.005555
-7140.000000 -0.004670
-7080.000000 -0.004786
-7020.000000 -0.003901
-6960.000000 -0.003015
-6900.000000 -0.001129
-6840.000000 -0.000242
-6780.000000 -0.000353
-6720.000000 -0.000463
-6660.000000 -0.001595
-6600.000000 -0.002699
-6540.000000 -0.000800
-6480.000000 0.000102
-6420.000000 0.001006
-6360.000000 -0.000087
-6300.000000 0.000822
-6240.000000 0.001736
-6180.000000 0.001653
-6120.000000 0.002573
-6060.000000 0.003498
-6000.000000 0.005427
-5940.000000 0.005360
-5880.000000 0.005297
-5820.000000 0.005240
-5760.000000 0.006187
-5700.000000 0.005139
-5640.000000 0.004096
-5580.000000 0.003058
-5520.000000 0.003026
-5460.000000 0.003999
-5400.000000 0.005977
-5340.000000 0.005961
-5280.000000 0.005951
-5220.000000 0.005946
-5160.000000 0.003947
-5100.000000 0.002954
-5040.000000 0.002966
-4980.000000 0.002984
-4920.000000 0.005008
-4860.000000 0.006037
-4800.000000 0.006072
-4740.000000 0.005112
-4680.000000 0.004158
-4620.000000 0.002210
-4560.000000 0.001267
-4500.000000 0.001329
-4440.000000 0.001398
-4380.000000 0.002472
-4320.000000 0.004552
-4260.000000 0.005638
-4200.000000 0.004730
-4140.000000 0.002828
-4080.000000 0.001932
-4020.000000 0.002042
-3960.000000 0.002159
-3900.000000 0.001281
-3840.000000 0.000411
-3780.000000 -0.000454
-3720.000000 -0.001311
-3660.000000 -0.003162
-3600.000000 -0.003006
-3540.000000 -0.002843
-3480.000000 0.000327
-3420.000000 0.001504
-3360.000000 0.000688
-3300.000000 0.001880
-3240.000000 0.002079
-3180.000000 0.002285
-3120.000000 0.002499
-3060.000000 0.002720
-3000.000000 0.001949
-2940.000000 0.000185
-2880.000000 -0.000572
-2820.000000 -0.001321
-2760.000000 0.000937
-2700.000000 0.002201
-2640.000000 0.001473
-2580.000000 0.002751
-2520.000000 0.004035
-2460.000000 0.003325
-2400.000000 0.001621
-2340.000000 -0.000078
-2280.000000 -0.000772
-2220.000000 0.000539
-2160.000000 0.001853
-2100.000000 0.004172
-2040.000000 0.006494
-1980.000000 0.005820
-1920.000000 0.003148
-1860.000000 0.000479
-1800.000000 -0.001188
-1740.000000 -0.002853
-1680.000000 -0.004517
-1620.000000 -0.004179
-1560.000000 -0.004839
-1500.000000 -0.005499
-1440.000000 -0.004159
-1380.000000 -0.004817
-1320.000000 -0.004475
-1260.000000 -0.004132
-1200.000000 -0.006789
-1140.000000 -0.007446
-1080.000000 -0.008103
-1020.000000 -0.007759
-960.000000 -0.006415
-900.000000 -0.007071
-840.000000 -0.008726
-780.000000 -0.010382
-720.000000 -0.009037
-660.000000 -0.006692
-600.000000 -0.005347
-540.000000 -0.005001
-480.000000 -0.004656
-420.000000 -0.003310
-360.000000 -0.002965
-300.000000 -0.003619
-240.000000 -0.006273
-180.000000 -0.006928
-120.000000 -0.005582
-60.000000 -0.003237
0.000000 0.000107
60.000000 0.001452
120.000000 0.002795
180.000000 0.004138
240.000000 0.005481
300.000000 0.005822
360.000000 0.006163
420.000000 0.005503
480.000000 0.003841
540.000000 0.003179
600.000000 0.003515
660.000000 0.003850
720.000000 0.003184
780.000000 0.004517
900.000000 0.006178
960.000000 0.006506
1020.000000 0.004833
1080.000000 0.005159
1140.000000 0.004484
1200.000000 0.003808
1260.000000 0.003130
1320.000000 0.001451
1380.000000 0.000772
1440.000000 -0.000909
1500.000000 -0.001590
1560.000000 -0.003272
1620.000000 -0.004954
1680.000000 -0.004637
1740.000000 -0.003320
1800.000000 -0.003004
1860.000000 -0.002687
1920.000000 -0.001370
1980.000000 -0.001053
2040.000000 -0.001735
2100.000000 -0.003417
2160.000000 -0.004097
2220.000000 -0.006777
2280.000000 -0.007456
2340.000000 -0.007134
2400.000000 -0.006810
2460.000000 -0.006484
2520.000000 -0.004158
2580.000000 -0.001829
2640.000000 -0.000499
2700.000000 0.000833
2760.000000 0.000167
2820.000000 -0.000497
2880.000000 -0.000159
2940.000000 0.001181
3000.000000 0.002523
3060.000000 0.002867
3120.000000 0.004214
3180.000000 0.004562
3240.000000 0.004913
3300.000000 0.006265
3360.000000 0.007620
3420.000000 0.008977
3480.000000 0.010336
3540.000000 0.009697
3600.000000 0.009060
3660.000000 0.007425
3720.000000 0.006792
3780.000000 0.006162
3840.000000 0.007533
3900.000000 0.007906
3960.000000 0.007282
4020.000000 0.005659
4080.000000 0.004039
4140.000000 0.003421
4200.000000 0.003804
4260.000000 0.004190
4320.000000 0.003578
4380.000000 0.001967
4440.000000 -0.002641
4500.000000 -0.004248
4560.000000 -0.004852
4620.000000 -0.005455
4680.000000 -0.006056
4740.000000 -0.007655
4800.000000 -0.008252
4860.000000 -0.008848
4920.000000 -0.010443
4980.000000 -0.011036
5040.000000 -0.010627
5100.000000 -0.010218
5160.000000 -0.009807
5220.000000 -0.010396
5280.000000 -0.009983
5340.000000 -0.008570
5400.000000 -0.008156
5460.000000 -0.007742
5520.000000 -0.007327
5580.000000 -0.006912
5640.000000 -0.005497
5700.000000 -0.003083
5760.000000 -0.000668
5820.000000 0.002746
5880.000000 0.004160
5940.000000 0.004574
6000.000000 0.004987
6060.000000 0.004400
6120.000000 0.004812
6180.000000 0.007223
6240.000000 0.007634
6300.000000 0.009044
6360.000000 0.010453
6420.000000 0.010861
6480.000000 0.011269
6540.000000 0.011675
6600.000000 0.012080
6660.000000 0.011484
6720.000000 0.008888
6780.000000 0.009289
6840.000000 0.008690
6900.000000 0.007090
6960.000000 0.005489
7020.000000 0.002886
7080.000000 0.002283
7140.000000 -0.001322
7200.000000 -0.002927
7260.000000 -0.001534
7320.000000 -0.000142
7380.000000 0.001249
7440.000000 0.000639
7500.000000 -0.001972
7560.000000 -0.001584
7620.000000 -0.003197
7680.000000 -0.003812
7740.000000 -0.006428
7800.000000 -0.007046
7860.000000 -0.009665
7920.000000 -0.009286
7980.000000 -0.009908
8040.000000 -0.008533
8100.000000 -0.008159
8160.000000 -0.007788
8220.000000 -0.007419
8280.000000 -0.007052
8340.000000 -0.005689
8400.000000 -0.003317
8460.000000 -0.002959
8520.000000 -0.002604
8580.000000 -0.003253
8640.000000 -0.003905
8700.000000 -0.003561
8760.000000 -0.004221
8820.000000 -0.000884
8880.000000 0.001448
8940.000000 0.000776
9000.000000 0.002100
9060.000000 0.002420
9120.000000 0.004736
9180.000000 0.008047
9240.000000 0.008355
9300.000000 0.008658
9360.000000 0.005957
9420.000000 0.005251
9480.000000 0.004542
9540.000000 0.004829
9600.000000 0.004112
9660.000000 0.003391
9720.000000 0.002667
9780.000000 0.001939
9840.000000 0.003208
9900.000000 0.004474
9960.000000 0.003737
10020.000000 0.001997
10080.000000 0.002255
10140.000000 0.002511
10200.000000 0.003764
10260.000000 0.004015
10320.000000 0.001264
10380.000000 -0.004489
10440.000000 -0.007243
10500.000000 -0.009000
10560.000000 -0.005758
10620.000000 -0.000518
10680.000000 0.001720
10740.000000 0.000956
10800.000000 -0.002810
10860.000000 -0.004578
10920.000000 -0.004348
10980.000000 -0.005120
11040.000000 -0.005894
11100.000000 -0.008671
11160.000000 -0.008450
11220.000000 -0.006233
11280.000000 -0.004018
11340.000000 -0.001806
11400.000000 -0.001597
11460.000000 -0.002391
11520.000000 -0.004188
11580.000000 -0.003989
11640.000000 -0.002794
11700.000000 -0.001602
11760.000000 0.002587
11820.000000 0.003772
11880.000000 0.000954
11940.000000 -0.001868
12000.000000 -0.003693
12060.000000 -0.003521
12120.000000 -0.001353
12180.000000 -0.000187
12240.000000 0.000976
12300.000000 0.002136
12360.000000 0.002294
12420.000000 0.004450
12480.000000 0.004604
12540.000000 0.001757
12600.000000 -0.000092
12660.000000 0.000058
12720.000000 0.000208
12780.000000 0.001356
12840.000000 0.001505
12900.000000 0.000653
12960.000000 0.000802
13020.000000 0.000950
13080.000000 0.002099
13140.000000 0.002248
13200.000000 0.002398
13260.000000 0.003548
13320.000000 0.003698
13380.000000 0.002849
13440.000000 0.001000
13500.000000 -0.001849
13560.000000 -0.003697
13620.000000 -0.003546
13680.000000 -0.001394
13740.000000 -0.000243
13800.000000 -0.001092
13860.000000 -0.003941
13920.000000 -0.004790
13980.000000 -0.001640
14040.000000 0.001510
14100.000000 0.003659
14160.000000 0.003807
14220.000000 0.002954
14280.000000 0.001100
14340.000000 0.000246
14400.000000 -0.000610
14460.000000 0.001533
14520.000000 0.000675
14580.000000 0.000815
14640.000000 0.000955
14700.000000 0.001094
14760.000000 0.003231
14820.000000 0.005367
14880.000000 0.006503
14940.000000 0.005637
15000.000000 0.003770
15060.000000 0.000903
15120.000000 -0.000965
15180.000000 0.001187
15240.000000 0.003319
15300.000000 0.004450
15360.000000 0.002581
15420.000000 -0.001290
15480.000000 -0.004160
15540.000000 -0.002031
15600.000000 -0.000902
15660.000000 0.004226
15720.000000 0.006354
15780.000000 0.004481
15840.000000 -0.000392
15900.000000 -0.006265
15960.000000 -0.008139
16020.000000 -0.004013
16080.000000 -0.000888
16140.000000 -0.000763
16200.000000 -0.006639
16260.000000 -0.008516
16320.000000 -0.007393
16380.000000 0.000729
16440.000000 0.002850
16500.000000 0.001971
16560.000000 -0.003910
16620.000000 -0.006791
16680.000000 -0.005674
16740.000000 0.001442
16800.000000 0.006556
16860.000000 0.004669
16920.000000 0.001780
16980.000000 -0.001110
17040.000000 -0.007002
17100.000000 0.004104
17160.000000 0.005208
17220.000000 0.005310
17280.000000 0.007409
17340.000000 0.004507
17400.000000 0.003602
17460.000000 0.005695
17520.000000 0.003786
17580.000000 0.002874
17640.000000 0.002960
17700.000000 0.001043
17760.000000 0.000123
17820.000000 -0.002799
17880.000000 -0.001725
17940.000000 0.000347
18000.000000 0.003416
18060.000000 0.003481
18120.000000 -0.000456
18180.000000 -0.004397
18240.000000 -0.005342
18300.000000 -0.003290
18360.000000 -0.003242
18420.000000 -0.000197
18480.000000 -0.002157
18540.000000 -0.005121
18600.000000 -0.005089
18660.000000 -0.006062
18720.000000 -0.003039
18780.000000 -0.003020
18840.000000 -0.004007
18900.000000 -0.006998
18960.000000 -0.005994
19020.000000 -0.002996
19080.000000 -0.000002
19140.000000 0.000987
19200.000000 -0.002030
19260.000000 -0.004052
19320.000000 -0.005079
19380.000000 -0.003111
19440.000000 -0.000148
19500.000000 0.003809
19560.000000 0.005762
19620.000000 0.006709
19680.000000 0.005652
19740.000000 0.004590
19800.000000 0.003523
19860.000000 0.003452
19920.000000 0.004376
19980.000000 0.005295
20040.000000 0.007209
20100.000000 0.005119
20160.000000 0.005024
20220.000000 -0.002075
20280.000000 -0.003179
20340.000000 -0.003287
20400.000000 -0.004400
20460.000000 -0.004518
20520.000000 -0.004640
20580.000000 -0.005766
20640.000000 -0.002897
20700.000000 -0.003033
20760.000000 0.000826
20820.000000 -0.003320
20880.000000 -0.006470
20940.000000 -0.007625
21000.000000 -0.008786
21060.000000 -0.004951
21120.000000 0.000879
21180.000000 0.002705
21240.000000 0.000525
21300.000000 -0.004659
21360.000000 -0.005849
21420.000000 -0.006042
21480.000000 -0.004241
21540.000000 0.000556
21600.000000 0.001348
21660.000000 0.003136
21720.000000 0.003919
21780.000000 0.003697
21840.000000 0.005472
21900.000000 0.006242
21960.000000 0.005009
22020.000000 0.003772
22080.000000 0.002531
22140.000000 0.003286
22200.000000 0.004039
22260.000000 0.004788
22320.000000 0.004534
22380.000000 0.004277
22440.000000 0.001018
22500.000000 -0.000244
22560.000000 -0.001509
22620.000000 0.001224
22740.000000 0.002685
22800.000000 0.001412
22860.000000 -0.003862
22920.000000 -0.008138
22980.000000 -0.008415
23040.000000 -0.006694
23100.000000 -0.004974
23160.000000 -0.004255
23220.000000 -0.007538
23280.000000 -0.007822
23340.000000 -0.008107
23400.000000 -0.003393
23460.000000 -0.000680
23520.000000 -0.002968
23580.000000 -0.005257
23640.000000 -0.009547
23700.000000 -0.003838
23760.000000 -0.004130
23820.000000 0.000578
23880.000000 0.003285
23940.000000 -0.000009
24000.000000 -0.003304
24060.000000 -0.003600
24120.000000 -0.000896
24180.000000 0.003807
24240.000000 0.006509
24300.000000 0.009211
24360.000000 0.008913
24420.000000 0.008614
24480.000000 0.009315
24540.000000 0.010015
24600.000000 0.010716
24660.000000 0.009416
24720.000000 0.007116
24780.000000 0.006817
24840.000000 0.006517
24900.000000 0.008218
24960.000000 0.007919
25020.000000 0.006620
25080.000000 0.003322
25140.000000 0.001023
25200.000000 -0.000274
25260.000000 0.001428
25320.000000 0.004131
25380.000000 0.002834
25440.000000 -0.000462
25500.000000 -0.002757
25560.000000 -0.006052
25620.000000 -0.006347
25680.000000 -0.004641
25740.000000 -0.002934
25800.000000 -0.001227
25860.000000 -0.002519
25920.000000 -0.004811
25980.000000 -0.005101
26040.000000 -0.005392
26100.000000 -0.004681
26160.000000 -0.004970
26220.000000 -0.005259
26280.000000 -0.003547
26340.000000 -0.001836
26400.000000 -0.001124
26460.000000 0.000587
26520.000000 0.001298
26580.000000 0.002009
26640.000000 0.004718
26700.000000 0.005426
26760.000000 0.008133
26820.000000 0.007839
26880.000000 0.009542
26940.000000 0.009244
27000.000000 0.007944
27060.000000 0.006641
27120.000000 0.004336
27180.000000 0.003028
27240.000000 0.001717
27300.000000 0.004404
27360.000000 0.006087
27420.000000 0.007768
27480.000000 0.005445
27540.000000 0.003119
27600.000000 0.001791
27660.000000 0.000459
27720.000000 -0.000875
27780.000000 -0.003212
27840.000000 -0.005551
27900.000000 -0.008893
27960.000000 -0.008237
28020.000000 -0.005582
28080.000000 -0.004930
28140.000000 -0.005279
28200.000000 -0.006630
28260.000000 -0.006982
28320.000000 -0.006335
28380.000000 -0.004690
28440.000000 -0.005046
28500.000000 -0.004403
28560.000000 -0.005761
28620.000000 -0.008120
28680.000000 -0.007481
28740.000000 -0.006842
28800.000000 -0.005205
28860.000000 -0.005569
28920.000000 -0.004935
28980.000000 -0.004302
29040.000000 -0.002671
29100.000000 0.000959
29160.000000 0.005587
29220.000000 0.006214
29280.000000 0.005839
29340.000000 0.005461
29400.000000 0.003082
29460.000000 0.001701
29520.000000 0.003317
29580.000000 0.003930
29640.000000 0.003542
29700.000000 0.003150
29760.000000 0.002756
29820.000000 0.002358
29880.000000 0.003958
29940.000000 0.003554
30000.000000 0.004147
30060.000000 0.003737
30120.000000 0.001323
30180.000000 0.001906
30240.000000 -0.004494
30300.000000 -0.001918
30360.000000 -0.004345
30420.000000 -0.001776
30480.000000 -0.003208
30540.000000 -0.009643
30600.000000 -0.012080
30660.000000 -0.012518
30720.000000 -0.007957
30780.000000 -0.005397
30840.000000 -0.005837
30900.000000 -0.011277
30960.000000 -0.013717
31020.000000 -0.014156
31080.000000 -0.008594
31140.000000 -0.005031
31200.000000 -0.005466
31260.000000 -0.005899
31320.000000 -0.007330
31380.000000 -0.006758
31440.000000 -0.005184
31500.000000 -0.001608
31560.000000 0.000971
31620.000000 0.001553
31680.000000 0.003137
31740.000000 0.002724
31800.000000 0.005314
31860.000000 0.007906
31920.000000 0.010501
31980.000000 0.012099
32040.000000 0.013699
32100.000000 0.013302
32160.000000 0.011908
32220.000000 0.011516
32280.000000 0.012128
32340.000000 0.011742
32400.000000 0.012359
32460.000000 0.011979
32520.000000 0.011602
32580.000000 0.014229
32640.000000 0.015859
32700.000000 0.015492
32760.000000 0.014129
32820.000000 0.010769
32880.000000 0.009413
32940.000000 0.008061
33000.000000 0.007714
33060.000000 0.007370
33120.000000 0.005031
33180.000000 0.004697
33240.000000 0.002367
33300.000000 0.002042
33360.000000 -0.000278
33420.000000 -0.000592
33480.000000 -0.001902
33540.000000 -0.003205
33600.000000 -0.003503
33660.000000 -0.005796
33720.000000 -0.007083
33780.000000 -0.008364
33840.000000 -0.009639
33900.000000 -0.009909
33960.000000 -0.007174
34020.000000 -0.006433
34080.000000 -0.004688
34140.000000 -0.003938
34200.000000 -0.004183
34260.000000 -0.003424
34320.000000 -0.001662
34380.000000 -0.001896
34440.000000 -0.003127
34500.000000 -0.003355
34560.000000 -0.001580
34620.000000 0.001197
34680.000000 0.003976
34740.000000 0.004757
34800.000000 0.004540
34860.000000 0.005323
34920.000000 0.007108
34980.000000 0.010894
35040.000000 0.013681
35100.000000 0.014468
35160.000000 0.013256
35220.000000 0.009045
35280.000000 0.006834
35340.000000 0.007624
35400.000000 0.008414
35460.000000 0.009206
35520.000000 0.006998
35580.000000 0.004791
35640.000000 0.004585
35700.000000 0.003381
35760.000000 0.002178
35820.000000 0.001976
35880.000000 0.000776
35940.000000 -0.002423
36000.000000 -0.004620
36060.000000 -0.004815
36120.000000 -0.007009
36180.000000 -0.008201
36240.000000 -0.010390
36300.000000 -0.011578
36360.000000 -0.012764
36420.000000 -0.013948
36480.000000 -0.016131
36540.000000 -0.015312
36600.000000 -0.014492
36660.000000 -0.011671
36720.000000 -0.011849
36780.000000 -0.012026
36840.000000 -0.013202
36900.000000 -0.013378
36960.000000 -0.011555
37020.000000 -0.008773
37080.000000 -0.007950
37140.000000 -0.006127
37200.000000 -0.006304
37260.000000 -0.005483
37320.000000 -0.004662
37380.000000 -0.002842
37440.000000 -0.001023
37500.000000 0.000794
37560.000000 0.003611
37620.000000 0.005425
37680.000000 0.006239
37740.000000 0.006050
37800.000000 0.005861
37860.000000 0.005670
37920.000000 0.004479
37980.000000 0.003286
38040.000000 0.002093
38100.000000 0.000900
38160.000000 0.001708
38220.000000 0.003515
38280.000000 0.003324
38340.000000 0.003134
38400.000000 -0.001054
38460.000000 -0.003240
38520.000000 -0.003424
38580.000000 -0.004604
38640.000000 -0.005782
38700.000000 -0.006956
38760.000000 -0.010126
38820.000000 -0.011292
38880.000000 -0.011453
38940.000000 -0.010610
39000.000000 -0.008762
39060.000000 -0.006910
39120.000000 -0.006052
39180.000000 -0.004190
39240.000000 -0.000323
39300.000000 0.000549
39360.000000 0.001426
39420.000000 0.001308
39480.000000 0.001195
39540.000000 0.001086
39600.000000 -0.000019
39660.000000 -0.000119
39720.000000 0.003785
39780.000000 0.008692
39840.000000 0.010604
39900.000000 0.011520
39960.000000 0.013439
40020.000000 0.015362
40080.000000 0.016288
40140.000000 0.014218
40200.000000 0.010151
40260.000000 0.008087
40320.000000 0.007025
40380.000000 0.005967
40440.000000 0.005912
40500.000000 0.005859
40560.000000 0.006810
40620.000000 0.006763
40680.000000 0.008718
40740.000000 0.008677
40800.000000 0.006639
40860.000000 0.006603
40920.000000 0.005572
40980.000000 0.004543
41040.000000 0.001518
41100.000000 -0.001503
41160.000000 -0.002520
41220.000000 -0.005532
41280.000000 -0.004541
41340.000000 -0.005544
41400.000000 -0.006543
41460.000000 -0.007537
41520.000000 -0.006525
41580.000000 -0.005509
41640.000000 -0.002487
41700.000000 -0.001459
41760.000000 -0.001426
41820.000000 -0.001388
41880.000000 -0.000343
41940.000000 -0.001293
42000.000000 -0.002238
42060.000000 -0.003176
42120.000000 -0.005109
42180.000000 -0.004037
42240.000000 -0.001958
42300.000000 0.000126
42360.000000 0.000215
42420.000000 0.002311
42480.000000 0.003411
42540.000000 0.004517
42600.000000 0.004628
42660.000000 0.005745
42720.000000 0.004867
42780.000000 0.004994
42840.000000 0.004126
42900.000000 0.003262
42960.000000 0.002404
43020.000000 0.002551
43080.000000 0.003702
43140.000000 0.002858
43200.000000 0.003019
43260.000000 0.002184
43320.000000 0.002354
43380.000000 0.003529
43440.000000 0.002709
43500.000000 0.002893
43560.000000 0.000083
43620.000000 -0.002723
43680.000000 -0.004523
43740.000000 -0.005318
43800.000000 -0.007108
43860.000000 -0.008893
43920.000000 -0.010672
43980.000000 -0.011445
44040.000000 -0.011213
44100.000000 -0.010976
44160.000000 -0.010732
44220.000000 -0.010484
44280.000000 -0.009229
44340.000000 -0.008970
44400.000000 -0.009704
44460.000000 -0.008433
44580.000000 -0.008875
44640.000000 -0.009588
44700.000000 -0.011296
44760.000000 -0.011999
44820.000000 -0.009697
44880.000000 -0.007391
44940.000000 -0.004080
45000.000000 -0.000765
45060.000000 0.001554
45120.000000 0.003877
45180.000000 0.008203
45240.000000 0.008532
45300.000000 0.009864
45360.000000 0.011198
45420.000000 0.010535
45480.000000 0.010873
45540.000000 0.012214
45600.000000 0.012556
45660.000000 0.013899
45720.000000 0.014243
45780.000000 0.013588
45840.000000 0.013934
45900.000000 0.014280
45960.000000 0.016627
46020.000000 0.016974
46080.000000 0.017322
46140.000000 0.016670
46200.000000 0.015018
46260.000000 0.010366
46320.000000 0.008714
46380.000000 0.007062
46440.000000 0.007410
46500.000000 0.007758
46560.000000 0.007106
46620.000000 0.005453
46680.000000 0.002800
46740.000000 0.000147
46800.000000 -0.001506
46860.000000 -0.001159
46920.000000 -0.001813
46980.000000 -0.003467
47040.000000 -0.003121
47100.000000 -0.001775
47160.000000 0.000570
47220.000000 0.001915
47280.000000 0.001261
47340.000000 -0.005395
47400.000000 -0.008050
47460.000000 -0.006706
47520.000000 -0.002362
47580.000000 -0.000019
47640.000000 -0.003676
47700.000000 -0.004335
47760.000000 -0.004994
47820.000000 -0.002653
47880.000000 -0.001314
47940.000000 0.001024
48000.000000 0.002362
48060.000000 0.004698
48120.000000 0.007033
48180.000000 0.009368
48240.000000 0.010701
48300.000000 0.009033
48360.000000 0.006364
48420.000000 0.003694
48480.000000 -0.000978
48540.000000 -0.001650
48600.000000 -0.001323
48660.000000 -0.000996
48720.000000 -0.001671
48780.000000 -0.003346
48840.000000 -0.006022
48900.000000 -0.007698
48960.000000 -0.008375
49020.000000 -0.008051
49080.000000 -0.006728
49140.000000 -0.004405
49200.000000 -0.004082
49260.000000 -0.005758
49320.000000 -0.008434
49380.000000 -0.011110
49440.000000 -0.010785
49500.000000 -0.008460
49560.000000 -0.006133
49620.000000 -0.004806
49680.000000 -0.003478
49740.000000 -0.003148
49800.000000 -0.002817
49860.000000 -0.004486
49920.000000 -0.005153
49980.000000 -0.005818
50040.000000 -0.006483
50100.000000 -0.006146
50160.000000 -0.002809
50220.000000 -0.000470
50280.000000 0.001870
50340.000000 0.002210
50400.000000 0.000552
50460.000000 -0.000106
50520.000000 -0.000764
50580.000000 0.000580
50640.000000 0.001924
50700.000000 0.002268
50760.000000 0.002612
50820.000000 0.002956
50880.000000 0.003301
50940.000000 0.003645
51000.000000 0.002990
51060.000000 0.001334
51120.000000 0.000678
51180.000000 0.001022
51240.000000 0.001365
51300.000000 0.001708
51360.000000 0.002051
51420.000000 0.001393
51480.000000 -0.000265
51540.000000 0.000076
51600.000000 0.001417
51660.000000 0.003757
51720.000000 0.003097
51780.000000 0.004437
51840.000000 0.000776
51900.000000 -0.001886
51960.000000 0.000452
52020.000000 0.001790
52080.000000 0.002087
52140.000000 0.004424
52200.000000 0.004762
52260.000000 0.006099
52320.000000 0.007437
52380.000000 0.007775
52440.000000 0.008112
52500.000000 0.007450
52560.000000 0.006787
52620.000000 0.007125
52680.000000 0.006463
52740.000000 0.004800
52800.000000 0.002138
52860.000000 0.001476
52920.000000 0.000813
52980.000000 0.001151
53040.000000 0.001489
53100.000000 0.001827
53160.000000 0.003187
53220.000000 0.002546
53280.000000 0.000901
53340.000000 0.001254
53400.000000 0.001605
53460.000000 0.000952
53520.000000 0.000296
53580.000000 -0.001364
53640.000000 -0.002027
53700.000000 -0.002694
53760.000000 -0.001364
53820.000000 -0.000038
53880.000000 -0.000715
53940.000000 -0.001396
54000.000000 -0.002079
54060.000000 -0.000766
54120.000000 0.001544
54180.000000 0.001850
54240.000000 0.002154
54300.000000 0.001455
54360.000000 -0.000246
54420.000000 -0.000951
54480.000000 -0.000658
54540.000000 0.000632
54600.000000 0.000919
54660.000000 0.001204
54720.000000 -0.000513
54780.000000 -0.002233
54840.000000 -0.002956
54900.000000 -0.002680
54960.000000 -0.003408
55020.000000 -0.004137
55080.000000 -0.005869
55140.000000 -0.006603
55200.000000 -0.006340
55260.000000 -0.006078
55320.000000 -0.005819
55380.000000 -0.005563
55440.000000 -0.006308
55500.000000 -0.005056
55560.000000 -0.003806
55620.000000 -0.002558
55680.000000 -0.004312
55740.000000 -0.005069
55800.000000 -0.006828
55860.000000 -0.007589
55920.000000 -0.007353
55980.000000 -0.008118
56040.000000 -0.008886
56100.000000 -0.009656
56160.000000 -0.009429
56220.000000 -0.008203
56280.000000 -0.006980
56340.000000 -0.006760
56400.000000 -0.006541
56460.000000 -0.006325
56520.000000 -0.005111
56580.000000 -0.002900
56640.000000 0.002309
56700.000000 0.003516
56760.000000 0.004720
56820.000000 0.002922
56880.000000 0.001122
56940.000000 -0.000681
57000.000000 -0.002486
57060.000000 -0.002294
57120.000000 -0.002104
57180.000000 0.000083
57240.000000 0.000268
57300.000000 0.000451
57360.000000 0.000631
57420.000000 0.000808
57480.000000 0.001984
57540.000000 0.002156
57600.000000 0.003326
57660.000000 0.002493
57720.000000 0.002658
57780.000000 0.001821
57840.000000 0.001981
57900.000000 0.001138
57960.000000 0.000292
58020.000000 0.000444
58080.000000 0.000594
58140.000000 0.001741
58200.000000 0.003885
58260.000000 0.004027
58320.000000 0.004166
58380.000000 0.002302
58440.000000 0.000436
58500.000000 -0.002433
58560.000000 -0.003305
58620.000000 -0.003179
58680.000000 -0.003056
58740.000000 -0.002936
58800.000000 -0.002818
58860.000000 -0.002704
58920.000000 -0.002591
58980.000000 -0.002482
59040.000000 -0.002375
59100.000000 -0.002271
59160.000000 -0.002170
59220.000000 -0.002072
59280.000000 -0.000976
59340.000000 -0.000883
59400.000000 -0.001793
59460.000000 -0.001705
59520.000000 -0.001621
59580.000000 -0.001539
59640.000000 -0.002460
59700.000000 -0.001384
59760.000000 -0.001311
59820.000000 -0.000241
59880.000000 0.000827
59940.000000 0.001892
60000.000000 0.002953
60060.000000 0.004012
60120.000000 0.004068
60180.000000 0.004121
60240.000000 0.002172
60300.000000 0.001219
60360.000000 0.001263
60420.000000 0.002305
60480.000000 0.005343
60540.000000 0.007379
60600.000000 0.009411
