# Supplementary material for: Probabilistic tsunami forecasting for early warning
Source: Nat Commun. 2021 Sep 28;12:5677. doi: 10.1038/s41467-021-25815-w (PMC8479076; doi:10.1038/s41467-021-25815-w)
Supplement: Supplementary file 6 — Supplementary Dataset 3. Sea-level records. [file 41467_2021_25815_MOESM6_ESM.zip › sea_level_records/2015-11-17_Lefkas/kaps.rad.rmn.txt]

-43200.000000 0.003069
-43140.000000 -0.032793
-43080.000000 -0.022656
-43020.000000 0.003481
-42960.000000 -0.032382
-40800.000000 -0.003636
-40740.000000 -0.007510
-40680.000000 -0.007384
-40620.000000 -0.029258
-40560.000000 -0.002133
-40500.000000 0.035992
-40440.000000 -0.016883
-40380.000000 0.009241
-40320.000000 -0.026635
-40200.000000 0.006613
-40140.000000 0.023736
-40080.000000 -0.064142
-38040.000000 0.010811
-37980.000000 0.027920
-37920.000000 -0.059971
-37740.000000 0.011353
-37680.000000 0.028460
-37620.000000 -0.059433
-37560.000000 0.011673
-37500.000000 0.028779
-37440.000000 -0.059115
-37200.000000 0.012302
-37140.000000 0.029405
-37080.000000 -0.058492
-34620.000000 0.016317
-34560.000000 0.015400
-34500.000000 0.003482
-34440.000000 -0.004437
-34380.000000 0.043644
-34320.000000 0.004725
-34260.000000 0.017805
-34200.000000 -0.004116
-32160.000000 -0.001728
-32100.000000 0.046333
-32040.000000 -0.006607
-31980.000000 0.020453
-31920.000000 0.044512
-31860.000000 0.004571
-31800.000000 -0.001371
-31740.000000 0.008687
-31680.000000 0.006744
-29340.000000 0.017564
-29280.000000 0.062601
-29220.000000 -0.018363
-29160.000000 -0.010327
-29100.000000 0.023708
-29040.000000 -0.042257
-28980.000000 0.025777
-28920.000000 -0.006189
-28860.000000 -0.000156
-26580.000000 0.003815
-26520.000000 -0.025166
-26460.000000 -0.010147
-26400.000000 0.032871
-26340.000000 -0.000111
-26280.000000 -0.016093
-26220.000000 0.010924
-26160.000000 -0.006059
-26100.000000 0.003958
-24000.000000 0.004281
-23940.000000 -0.024723
-23880.000000 -0.009761
-23820.000000 0.033199
-23760.000000 0.000156
-23700.000000 -0.015888
-23640.000000 0.011065
-23580.000000 -0.005947
-23520.000000 0.004039
-23460.000000 0.001024
-23400.000000 -0.023992
-23340.000000 -0.027010
-23280.000000 0.029971
-23220.000000 -0.007050
-23160.000000 -0.051073
-23100.000000 -0.040097
-23040.000000 -0.014124
-22980.000000 0.012848
-22920.000000 -0.006183
-22860.000000 -0.004215
-22800.000000 -0.006250
-22740.000000 -0.004287
-22680.000000 0.021673
-22620.000000 -0.009368
-22560.000000 0.009553
-22500.000000 0.003472
-21240.000000 0.010751
-21180.000000 -0.008331
-21120.000000 -0.006416
-21060.000000 0.019497
-21000.000000 -0.011592
-20940.000000 0.007317
-20880.000000 0.001224
-20820.000000 0.013089
-20760.000000 0.003952
-20700.000000 -0.009187
-20640.000000 -0.007288
-20580.000000 0.018569
-20520.000000 -0.012577
-20460.000000 0.006276
-20400.000000 0.000127
-20340.000000 0.011976
-20280.000000 0.002823
-20100.000000 -0.013568
-20040.000000 0.005271
-19980.000000 -0.000892
-19920.000000 0.010983
-19860.000000 0.001855
-19800.000000 -0.011276
-19740.000000 0.028592
-19680.000000 -0.014544
-19620.000000 0.002319
-17040.000000 0.002234
-16980.000000 -0.007000
-16920.000000 -0.020234
-16860.000000 0.019531
-16800.000000 -0.023704
-16740.000000 -0.006907
-16680.000000 -0.042111
-16620.000000 -0.002316
-16560.000000 -0.022522
-15720.000000 -0.048391
-15660.000000 -0.001589
-15600.000000 -0.037822
-15540.000000 -0.014055
-15480.000000 0.033713
-15420.000000 0.006482
-15360.000000 -0.032749
-15300.000000 0.003020
-15240.000000 -0.013210
-15180.000000 -0.010439
-15120.000000 0.005332
-15060.000000 -0.010863
-15000.000000 -0.012058
-14940.000000 0.015747
-14880.000000 0.021552
-14820.000000 -0.030643
-14760.000000 0.006162
-14700.000000 0.012968
-14340.000000 -0.032182
-14280.000000 -0.006371
-14220.000000 -0.003557
-14160.000000 -0.014743
-14100.000000 -0.023927
-14040.000000 0.010889
-13980.000000 0.011707
-13920.000000 0.023491
-13860.000000 0.009277
-12660.000000 0.017276
-12600.000000 -0.066932
-12540.000000 0.008859
-12480.000000 0.006648
-12420.000000 -0.043563
-12360.000000 -0.010777
-12300.000000 0.018010
-12240.000000 -0.016202
-12180.000000 0.006588
-11580.000000 -0.036442
-11520.000000 -0.023636
-11460.000000 0.000171
-11400.000000 0.024980
-11340.000000 0.026790
-11280.000000 0.012602
-11220.000000 0.013417
-11160.000000 -0.030767
-11100.000000 -0.006949
-11040.000000 0.024871
-10980.000000 0.033693
-10920.000000 -0.029482
-10860.000000 0.000345
-10800.000000 -0.061875
-10740.000000 0.056902
-10680.000000 0.017678
-10620.000000 -0.006548
-10560.000000 0.003227
-10500.000000 0.012006
-10440.000000 0.005790
-10380.000000 -0.001418
-10320.000000 -0.063616
-10260.000000 0.055198
-10200.000000 0.016079
-10140.000000 -0.008031
-8760.000000 -0.018708
-8700.000000 -0.019674
-8640.000000 -0.013635
-8580.000000 -0.001629
-8520.000000 0.015382
-8460.000000 -0.014604
-8400.000000 0.019415
-8340.000000 0.009437
-8280.000000 0.020464
-7980.000000 0.004663
-7920.000000 0.003716
-7860.000000 0.001773
-7800.000000 -0.049165
-7740.000000 -0.024099
-7680.000000 0.004972
-7620.000000 0.020047
-7560.000000 0.035126
-7500.000000 0.012210
-7440.000000 0.012297
-7380.000000 -0.018612
-7320.000000 -0.011490
-7260.000000 0.002636
-7200.000000 -0.013235
-7140.000000 0.024898
-7080.000000 0.007035
-7020.000000 0.021176
-6960.000000 0.011320
-6900.000000 0.016468
-6840.000000 0.003620
-6780.000000 -0.026251
-6720.000000 0.020881
-6660.000000 0.019017
-6600.000000 -0.013843
-6540.000000 0.000299
-6480.000000 0.007445
-6420.000000 -0.022382
-6360.000000 -0.001205
-6300.000000 -0.005025
-6240.000000 -0.009843
-6180.000000 0.016341
-6120.000000 0.028528
-6060.000000 -0.007282
-6000.000000 -0.024091
-5940.000000 0.029103
-5880.000000 -0.006701
-5820.000000 -0.023503
-5760.000000 -0.000303
-5700.000000 0.000899
-5640.000000 -0.047898
-5580.000000 -0.030692
-5520.000000 -0.017485
-5460.000000 -0.006277
-5400.000000 0.016933
-5340.000000 0.033119
-5280.000000 0.013306
-5220.000000 -0.005505
-5160.000000 0.025713
-5100.000000 -0.028069
-5040.000000 -0.004848
-4980.000000 -0.011626
-4920.000000 0.010597
-4860.000000 -0.022178
-4800.000000 0.079048
-4740.000000 0.002276
-4680.000000 0.034505
-4620.000000 0.020723
-4560.000000 0.001945
-4500.000000 -0.002827
-4440.000000 -0.007595
-4380.000000 -0.004359
-4320.000000 0.023880
-4260.000000 0.020124
-4200.000000 0.011370
-4140.000000 -0.014382
-4080.000000 -0.023133
-4020.000000 -0.036884
-3960.000000 0.006364
-3900.000000 0.006612
-3840.000000 0.007858
-3780.000000 0.005104
-3720.000000 0.041348
-3660.000000 -0.049409
-3600.000000 -0.003167
-3540.000000 -0.005911
-3480.000000 -0.005656
-3420.000000 0.005597
-3360.000000 0.008847
-3300.000000 0.017092
-3240.000000 0.020319
-3180.000000 -0.020475
-3120.000000 -0.023275
-3060.000000 0.005918
-3000.000000 0.029104
-2940.000000 0.031284
-2880.000000 0.011458
-2820.000000 -0.022373
-2760.000000 -0.019209
-2700.000000 -0.007049
-2640.000000 0.023107
-2580.000000 -0.007741
-2520.000000 -0.009593
-2460.000000 0.008553
-2400.000000 -0.021305
-2340.000000 -0.001164
-2280.000000 -0.013027
-2220.000000 0.013109
-2160.000000 -0.010758
-2100.000000 0.020374
-2040.000000 0.043503
-1980.000000 -0.032369
-1920.000000 -0.000243
-1860.000000 -0.004118
-1800.000000 0.018005
-1740.000000 -0.004874
-1680.000000 -0.056754
-1620.000000 -0.005635
-1560.000000 0.005482
-1500.000000 0.003597
-1440.000000 0.022712
-1380.000000 -0.025175
-1320.000000 0.002936
-1260.000000 -0.008953
-1200.000000 -0.005844
-1140.000000 -0.045737
-1080.000000 0.010370
-1020.000000 -0.037525
-960.000000 0.004579
-900.000000 -0.054319
-840.000000 0.022782
-780.000000 -0.011118
-720.000000 -0.017020
-660.000000 -0.007923
-600.000000 0.020173
-540.000000 -0.003733
-480.000000 0.008360
-420.000000 -0.021548
-360.000000 0.008542
-300.000000 -0.015369
-240.000000 -0.013282
-180.000000 0.010804
-120.000000 -0.037112
-60.000000 0.018971
0.000000 0.004052
60.000000 -0.022868
120.000000 0.008211
180.000000 0.031288
240.000000 -0.064637
300.000000 0.008437
360.000000 -0.004491
420.000000 -0.004420
480.000000 0.030649
540.000000 -0.037284
600.000000 -0.013218
660.000000 0.010847
720.000000 0.007909
780.000000 0.017970
840.000000 -0.002970
900.000000 -0.047912
960.000000 0.003144
1020.000000 -0.006802
1080.000000 0.019251
1140.000000 0.012302
1200.000000 0.000352
1260.000000 -0.003601
1320.000000 -0.008555
1380.000000 -0.047510
1440.000000 -0.032468
1500.000000 -0.016427
1560.000000 0.012613
1620.000000 -0.032350
1680.000000 -0.016314
1740.000000 0.004720
1800.000000 0.035752
1860.000000 0.035783
1920.000000 0.002811
1980.000000 0.015838
2040.000000 0.017864
2100.000000 0.044887
2160.000000 0.013909
2220.000000 0.013929
2280.000000 0.000947
2340.000000 -0.005037
2400.000000 0.000977
2460.000000 -0.036010
2520.000000 -0.010999
2580.000000 -0.001990
2640.000000 -0.011982
2700.000000 0.019023
2760.000000 0.019027
2820.000000 0.035029
2880.000000 -0.062970
2940.000000 0.013028
3000.000000 -0.015975
3060.000000 0.012020
3120.000000 0.011013
3180.000000 0.006004
3240.000000 -0.022006
3300.000000 0.050982
3360.000000 0.017968
3420.000000 -0.010048
3480.000000 -0.003065
3540.000000 0.015916
3600.000000 -0.007105
3660.000000 0.015872
3720.000000 -0.011152
3780.000000 0.015822
3840.000000 -0.011206
3900.000000 -0.018235
3960.000000 0.041734
4020.000000 0.012701
4080.000000 -0.022334
4140.000000 -0.006370
4200.000000 -0.006408
4260.000000 -0.018448
4320.000000 -0.002489
4380.000000 -0.002532
4440.000000 0.013424
4500.000000 0.044378
4560.000000 -0.004670
4620.000000 0.002280
4680.000000 -0.047771
4740.000000 -0.047824
4800.000000 0.028122
4860.000000 -0.033934
4920.000000 0.005009
4980.000000 -0.003050
5040.000000 -0.008111
24840.000000 -0.033666
24900.000000 -0.039627
24960.000000 -0.047588
25020.000000 0.024449
25080.000000 0.017486
25140.000000 -0.018478
25200.000000 0.035557
25260.000000 -0.034409
25320.000000 0.020624
25380.000000 0.026657
25440.000000 -0.020312
25500.000000 0.010719
25560.000000 0.014749
25620.000000 -0.002222
25680.000000 0.030806
25740.000000 -0.000167
25800.000000 -0.000141
25860.000000 0.035884
25920.000000 0.016908
25980.000000 -0.046068
26040.000000 -0.035046
26100.000000 -0.019024
26160.000000 -0.005004
26220.000000 0.027016
26280.000000 0.004035
26340.000000 -0.008948
26400.000000 -0.001931
26460.000000 0.008085
26520.000000 0.009100
26580.000000 0.009114
26640.000000 -0.002874
26700.000000 -0.014862
26760.000000 0.002149
26820.000000 0.006159
26880.000000 -0.014832
26940.000000 -0.040824
27000.000000 -0.012817
27060.000000 -0.024811
27120.000000 0.075194
27180.000000 -0.015802
27240.000000 0.020201
27300.000000 -0.012797
27360.000000 -0.002797
27420.000000 -0.022797
27480.000000 -0.035798
27540.000000 0.012199
27600.000000 -0.025804
27660.000000 0.034191
27720.000000 0.004186
27780.000000 0.033179
27840.000000 -0.011829
27900.000000 0.009162
27960.000000 0.013152
28020.000000 0.000140
28080.000000 0.002128
28140.000000 0.018114
28200.000000 0.013099
28260.000000 -0.005917
28320.000000 0.030066
28380.000000 0.013048
28440.000000 -0.005972
28500.000000 0.030007
28560.000000 -0.014015
28620.000000 0.020962
28680.000000 -0.023063
28740.000000 -0.028089
28800.000000 -0.014116
28860.000000 0.001856
28920.000000 0.020827
28980.000000 0.019796
29040.000000 -0.001236
29100.000000 0.047731
29160.000000 0.017696
29220.000000 -0.009339
29280.000000 -0.029377
29340.000000 0.013585
29400.000000 0.017546
29460.000000 0.017505
29520.000000 0.019463
29580.000000 0.012419
29640.000000 -0.013625
29700.000000 0.014329
29760.000000 0.015282
29820.000000 -0.019767
29880.000000 0.005184
29940.000000 0.031133
30000.000000 -0.012919
30060.000000 -0.000973
30120.000000 0.000973
30180.000000 0.030917
30240.000000 -0.011139
30300.000000 0.008803
30360.000000 -0.022256
30420.000000 0.033683
30480.000000 -0.008378
30540.000000 -0.025440
30600.000000 -0.024503
30660.000000 -0.009568
30720.000000 -0.000633
30780.000000 -0.007699
30840.000000 0.028233
30900.000000 -0.025835
30960.000000 0.061096
31020.000000 -0.015974
31080.000000 0.009955
31140.000000 -0.008116
31200.000000 -0.024189
31260.000000 0.023738
31320.000000 -0.040336
31380.000000 -0.006410
31440.000000 -0.018486
31500.000000 0.045439
31560.000000 -0.051638
31620.000000 -0.022715
31680.000000 0.010208
31740.000000 -0.021870
31800.000000 -0.026949
31860.000000 0.003973
31920.000000 -0.007106
31980.000000 -0.039186
32040.000000 -0.003266
32100.000000 0.033654
32160.000000 -0.003427
32220.000000 0.025493
32280.000000 -0.018588
32340.000000 0.030330
32400.000000 -0.045752
32460.000000 0.012167
32520.000000 0.018084
32580.000000 -0.009998
32640.000000 -0.002080
32700.000000 0.000796
32760.000000 -0.015331
32820.000000 -0.027461
32880.000000 0.012407
32940.000000 -0.010727
33000.000000 0.022136
33060.000000 -0.027002
33120.000000 -0.078144
33180.000000 -0.011287
33240.000000 0.017567
33300.000000 -0.005582
33360.000000 0.020266
33420.000000 -0.048888
33480.000000 -0.011044
33540.000000 0.014796
33600.000000 -0.011367
33660.000000 0.014468
33720.000000 -0.011700
33780.000000 -0.011872
33840.000000 0.013955
33900.000000 -0.012222
33960.000000 0.030600
34020.000000 0.008419
34080.000000 0.017236
34140.000000 0.007050
34200.000000 0.004863
34260.000000 0.024674
34320.000000 -0.002517
34380.000000 0.009290
34440.000000 0.009096
34500.000000 -0.015100
34560.000000 0.042703
34620.000000 0.036506
34680.000000 -0.008692
34740.000000 0.022110
34800.000000 -0.023088
34860.000000 0.003714
34920.000000 -0.018482
34980.000000 -0.009678
35040.000000 -0.005872
35100.000000 0.010936
35160.000000 -0.013254
35220.000000 -0.003442
35280.000000 0.005372
35340.000000 -0.032811
35400.000000 -0.069991
35460.000000 0.001875
35520.000000 0.011748
35580.000000 0.003627
35640.000000 -0.019490
35700.000000 -0.015601
35760.000000 0.088292
35820.000000 0.008190
35880.000000 -0.020909
35940.000000 -0.003004
36000.000000 -0.010096
36060.000000 -0.006184
36120.000000 0.047730
36180.000000 0.021646
36240.000000 -0.001434
36300.000000 -0.040513
36360.000000 -0.037589
36420.000000 0.022337
36480.000000 0.045265
36540.000000 0.050194
36600.000000 0.019126
36660.000000 0.002059
36720.000000 0.019995
36780.000000 -0.001068
36840.000000 -0.017130
36900.000000 0.024811
36960.000000 -0.019247
37020.000000 0.032697
37080.000000 0.036643
37140.000000 -0.005410
37200.000000 0.047539
37260.000000 0.048489
37320.000000 -0.024558
37380.000000 -0.024604
37440.000000 -0.012648
37500.000000 0.004309
37560.000000 0.032269
37620.000000 0.003230
37680.000000 -0.022808
37740.000000 -0.022843
37800.000000 -0.023876
37860.000000 0.013092
37920.000000 -0.002938
37980.000000 0.011034
38040.000000 0.007007
38100.000000 0.003983
38700.000000 0.038841
38760.000000 -0.017162
38820.000000 -0.016164
38880.000000 0.041837
38940.000000 0.014839
39000.000000 -0.001157
39060.000000 0.009849
39120.000000 0.063858
39180.000000 0.010868
39240.000000 -0.002120
39300.000000 -0.033106
39360.000000 -0.017089
39420.000000 0.031929
39480.000000 -0.047050
39540.000000 -0.006028
39600.000000 -0.019003
39660.000000 0.014023
39720.000000 0.020052
39780.000000 -0.045917
39840.000000 0.007115
39900.000000 -0.046850
39960.000000 -0.007813
40020.000000 0.022226
40080.000000 0.002268
40140.000000 -0.032689
40200.000000 0.004356
40260.000000 0.004404
40320.000000 -0.040547
40380.000000 0.136505
40440.000000 0.023558
40500.000000 0.032614
40560.000000 0.006672
40620.000000 -0.002268
40680.000000 0.029794
40740.000000 -0.002142
40800.000000 -0.031076
40860.000000 -0.041008
40920.000000 -0.040937
40980.000000 0.020135
41040.000000 -0.020790
41100.000000 -0.002714
41160.000000 -0.033635
41220.000000 0.032446
41280.000000 -0.024472
41340.000000 0.013613
41400.000000 -0.007300
41460.000000 -0.011211
41520.000000 0.003880
41580.000000 -0.061027
41640.000000 0.068068
41700.000000 0.001165
41760.000000 0.013264
41820.000000 -0.001634
41880.000000 -0.047531
41940.000000 0.012574
42000.000000 -0.028319
42060.000000 0.007790
42120.000000 0.000901
42180.000000 0.014014
42240.000000 0.028129
42300.000000 -0.009754
42360.000000 0.024365
42420.000000 0.008486
42480.000000 -0.018391
42540.000000 0.013734
42600.000000 0.032861
42660.000000 -0.000011
42720.000000 -0.008880
42780.000000 -0.038748
42840.000000 -0.001613
42900.000000 -0.032477
42960.000000 0.018661
43020.000000 0.018801
43080.000000 0.001943
43140.000000 0.001087
43200.000000 0.002233
