# Supplementary material for: Probabilistic tsunami forecasting for early warning
Source: Nat Commun. 2021 Sep 28;12:5677. doi: 10.1038/s41467-021-25815-w (PMC8479076; doi:10.1038/s41467-021-25815-w)
Supplement: Supplementary file 6 — Supplementary Dataset 3. Sea-level records. [file 41467_2021_25815_MOESM6_ESM.zip › sea_level_records/2015-11-17_Lefkas/kata.pr1.rmn.txt]

-43200.000000 0.006021
-43140.000000 0.009348
-43080.000000 0.012673
-43020.000000 0.012996
-42960.000000 0.006319
-42900.000000 0.001640
-42840.000000 -0.004041
-42780.000000 -0.006723
-42720.000000 -0.008406
-42660.000000 -0.009091
-42600.000000 -0.009777
-42540.000000 -0.014465
-42480.000000 -0.015154
-42420.000000 -0.014845
-42360.000000 -0.013536
-42300.000000 -0.009230
-42240.000000 -0.005925
-42180.000000 -0.003621
-42120.000000 -0.000318
-42060.000000 -0.000017
-42000.000000 0.004282
-41940.000000 0.006580
-41880.000000 0.008877
-41820.000000 0.012172
-41760.000000 0.013465
-41700.000000 0.016757
-41640.000000 0.017048
-41580.000000 0.016337
-41520.000000 0.013625
-41460.000000 0.007911
-41400.000000 0.000196
-41340.000000 -0.005520
-41280.000000 -0.008239
-41220.000000 -0.008958
-41160.000000 -0.008679
-41100.000000 -0.008402
-41040.000000 -0.008126
-40980.000000 -0.007852
-40920.000000 -0.006579
-40860.000000 -0.006307
-40800.000000 -0.003037
-40740.000000 -0.002769
-40680.000000 -0.002502
-40620.000000 -0.000237
-40560.000000 0.000027
-40500.000000 -0.000711
-40440.000000 -0.000450
-40380.000000 0.000810
-40320.000000 0.002067
-40260.000000 0.003324
-40200.000000 0.003578
-40140.000000 0.005831
-40080.000000 0.007083
-40020.000000 0.007333
-39960.000000 0.007581
-39900.000000 0.007828
-39840.000000 0.008073
-39780.000000 0.008317
-39720.000000 0.008559
-39660.000000 0.008800
-39600.000000 0.008039
-39540.000000 0.005276
-39480.000000 0.002512
-39420.000000 0.002746
-39360.000000 0.001979
-39300.000000 -0.001790
-39240.000000 -0.004561
-39180.000000 -0.008333
-39120.000000 -0.009107
-39060.000000 -0.008882
-39000.000000 -0.008659
-38940.000000 -0.008438
-38880.000000 -0.007218
-38820.000000 -0.005000
-38760.000000 -0.003783
-38700.000000 -0.000568
-38640.000000 -0.000354
-38580.000000 -0.000142
-38520.000000 0.000068
-38460.000000 -0.000723
-38400.000000 -0.002515
-38340.000000 -0.001310
-38280.000000 -0.000106
-38220.000000 0.004097
-38160.000000 0.007298
-38100.000000 0.010497
-38040.000000 0.010695
-37980.000000 0.010891
-37920.000000 0.011086
-37860.000000 0.011279
-37800.000000 0.010471
-37740.000000 0.002661
-37680.000000 -0.001150
-37620.000000 -0.003963
-37560.000000 -0.005777
-37500.000000 -0.005593
-37440.000000 -0.004410
-37380.000000 -0.003229
-37320.000000 -0.002049
-37260.000000 -0.001870
-37200.000000 -0.001692
-37140.000000 -0.004516
-37080.000000 -0.004341
-37020.000000 -0.004167
-36960.000000 -0.000995
-36900.000000 0.003177
-36840.000000 0.006347
-36780.000000 0.007517
-36720.000000 0.010685
-36660.000000 0.010853
-36600.000000 0.006020
-36540.000000 0.002186
-36480.000000 -0.003648
-36420.000000 -0.007483
-36360.000000 -0.008318
-36300.000000 -0.008154
-36240.000000 -0.007990
-36180.000000 -0.007827
-36120.000000 -0.007663
-36060.000000 -0.006500
-36000.000000 -0.001338
-35940.000000 0.000824
-35880.000000 0.002985
-35820.000000 0.003145
-35760.000000 0.004303
-35700.000000 0.001459
-35640.000000 0.000611
-35580.000000 -0.000241
-35520.000000 -0.002096
-35460.000000 -0.000955
-35400.000000 -0.000817
-35340.000000 -0.000683
-35280.000000 -0.000552
-35220.000000 0.001575
-35160.000000 0.003699
-35100.000000 0.006819
-35040.000000 0.010937
-34980.000000 0.013052
-34920.000000 0.013164
-34860.000000 0.012273
-34800.000000 0.010380
-34740.000000 0.008484
-34680.000000 0.007585
-34620.000000 0.005683
-34560.000000 0.005779
-34500.000000 0.004872
-34440.000000 0.001963
-34380.000000 0.000050
-34320.000000 0.001135
-34260.000000 0.000216
-34200.000000 -0.000705
-34140.000000 -0.003630
-34080.000000 -0.010557
-34020.000000 -0.011488
-33960.000000 -0.015422
-33900.000000 -0.015358
-33840.000000 -0.013298
-33780.000000 -0.008241
-33720.000000 -0.005187
-33660.000000 -0.005137
-33600.000000 -0.004089
-33540.000000 -0.004044
-33480.000000 -0.004002
-33420.000000 -0.003964
-33360.000000 -0.003928
-33300.000000 -0.003895
-33240.000000 -0.003866
-33180.000000 -0.003839
-33120.000000 -0.001815
-33060.000000 -0.001793
-33000.000000 0.003225
-32940.000000 0.005241
-32880.000000 0.005255
-32820.000000 0.005266
-32760.000000 0.005274
-32700.000000 0.002279
-32640.000000 0.002282
-32580.000000 0.002281
-32520.000000 0.000277
-32460.000000 0.000270
-32400.000000 -0.000740
-32340.000000 -0.002754
-32280.000000 -0.003772
-32220.000000 -0.003794
-32160.000000 -0.003820
-32100.000000 -0.003851
-32040.000000 -0.003885
-31980.000000 0.000076
-31920.000000 0.000032
-31860.000000 -0.000016
-31800.000000 0.000932
-31740.000000 0.000875
-31680.000000 0.000814
-31620.000000 0.000748
-31560.000000 0.000679
-31500.000000 0.000606
-31440.000000 0.000529
-31380.000000 -0.000552
-31320.000000 -0.000635
-31260.000000 -0.000723
-31200.000000 -0.000813
-31140.000000 -0.000906
-31080.000000 -0.000002
-31020.000000 -0.000102
-30960.000000 -0.000204
-30900.000000 0.002691
-30840.000000 0.004584
-30780.000000 0.007473
-30720.000000 0.009360
-30660.000000 0.009244
-30600.000000 0.009125
-30540.000000 0.009002
-30480.000000 0.005877
-30420.000000 0.001748
-30360.000000 -0.003384
-30300.000000 -0.008518
-30240.000000 -0.009656
-30180.000000 -0.009797
-30120.000000 -0.009941
-30060.000000 -0.010088
-30000.000000 -0.010238
-29940.000000 -0.009390
-29880.000000 -0.004545
-29820.000000 -0.001703
-29760.000000 -0.000864
-29700.000000 0.000973
-29640.000000 0.003807
-29580.000000 0.005639
-29520.000000 0.010469
-29460.000000 0.012296
-29400.000000 0.012122
-29340.000000 0.012945
-29280.000000 0.012766
-29220.000000 0.012585
-29160.000000 0.007403
-29100.000000 0.006218
-29040.000000 0.000032
-28980.000000 -0.004155
-28920.000000 -0.009343
-28860.000000 -0.013533
-28800.000000 -0.013724
-28740.000000 -0.013916
-28680.000000 -0.011108
-28620.000000 -0.008302
-28560.000000 -0.006496
-28500.000000 -0.006691
-28440.000000 -0.006887
-28380.000000 -0.007083
-28320.000000 -0.007280
-28260.000000 -0.005478
-28200.000000 -0.003677
-28140.000000 0.002124
-28080.000000 0.006924
-28020.000000 0.008724
-27960.000000 0.008523
-27900.000000 0.008321
-27840.000000 0.008120
-27780.000000 0.004918
-27720.000000 0.003715
-27660.000000 0.002512
-27600.000000 0.000309
-27540.000000 0.000105
-27480.000000 -0.000100
-27420.000000 0.000695
-27360.000000 0.000489
-27300.000000 0.001282
-27240.000000 0.003073
-27180.000000 0.002863
-27120.000000 0.002652
-27060.000000 0.002440
-27000.000000 0.002225
-26940.000000 0.004009
-26880.000000 0.004791
-26820.000000 0.004572
-26760.000000 0.003350
-26700.000000 0.000126
-26640.000000 -0.001100
-26580.000000 -0.002328
-26520.000000 -0.004558
-26460.000000 -0.009790
-26400.000000 -0.011025
-26340.000000 -0.011261
-26280.000000 -0.009500
-26220.000000 -0.005741
-26160.000000 -0.001984
-26100.000000 -0.000229
-26040.000000 0.003523
-25980.000000 0.005273
-25920.000000 0.012020
-25860.000000 0.014766
-25800.000000 0.015509
-25740.000000 0.015251
-25680.000000 0.014990
-25620.000000 0.010728
-25560.000000 0.005463
-25500.000000 0.003197
-25440.000000 -0.002070
-25380.000000 -0.005339
-25320.000000 -0.005610
-25260.000000 -0.006882
-25200.000000 -0.008156
-25140.000000 -0.008431
-25080.000000 -0.008707
-25020.000000 -0.007985
-24960.000000 -0.005264
-24900.000000 -0.006544
-24840.000000 -0.006826
-24780.000000 -0.007108
-24720.000000 -0.008392
-24660.000000 -0.007677
-24600.000000 -0.003963
-24540.000000 -0.000251
-24480.000000 0.002461
-24420.000000 0.004171
-24360.000000 0.004881
-24300.000000 0.004589
-24240.000000 0.006296
-24180.000000 0.006003
-24120.000000 0.005709
-24060.000000 0.005414
-24000.000000 0.004118
-23940.000000 0.003822
-23880.000000 0.002526
-23820.000000 0.002229
-23760.000000 0.001933
-23700.000000 0.001636
-23640.000000 0.001339
-23580.000000 -0.000957
-23520.000000 -0.002254
-23460.000000 -0.004550
-23400.000000 -0.005847
-23340.000000 -0.007143
-23280.000000 -0.007440
-23220.000000 -0.005737
-23160.000000 -0.001035
-23100.000000 -0.000332
-23040.000000 0.004369
-22980.000000 0.004070
-22920.000000 0.003771
-22860.000000 0.002471
-22800.000000 -0.001830
-22740.000000 -0.006130
-22680.000000 -0.007432
-22620.000000 -0.007733
-22560.000000 -0.008034
-22500.000000 -0.005335
-22440.000000 -0.001637
-22380.000000 0.003062
-22320.000000 0.008761
-22260.000000 0.010460
-22200.000000 0.010159
-22140.000000 0.008858
-22080.000000 0.004557
-22020.000000 0.003257
-21960.000000 0.001956
-21900.000000 0.001656
-21840.000000 0.001355
-21780.000000 0.001055
-21720.000000 -0.001245
-21660.000000 -0.003546
-21600.000000 -0.004845
-21540.000000 -0.007145
-21480.000000 -0.009445
-21420.000000 -0.009744
-21360.000000 -0.010043
-21300.000000 -0.003342
-21240.000000 -0.002640
-21180.000000 -0.001938
-21120.000000 -0.001236
-21060.000000 -0.002533
-21000.000000 -0.002830
-20940.000000 0.002874
-20880.000000 0.004579
-20820.000000 0.008283
-20760.000000 0.011989
-20700.000000 0.012695
-20640.000000 0.012401
-20580.000000 0.012108
-20520.000000 0.008816
-20460.000000 0.005524
-20400.000000 0.005233
-20340.000000 0.003943
-20280.000000 0.003654
-20220.000000 0.002365
-20160.000000 0.003077
-20100.000000 0.002791
-20040.000000 0.002506
-19980.000000 0.002221
-19920.000000 0.000939
-19860.000000 -0.000343
-19800.000000 -0.003623
-19740.000000 -0.003901
-19680.000000 -0.004179
-19620.000000 -0.001454
-19560.000000 0.002271
-19500.000000 0.002998
-19440.000000 0.002726
-19380.000000 -0.000545
-19320.000000 -0.003815
-19260.000000 -0.007083
-19200.000000 -0.011351
-19140.000000 -0.012617
-19080.000000 -0.013882
-19020.000000 -0.012145
-18960.000000 -0.012408
-18900.000000 -0.007668
-18840.000000 -0.006928
-18780.000000 -0.003186
-18720.000000 -0.000443
-18660.000000 0.003302
-18600.000000 0.005047
-18540.000000 0.007794
-18480.000000 0.008542
-18420.000000 0.008291
-18360.000000 0.008040
-18300.000000 0.004791
-18240.000000 0.003541
-18180.000000 0.003292
-18120.000000 0.003044
-18060.000000 0.002795
-18000.000000 0.002547
-17940.000000 0.001298
-17880.000000 -0.000950
-17820.000000 -0.001198
-17760.000000 -0.003446
-17700.000000 -0.003695
-17640.000000 -0.003943
-17580.000000 -0.007191
-17520.000000 -0.007439
-17460.000000 -0.007687
-17400.000000 -0.008935
-17340.000000 -0.009183
-17280.000000 -0.006430
-17220.000000 -0.003677
-17160.000000 0.000076
-17100.000000 0.000830
-17040.000000 0.001585
-16980.000000 0.002340
-16920.000000 0.003097
-16860.000000 0.002853
-16800.000000 0.005611
-16740.000000 0.005370
-16680.000000 0.006129
-16620.000000 0.005889
-16560.000000 0.006650
-16500.000000 0.006412
-16440.000000 0.006174
-16380.000000 0.005937
-16320.000000 0.002701
-16260.000000 0.000465
-16200.000000 -0.003770
-16140.000000 -0.008005
-16080.000000 -0.009239
-16020.000000 -0.010473
-15960.000000 -0.010706
-15900.000000 -0.010939
-15840.000000 -0.011171
-15780.000000 -0.010403
-15720.000000 -0.004635
-15660.000000 -0.002866
-15600.000000 0.001903
-15540.000000 0.002673
-15480.000000 0.002443
-15420.000000 0.003214
-15360.000000 0.002987
-15300.000000 0.002760
-15240.000000 0.002535
-15180.000000 0.002311
-15120.000000 0.002089
-15060.000000 0.000869
-15000.000000 0.000651
-14940.000000 0.002435
-14880.000000 0.005221
-14820.000000 0.006009
-14760.000000 0.008800
-14700.000000 0.009594
-14640.000000 0.009389
-14580.000000 0.009187
-14520.000000 0.006988
-14460.000000 0.002791
-14400.000000 -0.000403
-14340.000000 -0.000595
-14280.000000 -0.005783
-14220.000000 -0.006969
-14160.000000 -0.008151
-14100.000000 -0.008330
-14040.000000 -0.011505
-13980.000000 -0.011677
-13920.000000 -0.012844
-13860.000000 -0.013008
-13800.000000 -0.010167
-13740.000000 -0.007323
-13680.000000 -0.005474
-13620.000000 -0.002621
-13560.000000 -0.000765
-13500.000000 -0.000904
-13440.000000 -0.000039
-13380.000000 -0.000170
-13320.000000 -0.000298
-13260.000000 0.004578
-13200.000000 0.004457
-13140.000000 0.005340
-13080.000000 0.006227
-13020.000000 0.006116
-12960.000000 0.005008
-12900.000000 0.004904
-12840.000000 0.004802
-12780.000000 0.004702
-12720.000000 0.004606
-12660.000000 0.004511
-12600.000000 0.004419
-12540.000000 0.003330
-12480.000000 0.001242
-12420.000000 -0.000843
-12360.000000 -0.004926
-12300.000000 -0.006007
-12240.000000 -0.003085
-12180.000000 -0.002161
-12120.000000 0.000765
-12060.000000 0.001693
-12000.000000 0.001624
-11940.000000 0.002558
-11880.000000 0.002495
-11820.000000 0.002434
-11760.000000 0.002377
-11700.000000 0.003322
-11640.000000 0.003272
-11580.000000 0.003224
-11520.000000 0.003180
-11460.000000 0.003141
-11400.000000 0.003105
-11340.000000 0.004073
-11280.000000 0.003044
-11220.000000 0.002020
-11160.000000 0.001000
-11100.000000 -0.000017
-11040.000000 -0.001030
-10980.000000 -0.002039
-10920.000000 -0.002045
-10860.000000 -0.004047
-10800.000000 -0.004045
-10740.000000 -0.006040
-10680.000000 -0.006031
-10620.000000 -0.006019
-10560.000000 -0.006003
-10500.000000 -0.006984
-10440.000000 -0.006961
-10380.000000 -0.007934
-10320.000000 -0.007904
-10260.000000 -0.005869
-10200.000000 -0.003830
-10140.000000 -0.003788
-10080.000000 0.001259
-10020.000000 0.002310
-9960.000000 0.007365
-9900.000000 0.011425
-9840.000000 0.011489
-9780.000000 0.011558
-9720.000000 0.011630
-9660.000000 0.008707
-9600.000000 0.007788
-9540.000000 0.007873
-9480.000000 0.005961
-9420.000000 0.003053
-9360.000000 0.003149
-9300.000000 0.000248
-9240.000000 -0.003650
-9180.000000 -0.003545
-9120.000000 -0.006438
-9060.000000 -0.007327
-9000.000000 -0.008213
-8940.000000 -0.010097
-8880.000000 -0.010978
-8820.000000 -0.011857
-8760.000000 -0.011732
-8700.000000 -0.012605
-8640.000000 -0.010474
-8580.000000 -0.009340
-8520.000000 -0.007203
-8460.000000 -0.005062
-8400.000000 -0.002918
-8340.000000 0.000230
-8280.000000 0.008382
-8220.000000 0.011537
-8160.000000 0.011696
-8100.000000 0.011859
-8040.000000 0.011025
-7980.000000 0.010194
-7920.000000 0.009367
-7860.000000 0.007542
-7800.000000 0.004721
-7740.000000 0.004901
-7680.000000 0.004085
-7620.000000 0.004270
-7560.000000 0.002457
-7500.000000 -0.001354
-7440.000000 -0.003163
-7380.000000 -0.002971
-7320.000000 -0.002778
-7260.000000 -0.002584
-7200.000000 -0.002389
-7140.000000 -0.001194
-7080.000000 -0.000998
-7020.000000 0.002198
-6960.000000 0.008395
-6900.000000 0.012593
-6840.000000 0.017791
-6780.000000 0.011989
-6720.000000 0.009189
-6660.000000 -0.004610
-6600.000000 -0.025408
-6540.000000 -0.008205
-6480.000000 -0.004001
-6420.000000 0.000205
-6360.000000 0.013413
-6300.000000 0.008622
-6240.000000 -0.003166
-6180.000000 -0.001954
-6120.000000 -0.005739
-6060.000000 -0.009523
-6000.000000 0.002695
-5940.000000 0.003914
-5880.000000 0.002135
-5820.000000 0.000357
-5760.000000 -0.001419
-5700.000000 -0.003194
-5640.000000 -0.006967
-5580.000000 -0.006738
-5520.000000 -0.005508
-5460.000000 -0.005276
-5400.000000 -0.005042
-5340.000000 -0.004807
-5280.000000 -0.006570
-5220.000000 -0.006331
-5160.000000 -0.004090
-5100.000000 -0.001847
-5040.000000 -0.001603
-4980.000000 0.002644
-4920.000000 0.002892
-4860.000000 0.003143
-4800.000000 0.003395
-4740.000000 0.004649
-4680.000000 0.002905
-4620.000000 0.002162
-4560.000000 0.001420
-4500.000000 0.001680
-4440.000000 0.001941
-4380.000000 0.002202
-4320.000000 0.002464
-4260.000000 0.002726
-4200.000000 0.000988
-4140.000000 -0.000749
-4080.000000 -0.003487
-4020.000000 -0.004226
-3960.000000 -0.006965
-3900.000000 -0.006704
-3840.000000 -0.006445
-3780.000000 -0.004186
-3720.000000 -0.001929
-3660.000000 0.000328
-3600.000000 0.000584
-3540.000000 0.001838
-3480.000000 0.002092
-3420.000000 0.002345
-3360.000000 -0.000403
-3300.000000 0.000848
-3240.000000 0.002099
-3180.000000 0.003349
-3120.000000 0.004599
-3060.000000 0.006848
-3000.000000 0.006096
-2940.000000 0.006344
-2880.000000 0.003591
-2820.000000 0.002837
-2760.000000 0.003083
-2700.000000 0.002328
-2640.000000 -0.000428
-2580.000000 -0.002184
-2520.000000 -0.003942
-2460.000000 -0.007701
-2400.000000 -0.008462
-2340.000000 -0.008224
-2280.000000 -0.007988
-2220.000000 -0.006754
-2160.000000 -0.006521
-2100.000000 -0.006291
-2040.000000 -0.006063
-1980.000000 -0.005837
-1920.000000 -0.006612
-1860.000000 -0.005390
-1800.000000 -0.000169
-1740.000000 0.003050
-1680.000000 0.008268
-1620.000000 0.012485
-1560.000000 0.013701
-1500.000000 0.013916
-1440.000000 0.014131
-1380.000000 0.010346
-1320.000000 0.009560
-1260.000000 0.007775
-1200.000000 0.005991
-1140.000000 0.006206
-1080.000000 0.005423
-1020.000000 0.004640
-960.000000 0.003858
-900.000000 0.000077
-840.000000 -0.002703
-780.000000 -0.002482
-720.000000 -0.006260
-660.000000 -0.006037
-600.000000 -0.005813
-540.000000 -0.005589
-480.000000 -0.007363
-420.000000 -0.007135
-360.000000 -0.006907
-300.000000 -0.006678
-240.000000 -0.005447
-180.000000 -0.005215
-120.000000 -0.004982
-60.000000 -0.005748
0.000000 -0.005513
60.000000 -0.005277
120.000000 -0.001039
180.000000 0.002199
240.000000 0.002439
300.000000 0.003679
360.000000 0.003920
420.000000 0.003162
480.000000 0.002404
540.000000 0.002647
600.000000 0.002891
660.000000 0.005134
720.000000 0.006378
780.000000 0.006622
840.000000 0.003866
900.000000 0.000110
960.000000 -0.008645
1020.000000 -0.012401
1080.000000 -0.015157
1140.000000 -0.016913
1200.000000 -0.014669
1260.000000 -0.011425
1320.000000 -0.008182
1380.000000 -0.005939
1440.000000 -0.000696
1500.000000 0.005547
1560.000000 0.009789
1620.000000 0.014031
1680.000000 0.015273
1740.000000 0.014515
1800.000000 0.012757
1860.000000 0.010999
1920.000000 0.009241
1980.000000 0.010483
2040.000000 0.010725
2100.000000 0.009968
2160.000000 0.009210
2220.000000 0.004453
2280.000000 0.001697
2340.000000 0.001941
2400.000000 -0.001814
2460.000000 -0.001569
2520.000000 -0.002323
2580.000000 -0.005076
2640.000000 -0.004829
2700.000000 -0.005582
2760.000000 -0.006335
2820.000000 -0.006087
2880.000000 -0.005840
2940.000000 -0.005592
3000.000000 -0.004345
3060.000000 -0.003097
3120.000000 -0.001850
3180.000000 -0.001604
3240.000000 -0.000357
3300.000000 0.000889
3360.000000 0.001135
3420.000000 -0.001620
3480.000000 0.000625
3540.000000 0.002869
3600.000000 0.008113
3660.000000 0.016357
3720.000000 0.016600
3780.000000 0.014843
3840.000000 0.011085
3900.000000 0.004327
3960.000000 0.002568
4020.000000 0.002808
4080.000000 0.003048
4140.000000 -0.001713
4200.000000 -0.005474
4260.000000 -0.007235
4320.000000 -0.008997
4380.000000 -0.008760
4440.000000 -0.000523
4500.000000 0.001714
4560.000000 -0.000050
4620.000000 -0.002814
4680.000000 -0.009579
4740.000000 -0.014344
4800.000000 -0.015109
4860.000000 -0.014875
4920.000000 -0.014642
4980.000000 -0.008409
5040.000000 -0.006176
5100.000000 -0.004944
5160.000000 -0.001712
5220.000000 0.001519
5280.000000 0.004750
5340.000000 0.005981
5400.000000 0.007212
5460.000000 0.007443
5520.000000 0.006673
5580.000000 0.006904
5640.000000 0.005134
5700.000000 0.005365
5760.000000 0.004595
5820.000000 0.002825
5880.000000 -0.000945
5940.000000 -0.002715
6000.000000 -0.003485
6060.000000 -0.003257
6120.000000 -0.003028
6180.000000 -0.002801
6240.000000 -0.005575
6300.000000 -0.008350
6360.000000 -0.008126
6420.000000 -0.002904
6480.000000 0.000317
6540.000000 0.005535
6600.000000 0.007752
6660.000000 0.007967
6720.000000 0.008179
6780.000000 0.008389
6840.000000 0.008596
6900.000000 0.004802
6960.000000 0.002004
7020.000000 -0.001795
7080.000000 -0.003597
7140.000000 -0.003402
7200.000000 -0.003209
7260.000000 -0.001017
7320.000000 -0.000829
7380.000000 0.000358
7440.000000 -0.000457
7500.000000 -0.002274
7560.000000 -0.003093
7620.000000 -0.004913
7680.000000 -0.003735
7740.000000 -0.002559
7800.000000 0.000616
7860.000000 0.000790
7920.000000 0.000963
7980.000000 -0.000865
8040.000000 0.000306
8100.000000 0.001478
8160.000000 0.001649
8220.000000 0.001819
8280.000000 -0.001012
8340.000000 -0.004843
8400.000000 -0.008675
8460.000000 -0.008507
8520.000000 -0.004339
8580.000000 0.003828
8640.000000 0.005996
8700.000000 0.006163
8760.000000 0.005329
8820.000000 0.002496
8880.000000 0.002663
8940.000000 0.002830
9000.000000 0.002997
9060.000000 0.003164
9120.000000 -0.000670
9180.000000 -0.002503
9240.000000 -0.004336
9300.000000 -0.004169
9360.000000 0.000998
9420.000000 0.008164
9480.000000 0.011331
9540.000000 0.014497
9600.000000 0.014662
9660.000000 0.009828
9720.000000 0.004992
9780.000000 -0.000844
9840.000000 -0.006681
9900.000000 -0.007519
9960.000000 -0.007358
10020.000000 -0.008199
10080.000000 -0.006040
10140.000000 -0.001882
10200.000000 -0.001725
10260.000000 -0.001570
10320.000000 -0.002415
10380.000000 -0.003262
10440.000000 -0.003110
10500.000000 0.003040
10560.000000 0.005189
10620.000000 0.001338
10680.000000 -0.002516
10740.000000 -0.007370
10800.000000 -0.008226
10860.000000 -0.007082
10920.000000 -0.002940
10980.000000 -0.002799
11040.000000 -0.001658
11100.000000 0.000481
11160.000000 0.000619
11220.000000 0.000755
11280.000000 0.001891
11340.000000 0.003025
11400.000000 0.006157
11460.000000 0.011288
11520.000000 0.011417
11580.000000 0.007544
11640.000000 0.003669
11700.000000 -0.000207
11760.000000 -0.001085
11820.000000 0.001034
11880.000000 0.001152
11940.000000 0.000268
12000.000000 0.000383
12060.000000 -0.002505
12120.000000 -0.005394
12180.000000 -0.008285
12240.000000 -0.011178
12300.000000 -0.012073
12360.000000 -0.009969
12420.000000 -0.003866
12480.000000 0.001234
12540.000000 0.004334
12600.000000 0.004432
12660.000000 0.004528
12720.000000 0.004624
12780.000000 0.004718
12840.000000 0.006812
12900.000000 0.013904
12960.000000 0.017995
13020.000000 0.018085
13080.000000 0.017174
13140.000000 0.011261
13200.000000 0.003347
13260.000000 0.003432
13320.000000 0.003515
13380.000000 0.003597
13440.000000 -0.000323
13500.000000 -0.007244
13560.000000 -0.009168
13620.000000 -0.009092
13680.000000 -0.009019
13740.000000 -0.007946
13800.000000 -0.004876
13860.000000 -0.004806
13920.000000 -0.004738
13980.000000 -0.005672
14040.000000 -0.007606
14100.000000 -0.010542
14160.000000 -0.010479
14220.000000 -0.010418
14280.000000 -0.009357
14340.000000 -0.002298
14400.000000 -0.000240
14460.000000 0.005816
14520.000000 0.018871
14580.000000 -0.001075
14640.000000 -0.013023
14700.000000 -0.002972
14760.000000 -0.000922
14820.000000 -0.002874
14880.000000 0.008173
14940.000000 0.016218
15000.000000 0.009261
15060.000000 0.016303
15120.000000 0.013343
15180.000000 0.004380
15240.000000 0.007416
15300.000000 0.010450
15360.000000 0.013481
15420.000000 0.003511
15480.000000 -0.001462
15540.000000 -0.022438
15600.000000 -0.033415
15660.000000 -0.026394
15720.000000 -0.025375
15780.000000 -0.013358
15840.000000 -0.005343
15900.000000 -0.006329
15960.000000 -0.008316
16020.000000 -0.008305
16080.000000 -0.008294
16140.000000 0.003715
16200.000000 0.016724
16260.000000 0.023732
16320.000000 0.020739
16380.000000 0.017745
16440.000000 0.009750
16500.000000 0.006754
16560.000000 0.006758
16620.000000 0.015760
16680.000000 0.017761
16740.000000 0.015762
16800.000000 0.004761
16860.000000 -0.008240
16920.000000 -0.012243
16980.000000 -0.010247
17040.000000 -0.006253
17100.000000 -0.002260
17160.000000 -0.002269
17220.000000 -0.008279
17280.000000 -0.012292
17340.000000 -0.009306
17400.000000 -0.004322
17460.000000 -0.000339
17520.000000 0.001642
17580.000000 -0.005379
17640.000000 -0.013400
17700.000000 -0.015424
17760.000000 -0.011448
17820.000000 -0.004473
17880.000000 0.004500
17940.000000 0.009473
18000.000000 0.010444
18060.000000 0.011414
18120.000000 0.015384
18180.000000 0.015352
18240.000000 0.015319
18300.000000 0.015285
18360.000000 0.013250
18420.000000 0.008213
18480.000000 0.005175
18540.000000 -0.001864
18600.000000 -0.001904
18660.000000 -0.002945
18720.000000 -0.011988
18780.000000 -0.021032
18840.000000 -0.025078
18900.000000 -0.024125
18960.000000 -0.014173
19020.000000 -0.004223
19080.000000 0.002726
19140.000000 0.002674
19200.000000 0.000621
19260.000000 -0.003434
19320.000000 -0.004489
19380.000000 -0.004546
19440.000000 -0.004603
19500.000000 -0.003662
19560.000000 -0.003721
19620.000000 -0.006781
19680.000000 -0.006843
19740.000000 -0.002905
19800.000000 0.007032
19860.000000 0.012968
19920.000000 0.013902
19980.000000 0.013835
20040.000000 0.012767
20100.000000 0.009698
20160.000000 0.008626
20220.000000 0.008553
20280.000000 0.007478
20340.000000 0.004401
20400.000000 -0.004678
20460.000000 -0.009759
20520.000000 -0.010843
20580.000000 -0.010930
20640.000000 -0.011019
20700.000000 -0.011110
20760.000000 -0.014204
20820.000000 -0.017301
20880.000000 -0.017400
20940.000000 -0.009502
21000.000000 0.004394
21060.000000 0.014287
21120.000000 0.017178
21180.000000 0.015065
21240.000000 0.006951
21300.000000 0.004834
21360.000000 0.007714
21420.000000 0.014593
21480.000000 0.021468
21540.000000 0.024342
21600.000000 0.022213
21660.000000 0.013082
21720.000000 0.005949
21780.000000 0.001813
21840.000000 0.000676
21900.000000 0.001536
21960.000000 0.001395
22020.000000 -0.003749
22080.000000 -0.006895
22140.000000 -0.013042
22200.000000 -0.014191
22260.000000 -0.012342
22320.000000 -0.011495
22380.000000 -0.011650
22440.000000 -0.011806
22500.000000 -0.010963
22560.000000 -0.011123
22620.000000 -0.009284
22680.000000 -0.007448
22740.000000 -0.003613
22800.000000 -0.003781
22860.000000 0.000049
22920.000000 0.000877
22980.000000 0.006702
23040.000000 0.013526
23100.000000 0.014347
23160.000000 0.014175
23220.000000 0.009991
23280.000000 0.004806
23340.000000 0.003618
23400.000000 0.005428
23460.000000 0.006236
23520.000000 0.007042
23580.000000 0.004845
23640.000000 0.000646
23700.000000 -0.005555
23760.000000 -0.006758
23820.000000 -0.002964
23880.000000 -0.000172
23940.000000 0.000618
24000.000000 0.001406
24060.000000 -0.000808
24120.000000 -0.003024
24180.000000 -0.002242
24240.000000 -0.002462
24300.000000 -0.002684
24360.000000 -0.003907
24420.000000 -0.005133
24480.000000 -0.006359
24540.000000 -0.006588
24600.000000 -0.004817
24660.000000 -0.001048
24720.000000 0.000719
24780.000000 0.005485
24840.000000 0.005250
24900.000000 0.005014
24960.000000 0.008777
25020.000000 0.010538
25080.000000 0.012299
25140.000000 0.013058
25200.000000 0.009817
25260.000000 0.001575
25320.000000 -0.003669
25380.000000 -0.009912
25440.000000 -0.010157
25500.000000 -0.008403
25560.000000 -0.007650
25620.000000 -0.007898
25680.000000 -0.008147
25740.000000 -0.008397
25800.000000 -0.005648
25860.000000 -0.003900
25920.000000 -0.002153
25980.000000 -0.000408
26040.000000 -0.000664
26100.000000 -0.000920
26160.000000 -0.001178
26220.000000 0.002563
26280.000000 0.010304
26340.000000 0.013043
26400.000000 0.014781
26460.000000 0.014519
26520.000000 0.011256
26580.000000 0.007992
26640.000000 0.003727
26700.000000 0.000462
26760.000000 0.000196
26820.000000 -0.000071
26880.000000 -0.003338
26940.000000 -0.007605
27000.000000 -0.009872
27060.000000 -0.010139
27120.000000 -0.005405
27180.000000 -0.004672
27240.000000 -0.002937
27300.000000 -0.003203
27360.000000 -0.004467
27420.000000 -0.002732
27480.000000 -0.000995
27540.000000 0.000742
27600.000000 0.002479
27660.000000 0.003218
27720.000000 0.005956
27780.000000 0.005696
27840.000000 0.006436
27900.000000 0.007177
27960.000000 0.008919
28020.000000 0.008661
28080.000000 0.008405
28140.000000 0.007149
28200.000000 0.004894
28260.000000 0.002640
28320.000000 -0.000613
28380.000000 -0.002866
28440.000000 -0.003117
28500.000000 -0.005369
28560.000000 -0.004620
28620.000000 -0.004871
28680.000000 -0.004122
28740.000000 -0.003373
28800.000000 -0.001625
28860.000000 -0.000877
28920.000000 -0.000130
28980.000000 -0.000383
29040.000000 -0.003637
29100.000000 -0.007891
29160.000000 -0.007146
29220.000000 -0.004401
29280.000000 -0.001656
29340.000000 0.003088
29400.000000 0.005832
29460.000000 0.006575
29520.000000 0.009319
29580.000000 0.010062
29640.000000 0.008806
29700.000000 0.006550
29760.000000 0.001295
29820.000000 -0.000960
29880.000000 -0.003214
29940.000000 -0.004467
30000.000000 -0.004720
30060.000000 -0.004971
30120.000000 -0.005221
30180.000000 -0.002471
30240.000000 -0.000719
30300.000000 0.002034
30360.000000 0.001789
30420.000000 0.000544
30480.000000 -0.004699
30540.000000 -0.008942
30600.000000 -0.014183
30660.000000 -0.015423
30720.000000 -0.014662
30780.000000 -0.008899
30840.000000 -0.002136
30900.000000 0.004628
30960.000000 0.006393
31020.000000 0.010158
31080.000000 0.009925
31140.000000 0.010692
31200.000000 0.010461
31260.000000 0.010229
31320.000000 0.004999
31380.000000 0.003769
31440.000000 0.002540
31500.000000 0.001311
31560.000000 0.001082
31620.000000 0.000854
31680.000000 -0.001373
31740.000000 -0.002601
31800.000000 -0.001828
31860.000000 -0.004054
31920.000000 -0.003281
31980.000000 -0.006507
32040.000000 -0.006732
32100.000000 -0.008957
32160.000000 -0.006182
32220.000000 -0.000406
32280.000000 0.011370
32340.000000 0.007146
32400.000000 0.002923
32460.000000 0.003700
32520.000000 -0.006522
32580.000000 -0.003744
32640.000000 0.005034
32700.000000 -0.000186
32760.000000 0.004593
32820.000000 0.010374
32880.000000 0.002156
32940.000000 -0.001061
33000.000000 0.003724
33060.000000 -0.005491
33120.000000 -0.003703
33180.000000 0.004086
33240.000000 0.002877
33300.000000 0.000669
33360.000000 0.000463
33420.000000 -0.004741
33480.000000 -0.012944
33540.000000 -0.013144
33600.000000 -0.013344
33660.000000 -0.014541
33720.000000 -0.011737
33780.000000 -0.011932
33840.000000 -0.011125
33900.000000 -0.005317
33960.000000 0.000492
34020.000000 0.002302
34080.000000 0.007114
34140.000000 0.007926
34200.000000 0.007739
34260.000000 0.007554
34320.000000 0.007370
34380.000000 0.006188
34440.000000 0.006007
34500.000000 0.005828
34560.000000 0.005651
34620.000000 0.005475
34680.000000 0.006302
34740.000000 0.006131
34800.000000 0.005961
34860.000000 0.004794
34920.000000 0.003628
34980.000000 0.002465
35040.000000 -0.000697
35100.000000 -0.001858
35160.000000 -0.002016
35220.000000 -0.002173
35280.000000 -0.000329
35340.000000 0.000516
35400.000000 -0.000637
35460.000000 -0.002789
35520.000000 -0.004939
35580.000000 -0.009088
35640.000000 -0.010236
35700.000000 -0.012382
35760.000000 -0.012530
35820.000000 -0.012676
35880.000000 -0.012819
35940.000000 -0.012959
36000.000000 -0.006096
36060.000000 -0.002229
36120.000000 0.002640
36180.000000 0.005513
36240.000000 0.005388
36300.000000 0.005267
36360.000000 0.007149
36420.000000 0.007034
36480.000000 0.005921
36540.000000 0.005811
36600.000000 0.003704
36660.000000 0.002600
36720.000000 0.001498
36780.000000 -0.001602
36840.000000 -0.001699
36900.000000 -0.000794
36960.000000 0.000114
37020.000000 0.000023
37080.000000 0.000935
37140.000000 -0.000150
37200.000000 -0.001234
37260.000000 -0.004315
37320.000000 -0.005394
37380.000000 -0.004471
37440.000000 -0.002546
37500.000000 0.000381
37560.000000 0.002310
37620.000000 0.004242
37680.000000 0.005175
37740.000000 0.007110
37800.000000 0.007048
37860.000000 0.006987
37920.000000 0.005929
37980.000000 0.004872
38040.000000 0.002818
38100.000000 -0.000234
38160.000000 -0.001285
38220.000000 -0.001333
38280.000000 0.001620
38340.000000 0.001576
38400.000000 0.001534
38460.000000 -0.000507
38520.000000 -0.003545
38580.000000 -0.009581
38640.000000 -0.010616
38700.000000 -0.011648
38760.000000 -0.007678
38820.000000 -0.003706
38880.000000 -0.002733
38940.000000 -0.002757
39000.000000 -0.002779
39060.000000 -0.004799
39120.000000 -0.004817
39180.000000 -0.002833
39240.000000 -0.000848
39300.000000 0.001140
39360.000000 0.004130
39420.000000 0.004122
39480.000000 0.004116
39540.000000 0.003112
39600.000000 0.003110
39660.000000 0.003109
39720.000000 0.003111
39780.000000 0.003115
39840.000000 0.005121
39900.000000 0.006129
39960.000000 0.006139
40020.000000 0.006151
40080.000000 0.005165
40140.000000 0.005181
40200.000000 0.005199
40260.000000 0.004219
40320.000000 0.003241
40380.000000 -0.000734
40440.000000 -0.004708
40500.000000 -0.009680
40560.000000 -0.009650
40620.000000 -0.004617
40680.000000 0.000417
40740.000000 0.002454
40800.000000 0.002492
40860.000000 0.001533
40920.000000 -0.000425
40980.000000 -0.002380
41040.000000 -0.006333
41100.000000 -0.006284
41160.000000 -0.006233
41220.000000 -0.003180
41280.000000 -0.000125
41340.000000 0.000932
41400.000000 0.002991
41460.000000 0.008052
41520.000000 0.008116
41580.000000 0.007181
41640.000000 0.007249
41700.000000 0.005319
41760.000000 0.003390
41820.000000 0.003464
41880.000000 0.000540
41940.000000 -0.004382
42000.000000 -0.007302
42060.000000 -0.009220
42120.000000 -0.012135
42180.000000 -0.012049
42240.000000 -0.011960
42300.000000 -0.010870
42360.000000 -0.009777
42420.000000 -0.007682
42480.000000 -0.007585
42540.000000 -0.003486
42600.000000 0.000615
42660.000000 0.001719
42720.000000 0.005824
42780.000000 0.005931
42840.000000 0.006041
42900.000000 0.006153
42960.000000 0.004266
43020.000000 0.002382
43080.000000 0.002500
43140.000000 0.002620
43200.000000 0.001742
