# Supplementary material for: Probabilistic tsunami forecasting for early warning
Source: Nat Commun. 2021 Sep 28;12:5677. doi: 10.1038/s41467-021-25815-w (PMC8479076; doi:10.1038/s41467-021-25815-w)
Supplement: Supplementary file 6 — Supplementary Dataset 3. Sea-level records. [file 41467_2021_25815_MOESM6_ESM.zip › sea_level_records/2015-11-17_Lefkas/koro.rad.rmn.txt]

-43200.000000 0.002017
-43140.000000 0.014274
-43080.000000 0.002529
-43020.000000 -0.002218
-42960.000000 0.009034
-42900.000000 0.012285
-42840.000000 -0.015466
-42780.000000 -0.007217
-42720.000000 0.000029
-42660.000000 0.000274
-42600.000000 -0.004482
-42540.000000 0.006761
-42480.000000 -0.015998
-42420.000000 0.007242
-42360.000000 -0.005520
-42300.000000 -0.007283
-42240.000000 -0.002047
-42180.000000 -0.012813
-42120.000000 -0.000580
-42060.000000 0.004652
-42000.000000 -0.000118
-41940.000000 0.002111
-41880.000000 0.010338
-41820.000000 0.004564
-41760.000000 -0.000211
-41700.000000 0.000012
-41640.000000 -0.014766
-41580.000000 -0.001545
-41520.000000 -0.001326
-41460.000000 0.005892
-41400.000000 -0.011891
-41340.000000 -0.011676
-41280.000000 0.001538
-41220.000000 0.002750
-41160.000000 -0.015039
-41100.000000 -0.018829
-41040.000000 -0.017621
-40980.000000 0.003586
-40920.000000 0.004792
-40860.000000 0.000996
-40800.000000 -0.003801
-40740.000000 -0.011600
-40680.000000 0.010600
-40620.000000 0.003799
-40560.000000 0.005996
-40500.000000 0.005192
-40440.000000 -0.002613
-40380.000000 -0.002420
-40320.000000 -0.001228
-40260.000000 0.001962
-40200.000000 0.004151
-40140.000000 0.001339
-40080.000000 -0.006475
-40020.000000 -0.004290
-39960.000000 0.005893
-39900.000000 -0.008925
-39840.000000 0.008256
-39780.000000 -0.002565
-39720.000000 0.001613
-39660.000000 0.001789
-39600.000000 -0.013036
-39540.000000 -0.001863
-39480.000000 0.003309
-39420.000000 -0.004520
-39360.000000 0.006649
-39300.000000 0.002817
-39240.000000 -0.000017
-39180.000000 0.000148
-39120.000000 0.003312
-39060.000000 -0.000526
-39000.000000 -0.029366
-38940.000000 -0.004207
-38880.000000 0.007951
-38820.000000 0.000107
-38760.000000 0.000262
-38700.000000 0.000415
-38640.000000 -0.000433
-38580.000000 -0.005283
-38520.000000 -0.003134
-38460.000000 -0.001987
-38400.000000 0.005159
-38340.000000 0.004304
-38280.000000 -0.002553
-38220.000000 0.006588
-38160.000000 -0.008272
-38100.000000 0.006867
-38040.000000 0.000004
-37980.000000 0.002139
-37920.000000 -0.013727
-37860.000000 -0.000594
-37800.000000 -0.006463
-37740.000000 -0.002334
-37680.000000 0.001794
-37620.000000 0.008921
-37560.000000 0.017046
-37500.000000 0.008170
-37440.000000 -0.000708
-37380.000000 -0.001587
-37320.000000 0.000532
-37260.000000 -0.000350
-37200.000000 0.007766
-37140.000000 0.001881
-37080.000000 -0.003005
-37020.000000 0.006107
-36960.000000 0.005218
-36900.000000 0.001327
-36840.000000 0.001435
-36780.000000 0.004542
-36720.000000 0.003648
-36660.000000 -0.003248
-36600.000000 -0.012144
-36540.000000 -0.012042
-36480.000000 0.011059
-36420.000000 0.004159
-36360.000000 -0.004741
-36300.000000 -0.004643
-36240.000000 -0.011545
-36180.000000 0.004552
-36120.000000 -0.000351
-36060.000000 -0.005255
-36000.000000 0.003841
-35940.000000 0.008937
-35880.000000 0.004032
-35820.000000 0.001127
-35760.000000 0.003222
-35700.000000 0.002316
-35640.000000 -0.002591
-35580.000000 -0.007499
-35520.000000 -0.005408
-35460.000000 -0.001319
-35400.000000 0.001769
-35340.000000 -0.008144
-35280.000000 0.001941
-35220.000000 -0.005976
-35160.000000 0.004106
-35100.000000 -0.010813
-35040.000000 0.007265
-34980.000000 0.007342
-34920.000000 0.007417
-34860.000000 0.005491
-34800.000000 -0.000438
-34740.000000 0.001631
-34680.000000 -0.008301
-34620.000000 -0.003236
-34560.000000 -0.007173
-34500.000000 -0.006113
-34440.000000 -0.005055
-34380.000000 0.003000
-34320.000000 -0.007947
-34260.000000 -0.002897
-34200.000000 -0.006851
-34140.000000 0.003193
-34080.000000 0.000234
-34020.000000 0.001273
-33960.000000 0.001308
-33900.000000 0.003340
-33840.000000 0.003370
-33780.000000 0.006396
-33720.000000 0.000420
-33660.000000 0.007441
-33600.000000 -0.002541
-33540.000000 0.009474
-33480.000000 -0.020514
-33420.000000 -0.020504
-33360.000000 -0.005497
-33300.000000 0.003507
-33240.000000 0.006508
-33180.000000 -0.004493
-33120.000000 0.003504
-33060.000000 -0.006503
-33000.000000 -0.002511
-32940.000000 -0.000523
-32880.000000 -0.000537
-32820.000000 0.006447
-32760.000000 0.005427
-32700.000000 0.004405
-32640.000000 0.004381
-32580.000000 0.008353
-32520.000000 -0.002677
-32460.000000 -0.019710
-32400.000000 -0.004746
-32340.000000 -0.004784
-32280.000000 -0.014826
-32220.000000 -0.015870
-32160.000000 -0.003917
-32100.000000 -0.002966
-32040.000000 -0.006018
-31980.000000 -0.008073
-31920.000000 -0.002130
-31860.000000 -0.002189
-31800.000000 0.000748
-31740.000000 0.007684
-31680.000000 0.003616
-31620.000000 0.003546
-31560.000000 0.008474
-31500.000000 0.008399
-31440.000000 -0.004674
-31380.000000 -0.002754
-31320.000000 -0.000836
-31260.000000 -0.005921
-31200.000000 -0.002008
-31140.000000 -0.002098
-31080.000000 -0.005189
-31020.000000 0.000718
-30960.000000 -0.003378
-30900.000000 0.020525
-30840.000000 -0.000574
-30780.000000 0.007326
-30720.000000 0.005224
-30660.000000 0.005120
-30600.000000 0.005015
-30540.000000 -0.002092
-30480.000000 0.016800
-30420.000000 -0.003310
-30360.000000 -0.000420
-30300.000000 -0.000533
-30240.000000 0.005354
-30180.000000 0.002240
-30120.000000 -0.002876
-30060.000000 -0.002992
-30000.000000 -0.007109
-29940.000000 -0.001228
-29880.000000 -0.002347
-29820.000000 0.015533
-29760.000000 -0.007588
-29700.000000 -0.007710
-29640.000000 -0.002833
-29580.000000 -0.005957
-29520.000000 -0.004082
-29460.000000 -0.004207
-29400.000000 -0.000334
-29340.000000 -0.000461
-29280.000000 0.005411
-29220.000000 -0.001718
-29160.000000 0.004152
-29100.000000 -0.003978
-29040.000000 -0.000109
-28980.000000 -0.004240
-28920.000000 0.010628
-28860.000000 0.009496
-28800.000000 0.001363
-28740.000000 0.001230
-28680.000000 0.008097
-28620.000000 0.013964
-28560.000000 -0.008170
-28500.000000 0.003696
-28440.000000 0.002562
-28380.000000 -0.003573
-28320.000000 0.009292
-28260.000000 0.010156
-28200.000000 0.008021
-28140.000000 0.004884
-28080.000000 0.003748
-28020.000000 0.003611
-27960.000000 -0.005526
-27900.000000 -0.006664
-27840.000000 -0.007801
-27780.000000 0.005061
-27720.000000 0.003923
-27660.000000 0.007785
-27600.000000 0.000647
-27540.000000 -0.011492
-27480.000000 0.002369
-27420.000000 -0.002771
-27360.000000 -0.013911
-27300.000000 -0.011051
-27240.000000 -0.003192
-27180.000000 -0.002334
-27120.000000 -0.006477
-27060.000000 -0.012620
-27000.000000 -0.002763
-26940.000000 0.005093
-26880.000000 0.000948
-26820.000000 -0.005197
-26760.000000 -0.001343
-26700.000000 0.001511
-26640.000000 0.010364
-26580.000000 0.007216
-26520.000000 -0.004933
-26460.000000 -0.000082
-26400.000000 0.001767
-26340.000000 -0.002385
-26280.000000 0.006462
-26220.000000 0.001308
-26160.000000 0.011153
-26100.000000 -0.005004
-26040.000000 0.008839
-25980.000000 0.002680
-25920.000000 0.008520
-25860.000000 0.011360
-25800.000000 0.013198
-25740.000000 -0.002965
-25680.000000 0.002872
-25620.000000 0.002708
-25560.000000 -0.008457
-25500.000000 -0.008623
-25440.000000 -0.015789
-25380.000000 -0.003956
-25320.000000 -0.004123
-25260.000000 -0.004291
-25200.000000 -0.001460
-25140.000000 -0.001629
-25080.000000 -0.000798
-25020.000000 -0.003968
-24960.000000 0.000862
-24900.000000 0.008692
-24840.000000 0.006522
-24780.000000 0.003351
-24720.000000 0.012181
-24660.000000 -0.006989
-24600.000000 -0.007159
-24540.000000 -0.010328
-24480.000000 0.001503
-24420.000000 -0.004666
-24360.000000 -0.005835
-24300.000000 0.002997
-24240.000000 0.002828
-24180.000000 -0.002341
-24120.000000 -0.003509
-24060.000000 -0.003678
-24000.000000 -0.012848
-23940.000000 -0.000017
-23880.000000 0.002813
-23820.000000 0.004643
-23760.000000 0.006473
-23700.000000 0.003302
-23640.000000 0.002130
-23580.000000 0.001958
-23520.000000 0.000786
-23460.000000 -0.006388
-23400.000000 -0.004562
-23340.000000 -0.003738
-23280.000000 0.003086
-23220.000000 -0.007092
-23160.000000 -0.003270
-23100.000000 -0.004451
-23040.000000 -0.004632
-22980.000000 -0.000815
-22920.000000 0.003001
-22860.000000 0.007816
-22800.000000 0.008629
-22740.000000 0.015441
-22680.000000 0.001252
-22620.000000 -0.002939
-22560.000000 -0.006131
-22500.000000 -0.006324
-22440.000000 -0.009519
-22380.000000 0.005285
-22320.000000 -0.001912
-22260.000000 0.000890
-22200.000000 0.001691
-22140.000000 -0.000509
-22080.000000 -0.001710
-22020.000000 0.003088
-21960.000000 0.005885
-21900.000000 0.007682
-21840.000000 -0.000522
-21780.000000 -0.001726
-21720.000000 0.007069
-21660.000000 0.013864
-21600.000000 0.014658
-21540.000000 0.008451
-21480.000000 -0.003756
-21420.000000 0.001037
-21360.000000 -0.003170
-21300.000000 0.003621
-21240.000000 -0.001587
-21180.000000 -0.003797
-21120.000000 -0.002006
-21060.000000 -0.001217
-21000.000000 -0.002427
-20940.000000 0.004362
-20880.000000 0.001150
-20820.000000 0.005938
-20760.000000 0.007725
-20700.000000 0.011512
-20640.000000 0.013299
-20580.000000 0.003085
-20520.000000 -0.003129
-20460.000000 -0.007344
-20400.000000 -0.014558
-20340.000000 0.001227
-20280.000000 -0.004987
-20220.000000 -0.000202
-20160.000000 0.000584
-20100.000000 0.000370
-20040.000000 -0.007843
-19980.000000 -0.013056
-19920.000000 -0.009268
-19860.000000 -0.001480
-19800.000000 0.005310
-19740.000000 -0.002899
-19680.000000 0.005892
-19620.000000 -0.001314
-19560.000000 -0.004520
-19500.000000 -0.002724
-19440.000000 -0.004927
-19380.000000 -0.006129
-19320.000000 -0.009329
-19260.000000 -0.012528
-19200.000000 -0.013726
-19140.000000 -0.001923
-19080.000000 -0.000118
-19020.000000 -0.005312
-18960.000000 -0.001505
-18900.000000 0.001304
-18840.000000 -0.003887
-18780.000000 0.000924
-18720.000000 0.005735
-18660.000000 0.004548
-18600.000000 -0.002639
-18540.000000 0.019175
-18480.000000 0.009990
-18420.000000 -0.006195
-18360.000000 -0.007379
-18300.000000 0.000437
-18240.000000 0.003254
-18180.000000 0.021071
-18120.000000 0.006888
-18060.000000 -0.001295
-18000.000000 0.002523
-17940.000000 0.006341
-17880.000000 0.003160
-17820.000000 -0.005020
-17760.000000 0.008800
-17700.000000 0.006621
-17640.000000 0.004443
-17580.000000 0.006265
-17520.000000 0.003089
-17460.000000 -0.008087
-17400.000000 0.010738
-17340.000000 0.010565
-17280.000000 0.004392
-17220.000000 -0.001779
-17160.000000 0.003050
-17100.000000 -0.003118
-17040.000000 -0.004286
-16980.000000 -0.004452
-16920.000000 -0.008617
-16860.000000 0.005219
-16800.000000 -0.017943
-16740.000000 0.003896
-16680.000000 0.007737
-16620.000000 0.010579
-16560.000000 -0.002578
-16500.000000 0.008267
-16440.000000 -0.003886
-16380.000000 -0.004038
-16320.000000 -0.007188
-16260.000000 -0.005337
-16200.000000 -0.014484
-16140.000000 0.001370
-16080.000000 -0.003773
-16020.000000 -0.000915
-15960.000000 0.022944
-15900.000000 0.001806
-15840.000000 0.008670
-15780.000000 0.003535
-15720.000000 0.015403
-15660.000000 -0.015728
-15600.000000 -0.002856
-15540.000000 -0.002983
-15480.000000 0.008893
-15420.000000 -0.002228
-15360.000000 0.013652
-15300.000000 -0.012465
-15240.000000 -0.003580
-15180.000000 -0.001693
-15120.000000 -0.010803
-15060.000000 -0.004911
-15000.000000 -0.004015
-14940.000000 0.016883
-14880.000000 0.007784
-14820.000000 0.007688
-14760.000000 -0.001406
-14700.000000 -0.001496
-14640.000000 0.011417
-14580.000000 -0.013667
-14520.000000 0.004253
-14460.000000 -0.007825
-14400.000000 0.003100
-14340.000000 0.001028
-14280.000000 -0.000041
-14220.000000 0.002893
-14160.000000 -0.007170
-14100.000000 0.004769
-14040.000000 -0.014288
-13980.000000 -0.008343
-13920.000000 -0.005395
-13860.000000 -0.001444
-13800.000000 0.014509
-13740.000000 0.007464
-13680.000000 -0.001578
-13620.000000 -0.001618
-13560.000000 -0.006655
-13500.000000 -0.009691
-13440.000000 0.004275
-13380.000000 0.007243
-13320.000000 0.004213
-13260.000000 0.006185
-13200.000000 -0.003842
-13140.000000 -0.022868
-13080.000000 0.000108
-13020.000000 0.000086
-12960.000000 -0.000935
-12900.000000 0.011046
-12840.000000 0.000028
-12780.000000 0.008012
-12720.000000 0.003997
-12660.000000 0.003984
-12600.000000 -0.002027
-12540.000000 -0.002037
-12480.000000 -0.001045
-12420.000000 0.009949
-12360.000000 -0.000055
-12300.000000 -0.000058
-12240.000000 -0.007058
-12180.000000 0.000943
-12120.000000 -0.010054
-12060.000000 -0.004048
-12000.000000 -0.003041
-11940.000000 0.000968
-11880.000000 0.003980
-11820.000000 -0.000006
-11760.000000 0.008010
-11700.000000 -0.000972
-11640.000000 0.003049
-11580.000000 0.003072
-11520.000000 -0.006902
-11460.000000 0.005126
-11400.000000 -0.000844
-11340.000000 -0.002812
-11280.000000 -0.001777
-11220.000000 -0.007740
-11160.000000 -0.011701
-11100.000000 -0.009659
-11040.000000 -0.004616
-10980.000000 -0.004570
-10920.000000 -0.005522
-10860.000000 -0.001472
-10800.000000 -0.016420
-10740.000000 0.009634
-10680.000000 0.012691
-10620.000000 0.011749
-10560.000000 0.012810
-10500.000000 -0.000128
-10440.000000 -0.001063
-10380.000000 0.006003
-10320.000000 -0.005928
-10260.000000 0.009142
-10200.000000 0.009214
-10140.000000 0.012287
-10080.000000 0.005362
-10020.000000 0.009439
-9960.000000 0.002518
-9900.000000 -0.002402
-9840.000000 -0.009320
-9780.000000 0.006763
-9720.000000 -0.002152
-9660.000000 -0.006066
-9600.000000 0.000022
-9540.000000 -0.003889
-9480.000000 -0.012798
-9420.000000 0.000294
-9360.000000 -0.002613
-9300.000000 -0.012519
-9240.000000 0.008576
-9180.000000 0.003673
-9120.000000 0.008771
-9060.000000 0.008870
-9000.000000 -0.001030
-8940.000000 -0.010929
-8880.000000 0.005174
-8820.000000 -0.004722
-8760.000000 0.003383
-8700.000000 -0.003511
-8640.000000 0.000597
-8580.000000 -0.011294
-8520.000000 -0.009183
-8460.000000 -0.009072
-8400.000000 0.008041
-8340.000000 -0.007844
-8280.000000 0.007271
-8220.000000 0.004388
-8160.000000 -0.010494
-8100.000000 -0.010375
-8040.000000 -0.000255
-7980.000000 0.001867
-7920.000000 -0.004010
-7860.000000 0.008114
-7800.000000 0.004239
-7740.000000 -0.001634
-7680.000000 0.001493
-7620.000000 0.008622
-7560.000000 -0.002247
-7500.000000 -0.000116
-7440.000000 0.005017
-7380.000000 0.011150
-7320.000000 -0.009715
-7260.000000 -0.003579
-7200.000000 -0.001442
-7140.000000 -0.001304
-7080.000000 -0.003166
-7020.000000 0.006974
-6960.000000 0.020115
-6900.000000 0.005257
-6840.000000 0.006400
-6780.000000 -0.013456
-6720.000000 -0.004310
-6660.000000 -0.021163
-6600.000000 -0.005015
-6540.000000 0.001135
-6480.000000 -0.007713
-6420.000000 -0.006560
-6360.000000 -0.000405
-6300.000000 -0.000249
-6240.000000 -0.013091
-6180.000000 -0.006931
-6120.000000 -0.001769
-6060.000000 -0.007606
-6000.000000 0.009560
-5940.000000 0.006727
-5880.000000 0.004897
-5820.000000 0.018068
-5760.000000 -0.001759
-5700.000000 0.006416
-5640.000000 0.011592
-5580.000000 -0.001230
-5520.000000 0.001950
-5460.000000 0.000132
-5400.000000 -0.012685
-5340.000000 0.003499
-5280.000000 0.016685
-5220.000000 0.009872
-5160.000000 -0.002939
-5100.000000 0.000250
-5040.000000 0.006441
-4980.000000 0.000632
-4920.000000 0.008825
-4860.000000 0.000018
-4800.000000 -0.008787
-4740.000000 0.000408
-4680.000000 0.003604
-4620.000000 0.005801
-4560.000000 -0.010001
-4500.000000 -0.003802
-4440.000000 -0.003603
-4380.000000 0.009598
-4320.000000 0.003799
-4260.000000 -0.006998
-4200.000000 0.000205
-4140.000000 -0.001591
-4080.000000 -0.004387
-4020.000000 -0.014181
-3960.000000 -0.011974
-3900.000000 0.001233
-3840.000000 0.001441
-3780.000000 0.015651
-3720.000000 0.000861
-3660.000000 0.006073
-3600.000000 -0.006715
-3540.000000 -0.002501
-3480.000000 -0.000286
-3420.000000 0.004930
-3360.000000 0.007147
-3300.000000 0.003365
-3240.000000 0.000585
-3180.000000 -0.005195
-3120.000000 0.004026
-3060.000000 -0.001752
-3000.000000 -0.005529
-2940.000000 0.007695
-2880.000000 0.000919
-2820.000000 0.001144
-2760.000000 0.006369
-2700.000000 0.005595
-2640.000000 -0.000179
-2580.000000 0.008047
-2520.000000 0.003274
-2460.000000 -0.012500
-2400.000000 -0.007274
-2340.000000 -0.007047
-2280.000000 -0.021821
-2220.000000 -0.006595
-2160.000000 -0.004369
-2100.000000 -0.001143
-2040.000000 -0.003918
-1980.000000 0.005308
-1920.000000 -0.000467
-1860.000000 0.008758
-1800.000000 0.009982
-1740.000000 0.007206
-1680.000000 -0.001571
-1620.000000 -0.003348
-1560.000000 -0.013127
-1500.000000 0.000094
-1440.000000 0.005314
-1380.000000 -0.006467
-1320.000000 0.001750
-1260.000000 0.000967
-1200.000000 0.004183
-1140.000000 -0.003602
-1080.000000 -0.004388
-1020.000000 0.005825
-960.000000 -0.000963
-900.000000 0.005249
-840.000000 0.002459
-780.000000 -0.009332
-720.000000 -0.001124
-660.000000 0.003083
-600.000000 -0.006711
-540.000000 0.004493
-480.000000 -0.010304
-420.000000 0.003899
-360.000000 0.000099
-300.000000 -0.000701
-240.000000 -0.004503
-180.000000 -0.000306
-120.000000 -0.010110
-60.000000 -0.013917
0.000000 -0.017724
60.000000 -0.006533
120.000000 -0.011344
180.000000 0.005844
240.000000 0.013030
300.000000 0.003214
360.000000 0.000397
420.000000 -0.001422
480.000000 -0.000242
540.000000 -0.002065
600.000000 0.003111
660.000000 0.004285
720.000000 0.003457
780.000000 0.002628
840.000000 -0.006203
900.000000 -0.008036
960.000000 0.004130
1020.000000 -0.003705
1080.000000 0.011459
1140.000000 0.005621
1200.000000 0.006783
1260.000000 0.010943
1320.000000 -0.001897
1380.000000 0.004262
1440.000000 -0.008580
1500.000000 -0.000423
1560.000000 0.005734
1620.000000 -0.004110
1680.000000 -0.008955
1740.000000 -0.003800
1800.000000 0.003353
1860.000000 0.012506
1920.000000 -0.002341
1980.000000 -0.008189
2040.000000 0.007962
2100.000000 -0.002888
2160.000000 -0.012738
2220.000000 -0.004589
2280.000000 0.000560
2340.000000 0.000708
2400.000000 -0.002145
2460.000000 -0.002999
2520.000000 -0.003854
2580.000000 -0.002709
2640.000000 0.002434
2700.000000 0.000577
2760.000000 0.004719
2820.000000 0.008861
2880.000000 -0.001999
2940.000000 0.005141
3000.000000 0.005281
3060.000000 0.000420
3120.000000 -0.006442
3180.000000 -0.000305
3240.000000 -0.009168
3300.000000 -0.005032
3360.000000 0.006103
3420.000000 0.006238
3480.000000 0.014372
3540.000000 0.000506
3600.000000 0.001639
3660.000000 -0.009229
3720.000000 -0.006097
3780.000000 -0.006966
3840.000000 0.008164
3900.000000 0.002294
3960.000000 0.010423
4020.000000 0.002552
4080.000000 0.001679
4140.000000 -0.004193
4200.000000 0.002933
4260.000000 -0.001941
4320.000000 0.004183
4380.000000 -0.001692
4440.000000 0.001431
4500.000000 0.009553
4560.000000 0.006675
4620.000000 -0.005205
4680.000000 -0.007086
4740.000000 -0.010967
4800.000000 -0.004850
4860.000000 -0.001734
4920.000000 0.002381
4980.000000 0.011494
5040.000000 0.003606
5100.000000 -0.002282
5160.000000 0.008828
5220.000000 0.003937
5280.000000 0.011045
5340.000000 -0.006847
5400.000000 -0.010741
5460.000000 -0.003635
5520.000000 -0.011531
5580.000000 -0.011427
5640.000000 -0.000325
5700.000000 -0.001223
5760.000000 0.004877
5820.000000 0.004976
5880.000000 0.009075
5940.000000 -0.006828
6000.000000 -0.001732
6060.000000 -0.001636
6120.000000 0.008459
6180.000000 0.004553
6240.000000 0.002646
6300.000000 0.001739
6360.000000 0.001831
6420.000000 -0.004078
6480.000000 -0.005988
6540.000000 -0.004899
6600.000000 -0.007810
6660.000000 0.004277
6720.000000 0.002364
6780.000000 -0.002550
6840.000000 0.009535
6900.000000 0.001620
6960.000000 0.003703
7020.000000 -0.000215
7080.000000 -0.005133
7140.000000 -0.000053
7200.000000 -0.002973
7260.000000 -0.002895
7320.000000 -0.006817
7380.000000 0.001259
7440.000000 -0.000665
7500.000000 0.003410
7560.000000 0.002484
7620.000000 -0.008443
7680.000000 -0.013371
7740.000000 -0.013300
7800.000000 -0.013229
7860.000000 -0.002160
7920.000000 -0.005091
7980.000000 0.003976
8040.000000 0.004043
8100.000000 0.006109
8160.000000 -0.002826
8220.000000 0.004238
8280.000000 0.005302
8340.000000 -0.000635
8400.000000 0.003427
8460.000000 -0.008512
8520.000000 0.003549
8580.000000 -0.000391
8640.000000 0.004669
8700.000000 0.008727
8760.000000 0.001785
8820.000000 -0.005157
8880.000000 -0.009101
8940.000000 -0.008045
9000.000000 0.003010
9060.000000 0.009065
9120.000000 0.011118
9180.000000 0.011171
9240.000000 -0.002777
9300.000000 0.004275
9360.000000 0.004325
9420.000000 -0.002625
9480.000000 -0.004577
9540.000000 0.001471
9600.000000 -0.007483
9660.000000 -0.006437
9720.000000 0.006608
9780.000000 -0.005349
9840.000000 -0.004306
9900.000000 0.007736
9960.000000 0.003777
10020.000000 0.003817
10080.000000 0.008856
10140.000000 0.008895
10200.000000 0.005933
10260.000000 0.001969
10320.000000 -0.005995
10380.000000 -0.005960
10440.000000 -0.003926
10500.000000 -0.001892
10560.000000 -0.008860
10620.000000 -0.001828
10680.000000 0.001203
10740.000000 0.002234
10800.000000 0.003264
10860.000000 -0.000706
10920.000000 -0.004676
10980.000000 0.001353
11040.000000 0.009383
11100.000000 -0.000588
11160.000000 -0.001559
11220.000000 0.003470
11280.000000 0.005499
11340.000000 0.009529
11400.000000 -0.003442
11460.000000 -0.003412
11520.000000 -0.005382
11580.000000 0.001648
11640.000000 -0.002321
11700.000000 -0.006291
11760.000000 0.004739
11820.000000 -0.004230
11880.000000 -0.001200
11940.000000 -0.001169
12000.000000 -0.007138
12060.000000 -0.013108
12120.000000 -0.005077
12180.000000 -0.009047
12240.000000 -0.003016
12300.000000 0.013014
12360.000000 0.007044
12420.000000 0.012074
12480.000000 0.005104
12540.000000 0.005133
12600.000000 -0.009839
12660.000000 -0.009811
12720.000000 -0.001784
12780.000000 -0.002757
12840.000000 -0.003731
12900.000000 -0.002706
12960.000000 0.000318
13020.000000 0.000341
13080.000000 0.006364
13140.000000 0.012386
13200.000000 0.007407
13260.000000 0.001428
13320.000000 0.008447
13380.000000 0.005465
13440.000000 0.004483
13500.000000 0.005499
13560.000000 -0.003486
13620.000000 -0.002473
13680.000000 -0.002460
13740.000000 -0.002449
13800.000000 0.000561
13860.000000 -0.000430
13920.000000 0.003577
13980.000000 -0.000417
14040.000000 -0.001412
14100.000000 -0.001408
14160.000000 -0.003406
14220.000000 -0.003405
14280.000000 -0.003405
14340.000000 0.001594
14400.000000 -0.004409
14460.000000 -0.009414
14520.000000 -0.009420
14580.000000 -0.004427
14640.000000 0.003564
14700.000000 0.019553
14760.000000 0.002541
14820.000000 -0.006472
14880.000000 -0.012487
14940.000000 -0.011503
15000.000000 0.002480
15060.000000 0.012462
15120.000000 0.002443
15180.000000 0.005423
15240.000000 -0.001598
15300.000000 -0.004620
15360.000000 0.001358
15420.000000 0.008335
15480.000000 0.017311
15540.000000 0.017288
15600.000000 -0.000737
15660.000000 0.002239
15720.000000 0.003214
15780.000000 0.004189
15840.000000 0.008165
15900.000000 0.004140
15960.000000 -0.000885
16020.000000 0.000091
16080.000000 -0.000933
16140.000000 0.001043
16200.000000 0.002020
16260.000000 -0.000002
16320.000000 -0.004023
16380.000000 0.000957
16440.000000 -0.004062
16500.000000 -0.006080
16560.000000 -0.005096
16620.000000 -0.008112
16680.000000 -0.008125
16740.000000 -0.002138
16800.000000 -0.004148
16860.000000 0.001843
16920.000000 -0.001164
16980.000000 -0.002170
17040.000000 -0.003173
17100.000000 -0.004175
17160.000000 -0.010175
17220.000000 0.003828
17280.000000 0.005832
17340.000000 0.002838
17400.000000 -0.001153
17460.000000 -0.001143
17520.000000 -0.006131
17580.000000 -0.008118
17640.000000 -0.005103
17700.000000 -0.005087
17760.000000 0.000931
17820.000000 -0.000049
17880.000000 0.001972
17940.000000 0.010994
18000.000000 0.009018
18060.000000 0.000044
18120.000000 -0.000929
18180.000000 0.007099
18240.000000 0.007129
18300.000000 0.007160
18360.000000 0.007193
18420.000000 0.002228
18480.000000 -0.000737
18540.000000 0.002300
18600.000000 0.005339
18660.000000 0.004379
18720.000000 0.005420
18780.000000 -0.003537
18840.000000 0.003507
18900.000000 -0.005447
18960.000000 -0.003400
19020.000000 0.000649
19080.000000 0.013699
19140.000000 0.010751
19200.000000 0.005804
19260.000000 -0.001141
19320.000000 -0.009084
19380.000000 -0.008026
19440.000000 0.003033
19500.000000 0.003095
19560.000000 0.009157
19620.000000 0.009221
19680.000000 0.001287
19740.000000 -0.008647
19800.000000 -0.002579
19860.000000 0.001489
19920.000000 -0.006442
19980.000000 -0.002372
20040.000000 -0.005301
20100.000000 -0.003231
20160.000000 0.006840
20220.000000 0.013910
20280.000000 0.017980
20340.000000 0.017050
20400.000000 0.012119
20460.000000 0.006187
20520.000000 -0.009746
20580.000000 -0.005681
20640.000000 -0.006618
20700.000000 0.002443
20760.000000 0.001502
20820.000000 0.010558
20880.000000 0.007612
20940.000000 -0.003338
21000.000000 -0.006290
21060.000000 -0.000246
21120.000000 0.013794
21180.000000 0.010832
21240.000000 0.009865
21300.000000 0.006895
21360.000000 -0.005078
21420.000000 -0.003055
21480.000000 -0.000036
21540.000000 0.000979
21600.000000 -0.004009
21660.000000 -0.006001
21720.000000 -0.006996
21780.000000 -0.009995
21840.000000 0.003002
21900.000000 -0.005004
21960.000000 -0.003014
22020.000000 -0.006028
22080.000000 -0.006044
22140.000000 0.000935
22200.000000 0.002911
22260.000000 0.002884
22320.000000 0.000853
22380.000000 -0.000182
22440.000000 -0.003221
22500.000000 -0.011264
22560.000000 -0.008311
22620.000000 -0.007362
22680.000000 -0.002417
22740.000000 0.000523
22800.000000 0.004458
22860.000000 -0.012611
22920.000000 -0.010686
22980.000000 -0.002766
23040.000000 -0.008851
23100.000000 0.000058
23160.000000 0.002962
23220.000000 -0.002141
23280.000000 -0.005249
23340.000000 0.007636
23400.000000 0.004515
23460.000000 0.004388
23520.000000 0.004254
23580.000000 -0.001886
23640.000000 -0.009033
23700.000000 -0.015186
23760.000000 -0.001345
23820.000000 -0.002511
23880.000000 0.006317
23940.000000 0.011139
24000.000000 0.007954
24060.000000 0.004763
24120.000000 -0.008433
24180.000000 -0.005635
24240.000000 -0.007843
24300.000000 -0.001057
24360.000000 0.006725
24420.000000 0.008501
24480.000000 0.000272
24540.000000 -0.002962
24600.000000 -0.009200
24660.000000 -0.012443
24720.000000 -0.008690
24780.000000 -0.013941
24840.000000 -0.019195
24900.000000 -0.011453
24960.000000 -0.005714
25020.000000 -0.002978
25080.000000 0.004756
25140.000000 -0.002513
25200.000000 -0.003784
25260.000000 -0.002056
25320.000000 -0.005330
25380.000000 -0.005606
25440.000000 0.009117
25500.000000 -0.004161
25560.000000 0.001560
25620.000000 0.001280
25680.000000 0.003000
25740.000000 -0.006281
25800.000000 -0.001563
25860.000000 0.000155
25920.000000 0.008873
25980.000000 0.014592
26040.000000 0.011310
26100.000000 0.015029
26160.000000 0.007748
26220.000000 0.000468
26280.000000 0.008189
26340.000000 0.006911
26400.000000 0.012634
26460.000000 0.009359
26520.000000 0.002085
26580.000000 -0.005188
26640.000000 -0.001459
26700.000000 -0.004729
26760.000000 0.001004
26820.000000 -0.000262
26880.000000 -0.002525
26940.000000 -0.000786
27000.000000 0.001955
27060.000000 -0.002301
27120.000000 0.002476
27180.000000 0.002257
27240.000000 0.006010
27300.000000 0.005765
27360.000000 0.001523
27420.000000 -0.010717
27480.000000 -0.002953
27540.000000 -0.003187
27600.000000 -0.002418
27660.000000 -0.002646
27720.000000 -0.004871
27780.000000 0.004908
27840.000000 0.002689
27900.000000 -0.002526
27960.000000 0.006263
28020.000000 -0.002946
28080.000000 -0.004151
28140.000000 -0.006353
28200.000000 0.001449
28260.000000 0.018254
28320.000000 0.017063
28380.000000 0.006874
28440.000000 0.006689
28500.000000 0.001507
28560.000000 -0.003671
28620.000000 0.001153
28680.000000 0.000980
28740.000000 0.008810
28800.000000 0.006642
28860.000000 -0.011523
28920.000000 -0.001685
28980.000000 0.006156
29040.000000 0.006998
29100.000000 0.006844
29160.000000 0.008691
29220.000000 0.004541
29280.000000 0.005394
29340.000000 -0.001752
29400.000000 0.001105
29460.000000 0.010964
29520.000000 0.009824
29580.000000 0.007687
29640.000000 0.001552
29700.000000 -0.009581
29760.000000 -0.013713
29820.000000 -0.005842
29880.000000 -0.002970
29940.000000 -0.002096
30000.000000 -0.001220
30060.000000 0.004658
30120.000000 -0.001462
30180.000000 0.002420
30240.000000 -0.000697
30300.000000 -0.000811
30360.000000 0.002076
30420.000000 0.004965
30480.000000 -0.004145
30540.000000 -0.009252
30600.000000 -0.009358
30660.000000 -0.003463
30720.000000 -0.007566
30780.000000 0.003332
30840.000000 0.002231
30900.000000 0.002131
30960.000000 0.000032
31020.000000 -0.001066
31080.000000 -0.008163
31140.000000 -0.011260
31200.000000 -0.004356
31260.000000 -0.006452
31320.000000 0.000452
31380.000000 0.005357
31440.000000 -0.002738
31500.000000 -0.002834
31560.000000 0.000071
31620.000000 -0.004026
31680.000000 -0.002122
31740.000000 0.003781
31800.000000 0.000683
31860.000000 0.000584
31920.000000 0.002485
31980.000000 -0.006615
32040.000000 -0.002716
32100.000000 0.001182
32160.000000 0.003079
32220.000000 0.009975
32280.000000 0.004870
32340.000000 0.004764
32400.000000 -0.003343
32460.000000 -0.001452
32520.000000 0.003439
32580.000000 0.003329
32640.000000 -0.005782
32700.000000 -0.005895
32760.000000 -0.010008
32820.000000 -0.002122
32880.000000 -0.000237
32940.000000 0.002647
33000.000000 -0.006470
33060.000000 -0.002588
33120.000000 -0.004706
33180.000000 0.002175
33240.000000 0.006055
33300.000000 0.005934
33360.000000 0.006813
33420.000000 0.014691
33480.000000 -0.003432
33540.000000 -0.002556
33600.000000 -0.004681
33660.000000 -0.006807
33720.000000 -0.003934
33780.000000 0.000937
33840.000000 -0.003193
33900.000000 0.000676
33960.000000 -0.003457
34020.000000 0.004409
34080.000000 0.000273
34140.000000 0.002136
34200.000000 0.000997
34260.000000 0.006857
34320.000000 -0.000284
34380.000000 0.011573
34440.000000 0.001429
34500.000000 -0.004717
34560.000000 -0.011863
34620.000000 -0.080011
34680.000000 -0.064161
34740.000000 -0.078311
34800.000000 0.000538
34860.000000 0.001385
34920.000000 0.006232
34980.000000 0.012078
35040.000000 0.007923
35100.000000 0.006767
35160.000000 -0.000389
35220.000000 -0.001545
35280.000000 0.000299
35340.000000 -0.003858
35400.000000 0.001985
35460.000000 0.003829
35520.000000 -0.001328
35580.000000 0.001516
35640.000000 -0.005641
35700.000000 -0.005795
35760.000000 -0.003951
35820.000000 -0.006106
35880.000000 -0.001260
35940.000000 -0.005414
36000.000000 -0.005568
36060.000000 -0.005720
36120.000000 0.005130
36180.000000 0.009980
36240.000000 -0.005167
36300.000000 -0.008314
36360.000000 -0.004459
36420.000000 0.000398
36480.000000 0.003257
36540.000000 0.002117
36600.000000 -0.000022
36660.000000 0.000842
36720.000000 -0.009294
36780.000000 -0.007428
36840.000000 -0.009560
36900.000000 -0.006691
36960.000000 -0.000820
37020.000000 0.004051
37080.000000 0.004925
37140.000000 0.000799
37200.000000 0.006675
37260.000000 0.002552
37320.000000 0.015430
37380.000000 0.013310
37440.000000 0.006191
37500.000000 0.001073
37560.000000 -0.001044
37620.000000 -0.001160
37680.000000 0.011726
37740.000000 0.003612
37800.000000 0.003500
37860.000000 -0.008611
37920.000000 -0.003721
37980.000000 -0.003830
38040.000000 -0.003938
38100.000000 -0.004044
38160.000000 0.005850
38220.000000 0.000746
38280.000000 0.010642
38340.000000 0.013540
38400.000000 -0.000562
38460.000000 0.005338
38520.000000 -0.003761
38580.000000 -0.001859
38640.000000 0.002044
38700.000000 -0.000053
38760.000000 -0.004148
38820.000000 0.000758
38880.000000 -0.003335
38940.000000 -0.001427
39000.000000 -0.001518
39060.000000 0.000392
39120.000000 0.004304
39180.000000 0.008216
39240.000000 -0.002871
39300.000000 0.004043
39360.000000 0.007958
39420.000000 0.000874
39480.000000 -0.005208
39540.000000 -0.005290
39600.000000 -0.005371
39660.000000 -0.003450
39720.000000 -0.005529
39780.000000 0.005393
39840.000000 0.004317
39900.000000 0.004241
39960.000000 0.001167
40020.000000 -0.000907
40080.000000 -0.002979
40140.000000 -0.006051
40200.000000 0.005879
40260.000000 0.004810
40320.000000 0.004741
40380.000000 0.007674
40440.000000 0.009608
40500.000000 0.008543
40560.000000 0.003479
40620.000000 -0.003584
40680.000000 0.004354
40740.000000 0.001293
40800.000000 -0.001767
40860.000000 -0.003826
40920.000000 -0.004883
40980.000000 -0.001940
41040.000000 0.004005
41100.000000 -0.004050
41160.000000 -0.000103
41220.000000 0.000845
41280.000000 0.008794
41340.000000 0.003744
41400.000000 0.004695
41460.000000 0.004647
41520.000000 0.007600
41580.000000 0.001555
41640.000000 -0.009490
41700.000000 -0.004533
41760.000000 -0.001575
41820.000000 -0.001616
41880.000000 -0.002655
41940.000000 -0.002694
42000.000000 -0.013732
42060.000000 -0.003768
42120.000000 0.003197
42180.000000 0.007163
42240.000000 0.008131
42300.000000 0.009099
42360.000000 -0.005931
42420.000000 -0.005960
42480.000000 0.000012
42540.000000 0.000985
42600.000000 0.003959
42660.000000 0.005935
42720.000000 0.000912
42780.000000 -0.005110
42840.000000 -0.013130
42900.000000 -0.006150
42960.000000 -0.006168
43020.000000 -0.006185
43080.000000 0.004800
43140.000000 0.002785
43200.000000 -0.008228
