# Supplementary material for: Probabilistic tsunami forecasting for early warning
Source: Nat Commun. 2021 Sep 28;12:5677. doi: 10.1038/s41467-021-25815-w (PMC8479076; doi:10.1038/s41467-021-25815-w)
Supplement: Supplementary file 6 — Supplementary Dataset 3. Sea-level records. [file 41467_2021_25815_MOESM6_ESM.zip › sea_level_records/2016-01-25_Gibraltar/alge.rad.rmn.txt]

-43200.000000 -0.008470
-43140.000000 -0.012965
-43080.000000 -0.009476
-43020.000000 -0.009005
-42960.000000 -0.012550
-42900.000000 -0.010112
-42840.000000 -0.008692
-42780.000000 -0.010288
-42720.000000 -0.011902
-42660.000000 -0.012533
-42600.000000 -0.007181
-42540.000000 -0.011846
-42480.000000 -0.006528
-42420.000000 -0.009227
-42360.000000 -0.008944
-42300.000000 -0.002678
-42240.000000 -0.002429
-42180.000000 -0.001198
-42120.000000 0.000016
-42060.000000 -0.000787
-42000.000000 -0.001608
-41940.000000 0.007554
-41880.000000 0.006698
-41820.000000 0.005825
-41760.000000 0.006934
-41700.000000 0.008026
-41640.000000 0.004100
-41580.000000 0.002156
-41520.000000 0.003195
-41460.000000 0.001216
-41400.000000 0.000220
-41340.000000 0.001205
-41280.000000 -0.002827
-41220.000000 0.002123
-41160.000000 -0.000944
-41100.000000 0.001970
-41040.000000 0.002867
-40980.000000 0.001746
-40920.000000 0.002607
-40860.000000 0.004449
-40800.000000 0.002274
-40740.000000 0.007081
-40680.000000 0.004870
-40620.000000 0.002641
-40560.000000 0.000393
-40500.000000 0.004128
-40440.000000 -0.000155
-40380.000000 -0.000457
-40320.000000 0.000223
-40260.000000 0.000885
-40200.000000 0.001528
-40140.000000 -0.000846
-40080.000000 -0.001239
-40020.000000 0.001350
-39960.000000 0.000920
-39900.000000 0.001472
-39840.000000 0.005006
-39780.000000 0.008521
-39720.000000 0.009018
-39660.000000 0.008496
-39600.000000 0.009956
-39540.000000 0.011397
-39480.000000 0.012820
-39420.000000 0.012224
-39360.000000 0.013610
-39300.000000 0.013977
-39240.000000 0.012326
-39180.000000 0.014655
-39120.000000 0.011967
-39060.000000 0.010259
-39000.000000 0.013533
-38940.000000 0.011788
-38880.000000 0.018025
-38820.000000 0.016242
-38760.000000 0.017442
-38700.000000 0.014622
-38640.000000 0.017784
-38580.000000 0.016927
-38520.000000 0.018051
-38460.000000 0.017156
-38400.000000 0.014243
-38340.000000 0.014311
-38280.000000 0.010360
-38220.000000 0.010391
-38160.000000 0.010403
-38100.000000 0.012396
-38040.000000 0.005371
-37980.000000 0.008327
-37920.000000 0.005264
-37860.000000 0.006183
-37800.000000 0.009083
-37740.000000 0.003965
-37680.000000 0.002828
-37620.000000 0.006673
-37560.000000 0.006500
-37500.000000 0.002308
-37440.000000 0.002098
-37380.000000 -0.001131
-37260.000000 -0.001642
-37200.000000 -0.001924
-37140.000000 -0.005225
-37080.000000 -0.004543
-37020.000000 -0.007879
-36960.000000 -0.004232
-36900.000000 -0.008603
-36840.000000 -0.006992
-36780.000000 0.000603
-36720.000000 -0.005820
-36660.000000 0.001740
-36600.000000 0.002283
-36540.000000 0.004810
-36480.000000 0.003320
-36420.000000 0.006813
-36360.000000 0.007290
-36300.000000 0.005751
-36240.000000 0.006195
-36180.000000 0.008624
-36120.000000 0.005036
-36060.000000 0.002431
-36000.000000 0.003810
-35940.000000 0.005173
-35880.000000 0.004518
-35820.000000 0.000845
-35760.000000 0.001153
-35700.000000 0.005442
-35640.000000 0.002710
-35580.000000 0.001971
-35520.000000 0.005207
-35460.000000 0.004419
-35400.000000 0.002607
-35340.000000 0.000770
-35280.000000 0.000908
-35220.000000 -0.003979
-35160.000000 -0.000891
-35100.000000 -0.000829
-35040.000000 -0.003792
-34980.000000 -0.001781
-34920.000000 -0.001795
-34860.000000 0.001164
-34800.000000 -0.001902
-34740.000000 0.003005
-34680.000000 0.001885
-34620.000000 -0.000261
-34560.000000 0.001566
-34500.000000 0.000365
-34440.000000 0.000137
-34380.000000 -0.004118
-34320.000000 0.000597
-34260.000000 -0.001715
-34200.000000 -0.003057
-34140.000000 -0.007428
-34080.000000 -0.004829
-34020.000000 -0.005261
-33960.000000 -0.006723
-33900.000000 -0.005217
-33840.000000 -0.001742
-33780.000000 -0.007300
-33720.000000 -0.003890
-33660.000000 -0.001513
-33600.000000 -0.002170
-33540.000000 0.000139
-33480.000000 0.002414
-33420.000000 0.000654
-33360.000000 0.000859
-33300.000000 0.003029
-33240.000000 0.000163
-33180.000000 -0.000738
-33120.000000 -0.001676
-33060.000000 -0.002649
-33000.000000 -0.008658
-32940.000000 -0.004703
-32880.000000 -0.010784
-32820.000000 -0.004901
-32760.000000 -0.010053
-32700.000000 -0.009240
-32640.000000 -0.008462
-32580.000000 -0.003718
-32520.000000 -0.005009
-32460.000000 0.002666
-32400.000000 -0.001693
-32340.000000 0.001914
-32280.000000 0.000488
-32220.000000 0.003028
-32160.000000 0.004535
-32100.000000 0.008008
-32040.000000 0.006449
-31980.000000 0.005856
-31920.000000 0.005229
-31860.000000 0.003570
-31800.000000 0.002876
-31740.000000 0.005150
-31680.000000 0.001389
-31620.000000 -0.001405
-31560.000000 -0.002232
-31500.000000 -0.001094
-31440.000000 -0.001990
-31380.000000 -0.003920
-31320.000000 -0.004884
-31260.000000 -0.004883
-31200.000000 -0.005917
-31140.000000 -0.008985
-31080.000000 -0.004089
-30960.000000 -0.006404
-30900.000000 -0.004615
-30840.000000 -0.003862
-30780.000000 -0.005146
-30720.000000 -0.001466
-30660.000000 0.000178
-30600.000000 0.005785
-30540.000000 0.001356
-30480.000000 0.001890
-30420.000000 0.003387
-30360.000000 0.005848
-30300.000000 0.000272
-30240.000000 -0.000341
-30180.000000 0.003010
-30120.000000 0.001323
-30000.000000 -0.000159
-29940.000000 0.000045
-29880.000000 -0.000788
-29820.000000 -0.002656
-29760.000000 -0.003560
-29700.000000 -0.009462
-29640.000000 -0.005437
-29580.000000 -0.010447
-29520.000000 -0.007492
-29460.000000 -0.004571
-29400.000000 -0.010684
-29340.000000 -0.006832
-29280.000000 0.001988
-29220.000000 -0.000226
-29160.000000 0.001527
-29100.000000 0.003247
-29040.000000 0.004935
-28980.000000 0.006591
-28920.000000 0.007214
-28860.000000 0.010806
-28800.000000 0.008367
-28740.000000 0.003897
-28680.000000 0.006395
-28620.000000 0.001864
-28560.000000 0.004302
-28500.000000 0.001711
-28440.000000 -0.000910
-28380.000000 -0.003560
-28320.000000 -0.000239
-28260.000000 -0.006945
-28200.000000 -0.004680
-28140.000000 -0.003442
-28080.000000 -0.006231
-28020.000000 -0.007047
-27960.000000 -0.006890
-27900.000000 -0.006758
-27840.000000 -0.007653
-27780.000000 -0.004573
-27720.000000 -0.002519
-27660.000000 -0.002490
-27600.000000 -0.001486
-27540.000000 -0.001506
-27480.000000 -0.002551
-27420.000000 -0.000620
-27360.000000 0.001287
-27300.000000 0.000170
-27240.000000 -0.002971
-27180.000000 -0.003135
-27120.000000 -0.001323
-27060.000000 -0.006535
-27000.000000 -0.002770
-26940.000000 -0.000028
-26880.000000 -0.002309
-26820.000000 0.001387
-26760.000000 -0.000940
-26700.000000 0.002711
-26640.000000 -0.001661
-26580.000000 -0.003055
-26520.000000 -0.002472
-26460.000000 -0.007910
-26400.000000 -0.007371
-26340.000000 -0.005853
-26280.000000 -0.003356
-26220.000000 -0.004881
-26160.000000 -0.004427
-26100.000000 -0.003994
-26040.000000 -0.002582
-25980.000000 0.002809
-25920.000000 0.001179
-25860.000000 -0.000471
-25800.000000 0.001858
-25740.000000 0.005167
-25680.000000 0.007455
-25620.000000 0.007724
-25560.000000 0.009973
-25500.000000 0.008203
-25440.000000 0.008414
-25380.000000 0.010606
-25320.000000 0.015780
-25260.000000 0.009936
-25200.000000 0.012075
-25140.000000 0.014198
-25080.000000 0.005303
-25020.000000 0.005393
-24960.000000 0.005467
-24900.000000 0.003525
-24840.000000 0.004568
-24780.000000 0.004597
-24720.000000 0.002610
-24660.000000 0.002608
-24600.000000 0.005592
-24540.000000 0.004562
-24480.000000 0.005518
-24420.000000 0.006460
-24360.000000 0.004389
-24300.000000 0.009303
-24240.000000 0.006205
-24180.000000 0.003126
-24120.000000 0.008002
-24060.000000 0.000865
-24000.000000 0.004715
-23940.000000 0.007553
-23880.000000 0.000379
-23820.000000 0.001193
-23760.000000 -0.000005
-23700.000000 0.001785
-23640.000000 -0.002436
-23580.000000 -0.006669
-23520.000000 -0.010912
-23460.000000 -0.011167
-23400.000000 -0.015464
-23340.000000 -0.014739
-23280.000000 -0.015023
-23220.000000 -0.013289
-23160.000000 -0.014595
-23100.000000 -0.011910
-23040.000000 -0.009209
-22980.000000 -0.007546
-22920.000000 -0.006867
-22860.000000 -0.002223
-22800.000000 -0.004589
-22740.000000 0.001036
-22680.000000 0.001650
-22620.000000 0.006256
-22560.000000 0.003851
-22500.000000 0.005437
-22440.000000 0.005013
-22380.000000 0.005579
-22320.000000 0.007120
-22260.000000 0.002668
-22200.000000 -0.000794
-22140.000000 -0.002266
-22080.000000 -0.004747
-22020.000000 -0.004238
-21960.000000 -0.005739
-21900.000000 -0.008250
-21840.000000 -0.002771
-21780.000000 -0.006301
-21720.000000 -0.002840
-21660.000000 -0.007390
-21600.000000 0.002051
-21540.000000 -0.003518
-21480.000000 0.001903
-21420.000000 -0.000685
-21360.000000 -0.004283
-21300.000000 0.004109
-21240.000000 0.001491
-21180.000000 -0.001137
-21120.000000 0.006226
-21060.000000 0.004579
-21000.000000 0.003922
-20940.000000 0.007255
-20880.000000 0.004579
-20820.000000 0.003893
-20760.000000 0.004198
-20700.000000 0.005494
-20640.000000 0.004780
-20580.000000 0.002057
-20520.000000 0.004315
-20460.000000 0.002575
-20400.000000 0.003827
-20340.000000 0.001070
-20280.000000 0.002304
-20220.000000 0.001529
-20160.000000 0.001744
-20100.000000 0.001954
-20040.000000 0.001155
-19980.000000 0.003347
-19920.000000 -0.000469
-19860.000000 -0.003294
-19800.000000 -0.003128
-19740.000000 0.000030
-19680.000000 -0.002821
-19620.000000 0.000319
-19560.000000 -0.002550
-19500.000000 0.001572
-19440.000000 -0.001314
-19380.000000 0.000790
-19320.000000 -0.003114
-19260.000000 -0.004027
-19200.000000 -0.002949
-19140.000000 -0.003880
-19080.000000 -0.003820
-19020.000000 -0.002768
-18960.000000 -0.002725
-18900.000000 -0.005691
-18840.000000 -0.005665
-18780.000000 -0.005648
-18720.000000 -0.005640
-18660.000000 -0.005640
-18600.000000 -0.000648
-18540.000000 -0.002664
-18480.000000 -0.002688
-18420.000000 -0.002720
-18360.000000 0.000240
-18300.000000 -0.000807
-18240.000000 0.001137
-18180.000000 0.004075
-18120.000000 0.003005
-18060.000000 0.008927
-18000.000000 0.006843
-17940.000000 0.005751
-17880.000000 0.004651
-17820.000000 0.005545
-17760.000000 0.004432
-17700.000000 0.003312
-17640.000000 0.002185
-17580.000000 0.002051
-17520.000000 0.001911
-17460.000000 0.000764
-17400.000000 -0.000389
-17340.000000 0.000451
-17280.000000 -0.000715
-17220.000000 0.000113
-17160.000000 0.001935
-17100.000000 0.002750
-17040.000000 0.000559
-16980.000000 0.001362
-16920.000000 -0.000841
-16860.000000 -0.002050
-16800.000000 0.001735
-16740.000000 0.001514
-16680.000000 -0.000713
-16560.000000 -0.001185
-16500.000000 -0.001429
-16440.000000 -0.002679
-16380.000000 -0.007936
-16320.000000 -0.004197
-16260.000000 -0.001465
-16200.000000 -0.002738
-16140.000000 -0.001017
-16080.000000 0.002698
-16020.000000 -0.000592
-15960.000000 0.006112
-15900.000000 -0.000190
-15840.000000 0.000503
-15780.000000 0.001191
-15720.000000 0.002873
-15540.000000 -0.001109
-15480.000000 -0.004445
-15300.000000 -0.006475
-15180.000000 -0.006177
-15120.000000 -0.007533
-15060.000000 -0.009891
-15000.000000 -0.012251
-14940.000000 -0.013614
-14880.000000 -0.009979
-14820.000000 -0.008346
-14760.000000 -0.007715
-14700.000000 -0.005086
-14640.000000 -0.008459
-14580.000000 -0.002834
-14520.000000 -0.002210
-14460.000000 -0.001589
-14400.000000 -0.003969
-14340.000000 -0.002350
-14280.000000 0.000267
-14220.000000 -0.005117
-14160.000000 -0.000503
-14100.000000 0.001111
-14040.000000 0.002723
-13980.000000 0.000335
-13920.000000 -0.000055
-13860.000000 0.002556
-13800.000000 0.001165
-13740.000000 0.002775
-13680.000000 0.004384
-13620.000000 0.002994
-13560.000000 0.003604
-13500.000000 0.001214
-13440.000000 0.005824
-13380.000000 0.005436
-13320.000000 0.001048
-13260.000000 0.004661
-13200.000000 0.005276
-13140.000000 0.006893
-13080.000000 0.004511
-13020.000000 0.005132
-12960.000000 0.001756
-12900.000000 0.001382
-12780.000000 -0.004354
-12720.000000 -0.003717
-12660.000000 -0.005075
-12600.000000 -0.004429
-12540.000000 -0.005778
-12300.000000 0.000876
-12240.000000 -0.002447
-12180.000000 -0.001765
-12120.000000 -0.001076
-12060.000000 0.001618
-12000.000000 0.000319
-11940.000000 0.000027
-11880.000000 0.000741
-11820.000000 0.001463
-11760.000000 -0.001808
-11700.000000 -0.001071
-11640.000000 -0.000325
-11580.000000 0.000429
-11520.000000 -0.001807
-11460.000000 -0.002033
-11400.000000 -0.004249
-11340.000000 -0.005454
-11280.000000 -0.005648
-11220.000000 -0.006829
-11160.000000 -0.003997
-11100.000000 -0.006152
-11040.000000 -0.002292
-10980.000000 -0.001417
-10920.000000 -0.003527
-10860.000000 -0.005620
-10800.000000 -0.003696
-10740.000000 -0.004754
-10680.000000 -0.000793
-10620.000000 -0.003813
-10560.000000 -0.003814
-10500.000000 -0.002794
-10440.000000 -0.002753
-10380.000000 -0.001691
-10320.000000 -0.000607
-10260.000000 0.000500
-10200.000000 0.002629
-10140.000000 -0.000220
-10080.000000 -0.000045
-10020.000000 -0.001846
-9960.000000 -0.003624
-9900.000000 -0.004379
-9840.000000 -0.006109
-9780.000000 -0.005816
-9720.000000 -0.004499
-9660.000000 -0.004158
-9600.000000 -0.002792
-9540.000000 -0.000402
-9480.000000 -0.000988
-9420.000000 -0.000549
-9360.000000 -0.000086
-9300.000000 -0.000598
-9240.000000 0.002914
-9180.000000 0.003452
-9120.000000 0.003015
-9060.000000 0.005603
-9000.000000 0.007216
-8940.000000 0.004856
-8880.000000 0.003521
-8820.000000 0.003213
-8760.000000 0.003931
-8700.000000 0.000677
-8640.000000 0.002450
-8580.000000 0.000250
-8520.000000 0.003078
-8460.000000 -0.000066
-8400.000000 -0.003182
-8340.000000 0.000729
-8280.000000 0.002669
-8220.000000 0.002637
-8160.000000 0.005634
-8100.000000 0.005659
-8040.000000 0.009712
-7980.000000 0.008795
-7920.000000 0.009906
-7860.000000 0.007022
-7800.000000 0.010190
-7740.000000 0.001388
-7680.000000 0.010581
-7620.000000 0.001839
-7560.000000 0.010088
-7500.000000 0.003409
-7440.000000 0.009764
-7380.000000 0.007154
-7320.000000 0.008578
-7260.000000 0.006038
-7200.000000 0.007535
-7140.000000 0.008121
-7080.000000 0.005694
-7020.000000 0.005304
-6960.000000 0.000953
-6900.000000 0.002640
-6840.000000 0.002368
-6780.000000 0.003192
-6720.000000 0.003058
-6660.000000 0.000906
-6600.000000 0.002795
-6540.000000 0.000724
-6480.000000 0.001695
-6420.000000 -0.000292
-6360.000000 0.003762
-6300.000000 0.001859
-6240.000000 0.005998
-6180.000000 0.003179
-6120.000000 0.003402
-6060.000000 0.000669
-6000.000000 0.000978
-5940.000000 0.001330
-5880.000000 -0.000274
-5820.000000 -0.001836
-5760.000000 -0.001354
-5700.000000 -0.006828
-5640.000000 -0.010259
-5580.000000 -0.007647
-5520.000000 -0.008990
-5460.000000 -0.011290
-5400.000000 -0.012547
-5340.000000 -0.009759
-5280.000000 -0.010928
-5220.000000 -0.011053
-5160.000000 -0.012133
-5100.000000 -0.007170
-5040.000000 -0.010163
-4980.000000 -0.005111
-4920.000000 -0.008015
-4860.000000 -0.011875
-4800.000000 -0.006690
-4740.000000 -0.005460
-4680.000000 -0.004248
-4620.000000 -0.003988
-4560.000000 -0.002623
-4500.000000 -0.001213
-4440.000000 0.002242
-4380.000000 0.003741
-4320.000000 0.004285
-4260.000000 0.006873
-4200.000000 0.006505
-4140.000000 0.003180
-4080.000000 0.006899
-4020.000000 0.007661
-3960.000000 0.005466
-3900.000000 0.005314
-3840.000000 0.009204
-3780.000000 0.007136
-3720.000000 0.008110
-3660.000000 0.010125
-3600.000000 0.011182
-3540.000000 0.011279
-3480.000000 0.010416
-3420.000000 0.011593
-3360.000000 0.011810
-3300.000000 0.011066
-3240.000000 0.016362
-3180.000000 0.013695
-3120.000000 0.018068
-3060.000000 0.017478
-3000.000000 0.014925
-2940.000000 0.015410
-2880.000000 0.014932
-2820.000000 0.015491
-2760.000000 0.014087
-2700.000000 0.013718
-2640.000000 0.010386
-2580.000000 0.007090
-2520.000000 0.007829
-2460.000000 0.004603
-2400.000000 0.005412
-2340.000000 0.006257
-2280.000000 0.004136
-2220.000000 0.002050
-2160.000000 0.001999
-2100.000000 -0.000017
-2040.000000 0.001002
-1980.000000 0.001055
-1920.000000 -0.001856
-1860.000000 -0.001731
-1800.000000 -0.003571
-1740.000000 -0.004376
-1680.000000 -0.001144
-1620.000000 -0.001877
-1560.000000 -0.001573
-1500.000000 -0.000233
-1440.000000 0.000144
-1380.000000 0.000557
-1320.000000 0.000007
-1260.000000 0.002495
-1200.000000 -0.000981
-1140.000000 -0.001419
-1080.000000 -0.005820
-1020.000000 -0.008183
-960.000000 -0.007509
-900.000000 -0.007797
-840.000000 -0.005048
-780.000000 -0.005261
-720.000000 -0.007436
-660.000000 -0.007574
-600.000000 -0.008673
-540.000000 -0.007735
-480.000000 -0.005759
-420.000000 -0.001746
-360.000000 -0.003694
-300.000000 -0.000605
-240.000000 -0.000479
-180.000000 0.001685
-120.000000 0.000886
-60.000000 0.005125
0.000000 0.004400
60.000000 0.000711
120.000000 0.002060
180.000000 -0.000556
240.000000 -0.000137
300.000000 -0.002682
360.000000 -0.006193
420.000000 -0.008669
540.000000 -0.009523
600.000000 -0.008901
660.000000 -0.005247
720.000000 -0.004563
780.000000 -0.004848
1140.000000 0.003035
1200.000000 0.000939
1260.000000 0.002868
1320.000000 0.004819
1380.000000 0.004792
1440.000000 0.003786
1500.000000 0.004801
1560.000000 0.005835
1620.000000 0.005890
1680.000000 0.005963
1740.000000 0.005055
1800.000000 0.007165
1860.000000 0.011294
1920.000000 0.011440
1980.000000 0.009603
2040.000000 0.012783
2100.000000 0.014979
2160.000000 0.014191
2220.000000 0.014419
2280.000000 0.014660
2340.000000 0.013916
2400.000000 0.012185
2460.000000 0.008467
2520.000000 0.006761
2580.000000 0.006066
2640.000000 0.002382
2700.000000 0.005708
2760.000000 0.007044
2820.000000 0.007389
2880.000000 0.006742
2940.000000 0.010104
3000.000000 0.009474
3060.000000 0.008851
3120.000000 0.012236
3180.000000 0.014629
3240.000000 0.010028
3300.000000 0.009434
3360.000000 0.009848
3420.000000 0.007268
3480.000000 0.001694
3540.000000 0.001126
3600.000000 0.000564
3660.000000 -0.002993
3720.000000 -0.005546
3780.000000 -0.008094
3840.000000 -0.008639
3900.000000 -0.005180
3960.000000 -0.001717
4020.000000 -0.002252
4080.000000 0.001217
4140.000000 -0.006311
4200.000000 -0.006836
4260.000000 -0.001359
4320.000000 -0.005878
4380.000000 -0.003395
4440.000000 -0.005909
4500.000000 -0.004421
4560.000000 -0.003932
4620.000000 -0.004441
4680.000000 -0.005950
4740.000000 -0.000458
4800.000000 -0.004966
4860.000000 -0.011474
4920.000000 -0.013984
4980.000000 -0.012496
5040.000000 -0.012012
5100.000000 -0.011530
5160.000000 -0.007053
5220.000000 -0.005580
5280.000000 -0.005113
5340.000000 -0.009652
5400.000000 -0.005198
5460.000000 -0.007751
5520.000000 -0.001311
5580.000000 0.003119
5640.000000 0.003541
5700.000000 -0.000047
5760.000000 -0.002646
5820.000000 -0.003256
5880.000000 -0.001878
5940.000000 0.002488
6000.000000 0.001840
6060.000000 0.000178
6120.000000 -0.001499
6180.000000 0.000808
6240.000000 -0.000900
6300.000000 -0.001626
6360.000000 0.001630
6420.000000 0.006867
6480.000000 0.009085
6540.000000 0.010283
6600.000000 0.011459
6660.000000 0.010613
6720.000000 0.007745
6780.000000 0.007853
6840.000000 0.004937
6900.000000 0.007996
6960.000000 0.005030
7020.000000 0.007037
7080.000000 0.003018
7140.000000 -0.000028
7200.000000 0.001898
7260.000000 0.002797
7320.000000 0.002668
7380.000000 -0.002489
7440.000000 -0.002674
7500.000000 0.000112
7560.000000 -0.004129
7620.000000 -0.003398
7680.000000 -0.003695
7740.000000 -0.002020
7800.000000 0.000628
7860.000000 -0.000751
7920.000000 -0.007157
7980.000000 -0.005589
8040.000000 -0.003048
8100.000000 -0.002534
8160.000000 -0.003046
8220.000000 -0.004585
8280.000000 -0.004151
8340.000000 -0.006743
8400.000000 -0.005362
8460.000000 -0.008008
8520.000000 -0.010649
8580.000000 -0.007322
8640.000000 -0.008026
8700.000000 -0.012787
8760.000000 -0.013575
8820.000000 -0.010392
8880.000000 -0.007236
8940.000000 -0.002108
9000.000000 -0.008009
9060.000000 -0.003937
9120.000000 0.000106
9180.000000 -0.000878
9240.000000 -0.000891
9300.000000 -0.001932
9360.000000 -0.001001
9420.000000 0.003901
9480.000000 0.006773
9540.000000 0.004617
9600.000000 0.006431
9660.000000 0.001216
9720.000000 -0.002030
9780.000000 -0.002305
9840.000000 -0.004611
9900.000000 -0.001948
9960.000000 -0.003315
10020.000000 -0.001713
10080.000000 -0.004142
10140.000000 -0.007602
10200.000000 -0.008093
10260.000000 -0.000615
10320.000000 0.003832
10380.000000 0.003247
10440.000000 0.006631
10500.000000 0.003983
10560.000000 0.005304
10620.000000 0.002592
10680.000000 0.000849
10740.000000 0.003074
10800.000000 0.004267
10860.000000 0.000429
10920.000000 -0.002442
10980.000000 -0.007344
11040.000000 -0.014278
11100.000000 -0.012243
11160.000000 -0.013239
11220.000000 -0.017267
11280.000000 -0.014325
11340.000000 -0.011415
11400.000000 -0.009535
11460.000000 -0.009687
11520.000000 -0.001869
11580.000000 -0.000081
11640.000000 0.000675
11700.000000 0.005402
11760.000000 0.007097
11820.000000 0.007763
11880.000000 0.011398
11940.000000 0.006003
12000.000000 0.004578
12060.000000 0.005123
12120.000000 0.003638
12180.000000 0.003124
12240.000000 0.000580
12300.000000 0.001006
12360.000000 -0.003597
12420.000000 -0.009228
12480.000000 -0.008889
12540.000000 -0.009579
12600.000000 -0.006297
12660.000000 -0.005043
12720.000000 -0.000818
12780.000000 -0.002620
12840.000000 -0.000450
12900.000000 -0.000308
12960.000000 0.002807
13020.000000 0.002895
13080.000000 0.004955
13140.000000 0.001989
13200.000000 0.002996
13260.000000 0.000977
13320.000000 -0.000069
13380.000000 0.001858
13440.000000 0.004759
13500.000000 0.006634
13560.000000 0.003482
13620.000000 0.000304
13680.000000 0.001099
13740.000000 -0.002133
13800.000000 0.001610
13860.000000 -0.000675
13920.000000 -0.003987
13980.000000 -0.002325
14040.000000 -0.003690
14100.000000 -0.005082
14160.000000 -0.006501
14220.000000 -0.003947
14280.000000 -0.003421
14340.000000 -0.003921
14400.000000 0.000550
14460.000000 0.001994
14520.000000 0.004411
14580.000000 0.002800
14640.000000 0.010160
14700.000000 0.010493
14760.000000 0.012798
14820.000000 0.014074
14880.000000 0.014323
14940.000000 0.016542
15000.000000 0.013734
15060.000000 0.010896
15120.000000 0.007030
15180.000000 0.009136
15240.000000 0.006213
15300.000000 0.007260
15360.000000 0.005280
15420.000000 0.001270
15480.000000 0.000231
15540.000000 0.000164
15600.000000 -0.001933
15660.000000 -0.002059
15720.000000 -0.003213
15780.000000 0.000603
15840.000000 0.000390
15900.000000 -0.001853
15960.000000 -0.001125
16020.000000 -0.001427
16080.000000 -0.002758
16140.000000 0.001881
16200.000000 -0.001510
16260.000000 -0.001931
16320.000000 -0.003381
16380.000000 -0.003862
16440.000000 -0.007373
16500.000000 -0.002915
16560.000000 -0.004487
16620.000000 -0.001091
16680.000000 -0.003725
16740.000000 -0.001391
16800.000000 -0.007088
16860.000000 -0.002816
16920.000000 -0.005577
16980.000000 -0.004370
17040.000000 -0.000194
17100.000000 -0.005052
17160.000000 -0.005941
17220.000000 -0.005863
17280.000000 -0.005817
17340.000000 -0.002803
17400.000000 -0.002822
17460.000000 -0.005872
17520.000000 -0.006955
17580.000000 -0.005070
17640.000000 -0.007217
17700.000000 -0.001396
17760.000000 -0.002606
17820.000000 0.001152
17880.000000 0.003879
17940.000000 0.004574
18000.000000 0.006238
18060.000000 0.003871
18120.000000 0.004472
18180.000000 0.005043
18240.000000 0.004584
18300.000000 0.005094
18360.000000 -0.000426
18420.000000 -0.001975
18480.000000 -0.004555
18540.000000 -0.004163
18600.000000 -0.002800
18660.000000 -0.000467
18720.000000 -0.000161
18780.000000 -0.004884
18840.000000 -0.005634
18900.000000 -0.005411
18960.000000 -0.005216
19020.000000 -0.006047
19080.000000 -0.003905
19140.000000 -0.003790
19200.000000 -0.004700
19260.000000 -0.006636
19320.000000 -0.008597
19380.000000 -0.005584
19440.000000 0.001404
19500.000000 -0.001633
19560.000000 -0.000694
19620.000000 -0.005780
19680.000000 -0.002891
19740.000000 -0.006025
19800.000000 -0.001184
19860.000000 -0.006367
19920.000000 -0.001573
19980.000000 -0.000803
20040.000000 -0.002056
20100.000000 0.003668
20160.000000 -0.000631
20220.000000 0.004048
20280.000000 0.003704
20340.000000 0.003340
20400.000000 -0.000046
20460.000000 0.003548
20520.000000 -0.002878
20580.000000 -0.003323
20640.000000 -0.007787
20700.000000 -0.003269
20760.000000 -0.004768
20820.000000 -0.004284
20880.000000 -0.006816
20940.000000 -0.007365
21000.000000 -0.002928
21060.000000 -0.004506
21120.000000 -0.002098
21180.000000 -0.003704
21240.000000 0.003676
21300.000000 0.002044
21360.000000 0.005399
21420.000000 0.002743
21480.000000 0.002075
21540.000000 0.005395
21600.000000 0.006705
21660.000000 0.006004
21720.000000 0.007294
21780.000000 0.002574
21840.000000 0.002845
21900.000000 0.001107
21960.000000 0.002360
22020.000000 0.003605
22080.000000 0.003842
22140.000000 0.007071
22200.000000 0.006293
22260.000000 0.004506
22320.000000 0.006713
22380.000000 0.008912
22440.000000 0.011105
22500.000000 0.011290
22560.000000 0.012469
22620.000000 0.009641
22680.000000 0.011806
22740.000000 0.010965
22800.000000 0.011117
22860.000000 0.008262
22920.000000 0.005400
22980.000000 0.002531
23040.000000 0.001655
23100.000000 -0.002229
23160.000000 0.000881
23220.000000 0.002983
23280.000000 0.006079
23340.000000 0.005166
23400.000000 0.007247
23460.000000 0.006321
23520.000000 0.007387
23580.000000 0.004446
23640.000000 0.003498
23700.000000 0.001544
23760.000000 -0.000418
23820.000000 0.000615
23880.000000 -0.002360
23940.000000 -0.002340
24000.000000 -0.003327
24060.000000 -0.006319
24120.000000 -0.004318
24180.000000 0.002679
24240.000000 0.000669
24300.000000 -0.000346
24360.000000 0.002634
24420.000000 0.000609
24480.000000 -0.000421
24540.000000 -0.001456
24600.000000 -0.003495
24660.000000 0.000460
24720.000000 0.003412
24780.000000 0.001358
24840.000000 0.000301
24900.000000 0.001239
24960.000000 -0.001827
25020.000000 -0.002898
25080.000000 -0.002972
25140.000000 -0.001051
25200.000000 -0.001134
25260.000000 -0.002221
25320.000000 -0.000313
25380.000000 0.000590
25440.000000 0.000489
25500.000000 0.003383
25560.000000 0.005272
25620.000000 0.006156
25680.000000 0.004034
25740.000000 0.001907
25800.000000 -0.000226
25860.000000 -0.002364
25920.000000 -0.006509
25980.000000 -0.007659
26040.000000 -0.008815
26100.000000 -0.008977
26160.000000 -0.012185
26220.000000 -0.013400
26280.000000 -0.015620
26340.000000 -0.013843
26400.000000 -0.015070
26460.000000 -0.014298
26520.000000 -0.013527
26580.000000 -0.014756
26640.000000 -0.016960
26700.000000 -0.016168
26760.000000 -0.014379
26820.000000 -0.015595
26880.000000 -0.014814
26940.000000 -0.015038
27000.000000 -0.010267
27060.000000 -0.011500
27120.000000 -0.007738
27180.000000 -0.005982
27240.000000 -0.003232
27300.000000 -0.000488
27360.000000 0.001250
27420.000000 0.008980
27480.000000 0.005704
27540.000000 0.004419
27600.000000 0.007127
27660.000000 0.012827
27720.000000 0.009518
27780.000000 0.011200
27840.000000 0.009874
27900.000000 0.011539
27960.000000 0.007195
28020.000000 0.005843
28080.000000 0.007481
28140.000000 -0.001888
28200.000000 0.002734
28260.000000 0.000349
28320.000000 -0.001044
28380.000000 -0.002443
28440.000000 -0.004848
28500.000000 -0.007258
28560.000000 -0.007673
28620.000000 -0.005091
28680.000000 -0.002512
28740.000000 -0.000936
28800.000000 0.001640
28860.000000 0.003215
28920.000000 0.006790
28980.000000 0.010367
29040.000000 0.011945
29100.000000 0.016525
29160.000000 0.017109
29220.000000 0.020696
29280.000000 0.019287
29340.000000 0.011882
29400.000000 0.011482
29460.000000 0.012087
29520.000000 0.005698
29580.000000 0.002315
29640.000000 0.003938
29700.000000 -0.001432
29760.000000 -0.007796
29820.000000 -0.011152
29880.000000 -0.016502
29940.000000 -0.013845
30000.000000 -0.014181
30060.000000 -0.010510
30120.000000 -0.010832
30180.000000 -0.009147
30240.000000 -0.011455
30300.000000 -0.009757
30360.000000 -0.008052
30420.000000 -0.006340
30480.000000 -0.005621
30540.000000 -0.000895
30600.000000 -0.001163
30660.000000 -0.000423
30720.000000 0.002323
30780.000000 0.001077
30840.000000 0.003838
30900.000000 0.002607
30960.000000 0.004384
31020.000000 0.003168
31080.000000 0.001961
31140.000000 -0.000238
31200.000000 -0.000429
31260.000000 0.003389
31320.000000 0.002215
31380.000000 0.002050
31440.000000 0.000894
31500.000000 -0.002253
31560.000000 0.000609
31620.000000 -0.002519
31680.000000 0.000362
31740.000000 0.000253
31800.000000 0.001154
31860.000000 -0.003934
31920.000000 -0.000012
31980.000000 -0.005078
32040.000000 -0.002132
32100.000000 0.001826
32160.000000 0.004797
32220.000000 0.002781
32280.000000 -0.000220
32340.000000 -0.004207
32400.000000 -0.010178
32460.000000 -0.007134
32520.000000 -0.006068
32580.000000 -0.009991
32640.000000 -0.005896
32700.000000 -0.007783
32760.000000 -0.009652
32820.000000 -0.007502
32880.000000 -0.008331
32940.000000 -0.003140
33000.000000 -0.003933
33060.000000 0.002294
33120.000000 0.003541
33180.000000 0.005810
33240.000000 0.004101
33300.000000 0.006412
33360.000000 0.004745
33420.000000 0.006099
33480.000000 0.006473
33540.000000 0.004869
33600.000000 0.000286
34620.000000 0.004540
34680.000000 0.003349
34740.000000 0.004186
34800.000000 0.005050
34860.000000 0.003943
34920.000000 0.004865
34980.000000 0.006816
35040.000000 0.005798
35100.000000 0.002868
35160.000000 0.000968
35220.000000 0.006100
35280.000000 0.004266
35340.000000 0.003466
35400.000000 0.003702
35460.000000 0.002975
35520.000000 0.003287
35580.000000 0.001636
35640.000000 0.006025
35700.000000 0.004453
35760.000000 0.004919
35820.000000 0.004424
35880.000000 0.000968
35940.000000 0.002550
36000.000000 0.004169
36060.000000 0.004826
36120.000000 0.004519
36180.000000 0.002250
36240.000000 0.003017
36300.000000 0.003820
36360.000000 0.006659
36420.000000 0.002533
36480.000000 0.003443
36540.000000 0.001388
36600.000000 0.001367
36660.000000 0.000381
36720.000000 -0.002570
36780.000000 -0.001487
36840.000000 0.000630
36900.000000 0.000781
36960.000000 0.000966
37020.000000 0.000185
37080.000000 0.002438
37140.000000 0.003724
37200.000000 0.006043
37260.000000 0.005396
37320.000000 0.004782
37380.000000 0.010201
37440.000000 0.003654
37500.000000 0.007139
37560.000000 -0.004342
37620.000000 0.003210
37680.000000 0.000794
37740.000000 0.000412
37800.000000 -0.001938
37860.000000 -0.003254
37920.000000 -0.000538
37980.000000 -0.004789
38040.000000 -0.005007
38100.000000 0.002807
38160.000000 -0.008345
38220.000000 -0.001465
38280.000000 -0.000553
38340.000000 0.003393
38400.000000 0.008371
38460.000000 0.003382
38520.000000 0.010425
38580.000000 0.008501
38640.000000 0.010610
38700.000000 0.010751
38760.000000 0.010925
38820.000000 0.011132
38880.000000 0.007372
38940.000000 0.009644
39000.000000 0.004948
39060.000000 0.005285
39120.000000 0.001655
39180.000000 0.009058
39240.000000 -0.000507
39300.000000 0.003961
39360.000000 0.002462
39420.000000 0.001995
39480.000000 -0.000439
39540.000000 0.002160
39600.000000 0.006791
39660.000000 0.008455
39720.000000 0.006152
39780.000000 0.006882
39840.000000 0.005644
39900.000000 0.010439
39960.000000 0.011267
40020.000000 0.015128
40080.000000 0.015021
40140.000000 0.010947
40200.000000 0.009906
40260.000000 0.006898
40320.000000 0.007923
40380.000000 0.004981
40440.000000 0.005071
40560.000000 0.005351
40620.000000 -0.003460
40680.000000 -0.002238
40740.000000 -0.006983
40800.000000 -0.008694
41160.000000 -0.005273
41220.000000 -0.003754
41280.000000 -0.001201
41340.000000 -0.000616
41400.000000 0.002003
41460.000000 0.002654
41520.000000 0.004339
41580.000000 0.007057
41640.000000 0.007808
41700.000000 0.008593
41760.000000 0.005410
41820.000000 0.005261
41880.000000 0.004145
41940.000000 0.001062
42000.000000 -0.004988
42060.000000 -0.004004
42120.000000 -0.011987
42180.000000 -0.012937
42240.000000 -0.014853
42300.000000 -0.020736
42360.000000 -0.017586
42420.000000 -0.019402
42480.000000 -0.016185
42540.000000 -0.016935
42600.000000 -0.010651
42660.000000 -0.010334
42720.000000 -0.007983
42780.000000 -0.004599
42840.000000 -0.003182
42900.000000 -0.001731
42960.000000 -0.004246
43020.000000 -0.006728
43080.000000 -0.002177
43140.000000 -0.001592
43200.000000 -0.003974
