# Supplementary material for: Probabilistic tsunami forecasting for early warning
Source: Nat Commun. 2021 Sep 28;12:5677. doi: 10.1038/s41467-021-25815-w (PMC8479076; doi:10.1038/s41467-021-25815-w)
Supplement: Supplementary file 6 — Supplementary Dataset 3. Sea-level records. [file 41467_2021_25815_MOESM6_ESM.zip › sea_level_records/2016-01-25_Gibraltar/alme.rad.rmn.txt]

-43200.000000 -0.018355
-43140.000000 -0.011055
-43080.000000 -0.011765
-43020.000000 -0.008484
-42960.000000 0.001786
-42900.000000 -0.002955
-42840.000000 0.004295
-42780.000000 0.011535
-42720.000000 0.010764
-42660.000000 0.011984
-42600.000000 0.012193
-42540.000000 0.012392
-42480.000000 0.010581
-42420.000000 0.003760
-42360.000000 0.008929
-42300.000000 0.005088
-42240.000000 0.001236
-42180.000000 0.004375
-42120.000000 -0.001497
-42060.000000 -0.002379
-42000.000000 -0.008271
-41940.000000 -0.007173
-41880.000000 -0.002085
-41820.000000 -0.002007
-41760.000000 0.000061
-41700.000000 -0.000881
-41640.000000 -0.009834
-41580.000000 -0.002797
-41520.000000 -0.000769
-41460.000000 -0.001752
-41400.000000 -0.003745
-41340.000000 -0.007748
-41280.000000 -0.001761
-41220.000000 -0.010784
-41160.000000 -0.007817
-41100.000000 0.001140
-41040.000000 -0.001914
-40980.000000 -0.001977
-40920.000000 -0.006051
-40860.000000 -0.006135
-40800.000000 0.000771
-40740.000000 -0.000333
-40680.000000 -0.004447
-40620.000000 -0.005571
-40560.000000 -0.009705
-40500.000000 -0.005850
-40440.000000 -0.002004
-40380.000000 -0.002169
-40320.000000 0.000656
-40260.000000 0.001471
-40200.000000 0.004276
-40140.000000 0.003070
-40080.000000 0.013855
-40020.000000 0.019629
-39960.000000 0.015393
-39900.000000 0.015147
-39840.000000 0.021891
-39780.000000 0.021624
-39720.000000 0.020348
-39660.000000 0.020061
-39600.000000 0.012764
-39540.000000 0.012456
-39480.000000 0.012139
-39420.000000 0.005811
-39360.000000 0.006473
-39300.000000 0.007124
-39240.000000 0.003766
-39180.000000 0.004397
-39120.000000 -0.000982
-39060.000000 -0.000371
-39000.000000 -0.000771
-38940.000000 -0.004181
-38880.000000 0.002399
-38820.000000 -0.003031
-38760.000000 -0.004472
-38700.000000 -0.005923
-38640.000000 -0.003384
-38580.000000 -0.003855
-38520.000000 -0.002337
-38460.000000 -0.000829
-38400.000000 -0.002331
-38340.000000 -0.000843
-38280.000000 0.002634
-38220.000000 0.005101
-38160.000000 -0.000443
-38100.000000 0.003004
-38040.000000 0.007440
-37980.000000 0.006865
-37920.000000 0.005281
-37860.000000 0.005686
-37800.000000 -0.001919
-37740.000000 0.002466
-37680.000000 -0.004160
-37620.000000 -0.001796
-37560.000000 -0.000442
-37500.000000 -0.007099
-37440.000000 -0.008765
-37380.000000 -0.005442
-37320.000000 -0.006129
-37260.000000 -0.003827
-37200.000000 -0.003535
-37140.000000 0.000748
-37080.000000 0.001019
-37020.000000 0.000281
-36960.000000 0.001533
-36900.000000 -0.000226
-36840.000000 0.005005
-36780.000000 -0.000773
-36720.000000 0.000438
-36660.000000 -0.002361
-36600.000000 -0.001170
-36540.000000 -0.000989
-36480.000000 -0.003817
-36420.000000 0.001344
-36360.000000 0.003496
-36300.000000 -0.000362
-36240.000000 -0.003229
-36180.000000 0.000894
-36120.000000 0.004008
-36060.000000 -0.000888
-36000.000000 0.005208
-35940.000000 0.004295
-35880.000000 0.001374
-35820.000000 0.007444
-35760.000000 0.002506
-35700.000000 0.005560
-35640.000000 0.003596
-35580.000000 0.004622
-35520.000000 0.001638
-35460.000000 0.004645
-35400.000000 0.003641
-35340.000000 0.000628
-35280.000000 0.002605
-35220.000000 0.001572
-35160.000000 -0.001472
-35100.000000 0.002474
-35040.000000 -0.001591
-34980.000000 -0.000666
-34920.000000 0.000247
-34860.000000 0.000149
-34800.000000 0.001039
-34740.000000 -0.004082
-34680.000000 -0.003216
-34620.000000 0.000639
-34560.000000 -0.003518
-34500.000000 -0.002687
-34440.000000 -0.000869
-34380.000000 -0.004063
-34320.000000 -0.007269
-34260.000000 -0.004488
-34200.000000 -0.004719
-34140.000000 -0.003962
-34080.000000 -0.009217
-34020.000000 -0.009485
-33960.000000 -0.008764
-33900.000000 -0.010056
-33840.000000 -0.010359
-33780.000000 -0.009674
-33720.000000 -0.006000
-33660.000000 -0.003338
-33600.000000 0.000312
-33540.000000 -0.002049
-33480.000000 0.002579
-33420.000000 0.006195
-33360.000000 0.003800
-33300.000000 0.006394
-33240.000000 0.003977
-33180.000000 0.003549
-33120.000000 0.004110
-33060.000000 0.003660
-33000.000000 0.004199
-32940.000000 0.005727
-32880.000000 0.002244
-32820.000000 0.003750
-32760.000000 0.003246
-32700.000000 0.001730
-32640.000000 -0.000797
-32580.000000 -0.003334
-32520.000000 -0.004882
-32460.000000 -0.003441
-32400.000000 0.001989
-32340.000000 -0.002592
-32280.000000 -0.000183
-32220.000000 -0.005784
-32160.000000 0.001604
-32100.000000 -0.006019
-32040.000000 -0.002652
-31980.000000 -0.001295
-31920.000000 0.000051
-31860.000000 -0.002614
-31800.000000 0.000711
-31740.000000 0.004025
-31680.000000 0.005329
-31620.000000 0.003623
-31560.000000 0.009906
-31500.000000 0.008178
-31440.000000 0.006441
-31380.000000 0.003692
-31320.000000 0.004934
-31260.000000 0.006166
-31200.000000 0.000388
-31140.000000 0.001600
-31080.000000 -0.001198
-31020.000000 -0.003006
-30960.000000 -0.002822
-30900.000000 -0.003648
-30840.000000 -0.002484
-30780.000000 -0.000328
-30720.000000 -0.003182
-30660.000000 -0.004044
-30600.000000 -0.001916
-30540.000000 -0.003796
-30480.000000 -0.005685
-30420.000000 -0.006583
-30360.000000 -0.005490
-30300.000000 -0.006405
-30240.000000 -0.004329
-30180.000000 -0.004262
-30120.000000 -0.001203
-30060.000000 -0.000152
-30000.000000 0.001890
-29940.000000 0.002924
-29880.000000 0.002950
-29820.000000 0.001968
-29760.000000 0.005977
-29700.000000 0.004980
-29640.000000 0.000974
-29580.000000 -0.001039
-29520.000000 -0.001059
-29460.000000 -0.007087
-29400.000000 -0.003122
-29340.000000 -0.004163
-29280.000000 -0.009212
-29220.000000 -0.008267
-29160.000000 -0.005328
-29100.000000 -0.004396
-29040.000000 -0.002470
-28980.000000 -0.000549
-28920.000000 0.002365
-28860.000000 0.002273
-28800.000000 0.007176
-28740.000000 0.010072
-28680.000000 0.005964
-28620.000000 0.011849
-28560.000000 0.009729
-28500.000000 0.010603
-28440.000000 0.008472
-28380.000000 0.006335
-28320.000000 0.005192
-28260.000000 0.004044
-28200.000000 0.001890
-28140.000000 0.003729
-28080.000000 0.002563
-28020.000000 0.002391
-27960.000000 -0.002788
-27900.000000 0.000028
-27840.000000 -0.003163
-27780.000000 -0.002360
-27720.000000 -0.000564
-27660.000000 -0.000774
-27600.000000 0.001009
-27540.000000 -0.004214
-27480.000000 -0.006445
-27420.000000 -0.008682
-27360.000000 -0.006926
-27300.000000 -0.003177
-27240.000000 -0.003436
-27180.000000 -0.000702
-27120.000000 0.001025
-27060.000000 0.006743
-27000.000000 0.004454
-26940.000000 0.006158
-26880.000000 0.009853
-26820.000000 0.004541
-26760.000000 0.003220
-26700.000000 0.004892
-26640.000000 0.004556
-26580.000000 0.003212
-26520.000000 0.002860
-26460.000000 0.002501
-26400.000000 0.000134
-26340.000000 -0.000240
-26280.000000 -0.002622
-26220.000000 -0.004011
-26160.000000 -0.003406
-26100.000000 -0.002809
-26040.000000 -0.003220
-25980.000000 -0.003637
-25920.000000 -0.001061
-25860.000000 -0.003492
-25800.000000 -0.000930
-25740.000000 -0.004375
-25680.000000 -0.006827
-25620.000000 -0.011286
-25560.000000 -0.008752
-25500.000000 -0.007224
-25440.000000 -0.001703
-25380.000000 -0.000188
-25320.000000 0.002320
-25260.000000 0.007822
-25200.000000 0.011318
-25140.000000 0.010809
-25080.000000 0.008294
-25020.000000 0.009773
-24960.000000 0.003247
-24900.000000 -0.000284
-24840.000000 0.001181
-24780.000000 -0.001360
-24720.000000 -0.000905
-24660.000000 -0.006455
-24600.000000 -0.005010
-24540.000000 -0.007568
-24480.000000 -0.006132
-24420.000000 -0.004700
-24360.000000 -0.003272
-24300.000000 -0.004849
-24240.000000 -0.006431
-24180.000000 -0.001017
-24120.000000 -0.001608
-24060.000000 -0.000204
-24000.000000 0.002196
-23940.000000 0.002591
-23880.000000 0.003980
-23820.000000 0.000365
-23760.000000 0.004745
-23700.000000 0.003119
-23640.000000 0.005489
-23580.000000 0.001853
-23520.000000 0.000213
-23460.000000 0.000568
-23400.000000 0.003917
-23340.000000 0.000262
-23280.000000 -0.005398
-23220.000000 -0.002062
-23160.000000 -0.008731
-23100.000000 -0.007404
-23040.000000 -0.008081
-22980.000000 -0.008763
-22920.000000 -0.009448
-22860.000000 -0.011137
-22800.000000 -0.012830
-22740.000000 -0.006526
-22680.000000 -0.008226
-22620.000000 -0.002929
-22560.000000 -0.008635
-22500.000000 -0.002345
-22440.000000 0.000942
-22380.000000 0.003226
-22320.000000 0.004507
-22260.000000 0.005785
-22200.000000 0.008060
-22140.000000 0.004332
-22080.000000 0.007601
-22020.000000 0.004868
-21960.000000 0.004132
-21900.000000 0.003394
-21840.000000 0.003654
-21780.000000 0.002912
-21720.000000 0.003168
-21660.000000 0.002422
-21600.000000 0.002674
-21540.000000 0.005925
-21480.000000 0.004174
-21420.000000 0.003422
-21360.000000 0.003668
-21300.000000 0.005913
-21240.000000 0.006156
-21180.000000 0.003398
-21120.000000 0.006638
-21060.000000 0.002878
-21000.000000 0.001116
-20940.000000 -0.001647
-20880.000000 0.003589
-20820.000000 0.002823
-20760.000000 0.007057
-20700.000000 0.005290
-20640.000000 0.005521
-20580.000000 0.007752
-20520.000000 0.008982
-20460.000000 0.006211
-20400.000000 0.006440
-20340.000000 0.003668
-20280.000000 0.001896
-20220.000000 0.000123
-20160.000000 -0.001651
-20100.000000 -0.001425
-20040.000000 -0.004199
-19980.000000 -0.007974
-19920.000000 -0.008749
-19860.000000 -0.009525
-19800.000000 -0.010301
-19740.000000 -0.012079
-19680.000000 -0.009857
-19620.000000 -0.005636
-19560.000000 -0.001416
-19500.000000 -0.004197
-19440.000000 -0.003981
-19380.000000 -0.000766
-19320.000000 -0.002553
-19260.000000 -0.001342
-19200.000000 0.001866
-19140.000000 0.003071
-19080.000000 0.001273
-19020.000000 0.003472
-18960.000000 0.002668
-18900.000000 -0.001140
-18840.000000 -0.003951
-18780.000000 -0.002766
-18720.000000 -0.004584
-18660.000000 -0.005406
-18600.000000 -0.010232
-18540.000000 -0.004061
-18480.000000 -0.002894
-18420.000000 -0.000731
-18360.000000 -0.007571
-18300.000000 -0.001415
-18240.000000 0.004737
-18180.000000 0.005886
-18120.000000 0.004031
-18060.000000 0.009172
-18000.000000 0.009311
-17940.000000 0.008445
-17880.000000 0.005576
-17820.000000 0.005704
-17760.000000 0.004828
-17700.000000 0.002948
-17640.000000 0.006064
-17580.000000 0.002178
-17520.000000 0.002287
-17460.000000 0.002393
-17400.000000 -0.003504
-17340.000000 -0.001405
-17280.000000 -0.004309
-17220.000000 -0.002216
-17160.000000 -0.002126
-17100.000000 -0.002039
-17040.000000 0.000045
-16980.000000 -0.002873
-16920.000000 -0.001794
-16860.000000 -0.001717
-16800.000000 0.000358
-16740.000000 -0.001569
-16680.000000 -0.004499
-16620.000000 -0.002431
-16560.000000 -0.006364
-16500.000000 -0.004300
-16440.000000 -0.004238
-16380.000000 -0.007178
-16320.000000 -0.004120
-16260.000000 -0.004064
-16200.000000 -0.002010
-16140.000000 0.001041
-16080.000000 0.000090
-16020.000000 -0.001864
-15960.000000 0.001179
-15900.000000 0.000220
-15840.000000 0.001258
-15780.000000 0.001293
-15720.000000 0.002325
-15660.000000 -0.001646
-15600.000000 -0.002620
-15540.000000 0.000404
-15480.000000 0.001425
-15420.000000 0.000442
-15360.000000 -0.003543
-15300.000000 -0.004530
-15240.000000 -0.001521
-15180.000000 -0.002514
-15120.000000 -0.003510
-15060.000000 -0.002509
-15000.000000 -0.003511
-14940.000000 0.002485
-14880.000000 -0.000522
-14820.000000 0.003468
-14760.000000 0.000455
-14700.000000 -0.000561
-14640.000000 0.001421
-14580.000000 -0.002600
-14520.000000 -0.000624
-14460.000000 0.001349
-14400.000000 -0.003680
-14340.000000 -0.000711
-14280.000000 -0.000745
-14220.000000 0.000219
-14160.000000 0.001181
-14100.000000 0.001141
-14040.000000 0.006099
-13980.000000 0.008055
-13920.000000 0.010010
-13860.000000 0.011963
-13800.000000 0.015914
-13740.000000 0.020865
-13680.000000 0.016814
-13620.000000 0.017761
-13560.000000 0.015708
-13500.000000 0.013653
-13440.000000 0.010597
-13380.000000 0.011540
-13320.000000 0.011481
-13260.000000 0.008420
-13200.000000 0.008358
-13140.000000 0.004294
-13080.000000 0.002228
-13020.000000 0.004160
-12960.000000 0.003089
-12900.000000 -0.002984
-12840.000000 -0.006060
-12780.000000 -0.003138
-12720.000000 -0.002219
-12660.000000 -0.004304
-12600.000000 -0.002390
-12540.000000 -0.000480
-12480.000000 0.004428
-12420.000000 -0.000667
-12360.000000 0.000237
-12300.000000 -0.001862
-12240.000000 -0.004963
-12180.000000 -0.006066
-12120.000000 -0.007170
-12060.000000 -0.007276
-12000.000000 -0.012382
-11940.000000 -0.011490
-11880.000000 -0.012598
-11820.000000 -0.013707
-11760.000000 -0.009816
-11700.000000 -0.004925
-11640.000000 -0.008034
-11580.000000 -0.006143
-11520.000000 -0.003252
-11460.000000 0.000640
-11400.000000 0.002532
-11340.000000 -0.001575
-11280.000000 -0.005682
-11220.000000 -0.006787
-11160.000000 -0.007891
-11100.000000 -0.002994
-11040.000000 -0.006095
-10980.000000 -0.007196
-10920.000000 -0.003294
-10860.000000 -0.000391
-10800.000000 -0.002487
-10740.000000 -0.004581
-10680.000000 -0.005674
-10620.000000 -0.005766
-10560.000000 -0.001856
-10500.000000 -0.002945
-10440.000000 -0.000033
-10380.000000 0.000881
-10320.000000 -0.000204
-10260.000000 -0.003288
-10200.000000 0.000629
-10140.000000 0.005548
-10080.000000 0.004469
-10020.000000 -0.002610
-9960.000000 -0.000686
-9900.000000 0.005240
-9840.000000 0.006167
-9780.000000 0.006096
-9720.000000 0.005028
-9660.000000 0.007962
-9600.000000 0.009899
-9540.000000 0.011838
-9480.000000 0.012780
-9420.000000 0.013725
-9360.000000 0.015673
-9300.000000 0.017624
-9240.000000 0.009578
-9180.000000 0.010536
-9120.000000 0.008498
-9060.000000 0.004463
-9000.000000 0.002433
-8940.000000 -0.000593
-8880.000000 0.000386
-8820.000000 -0.002630
-8760.000000 -0.002641
-8700.000000 -0.004647
-8640.000000 -0.003647
-8580.000000 0.000359
-8520.000000 -0.004629
-8460.000000 -0.003612
-8400.000000 -0.003587
-8340.000000 -0.003557
-8280.000000 0.000480
-8220.000000 -0.002475
-8160.000000 -0.005424
-8100.000000 -0.004365
-8040.000000 -0.004299
-7980.000000 -0.010225
-7920.000000 -0.016142
-7860.000000 -0.014051
-7800.000000 -0.013951
-7740.000000 -0.014842
-7680.000000 -0.013723
-7620.000000 -0.009595
-7560.000000 -0.003457
-7500.000000 -0.002308
-7440.000000 -0.000150
-7380.000000 0.001019
-7320.000000 0.008199
-7260.000000 0.008391
-7200.000000 0.006593
-7140.000000 0.005806
-7080.000000 0.007031
-7020.000000 0.006268
-6960.000000 0.006517
-6900.000000 0.008777
-6840.000000 0.008049
-6780.000000 0.010334
-6720.000000 0.011630
-6660.000000 0.010938
-6600.000000 0.012258
-6540.000000 0.011590
-6480.000000 0.010933
-6420.000000 0.013289
-6360.000000 0.012656
-6300.000000 0.012035
-6240.000000 0.006425
-6180.000000 0.003828
-6120.000000 0.000242
-6060.000000 -0.003332
-6000.000000 -0.003895
-5940.000000 -0.006446
-5880.000000 -0.005986
-5820.000000 -0.006515
-5760.000000 -0.007033
-5700.000000 -0.006540
-5640.000000 -0.007036
-5580.000000 -0.007522
-5520.000000 -0.005997
-5460.000000 -0.005461
-5400.000000 -0.002915
-5340.000000 0.000641
-5280.000000 0.000209
-5220.000000 0.000769
-5160.000000 0.004357
-5100.000000 0.004956
-5040.000000 0.001566
-4980.000000 -0.001812
-4920.000000 -0.001180
-4860.000000 0.004464
-4800.000000 0.003119
-4740.000000 0.003785
-4680.000000 0.006461
-4620.000000 0.006149
-4560.000000 0.006849
-4500.000000 0.002559
-4440.000000 0.000281
-4380.000000 -0.000986
-4320.000000 -0.004241
-4260.000000 -0.004484
-4200.000000 -0.007715
-4140.000000 -0.005933
-4080.000000 -0.009138
-4020.000000 -0.009330
-3960.000000 -0.012509
-3900.000000 -0.012674
-3840.000000 -0.011825
-3780.000000 -0.008962
-3720.000000 -0.010083
-3660.000000 -0.006190
-3600.000000 -0.007281
-3540.000000 -0.005356
-3480.000000 -0.005415
-3420.000000 -0.004457
-3360.000000 -0.003482
-3300.000000 -0.001489
-3240.000000 -0.000480
-3180.000000 -0.000452
-3120.000000 0.001592
-3060.000000 0.003655
-3000.000000 0.002735
-2940.000000 0.004833
-2880.000000 0.005949
-2820.000000 0.004082
-2760.000000 0.003233
-2700.000000 0.003401
-2640.000000 0.005586
-2580.000000 0.005788
-2520.000000 0.006006
-2460.000000 0.007242
-2400.000000 0.002494
-2340.000000 0.004762
-2280.000000 0.004047
-2220.000000 0.004347
-2160.000000 0.001664
-2100.000000 -0.002005
-2040.000000 0.002343
-1980.000000 0.000706
-1920.000000 0.002084
-1860.000000 0.003478
-1800.000000 0.006886
-1740.000000 0.007310
-1680.000000 0.008748
-1620.000000 0.005201
-1560.000000 0.003670
-1500.000000 0.000152
-1440.000000 -0.001350
-1380.000000 0.000162
-1320.000000 -0.002310
-1260.000000 -0.003768
-1200.000000 -0.003212
-1140.000000 -0.005640
-1080.000000 -0.004053
-1020.000000 -0.002451
-960.000000 -0.001834
-900.000000 -0.001202
-840.000000 0.000445
-780.000000 0.001109
-720.000000 0.004787
-660.000000 0.002482
-600.000000 0.003192
-540.000000 0.003918
-480.000000 0.002660
-420.000000 0.003418
-360.000000 0.000193
-300.000000 0.003985
-240.000000 0.003793
-180.000000 0.002618
-120.000000 0.006460
-60.000000 0.006319
0.000000 0.010196
60.000000 0.011089
120.000000 0.014000
180.000000 0.013929
240.000000 0.011874
300.000000 0.011837
360.000000 0.009816
420.000000 0.007813
480.000000 0.005827
540.000000 0.004857
600.000000 0.001903
660.000000 0.003966
720.000000 0.005045
780.000000 0.004139
840.000000 0.004249
900.000000 0.000373
960.000000 0.000512
1020.000000 -0.002336
1080.000000 -0.005170
1140.000000 -0.007992
1200.000000 -0.006802
1260.000000 -0.006600
1320.000000 -0.008388
1380.000000 -0.008165
1440.000000 -0.007934
1500.000000 -0.009693
1560.000000 -0.009445
1620.000000 -0.013189
1680.000000 -0.014927
1740.000000 -0.013658
1800.000000 -0.021385
1860.000000 -0.019106
1920.000000 -0.016824
1980.000000 -0.021538
2040.000000 -0.023249
2100.000000 -0.023958
2160.000000 -0.016664
2220.000000 -0.024369
2280.000000 -0.028073
2340.000000 -0.023776
2400.000000 -0.024479
2460.000000 -0.018182
2520.000000 -0.012886
2580.000000 -0.013591
2640.000000 -0.011297
2700.000000 -0.001005
2760.000000 0.003284
2820.000000 -0.002428
2880.000000 -0.003143
2940.000000 0.001139
3000.000000 0.006418
3060.000000 0.011695
3120.000000 0.009968
3180.000000 0.007239
3240.000000 0.004506
3300.000000 0.004771
3360.000000 0.007033
3420.000000 0.003292
3480.000000 0.004549
3540.000000 0.005802
3600.000000 0.002053
3660.000000 0.001302
3720.000000 0.003548
3780.000000 0.005791
3840.000000 0.002032
3900.000000 0.005271
3960.000000 0.004507
4020.000000 -0.002258
4080.000000 -0.005026
4140.000000 -0.006796
4200.000000 -0.008567
4260.000000 -0.008341
4320.000000 -0.009116
4380.000000 -0.003893
4440.000000 -0.002672
4500.000000 -0.008452
4560.000000 -0.011235
4620.000000 -0.013019
4680.000000 -0.007806
4740.000000 -0.002595
4800.000000 -0.001386
4860.000000 -0.000179
4920.000000 -0.007975
4980.000000 -0.007773
5040.000000 -0.008575
5100.000000 -0.003379
5160.000000 -0.002186
5220.000000 -0.002997
5280.000000 -0.004811
5340.000000 -0.004629
5400.000000 -0.002450
5460.000000 -0.005276
5520.000000 -0.004106
5580.000000 0.003060
5640.000000 0.000222
5700.000000 -0.006621
5760.000000 -0.003468
5820.000000 0.008679
5880.000000 0.006822
5940.000000 -0.004040
6000.000000 0.000093
6060.000000 0.002221
6120.000000 0.001344
6180.000000 0.000462
6240.000000 -0.001425
6300.000000 0.007683
6360.000000 0.011787
6420.000000 0.005886
6480.000000 0.003981
6540.000000 0.006071
6600.000000 0.009158
6660.000000 0.013240
6720.000000 0.008318
6780.000000 0.009393
6840.000000 0.015464
6900.000000 0.010531
6960.000000 -0.001405
7020.000000 -0.000345
7080.000000 0.003712
7140.000000 0.004766
7200.000000 0.000815
7260.000000 -0.003139
7320.000000 0.005903
7380.000000 0.009941
7440.000000 -0.003026
7500.000000 0.001003
7560.000000 0.000027
7620.000000 0.005047
7680.000000 0.005061
7740.000000 0.009069
7800.000000 0.009071
7860.000000 0.003067
7920.000000 0.004056
7980.000000 0.003038
8040.000000 0.007014
8100.000000 0.001981
8160.000000 -0.004059
8220.000000 0.006893
8280.000000 0.000837
8340.000000 -0.002227
8400.000000 -0.000300
8460.000000 -0.003381
8520.000000 0.001529
8580.000000 0.001431
8640.000000 -0.001675
8700.000000 -0.011789
8760.000000 -0.009911
8820.000000 -0.008041
8880.000000 -0.006179
8940.000000 -0.011325
9000.000000 -0.006479
9060.000000 -0.002640
9120.000000 -0.014809
9180.000000 -0.013986
9240.000000 -0.004169
9300.000000 0.007639
9360.000000 0.003440
9420.000000 -0.002766
9480.000000 -0.004980
9540.000000 -0.003201
9600.000000 -0.003430
9660.000000 -0.000667
9720.000000 -0.005912
9780.000000 -0.007164
9840.000000 -0.010418
9900.000000 -0.012685
9960.000000 -0.017962
10020.000000 -0.010246
10080.000000 -0.003540
10140.000000 -0.000842
10200.000000 -0.001154
10260.000000 -0.008476
10320.000000 -0.002806
10380.000000 0.003853
10440.000000 -0.001498
10500.000000 -0.006860
10560.000000 0.000768
10620.000000 -0.001616
10680.000000 0.004989
10740.000000 0.003582
10800.000000 -0.002837
10860.000000 0.002732
10920.000000 0.007288
10980.000000 0.001831
11040.000000 0.007361
11100.000000 0.008877
11160.000000 0.005380
11220.000000 0.006870
11280.000000 0.011345
11340.000000 0.014807
11400.000000 0.005255
11460.000000 -0.001311
11520.000000 0.003108
11580.000000 0.005514
11640.000000 0.006906
11700.000000 -0.003716
11760.000000 -0.005351
11820.000000 0.000999
11880.000000 0.000336
11940.000000 0.002659
12000.000000 0.002969
12060.000000 0.004265
12120.000000 0.005548
12180.000000 0.002817
12240.000000 -0.002926
12300.000000 0.000317
12360.000000 -0.000453
12420.000000 -0.006235
12480.000000 -0.005030
12540.000000 -0.011838
12600.000000 -0.007659
12660.000000 -0.005492
12720.000000 -0.006337
12780.000000 -0.008195
12840.000000 -0.006066
12900.000000 -0.001948
12960.000000 -0.002843
13020.000000 -0.003750
13080.000000 -0.004669
13140.000000 0.000399
13200.000000 -0.003544
13260.000000 -0.012499
13320.000000 -0.010466
13380.000000 -0.006445
13440.000000 -0.002436
13500.000000 -0.001439
13560.000000 -0.002453
13620.000000 -0.001479
13680.000000 0.000484
13740.000000 0.005435
13800.000000 0.013375
13860.000000 0.013304
13920.000000 0.013222
13980.000000 0.016130
14040.000000 0.012026
14100.000000 0.005913
14160.000000 0.008789
14220.000000 0.010656
14280.000000 0.001513
14340.000000 -0.008640
14400.000000 -0.008801
14460.000000 -0.010972
14520.000000 -0.003152
14580.000000 -0.010340
14640.000000 -0.008537
14700.000000 -0.005742
14760.000000 0.000044
14820.000000 -0.002179
14880.000000 -0.000409
14940.000000 0.000352
15000.000000 0.001105
15060.000000 0.001850
15120.000000 0.002587
15180.000000 0.009316
15240.000000 -0.001962
15300.000000 -0.005249
15360.000000 -0.003544
15420.000000 -0.005846
15480.000000 -0.009157
15540.000000 -0.009475
15600.000000 -0.001800
15660.000000 0.002866
15720.000000 0.001525
15780.000000 -0.003824
15840.000000 -0.002180
15900.000000 0.002456
15960.000000 0.003085
16020.000000 0.001707
16080.000000 0.005322
16140.000000 0.001930
16200.000000 -0.003469
16260.000000 -0.003874
16320.000000 -0.003286
16380.000000 0.003297
16440.000000 0.004873
16500.000000 -0.000556
16560.000000 0.001009
16620.000000 0.007569
16680.000000 0.004124
16740.000000 0.003674
16800.000000 0.006219
16860.000000 0.012759
16920.000000 0.011295
16980.000000 0.002826
17040.000000 -0.001646
17100.000000 -0.002123
17160.000000 0.002396
17220.000000 0.001912
17280.000000 -0.002576
17340.000000 -0.009067
17400.000000 -0.005561
17460.000000 -0.004057
17520.000000 -0.007557
17580.000000 -0.003059
17640.000000 0.000437
17700.000000 -0.001070
17760.000000 -0.006578
17820.000000 -0.008089
17880.000000 -0.001601
17940.000000 -0.004115
18000.000000 -0.007630
18060.000000 -0.005147
18120.000000 -0.004665
18180.000000 0.000816
18240.000000 -0.000705
18300.000000 -0.002226
18360.000000 0.000252
18420.000000 0.000729
18480.000000 0.003206
18540.000000 0.004682
18600.000000 0.011158
18660.000000 0.010634
18720.000000 0.009109
18780.000000 0.009585
18840.000000 0.004062
18900.000000 0.006538
18960.000000 0.005015
19020.000000 0.001493
19080.000000 0.007971
19140.000000 0.011450
19200.000000 0.011929
19260.000000 0.005408
19320.000000 0.004889
19380.000000 0.008369
19440.000000 0.010851
19500.000000 0.007332
19560.000000 0.006814
19620.000000 0.002296
19680.000000 0.001779
19740.000000 0.001262
19800.000000 0.001745
19860.000000 0.001228
19920.000000 -0.003288
19980.000000 -0.004805
20040.000000 -0.003321
20100.000000 -0.002837
20160.000000 -0.002353
20220.000000 -0.004869
20280.000000 -0.004385
20340.000000 -0.006902
20400.000000 -0.010418
20460.000000 -0.012935
20520.000000 -0.008452
20580.000000 -0.008969
20640.000000 -0.006487
20700.000000 -0.008005
20760.000000 -0.002524
20820.000000 -0.007042
20880.000000 -0.003561
20940.000000 0.001920
21000.000000 0.001401
21060.000000 0.002881
21120.000000 0.007362
21180.000000 0.006843
21240.000000 0.006323
21300.000000 0.009803
21360.000000 0.014284
21420.000000 0.010763
21480.000000 0.002243
21540.000000 0.004722
21600.000000 0.007201
21660.000000 0.008679
21720.000000 0.001156
21780.000000 -0.001367
21840.000000 0.000110
21900.000000 -0.002414
21960.000000 -0.002939
22020.000000 -0.004464
22080.000000 0.000011
22140.000000 0.002485
22200.000000 -0.000041
22260.000000 0.000432
22320.000000 -0.000096
22380.000000 0.003376
22440.000000 0.000847
22500.000000 0.001317
22560.000000 -0.003215
22620.000000 -0.002748
22680.000000 0.000718
22740.000000 -0.003818
22800.000000 -0.009355
22860.000000 -0.007895
22920.000000 -0.009437
22980.000000 -0.008981
23040.000000 -0.006527
23100.000000 -0.000075
23160.000000 0.003373
23220.000000 0.004819
23280.000000 0.006262
23340.000000 0.008701
23400.000000 0.006138
23460.000000 0.002570
23520.000000 0.002998
23580.000000 0.001423
23640.000000 0.001843
23700.000000 -0.002742
23760.000000 0.001669
23820.000000 0.001075
23880.000000 0.003475
23940.000000 0.005871
24000.000000 0.003261
24060.000000 0.000645
24120.000000 0.006024
24180.000000 0.005398
24240.000000 -0.000235
24300.000000 -0.004873
24360.000000 -0.007517
24420.000000 -0.007168
24480.000000 -0.003824
24540.000000 -0.006486
24600.000000 -0.013176
24660.000000 -0.011849
24720.000000 -0.009529
24780.000000 -0.009214
24840.000000 -0.004904
24900.000000 -0.002600
24960.000000 -0.001302
25020.000000 -0.003009
25080.000000 0.001278
25140.000000 0.001561
25200.000000 0.001839
25260.000000 -0.006889
25320.000000 -0.007621
25380.000000 -0.003358
25440.000000 -0.000100
25500.000000 0.001154
25560.000000 0.002404
25620.000000 0.003649
25680.000000 0.003889
25740.000000 0.010125
25800.000000 0.014357
25860.000000 0.009584
25920.000000 0.012807
25980.000000 0.014026
26040.000000 0.014240
26100.000000 0.007449
26160.000000 0.004654
26220.000000 0.000855
26280.000000 -0.000949
26340.000000 -0.004758
26400.000000 -0.004572
26460.000000 -0.006391
26520.000000 0.000786
26580.000000 -0.000041
26640.000000 0.001126
26700.000000 -0.002711
26760.000000 -0.005553
26820.000000 -0.004399
26880.000000 -0.001251
26940.000000 0.001893
27000.000000 0.001032
27060.000000 -0.004834
27120.000000 -0.007704
27180.000000 -0.009580
27240.000000 -0.009460
27300.000000 -0.011344
27360.000000 -0.011233
27420.000000 -0.011127
27480.000000 -0.012024
27540.000000 -0.009926
27600.000000 -0.011832
27660.000000 -0.009741
27720.000000 -0.007654
27780.000000 -0.007571
27840.000000 -0.005490
27900.000000 -0.005413
27960.000000 -0.000338
28020.000000 -0.001264
28080.000000 0.001807
28140.000000 0.001877
28200.000000 0.002946
28260.000000 0.002015
28320.000000 0.007084
28380.000000 0.011152
28440.000000 0.007221
28500.000000 0.008292
28560.000000 0.010363
28620.000000 0.013435
28680.000000 0.021510
28740.000000 0.021586
28800.000000 0.018664
28860.000000 0.016745
28920.000000 0.018828
28980.000000 0.018913
29040.000000 0.014001
29100.000000 0.008092
29160.000000 0.003185
29220.000000 0.000282
29280.000000 -0.001619
29340.000000 -0.000517
29400.000000 -0.002412
29460.000000 0.001695
29520.000000 0.001806
29580.000000 0.000920
29640.000000 -0.000964
29700.000000 -0.001846
29760.000000 -0.002724
29820.000000 -0.000601
29880.000000 -0.000475
29940.000000 -0.000347
30000.000000 -0.000217
30060.000000 -0.001085
30120.000000 0.003049
30180.000000 0.001184
30240.000000 0.000322
30300.000000 0.004461
30360.000000 0.005601
30420.000000 0.007744
30480.000000 0.006888
30540.000000 0.001034
30600.000000 -0.001819
30660.000000 0.001331
30720.000000 -0.003518
30780.000000 -0.004365
30840.000000 -0.014211
30900.000000 -0.018054
30960.000000 -0.012896
31020.000000 -0.016722
31080.000000 -0.015549
31140.000000 -0.005388
31200.000000 0.001775
31260.000000 -0.000059
31320.000000 0.000108
31380.000000 0.005277
31440.000000 0.006448
31500.000000 0.008622
31560.000000 0.008797
31620.000000 0.002975
31680.000000 0.005154
31740.000000 0.003336
31800.000000 0.006519
31860.000000 0.006705
31920.000000 0.000892
31980.000000 0.001081
32040.000000 0.002273
32160.000000 0.002661
32220.000000 0.000858
32280.000000 0.004057
32340.000000 0.006257
32400.000000 0.005459
32460.000000 0.002663
32520.000000 0.008867
32580.000000 0.007073
32640.000000 0.004280
32700.000000 0.000488
32760.000000 -0.003303
32820.000000 -0.001094
32880.000000 -0.001884
32940.000000 -0.001674
33000.000000 -0.007464
33060.000000 -0.010253
33120.000000 -0.009042
33180.000000 -0.004831
33240.000000 0.003380
33300.000000 0.000592
33360.000000 -0.004195
33420.000000 -0.007983
33480.000000 -0.003769
33540.000000 -0.003555
33600.000000 -0.005339
33660.000000 -0.000123
33720.000000 -0.006905
33840.000000 -0.017464
33900.000000 -0.015240
33960.000000 -0.014014
34020.000000 -0.011785
34080.000000 -0.010553
34140.000000 -0.013317
34200.000000 -0.009078
34260.000000 -0.009835
34320.000000 -0.011587
34380.000000 -0.010334
34440.000000 -0.013076
34500.000000 -0.013813
34560.000000 -0.017544
34620.000000 -0.016270
34680.000000 -0.013989
34740.000000 -0.005701
34800.000000 -0.004407
34860.000000 -0.004106
34920.000000 -0.005798
34980.000000 -0.006481
35040.000000 -0.003157
35100.000000 0.002175
35160.000000 0.002516
35220.000000 0.003867
35280.000000 0.002226
35340.000000 0.004596
35400.000000 0.004975
35460.000000 0.007364
35520.000000 0.004763
35580.000000 0.007172
35640.000000 0.004607
35700.000000 0.006058
35760.000000 0.009524
35820.000000 0.012006
35880.000000 0.017503
35940.000000 0.019016
36000.000000 0.016542
36060.000000 0.011083
36120.000000 0.011638
36180.000000 0.006205
36240.000000 0.004786
36300.000000 0.003379
36360.000000 0.007984
36420.000000 0.007601
36480.000000 0.003230
36540.000000 0.001870
36600.000000 0.005521
36660.000000 0.005183
36720.000000 0.001856
36780.000000 0.004540
36840.000000 0.002233
36900.000000 -0.004062
36960.000000 -0.003348
37020.000000 0.000377
37080.000000 0.001111
37140.000000 0.002856
37200.000000 -0.001389
37260.000000 -0.001624
37320.000000 -0.001850
37380.000000 -0.004066
37440.000000 -0.001271
37500.000000 0.004533
37560.000000 0.004346
37620.000000 0.004170
37680.000000 0.004003
37740.000000 0.004846
37800.000000 0.003699
37860.000000 0.006561
37920.000000 0.002434
37980.000000 0.006316
38040.000000 0.009207
38100.000000 0.009109
38160.000000 0.014020
38220.000000 0.018941
38280.000000 0.017872
38340.000000 0.015812
38400.000000 0.020763
38460.000000 0.022723
38520.000000 0.022693
38580.000000 0.026674
38640.000000 0.025663
38700.000000 0.027663
38760.000000 0.023673
38820.000000 0.023693
38880.000000 0.015723
38940.000000 0.015762
39000.000000 0.013812
39060.000000 0.008872
39120.000000 0.011942
39180.000000 0.011021
39240.000000 0.012111
39300.000000 0.009211
39360.000000 0.008322
39420.000000 0.007442
39480.000000 0.005572
39540.000000 0.006713
39600.000000 0.003864
39660.000000 0.000025
39720.000000 -0.000804
39780.000000 -0.001622
39840.000000 -0.000430
39900.000000 -0.005228
39960.000000 -0.003015
40020.000000 -0.003793
40080.000000 -0.003559
40140.000000 -0.006316
40200.000000 -0.007062
40260.000000 -0.005798
40320.000000 -0.004523
40380.000000 -0.002238
40440.000000 -0.001942
40500.000000 0.001364
40560.000000 -0.000320
40620.000000 -0.004993
40680.000000 -0.010656
40740.000000 -0.008308
40800.000000 -0.011949
40860.000000 -0.012581
40920.000000 -0.011201
40980.000000 -0.012812
41040.000000 -0.008411
41100.000000 -0.007001
41160.000000 -0.010579
41220.000000 -0.011147
41280.000000 -0.007705
41340.000000 -0.000252
41400.000000 0.001211
41460.000000 0.004685
41520.000000 0.003170
41580.000000 0.004665
41640.000000 0.005170
41700.000000 0.002686
41760.000000 0.004213
41820.000000 0.002750
41880.000000 -0.001702
41940.000000 -0.004144
42000.000000 -0.003576
42060.000000 -0.001996
42120.000000 -0.006407
42180.000000 -0.009806
42240.000000 -0.004195
42300.000000 -0.001574
42360.000000 -0.001942
42420.000000 -0.002300
42480.000000 -0.001647
42540.000000 0.009016
42600.000000 0.010690
42660.000000 0.015375
42720.000000 0.014070
42780.000000 0.012775
42840.000000 0.007491
42900.000000 0.006217
42960.000000 -0.000046
43020.000000 -0.002298
43080.000000 -0.002540
43140.000000 -0.004772
43200.000000 0.000007
