# Supplementary material for: Probabilistic tsunami forecasting for early warning
Source: Nat Commun. 2021 Sep 28;12:5677. doi: 10.1038/s41467-021-25815-w (PMC8479076; doi:10.1038/s41467-021-25815-w)
Supplement: Supplementary file 6 — Supplementary Dataset 3. Sea-level records. [file 41467_2021_25815_MOESM6_ESM.zip › sea_level_records/2016-01-25_Gibraltar/carb.rad.rmn.txt]

-43200.000000 -0.006226
-43140.000000 -0.003783
-43080.000000 -0.002345
-43020.000000 0.000090
-42960.000000 -0.006479
-42900.000000 -0.007052
-42840.000000 -0.004629
-42780.000000 -0.009210
-42720.000000 -0.008795
-42660.000000 -0.007384
-42600.000000 -0.004977
-42540.000000 -0.000574
-42480.000000 -0.004175
-42420.000000 -0.002780
-42360.000000 0.000611
-42300.000000 -0.004002
-42240.000000 0.001381
-42180.000000 -0.000240
-42120.000000 -0.004865
-42060.000000 -0.003494
-42000.000000 -0.003128
-41940.000000 0.000235
-41880.000000 -0.000407
-41820.000000 -0.001053
-41760.000000 -0.003703
-41700.000000 -0.000357
-41640.000000 0.004985
-41580.000000 0.001322
-41520.000000 0.004656
-41460.000000 -0.000015
-41400.000000 0.003310
-41340.000000 0.003630
-41280.000000 0.003947
-40920.000000 -0.005245
-40860.000000 0.000042
-40800.000000 0.002324
-40740.000000 0.003601
-40680.000000 0.002875
-40620.000000 0.004144
-40560.000000 0.002408
-40500.000000 0.006668
-40440.000000 0.006924
-40320.000000 0.004422
-40260.000000 0.002665
-40200.000000 -0.003098
-40140.000000 -0.002864
-40080.000000 -0.000635
-40020.000000 -0.000410
-39960.000000 0.005810
-39900.000000 0.002025
-39840.000000 0.002236
-39780.000000 -0.000558
-39720.000000 0.003644
-39660.000000 0.003842
-39600.000000 0.004035
-39540.000000 0.005223
-39480.000000 0.003406
-39420.000000 0.002585
-39360.000000 0.003760
-39300.000000 0.006930
-39240.000000 0.005095
-39180.000000 0.004255
-39120.000000 0.002411
-39060.000000 0.003563
-39000.000000 0.002709
-38940.000000 0.003851
-38880.000000 0.003989
-38820.000000 0.005121
-38760.000000 0.001249
-38700.000000 0.001373
-38640.000000 -0.001509
-38580.000000 0.004605
-38520.000000 0.005715
-38460.000000 0.008819
-38400.000000 0.010919
-38340.000000 0.007015
-38280.000000 0.006105
-38220.000000 0.005191
-38160.000000 0.004273
-38100.000000 0.000349
-38040.000000 0.002421
-37980.000000 0.003489
-37920.000000 -0.000449
-37860.000000 -0.000391
-37800.000000 0.004663
-37740.000000 0.006712
-37680.000000 0.007756
-37620.000000 0.008796
-37560.000000 0.010831
-37500.000000 0.010862
-37440.000000 0.007888
-37380.000000 0.005909
-37320.000000 0.000927
-37260.000000 0.000939
-37200.000000 -0.003052
-37140.000000 -0.003048
-37020.000000 -0.002052
-36960.000000 0.001939
-36900.000000 0.003926
-36840.000000 0.005909
-36780.000000 0.003889
-36060.000000 0.001354
-36000.000000 -0.000711
-35940.000000 -0.001779
-35880.000000 -0.001850
-35820.000000 -0.001923
-35760.000000 -0.000999
-35700.000000 -0.000077
-35640.000000 -0.000158
-35580.000000 -0.000242
-35520.000000 -0.000329
-35460.000000 0.003581
-35400.000000 0.001487
-35340.000000 0.001388
-35280.000000 -0.000717
-35220.000000 -0.003828
-35160.000000 0.000055
-35100.000000 -0.002078
-35040.000000 0.001780
-34980.000000 0.003630
-34920.000000 0.005472
-34860.000000 0.007304
-34800.000000 0.006128
-34740.000000 0.008943
-34680.000000 0.001749
-34620.000000 -0.001454
-34560.000000 -0.003667
-34500.000000 -0.004889
-34440.000000 -0.002120
-34380.000000 -0.000361
-34320.000000 0.002389
-34260.000000 -0.004871
-34200.000000 -0.006140
-34140.000000 -0.005418
-34080.000000 -0.005706
-34020.000000 -0.002004
-33960.000000 -0.001311
-33900.000000 -0.003627
-33840.000000 -0.004954
-33780.000000 -0.003289
-33720.000000 0.000365
-33660.000000 0.002010
-33600.000000 0.001645
-33540.000000 0.000270
-33480.000000 -0.004114
-33420.000000 -0.009509
-33360.000000 -0.005914
-33300.000000 -0.007328
-33240.000000 0.000247
-33180.000000 0.000812
-33120.000000 -0.003610
-33060.000000 -0.000042
-33000.000000 0.000517
-32940.000000 0.000042
-32880.000000 -0.001443
-32820.000000 0.002060
-32760.000000 -0.000447
-32700.000000 0.000034
-32640.000000 -0.000496
-32580.000000 0.001963
-32520.000000 -0.000590
-32460.000000 -0.001154
-32400.000000 0.000271
-32340.000000 -0.001316
-32280.000000 0.004086
-32220.000000 0.000476
-32160.000000 0.003856
-32100.000000 0.002223
-32040.000000 0.004580
-31980.000000 0.004926
-31920.000000 0.004260
-31860.000000 0.002583
-31800.000000 -0.001104
-31740.000000 0.000197
-31680.000000 -0.001513
-31620.000000 -0.001233
-31560.000000 -0.001964
-31500.000000 -0.003706
-31440.000000 -0.006458
-31380.000000 -0.006220
-31320.000000 -0.001992
-31260.000000 0.002225
-31200.000000 0.001433
-31140.000000 -0.001369
-31080.000000 -0.002180
-30960.000000 -0.004830
-30900.000000 -0.003668
-30840.000000 -0.001516
-30780.000000 -0.002371
-30720.000000 -0.004235
-30660.000000 -0.003108
-30600.000000 -0.002988
-30540.000000 -0.001876
-30480.000000 0.000228
-30420.000000 -0.001675
-30360.000000 -0.000586
-30300.000000 -0.000504
-30240.000000 -0.001429
-30180.000000 -0.002361
-30120.000000 -0.001301
-30060.000000 0.000754
-30000.000000 -0.001199
-29940.000000 -0.001174
-29880.000000 -0.001153
-29820.000000 0.001863
-29760.000000 -0.002112
-29700.000000 -0.000093
-29640.000000 -0.007079
-29580.000000 -0.006072
-29520.000000 -0.003069
-29460.000000 -0.006072
-29400.000000 -0.003081
-29340.000000 -0.007095
-29280.000000 -0.000114
-29220.000000 -0.006139
-29160.000000 -0.002170
-29100.000000 0.000794
-29040.000000 -0.000248
-28980.000000 -0.000295
-28920.000000 -0.002348
-28860.000000 0.001594
-28800.000000 0.002530
-28740.000000 0.003460
-28680.000000 0.006386
-28620.000000 0.005293
-28560.000000 0.001192
-28500.000000 -0.000916
-28440.000000 0.000969
-28380.000000 -0.001151
-28320.000000 -0.000275
-28260.000000 0.005613
-28200.000000 0.006499
-28140.000000 0.001381
-28080.000000 0.005259
-28020.000000 0.004135
-27960.000000 0.003007
-27900.000000 -0.003124
-27840.000000 -0.003258
-27780.000000 -0.003395
-27720.000000 -0.005534
-27660.000000 -0.000677
-27600.000000 0.000178
-27540.000000 0.002030
-27480.000000 0.006879
-27420.000000 0.003725
-27360.000000 0.003569
-27300.000000 0.000410
-27240.000000 0.003249
-27180.000000 0.004085
-27120.000000 0.002919
-27060.000000 0.006750
-27000.000000 0.005579
-26940.000000 0.002406
-26880.000000 0.003230
-26820.000000 0.004053
-26760.000000 0.006874
-26700.000000 0.005692
-26640.000000 0.001509
-26580.000000 0.004324
-26520.000000 0.004137
-26460.000000 0.004949
-26400.000000 0.006760
-26340.000000 0.009569
-26280.000000 0.007376
-26220.000000 0.000183
-26160.000000 -0.000012
-26100.000000 -0.000207
-26040.000000 -0.001404
-25980.000000 -0.001601
-25920.000000 -0.000799
-25860.000000 0.000002
-25800.000000 0.003802
-25740.000000 -0.000398
-25680.000000 0.001401
-25620.000000 -0.002800
-25560.000000 -0.000001
-25500.000000 0.001797
-25440.000000 -0.004404
-25380.000000 0.000394
-25320.000000 0.000192
-25260.000000 -0.001011
-25200.000000 -0.002213
-25140.000000 -0.003415
-25080.000000 -0.007618
-25020.000000 -0.002821
-24960.000000 -0.007024
-24900.000000 -0.005227
-24840.000000 -0.005430
-24780.000000 -0.006633
-24720.000000 -0.003837
-24660.000000 -0.001041
-24600.000000 0.005754
-24540.000000 0.005549
-24480.000000 0.005344
-24420.000000 -0.001862
-24360.000000 0.001931
-24300.000000 -0.000277
-24240.000000 -0.001485
-24180.000000 -0.001694
-24120.000000 0.000095
-24060.000000 -0.000116
-24000.000000 0.000671
-23940.000000 0.003457
-23880.000000 -0.002758
-23760.000000 0.004807
-23700.000000 0.001587
-23640.000000 -0.001635
-23580.000000 -0.000859
-23520.000000 -0.002084
-23460.000000 -0.002312
-23400.000000 0.004457
-23340.000000 0.006224
-23280.000000 -0.000014
-23220.000000 0.002743
-23160.000000 0.004501
-23100.000000 0.003250
-23040.000000 -0.001994
-22980.000000 0.001754
-22920.000000 0.000499
-22860.000000 -0.004760
-22800.000000 -0.003022
-22740.000000 -0.002288
-22680.000000 -0.002558
-22620.000000 -0.001831
-22560.000000 0.000892
-22500.000000 0.002611
-22440.000000 0.001314
-22380.000000 0.000025
-22320.000000 0.000732
-22260.000000 0.006435
-22200.000000 -0.000866
-22140.000000 -0.002171
-22080.000000 -0.003481
-21660.000000 -0.003766
-21600.000000 -0.000110
-21540.000000 -0.003458
-21480.000000 0.003190
-21420.000000 -0.001167
-21360.000000 -0.003528
-21300.000000 -0.000894
-21240.000000 -0.000264
-21180.000000 0.005362
-21120.000000 0.007983
-21060.000000 0.004599
-21000.000000 0.005212
-20940.000000 0.002820
-20880.000000 0.001423
-20820.000000 -0.000977
-20760.000000 0.002618
-20700.000000 0.000208
-20640.000000 0.003795
-20580.000000 -0.002622
-20520.000000 -0.003044
-20460.000000 -0.001469
-20400.000000 0.002101
-20340.000000 -0.003332
-20280.000000 -0.001769
-20220.000000 -0.003210
-20160.000000 -0.004655
-20100.000000 -0.001103
-20040.000000 -0.001554
-19980.000000 -0.001009
-19920.000000 -0.001468
-19860.000000 -0.002930
-19800.000000 0.002605
-19740.000000 -0.000864
-19680.000000 -0.000336
-19620.000000 0.000189
-19560.000000 -0.001289
-19500.000000 -0.003770
-19440.000000 -0.006254
-19380.000000 -0.001741
-19320.000000 -0.001231
-19260.000000 -0.000724
-19200.000000 -0.005220
-19140.000000 -0.001719
-19080.000000 -0.001222
-19020.000000 0.003273
-18960.000000 0.004764
-18900.000000 0.001248
-18840.000000 -0.000267
-18780.000000 -0.003785
-18720.000000 -0.001307
-18660.000000 -0.001831
-18600.000000 -0.003359
-18540.000000 0.002110
-18480.000000 -0.005425
-18420.000000 0.001037
-18360.000000 -0.003505
-18300.000000 0.001950
-18240.000000 0.003401
-18180.000000 0.000849
-18120.000000 0.000294
-18060.000000 -0.002265
-18000.000000 -0.000828
-17940.000000 -0.000394
-17880.000000 -0.001964
-17820.000000 -0.000538
-17760.000000 0.001885
-17700.000000 -0.000695
-17640.000000 -0.002279
-17580.000000 0.002133
-17520.000000 0.001542
-17460.000000 0.002947
-17400.000000 0.001349
-17340.000000 0.002747
-17280.000000 -0.000859
-17220.000000 0.000533
-17160.000000 0.000920
-17100.000000 0.003305
-17040.000000 0.005686
-16980.000000 0.002063
-16920.000000 0.004438
-16860.000000 0.005809
-16800.000000 0.003177
-16740.000000 0.001542
-16680.000000 0.003904
-16620.000000 0.001262
-16560.000000 -0.001382
-16500.000000 -0.001030
-16440.000000 0.002320
-16380.000000 0.000666
-16320.000000 0.003009
-16260.000000 0.000350
-16200.000000 0.002687
-16140.000000 0.001021
-16080.000000 0.001352
-16020.000000 0.001680
-15960.000000 -0.001995
-15900.000000 -0.005673
-15840.000000 -0.005354
-15780.000000 -0.007038
-15720.000000 -0.001725
-15600.000000 -0.002103
-15240.000000 -0.002334
-15120.000000 -0.006769
-15060.000000 -0.005491
-15000.000000 -0.000217
-14940.000000 0.005054
-14880.000000 0.003322
-14820.000000 0.005587
-14760.000000 0.002848
-14700.000000 0.005107
-14640.000000 -0.002638
-14580.000000 0.001614
-14460.000000 0.000107
-14400.000000 -0.004651
-14340.000000 -0.002412
-14280.000000 -0.005177
-14220.000000 0.002054
-14160.000000 0.002283
-14100.000000 0.001507
-14040.000000 0.002729
-13980.000000 0.001947
-13920.000000 -0.001839
-13860.000000 -0.001610
-13800.000000 -0.000383
-13740.000000 -0.002158
-13680.000000 -0.005954
-13620.000000 -0.007753
-13560.000000 -0.005556
-13500.000000 -0.003362
-13440.000000 -0.002171
-13380.000000 -0.000983
-13320.000000 0.000202
-13260.000000 -0.000617
-13200.000000 0.000562
-13140.000000 0.000737
-13080.000000 -0.000091
-13020.000000 0.000079
-12960.000000 -0.001755
-12900.000000 -0.003591
-12840.000000 -0.004431
-12780.000000 0.001727
-12720.000000 0.000883
-12660.000000 0.002036
-12600.000000 0.002187
-12540.000000 0.000336
-12480.000000 -0.001518
-12420.000000 -0.001373
-12360.000000 -0.003230
-12300.000000 -0.004089
-12240.000000 -0.004950
-12180.000000 -0.003813
-12120.000000 -0.004676
-12060.000000 -0.004542
-12000.000000 0.000591
-11940.000000 0.003723
-11880.000000 0.002854
-11820.000000 0.001983
-11760.000000 0.004111
-11700.000000 0.001238
-11640.000000 -0.000637
-11520.000000 -0.002389
-11460.000000 -0.003267
-11400.000000 -0.004145
-11340.000000 -0.004025
-11280.000000 -0.003905
-11220.000000 -0.000786
-11160.000000 0.000332
-11100.000000 -0.000550
-11040.000000 0.000567
-10980.000000 0.000683
-10860.000000 -0.002085
-10800.000000 -0.005970
-10740.000000 -0.000854
-10680.000000 -0.001739
-10620.000000 -0.000624
-10560.000000 0.003491
-10500.000000 0.000606
-10440.000000 0.002722
-10380.000000 0.003838
-10320.000000 0.000955
-10260.000000 -0.002927
-10200.000000 -0.001808
-10140.000000 -0.000688
-10080.000000 -0.000566
-10020.000000 0.001556
-9960.000000 0.001681
-9900.000000 0.004808
-9840.000000 -0.002064
-9780.000000 0.003068
-9720.000000 -0.000799
-9660.000000 0.002338
-9600.000000 0.000478
-9540.000000 -0.004380
-9480.000000 0.002767
-9420.000000 -0.001084
-9360.000000 0.005070
-9300.000000 0.005227
-9240.000000 0.002387
-9180.000000 0.006552
-9120.000000 -0.004279
-9060.000000 0.000894
-9000.000000 0.001070
-8940.000000 0.004251
-8880.000000 -0.000564
-8820.000000 0.001625
-8760.000000 -0.006182
-8700.000000 -0.003984
-8640.000000 0.002217
-8580.000000 0.003422
-8520.000000 0.003632
-8460.000000 0.005846
-8400.000000 0.003064
-8340.000000 0.004294
-8280.000000 0.003528
-8220.000000 -0.002241
-8160.000000 -0.000006
-8100.000000 -0.003766
-7980.000000 -0.003273
-7920.000000 -0.003020
-7860.000000 0.001238
-7800.000000 0.006500
-7740.000000 0.003767
-7440.000000 -0.000841
-7380.000000 -0.001557
-7320.000000 0.000732
-7260.000000 -0.001961
-7200.000000 -0.002649
-7140.000000 0.001669
-7080.000000 0.004991
-7020.000000 0.008319
-6960.000000 0.007652
-6900.000000 0.004990
-6840.000000 0.004334
-6780.000000 0.002682
-6720.000000 -0.002965
-6660.000000 -0.006607
-6600.000000 -0.002243
-6540.000000 -0.006873
-6480.000000 -0.005498
-6420.000000 -0.007118
-6360.000000 -0.003733
-6300.000000 0.001657
-6240.000000 0.001052
-6180.000000 0.001453
-6120.000000 0.001859
-6060.000000 0.003271
-6000.000000 -0.000312
-5940.000000 0.000111
-5880.000000 -0.000461
-5820.000000 -0.000027
-5760.000000 -0.000586
-5700.000000 -0.000139
-5640.000000 -0.000686
-5580.000000 -0.002226
-5520.000000 -0.004759
-5460.000000 -0.001285
-5400.000000 -0.004804
-5340.000000 -0.003315
-5280.000000 -0.001818
-5220.000000 -0.000314
-5160.000000 0.000198
-5100.000000 -0.002281
-5040.000000 0.001248
-4980.000000 0.005785
-4920.000000 0.004330
-4860.000000 -0.000116
-4800.000000 0.002446
-4740.000000 -0.002983
-4680.000000 0.001596
-4620.000000 -0.004816
-4560.000000 -0.005220
-4500.000000 -0.002615
-4440.000000 -0.003002
-4380.000000 -0.000380
-4320.000000 -0.001750
-4260.000000 -0.003110
-4200.000000 -0.004462
-4140.000000 -0.002805
-4080.000000 -0.000139
-4020.000000 0.000535
-3960.000000 -0.000781
-3900.000000 -0.003089
-3840.000000 -0.001388
-3780.000000 0.000321
-3720.000000 0.005040
-3660.000000 0.000767
-3600.000000 -0.000496
-3540.000000 -0.002750
-3480.000000 0.004004
-3420.000000 0.004769
-3360.000000 0.001542
-3300.000000 0.000326
-3240.000000 0.000118
-3180.000000 -0.002079
-3120.000000 -0.001266
-3060.000000 0.001538
-3000.000000 -0.000631
-2940.000000 -0.000789
-2880.000000 -0.000936
-2820.000000 -0.005072
-2760.000000 0.000803
-2700.000000 0.002689
-2640.000000 0.003587
-2580.000000 0.001496
-2520.000000 -0.000583
-2460.000000 0.003350
-2400.000000 -0.003705
-2340.000000 0.002253
-2280.000000 0.002223
-2220.000000 0.003207
-2160.000000 0.003203
-2100.000000 0.003212
-2040.000000 0.006234
-1980.000000 0.009270
-1920.000000 0.004318
-1860.000000 0.004381
-1800.000000 0.004456
-1740.000000 0.003545
-1680.000000 0.002648
-1620.000000 0.002764
-1560.000000 -0.000107
-1500.000000 -0.001964
-1440.000000 -0.000807
-1380.000000 -0.000638
-1320.000000 -0.001455
-1260.000000 -0.000259
-1200.000000 -0.003050
-1140.000000 0.000172
-1080.000000 0.002407
-1020.000000 -0.001291
-960.000000 0.004970
-900.000000 0.003296
-840.000000 0.005633
-780.000000 0.007928
-660.000000 0.006552
-600.000000 0.008881
-540.000000 0.006221
-480.000000 0.006571
-420.000000 0.004933
-120.000000 0.000904
-60.000000 0.004292
0.000000 0.006730
60.000000 0.010179
120.000000 0.008639
180.000000 0.010109
240.000000 0.006590
300.000000 0.003050
360.000000 -0.000476
420.000000 0.003037
480.000000 0.001561
540.000000 0.001095
600.000000 0.000639
660.000000 0.001192
720.000000 0.001755
780.000000 0.001327
840.000000 0.000908
900.000000 -0.000501
960.000000 -0.002902
1020.000000 0.003706
1080.000000 0.003323
1140.000000 0.000948
1200.000000 -0.003419
1260.000000 -0.001778
1320.000000 0.000870
1380.000000 0.001525
1440.000000 0.001187
1500.000000 -0.002144
1560.000000 -0.001469
1620.000000 -0.001788
1680.000000 -0.000102
1740.000000 -0.002411
1800.000000 -0.003714
1860.000000 -0.003014
1920.000000 -0.001309
1980.000000 -0.001600
2040.000000 0.002112
2100.000000 0.003828
2160.000000 0.005547
2220.000000 0.009269
2280.000000 0.009994
2340.000000 0.010722
2400.000000 0.006452
2460.000000 0.002184
2520.000000 -0.002081
2580.000000 -0.005345
2640.000000 -0.005606
2700.000000 -0.003866
2760.000000 -0.004124
2820.000000 -0.003381
2880.000000 -0.003637
2940.000000 -0.000891
3000.000000 -0.002145
3060.000000 -0.004398
3120.000000 0.000349
3180.000000 -0.000903
3240.000000 -0.008156
3300.000000 -0.011408
3360.000000 -0.009661
3420.000000 -0.007914
3480.000000 -0.006168
3540.000000 -0.004423
3600.000000 -0.001678
3660.000000 -0.001935
3720.000000 -0.002193
3780.000000 -0.005453
3840.000000 -0.005714
3900.000000 -0.008977
3960.000000 -0.008241
4020.000000 -0.001508
4080.000000 0.002224
4140.000000 0.000953
4200.000000 0.001679
4260.000000 -0.000596
4320.000000 -0.000875
4380.000000 0.002843
4440.000000 0.001559
4500.000000 0.000272
4560.000000 -0.003019
4620.000000 -0.003313
4680.000000 -0.004610
4740.000000 -0.001911
4800.000000 0.002785
4860.000000 0.002478
4920.000000 0.000167
4980.000000 0.000852
5040.000000 -0.000466
5100.000000 0.003211
5160.000000 -0.000115
5220.000000 0.001555
5280.000000 -0.003779
5340.000000 -0.000117
5400.000000 0.002541
5460.000000 0.004195
5520.000000 0.001845
5580.000000 -0.001510
5640.000000 -0.004868
5700.000000 -0.004231
5760.000000 -0.000598
5820.000000 0.001030
5880.000000 -0.004346
5940.000000 -0.002726
6000.000000 -0.001110
6060.000000 -0.000499
6120.000000 -0.001892
6180.000000 0.002712
6240.000000 0.002311
6300.000000 0.004907
6360.000000 0.006499
6420.000000 0.001088
6480.000000 -0.001327
6540.000000 -0.004744
6600.000000 -0.002164
6660.000000 -0.000587
6720.000000 0.001987
6900.000000 0.000695
7140.000000 -0.000062
7200.000000 0.006493
7260.000000 0.001045
7320.000000 -0.000405
7380.000000 -0.001857
7440.000000 -0.003326
7500.000000 -0.000798
7560.000000 -0.004259
7620.000000 -0.004722
7680.000000 -0.007188
7740.000000 -0.004656
7800.000000 -0.000128
7860.000000 0.000398
7920.000000 0.005920
7980.000000 0.008439
8040.000000 0.009955
8100.000000 0.006467
8160.000000 0.000976
8220.000000 0.000481
8280.000000 -0.002018
8340.000000 -0.000520
8400.000000 -0.001027
8460.000000 0.004462
8520.000000 0.001947
8580.000000 0.000428
8640.000000 -0.001095
8700.000000 0.000377
8760.000000 0.005845
8820.000000 0.008308
8880.000000 0.004767
8940.000000 0.003221
9000.000000 -0.000330
9060.000000 0.001114
9120.000000 0.007554
9180.000000 0.009988
9240.000000 0.001418
9300.000000 0.000843
9360.000000 -0.008739
9420.000000 -0.008327
9480.000000 -0.006920
9540.000000 0.001479
9600.000000 -0.003130
9660.000000 -0.001746
9720.000000 0.004631
9780.000000 0.000007
9840.000000 0.005377
9900.000000 0.003742
9960.000000 0.006102
10020.000000 0.003455
10080.000000 0.000793
10140.000000 0.001134
10200.000000 -0.000530
10260.000000 0.000800
10320.000000 0.000124
10380.000000 -0.001557
10440.000000 0.001755
10500.000000 0.002061
10560.000000 -0.006638
10620.000000 0.000656
10680.000000 -0.002055
10740.000000 -0.004772
10800.000000 -0.004496
10860.000000 -0.004225
10920.000000 -0.004961
10980.000000 -0.006702
11040.000000 -0.001449
11100.000000 -0.003203
11160.000000 -0.003962
11220.000000 -0.005728
11280.000000 -0.004499
11340.000000 0.002723
11400.000000 0.001939
11460.000000 0.002148
11520.000000 -0.004648
11580.000000 -0.008451
11640.000000 -0.004260
11700.000000 -0.002076
11760.000000 0.000102
11820.000000 -0.000727
11880.000000 -0.002561
11940.000000 -0.002403
12000.000000 -0.005251
12060.000000 0.000895
12120.000000 0.007034
12180.000000 0.004166
12240.000000 0.002292
12300.000000 -0.003588
12360.000000 -0.005476
12420.000000 -0.003370
12480.000000 -0.000271
12540.000000 -0.004178
12600.000000 -0.001092
12660.000000 -0.007012
12720.000000 -0.001939
12780.000000 0.000127
12840.000000 0.000187
12900.000000 0.005240
12960.000000 0.006287
13020.000000 0.011327
13080.000000 0.004362
13140.000000 -0.004611
13200.000000 -0.008589
13260.000000 -0.004573
13320.000000 -0.005564
13380.000000 -0.005560
13440.000000 -0.001578
13500.000000 -0.003585
13560.000000 -0.006598
13620.000000 -0.001616
13680.000000 0.000360
13740.000000 0.007330
13800.000000 0.008295
13860.000000 0.002254
13920.000000 0.002208
13980.000000 0.005157
14040.000000 0.007100
14100.000000 0.006037
14160.000000 0.002970
14220.000000 -0.004104
14280.000000 -0.003182
14340.000000 -0.000267
14400.000000 -0.002356
14460.000000 0.001549
14520.000000 0.000448
14580.000000 -0.000658
14640.000000 0.003230
14700.000000 0.005113
14760.000000 0.006991
14820.000000 0.006863
14880.000000 0.005730
14940.000000 -0.000408
15000.000000 0.000442
15060.000000 -0.001708
15120.000000 0.001130
15180.000000 -0.002030
15240.000000 -0.005195
15300.000000 -0.007365
15360.000000 -0.009540
15420.000000 -0.004719
15480.000000 0.000096
15540.000000 0.007916
15600.000000 0.009731
15660.000000 0.005534
15720.000000 -0.002667
15780.000000 -0.001872
15840.000000 0.000918
15900.000000 0.007706
15960.000000 0.003489
16020.000000 -0.003731
16080.000000 -0.005954
16140.000000 -0.001180
16200.000000 0.002590
16260.000000 0.005357
16320.000000 0.002121
16380.000000 -0.001118
16440.000000 -0.005359
16500.000000 -0.001604
16560.000000 0.001149
16620.000000 0.001899
16680.000000 0.003646
16740.000000 0.002390
16800.000000 0.000132
16860.000000 -0.002128
17160.000000 -0.001469
17220.000000 -0.004745
17760.000000 0.004689
17820.000000 -0.001604
17880.000000 -0.003899
17940.000000 -0.001195
18000.000000 -0.006492
18180.000000 -0.000392
18240.000000 0.003306
18300.000000 0.005003
18360.000000 0.006699
18420.000000 0.003394
18480.000000 0.000089
18540.000000 -0.000217
18600.000000 -0.002523
18660.000000 0.003170
18720.000000 0.005862
18780.000000 0.001554
18840.000000 0.002246
18900.000000 -0.008063
18960.000000 -0.003372
19020.000000 0.002318
19080.000000 0.005009
19140.000000 0.003700
19200.000000 0.000390
19260.000000 -0.004919
19320.000000 -0.006228
19380.000000 -0.000537
19440.000000 0.002154
19500.000000 -0.002154
19560.000000 -0.007462
19620.000000 -0.009770
19680.000000 -0.001077
19740.000000 0.004616
19800.000000 0.002310
19860.000000 -0.000996
19920.000000 -0.006301
19980.000000 -0.004606
20040.000000 -0.004911
20100.000000 -0.000215
20160.000000 -0.000518
20220.000000 -0.005822
20280.000000 -0.008124
20340.000000 -0.002426
20400.000000 0.000272
20460.000000 -0.000030
20520.000000 -0.000331
20580.000000 -0.003632
20640.000000 -0.005933
20700.000000 0.003767
20760.000000 0.005466
20820.000000 0.003166
20880.000000 0.003866
20940.000000 0.003566
21000.000000 0.003266
21060.000000 0.002966
21120.000000 0.003690
21180.000000 0.004390
21240.000000 0.006090
21300.000000 0.006790
21420.000000 0.003189
21480.000000 0.000888
21600.000000 0.003286
21660.000000 0.004985
21720.000000 0.004683
21780.000000 0.002382
21840.000000 0.002079
21900.000000 0.002777
21960.000000 -0.001526
22020.000000 -0.000829
22080.000000 -0.002133
22140.000000 -0.000437
22200.000000 -0.001742
22320.000000 0.005646
22380.000000 0.004338
22440.000000 0.006030
22500.000000 -0.000279
22560.000000 0.000410
22620.000000 0.003098
22680.000000 0.001785
22740.000000 0.001470
22800.000000 0.000154
22860.000000 -0.000164
22920.000000 -0.002484
22980.000000 0.001194
23040.000000 -0.000131
23100.000000 -0.001457
23160.000000 0.003214
23220.000000 -0.002117
23280.000000 -0.000450
23340.000000 -0.000786
23400.000000 -0.000125
23460.000000 0.000533
23580.000000 2.598841
23640.000000 2.613490
23760.000000 -0.002221
23820.000000 0.002419
23880.000000 0.006055
23940.000000 0.003687
24000.000000 -0.001684
24060.000000 -0.001059
24120.000000 0.001563
24180.000000 0.002180
24240.000000 0.004794
24300.000000 0.002404
24360.000000 -0.002991
24420.000000 -0.003389
24480.000000 -0.002791
24540.000000 0.001803
24600.000000 0.001394
24660.000000 -0.003020
24720.000000 -0.003437
24780.000000 -0.002859
24840.000000 -0.002283
24900.000000 -0.000712
24960.000000 -0.006144
25020.000000 -0.004580
25080.000000 -0.004020
25140.000000 -0.003463
25200.000000 -0.001879
25260.000000 -0.002297
25320.000000 -0.007749
25380.000000 -0.003205
25440.000000 -0.001630
25500.000000 -0.001057
25560.000000 -0.003486
25620.000000 -0.003918
25680.000000 -0.002390
25740.000000 -0.000867
25800.000000 -0.003347
25860.000000 -0.002831
25920.000000 -0.005319
25980.000000 -0.001771
26040.000000 0.000733
26100.000000 0.002234
26160.000000 0.001731
26220.000000 -0.000776
26280.000000 -0.002287
26340.000000 -0.000801
26400.000000 -0.008320
26460.000000 0.032158
26520.000000 0.031633
26580.000000 0.055104
26640.000000 -0.003429
26700.000000 -0.004965
26760.000000 -0.003504
26820.000000 -0.002047
26880.000000 -0.000592
26940.000000 -0.001142
27000.000000 -0.001694
27060.000000 -0.001249
27120.000000 0.000193
27180.000000 0.001631
27240.000000 0.001067
27300.000000 0.000500
27360.000000 -0.001069
27420.000000 -0.001642
27480.000000 -0.003216
27540.000000 -0.002793
27600.000000 -0.000372
27660.000000 0.001047
27720.000000 -0.001537
27780.000000 -0.003121
27840.000000 -0.002714
27900.000000 -0.003305
27960.000000 0.000105
28020.000000 0.002521
28080.000000 0.001935
28140.000000 -0.000651
28200.000000 -0.001237
28260.000000 0.000177
28320.000000 0.005591
28380.000000 0.002005
28440.000000 -0.000581
28500.000000 -0.002166
28560.000000 -0.004751
28620.000000 -0.000335
28680.000000 0.002081
28740.000000 0.006498
28800.000000 0.005916
28860.000000 0.008335
28920.000000 0.006755
28980.000000 0.005176
29040.000000 0.004598
29100.000000 0.002022
29160.000000 0.002446
29220.000000 -0.002128
29280.000000 0.000299
29340.000000 0.034727
29400.000000 -0.000869
29460.000000 -0.001438
29520.000000 0.000996
29580.000000 -0.002569
29640.000000 0.001869
29700.000000 0.006308
29760.000000 0.001750
29820.000000 0.003195
29880.000000 0.003642
29940.000000 0.002091
30000.000000 0.001543
30060.000000 0.003998
30120.000000 -0.004545
30180.000000 0.003915
30240.000000 0.002352
30300.000000 0.003818
30360.000000 0.001288
30420.000000 0.000760
30480.000000 -0.005765
30540.000000 -0.003286
30600.000000 -0.004805
30660.000000 -0.003321
30720.000000 0.003166
30780.000000 0.000655
30840.000000 0.000148
30900.000000 0.002643
30960.000000 0.004141
31020.000000 0.005642
31080.000000 0.007146
31140.000000 0.002652
31200.000000 0.003161
31260.000000 0.002673
31320.000000 0.004188
31380.000000 0.000707
31440.000000 0.001228
31500.000000 -0.000254
31560.000000 0.000269
31620.000000 0.000802
31680.000000 0.002339
31740.000000 0.004879
31800.000000 0.003422
31860.000000 0.001969
31920.000000 0.001519
31980.000000 -0.002928
32040.000000 -0.004372
32100.000000 -0.003812
32160.000000 -0.005249
32220.000000 -0.004682
32280.000000 -0.005113
32340.000000 -0.001540
32400.000000 0.000036
32460.000000 -0.003385
32520.000000 0.000198
32580.000000 -0.002216
32640.000000 -0.001627
32700.000000 0.000966
32760.000000 -0.000438
32820.000000 0.001161
32880.000000 -0.002236
32940.000000 -0.000630
33000.000000 -0.002020
33060.000000 -0.003407
33120.000000 0.000209
33180.000000 -0.001171
33240.000000 0.000452
33300.000000 -0.002921
33360.000000 -0.001291
33420.000000 -0.000657
33480.000000 0.002980
33540.000000 0.006621
33600.000000 0.003265
33660.000000 -0.002087
33720.000000 -0.000436
33780.000000 0.001218
33840.000000 -0.000125
33900.000000 -0.000465
33960.000000 -0.002801
34020.000000 -0.001135
34080.000000 0.001535
34140.000000 0.000208
34200.000000 -0.000117
34260.000000 -0.006438
34320.000000 -0.008748
34380.000000 -0.007063
34440.000000 -0.006376
34500.000000 -0.003686
34560.000000 -0.001993
34620.000000 -0.002297
34680.000000 -0.003598
34740.000000 -0.005896
34800.000000 -0.000191
34860.000000 -0.001482
34920.000000 -0.001771
34980.000000 -0.001056
35040.000000 -0.003338
35100.000000 -0.003616
35160.000000 0.002109
35220.000000 0.001837
35280.000000 0.005569
35340.000000 0.000305
35400.000000 0.000045
35460.000000 0.002789
35520.000000 0.001536
35580.000000 0.000287
36000.000000 0.003700
36060.000000 0.004499
36120.000000 0.002304
36180.000000 0.002116
36240.000000 0.004934
36300.000000 0.004759
36360.000000 0.008590
36420.000000 0.004428
36480.000000 0.002271
36540.000000 0.005121
36600.000000 0.003978
36660.000000 0.004840
36720.000000 0.004708
36780.000000 0.000583
36840.000000 -0.004537
36900.000000 -0.001651
36960.000000 -0.000759
37020.000000 0.004139
37080.000000 0.001043
37140.000000 0.001953
37200.000000 0.001868
37260.000000 0.001789
37320.000000 0.005716
37380.000000 0.005648
37440.000000 0.000586
37500.000000 -0.000470
37560.000000 -0.002520
37620.000000 -0.002565
37680.000000 -0.002605
37740.000000 -0.001638
37800.000000 0.000334
37860.000000 -0.000689
37920.000000 0.003294
37980.000000 0.005283
38040.000000 0.002277
38100.000000 0.001277
38160.000000 -0.002717
38220.000000 -0.002706
38280.000000 -0.004690
38340.000000 -0.004668
38400.000000 -0.000640
38460.000000 -0.003607
38520.000000 -0.002568
38580.000000 -0.002523
38640.000000 0.001526
38700.000000 0.004582
38760.000000 0.004643
38820.000000 0.002709
38880.000000 0.000782
38940.000000 -0.001141
39000.000000 0.000942
39060.000000 0.005031
39120.000000 0.006125
39180.000000 0.004225
39240.000000 0.004331
39300.000000 -0.001559
39360.000000 0.000558
39420.000000 0.003680
39480.000000 -0.001192
39540.000000 -0.000059
39600.000000 -0.000921
39660.000000 -0.001776
39720.000000 -0.001626
39780.000000 -0.002471
39840.000000 -0.002310
39900.000000 -0.001143
39960.000000 0.003029
40020.000000 0.005207
40080.000000 0.009390
40140.000000 0.005579
40200.000000 0.005773
40260.000000 0.000974
40320.000000 0.000179
40380.000000 -0.002609
40440.000000 -0.000392
40500.000000 -0.000170
40560.000000 0.001059
40620.000000 0.005292
40680.000000 0.003532
40740.000000 0.006777
40800.000000 0.004028
40860.000000 0.007284
40920.000000 0.004546
40980.000000 0.003814
41040.000000 -0.000913
41100.000000 -0.000634
41160.000000 -0.006350
41220.000000 -0.005059
41280.000000 -0.000763
41340.000000 0.000538
41400.000000 0.000846
41460.000000 -0.000841
41520.000000 -0.000523
41580.000000 -0.002198
41640.000000 -0.002868
41700.000000 -0.000532
41760.000000 -0.002191
41820.000000 -0.002844
41880.000000 -0.003491
41940.000000 -0.001132
42000.000000 0.003232
42060.000000 -0.000398
42120.000000 0.000978
42180.000000 0.002359
42240.000000 0.000747
42300.000000 0.001140
42360.000000 -0.000462
42420.000000 0.000943
42480.000000 0.000353
42540.000000 -0.000231
42600.000000 -0.002809
42660.000000 0.000618
42720.000000 0.001051
42780.000000 0.003490
42840.000000 -0.000065
42900.000000 -0.004614
42960.000000 -0.004158
43020.000000 -0.003696
43080.000000 -0.003228
43140.000000 -0.001754
43200.000000 -0.001275
