# Supplementary material for: Probabilistic tsunami forecasting for early warning
Source: Nat Commun. 2021 Sep 28;12:5677. doi: 10.1038/s41467-021-25815-w (PMC8479076; doi:10.1038/s41467-021-25815-w)
Supplement: Supplementary file 6 — Supplementary Dataset 3. Sea-level records. [file 41467_2021_25815_MOESM6_ESM.zip › sea_level_records/2016-01-25_Gibraltar/carg.rad.rmn.txt]

-27240.000000 -0.000040
-27180.000000 -0.180099
-26340.000000 -0.014369
-26280.000000 0.010044
-26220.000000 0.014460
-26160.000000 0.007342
-26100.000000 -0.042459
-26040.000000 -0.002986
-25980.000000 -0.011290
-25920.000000 0.004551
-25860.000000 0.004439
