# Supplementary material for: Probabilistic tsunami forecasting for early warning
Source: Nat Commun. 2021 Sep 28;12:5677. doi: 10.1038/s41467-021-25815-w (PMC8479076; doi:10.1038/s41467-021-25815-w)
Supplement: Supplementary file 6 — Supplementary Dataset 3. Sea-level records. [file 41467_2021_25815_MOESM6_ESM.zip › sea_level_records/2016-01-25_Gibraltar/gibr2.rad.rmn.txt]

-43200.000000 -0.036321
-43140.000000 -0.025575
-43080.000000 -0.009848
-43020.000000 -0.025139
-42960.000000 -0.015448
-42900.000000 -0.007776
-42840.000000 -0.022123
-42780.000000 -0.022488
-42720.000000 -0.008872
-42660.000000 -0.014275
-42600.000000 -0.036697
-42540.000000 0.003863
-42480.000000 -0.013596
-42420.000000 -0.006074
-42360.000000 -0.030570
-42300.000000 -0.018086
-42240.000000 -0.015621
-42180.000000 -0.012174
-42120.000000 -0.012747
-42060.000000 0.003661
-42000.000000 -0.005949
-41940.000000 0.006420
-41880.000000 0.017771
-41820.000000 0.006103
-41760.000000 0.015415
-41700.000000 0.017708
-41640.000000 0.008981
-41580.000000 0.013235
-41520.000000 0.003470
-41460.000000 0.001685
-41400.000000 0.001880
-41340.000000 -0.017944
-41280.000000 0.003212
-40320.000000 0.013007
-40260.000000 0.005824
-40200.000000 0.006619
-40140.000000 0.022395
-40080.000000 0.013149
-40020.000000 0.007884
-39960.000000 0.039597
-39900.000000 0.016291
-39840.000000 0.004963
-39780.000000 0.042615
-39720.000000 0.022246
-39660.000000 0.019857
-39600.000000 0.016447
-39540.000000 0.028016
-39480.000000 0.025564
-39420.000000 -0.000909
-39360.000000 0.024597
-39300.000000 0.032083
-39240.000000 0.026547
-39180.000000 0.042991
-39120.000000 0.020413
-39060.000000 0.016815
-39000.000000 0.038195
-38940.000000 0.038554
-38880.000000 0.030893
-38820.000000 0.037210
-38760.000000 -0.004494
-38700.000000 0.027781
-38640.000000 0.037034
-38580.000000 0.021267
-38520.000000 0.031478
-38460.000000 0.034669
-38400.000000 0.016838
-38340.000000 0.022985
-38280.000000 0.041112
-38220.000000 0.009217
-38160.000000 0.016302
-38100.000000 0.011365
-38040.000000 0.032407
-37980.000000 -0.017572
-37920.000000 -0.001572
-37860.000000 0.016406
-37800.000000 0.011364
-37740.000000 -0.000699
-37680.000000 0.019216
-37620.000000 0.024111
-37560.000000 0.012985
-37500.000000 0.018838
-37440.000000 -0.003329
-37380.000000 0.004483
-37320.000000 -0.004726
-37260.000000 0.007045
-37200.000000 -0.015205
-37140.000000 0.031526
-37080.000000 -0.008764
-37020.000000 -0.003074
-36960.000000 -0.007403
-36900.000000 0.028248
-36840.000000 0.005879
-36780.000000 0.009491
-36720.000000 -0.003915
-36660.000000 -0.018341
-36600.000000 0.002216
-36540.000000 0.003754
-36480.000000 0.011274
-36420.000000 0.003777
-36360.000000 0.006263
-36300.000000 -0.012267
-36240.000000 0.001187
-36180.000000 0.021625
-36120.000000 -0.007951
-36060.000000 0.018459
-36000.000000 -0.000145
-35940.000000 0.012239
-35880.000000 0.005610
-35820.000000 0.000971
-35760.000000 -0.002679
-35700.000000 -0.000339
-35640.000000 -0.002009
-35580.000000 0.004311
-35520.000000 0.006621
-35460.000000 0.012920
-35400.000000 0.001206
-35340.000000 0.005477
-35280.000000 -0.010271
-35220.000000 0.014959
-35160.000000 -0.000903
-35100.000000 -0.006798
-35040.000000 -0.005725
-34980.000000 -0.003686
-34920.000000 -0.011681
-34860.000000 -0.013711
-34800.000000 0.010224
-34740.000000 0.012122
-34680.000000 -0.006017
-34620.000000 -0.012194
-34560.000000 0.015592
-34500.000000 0.016340
-34440.000000 -0.010951
-34380.000000 -0.002280
-34320.000000 -0.004648
-34260.000000 -0.011055
-34200.000000 0.013500
-34140.000000 -0.003984
-34080.000000 -0.019506
-34020.000000 -0.029067
-33960.000000 -0.007727
-33900.000000 -0.004424
-33840.000000 -0.007096
-33780.000000 0.005194
-33720.000000 -0.007553
-33660.000000 0.013663
-33600.000000 -0.002158
-33540.000000 -0.012016
-33480.000000 -0.012909
-33420.000000 -0.009839
-33360.000000 -0.014804
-33300.000000 0.028195
-33240.000000 0.003159
-33180.000000 -0.000912
-33120.000000 -0.007018
-33060.000000 0.002901
-33000.000000 -0.000215
-32940.000000 -0.032367
-32880.000000 0.000442
-32820.000000 -0.011788
-32760.000000 0.009941
-32700.000000 -0.008371
-32640.000000 -0.015773
-32580.000000 -0.026212
-32520.000000 -0.009688
-32460.000000 -0.035199
-32400.000000 0.006253
-32340.000000 -0.012330
-32280.000000 -0.007948
-32220.000000 -0.001601
-32160.000000 0.005710
-32100.000000 -0.007013
-32040.000000 -0.008771
-31980.000000 -0.002564
-31920.000000 0.000609
-31860.000000 0.001747
-31800.000000 0.006814
-31740.000000 0.003886
-31680.000000 -0.001077
-31620.000000 -0.010073
-31560.000000 0.011897
-31500.000000 0.006834
-31440.000000 0.009737
-31380.000000 -0.007394
-31320.000000 0.020442
-31260.000000 -0.007755
-31200.000000 0.004014
-31140.000000 0.001749
-31080.000000 -0.006549
-31020.000000 -0.014880
-30960.000000 -0.011245
-30900.000000 -0.008644
-30840.000000 0.005924
-30780.000000 -0.007542
-30720.000000 0.009958
-30660.000000 -0.008576
-30600.000000 0.013856
-30540.000000 0.012254
-30480.000000 0.012618
-30420.000000 -0.003052
-30360.000000 -0.010756
-30300.000000 0.002506
-30240.000000 -0.009267
-30180.000000 0.008927
-30120.000000 0.009087
-30060.000000 0.000213
-30000.000000 0.004306
-29940.000000 0.008366
-29880.000000 0.010393
-29820.000000 0.007387
-29760.000000 -0.007651
-29700.000000 -0.013721
-29640.000000 0.002177
-29580.000000 -0.049956
-29520.000000 -0.001120
-29460.000000 0.000685
-29400.000000 -0.007540
-29340.000000 0.020206
-29280.000000 -0.012081
-29220.000000 0.002607
-29160.000000 0.006266
-29100.000000 0.008896
-29040.000000 0.018499
-28980.000000 0.024074
-28920.000000 0.025621
-28860.000000 -0.002858
-28800.000000 -0.003363
-28740.000000 -0.009895
-28680.000000 -0.002453
-28620.000000 0.005963
-28560.000000 -0.006646
-28500.000000 -0.005279
-28440.000000 0.002062
-28380.000000 0.004379
-28320.000000 -0.006328
-28260.000000 -0.005059
-28200.000000 0.007187
-28140.000000 0.007410
-28080.000000 -0.017389
-28020.000000 -0.012208
-27960.000000 -0.010051
-27900.000000 0.002085
-27840.000000 0.004199
-27780.000000 0.009293
-27720.000000 0.005367
-27660.000000 -0.019580
-27600.000000 -0.012547
-27540.000000 -0.017534
-27480.000000 -0.006541
-27420.000000 0.001433
-27360.000000 0.000387
-27300.000000 -0.011678
-27240.000000 0.028237
-27180.000000 -0.001867
-27120.000000 -0.000991
-27060.000000 -0.027133
-27000.000000 -0.004295
-26940.000000 -0.003476
-26880.000000 0.003325
-26820.000000 0.005106
-26760.000000 0.013868
-26700.000000 0.017612
-26640.000000 0.011336
-26580.000000 -0.000958
-26520.000000 -0.014270
-26460.000000 -0.022601
-26400.000000 0.003050
-26340.000000 -0.000317
-26280.000000 -0.012703
-26220.000000 0.000895
-26160.000000 -0.005526
-26100.000000 0.005036
-26040.000000 -0.013419
-25980.000000 -0.054891
-25920.000000 -0.094381
-25860.000000 -0.104888
-25800.000000 -0.106411
-25740.000000 -0.012952
-25680.000000 -0.017490
-25620.000000 -0.006063
-25560.000000 0.021349
-25500.000000 0.009745
-25440.000000 -0.000875
-25380.000000 0.003490
-25320.000000 -0.003161
-25260.000000 0.018173
-25200.000000 0.007493
-25140.000000 0.002797
-25080.000000 0.013087
-25020.000000 0.005362
-24960.000000 -0.002377
-24900.000000 0.020871
-24840.000000 0.014104
-24780.000000 0.015324
-24720.000000 -0.000469
-24660.000000 0.008724
-24600.000000 0.012905
-24540.000000 -0.001926
-24480.000000 0.000230
-24420.000000 0.021374
-24360.000000 -0.001493
-24300.000000 0.030628
-24240.000000 0.024737
-24180.000000 -0.154166
-24120.000000 -0.140080
-24060.000000 -0.003945
-24000.000000 -0.002881
-23940.000000 0.009171
-23880.000000 0.028212
-23820.000000 0.016241
-23760.000000 0.020258
-23700.000000 0.000263
-23640.000000 0.012257
-23580.000000 0.005239
-23520.000000 -0.000791
-23460.000000 -0.011833
-23400.000000 -0.028886
-23340.000000 0.043048
-23280.000000 0.003971
-23220.000000 -0.013118
-23160.000000 -0.025218
-23100.000000 -0.016331
-23040.000000 -0.015455
-22980.000000 -0.009591
-22920.000000 0.002260
-22860.000000 0.006100
-22800.000000 0.003927
-22740.000000 -0.004258
-22680.000000 -0.000455
-22620.000000 -0.001666
-22560.000000 0.014111
-22500.000000 0.013874
-22440.000000 -0.028376
-22380.000000 80.002361
-22320.000000 0.002084
-22260.000000 0.009794
-22200.000000 -0.006510
-22140.000000 0.004172
-22080.000000 0.000840
-22020.000000 -0.020506
-21960.000000 0.020135
-21900.000000 0.011760
-21840.000000 -0.016628
-21780.000000 0.025969
-21720.000000 -0.009448
-21660.000000 -0.016879
-21600.000000 -0.013297
-21540.000000 0.089246
-21480.000000 -0.009226
-21420.000000 -0.011712
-21360.000000 0.007788
-21300.000000 -0.001769
-21240.000000 0.029699
-21180.000000 -0.014847
-21120.000000 0.005592
-21060.000000 -0.000984
-21000.000000 -0.018574
-20940.000000 -0.002180
-20880.000000 0.012200
-20820.000000 0.002565
-20760.000000 0.005915
-20700.000000 -0.003750
-20640.000000 0.007570
-20580.000000 0.019874
-20520.000000 0.006164
-20460.000000 0.101438
-20400.000000 0.006697
-20340.000000 0.011940
-20280.000000 -0.027833
-20160.000000 -0.000424
-20100.000000 0.010756
-20040.000000 8.003921
-19980.000000 0.006070
-19920.000000 -0.010796
-19860.000000 -0.000678
-19800.000000 -0.018576
-19740.000000 -0.015489
-19680.000000 -0.004417
-19620.000000 -0.014361
-19560.000000 0.006681
-19500.000000 -0.016293
-19440.000000 0.001718
-19380.000000 -0.001286
-19320.000000 -0.002305
-19260.000000 -0.007339
-19200.000000 -0.007388
-19140.000000 -0.010451
-19080.000000 -0.009530
-19020.000000 0.002377
-18960.000000 -0.004730
-18900.000000 -0.022852
-18840.000000 0.002011
-18780.000000 0.006860
-18720.000000 -0.009306
-18660.000000 -0.010485
-18600.000000 -0.005679
-18540.000000 -0.005887
-18480.000000 -0.014149
-18420.000000 -0.012383
-18360.000000 -0.005630
-18300.000000 -0.010890
-18240.000000 -0.002162
-18180.000000 -0.006447
-18120.000000 -0.006743
-18060.000000 -0.002052
-18000.000000 0.017629
-17940.000000 0.005328
-17880.000000 0.020016
-17820.000000 -0.387337
-17760.000000 0.003301
-17700.000000 -0.000070
-17640.000000 -0.007450
-17580.000000 0.000161
-17520.000000 0.008764
-17460.000000 -0.007641
-17400.000000 -0.000054
-17340.000000 8.006525
-17280.000000 0.022097
-17220.000000 0.007661
-17160.000000 0.004218
-17100.000000 -0.010232
-17040.000000 0.006311
-16980.000000 0.007847
-16920.000000 0.012376
-16860.000000 -0.016101
-16800.000000 0.008415
-16740.000000 0.013926
-16680.000000 0.012430
-16620.000000 0.005928
-16560.000000 0.006421
-16500.000000 -0.000092
-16440.000000 0.006390
-16380.000000 -0.020133
-16320.000000 -0.004661
-16260.000000 0.004822
-16200.000000 -0.010715
-16140.000000 4.009745
-16080.000000 0.000201
-16020.000000 -0.000346
-15960.000000 -0.017895
-15900.000000 0.011553
-15840.000000 -0.007001
-15780.000000 0.013443
-15720.000000 -0.001114
-15660.000000 0.019328
-15600.000000 0.019770
-15540.000000 -0.004788
-15480.000000 -0.010344
-15420.000000 0.012101
-15360.000000 -0.007452
-15300.000000 -0.004990
-15240.000000 -0.006536
-15180.000000 -0.005078
-15120.000000 -0.040616
-15060.000000 -0.012150
-15000.000000 -0.015679
-14940.000000 -0.000204
-14880.000000 -0.016724
-14820.000000 -0.009240
-14760.000000 -0.002750
-14700.000000 0.002745
-14640.000000 -0.007754
-14580.000000 -0.005247
-14520.000000 0.014265
-14460.000000 -0.009242
-14400.000000 -0.007716
-14340.000000 0.002815
-14280.000000 -0.013646
-14220.000000 0.011899
-14160.000000 0.005452
-14100.000000 -0.004988
-14040.000000 -0.008421
-13980.000000 -0.000846
-13920.000000 0.004759
-13860.000000 0.013348
-13800.000000 0.008945
-13740.000000 0.000551
-13680.000000 0.005165
-13620.000000 0.015772
-13560.000000 0.003405
-13500.000000 0.010047
-13440.000000 0.006698
-13380.000000 -0.688642
-13320.000000 -0.001974
-13260.000000 0.003703
-13200.000000 0.001389
-13140.000000 0.002082
-13080.000000 -0.003218
-13020.000000 -0.001509
-12960.000000 0.014208
-12900.000000 0.017934
-12840.000000 0.002667
-12780.000000 -0.009592
-12720.000000 -0.010843
-12660.000000 -0.016086
-12600.000000 -0.004322
-12540.000000 0.001468
-12480.000000 -0.002752
-12420.000000 0.008037
-12360.000000 0.000833
-12300.000000 -0.006363
-12240.000000 7.990450
-12180.000000 0.018296
-12120.000000 -0.008874
-12060.000000 -0.003035
-12000.000000 0.008813
-11940.000000 0.010669
-11880.000000 0.006536
-11820.000000 0.007412
-11760.000000 0.002298
-11700.000000 -0.011806
-11640.000000 -0.002898
-11580.000000 0.013020
-11520.000000 -0.002049
-11460.000000 -0.013106
-11400.000000 0.001850
-11340.000000 0.005819
-11280.000000 -0.003198
-11220.000000 -0.001201
-11160.000000 -0.001188
-11100.000000 -0.012160
-11040.000000 -0.004115
-10980.000000 0.006946
-10920.000000 -0.002976
-10860.000000 -0.005880
-10800.000000 0.002235
-10740.000000 -0.009632
-10680.000000 0.001520
-10620.000000 0.006693
-10560.000000 -0.002115
-10500.000000 -0.795902
-10440.000000 -0.013668
-10380.000000 -0.005412
-10320.000000 0.005866
-10260.000000 -0.004834
-10200.000000 -0.007512
-10140.000000 0.005833
-10080.000000 0.005201
-10020.000000 0.001592
-9960.000000 0.001006
-9900.000000 0.008444
-9840.000000 -0.015095
-9780.000000 -0.006610
-9720.000000 -0.011101
-9660.000000 -0.016569
-9600.000000 -0.010013
-9540.000000 -0.014432
-9480.000000 0.000172
-9420.000000 -0.003199
-9360.000000 -0.001547
-9300.000000 0.003130
-9240.000000 -0.009170
-9180.000000 0.007554
-9120.000000 -0.018698
-9060.000000 0.014074
-9000.000000 -0.005130
-8940.000000 -0.003310
-8880.000000 -0.015466
-8820.000000 0.005402
-8760.000000 0.002295
-8700.000000 -0.007789
-8640.000000 0.003152
-8580.000000 0.006117
-8520.000000 -0.009893
-8460.000000 -0.001879
-8400.000000 -0.000839
-8340.000000 -0.000775
-8280.000000 0.007314
-8220.000000 0.006428
-8160.000000 0.001568
-8100.000000 0.017734
-8040.000000 0.000925
-7980.000000 0.018143
-7920.000000 -0.000613
-7860.000000 0.003658
-7800.000000 -0.797044
-7740.000000 0.006282
-7680.000000 0.003636
-7620.000000 -0.007982
-7560.000000 0.022429
-7500.000000 0.007870
-7440.000000 8.016340
-7380.000000 0.004842
-7320.000000 0.003374
-7260.000000 -0.002062
-7200.000000 0.008534
-7140.000000 0.006164
-7080.000000 0.006826
-7020.000000 0.008522
-6960.000000 0.017253
-6900.000000 0.015019
-6840.000000 0.007819
-6780.000000 0.014656
-6720.000000 -0.005472
-6660.000000 0.008438
-6600.000000 -0.007616
-6540.000000 0.007368
-6480.000000 0.017391
-6420.000000 0.016452
-6360.000000 -0.014448
-6300.000000 0.003692
-6240.000000 0.004871
-6180.000000 -0.004909
-6120.000000 0.001351
-6060.000000 -0.787349
-6000.000000 -0.019958
-5940.000000 0.022427
-5880.000000 0.012854
-5820.000000 -0.014677
-5760.000000 0.006834
-5700.000000 0.002388
-5640.000000 -0.002016
-5580.000000 -0.007376
-5520.000000 -0.026693
-5460.000000 -0.003966
-5400.000000 -0.019196
-5340.000000 -0.007380
-5280.000000 -0.979521
-5220.000000 -0.021617
-5160.000000 -0.007668
-5100.000000 -0.002674
-5040.000000 -0.006635
-4980.000000 -0.011550
-4920.000000 -0.020420
-4860.000000 -0.013244
-4800.000000 -0.015023
-4740.000000 -0.002756
-4680.000000 -0.012442
-4620.000000 -0.003083
-4560.000000 0.000322
-4500.000000 0.013773
-4440.000000 -0.001730
-4380.000000 0.000728
-4320.000000 0.013318
-4260.000000 0.008953
-4200.000000 0.003634
-4140.000000 -0.000638
-4080.000000 -0.003866
-4020.000000 0.003953
-3960.000000 0.009817
-3900.000000 0.026726
-3840.000000 -0.002320
-3780.000000 0.007678
-3720.000000 0.006721
-3660.000000 0.004808
-3600.000000 0.020939
-3540.000000 0.017114
-3480.000000 0.008331
-3420.000000 0.006591
-3360.000000 0.013893
-3300.000000 0.014237
-3240.000000 -0.001378
-3180.000000 0.004049
-3120.000000 0.013517
-3060.000000 0.004024
-3000.000000 0.027572
-2940.000000 0.021160
-2880.000000 0.029787
-2820.000000 0.013453
-2760.000000 0.026157
-2700.000000 -0.000100
-2640.000000 -0.003320
-2580.000000 0.029498
-2520.000000 0.008354
-2460.000000 0.017246
-2400.000000 0.014175
-2340.000000 0.007141
-2280.000000 -0.008857
-2220.000000 0.013180
-2160.000000 0.001253
-2100.000000 -0.000638
-2040.000000 0.000506
-1980.000000 79.997684
-1920.000000 -0.006102
-1860.000000 -0.007854
-1800.000000 0.003428
-1740.000000 0.002745
-1680.000000 0.003096
-1620.000000 -0.002519
-1560.000000 0.008901
-1500.000000 -0.001646
-1440.000000 0.018841
-1380.000000 0.008361
-1320.000000 -0.006084
-1260.000000 -0.079496
-1200.000000 -0.000875
-1140.000000 -0.009219
-1080.000000 -0.019531
-1020.000000 -0.000808
-960.000000 -0.005052
-900.000000 -0.008263
-840.000000 -0.010439
-780.000000 -0.004583
-720.000000 0.003307
-660.000000 -0.002769
-600.000000 0.006188
-540.000000 -0.003822
-480.000000 0.010202
-420.000000 -0.006742
-360.000000 -0.007653
-300.000000 -0.009532
-240.000000 7.979622
-180.000000 0.004807
-120.000000 0.009023
-60.000000 0.002271
0.000000 -0.001466
60.000000 0.009843
120.000000 -0.004819
180.000000 -0.006453
240.000000 -0.004058
300.000000 -0.002636
360.000000 -0.009187
420.000000 -0.014712
480.000000 -0.002210
540.000000 -0.005683
600.000000 -0.006131
660.000000 -0.012556
720.000000 -0.005962
780.000000 -0.003353
840.000000 -0.015730
900.000000 0.004904
960.000000 -0.004454
1020.000000 0.004226
1080.000000 0.003924
1140.000000 0.007640
1200.000000 0.002374
1260.000000 -0.005875
1320.000000 -0.007106
1380.000000 -0.004318
1440.000000 -0.013513
1500.000000 -0.001689
1560.000000 0.002155
1620.000000 -0.005983
1680.000000 0.008899
1740.000000 -0.000200
1800.000000 7.982722
1860.000000 -0.005336
1920.000000 -0.711374
1980.000000 0.000609
2040.000000 0.010613
2100.000000 0.007637
2160.000000 -0.001319
2220.000000 0.016745
2280.000000 0.007829
2340.000000 0.007932
2400.000000 0.009055
2460.000000 0.025196
2520.000000 0.003356
2580.000000 -0.004467
2640.000000 0.007727
2700.000000 0.000937
2760.000000 0.002163
2820.000000 -0.009598
2880.000000 -0.006407
2940.000000 0.012854
3000.000000 0.017125
3060.000000 0.004407
3120.000000 0.011698
3180.000000 0.004997
3240.000000 0.002302
3300.000000 0.014613
3360.000000 0.015929
3420.000000 0.006248
3480.000000 0.004570
3540.000000 0.017893
3600.000000 0.003216
3660.000000 0.001540
3720.000000 0.003863
3780.000000 -0.002816
3840.000000 0.008505
3900.000000 -0.000177
3960.000000 -0.002861
4020.000000 -0.011547
4080.000000 -0.012236
4140.000000 -0.002928
4200.000000 -0.013623
4260.000000 0.000679
4320.000000 0.017978
4380.000000 0.008273
4440.000000 -0.008435
4500.000000 0.011853
4560.000000 -0.011863
4620.000000 -0.008583
4680.000000 0.006694
4740.000000 -0.001034
4800.000000 -0.008765
4860.000000 -0.021500
4920.000000 -0.002239
4980.000000 -0.008982
5040.000000 0.002271
5100.000000 0.006519
5160.000000 -0.013238
5220.000000 -0.013001
5280.000000 0.010232
5340.000000 -0.001542
5400.000000 -0.001322
5460.000000 -0.018107
5520.000000 -0.026899
5580.000000 -0.009698
5640.000000 -0.009503
5700.000000 -0.005316
5760.000000 -0.000136
5820.000000 -0.023963
5880.000000 0.010203
5940.000000 -0.002640
6000.000000 0.007510
6060.000000 -0.013349
6120.000000 -0.013217
6180.000000 -0.012094
6240.000000 -0.007981
6300.000000 0.005122
6360.000000 0.010215
6420.000000 0.003297
6480.000000 -0.009634
6540.000000 0.002424
6600.000000 0.001469
6660.000000 -0.013499
6720.000000 0.007519
6780.000000 0.003522
6840.000000 0.001598
6900.000000 0.013572
6960.000000 -0.000471
7020.000000 0.025469
7080.000000 -0.003608
7140.000000 0.001297
7200.000000 0.005185
7260.000000 -0.004947
7320.000000 -0.000098
7380.000000 -0.034268
7440.000000 -0.014552
7500.000000 0.003142
7560.000000 -0.011185
7620.000000 -0.017537
7680.000000 -0.007915
7740.000000 -0.019320
7800.000000 -0.013754
7860.000000 -0.022217
7920.000000 -0.008597
7980.000000 0.006998
8040.000000 0.005567
8100.000000 -0.016889
8160.000000 -0.007372
8220.000000 -0.017881
9180.000000 0.001221
9240.000000 -0.002780
9300.000000 -0.005812
9360.000000 0.009126
9420.000000 0.004033
9480.000000 -0.014090
9540.000000 0.013756
9600.000000 0.008571
9660.000000 -0.007645
9720.000000 -0.007891
9780.000000 0.002832
9840.000000 0.007525
9900.000000 -0.006812
9960.000000 -0.011180
10020.000000 -0.004577
10080.000000 0.001995
10140.000000 -0.015462
10200.000000 -0.005949
10260.000000 0.006534
10320.000000 0.003988
10380.000000 0.002459
10440.000000 0.005851
10500.000000 -0.003785
10560.000000 -0.000451
10620.000000 0.005854
10680.000000 -0.016870
10740.000000 0.008377
10800.000000 0.017595
10860.000000 0.013784
10920.000000 -0.014055
10980.000000 -0.011922
11040.000000 0.000182
11100.000000 -0.017741
11160.000000 -0.008693
11220.000000 0.001327
11280.000000 -0.022681
11340.000000 -0.027716
11400.000000 -0.022779
11460.000000 -0.008870
11520.000000 0.007011
11580.000000 0.002864
11640.000000 -0.002311
11700.000000 0.004486
11760.000000 -0.005744
11820.000000 0.005997
11880.000000 0.031710
11940.000000 0.006395
12000.000000 0.013052
12060.000000 -0.003319
12120.000000 -0.013718
12180.000000 -0.003145
12240.000000 0.001400
12300.000000 0.011917
12360.000000 0.029406
12420.000000 -0.020132
12480.000000 -0.003699
12540.000000 0.000707
12600.000000 -0.004916
12660.000000 -0.010566
12720.000000 -0.005244
12780.000000 -0.005949
12840.000000 -0.007683
12900.000000 -0.009444
12960.000000 -0.019232
13020.000000 0.018951
13080.000000 0.016108
13140.000000 0.003237
13200.000000 0.028338
13260.000000 0.013413
13320.000000 0.006460
13380.000000 0.009480
13440.000000 0.003473
13500.000000 -0.009562
13560.000000 0.009377
13620.000000 0.011289
13680.000000 -0.003826
13740.000000 -0.004968
13800.000000 0.006863
13860.000000 0.007699
13920.000000 0.000477
13980.000000 0.000228
14040.000000 -0.004047
14100.000000 -0.016350
14160.000000 -0.012678
14220.000000 -0.002034
14280.000000 -0.008417
14340.000000 -0.021826
14400.000000 -0.022262
14460.000000 0.001274
14520.000000 0.015784
14580.000000 0.013266
14640.000000 0.004721
14700.000000 0.012148
14760.000000 0.016547
14820.000000 0.009918
14880.000000 0.014261
14940.000000 0.026574
15000.000000 0.016859
15060.000000 0.024115
15120.000000 0.003340
15180.000000 0.003536
15240.000000 -0.001298
15300.000000 0.000836
15360.000000 0.003940
15420.000000 -0.003988
16380.000000 -0.001334
16440.000000 0.004168
16500.000000 -0.010364
16560.000000 -0.005931
16620.000000 -0.020531
16680.000000 0.009834
16740.000000 0.002166
16800.000000 -0.010471
16860.000000 -0.009135
16920.000000 0.001173
16980.000000 0.004453
17040.000000 -0.019295
17100.000000 -0.011071
17160.000000 -0.007876
17220.000000 0.006290
17280.000000 -0.006661
17340.000000 -0.009647
17400.000000 -0.013667
17460.000000 -0.003723
17520.000000 -0.019813
17580.000000 -0.004938
17640.000000 -0.017097
17700.000000 0.001709
17760.000000 0.019482
17820.000000 0.006117
17880.000000 -0.009178
17940.000000 -0.018506
18000.000000 0.007134
18060.000000 0.002743
18120.000000 -0.000680
18180.000000 -0.001135
18240.000000 0.011379
18300.000000 -0.012137
18360.000000 -0.012685
18420.000000 -0.013264
18480.000000 0.000126
18540.000000 0.013485
18600.000000 0.003813
18660.000000 -0.013889
18720.000000 -0.013725
18780.000000 0.003511
18840.000000 -0.002284
18900.000000 -0.005109
18960.000000 0.005035
19020.000000 -0.009851
19080.000000 -0.005768
19140.000000 0.001285
19200.000000 0.002307
19260.000000 -0.014701
19320.000000 -0.007739
19380.000000 -0.006807
19440.000000 -0.008905
19500.000000 -0.000033
19560.000000 -0.009191
19620.000000 0.003621
19680.000000 -0.002596
19740.000000 -0.013843
19800.000000 -0.013118
19860.000000 -0.002423
19920.000000 -0.014756
19980.000000 -0.008191
20040.000000 -0.016577
20100.000000 -0.008991
20160.000000 0.002567
20220.000000 0.014098
20280.000000 -0.002398
20340.000000 -0.002921
20400.000000 -0.009470
20460.000000 0.007954
20520.000000 -0.008648
20580.000000 0.004725
20640.000000 -0.009928
20700.000000 -0.013605
20760.000000 -0.006307
20820.000000 -0.000033
20880.000000 0.006218
20940.000000 0.000447
21000.000000 -0.003347
21060.000000 0.017839
21120.000000 0.004006
21180.000000 0.006153
21240.000000 0.005282
21300.000000 0.000395
21360.000000 0.000492
21420.000000 0.004574
21480.000000 -0.011357
21540.000000 -0.007300
21600.000000 -0.005255
21660.000000 -0.014219
21720.000000 0.000807
21780.000000 0.011825
21840.000000 0.006835
21900.000000 -0.007161
21960.000000 0.002837
22020.000000 -0.010170
22080.000000 0.001818
22140.000000 0.013802
22200.000000 0.001781
22260.000000 7.989758
22320.000000 -0.001269
22380.000000 0.014702
22440.000000 0.011670
22500.000000 0.003635
22560.000000 0.014598
22620.000000 79.999559
22680.000000 0.018517
22740.000000 0.014472
22800.000000 0.013424
22860.000000 0.014374
22920.000000 0.009352
22980.000000 0.014293
23040.000000 -0.005768
23100.000000 0.006166
23160.000000 0.003097
23220.000000 0.004024
23280.000000 0.009947
23340.000000 0.000865
23400.000000 0.010778
23460.000000 0.015685
23520.000000 0.006587
23580.000000 0.006482
23640.000000 0.005372
23700.000000 -0.006744
23760.000000 0.002133
23820.000000 -0.003050
23880.000000 -0.000245
23940.000000 0.000550
24000.000000 -0.002661
24060.000000 0.005123
24120.000000 0.001906
24180.000000 0.003691
24240.000000 -0.009459
24300.000000 -0.012608
24360.000000 -0.007758
24420.000000 -0.010907
24480.000000 0.000945
24540.000000 -0.008203
24600.000000 -0.000351
24660.000000 0.001503
24720.000000 80.000358
24780.000000 -0.005787
24840.000000 0.001070
24900.000000 0.003929
24960.000000 0.007789
25020.000000 0.008651
25080.000000 0.027515
25140.000000 0.006380
25200.000000 -0.006752
25260.000000 0.003118
25320.000000 0.003991
25380.000000 0.003866
25440.000000 0.013744
25500.000000 0.008625
25560.000000 0.009508
25620.000000 0.001395
25680.000000 0.012285
25740.000000 0.017178
25800.000000 0.009075
25860.000000 7.991975
25920.000000 0.015878
25980.000000 -0.415215
26040.000000 -0.008304
26100.000000 0.000610
26160.000000 -0.006472
26220.000000 -0.012551
26280.000000 -0.013626
26340.000000 -0.006697
26400.000000 0.001236
26460.000000 -0.011829
26520.000000 -0.022889
26580.000000 -0.001947
26640.000000 -0.019000
26700.000000 -0.003051
26760.000000 -0.008099
26820.000000 79.985856
26880.000000 -0.024186
26940.000000 -0.004226
27000.000000 -0.005263
27060.000000 0.001703
27120.000000 -0.004330
27180.000000 -0.007360
27240.000000 -0.005388
27300.000000 -0.008415
27360.000000 -0.005440
27420.000000 -0.003463
27480.000000 0.011516
27540.000000 0.004495
27600.000000 -0.003524
27660.000000 8.013459
27720.000000 -0.000557
27780.000000 0.004427
27840.000000 0.019413
27900.000000 0.006400
27960.000000 0.005388
28020.000000 0.004376
28080.000000 0.011365
28140.000000 -0.068645
28200.000000 -0.000655
28260.000000 -0.001665
28320.000000 0.003326
28380.000000 -0.011683
28440.000000 -0.002692
28500.000000 -0.001701
28560.000000 -0.009710
28620.000000 0.006280
28680.000000 -0.007729
28740.000000 -0.003739
28800.000000 0.006251
28860.000000 -0.003760
28920.000000 0.009229
28980.000000 0.000217
29040.000000 0.018204
29100.000000 0.018189
29160.000000 0.007174
29220.000000 0.008157
29280.000000 0.012139
29340.000000 0.009119
29400.000000 0.025098
29460.000000 0.012076
29520.000000 0.011053
29580.000000 -0.013972
29640.000000 0.011002
29700.000000 0.014974
29760.000000 -0.008054
29820.000000 -0.005083
29880.000000 -0.022113
29940.000000 0.002855
30000.000000 -0.000176
30060.000000 -0.010209
30120.000000 -0.009243
30180.000000 -0.012277
30240.000000 -0.018311
30300.000000 -0.012346
30360.000000 -0.007381
30420.000000 -0.000417
30480.000000 -0.006382
30540.000000 -0.007416
30600.000000 -0.006450
30660.000000 0.009517
30720.000000 0.006484
30780.000000 0.015452
30840.000000 0.009420
30900.000000 0.009390
30960.000000 0.001362
31020.000000 80.016337
31080.000000 0.002314
31140.000000 -0.713706
31200.000000 -0.719722
31260.000000 -0.012735
31320.000000 -0.012742
31380.000000 -0.007745
31440.000000 -0.011741
31500.000000 -0.018732
31560.000000 -0.004715
31620.000000 -0.012691
31680.000000 -0.014660
31740.000000 -0.004620
31800.000000 -0.009571
31860.000000 -0.002513
31920.000000 -0.003445
31980.000000 0.003634
32040.000000 -0.011278
32100.000000 -0.012177
32160.000000 0.001935
32220.000000 0.000059
32280.000000 -0.011804
32340.000000 -0.006654
32400.000000 -0.008491
32460.000000 -0.009314
32520.000000 -0.016122
32580.000000 -0.021916
32640.000000 -0.004695
32700.000000 -0.022460
32760.000000 -0.009209
32820.000000 -0.008943
32880.000000 -0.022661
32940.000000 0.009637
33000.000000 0.002951
33060.000000 -0.006720
33120.000000 -0.002374
33180.000000 -0.003012
33240.000000 0.005366
33300.000000 0.002761
33360.000000 0.024172
33420.000000 0.007600
33480.000000 -0.005956
33540.000000 -0.009494
33600.000000 0.000984
33660.000000 -0.003514
33720.000000 0.012996
33780.000000 0.010525
33840.000000 0.001072
33900.000000 -0.009361
33960.000000 4.000224
34020.000000 0.002830
34080.000000 0.008455
34140.000000 0.012101
34200.000000 -0.003232
34260.000000 0.005457
34320.000000 0.001168
34380.000000 -0.005099
34440.000000 -0.011343
34500.000000 0.018436
34560.000000 0.001191
34620.000000 0.008016
34680.000000 0.010866
34740.000000 0.000741
34800.000000 -0.000358
34860.000000 0.004568
34920.000000 0.010521
34980.000000 -0.001501
35040.000000 0.016505
35100.000000 0.020537
35160.000000 0.003596
35220.000000 0.006683
35280.000000 0.008797
35340.000000 0.008940
35400.000000 0.012111
35460.000000 0.008311
35520.000000 0.003541
35580.000000 0.005800
35640.000000 0.015170
35700.000000 0.028570
35760.000000 0.014001
35820.000000 -0.009536
35880.000000 -0.007040
35940.000000 0.003489
36000.000000 0.025052
36060.000000 0.010650
36120.000000 0.013282
36180.000000 -0.007051
36240.000000 0.007651
36300.000000 0.038387
36360.000000 -0.001842
36420.000000 0.010963
36480.000000 0.003803
36540.000000 -0.008324
36600.000000 0.001584
36660.000000 0.008525
36720.000000 -0.000500
36780.000000 -0.007492
36840.000000 -0.011451
36900.000000 0.004624
36960.000000 -0.014268
37020.000000 -0.007128
37080.000000 -0.000954
37140.000000 0.011252
37200.000000 0.008490
37260.000000 0.008762
37320.000000 0.008066
37380.000000 -0.008598
37440.000000 0.012770
37500.000000 -0.001829
37560.000000 -0.005396
37620.000000 -0.019930
37680.000000 -0.006433
37740.000000 -0.015903
37800.000000 0.006659
37860.000000 0.003253
37920.000000 -0.002122
37980.000000 0.000536
38040.000000 -0.005774
38100.000000 -0.008052
38160.000000 -0.001298
38220.000000 0.008488
38280.000000 -0.007695
38340.000000 -0.002845
38400.000000 0.012036
38460.000000 -0.000051
38520.000000 0.018895
38580.000000 0.009872
38640.000000 0.009880
38700.000000 0.005921
38760.000000 0.003994
38820.000000 0.009098
38880.000000 0.005234
38940.000000 0.006402
39000.000000 0.007602
39060.000000 0.016834
39120.000000 0.012098
39180.000000 -0.009607
39240.000000 0.001720
39300.000000 -0.000921
39360.000000 0.011470
39420.000000 -0.005107
39480.000000 0.006348
39540.000000 0.001835
39600.000000 -0.006647
39660.000000 -0.004096
39720.000000 0.009486
39780.000000 0.018100
39840.000000 0.011746
39900.000000 -0.013576
39960.000000 -0.008866
40020.000000 0.002876
40080.000000 0.000650
40140.000000 -0.006544
40200.000000 -0.003706
40260.000000 0.006164
40320.000000 0.014066
40380.000000 -0.009001
40440.000000 0.010965
40500.000000 0.000963
40560.000000 0.004993
40620.000000 -0.021946
40680.000000 -0.004852
40740.000000 0.007274
40800.000000 -0.013568
40860.000000 0.001622
40920.000000 0.009844
40980.000000 0.010098
41040.000000 -0.016615
41100.000000 -0.013297
41160.000000 -0.003947
41220.000000 -0.012564
41280.000000 -0.003150
41340.000000 0.008297
41400.000000 0.018776
41460.000000 0.014287
41520.000000 0.003830
41580.000000 0.031405
41640.000000 0.013013
41700.000000 0.005653
41760.000000 0.011324
41820.000000 -0.002972
41880.000000 0.010764
41940.000000 0.025533
42000.000000 -0.008667
42060.000000 0.004166
42120.000000 0.009031
42180.000000 -0.028071
42240.000000 -0.015142
42300.000000 0.008820
42360.000000 -0.009186
42420.000000 -0.014159
42480.000000 0.001900
42540.000000 -0.014009
42600.000000 0.002114
42660.000000 -0.016730
42720.000000 0.012458
42780.000000 -0.009321
42840.000000 -0.007068
42900.000000 0.009217
42960.000000 -0.010465
43020.000000 -0.008115
43080.000000 -0.002733
43140.000000 -0.016318
43200.000000 0.002129
