# Supplementary material for: Probabilistic tsunami forecasting for early warning
Source: Nat Commun. 2021 Sep 28;12:5677. doi: 10.1038/s41467-021-25815-w (PMC8479076; doi:10.1038/s41467-021-25815-w)
Supplement: Supplementary file 6 — Supplementary Dataset 3. Sea-level records. [file 41467_2021_25815_MOESM6_ESM.zip › sea_level_records/2016-01-25_Gibraltar/mal3.rad.rmn.txt]

-43200.000000 -0.022883
-43140.000000 -0.018033
-43080.000000 -0.015196
-43020.000000 -0.013373
-42960.000000 -0.007562
-42900.000000 -0.002765
-42840.000000 0.002019
-42780.000000 0.000789
-42720.000000 0.004546
-42660.000000 0.004290
-42600.000000 0.004021
-42540.000000 0.002738
-42480.000000 0.002442
-42420.000000 -0.000868
-42360.000000 -0.002191
-42300.000000 -0.002528
-42240.000000 -0.005878
-42180.000000 -0.008242
-42120.000000 -0.013619
-42060.000000 -0.012010
-42000.000000 -0.014415
-41940.000000 -0.015833
-41880.000000 -0.020265
-41820.000000 -0.019711
-41760.000000 -0.018170
-41700.000000 -0.017643
-41640.000000 -0.015130
-41580.000000 -0.010631
-41520.000000 -0.005146
-41460.000000 0.002325
-41400.000000 0.007783
-41340.000000 0.015226
-41280.000000 0.021655
-41220.000000 0.024071
-41160.000000 0.024472
-41100.000000 0.026859
-41040.000000 0.019231
-40980.000000 0.015590
-40920.000000 0.010934
-40860.000000 0.003264
-40800.000000 0.000580
-40740.000000 0.000882
-40680.000000 0.001169
-40620.000000 0.004441
-40560.000000 0.008700
-40500.000000 0.017943
-40440.000000 0.022173
-40380.000000 0.028388
-40320.000000 0.029588
-40260.000000 0.027773
-40200.000000 0.022945
-40140.000000 0.014101
-40080.000000 0.006243
-40020.000000 -0.003630
-39960.000000 -0.014518
-39900.000000 -0.020420
-39840.000000 -0.026337
-39780.000000 -0.025269
-39720.000000 -0.022215
-39660.000000 -0.016177
-39600.000000 -0.008153
-39540.000000 -0.000144
-39480.000000 0.006850
-39420.000000 0.014829
-39360.000000 0.018794
-39300.000000 0.019743
-39240.000000 0.020677
-39180.000000 0.018597
-39120.000000 0.019501
-39060.000000 0.018391
-39000.000000 0.016265
-38940.000000 0.017124
-38880.000000 0.018968
-38820.000000 0.020798
-38760.000000 0.021612
-38700.000000 0.022411
-38640.000000 0.020195
-38580.000000 0.016964
-38520.000000 0.013718
-38460.000000 0.009457
-38400.000000 0.004181
-38340.000000 -0.000110
-38280.000000 -0.005416
-38220.000000 -0.010737
-38160.000000 -0.013073
-38100.000000 -0.013424
-38040.000000 -0.014790
-37980.000000 -0.011170
-37920.000000 -0.004565
-37860.000000 0.000025
-37800.000000 0.008600
-37740.000000 0.013161
-37680.000000 0.019707
-37620.000000 0.021239
-37560.000000 0.020757
-37500.000000 0.020260
-37440.000000 0.012748
-37320.000000 0.000684
-37260.000000 -0.005870
-37200.000000 -0.010437
-37140.000000 -0.011017
-37080.000000 -0.011612
-36780.000000 -0.000778
-36720.000000 0.003552
-36660.000000 0.002869
-36600.000000 0.003174
-36540.000000 0.003468
-36480.000000 0.001751
-36420.000000 0.001024
-36360.000000 0.000285
-36300.000000 0.003536
-36240.000000 0.001778
-36180.000000 0.004009
-36120.000000 0.005231
-36060.000000 0.006443
-36000.000000 0.005645
-35940.000000 0.004836
-35880.000000 0.005017
-35820.000000 0.001185
-35760.000000 -0.001660
-35700.000000 -0.005520
-35640.000000 -0.007398
-35580.000000 -0.009295
-35520.000000 -0.010267
-35460.000000 -0.008261
-35400.000000 -0.008278
-35340.000000 -0.004317
-35280.000000 -0.000380
-35220.000000 -0.000467
-35160.000000 0.003423
-35100.000000 0.000289
-35040.000000 -0.001869
-34980.000000 -0.004052
-34920.000000 -0.010260
-34860.000000 -0.013492
-34800.000000 -0.016749
-34740.000000 -0.018031
-34680.000000 -0.015338
-34620.000000 -0.013669
-34560.000000 -0.005025
-34500.000000 0.002595
-34440.000000 0.008189
-34380.000000 0.016760
-34320.000000 0.021305
-34260.000000 0.024826
-34200.000000 0.025321
-34140.000000 0.019792
-34080.000000 0.015238
-34020.000000 0.007658
-33960.000000 -0.000947
-33900.000000 -0.006577
-33840.000000 -0.012233
-33780.000000 -0.016915
-33720.000000 -0.016622
-33660.000000 -0.018356
-33600.000000 -0.016116
-33540.000000 -0.013902
-33480.000000 -0.010716
-33420.000000 -0.008556
-33360.000000 -0.009424
-33300.000000 -0.004319
-33240.000000 -0.005242
-33180.000000 -0.007192
-33120.000000 -0.008170
-33060.000000 -0.012176
-33000.000000 -0.013208
-32940.000000 -0.020268
-32880.000000 -0.018355
-32820.000000 -0.019468
-32760.000000 -0.019609
-32700.000000 -0.015775
-32640.000000 -0.008969
-32580.000000 -0.003188
-32520.000000 0.004567
-32460.000000 0.011295
-32400.000000 0.019999
-32340.000000 0.024677
-32280.000000 0.027330
-32220.000000 0.027959
-32160.000000 0.025564
-32100.000000 0.023145
-32040.000000 0.019704
-31980.000000 0.013240
-31920.000000 0.010753
-31860.000000 0.008245
-31800.000000 0.006714
-31740.000000 0.007162
-31680.000000 0.007588
-31620.000000 0.011992
-31560.000000 0.012376
-31500.000000 0.013738
-31440.000000 0.014079
-31380.000000 0.012381
-31320.000000 0.007664
-31260.000000 0.004929
-31200.000000 -0.000808
-31140.000000 -0.006565
-31080.000000 -0.011341
-31020.000000 -0.017136
-30960.000000 -0.021950
-30900.000000 -0.024783
-30840.000000 -0.025634
-30780.000000 -0.025503
-30720.000000 -0.021389
-30660.000000 -0.018294
-30600.000000 -0.014216
-30540.000000 -0.008155
-30480.000000 -0.004112
-30420.000000 0.000914
-30360.000000 0.003924
-30300.000000 0.004916
-30240.000000 0.003891
-30180.000000 0.002850
-30120.000000 -0.000208
-30060.000000 -0.004283
-30000.000000 -0.006375
-29940.000000 -0.010484
-29880.000000 -0.007610
-29820.000000 -0.009754
-29760.000000 -0.004914
-29700.000000 -0.000093
-29640.000000 0.004712
-29580.000000 0.012499
-29520.000000 0.013256
-29460.000000 0.013010
-29400.000000 0.013746
-29340.000000 0.009467
-29280.000000 0.002171
-29220.000000 -0.004140
-29160.000000 -0.009475
-29100.000000 -0.012822
-29040.000000 -0.017175
-28980.000000 -0.017542
-28920.000000 -0.014924
-28860.000000 -0.011319
-28800.000000 -0.003728
-28740.000000 -0.000150
-28680.000000 0.005415
-28620.000000 0.009968
-28560.000000 0.014507
-28500.000000 0.014034
-28440.000000 0.014550
-28380.000000 0.014053
-28320.000000 0.015545
-28260.000000 0.014025
-28200.000000 0.010494
-28140.000000 0.007951
-28080.000000 0.006398
-28020.000000 0.001834
-27960.000000 -0.003741
-27900.000000 -0.004325
-27840.000000 -0.007921
-27780.000000 -0.010526
-27720.000000 -0.011141
-27660.000000 -0.005766
-27600.000000 0.000599
-27540.000000 0.007955
-27480.000000 0.013300
-27420.000000 0.017635
-27360.000000 0.027961
-27300.000000 0.027276
-27240.000000 0.020580
-27180.000000 0.018875
-27120.000000 0.016159
-27060.000000 0.006433
-27000.000000 -0.001304
-26940.000000 -0.012051
-26880.000000 -0.018809
-26820.000000 -0.021578
-26760.000000 -0.023358
-26700.000000 -0.021149
-26640.000000 -0.016951
-26580.000000 -0.012764
-26520.000000 -0.008590
-26460.000000 -0.001426
-26400.000000 0.001725
-26340.000000 0.003865
-26280.000000 0.002993
-26220.000000 0.002110
-26160.000000 -0.000785
-26100.000000 -0.006691
-26040.000000 -0.011608
-25980.000000 -0.015535
-25920.000000 -0.016473
-25860.000000 -0.019420
-25800.000000 -0.013377
-25740.000000 -0.008343
-25680.000000 -0.001317
-25620.000000 0.007701
-25560.000000 0.016711
-25500.000000 0.018714
-25440.000000 0.025711
-25380.000000 0.024701
-25320.000000 0.019686
-25260.000000 0.013666
-25200.000000 0.005642
-25140.000000 0.001614
-25080.000000 -0.004418
-25020.000000 -0.007453
-24960.000000 -0.007491
-24900.000000 -0.005531
-24840.000000 -0.000575
-24780.000000 0.003379
-24720.000000 0.006330
-24660.000000 0.008278
-24600.000000 0.005223
-24540.000000 0.006165
-24480.000000 0.001104
-24420.000000 -0.000961
-24360.000000 -0.006028
-24300.000000 -0.008099
-24240.000000 -0.011173
-24180.000000 -0.009251
-24120.000000 -0.008332
-24000.000000 -0.003507
-23940.000000 -0.005601
-23880.000000 -0.004700
-23820.000000 -0.005803
-23760.000000 -0.005912
-23400.000000 0.016316
-23340.000000 0.019167
-23280.000000 0.023036
-23220.000000 0.021877
-23160.000000 0.020712
-23100.000000 0.018541
-23040.000000 0.011366
-22980.000000 0.005185
-22920.000000 0.000999
-22860.000000 -0.002192
-22800.000000 -0.003388
-22740.000000 -0.005589
-22680.000000 -0.002794
-22620.000000 -0.005004
-22560.000000 0.001781
-22500.000000 -0.007438
-22440.000000 -0.033662
-22380.000000 -0.012891
-22320.000000 -0.013124
-22260.000000 -0.022361
-22200.000000 -0.009602
-22140.000000 -0.017847
-22080.000000 -0.023095
-22020.000000 -0.009347
-21960.000000 -0.005602
-21900.000000 0.001140
-21840.000000 0.007880
-21780.000000 0.009617
-21720.000000 0.010351
-21660.000000 0.007083
-21600.000000 0.008813
-21540.000000 0.005541
-21480.000000 0.004267
-21420.000000 0.004992
-21360.000000 0.005714
-21300.000000 0.002436
-21240.000000 0.008156
-21180.000000 0.011874
-21120.000000 0.011590
-21060.000000 0.013305
-21000.000000 0.010017
-20940.000000 0.010727
-20880.000000 0.012435
-20820.000000 0.007139
-20760.000000 0.004840
-20700.000000 -0.000461
-20640.000000 0.006233
-20580.000000 0.004925
-20520.000000 0.007613
-20460.000000 0.011297
-20400.000000 0.009978
-20340.000000 0.012655
-20280.000000 0.012329
-20220.000000 0.010000
-20160.000000 0.004667
-20100.000000 -0.002670
-20040.000000 -0.012010
-19980.000000 -0.018354
-19920.000000 -0.025701
-19860.000000 -0.032053
-19800.000000 -0.038410
-19740.000000 -0.039772
-19680.000000 -0.036139
-19620.000000 -0.029511
-19560.000000 -0.018890
-19500.000000 -0.008275
-19440.000000 0.000334
-19380.000000 0.009936
-19320.000000 0.014531
-19260.000000 0.011119
-19200.000000 0.006700
-19140.000000 0.001274
-19080.000000 -0.008159
-19020.000000 -0.015599
-18960.000000 -0.021046
-18900.000000 -0.023501
-18840.000000 -0.025962
-18780.000000 -0.021431
-18720.000000 -0.011907
-18660.000000 -0.005390
-18600.000000 -0.000881
-18540.000000 0.008622
-18480.000000 0.008117
-18420.000000 0.010605
-18360.000000 0.007085
-18300.000000 0.007559
-18240.000000 0.005026
-18180.000000 0.001486
-18120.000000 0.002938
-18060.000000 0.003383
-18000.000000 0.006821
-17940.000000 0.011251
-17880.000000 0.012673
-17820.000000 0.011088
-17760.000000 0.013494
-17700.000000 0.006892
-17640.000000 0.005283
-17580.000000 0.001665
-17520.000000 -0.005960
-17460.000000 -0.007594
-17400.000000 -0.006235
-17340.000000 -0.012884
-17280.000000 -0.008540
-17220.000000 -0.005204
-17160.000000 0.002125
-17100.000000 0.007445
-17040.000000 0.008759
-16980.000000 0.013064
-16920.000000 0.012361
-16860.000000 0.010650
-16800.000000 0.008930
-16740.000000 0.006203
-16680.000000 0.000466
-16620.000000 -0.002279
-16560.000000 -0.008033
-16500.000000 -0.011796
-16440.000000 -0.009567
-16380.000000 -0.011348
-16320.000000 -0.008104
-16260.000000 -0.006901
-16200.000000 -0.003707
-16140.000000 -0.004522
-16080.000000 -0.003346
-16020.000000 -0.003180
-15960.000000 -0.003982
-15900.000000 -0.005793
-15840.000000 -0.006653
-15780.000000 -0.006522
-15720.000000 -0.009402
-15660.000000 -0.008292
-15540.000000 -0.008103
-15480.000000 -0.004023
-15420.000000 -0.000953
-15360.000000 0.000109
-15300.000000 0.001162
-15240.000000 -0.001793
-15180.000000 -0.004756
-15120.000000 -0.006726
-15060.000000 -0.010702
-15000.000000 -0.011685
-14940.000000 -0.012674
-14880.000000 -0.011668
-14820.000000 -0.006667
-14760.000000 -0.000671
-14700.000000 0.006323
-14640.000000 0.009313
-14580.000000 0.015300
-14520.000000 0.021286
-14460.000000 0.023271
-14400.000000 0.020256
-14340.000000 0.024240
-14280.000000 0.016223
-14220.000000 0.011208
-14160.000000 0.008193
-14100.000000 0.006178
-14040.000000 0.000165
-13980.000000 -0.002847
-13920.000000 -0.003858
-13860.000000 -0.008868
-13800.000000 -0.010876
-13740.000000 -0.010882
-13680.000000 -0.015888
-13620.000000 -0.018891
-13560.000000 -0.018893
-13500.000000 -0.021893
-13440.000000 -0.017892
-13380.000000 -0.013889
-13320.000000 -0.011885
-13260.000000 -0.001879
-13200.000000 0.007127
-13140.000000 0.016134
-13080.000000 0.023141
-13020.000000 0.027148
-12960.000000 0.028156
-12900.000000 0.028163
-12840.000000 0.025171
-12780.000000 0.020178
-12720.000000 0.010186
-12660.000000 0.003193
-12600.000000 -0.001800
-12540.000000 -0.006792
-12480.000000 -0.010785
-12420.000000 -0.013777
-12360.000000 -0.014768
-12300.000000 -0.014759
-12240.000000 -0.013748
-12180.000000 -0.008736
-12120.000000 -0.007722
-12060.000000 -0.004707
-12000.000000 -0.000689
-11940.000000 0.004331
-11880.000000 0.007353
-11820.000000 0.008377
-11760.000000 0.006404
-11700.000000 0.003434
-11640.000000 0.001468
-11580.000000 -0.003496
-11520.000000 -0.007455
-11460.000000 -0.008409
-11400.000000 -0.008359
-11340.000000 -0.005302
-11280.000000 -0.000240
-11220.000000 0.006829
-11160.000000 0.012905
-11100.000000 0.017988
-11040.000000 0.019079
-10980.000000 0.018178
-10920.000000 0.012284
-10860.000000 0.006399
-10800.000000 -0.001478
-10740.000000 -0.008347
-10680.000000 -0.012207
-10620.000000 -0.014059
-10560.000000 -0.012902
-10500.000000 -0.009737
-10440.000000 -0.004563
-10380.000000 0.004620
-10320.000000 0.012811
-10260.000000 0.020010
-10200.000000 0.026219
-10140.000000 0.030436
-10080.000000 0.030662
-10020.000000 0.027897
-9960.000000 0.027141
-9900.000000 0.021395
-9840.000000 0.015658
-9780.000000 0.006931
-9720.000000 0.003213
-9660.000000 -0.001494
-9600.000000 -0.006192
-9540.000000 -0.011879
-9480.000000 -0.014556
-9420.000000 -0.017223
-9360.000000 -0.015880
-9300.000000 -0.018526
-9240.000000 -0.018161
-9180.000000 -0.015786
-9120.000000 -0.014399
-9060.000000 -0.012001
-9000.000000 -0.008592
-8940.000000 -0.008171
-8880.000000 -0.011739
-8820.000000 -0.016294
-8760.000000 -0.019836
-8700.000000 -0.027366
-8640.000000 -0.032883
-8580.000000 -0.034388
-8520.000000 -0.037879
-8460.000000 -0.033356
-8400.000000 -0.023821
-8340.000000 -0.015271
-8280.000000 -0.000708
-8220.000000 0.012869
-8160.000000 0.023461
-8100.000000 0.032068
-8040.000000 0.034693
-7980.000000 0.033331
-7920.000000 0.027983
-7860.000000 0.020652
-7800.000000 0.012337
-7740.000000 0.002038
-7680.000000 -0.002243
-7620.000000 -0.006508
-7560.000000 -0.005755
-7500.000000 -0.000985
-7440.000000 0.002804
-7380.000000 0.011612
-7320.000000 0.017439
-7260.000000 0.023285
-7200.000000 0.025151
-7140.000000 0.021037
-7080.000000 0.014944
-7020.000000 0.002871
-6960.000000 -0.010180
-6900.000000 -0.024210
-6840.000000 -0.035219
-6780.000000 -0.044206
-6720.000000 -0.046171
-6660.000000 -0.043114
-6600.000000 -0.033035
-6540.000000 -0.018933
-6480.000000 -0.002809
-6420.000000 0.010339
-6360.000000 0.021509
-6300.000000 0.027703
-6240.000000 0.028922
-6180.000000 0.024164
-6120.000000 0.015432
-6060.000000 0.004725
-6000.000000 -0.002957
-5940.000000 -0.006613
-5880.000000 -0.010244
-5820.000000 -0.008848
-5760.000000 -0.003427
-5700.000000 0.003021
-5640.000000 0.006494
-5580.000000 0.011992
-5520.000000 0.014564
-5460.000000 0.013163
-5400.000000 0.010788
-5340.000000 0.007390
-5280.000000 0.002018
-5220.000000 -0.002330
-5160.000000 -0.007653
-5100.000000 -0.008951
-5040.000000 -0.011224
-4980.000000 -0.011472
-4920.000000 -0.008694
-4860.000000 -0.010890
-4800.000000 -0.008060
-4740.000000 -0.010204
-4680.000000 -0.009320
-4620.000000 -0.006409
-4560.000000 -0.003470
-4500.000000 -0.002503
-4440.000000 -0.002507
-4380.000000 0.002518
-4320.000000 0.007572
-4260.000000 0.008655
-4200.000000 0.011768
-4140.000000 0.010910
-4080.000000 0.010082
-4020.000000 0.011284
-3960.000000 0.008516
-3900.000000 0.009777
-3840.000000 0.008068
-3780.000000 0.006389
-3720.000000 0.003740
-3660.000000 0.006121
-3600.000000 0.004531
-3540.000000 -0.000030
-3480.000000 -0.004561
-3420.000000 -0.006063
-3360.000000 -0.005536
-3300.000000 -0.004980
-3240.000000 -0.005396
-3180.000000 -0.004784
-3120.000000 -0.002143
-3060.000000 0.000527
-3000.000000 0.003224
-2940.000000 0.002950
-2880.000000 0.000704
-2820.000000 0.003486
-2760.000000 0.003296
-2700.000000 0.001133
-2640.000000 0.001997
-2580.000000 0.000888
-2520.000000 0.001806
-2460.000000 0.002750
-2400.000000 0.002721
-2340.000000 0.003717
-2280.000000 0.002739
-2220.000000 0.005786
-2160.000000 0.003857
-2100.000000 0.003953
-2040.000000 0.006072
-1980.000000 0.007216
-1920.000000 0.007383
-1860.000000 0.005574
-1800.000000 0.003787
-1740.000000 0.006024
-1680.000000 0.002285
-1620.000000 0.001569
-1560.000000 0.000876
-1500.000000 0.000207
-1440.000000 -0.001438
-1380.000000 -0.001059
-1320.000000 -0.002656
-1260.000000 -0.004229
-1200.000000 -0.005777
-1140.000000 -0.004302
-1080.000000 -0.007801
-1020.000000 -0.008277
-960.000000 -0.011729
-900.000000 -0.010156
-840.000000 -0.008560
-780.000000 -0.009940
-720.000000 -0.007295
-660.000000 -0.005628
-600.000000 -0.003936
-540.000000 -0.003221
-480.000000 -0.005483
-420.000000 -0.004721
-360.000000 -0.003938
-300.000000 -0.003132
-240.000000 0.000696
-180.000000 0.001545
-120.000000 0.005415
-60.000000 0.009306
0.000000 0.016218
60.000000 0.017151
120.000000 0.017105
180.000000 0.016080
240.000000 0.013075
300.000000 0.009091
360.000000 0.007127
420.000000 0.001183
480.000000 -0.004740
540.000000 -0.004643
600.000000 -0.008526
660.000000 -0.005390
720.000000 -0.004234
780.000000 -0.000058
840.000000 0.005136
900.000000 0.010350
960.000000 0.013582
1020.000000 0.017833
1080.000000 0.016101
1140.000000 0.013388
1200.000000 0.011691
1260.000000 0.008012
1320.000000 0.005349
1380.000000 -0.000297
1440.000000 -0.003928
1500.000000 -0.006544
1560.000000 -0.008145
1620.000000 -0.011709
1680.000000 -0.015259
1740.000000 -0.019800
1800.000000 -0.021336
1860.000000 -0.025871
1920.000000 -0.026406
2280.000000 -0.005536
2340.000000 -0.014035
2400.000000 -0.006529
2460.000000 0.008983
2520.000000 0.007501
2580.000000 0.017025
2640.000000 0.013555
2700.000000 0.015090
2760.000000 0.023631
2820.000000 0.029179
2880.000000 0.018733
2940.000000 0.014293
3000.000000 0.006861
3060.000000 0.013435
3120.000000 0.002016
3180.000000 -0.007395
3240.000000 -0.001799
3300.000000 -0.011196
3360.000000 -0.005586
3420.000000 -0.018969
3480.000000 -0.015346
3540.000000 -0.000716
3600.000000 -0.027081
3660.000000 -0.009440
3720.000000 -0.011795
3780.000000 -0.012146
3840.000000 -0.000494
3900.000000 -0.015840
3960.000000 -0.005185
4020.000000 -0.009531
4080.000000 -0.007877
4140.000000 -0.008226
4200.000000 -0.010577
4260.000000 -0.004931
4320.000000 -0.000289
4380.000000 0.004347
4440.000000 0.015977
4500.000000 0.027600
4560.000000 0.031216
4620.000000 0.036824
4680.000000 0.043422
4740.000000 0.040011
4800.000000 0.035591
4860.000000 0.032160
4920.000000 0.024719
4980.000000 0.011267
5040.000000 0.006803
5100.000000 0.000327
5160.000000 -0.014161
5220.000000 -0.018662
5280.000000 -0.018176
5340.000000 -0.015703
5400.000000 -0.026244
5460.000000 -0.028799
5520.000000 -0.019367
5580.000000 -0.015950
5640.000000 -0.011547
5700.000000 -0.009158
5760.000000 -0.005782
5820.000000 0.004579
5880.000000 0.004927
5940.000000 0.009260
6000.000000 0.013580
6060.000000 0.002886
6120.000000 0.001179
6180.000000 -0.001543
6240.000000 -0.011277
6300.000000 -0.013026
6360.000000 -0.024788
6420.000000 -0.026563
6480.000000 -0.024353
6540.000000 -0.026155
6600.000000 -0.009972
6660.000000 -0.000802
6720.000000 0.001355
6780.000000 0.016498
6840.000000 0.015627
6900.000000 0.010743
6960.000000 0.004844
7020.000000 -0.008068
7080.000000 -0.005995
7140.000000 -0.019936
7200.000000 -0.021891
7260.000000 -0.013861
7320.000000 -0.018846
7380.000000 -0.001845
7440.000000 -0.001859
7500.000000 0.016112
7560.000000 0.020068
7620.000000 0.020009
7680.000000 0.023934
7740.000000 0.014844
7800.000000 0.014738
7860.000000 0.007617
7920.000000 -0.003520
7980.000000 -0.009713
8040.000000 -0.011880
8100.000000 -0.011064
8160.000000 -0.013264
8220.000000 -0.008481
8280.000000 -0.009715
8340.000000 -0.002997
8400.000000 -0.006296
8460.000000 0.001420
8520.000000 0.004118
8580.000000 0.001797
8640.000000 0.008458
8700.000000 0.007100
8760.000000 0.006724
8820.000000 0.008329
8880.000000 0.003916
8940.000000 0.003484
9000.000000 0.000035
9060.000000 -0.004434
9120.000000 -0.002921
9180.000000 -0.003426
10020.000000 -0.022444
10140.000000 -0.019016
10200.000000 -0.019828
10260.000000 -0.022657
10320.000000 -0.017501
10380.000000 -0.008361
10440.000000 -0.011242
10500.000000 -0.014140
10560.000000 -0.008057
10620.000000 0.005009
10680.000000 0.014056
10740.000000 0.009086
10800.000000 0.008097
10860.000000 0.019089
10920.000000 0.024063
10980.000000 0.026018
11040.000000 0.013955
11100.000000 0.008873
11160.000000 0.005773
11220.000000 0.001654
11280.000000 0.005517
11340.000000 -0.004638
11400.000000 -0.003811
11460.000000 -0.002002
11520.000000 0.003789
11580.000000 0.020563
11640.000000 0.021319
11700.000000 0.028057
11760.000000 0.035777
11820.000000 0.041480
11880.000000 0.042165
11940.000000 0.032832
12000.000000 0.022481
12060.000000 0.017113
12120.000000 0.001727
12180.000000 -0.008676
12240.000000 -0.020097
12300.000000 -0.035536
12360.000000 -0.032993
12420.000000 -0.034467
12480.000000 -0.025960
12540.000000 -0.018471
12600.000000 -0.015000
12660.000000 -0.002549
12720.000000 -0.004116
12780.000000 -0.009703
12840.000000 -0.011310
12900.000000 -0.014936
12960.000000 -0.031582
13020.000000 -0.037248
13080.000000 -0.048933
13140.000000 -0.053639
13200.000000 -0.055364
13260.000000 -0.048108
13320.000000 -0.035873
13380.000000 -0.030657
13440.000000 -0.015460
13500.000000 0.002717
13560.000000 0.006875
13620.000000 0.014013
13740.000000 0.027232
13800.000000 0.022313
13860.000000 0.010374
13920.000000 0.005417
13980.000000 0.004441
14040.000000 0.002446
14100.000000 -0.004567
14160.000000 -0.005599
14220.000000 -0.004648
14280.000000 0.004285
14340.000000 0.005200
14400.000000 0.007099
14460.000000 0.010980
14520.000000 0.007845
14580.000000 0.005693
14640.000000 0.003524
14700.000000 -0.002661
14760.000000 -0.005862
14820.000000 -0.016080
14880.000000 -0.015315
14940.000000 -0.009566
15000.000000 -0.012834
15060.000000 -0.011119
15120.000000 -0.006420
15180.000000 -0.001738
15240.000000 0.005927
15300.000000 0.000576
15360.000000 0.002209
15420.000000 0.001825
15480.000000 0.001425
15540.000000 0.001008
15600.000000 0.004575
15660.000000 0.005126
15720.000000 0.006661
15780.000000 0.009178
15840.000000 0.012679
15900.000000 0.014164
15960.000000 0.012632
16020.000000 0.009083
16140.000000 -0.008062
16200.000000 -0.014658
16260.000000 -0.021270
16320.000000 -0.027896
16380.000000 -0.035538
16740.000000 -0.003715
16800.000000 0.002523
16860.000000 0.008752
16920.000000 0.012990
16980.000000 0.005215
17040.000000 0.003427
17100.000000 0.001626
17160.000000 -0.004188
17220.000000 -0.011015
17280.000000 -0.013856
17340.000000 -0.012710
17400.000000 -0.009578
17460.000000 -0.006461
17520.000000 0.002643
17580.000000 0.006732
17640.000000 0.012789
17700.000000 0.015825
17760.000000 0.013840
17820.000000 0.010837
17880.000000 0.006816
17940.000000 -0.000219
18000.000000 -0.009232
18060.000000 -0.016291
18120.000000 -0.016324
18180.000000 -0.018367
18240.000000 -0.016419
18300.000000 -0.010480
18360.000000 -0.002549
18420.000000 0.003373
18480.000000 0.006287
18540.000000 0.009192
18600.000000 0.013089
18660.000000 0.009986
18720.000000 0.004863
18780.000000 0.008731
18840.000000 0.008590
18900.000000 0.008442
18960.000000 0.011285
19020.000000 0.016121
19080.000000 0.022948
19140.000000 0.019769
19200.000000 0.017581
19260.000000 0.011387
19320.000000 -0.000814
19440.000000 -0.026239
19500.000000 -0.034462
19560.000000 -0.044693
19620.000000 -0.047931
19680.000000 -0.040177
19740.000000 -0.033431
19800.000000 -0.025693
19860.000000 -0.013964
19920.000000 0.004757
19980.000000 0.015469
20040.000000 0.018173
20100.000000 0.011867
20160.000000 0.003552
20220.000000 -0.005773
20280.000000 -0.017106
20340.000000 -0.027448
20400.000000 -0.036798
20460.000000 -0.043157
20520.000000 -0.043524
20580.000000 -0.033904
20640.000000 -0.022291
20700.000000 -0.010681
20760.000000 -0.000079
20820.000000 0.009516
20880.000000 0.020103
20940.000000 0.023684
21000.000000 0.019258
21060.000000 0.010826
21120.000000 0.008388
21180.000000 0.003944
21240.000000 -0.002505
21300.000000 -0.005959
21360.000000 -0.009418
21420.000000 -0.008881
21480.000000 -0.008349
21540.000000 -0.004822
21600.000000 -0.001299
21660.000000 -0.000781
21720.000000 0.001734
21780.000000 0.008237
21840.000000 0.009743
21900.000000 0.013245
21960.000000 0.021743
22020.000000 0.027238
22080.000000 0.030730
22140.000000 0.031219
22200.000000 0.028704
22260.000000 0.023187
22320.000000 0.019667
22380.000000 0.010143
22440.000000 0.000617
22500.000000 -0.007911
22560.000000 -0.017443
22620.000000 -0.021978
22680.000000 -0.023515
22740.000000 -0.022055
22800.000000 -0.019597
22860.000000 -0.014143
22920.000000 -0.005690
22980.000000 0.001760
23040.000000 0.007208
23100.000000 0.008654
23160.000000 0.005098
23220.000000 0.003539
23280.000000 -0.000022
23340.000000 -0.003585
23400.000000 -0.009150
23460.000000 -0.015718
23520.000000 -0.019288
23580.000000 -0.019859
23640.000000 -0.019433
23700.000000 -0.017008
23760.000000 -0.015585
23820.000000 -0.010164
23880.000000 -0.002744
23940.000000 0.002674
24000.000000 0.006091
24060.000000 0.011508
24120.000000 0.013923
24180.000000 0.011337
24240.000000 0.010751
24300.000000 0.012165
24360.000000 0.005579
24420.000000 0.001993
24480.000000 -0.000623
24540.000000 0.006758
24660.000000 0.017548
24720.000000 0.026961
24780.000000 0.033374
24840.000000 0.037788
24900.000000 0.040202
25260.000000 -0.006295
25320.000000 -0.013875
25380.000000 -0.022455
25440.000000 -0.023033
25500.000000 -0.022610
25560.000000 -0.017187
25620.000000 -0.007761
25680.000000 -0.002335
25740.000000 0.007093
25800.000000 0.012522
25860.000000 0.016953
25920.000000 0.016385
25980.000000 0.010819
26040.000000 0.004255
26100.000000 -0.003308
26160.000000 -0.008868
26220.000000 -0.013427
26280.000000 -0.014985
26340.000000 -0.014541
26400.000000 -0.009096
26460.000000 -0.001650
26520.000000 0.003797
26640.000000 0.020690
26700.000000 0.025135
26760.000000 0.028580
26820.000000 0.031023
26880.000000 0.031464
26940.000000 0.024903
27000.000000 0.019340
27060.000000 0.016774
27120.000000 0.013205
27180.000000 0.008635
27240.000000 0.001061
27300.000000 -0.000514
27360.000000 -0.002091
27420.000000 -0.006669
27480.000000 -0.009249
27540.000000 -0.015830
27600.000000 -0.018412
27660.000000 -0.021995
27720.000000 -0.021579
27780.000000 -0.020163
27840.000000 -0.017749
27900.000000 -0.013336
27960.000000 -0.006924
28020.000000 0.000486
28080.000000 0.005895
28200.000000 0.008708
28260.000000 0.006113
28320.000000 0.002516
28380.000000 -0.005082
28440.000000 -0.012682
28500.000000 -0.014283
28740.000000 0.008300
28800.000000 0.017691
28860.000000 0.023081
28920.000000 0.025468
28980.000000 0.024853
29040.000000 0.015236
29100.000000 0.003618
29160.000000 -0.008002
29220.000000 -0.019623
29280.000000 -0.028244
29340.000000 -0.031867
29400.000000 -0.026489
29460.000000 -0.015113
29520.000000 -0.003737
29580.000000 0.010639
29640.000000 0.024014
29700.000000 0.035387
29760.000000 0.036759
29820.000000 0.031129
29880.000000 0.022498
29940.000000 0.007864
30000.000000 -0.005773
30060.000000 -0.019412
30120.000000 -0.030054
30180.000000 -0.035699
30240.000000 -0.036346
30300.000000 -0.029996
30360.000000 -0.022649
30420.000000 -0.016304
30480.000000 -0.006960
30540.000000 -0.001619
30600.000000 -0.002280
30660.000000 -0.001942
30720.000000 -0.004605
30780.000000 -0.006270
30840.000000 -0.009936
30900.000000 -0.012604
30960.000000 -0.013272
31020.000000 -0.014942
31080.000000 -0.008613
31140.000000 -0.004284
31200.000000 -0.000955
31260.000000 0.004373
31320.000000 0.010701
31380.000000 0.014030
31440.000000 0.016360
31500.000000 0.017691
31560.000000 0.016024
31620.000000 0.015359
31680.000000 0.015697
31740.000000 0.014038
31800.000000 0.010382
31860.000000 0.006730
31920.000000 0.005081
31980.000000 0.004438
32040.000000 0.000798
32100.000000 0.000163
32160.000000 -0.002466
32220.000000 -0.005091
32280.000000 -0.009710
32340.000000 -0.013324
32400.000000 -0.018932
32460.000000 -0.024521
32520.000000 -0.028123
32580.000000 -0.027720
32640.000000 -0.026311
32700.000000 -0.024896
32760.000000 -0.015476
32820.000000 -0.008062
32880.000000 0.003352
32940.000000 0.012784
33000.000000 0.019223
33060.000000 0.024669
33120.000000 0.024122
33180.000000 0.019582
33240.000000 0.014050
33300.000000 0.009525
33360.000000 0.002008
33420.000000 -0.005501
33480.000000 -0.009002
33540.000000 -0.007495
33600.000000 -0.003980
33660.000000 -0.000456
33720.000000 0.006076
33780.000000 0.014618
33840.000000 0.017169
33900.000000 0.019729
33960.000000 0.011299
34020.000000 0.006878
34080.000000 -0.003532
34140.000000 -0.010933
34200.000000 -0.023323
34260.000000 -0.027703
34320.000000 -0.031072
34380.000000 -0.032431
34440.000000 -0.029779
34500.000000 -0.020117
34560.000000 -0.010443
34620.000000 0.000241
34680.000000 0.011937
34740.000000 0.018644
34800.000000 0.027363
34860.000000 0.030094
34920.000000 0.030837
34980.000000 0.032592
35040.000000 0.027360
35100.000000 0.026142
35160.000000 0.019938
35220.000000 0.013749
35280.000000 0.005574
35340.000000 -0.001586
35400.000000 -0.009731
35460.000000 -0.020860
35520.000000 -0.026972
35580.000000 -0.028059
35640.000000 -0.029129
35700.000000 -0.024181
35760.000000 -0.016213
35820.000000 -0.006225
35880.000000 0.004784
35940.000000 0.011815
36000.000000 0.015867
36060.000000 0.009941
36120.000000 -0.001964
36180.000000 -0.005847
36240.000000 -0.004708
36300.000000 -0.007548
36360.000000 -0.009368
36420.000000 -0.011166
36480.000000 -0.004944
36540.000000 -0.003702
36600.000000 0.008560
36660.000000 0.018842
36720.000000 0.034143
36780.000000 0.031463
36840.000000 0.034803
36900.000000 0.033161
36960.000000 0.026538
37020.000000 0.018933
37080.000000 0.011347
37140.000000 0.003780
37200.000000 -0.002770
37260.000000 -0.006301
37320.000000 -0.007815
37380.000000 -0.010310
37440.000000 -0.009788
37500.000000 -0.010248
37560.000000 -0.007690
37620.000000 -0.002115
37680.000000 0.003478
37740.000000 0.008089
37800.000000 0.011717
37860.000000 0.015363
37920.000000 0.016026
37980.000000 0.015706
38040.000000 0.006404
38100.000000 -0.000881
38160.000000 -0.004149
38220.000000 -0.009399
38280.000000 -0.012632
38340.000000 -0.013848
38400.000000 -0.012046
38460.000000 -0.012228
38520.000000 -0.011392
38580.000000 -0.008538
38640.000000 -0.006668
38700.000000 -0.008780
38760.000000 -0.009876
38820.000000 -0.012954
38880.000000 -0.011014
38940.000000 -0.010058
39000.000000 -0.006085
39060.000000 -0.001094
39120.000000 0.003914
39180.000000 0.011939
39240.000000 0.017981
39300.000000 0.024040
39360.000000 0.026117
39420.000000 0.028210
39480.000000 0.028321
39540.000000 0.027449
39600.000000 0.029594
39660.000000 0.025757
39720.000000 0.025936
39780.000000 0.027133
39840.000000 0.026347
39900.000000 0.026578
39960.000000 0.024826
40020.000000 0.021092
40080.000000 0.014375
40140.000000 0.006676
40200.000000 -0.003007
40260.000000 -0.010671
40320.000000 -0.018319
40380.000000 -0.025949
40440.000000 -0.027562
40500.000000 -0.024157
40560.000000 -0.018735
40620.000000 -0.009295
40680.000000 -0.001838
40740.000000 0.008637
40800.000000 0.014129
40860.000000 0.019638
40920.000000 0.022166
41040.000000 0.012273
41100.000000 0.007853
41160.000000 0.002450
41220.000000 0.003065
41280.000000 0.000698
41340.000000 0.000349
41400.000000 -0.000983
41460.000000 -0.003297
41520.000000 -0.004594
41580.000000 -0.006873
41640.000000 -0.010134
41700.000000 -0.011377
41760.000000 -0.010602
41820.000000 -0.006810
41880.000000 -0.002000
41940.000000 -0.000172
42000.000000 0.002674
42060.000000 0.001538
42120.000000 -0.001581
42180.000000 -0.007682
42240.000000 -0.018764
42300.000000 -0.029829
42360.000000 -0.042876
42420.000000 -0.052905
42480.000000 -0.059917
42540.000000 -0.061910
42600.000000 -0.056885
42660.000000 -0.048843
42720.000000 -0.036782
42780.000000 -0.022704
42840.000000 -0.009607
42900.000000 0.002507
42960.000000 0.011639
43020.000000 0.015790
43080.000000 0.014958
43140.000000 0.011144
43200.000000 0.006348
