# Supplementary material for: Probabilistic tsunami forecasting for early warning
Source: Nat Commun. 2021 Sep 28;12:5677. doi: 10.1038/s41467-021-25815-w (PMC8479076; doi:10.1038/s41467-021-25815-w)
Supplement: Supplementary file 6 — Supplementary Dataset 3. Sea-level records. [file 41467_2021_25815_MOESM6_ESM.zip › sea_level_records/2016-01-25_Gibraltar/meli.rad.rmn.txt]

-43200.000000 0.007681
-43140.000000 0.005142
-43080.000000 0.000598
-43020.000000 -0.003951
-42960.000000 -0.010506
-42900.000000 -0.019066
-42840.000000 -0.015632
-42780.000000 -0.018203
-42720.000000 -0.016780
-42660.000000 -0.013362
-42600.000000 -0.012950
-42540.000000 -0.013543
-42480.000000 -0.012142
-42420.000000 -0.008747
-42360.000000 -0.005357
-42300.000000 -0.002973
-42240.000000 0.000405
-42180.000000 0.002778
-42120.000000 0.001144
-42060.000000 0.002505
-42000.000000 -0.000140
-41940.000000 0.001209
-41880.000000 0.001552
-41820.000000 -0.003110
-41760.000000 -0.006779
-41700.000000 -0.008454
-41640.000000 -0.010135
-41580.000000 -0.011822
-41520.000000 -0.012515
-41460.000000 -0.012215
-41400.000000 -0.008920
-41340.000000 -0.004632
-41280.000000 -0.003350
-41220.000000 -0.000075
-41160.000000 0.004195
-41100.000000 0.009458
-41040.000000 0.011714
-40980.000000 0.013964
-40920.000000 0.018207
-40860.000000 0.022444
-40800.000000 0.023674
-40740.000000 0.023898
-40680.000000 0.024115
-40620.000000 0.024325
-40560.000000 0.022529
-40500.000000 0.018726
-40440.000000 0.015916
-40380.000000 0.013099
-40320.000000 0.009275
-40260.000000 0.006445
-40200.000000 0.003607
-40140.000000 0.001763
-40080.000000 -0.000088
-40020.000000 0.000053
-39960.000000 -0.000812
-39900.000000 0.002316
-39840.000000 0.006436
-39780.000000 0.010550
-39720.000000 0.014657
-39660.000000 0.019756
-39600.000000 0.023848
-39540.000000 0.029933
-39480.000000 0.034011
-39420.000000 0.037082
-39360.000000 0.036145
-39300.000000 0.037202
-39240.000000 0.036251
-39180.000000 0.032293
-39120.000000 0.029327
-39060.000000 0.027355
-39000.000000 0.025375
-38940.000000 0.021388
-38880.000000 0.018394
-38820.000000 0.017392
-38760.000000 0.017383
-38700.000000 0.014367
-38640.000000 0.015344
-38580.000000 0.016314
-38520.000000 0.018276
-38460.000000 0.020232
-38400.000000 0.018180
-38340.000000 0.017121
-38280.000000 0.016056
-38220.000000 0.013983
-38160.000000 0.012903
-38100.000000 0.008817
-38040.000000 0.004724
-37980.000000 0.001624
-37920.000000 -0.002482
-37860.000000 -0.005595
-37800.000000 -0.005715
-37740.000000 -0.007841
-37680.000000 -0.007973
-37620.000000 -0.008111
-37560.000000 -0.006255
-37500.000000 -0.006404
-37440.000000 -0.004560
-37380.000000 -0.003721
-37320.000000 -0.002888
-37260.000000 -0.004059
-37200.000000 -0.003236
-37140.000000 -0.002417
-37080.000000 -0.005603
-37020.000000 -0.005794
-36960.000000 -0.005988
-36900.000000 -0.007186
-36840.000000 -0.009388
-36780.000000 -0.010593
-36720.000000 -0.011801
-36660.000000 -0.013011
-36600.000000 -0.013224
-36540.000000 -0.014438
-36480.000000 -0.016654
-36420.000000 -0.017871
-36360.000000 -0.019089
-36300.000000 -0.018307
-36240.000000 -0.018526
-36180.000000 -0.019745
-36120.000000 -0.016964
-36060.000000 -0.016184
-36000.000000 -0.015405
-35940.000000 -0.011629
-35880.000000 -0.008856
-35820.000000 -0.004090
-35760.000000 0.000669
-35700.000000 0.006418
-35640.000000 0.012106
-35580.000000 0.019779
-35520.000000 0.025389
-35460.000000 0.029032
-35400.000000 0.032660
-35340.000000 0.035272
-35280.000000 0.035868
-35220.000000 0.032447
-35160.000000 0.028010
-35100.000000 0.023555
-35040.000000 0.018082
-34980.000000 0.011591
-34920.000000 0.008081
-34860.000000 0.004552
-34800.000000 0.004004
-34740.000000 0.000436
-34680.000000 0.000848
-34620.000000 -0.001760
-34560.000000 -0.001389
-34500.000000 -0.001039
-34440.000000 0.000290
-34380.000000 0.002598
-34320.000000 0.003885
-34260.000000 0.006151
-34200.000000 0.008395
-34140.000000 0.008620
-34080.000000 0.007823
-34020.000000 0.009007
-33960.000000 0.007170
-33900.000000 0.005314
-33840.000000 0.004438
-33780.000000 0.002544
-33720.000000 -0.000369
-33660.000000 -0.001301
-33600.000000 -0.002250
-33540.000000 -0.002217
-33480.000000 -0.002201
-33420.000000 -0.002202
-33360.000000 -0.002220
-33300.000000 -0.002255
-33240.000000 -0.003306
-33180.000000 -0.004373
-33120.000000 -0.003455
-33060.000000 -0.002553
-33000.000000 -0.000665
-32940.000000 0.001208
-32880.000000 0.002068
-32820.000000 0.003914
-32760.000000 0.003748
-32700.000000 0.004569
-32640.000000 0.005379
-32580.000000 0.004177
-32520.000000 0.002965
-32460.000000 0.000741
-32400.000000 -0.003493
-32340.000000 -0.003737
-32280.000000 -0.007991
-32220.000000 -0.008255
-32160.000000 -0.009529
-32100.000000 -0.010813
-32040.000000 -0.012107
-31980.000000 -0.011410
-31920.000000 -0.011724
-31860.000000 -0.012048
-31800.000000 -0.012382
-31740.000000 -0.011726
-31680.000000 -0.012079
-31620.000000 -0.012443
-31560.000000 -0.010818
-31500.000000 -0.010202
-31440.000000 -0.009597
-31380.000000 -0.009002
-31320.000000 -0.008417
-31260.000000 -0.008843
-31200.000000 -0.007280
-31140.000000 -0.006727
-31080.000000 -0.004185
-31020.000000 -0.001654
-30960.000000 0.000866
-30900.000000 0.003374
-30840.000000 0.005871
-30780.000000 0.008357
-30720.000000 0.010830
-30660.000000 0.012291
-30600.000000 0.012740
-30540.000000 0.012175
-30480.000000 0.012598
-30420.000000 0.012007
-30360.000000 0.011403
-30300.000000 0.009786
-30240.000000 0.009155
-30180.000000 0.008509
-30120.000000 0.008850
-30060.000000 0.007177
-30000.000000 0.007490
-29940.000000 0.005789
-29880.000000 0.004073
-29820.000000 0.001344
-29760.000000 -0.000400
-29700.000000 -0.002158
-29640.000000 -0.004930
-29580.000000 -0.007716
-29520.000000 -0.008516
-29460.000000 -0.009330
-29400.000000 -0.009157
-29340.000000 -0.008998
-29280.000000 -0.008851
-29220.000000 -0.008717
-29160.000000 -0.006595
-29100.000000 -0.003485
-29040.000000 -0.000387
-28980.000000 0.003700
-28920.000000 0.006777
-28860.000000 0.009843
-28800.000000 0.011900
-28740.000000 0.013946
-28680.000000 0.015984
-28620.000000 0.016013
-28560.000000 0.015033
-28500.000000 0.012044
-28440.000000 0.010048
-28380.000000 0.008043
-28320.000000 0.007031
-28260.000000 0.006011
-28200.000000 0.004983
-28140.000000 0.004947
-28080.000000 0.003905
-27960.000000 0.000797
-27900.000000 -0.001267
-27840.000000 -0.002338
-27780.000000 -0.004415
-27720.000000 -0.006499
-27660.000000 -0.006588
-27600.000000 -0.006683
-27540.000000 -0.006784
-27480.000000 -0.006889
-27420.000000 -0.007000
-27360.000000 -0.005116
-27300.000000 -0.007236
-27240.000000 -0.007361
-27180.000000 -0.007490
-27120.000000 -0.008624
-27060.000000 -0.009762
-27000.000000 -0.008904
-26940.000000 -0.008051
-26880.000000 -0.007202
-26820.000000 -0.005357
-26760.000000 -0.001518
-26700.000000 -0.002683
-26640.000000 -0.001854
-26580.000000 -0.002030
-26520.000000 -0.001212
-26460.000000 -0.002399
-26400.000000 -0.002593
-26340.000000 -0.003792
-26280.000000 -0.003998
-26220.000000 -0.003210
-26160.000000 -0.003429
-26100.000000 -0.002655
-26040.000000 -0.002887
-25980.000000 -0.003127
-25920.000000 -0.001374
-25860.000000 0.000371
-25800.000000 0.001110
-25740.000000 0.004840
-25680.000000 0.008562
-25620.000000 0.011276
-25560.000000 0.013982
-25500.000000 0.014680
-25440.000000 0.016368
-25380.000000 0.019048
-25320.000000 0.017719
-25260.000000 0.016381
-25200.000000 0.013033
-25140.000000 0.009676
-25080.000000 0.005310
-25020.000000 0.000934
-24960.000000 -0.002451
-24900.000000 -0.004846
-24780.000000 -0.010663
-24720.000000 -0.010085
-24660.000000 -0.008517
-24600.000000 -0.005957
-24540.000000 -0.006407
-24480.000000 -0.006865
-24420.000000 -0.005331
-24360.000000 -0.003806
-24300.000000 -0.001289
-24240.000000 0.001221
-24180.000000 0.003722
-24120.000000 0.005217
-24060.000000 0.006705
-24000.000000 0.009187
-23940.000000 0.009663
-23880.000000 0.010133
-23820.000000 0.012599
-23760.000000 0.013059
-23700.000000 0.010516
-23640.000000 0.008968
-23580.000000 0.006416
-23520.000000 0.001861
-23460.000000 -0.000697
-23400.000000 -0.003258
-23340.000000 -0.003822
-23280.000000 -0.004390
-23220.000000 -0.005960
-23160.000000 -0.006515
-23100.000000 -0.007089
-23040.000000 -0.007667
-22980.000000 -0.007247
-22920.000000 -0.006830
-22860.000000 -0.006416
-22800.000000 -0.005006
-22740.000000 -0.005598
-22680.000000 -0.004194
-22620.000000 -0.003793
-22560.000000 -0.004396
-22500.000000 -0.004003
-22440.000000 -0.004613
-22380.000000 -0.005227
-22320.000000 -0.005844
-22260.000000 -0.006466
-22200.000000 -0.006090
-22140.000000 -0.004719
-22080.000000 -0.003351
-22020.000000 -0.000986
-21960.000000 0.001376
-21900.000000 0.003735
-21840.000000 0.006091
-21780.000000 0.006444
-21720.000000 0.006794
-21660.000000 0.006142
-21600.000000 0.004487
-21540.000000 0.004830
-21480.000000 0.002169
-21420.000000 0.000505
-21360.000000 -0.000162
-21300.000000 -0.000832
-21240.000000 -0.002507
-21180.000000 -0.003186
-21120.000000 -0.000870
-21060.000000 -0.003559
-21000.000000 -0.004253
-20940.000000 -0.004953
-20880.000000 -0.003659
-20820.000000 -0.002371
-20760.000000 -0.002090
-20700.000000 -0.000815
-20640.000000 0.001452
-20580.000000 0.004713
-20520.000000 0.008966
-20460.000000 0.011212
-20400.000000 0.013452
-20340.000000 0.014683
-20280.000000 0.014907
-20220.000000 0.013122
-20160.000000 0.012330
-20100.000000 0.013531
-20040.000000 0.012723
-19980.000000 0.010908
-19920.000000 0.014084
-19860.000000 0.008253
-19800.000000 0.004413
-19740.000000 0.006565
-19680.000000 0.006709
-19620.000000 -0.005156
-19560.000000 -0.014030
-19500.000000 -0.012911
-19440.000000 -0.004802
-19380.000000 -0.018701
-19320.000000 -0.008608
-19260.000000 -0.004524
-19200.000000 0.001552
-19140.000000 0.002620
-19080.000000 0.004680
-19020.000000 0.002731
-18960.000000 0.004775
-18900.000000 -0.003189
-18840.000000 -0.001160
-18780.000000 -0.004139
-18720.000000 0.000875
-18660.000000 0.003881
-18600.000000 -0.002120
-18540.000000 -0.004128
-18480.000000 -0.001143
-18420.000000 -0.000165
-18360.000000 -0.004194
-18300.000000 -0.008231
-18240.000000 -0.009274
-18180.000000 -0.008323
-18120.000000 -0.005380
-18060.000000 -0.003444
-18000.000000 -0.001514
-17940.000000 -0.001592
-17880.000000 0.000324
-17820.000000 0.003233
-17760.000000 0.003134
-17700.000000 0.001028
-17640.000000 -0.003085
-17580.000000 -0.007206
-17520.000000 -0.012334
-17460.000000 -0.013470
-17400.000000 -0.015613
-17340.000000 -0.014763
-17280.000000 -0.012921
-17220.000000 -0.012087
-17160.000000 -0.010260
-17100.000000 -0.009441
-17040.000000 -0.008628
-16980.000000 -0.006823
-16920.000000 -0.004025
-16860.000000 0.001766
-16800.000000 0.004550
-16740.000000 0.007328
-16680.000000 0.010098
-16620.000000 0.011862
-16560.000000 0.013619
-16500.000000 0.014369
-16440.000000 0.013112
-16380.000000 0.009848
-16320.000000 0.006576
-16260.000000 0.003296
-16200.000000 0.001009
-16140.000000 -0.001287
-16080.000000 -0.001591
-16020.000000 -0.002903
-15960.000000 -0.002224
-15900.000000 -0.000554
-15840.000000 0.001107
-15780.000000 -0.000242
-15720.000000 -0.000599
-15660.000000 -0.001965
-15540.000000 -0.005724
-15480.000000 -0.005117
-15420.000000 -0.005519
-15360.000000 -0.006929
-15300.000000 -0.007346
-15240.000000 -0.006772
-15180.000000 -0.007205
-15120.000000 -0.005645
-15060.000000 -0.003092
-15000.000000 -0.001546
-14940.000000 0.001994
-14880.000000 0.003527
-14820.000000 0.007054
-14760.000000 0.010575
-14700.000000 0.014090
-14640.000000 0.015600
-14580.000000 0.016103
-14520.000000 0.016602
-14460.000000 0.015095
-14400.000000 0.012583
-14340.000000 0.009065
-14280.000000 0.006543
-14220.000000 0.002017
-14160.000000 -0.001514
-14100.000000 -0.007050
-14040.000000 -0.008589
-13980.000000 -0.011132
-13920.000000 -0.011679
-13860.000000 -0.014228
-13800.000000 -0.013781
-13740.000000 -0.012337
-13680.000000 -0.009896
-13620.000000 -0.007457
-13560.000000 -0.004020
-13500.000000 -0.000586
-13440.000000 0.005845
-13380.000000 0.009274
-13320.000000 0.011701
-13260.000000 0.014126
-13200.000000 0.015549
-13140.000000 0.015969
-13080.000000 0.016387
-13020.000000 0.014803
-12960.000000 0.012216
-12900.000000 0.008626
-12840.000000 0.005034
-12780.000000 -0.000560
-12720.000000 -0.004157
-12660.000000 -0.006757
-12600.000000 -0.011359
-12540.000000 -0.011964
-12480.000000 -0.013572
-12420.000000 -0.013182
-12360.000000 -0.013795
-12300.000000 -0.011411
-12240.000000 -0.011029
-12180.000000 -0.007650
-12120.000000 -0.004273
-12060.000000 -0.000900
-12000.000000 0.001472
-11940.000000 0.002841
-11880.000000 0.004209
-11820.000000 0.006574
-11760.000000 0.006939
-11700.000000 0.006302
-11640.000000 0.003664
-11580.000000 0.002025
-11520.000000 -0.001614
-11460.000000 -0.004254
-11400.000000 -0.006895
-11340.000000 -0.007535
-11280.000000 -0.007175
-11220.000000 -0.005816
-11160.000000 -0.003456
-11100.000000 -0.002095
-11040.000000 0.000266
-10980.000000 0.002627
-10920.000000 0.005988
-10860.000000 0.006351
-10800.000000 0.007714
-10740.000000 0.009078
-10680.000000 0.005443
-10620.000000 0.002809
-10560.000000 0.000176
-10500.000000 -0.001455
-10440.000000 -0.005085
-10380.000000 -0.007712
-10320.000000 -0.010337
-10260.000000 -0.011960
-10200.000000 -0.015580
-10140.000000 -0.017197
-10080.000000 -0.016811
-10020.000000 -0.015420
-9960.000000 -0.011026
-9900.000000 -0.005628
-9840.000000 0.000775
-9780.000000 0.006183
-9720.000000 0.008595
-9660.000000 0.013012
-9600.000000 0.015434
-9540.000000 0.017862
-9480.000000 0.017294
-9420.000000 0.019731
-9360.000000 0.017173
-9300.000000 0.013619
-9240.000000 0.011070
-9180.000000 0.005524
-9120.000000 0.000983
-9060.000000 -0.004554
-9000.000000 -0.008089
-8940.000000 -0.014619
-8880.000000 -0.018146
-8820.000000 -0.019670
-8760.000000 -0.020191
-8700.000000 -0.020708
-8640.000000 -0.016222
-8580.000000 -0.012732
-8520.000000 -0.008239
-8460.000000 -0.004743
-8400.000000 -0.002242
-8340.000000 0.001262
-8280.000000 0.005770
-8220.000000 0.008283
-8160.000000 0.013800
-8100.000000 0.015322
-8040.000000 0.017849
-7980.000000 0.020381
-7920.000000 0.020920
-7860.000000 0.017464
-7800.000000 0.013015
-7740.000000 0.009572
-7680.000000 0.009137
-7620.000000 0.003708
-7560.000000 0.000287
-7500.000000 -0.002127
-7440.000000 -0.007533
-7380.000000 -0.009930
-7320.000000 -0.007319
-7260.000000 -0.004699
-7200.000000 -0.002070
-7140.000000 0.002569
-7080.000000 0.005218
-7020.000000 0.004877
-6960.000000 0.006547
-6900.000000 0.007228
-6840.000000 0.007919
-6780.000000 0.008623
-6720.000000 0.009339
-6660.000000 0.010067
-6600.000000 0.007808
-6540.000000 0.005563
-6480.000000 0.001332
-6420.000000 -0.000885
-6360.000000 -0.004087
-6300.000000 -0.004274
-6240.000000 -0.006445
-6180.000000 -0.005600
-6120.000000 -0.005738
-6060.000000 -0.005860
-6000.000000 -0.005966
-5940.000000 -0.005055
-5880.000000 -0.004127
-5820.000000 -0.005182
-5760.000000 -0.007222
-5700.000000 -0.008245
-5640.000000 -0.013252
-5580.000000 -0.017243
-5520.000000 -0.021218
-5460.000000 -0.022178
-5400.000000 -0.025122
-5340.000000 -0.026050
-5280.000000 -0.026964
-5220.000000 -0.027861
-5160.000000 -0.025744
-5100.000000 -0.024610
-5040.000000 -0.019461
-4980.000000 -0.016296
-4920.000000 -0.010115
-4860.000000 -0.004918
-4800.000000 0.000294
-4740.000000 0.004523
-4680.000000 0.008768
-4620.000000 0.012029
-4560.000000 0.013305
-4500.000000 0.012598
-4440.000000 0.013905
-4380.000000 0.012228
-4320.000000 0.014566
-4260.000000 0.013920
-4200.000000 0.012288
-4140.000000 0.009671
-4080.000000 0.009068
-4020.000000 0.008481
-3960.000000 0.005907
-3900.000000 0.003349
-3840.000000 0.002805
-3780.000000 -0.000723
-3720.000000 -0.001237
-3660.000000 -0.002736
-3600.000000 -0.004220
-3540.000000 -0.004688
-3480.000000 -0.004141
-3420.000000 -0.000578
-3360.000000 0.002000
-3300.000000 0.004595
-3240.000000 0.007205
-3180.000000 0.009832
-3120.000000 0.011476
-3060.000000 0.014137
-3000.000000 0.019815
-2940.000000 0.018511
-2880.000000 0.019225
-2820.000000 0.019957
-2760.000000 0.018709
-2700.000000 0.017480
-2640.000000 0.016272
-2580.000000 0.014084
-2520.000000 0.012917
-2460.000000 0.004771
-2400.000000 0.000647
-2340.000000 -0.004456
-2280.000000 -0.005537
-2160.000000 -0.016632
-2100.000000 -0.015647
-2040.000000 -0.015639
-1980.000000 -0.014610
-1920.000000 -0.012558
-1860.000000 -0.011483
-1800.000000 -0.008387
-1740.000000 -0.004268
-1680.000000 -0.000126
-1620.000000 0.002038
-1560.000000 0.005225
-1500.000000 0.004435
-1440.000000 0.004668
-1380.000000 0.003925
-1320.000000 0.000206
-1260.000000 -0.000489
-1200.000000 -0.005160
-1140.000000 -0.007807
-1080.000000 -0.011429
-1020.000000 -0.016026
-960.000000 -0.019598
-900.000000 -0.023145
-840.000000 -0.023668
-780.000000 -0.022165
-720.000000 -0.024638
-660.000000 -0.025086
-600.000000 -0.022509
-540.000000 -0.016908
-480.000000 -0.014283
-420.000000 -0.011633
-360.000000 -0.004959
-300.000000 -0.002262
-240.000000 0.001460
-180.000000 0.003204
-120.000000 0.006972
-60.000000 0.008763
0.000000 0.011576
60.000000 0.013412
120.000000 0.012270
180.000000 0.011150
240.000000 0.012051
300.000000 0.007973
360.000000 0.004915
420.000000 0.005878
480.000000 0.002860
540.000000 0.004861
600.000000 0.007881
660.000000 0.009919
720.000000 0.010974
780.000000 0.011046
840.000000 0.014134
900.000000 0.014238
960.000000 0.014358
1020.000000 0.016492
1080.000000 0.016640
1140.000000 0.014802
1200.000000 0.013977
1260.000000 0.012166
1320.000000 0.008368
1380.000000 0.006581
1440.000000 0.002808
1500.000000 0.002045
1560.000000 0.001295
1620.000000 -0.001444
1680.000000 -0.002172
1740.000000 -0.001888
1800.000000 -0.000594
1860.000000 -0.002289
1920.000000 0.002027
1980.000000 0.009354
2040.000000 0.011692
2100.000000 0.010040
2160.000000 0.011399
2220.000000 0.010768
2280.000000 0.010149
2340.000000 0.006540
2400.000000 0.007942
2460.000000 0.006354
2520.000000 0.001778
2580.000000 -0.004787
2640.000000 -0.009341
2700.000000 -0.009883
2760.000000 -0.013414
2820.000000 -0.019933
2880.000000 -0.021441
2940.000000 -0.018937
3000.000000 -0.019422
3060.000000 -0.020895
3120.000000 -0.023357
3180.000000 -0.015808
3240.000000 -0.016247
3300.000000 -0.008676
3360.000000 -0.008095
3420.000000 -0.003503
3480.000000 -0.003901
3540.000000 -0.001290
3600.000000 -0.002670
3660.000000 0.000958
3720.000000 -0.000404
3780.000000 -0.001758
3840.000000 -0.000105
3900.000000 0.001557
3960.000000 0.001227
4020.000000 -0.005096
4080.000000 -0.000411
4140.000000 -0.000718
4200.000000 0.003981
4260.000000 -0.001313
4320.000000 0.001400
4380.000000 0.004119
4440.000000 0.001843
4500.000000 0.001572
4560.000000 0.004306
4620.000000 0.006043
4680.000000 0.005784
4740.000000 0.006528
4800.000000 -0.002726
4860.000000 -0.007979
4920.000000 -0.001231
4980.000000 -0.001483
5040.000000 -0.003735
5100.000000 -0.002989
5160.000000 -0.010243
5220.000000 -0.007500
5280.000000 -0.004759
5340.000000 0.002000
5400.000000 -0.001268
5460.000000 -0.000540
5520.000000 -0.002817
5580.000000 -0.004099
5640.000000 -0.002388
5700.000000 0.002318
5760.000000 0.000017
5820.000000 0.001708
5880.000000 0.000393
5940.000000 0.000070
6000.000000 -0.000260
6060.000000 -0.002599
6120.000000 -0.003945
6180.000000 -0.002312
6240.000000 -0.000674
6300.000000 0.000955
6360.000000 0.000576
6420.000000 -0.001810
6480.000000 0.000795
6540.000000 0.001392
6600.000000 -0.000018
6660.000000 0.002564
6720.000000 0.009138
6780.000000 0.008705
6840.000000 0.006265
6900.000000 0.008818
6960.000000 0.010363
7020.000000 0.007903
7080.000000 0.008436
7140.000000 0.006962
7200.000000 0.004483
7260.000000 0.002999
7320.000000 -0.001491
7380.000000 -0.001986
7440.000000 0.001514
7500.000000 -0.001991
7560.000000 -0.002501
7620.000000 0.001984
7680.000000 0.006464
7740.000000 0.006939
7800.000000 0.006409
7860.000000 0.007874
7920.000000 0.011334
7980.000000 0.008788
8040.000000 0.009237
8100.000000 -0.011320
8160.000000 -0.010882
8220.000000 0.012549
8280.000000 -0.003026
8340.000000 -0.007608
8400.000000 -0.004197
8460.000000 -0.002794
8520.000000 -0.007398
8580.000000 -0.012010
8640.000000 -0.010630
8700.000000 -0.012260
8760.000000 -0.015898
8820.000000 -0.017545
8880.000000 -0.015202
8940.000000 -0.013868
9000.000000 -0.009543
9060.000000 -0.010229
9120.000000 -0.022923
9180.000000 -0.019628
9240.000000 -0.015342
9300.000000 -0.015065
9360.000000 -0.008798
9420.000000 -0.011541
9480.000000 -0.011293
9540.000000 -0.011055
9600.000000 -0.008827
9660.000000 -0.006609
9720.000000 0.000599
9780.000000 0.007797
9840.000000 0.016984
9900.000000 0.019161
9960.000000 0.019328
10020.000000 0.020484
10080.000000 0.022629
10140.000000 0.022764
10200.000000 0.020887
10260.000000 0.015000
10320.000000 0.016103
10380.000000 0.013195
10440.000000 0.007276
10500.000000 -0.001654
10560.000000 -0.011594
10620.000000 -0.012544
10680.000000 -0.014506
10740.000000 -0.015477
10800.000000 -0.019459
10860.000000 -0.018452
10920.000000 -0.015455
10980.000000 -0.018469
11040.000000 -0.017494
11100.000000 -0.008529
11160.000000 0.000425
11220.000000 0.002368
11280.000000 0.005301
11340.000000 0.009222
11400.000000 0.010133
11460.000000 0.011033
11520.000000 0.010922
11580.000000 0.010800
11640.000000 0.012667
11700.000000 0.015523
11760.000000 0.014369
11820.000000 0.010205
11880.000000 0.010029
11940.000000 0.010843
12000.000000 0.009647
12060.000000 0.005440
12120.000000 0.005223
12180.000000 0.006996
12240.000000 0.005758
12300.000000 0.000510
12360.000000 0.001252
12420.000000 0.001983
12480.000000 -0.005296
12540.000000 -0.007586
12600.000000 -0.003886
12660.000000 -0.003197
12720.000000 -0.008519
12780.000000 -0.009851
12840.000000 -0.012194
12900.000000 -0.013547
12960.000000 -0.012912
13020.000000 -0.008287
13080.000000 -0.005674
13140.000000 -0.004071
13200.000000 -0.004479
13260.000000 -0.003898
13320.000000 -0.005329
13380.000000 -0.007770
13440.000000 -0.009222
13500.000000 -0.005685
13560.000000 -0.003160
13620.000000 -0.002645
13740.000000 0.001353
13800.000000 0.000837
13860.000000 0.002310
13920.000000 0.004774
13980.000000 0.004228
14040.000000 0.005672
14100.000000 0.010108
14160.000000 0.011535
14220.000000 0.011953
14280.000000 0.014362
14340.000000 0.012764
14400.000000 0.013157
14460.000000 0.013542
14520.000000 0.016920
14580.000000 0.012289
14640.000000 0.008651
14700.000000 0.005005
14760.000000 0.001351
14820.000000 0.000689
14880.000000 -0.000981
14940.000000 -0.000658
15000.000000 -0.002344
15060.000000 -0.005039
15120.000000 -0.005742
15180.000000 -0.006454
15240.000000 -0.007176
15300.000000 -0.008907
15360.000000 -0.011648
15420.000000 -0.012399
15480.000000 -0.012161
15540.000000 -0.011934
15600.000000 -0.010718
15660.000000 -0.008514
15720.000000 -0.010321
15780.000000 -0.018140
15840.000000 -0.014970
15900.000000 -0.007813
15960.000000 -0.008668
16020.000000 -0.002534
16080.000000 -0.000413
16140.000000 -0.001303
16200.000000 -0.006205
16260.000000 -0.010119
16320.000000 -0.003043
16380.000000 0.009021
16440.000000 0.013074
16500.000000 0.010116
16560.000000 0.009148
16620.000000 0.012170
16680.000000 0.011182
16740.000000 0.009184
16800.000000 0.005177
16860.000000 0.006161
16920.000000 0.004135
16980.000000 0.002101
17040.000000 0.001059
17100.000000 0.000008
17160.000000 -0.002050
17220.000000 -0.003117
17280.000000 -0.002192
17340.000000 -0.005275
17400.000000 -0.003366
17460.000000 -0.002465
17520.000000 -0.000572
17580.000000 -0.003687
17640.000000 -0.001810
17700.000000 -0.001942
17760.000000 -0.002083
17820.000000 -0.002231
17880.000000 0.001612
17940.000000 0.003446
18000.000000 0.003272
18060.000000 -0.000910
18120.000000 -0.005100
18180.000000 -0.005299
18240.000000 -0.004505
18300.000000 -0.003720
18360.000000 0.000058
18420.000000 -0.002171
18480.000000 -0.000408
18540.000000 0.002347
18600.000000 0.002096
18660.000000 -0.000162
18720.000000 0.000572
18780.000000 0.006300
18840.000000 0.007021
18900.000000 0.007736
18960.000000 0.011444
19020.000000 0.016145
19080.000000 0.016840
19140.000000 0.018528
19200.000000 0.020210
19260.000000 0.021886
19320.000000 0.020555
19380.000000 0.015217
19440.000000 0.012873
19500.000000 0.009522
19560.000000 0.001163
19620.000000 -0.005202
19680.000000 -0.007575
19740.000000 -0.006955
19800.000000 -0.006343
19860.000000 -0.006738
19920.000000 -0.007142
19980.000000 -0.008552
20040.000000 -0.009971
20100.000000 -0.012397
20160.000000 -0.012831
20220.000000 -0.008272
20280.000000 -0.005720
20340.000000 -0.010175
20400.000000 -0.013636
20460.000000 -0.012104
20520.000000 -0.009578
20580.000000 -0.012057
20640.000000 -0.015543
20700.000000 -0.015033
20760.000000 -0.011529
20820.000000 -0.009029
20880.000000 -0.009535
20940.000000 -0.007045
21000.000000 -0.002559
21060.000000 0.001922
21120.000000 0.008399
21180.000000 0.013871
21240.000000 0.019344
21300.000000 0.019809
21360.000000 0.017271
21420.000000 0.018728
21480.000000 0.020181
21540.000000 0.018629
21600.000000 0.016073
21660.000000 0.015512
21720.000000 0.016947
21780.000000 0.015376
21840.000000 0.011801
21900.000000 0.007221
21960.000000 0.008635
22020.000000 0.005044
22080.000000 0.002447
22140.000000 0.002843
22200.000000 -0.002767
22260.000000 -0.005383
22320.000000 -0.003007
22380.000000 -0.003637
22440.000000 -0.002275
22500.000000 -0.004920
22560.000000 -0.006572
22620.000000 -0.010232
22680.000000 -0.011900
22740.000000 -0.012575
22800.000000 -0.009258
22860.000000 -0.009949
22920.000000 -0.010647
22980.000000 -0.009353
23040.000000 -0.006066
23100.000000 -0.002786
23160.000000 -0.001513
23220.000000 -0.001258
23280.000000 -0.001000
23340.000000 -0.001749
23400.000000 -0.000504
23460.000000 -0.001266
23520.000000 -0.001034
23580.000000 -0.000809
23640.000000 -0.000591
23700.000000 0.000622
23760.000000 0.002828
23820.000000 0.003028
23880.000000 0.003221
23940.000000 0.000409
24000.000000 -0.000410
24060.000000 0.001765
24120.000000 0.001935
24180.000000 0.003098
24240.000000 0.004256
24300.000000 0.008408
24360.000000 0.008554
24420.000000 0.005696
24480.000000 0.004832
24540.000000 0.005964
24600.000000 0.004091
24660.000000 0.000215
24720.000000 0.000335
24780.000000 -0.000548
24840.000000 -0.001434
24900.000000 -0.004322
24960.000000 -0.005212
25020.000000 -0.004103
25080.000000 -0.002996
25140.000000 -0.000889
25200.000000 -0.002783
25260.000000 -0.004677
25320.000000 -0.004571
25380.000000 -0.005465
25440.000000 -0.007358
25500.000000 -0.009251
25560.000000 -0.007144
25620.000000 -0.010036
25680.000000 -0.007927
25740.000000 -0.005818
25800.000000 -0.004708
25860.000000 -0.001597
25920.000000 0.001514
25980.000000 0.005626
26040.000000 0.011738
26100.000000 0.017850
26160.000000 0.021963
26220.000000 0.024075
26280.000000 0.022187
26340.000000 0.019298
26400.000000 0.019409
26460.000000 0.019518
26520.000000 0.012626
26580.000000 0.005732
26640.000000 -0.001163
26700.000000 -0.004061
26760.000000 -0.006961
26820.000000 -0.015864
26880.000000 -0.015769
26940.000000 -0.014677
27000.000000 -0.017589
27060.000000 -0.016503
27120.000000 -0.015420
27180.000000 -0.012341
27240.000000 -0.010265
27300.000000 -0.009192
27360.000000 -0.005122
27420.000000 0.001945
27480.000000 0.007008
27540.000000 0.005068
27600.000000 0.005125
27660.000000 0.007179
27720.000000 0.008229
27780.000000 0.008277
27840.000000 0.007321
27900.000000 0.007362
27960.000000 0.006401
28020.000000 0.006437
28080.000000 0.005470
28140.000000 0.003501
28200.000000 0.001529
28260.000000 0.000556
28320.000000 0.000581
28380.000000 0.002604
28440.000000 0.003626
28500.000000 0.003646
28560.000000 0.005666
28620.000000 0.010684
28680.000000 0.015702
28740.000000 0.018719
28800.000000 0.022736
28860.000000 0.022751
28920.000000 0.020766
28980.000000 0.020781
29040.000000 0.017794
29100.000000 0.011807
29160.000000 0.004819
29220.000000 0.000830
29280.000000 -0.005160
29340.000000 -0.013151
29400.000000 -0.017143
29460.000000 -0.020136
29520.000000 -0.023130
29580.000000 -0.027125
29640.000000 -0.027121
29700.000000 -0.025118
29760.000000 -0.022116
29820.000000 -0.019115
29880.000000 -0.015115
29940.000000 -0.009116
30000.000000 0.000882
30060.000000 0.000879
30120.000000 0.003875
30180.000000 0.004869
30240.000000 0.005863
30300.000000 0.005855
30360.000000 0.002845
30420.000000 -0.001167
30480.000000 -0.004180
30540.000000 -0.005195
30600.000000 -0.010213
30660.000000 -0.011232
30780.000000 -0.017280
30840.000000 -0.017308
30900.000000 -0.018338
30960.000000 -0.017372
31020.000000 -0.015408
31080.000000 -0.011448
31140.000000 -0.009490
31200.000000 -0.005536
31260.000000 -0.003584
31320.000000 -0.000636
31380.000000 -0.001690
31440.000000 -0.003748
31500.000000 -0.002809
31560.000000 -0.002873
31620.000000 -0.000941
31680.000000 -0.002012
31740.000000 -0.000086
31800.000000 0.005835
31860.000000 -0.056248
31920.000000 0.010665
31980.000000 0.008573
32040.000000 0.010477
32100.000000 0.017375
32160.000000 0.019269
32220.000000 0.011157
32280.000000 0.017039
32340.000000 0.014916
32400.000000 0.018788
32460.000000 0.013653
32520.000000 0.012513
32580.000000 0.007368
32640.000000 0.006217
32700.000000 0.000060
32760.000000 -0.000101
32820.000000 -0.006268
32880.000000 -0.003438
32940.000000 -0.003613
33000.000000 -0.001791
33060.000000 -0.002972
33120.000000 -0.001156
33180.000000 -0.001341
33240.000000 -0.000529
33300.000000 -0.001719
33360.000000 -0.000909
33420.000000 0.000898
33480.000000 0.000705
33540.000000 -0.002490
33600.000000 -0.002686
33660.000000 -0.002883
33720.000000 -0.004082
33780.000000 -0.003282
33840.000000 -0.003483
33900.000000 -0.002686
33960.000000 -0.001889
34020.000000 0.000906
34080.000000 0.001700
34140.000000 0.001493
34200.000000 0.002286
34260.000000 0.004078
34320.000000 0.003871
34380.000000 0.003665
34440.000000 0.004459
34500.000000 0.002255
34560.000000 -0.003946
34620.000000 -0.010145
34680.000000 -0.012340
34740.000000 -0.016531
34800.000000 -0.020717
34860.000000 -0.021898
34920.000000 -0.022073
34980.000000 -0.023241
35040.000000 -0.023402
35100.000000 -0.025555
35160.000000 -0.025699
35220.000000 -0.020835
35280.000000 -0.016961
35340.000000 -0.016078
35400.000000 -0.013184
35460.000000 -0.008280
35520.000000 -0.003365
35580.000000 -0.002439
35640.000000 -0.000502
35700.000000 0.006443
35760.000000 0.010404
35820.000000 0.010381
35880.000000 0.010375
35940.000000 0.009387
36000.000000 0.007417
36060.000000 0.004466
36120.000000 0.001532
36180.000000 0.002616
36240.000000 0.003717
36300.000000 0.004835
36360.000000 0.003970
36420.000000 0.002120
36480.000000 0.003285
36540.000000 0.003466
36600.000000 0.003660
36660.000000 0.006869
36720.000000 0.009092
36780.000000 0.010328
36840.000000 0.009577
36900.000000 0.007839
36960.000000 0.008113
37020.000000 0.010400
37080.000000 0.010700
37140.000000 0.011011
37200.000000 0.009334
37260.000000 0.007669
37320.000000 0.005016
37380.000000 0.002375
37440.000000 0.000745
37500.000000 -0.000874
37560.000000 -0.001481
37620.000000 -0.002077
37680.000000 -0.001661
37740.000000 -0.002234
37800.000000 -0.003796
37860.000000 -0.006347
37920.000000 -0.005886
37980.000000 -0.003415
38040.000000 0.001068
38100.000000 0.002562
38160.000000 0.006067
38220.000000 0.009584
38280.000000 0.014111
38340.000000 0.015649
38400.000000 0.015199
38460.000000 0.017760
38520.000000 0.020331
38580.000000 0.017914
38640.000000 0.015508
38700.000000 0.014114
38760.000000 0.011730
38820.000000 0.008358
38880.000000 0.007996
38940.000000 0.010646
39000.000000 0.010308
39060.000000 0.006980
39120.000000 0.002664
39180.000000 0.004359
39240.000000 -0.000934
39300.000000 -0.003216
39360.000000 -0.005487
39420.000000 -0.003746
39480.000000 -0.005994
39540.000000 -0.007231
39600.000000 -0.008456
39660.000000 -0.009669
39720.000000 -0.010871
39780.000000 -0.011061
39840.000000 -0.007240
39900.000000 -0.002408
39960.000000 0.000437
40020.000000 0.005292
40080.000000 0.009160
40140.000000 0.015039
40200.000000 0.020930
40260.000000 0.024832
40320.000000 0.025746
40380.000000 0.025672
40440.000000 0.024610
40500.000000 0.020559
40560.000000 0.014520
40620.000000 0.011493
40680.000000 0.007478
40740.000000 0.007474
40800.000000 0.004483
40860.000000 0.000503
40920.000000 0.000535
40980.000000 0.001579
41040.000000 -0.007365
41100.000000 -0.010297
41160.000000 -0.009217
41220.000000 -0.010126
41280.000000 -0.014022
41340.000000 -0.013906
41400.000000 -0.013778
41460.000000 -0.012638
41520.000000 -0.016486
41580.000000 -0.014322
41640.000000 -0.011146
41700.000000 -0.009958
41760.000000 -0.012758
41820.000000 -0.015545
41880.000000 -0.010321
41940.000000 -0.009084
42000.000000 -0.007836
42060.000000 -0.002575
42120.000000 0.005698
42180.000000 0.010984
42240.000000 0.011281
42300.000000 0.009590
42360.000000 0.005912
42420.000000 0.005246
42480.000000 0.001592
42540.000000 0.000950
42600.000000 0.001320
42660.000000 0.003702
42720.000000 0.001097
42780.000000 0.000504
42840.000000 -0.000077
42900.000000 0.002354
42960.000000 0.000797
43020.000000 -0.002747
43080.000000 -0.004279
43140.000000 -0.002799
43200.000000 -0.002307
