# Supplementary material for: Probabilistic tsunami forecasting for early warning
Source: Nat Commun. 2021 Sep 28;12:5677. doi: 10.1038/s41467-021-25815-w (PMC8479076; doi:10.1038/s41467-021-25815-w)
Supplement: Supplementary file 6 — Supplementary Dataset 3. Sea-level records. [file 41467_2021_25815_MOESM6_ESM.zip › sea_level_records/2016-01-25_Gibraltar/motr.rad.rmn.txt]

-43200.000000 0.001759
-43140.000000 0.002762
-43080.000000 0.001754
-43020.000000 0.002738
-42960.000000 -0.000289
-42900.000000 -0.005324
-42840.000000 -0.010370
-42780.000000 -0.011425
-42720.000000 -0.017489
-42660.000000 -0.017563
-42600.000000 -0.015646
-42540.000000 -0.011740
-42480.000000 -0.009842
-42420.000000 -0.006955
-42360.000000 -0.005077
-42300.000000 0.000791
-42240.000000 0.002650
-42180.000000 -0.002501
-42120.000000 -0.000662
-42060.000000 -0.001833
-42000.000000 -0.000014
-41940.000000 -0.004204
-41880.000000 -0.001404
-41820.000000 -0.007614
-41760.000000 -0.003834
-41700.000000 -0.008064
-41640.000000 -0.004304
-41580.000000 -0.002554
-41520.000000 -0.004814
-41460.000000 -0.003083
-41400.000000 -0.001363
-41340.000000 -0.000653
-41280.000000 0.000047
-41220.000000 0.002737
-41160.000000 0.007416
-41100.000000 0.004086
-41040.000000 0.005745
-40980.000000 0.010394
-40920.000000 0.010033
-40860.000000 0.006662
-40800.000000 0.004280
-40740.000000 0.001888
-40680.000000 0.002485
-40620.000000 -0.001928
-40560.000000 -0.001351
-40500.000000 -0.003785
-40440.000000 -0.002229
-40380.000000 -0.006684
-40320.000000 -0.001149
-40260.000000 0.004375
-40200.000000 0.003889
-40140.000000 0.007392
-40080.000000 0.009885
-40020.000000 0.014366
-39960.000000 0.012837
-39900.000000 0.013298
-39840.000000 0.010747
-39780.000000 0.007186
-39720.000000 0.005615
-39660.000000 0.006032
-39600.000000 0.006438
-39540.000000 0.008834
-39480.000000 0.014219
-39420.000000 0.015593
-39360.000000 0.022956
-39300.000000 0.018308
-39180.000000 0.018979
-39120.000000 0.012299
-39060.000000 0.010607
-39000.000000 0.003904
-38940.000000 0.004191
-38580.000000 0.011678
-38520.000000 0.011887
-38460.000000 0.015086
-38400.000000 0.017273
-38340.000000 0.019449
-38280.000000 0.021615
-38220.000000 0.014769
-38160.000000 0.011913
-38100.000000 0.006046
-38040.000000 0.000167
-37980.000000 -0.005722
-37920.000000 -0.010622
-37860.000000 -0.008532
-37800.000000 -0.002454
-37740.000000 0.001614
-37680.000000 0.008671
-37620.000000 0.014718
-37560.000000 0.016754
-37500.000000 0.020780
-37440.000000 0.016796
-37380.000000 0.012801
-37320.000000 0.008796
-37260.000000 0.000781
-37200.000000 -0.005244
-37140.000000 -0.013279
-37080.000000 -0.016323
-37020.000000 -0.016377
-36960.000000 -0.015441
-36900.000000 -0.008513
-36840.000000 -0.003595
-36780.000000 0.002314
-36720.000000 0.008215
-36660.000000 0.016108
-36600.000000 0.013992
-36540.000000 0.015868
-36480.000000 0.009737
-36420.000000 -0.000402
-36360.000000 -0.007548
-36300.000000 -0.012700
-36240.000000 -0.018859
-36180.000000 -0.019024
-36120.000000 -0.020195
-36060.000000 -0.019372
-36000.000000 -0.014554
-35940.000000 -0.006742
-35880.000000 0.001065
-35820.000000 0.009866
-35760.000000 0.015661
-35700.000000 0.018449
-35640.000000 0.016229
-35580.000000 0.011000
-35520.000000 0.001761
-35460.000000 -0.007490
-35400.000000 -0.013796
-35340.000000 -0.020117
-35280.000000 -0.023454
-35220.000000 -0.019808
-35160.000000 -0.014177
-35100.000000 -0.007563
-35040.000000 0.000034
-34980.000000 0.006615
-34920.000000 0.009178
-34860.000000 0.008724
-34800.000000 0.005252
-34740.000000 0.002762
-34680.000000 0.001253
-34620.000000 -0.005274
-34560.000000 -0.006820
-34500.000000 -0.031386
-34440.000000 -0.041971
-34380.000000 -0.024576
-34320.000000 -0.013202
-34260.000000 -0.007848
-34200.000000 -0.009514
-34140.000000 -0.014201
-34080.000000 0.006091
-34020.000000 0.005362
-33960.000000 0.010611
-33900.000000 0.010839
-33840.000000 0.029045
-33780.000000 0.013229
-33720.000000 -0.001610
-33660.000000 -0.015471
-33600.000000 -0.018355
-33540.000000 -0.029262
-33480.000000 -0.035192
-33420.000000 -0.031146
-33360.000000 -0.018122
-33300.000000 -0.014122
-33240.000000 -0.008145
-33180.000000 0.001808
-33120.000000 0.019739
-33060.000000 0.019646
-33000.000000 0.020531
-32940.000000 0.014392
-32880.000000 0.011232
-32820.000000 -0.001951
-32760.000000 -0.009156
-32700.000000 -0.019383
-32640.000000 -0.019630
-32580.000000 -0.022899
-32520.000000 -0.021189
-32460.000000 -0.017498
-32400.000000 -0.009828
-32340.000000 -0.004178
-32280.000000 0.001453
-32220.000000 0.008065
-32160.000000 0.012658
-32100.000000 0.010233
-32040.000000 0.008789
-31980.000000 0.007327
-31920.000000 0.005847
-31860.000000 0.000350
-31800.000000 -0.003165
-31740.000000 -0.007697
-31680.000000 -0.009246
-31620.000000 -0.010812
-31560.000000 -0.007394
-31500.000000 -0.002994
-31440.000000 0.003391
-31380.000000 0.004758
-31320.000000 0.012110
-31260.000000 0.011445
-31200.000000 0.013765
-31140.000000 0.009086
-31080.000000 0.005389
-30960.000000 -0.004071
-30900.000000 -0.007833
-30840.000000 -0.010611
-30780.000000 -0.011404
-30720.000000 -0.009212
-30660.000000 -0.010035
-30600.000000 -0.005873
-30540.000000 -0.000726
-30480.000000 0.000406
-30420.000000 0.003523
-30360.000000 0.006626
-30300.000000 0.009714
-30240.000000 0.007787
-30180.000000 0.002845
-30120.000000 0.002889
-30060.000000 -0.002081
-30000.000000 -0.007067
-29940.000000 -0.007067
-29880.000000 -0.010081
-29820.000000 -0.013110
-29760.000000 -0.012153
-29700.000000 -0.013210
-29640.000000 -0.008281
-29580.000000 -0.004366
-29520.000000 -0.002463
-29460.000000 0.000425
-29400.000000 0.001301
-29340.000000 0.003164
-29280.000000 0.003014
-29220.000000 0.004850
-29160.000000 0.004674
-29100.000000 0.001486
-29040.000000 -0.000716
-28980.000000 -0.001930
-28920.000000 -0.004156
-28860.000000 -0.003394
-28800.000000 -0.001645
-28740.000000 0.000093
-28680.000000 0.001819
-28620.000000 0.003534
-28560.000000 0.005237
-28500.000000 0.005930
-28440.000000 0.004610
-28380.000000 0.003280
-28320.000000 0.001939
-28260.000000 0.001586
-28200.000000 0.001222
-28140.000000 0.001847
-28080.000000 0.001461
-28020.000000 0.003063
-27960.000000 0.005655
-27900.000000 0.005236
-27840.000000 0.008807
-27780.000000 0.011367
-27720.000000 0.011917
-27660.000000 0.010456
-27600.000000 0.007986
-27540.000000 0.005505
-27480.000000 0.002014
-27420.000000 -0.002487
-27360.000000 -0.006999
-27300.000000 -0.009521
-27240.000000 -0.009054
-27180.000000 -0.013598
-27120.000000 -0.008153
-27060.000000 -0.003718
-27000.000000 0.000705
-26940.000000 0.004119
-26880.000000 0.007521
-26820.000000 0.008914
-26760.000000 0.011296
-26700.000000 0.009667
-26640.000000 0.010029
-26580.000000 0.006380
-26520.000000 0.000720
-26460.000000 -0.007949
-26400.000000 -0.013629
-26340.000000 -0.016319
-26280.000000 -0.020020
-26220.000000 -0.017730
-26160.000000 -0.015451
-26100.000000 -0.011181
-26040.000000 -0.008921
-25980.000000 -0.001670
-25920.000000 0.003572
-25860.000000 0.008804
-25800.000000 0.007028
-25740.000000 0.008243
-25680.000000 0.002449
-25620.000000 -0.000354
-25560.000000 -0.009165
-25500.000000 -0.011984
-25440.000000 -0.013812
-25380.000000 -0.010647
-25320.000000 -0.009491
-25260.000000 -0.004343
-25200.000000 -0.003202
-25140.000000 0.002932
-25080.000000 0.005059
-25020.000000 0.005179
-24960.000000 0.003293
-24900.000000 0.004400
-24840.000000 0.004502
-24780.000000 0.000598
-24720.000000 0.003689
-24660.000000 0.006774
-24600.000000 0.004854
-24540.000000 0.004929
-24480.000000 0.001999
-24420.000000 0.002064
-24360.000000 0.001124
-24300.000000 -0.003821
-24240.000000 -0.000771
-24180.000000 -0.000725
-24120.000000 0.000316
-24060.000000 0.002352
-24000.000000 0.002384
-23940.000000 0.002411
-23880.000000 0.002433
-23820.000000 -0.005551
-23760.000000 -0.004539
-23700.000000 -0.007533
-23640.000000 -0.008533
-23580.000000 -0.006538
-23520.000000 -0.005548
-23460.000000 0.001431
-23400.000000 0.003409
-23340.000000 0.002382
-23280.000000 0.002349
-23220.000000 -0.002688
-23160.000000 -0.002721
-23100.000000 -0.003756
-23040.000000 -0.006807
-22980.000000 -0.007862
-22920.000000 -0.008922
-22860.000000 -0.009987
-22800.000000 -0.010056
-22740.000000 -0.008131
-22680.000000 -0.003210
-22620.000000 -0.000294
-22560.000000 0.004618
-22500.000000 0.009525
-22440.000000 0.013428
-22380.000000 0.010327
-22320.000000 0.013222
-22260.000000 0.006113
-22200.000000 0.005000
-22140.000000 -0.000116
-22080.000000 -0.001236
-22020.000000 -0.002359
-21960.000000 0.002515
-21900.000000 0.002386
-21840.000000 0.007255
-21780.000000 0.011120
-21720.000000 0.010983
-21660.000000 0.012844
-21600.000000 0.010703
-21540.000000 0.010560
-21480.000000 0.008414
-21420.000000 0.006267
-21360.000000 0.002118
-21300.000000 -0.002033
-21240.000000 -0.002185
-21180.000000 -0.003339
-21120.000000 -0.008494
-21060.000000 -0.006650
-21000.000000 -0.004808
-20940.000000 -0.002966
-20880.000000 0.000874
-20820.000000 0.007713
-20760.000000 0.009552
-20700.000000 0.014389
-20640.000000 0.011251
-20580.000000 0.012110
-20520.000000 0.009941
-20460.000000 0.005794
-20400.000000 0.001642
-20340.000000 -0.001514
-20280.000000 -0.003675
-20220.000000 -0.006840
-20160.000000 -0.007028
-20100.000000 -0.006219
-20040.000000 -0.005412
-19980.000000 -0.002607
-19920.000000 -0.002806
-19860.000000 -0.002007
-19800.000000 -0.000211
-19740.000000 0.001582
-19680.000000 0.001372
-19620.000000 0.004159
-19560.000000 0.001943
-19500.000000 0.001724
-19440.000000 -0.001499
-19380.000000 -0.002725
-19320.000000 -0.005954
-19260.000000 -0.007187
-19200.000000 -0.006423
-19140.000000 -0.005664
-19080.000000 -0.000907
-19020.000000 -0.000155
-18960.000000 0.004594
-18900.000000 0.002339
-18840.000000 0.004079
-18780.000000 0.000816
-18720.000000 -0.003451
-18660.000000 -0.005723
-18600.000000 -0.009998
-18540.000000 -0.011279
-18480.000000 -0.008563
-18420.000000 -0.005852
-18360.000000 -0.003146
-18300.000000 -0.001444
-18240.000000 0.001254
-18180.000000 0.000947
-18120.000000 -0.002364
-18060.000000 -0.001680
-18000.000000 -0.000999
-17940.000000 -0.002323
-17880.000000 -0.001651
-17820.000000 0.000016
-17760.000000 0.001680
-17700.000000 0.004339
-17640.000000 0.002994
-17580.000000 0.006644
-17520.000000 0.008291
-17460.000000 0.006933
-17400.000000 0.009570
-17340.000000 0.007203
-17280.000000 0.010832
-17220.000000 0.005456
-17160.000000 0.007076
-17100.000000 0.002692
-17040.000000 0.004303
-16980.000000 -0.000091
-16920.000000 -0.001489
-16860.000000 -0.006891
-16800.000000 -0.005299
-16740.000000 -0.010711
-16680.000000 -0.010128
-16620.000000 -0.014551
-16560.000000 -0.011979
-16500.000000 -0.012413
-16440.000000 -0.008852
-16380.000000 -0.008296
-16320.000000 -0.005747
-16260.000000 -0.000203
-16200.000000 -0.000666
-16140.000000 0.003866
-16080.000000 0.002391
-16020.000000 0.007910
-15960.000000 0.006422
-15900.000000 0.003913
-15840.000000 -0.001586
-15780.000000 -0.006093
-15720.000000 -0.013605
-15480.000000 -0.012723
-15420.000000 -0.005268
-15360.000000 0.002180
-15300.000000 0.011621
-15240.000000 0.017057
-15180.000000 0.016486
-15120.000000 0.013909
-15060.000000 0.005326
-15000.000000 -0.001263
-14940.000000 -0.011856
-14880.000000 -0.015455
-14820.000000 -0.020059
-14760.000000 -0.016667
-14700.000000 -0.015279
-14640.000000 -0.001895
-14580.000000 0.004485
-14520.000000 0.015862
-14460.000000 0.022236
-14400.000000 0.025607
-14340.000000 0.027975
-14280.000000 0.022340
-14220.000000 0.011703
-14160.000000 0.000063
-14100.000000 -0.008579
-14040.000000 -0.013223
-13980.000000 -0.013869
-13920.000000 -0.013517
-13860.000000 -0.004166
-13800.000000 0.002184
-13740.000000 0.011532
-13680.000000 0.016878
-13620.000000 0.018224
-13560.000000 0.018569
-13500.000000 0.014914
-13440.000000 0.009258
-13380.000000 -0.000398
-13320.000000 -0.009054
-13260.000000 -0.015710
-13200.000000 -0.015366
-13140.000000 -0.017021
-12780.000000 0.011054
-12180.000000 -0.015452
-12120.000000 -0.011099
-12060.000000 -0.000746
-12000.000000 0.003607
-11940.000000 0.006962
-11880.000000 0.006316
-11820.000000 0.003671
-11760.000000 -0.001973
-11700.000000 -0.005616
-11640.000000 -0.008259
-11580.000000 -0.010902
-11520.000000 -0.010543
-11460.000000 -0.009184
-11400.000000 -0.006825
-11340.000000 -0.001464
-11280.000000 -0.000102
-11220.000000 0.006261
-11160.000000 0.008625
-11100.000000 0.011990
-11040.000000 0.009357
-10980.000000 0.007726
-10920.000000 0.002097
-10860.000000 -0.000530
-10800.000000 -0.006155
-10740.000000 -0.011777
-10680.000000 -0.012396
-10620.000000 -0.013013
-10560.000000 -0.009625
-10500.000000 -0.005235
-10440.000000 0.000160
-10380.000000 0.008558
-10320.000000 0.009913
-10260.000000 0.012319
-10200.000000 0.010731
-10140.000000 0.009147
-10080.000000 0.007569
-10020.000000 0.003996
-9960.000000 -0.000571
-9900.000000 -0.003132
-9840.000000 -0.005687
-9780.000000 -0.009236
-9720.000000 -0.011779
-9660.000000 -0.011316
-9600.000000 -0.007846
-9540.000000 -0.003369
-9480.000000 0.002114
-9360.000000 0.012101
-9300.000000 0.014604
-9240.000000 0.013115
-9180.000000 0.009632
-9120.000000 0.003157
-9060.000000 -0.004310
-9000.000000 -0.009770
-8940.000000 -0.017222
-8880.000000 -0.016666
-8820.000000 -0.019102
-8760.000000 -0.012529
-8700.000000 -0.007947
-8640.000000 -0.001357
-8580.000000 0.004243
-8520.000000 0.004853
-8460.000000 0.004472
-8400.000000 0.002102
-8340.000000 -0.001257
-8280.000000 -0.006605
-8220.000000 -0.008941
-8160.000000 -0.014266
-8100.000000 -0.012578
-8040.000000 -0.012878
-7980.000000 -0.012165
-7920.000000 -0.009440
-7800.000000 -0.008950
-7740.000000 -0.009185
-7680.000000 -0.006406
-7620.000000 -0.005613
-7560.000000 -0.003806
-7500.000000 -0.004007
-7440.000000 -0.001195
-7380.000000 -0.003342
-7320.000000 -0.004473
-7200.000000 -0.000682
-7140.000000 0.000240
-7080.000000 0.004181
-7020.000000 0.008141
-6960.000000 0.009119
-6900.000000 0.010118
-6840.000000 0.008135
-6780.000000 0.009174
-6720.000000 0.005232
-6660.000000 0.007311
-6600.000000 0.003411
-6540.000000 0.003533
-6480.000000 -0.000325
-6420.000000 -0.003161
-6360.000000 -0.003975
-6300.000000 -0.002768
-6240.000000 -0.000539
-6180.000000 0.000712
-6120.000000 0.002984
-6060.000000 0.003279
-6000.000000 0.003594
-5940.000000 0.002931
-5880.000000 0.004290
-5820.000000 0.006669
-5760.000000 0.009069
-5700.000000 0.012490
-5640.000000 0.015930
-5580.000000 0.016391
-5520.000000 0.013872
-5460.000000 0.010373
-5400.000000 0.003893
-5340.000000 -0.001567
-5280.000000 -0.006007
-5220.000000 -0.006428
-5160.000000 -0.005830
-5100.000000 -0.002212
-5040.000000 0.001426
-4980.000000 0.006051
-4920.000000 0.008693
-4860.000000 0.010388
-4800.000000 0.012066
-4740.000000 0.010762
-4680.000000 0.010477
-4620.000000 0.008214
-4560.000000 0.004974
-4500.000000 0.003797
-4440.000000 0.000644
-4380.000000 -0.000486
-4320.000000 -0.003594
-4260.000000 -0.003677
-4200.000000 -0.004738
-4140.000000 -0.003774
-4080.000000 -0.003787
-4020.000000 -0.001776
-3960.000000 0.000260
-3900.000000 0.002320
-3840.000000 0.001405
-3780.000000 0.001514
-3720.000000 0.000649
-3660.000000 -0.000192
-3600.000000 -0.002008
-3540.000000 -0.004799
-3480.000000 -0.006564
-3420.000000 -0.008305
-3360.000000 -0.008020
-3300.000000 -0.006710
-3240.000000 -0.003374
-3180.000000 0.000988
-3120.000000 0.004376
-3060.000000 0.005789
-3000.000000 0.005229
-2940.000000 0.005695
-2880.000000 0.003187
-2820.000000 0.000705
-2760.000000 -0.001751
-2700.000000 -0.003182
-2640.000000 -0.003566
-2580.000000 -0.002945
-2520.000000 -0.001299
-2460.000000 -0.001628
-2400.000000 -0.001932
-2340.000000 -0.007211
-2280.000000 -0.005466
-2160.000000 -0.002903
-2100.000000 -0.001086
-2040.000000 0.002755
-1980.000000 0.001618
-1920.000000 0.000505
-1860.000000 -0.000585
-1800.000000 -0.000654
-1740.000000 -0.002718
-1680.000000 -0.003743
-1620.000000 -0.001748
-1560.000000 -0.000731
-1500.000000 0.001306
-1440.000000 0.000363
-1380.000000 0.001440
-1320.000000 0.001537
-1260.000000 0.003654
-1200.000000 0.002790
-1140.000000 0.006946
-1080.000000 0.005120
-1020.000000 0.005314
-960.000000 0.001526
-900.000000 -0.001244
-840.000000 -0.004995
-780.000000 -0.002729
-720.000000 -0.006444
-660.000000 -0.002142
-600.000000 0.002179
-540.000000 0.006518
-480.000000 0.009874
-420.000000 0.013249
-360.000000 0.013643
-300.000000 0.012054
-240.000000 0.009484
-180.000000 0.006933
-120.000000 0.004399
-60.000000 -0.002115
0.000000 -0.002612
60.000000 -0.003090
120.000000 -0.001550
180.000000 -0.001991
240.000000 -0.000414
300.000000 0.001181
360.000000 0.004759
420.000000 0.006389
480.000000 0.006038
540.000000 0.005704
600.000000 0.003387
660.000000 0.004088
720.000000 0.001806
780.000000 0.001542
840.000000 0.001294
900.000000 -0.000937
960.000000 -0.003152
1020.000000 -0.001350
1080.000000 -0.001532
1140.000000 0.001301
1200.000000 0.002151
1260.000000 0.006016
1320.000000 0.006896
1380.000000 0.002791
1440.000000 0.001701
1500.000000 -0.000375
1560.000000 0.001563
1620.000000 0.004516
1680.000000 0.006481
1740.000000 0.000460
1800.000000 -0.010549
1860.000000 -0.017545
1920.000000 -0.008530
1980.000000 -0.001504
2040.000000 0.003533
2100.000000 -0.006420
2160.000000 -0.009363
2220.000000 0.005704
2280.000000 0.010780
2340.000000 -0.000135
2400.000000 -0.018041
2460.000000 -0.014939
2520.000000 0.001171
2580.000000 0.000289
2640.000000 -0.028587
2700.000000 -0.021457
2760.000000 -0.003321
2820.000000 0.002820
2880.000000 -0.012033
2940.000000 -0.010882
3000.000000 0.012273
3060.000000 0.027431
3120.000000 0.022594
3180.000000 0.016760
3240.000000 0.009929
3300.000000 -0.006899
3360.000000 -0.009724
3420.000000 -0.004547
3480.000000 -0.004368
3540.000000 -0.012187
3600.000000 -0.008005
3660.000000 -0.003822
3720.000000 -0.006638
3780.000000 -0.017453
3840.000000 0.002732
3900.000000 0.019917
3960.000000 0.021101
4020.000000 0.006285
4080.000000 0.009468
4140.000000 0.009650
4200.000000 0.007831
4260.000000 -0.006990
4320.000000 -0.005813
4380.000000 0.004362
4440.000000 0.002535
4500.000000 -0.002295
4560.000000 -0.001128
4620.000000 0.004007
4680.000000 0.007169
4740.000000 0.004328
4800.000000 -0.002517
4860.000000 -0.003366
4920.000000 0.002781
5040.000000 -0.002937
5100.000000 -0.002804
5160.000000 0.000325
5220.000000 0.001448
5280.000000 -0.003434
5340.000000 -0.002321
5400.000000 -0.001206
5460.000000 -0.010108
5520.000000 -0.026016
5580.000000 -0.017931
5640.000000 -0.007854
5700.000000 -0.000784
5760.000000 -0.009721
5820.000000 -0.009667
5880.000000 0.005379
5940.000000 0.009417
6000.000000 0.001446
6060.000000 -0.004534
6120.000000 0.002477
6180.000000 0.002478
6240.000000 -0.004531
6300.000000 -0.017550
6360.000000 -0.020579
6420.000000 -0.021619
6480.000000 -0.015669
6540.000000 -0.009730
6600.000000 0.004199
6660.000000 0.010117
6720.000000 0.015024
6780.000000 0.006921
6840.000000 0.005806
6900.000000 -0.000319
6960.000000 0.003544
7020.000000 -0.003603
7080.000000 -0.000763
7140.000000 0.000067
7200.000000 0.003884
7260.000000 -0.005310
7320.000000 -0.002517
7380.000000 -0.002735
7440.000000 0.015034
7500.000000 0.012790
7560.000000 0.013534
7620.000000 0.001266
7680.000000 0.003985
7740.000000 0.004691
7800.000000 0.008384
7860.000000 0.006064
7920.000000 0.004731
7980.000000 0.007385
8040.000000 0.008025
8100.000000 0.000651
8160.000000 0.000263
8220.000000 -0.001140
8280.000000 0.003444
8340.000000 -0.003987
8400.000000 -0.006433
8460.000000 -0.005894
8520.000000 -0.002370
8580.000000 -0.002861
8640.000000 -0.005368
8700.000000 0.000110
8760.000000 0.003571
8820.000000 0.003017
8880.000000 0.001446
8940.000000 -0.002141
9000.000000 -0.003746
9060.000000 -0.011367
9120.000000 -0.008006
9180.000000 -0.008662
9240.000000 -0.005336
9300.000000 -0.007027
9360.000000 -0.007737
9420.000000 -0.002464
9480.000000 0.000791
9540.000000 0.002028
9600.000000 -0.003753
9660.000000 -0.003552
9720.000000 -0.005369
9780.000000 -0.004203
9840.000000 -0.012056
9900.000000 -0.019926
9960.000000 -0.012814
10020.000000 -0.000720
10080.000000 -0.002643
10140.000000 -0.010584
10200.000000 -0.008543
10260.000000 0.009481
10320.000000 0.015488
10380.000000 0.008477
10440.000000 0.007450
10500.000000 0.016405
10560.000000 0.017342
10620.000000 0.002263
10680.000000 -0.007834
10740.000000 -0.008949
10800.000000 -0.007080
10860.000000 -0.014229
10920.000000 -0.016396
10980.000000 -0.010579
11040.000000 -0.004779
11100.000000 0.005004
11160.000000 0.017771
11220.000000 0.026521
11280.000000 0.022255
11340.000000 0.014972
11400.000000 0.012672
11460.000000 0.010356
11520.000000 -0.010976
11580.000000 -0.019325
11640.000000 -0.012691
11700.000000 -0.000074
11760.000000 -0.007474
11820.000000 -0.010890
11880.000000 -0.002322
11940.000000 0.010228
12000.000000 0.011762
12060.000000 0.004280
12120.000000 0.001781
12240.000000 -0.000268
12300.000000 -0.000817
12360.000000 -0.004383
12420.000000 -0.003966
12480.000000 -0.000565
12540.000000 -0.001182
12600.000000 0.003185
12660.000000 -0.000465
12720.000000 -0.002131
12780.000000 0.005185
12840.000000 0.010485
12900.000000 0.002768
12960.000000 -0.006965
13020.000000 -0.007714
13080.000000 -0.006480
13140.000000 -0.010263
13200.000000 -0.010060
13260.000000 -0.003874
13320.000000 0.001297
13380.000000 0.001453
13440.000000 -0.007406
13500.000000 -0.005280
13560.000000 -0.002169
13620.000000 -0.003073
13740.000000 0.004077
13800.000000 0.013131
13860.000000 0.010170
13920.000000 0.004196
13980.000000 0.000208
14040.000000 -0.001794
14100.000000 -0.002809
14160.000000 -0.002837
14220.000000 -0.003878
14280.000000 -0.003932
14340.000000 -0.001998
14400.000000 0.000922
14460.000000 0.000844
14520.000000 -0.002247
14580.000000 0.004636
14640.000000 0.014505
14700.000000 0.016363
14760.000000 0.015207
14820.000000 0.015040
14880.000000 0.014860
14940.000000 0.011667
15000.000000 0.003462
15060.000000 -0.000756
15120.000000 -0.000986
15180.000000 -0.001229
15240.000000 -0.006485
15300.000000 -0.002754
15360.000000 -0.000037
15420.000000 -0.000333
15480.000000 0.000358
15540.000000 0.007035
15600.000000 0.010699
15660.000000 0.009348
15720.000000 0.003984
15780.000000 0.001605
15840.000000 0.001213
15900.000000 -0.003194
15960.000000 -0.002614
16020.000000 -0.000049
16080.000000 0.003502
16140.000000 0.001039
16200.000000 -0.006438
16260.000000 -0.011929
16320.000000 -0.012434
16380.000000 -0.010953
16440.000000 -0.006485
16500.000000 -0.001049
16560.000000 -0.003610
16620.000000 -0.009183
16680.000000 -0.009770
16740.000000 -0.007370
16800.000000 -0.004983
16860.000000 -0.006608
16920.000000 -0.003246
16980.000000 0.005104
17040.000000 0.007442
17100.000000 -0.003233
17160.000000 -0.007919
17220.000000 -0.002618
17280.000000 0.005672
17340.000000 -0.001050
17400.000000 -0.002783
17460.000000 0.001471
17520.000000 0.005715
17580.000000 0.005947
17640.000000 0.001169
17700.000000 0.003379
17760.000000 0.005578
17820.000000 -0.001233
17880.000000 -0.011055
17940.000000 -0.009887
18000.000000 -0.007730
18060.000000 -0.004583
18120.000000 -0.002446
18180.000000 0.000681
18240.000000 0.002797
18300.000000 0.004904
18360.000000 0.006000
18420.000000 0.009087
18480.000000 0.008164
18540.000000 0.006230
18600.000000 0.001287
18660.000000 -0.003666
18720.000000 -0.008629
18780.000000 -0.013601
18840.000000 -0.010583
18900.000000 -0.002575
18960.000000 0.000424
19020.000000 0.004414
19080.000000 0.006394
19140.000000 0.007365
19200.000000 0.003326
19260.000000 0.004279
19320.000000 0.003222
19440.000000 -0.002919
19500.000000 -0.003003
19560.000000 -0.002096
19620.000000 -0.002197
19680.000000 -0.008307
19740.000000 -0.010426
19800.000000 -0.006553
19860.000000 -0.002692
19920.000000 -0.002838
19980.000000 0.000010
20040.000000 0.002854
20100.000000 -0.003308
20160.000000 -0.009476
20220.000000 -0.010655
20280.000000 -0.012838
20340.000000 -0.010027
20400.000000 -0.005222
20460.000000 0.003577
20520.000000 0.011370
20580.000000 0.010156
20640.000000 0.009937
20700.000000 0.009711
20760.000000 0.010480
20820.000000 0.007242
20880.000000 0.005999
20940.000000 0.002750
21000.000000 0.000495
21060.000000 0.001235
21120.000000 -0.002031
21180.000000 -0.003301
21240.000000 -0.006577
21300.000000 -0.001857
21360.000000 0.001859
21420.000000 0.002570
21480.000000 0.005278
21540.000000 0.007981
21600.000000 0.013682
21660.000000 0.011379
21780.000000 0.006764
21840.000000 0.010453
21900.000000 0.003141
21960.000000 -0.000174
22020.000000 -0.000489
22320.000000 0.007924
22380.000000 0.000607
22440.000000 -0.004710
22500.000000 -0.002027
22560.000000 -0.001343
22620.000000 -0.002659
22680.000000 -0.007974
22740.000000 -0.003288
22800.000000 0.001399
22860.000000 -0.002913
22920.000000 -0.004223
22980.000000 -0.001532
23040.000000 0.002160
23100.000000 0.001853
23160.000000 -0.003452
23220.000000 -0.001756
23280.000000 0.001942
23340.000000 0.001641
23400.000000 -0.000659
23460.000000 0.000042
23520.000000 0.003744
23580.000000 0.004448
23640.000000 0.001152
23700.000000 -0.002142
23760.000000 0.000565
23820.000000 -0.000727
23880.000000 -0.004017
23940.000000 -0.008306
24000.000000 0.000406
24060.000000 0.007120
24120.000000 0.003835
24180.000000 0.019552
24240.000000 -0.052729
24300.000000 0.001991
24360.000000 -0.005286
24420.000000 -0.002561
24480.000000 -0.028834
24540.000000 -0.009104
24600.000000 -0.012372
24660.000000 -0.002637
24720.000000 -0.019900
24780.000000 -0.003160
24840.000000 0.009582
24900.000000 0.010327
24960.000000 -0.001926
25020.000000 0.005823
25080.000000 0.006575
25140.000000 0.002328
25200.000000 -0.004916
25260.000000 -0.000159
25320.000000 0.007599
25380.000000 0.007360
25440.000000 0.003122
25500.000000 0.006885
25560.000000 0.009649
25620.000000 0.012415
25680.000000 0.015181
25740.000000 0.012949
25800.000000 0.008718
25860.000000 0.001487
25920.000000 -0.002730
25980.000000 -0.007959
26040.000000 -0.009188
26100.000000 -0.010416
26160.000000 -0.003643
26220.000000 0.001131
26280.000000 0.000905
26340.000000 0.004680
26400.000000 0.009455
26460.000000 0.011231
26520.000000 0.009007
26580.000000 0.010783
26640.000000 0.005558
26700.000000 0.001334
26760.000000 -0.009891
26820.000000 -0.015115
26880.000000 -0.017340
26940.000000 -0.017566
27000.000000 -0.015792
27060.000000 -0.009018
27120.000000 -0.002245
27180.000000 0.001528
27240.000000 0.003300
27300.000000 0.008071
27360.000000 0.008841
27420.000000 0.006609
27480.000000 0.000377
27540.000000 -0.003856
28080.000000 0.004009
28140.000000 0.010768
28200.000000 0.008526
28260.000000 -0.000716
28320.000000 -0.004959
28380.000000 -0.008203
28440.000000 -0.010447
28500.000000 -0.015692
28560.000000 -0.012938
28620.000000 -0.007185
28680.000000 -0.007432
28740.000000 -0.004680
28800.000000 0.001071
28860.000000 0.009822
28920.000000 0.012571
28980.000000 0.004320
29040.000000 0.002067
29100.000000 -0.003187
29160.000000 -0.008442
29220.000000 -0.013698
29280.000000 -0.011956
29340.000000 -0.006215
29400.000000 -0.004476
29460.000000 -0.002739
29520.000000 0.001997
29580.000000 0.008732
29640.000000 0.012464
29700.000000 0.014195
29760.000000 0.012960
29820.000000 0.010687
29880.000000 0.003413
29940.000000 -0.007863
30000.000000 -0.014142
30060.000000 -0.016422
30120.000000 -0.016668
30180.000000 -0.014916
30240.000000 -0.009202
30300.000000 -0.006490
30360.000000 0.002221
30420.000000 0.005930
30480.000000 0.008638
30540.000000 0.008344
30600.000000 0.010050
30660.000000 0.005755
30780.000000 -0.011838
30840.000000 -0.014135
30900.000000 -0.015432
30960.000000 -0.016730
31020.000000 -0.020027
31080.000000 -0.013324
31140.000000 -0.004620
31200.000000 0.000084
31260.000000 0.000789
31320.000000 0.007494
31380.000000 0.012199
31440.000000 0.006905
31500.000000 0.002611
31560.000000 -0.000682
31620.000000 -0.000975
31680.000000 0.001733
31740.000000 0.001441
31800.000000 0.005150
31860.000000 0.004860
31920.000000 0.003571
31980.000000 0.001282
32040.000000 0.001995
32100.000000 0.004708
32160.000000 0.004422
32220.000000 0.006138
32280.000000 0.008855
32340.000000 0.011573
32400.000000 0.008293
32460.000000 0.004014
32520.000000 -0.001263
32580.000000 -0.008538
32640.000000 -0.016812
32700.000000 -0.017083
32760.000000 -0.015353
32820.000000 -0.010621
32880.000000 -0.006887
32940.000000 -0.005151
33000.000000 -0.001413
33060.000000 -0.003673
33120.000000 0.003069
33180.000000 0.007819
33240.000000 0.009566
33300.000000 -0.035684
33360.000000 -0.012932
33420.000000 -0.000176
33480.000000 0.000583
33540.000000 0.000345
33600.000000 -0.011892
33660.000000 0.003876
33720.000000 0.008648
33780.000000 0.014426
33840.000000 0.009208
33900.000000 0.037995
33960.000000 0.034788
34020.000000 0.021586
34080.000000 0.002390
34140.000000 0.002200
34200.000000 -0.019984
34260.000000 -0.032162
34320.000000 -0.036335
34380.000000 -0.024501
34440.000000 -0.013662
34500.000000 -0.007816
34560.000000 -0.005965
34620.000000 0.029893
34680.000000 0.033757
34740.000000 0.028628
34800.000000 0.008505
34860.000000 0.015390
34920.000000 0.004282
34980.000000 -0.011818
35040.000000 -0.026911
35100.000000 -0.029995
35160.000000 -0.028071
35220.000000 -0.023168
35280.000000 -0.014255
35340.000000 -0.001330
35400.000000 0.013611
35460.000000 0.018570
35520.000000 0.024549
35580.000000 0.023548
35640.000000 0.015570
35700.000000 0.002615
35760.000000 -0.005318
35820.000000 -0.015227
35880.000000 -0.021113
35940.000000 -0.020977
36000.000000 -0.018818
36060.000000 -0.011638
36120.000000 -0.003437
36180.000000 0.009785
36240.000000 0.018028
36300.000000 0.022290
36360.000000 0.023572
36420.000000 0.025872
36480.000000 0.021191
36540.000000 0.011528
36600.000000 0.003884
36660.000000 0.002256
36720.000000 -0.004353
36780.000000 -0.009946
36840.000000 -0.014522
36900.000000 -0.010081
36960.000000 -0.011624
37020.000000 -0.010150
37080.000000 -0.005660
37140.000000 0.004846
37200.000000 0.008367
37260.000000 0.008905
37320.000000 0.011458
37380.000000 0.011027
37440.000000 0.006611
37500.000000 -0.001790
37560.000000 -0.003175
37620.000000 -0.003545
37680.000000 -0.004900
37740.000000 -0.001240
37800.000000 0.005435
37860.000000 0.008125
37920.000000 0.005830
37980.000000 0.005550
38040.000000 0.004285
38100.000000 0.000035
38160.000000 -0.003201
38220.000000 -0.002422
38280.000000 0.002372
38340.000000 0.005181
38400.000000 0.008005
38460.000000 0.012843
38520.000000 0.016696
38580.000000 0.017564
38640.000000 0.014446
38700.000000 0.016343
38760.000000 0.012255
38820.000000 0.008182
38880.000000 0.004123
38940.000000 0.001079
39000.000000 0.000049
39060.000000 0.000035
39120.000000 0.003035
39180.000000 0.011050
39240.000000 0.016079
39300.000000 0.020124
39360.000000 0.021183
39420.000000 0.019257
39480.000000 0.015345
39540.000000 0.014449
39600.000000 0.010567
39660.000000 0.009700
39720.000000 0.008848
39780.000000 0.011011
39840.000000 0.009189
39900.000000 0.009382
39960.000000 0.011589
40020.000000 0.012812
40080.000000 0.010049
40140.000000 0.005302
40200.000000 -0.002431
40260.000000 -0.007148
40320.000000 -0.010850
40380.000000 -0.010538
40440.000000 -0.007210
40500.000000 0.001133
40560.000000 0.008491
40620.000000 0.014865
40680.000000 0.018253
40740.000000 0.015657
40800.000000 0.011075
40860.000000 0.005510
40920.000000 0.002959
41100.000000 -0.007601
41160.000000 -0.008091
41220.000000 -0.007565
41280.000000 -0.005023
41340.000000 -0.005466
41700.000000 -0.000801
41760.000000 -0.004136
41820.000000 -0.003455
41880.000000 -0.008759
41940.000000 -0.011047
42000.000000 -0.013319
42060.000000 -0.010576
42120.000000 -0.006817
42180.000000 -0.002043
42240.000000 0.002748
42300.000000 0.008553
42360.000000 0.005375
42420.000000 0.004212
42480.000000 0.002065
42540.000000 0.001934
42600.000000 -0.004181
42660.000000 -0.011281
42720.000000 -0.009365
42780.000000 -0.006433
42840.000000 -0.007485
42900.000000 -0.008521
42960.000000 -0.009542
43020.000000 -0.000547
43080.000000 -0.002535
43140.000000 -0.003508
43200.000000 -0.001465
