# Supplementary material for: Probabilistic tsunami forecasting for early warning
Source: Nat Commun. 2021 Sep 28;12:5677. doi: 10.1038/s41467-021-25815-w (PMC8479076; doi:10.1038/s41467-021-25815-w)
Supplement: Supplementary file 6 — Supplementary Dataset 3. Sea-level records. [file 41467_2021_25815_MOESM6_ESM.zip › sea_level_records/2016-10-30_Norcia/AN15.rad.rmn.txt]

-196800.000000 -0.002115
-196740.000000 -0.006449
-196680.000000 -0.005790
-196620.000000 -0.014137
-196560.000000 -0.018490
-196500.000000 0.000149
-196440.000000 0.010782
-196380.000000 0.011409
-196320.000000 0.018029
-196260.000000 0.023642
-196200.000000 0.023249
-196140.000000 0.028849
-196080.000000 0.028443
-196020.000000 0.011030
-195960.000000 0.006611
-195900.000000 -0.000815
-195840.000000 0.000753
-195780.000000 0.003315
-195720.000000 -0.012130
-195660.000000 -0.006581
-195600.000000 -0.003038
-195540.000000 -0.001502
-195480.000000 0.002028
-195420.000000 0.006552
-195360.000000 0.010069
-195300.000000 0.014580
-195240.000000 0.016086
-195180.000000 0.011585
-195120.000000 0.011077
-195060.000000 0.016564
-195000.000000 0.017045
-194940.000000 0.018519
-194880.000000 0.001988
-194820.000000 0.004451
-194760.000000 0.003907
-194700.000000 -0.002642
-194640.000000 -0.019197
-194580.000000 -0.021758
-194520.000000 -0.020325
-194460.000000 -0.023897
-194400.000000 -0.017476
-194340.000000 -0.023060
-194280.000000 -0.011650
-194220.000000 -0.004245
-194160.000000 -0.005846
-194100.000000 0.002547
-194040.000000 -0.001066
-193980.000000 0.005316
-193920.000000 -0.000307
-193860.000000 0.003063
-193800.000000 -0.005571
-193740.000000 -0.015211
-193680.000000 -0.007857
-193620.000000 -0.028508
-193560.000000 -0.024165
-193500.000000 -0.030827
-193440.000000 -0.036494
-193380.000000 -0.023167
-193320.000000 -0.030845
-193260.000000 -0.017528
-193200.000000 -0.002217
-193140.000000 -0.007911
-193080.000000 -0.004611
-193020.000000 0.009684
-192960.000000 0.001974
-192900.000000 -0.000741
-192840.000000 0.000538
-192780.000000 -0.008188
-192720.000000 -0.004919
-192660.000000 -0.013656
-192600.000000 -0.019397
-192540.000000 -0.010145
-192480.000000 -0.015897
-192420.000000 -0.028655
-192360.000000 -0.022418
-192300.000000 -0.023187
-192240.000000 -0.021961
-192180.000000 -0.008740
-192120.000000 -0.005525
-192060.000000 -0.006315
-192000.000000 -0.005111
-191940.000000 0.007088
-191880.000000 0.003281
-191820.000000 0.006469
-191760.000000 0.004650
-191700.000000 0.001826
-191640.000000 0.011996
-191580.000000 0.002161
-191520.000000 -0.001681
-191460.000000 -0.011529
-191400.000000 -0.021383
-191340.000000 -0.015243
-191280.000000 -0.005109
-191220.000000 -0.004982
-191160.000000 -0.005861
-191100.000000 0.014253
-191040.000000 0.012360
-190980.000000 0.029460
-190920.000000 0.032553
-190860.000000 0.026639
-190800.000000 0.032717
-190740.000000 0.021788
-190680.000000 0.016851
-190620.000000 0.013906
-190560.000000 0.012953
-190500.000000 0.011991
-190440.000000 0.005020
-190380.000000 0.006041
-190320.000000 0.009052
-190260.000000 0.021054
-190200.000000 0.025045
-190140.000000 0.024027
-190080.000000 0.014999
-190020.000000 0.016959
-189960.000000 0.020909
-189900.000000 0.021848
-189840.000000 0.021775
-189780.000000 0.013692
-189720.000000 0.011597
-189660.000000 0.017491
-189600.000000 0.004375
-189540.000000 0.002250
-189480.000000 -0.001883
-189420.000000 -0.014023
-189360.000000 -0.008168
-189300.000000 -0.010314
-189240.000000 -0.014425
-189180.000000 -0.007535
-189120.000000 -0.009644
-189060.000000 -0.008751
-189000.000000 0.003145
-188940.000000 0.001044
-188880.000000 -0.004054
-188820.000000 0.000851
-188760.000000 -0.005239
-188700.000000 -0.013326
-188640.000000 -0.013408
-188580.000000 -0.027485
-188520.000000 -0.028558
-188460.000000 -0.028625
-188400.000000 -0.035686
-188340.000000 -0.028742
-188280.000000 -0.022793
-188220.000000 -0.022838
-188160.000000 -0.018877
-188100.000000 -0.005911
-188040.000000 0.000061
-187980.000000 0.001038
-187920.000000 0.005021
-187860.000000 0.000008
-187800.000000 0.011000
-187740.000000 0.006997
-187680.000000 0.002998
-187620.000000 0.014002
-187560.000000 0.009010
-187500.000000 0.010020
-187440.000000 0.027034
-187380.000000 0.015050
-187320.000000 -0.000933
-187260.000000 0.003087
-187200.000000 -0.003892
-187140.000000 -0.020870
-187080.000000 -0.024847
-187020.000000 -0.027824
-186960.000000 -0.012801
-186900.000000 -0.015779
-186780.000000 -0.004737
-186720.000000 -0.003719
-186660.000000 0.002297
-186600.000000 0.018309
-186540.000000 0.012319
-186480.000000 0.001324
-186420.000000 0.011324
-186360.000000 0.004320
-186300.000000 -0.007690
-186240.000000 -0.007706
-186180.000000 -0.013728
-186120.000000 -0.006758
-186060.000000 -0.006795
-186000.000000 -0.011841
-185940.000000 0.003105
-185880.000000 0.013041
-185820.000000 0.002968
-185760.000000 0.019884
-185700.000000 0.010788
-185640.000000 0.009682
-185580.000000 0.023563
-185520.000000 0.018432
-185460.000000 0.031289
-185400.000000 0.022132
-185340.000000 0.010962
-185280.000000 0.015779
-185220.000000 0.013582
-185160.000000 0.010372
-185100.000000 -0.004852
-185040.000000 -0.014089
-184980.000000 -0.012340
-184920.000000 -0.007604
-184860.000000 0.001119
-184800.000000 0.004829
-184740.000000 0.012526
-184680.000000 0.020211
-184620.000000 0.025885
-184560.000000 0.029547
-184500.000000 0.024198
-184440.000000 0.025839
-184380.000000 0.023470
-184320.000000 0.013093
-184260.000000 0.012706
-184200.000000 0.007312
-184140.000000 -0.007090
-184080.000000 0.002501
-184020.000000 -0.003914
-183960.000000 -0.022334
-183900.000000 -0.010761
-183840.000000 -0.015192
-183780.000000 -0.013627
-183720.000000 -0.010066
-183660.000000 -0.016508
-183600.000000 -0.014954
-183540.000000 -0.018402
-183480.000000 -0.014852
-183420.000000 -0.018305
-183360.000000 -0.004760
-183300.000000 -0.017217
-183240.000000 -0.023676
-183180.000000 -0.012137
-183120.000000 -0.028599
-183060.000000 -0.025064
-183000.000000 -0.040531
-182940.000000 -0.035000
-182880.000000 -0.016472
-182820.000000 -0.021947
-182760.000000 -0.005425
-182700.000000 -0.008906
-182640.000000 0.006608
-182580.000000 -0.002883
-182520.000000 0.000622
-182460.000000 0.002121
-182400.000000 -0.012386
-182340.000000 -0.005900
-182280.000000 -0.000420
-182220.000000 -0.005949
-182160.000000 0.000516
-182100.000000 0.005971
-182040.000000 0.003419
-181980.000000 0.008858
-181920.000000 0.003287
-181860.000000 -0.007293
-181800.000000 0.001117
-181740.000000 -0.004483
-181680.000000 -0.007094
-181620.000000 -0.021715
-181560.000000 -0.006348
-181500.000000 -0.003992
-181440.000000 -0.011647
-181380.000000 0.005686
-181320.000000 0.006006
-181260.000000 0.018315
-181200.000000 0.025612
-181140.000000 0.001896
-181080.000000 0.009168
-181020.000000 0.003429
-180960.000000 0.000677
-180900.000000 -0.006086
-180840.000000 -0.017861
-180780.000000 -0.003648
-180720.000000 0.003554
-180660.000000 0.010745
-180600.000000 0.013924
-180540.000000 0.015093
-180480.000000 0.012250
-180420.000000 0.011397
-180360.000000 0.020532
-180300.000000 0.005657
-180240.000000 0.012771
-180180.000000 0.013875
-180120.000000 0.022968
-180060.000000 0.022050
-180000.000000 0.021123
-179940.000000 0.014186
-179880.000000 0.014240
-179820.000000 0.009284
-179760.000000 0.001320
-179700.000000 0.003348
-179640.000000 -0.010631
-179580.000000 -0.008617
-179520.000000 -0.004608
-179460.000000 -0.006604
-179400.000000 0.005397
-179340.000000 0.003396
-179280.000000 0.014384
-179220.000000 0.012376
-179160.000000 0.019369
-179100.000000 0.018364
-179040.000000 0.005361
-178980.000000 0.008362
-178920.000000 -0.003633
-178860.000000 -0.014623
-178800.000000 -0.015606
-178740.000000 -0.033582
-178680.000000 -0.030549
-178620.000000 -0.032508
-178560.000000 -0.031458
-178500.000000 -0.031397
-178440.000000 -0.038325
-178380.000000 -0.036242
-178320.000000 -0.020148
-178260.000000 -0.007041
-178200.000000 -0.014923
-178140.000000 -0.004793
-178080.000000 -0.011650
-178020.000000 -0.010496
-177960.000000 -0.003330
-177900.000000 -0.013152
-177840.000000 -0.007964
-177780.000000 -0.019764
-177720.000000 -0.016555
-177660.000000 -0.012336
-177600.000000 -0.027107
-177540.000000 -0.012870
-177480.000000 -0.006625
-177420.000000 -0.000373
-177360.000000 -0.002113
-177300.000000 0.005153
-177240.000000 0.015425
-177180.000000 0.011702
-177120.000000 0.012982
-177060.000000 0.022267
-177000.000000 0.013554
-176940.000000 0.007844
-176880.000000 0.011135
-176820.000000 0.002426
-176760.000000 -0.006282
-176700.000000 -0.001991
-176640.000000 -0.001700
-176580.000000 0.001588
-176520.000000 -0.003125
-176460.000000 0.002160
-176400.000000 0.014441
-176340.000000 0.017720
-176280.000000 0.017995
-176220.000000 0.027267
-176160.000000 0.025535
-176100.000000 0.017799
-176040.000000 0.025058
-175980.000000 0.027313
-175920.000000 0.022562
-175860.000000 0.021807
-175800.000000 0.015047
-175740.000000 0.011282
-175680.000000 0.011511
-175620.000000 0.007735
-175560.000000 0.005953
-175500.000000 0.001166
-175440.000000 0.002373
-175380.000000 0.003575
-175320.000000 0.007771
-175260.000000 0.014961
-175200.000000 0.003146
-175140.000000 -0.000676
-175080.000000 0.004497
-175020.000000 0.012664
-174960.000000 0.014825
-174900.000000 0.016979
-174840.000000 0.013128
-174780.000000 0.008271
-174720.000000 0.011409
-174660.000000 0.013540
-174600.000000 -0.000333
-174540.000000 -0.016212
-174480.000000 -0.023095
-174420.000000 -0.019983
-174360.000000 -0.017875
-174300.000000 -0.017771
-174240.000000 -0.016669
-174180.000000 -0.007571
-174120.000000 -0.001474
-174060.000000 -0.009379
-174000.000000 0.005715
-173940.000000 0.003809
-173880.000000 -0.000098
-173820.000000 -0.015004
-173760.000000 -0.032909
-173700.000000 -0.026813
-173640.000000 -0.029716
-173580.000000 -0.028617
-173520.000000 -0.025515
-173460.000000 -0.031411
-173400.000000 -0.019304
-173340.000000 -0.018195
-173280.000000 -0.016082
-173220.000000 -0.021965
-173160.000000 -0.026846
-173100.000000 -0.024723
-173040.000000 -0.029597
-172980.000000 -0.024468
-172920.000000 -0.017336
-172860.000000 -0.013201
-172800.000000 -0.009063
-172740.000000 -0.013923
-172680.000000 -0.020780
-172620.000000 -0.018635
-172560.000000 -0.009487
-172500.000000 -0.021337
-172440.000000 -0.019184
-172380.000000 -0.021029
-172320.000000 -0.017872
-172260.000000 -0.007712
-172200.000000 0.001451
-172140.000000 0.016617
-172080.000000 0.019786
-172020.000000 0.026959
-171960.000000 0.030134
-171900.000000 0.032313
-171840.000000 0.024495
-171780.000000 0.008680
-171720.000000 0.014867
-171660.000000 0.005057
-171600.000000 0.004249
-171540.000000 0.000444
-171480.000000 -0.003360
-171420.000000 0.008839
-171360.000000 0.005040
-171300.000000 0.007244
-171240.000000 0.012450
-171180.000000 0.016659
-171120.000000 0.016872
-171060.000000 0.021089
-171000.000000 0.016310
-170940.000000 0.013535
-170880.000000 0.013766
-170820.000000 0.003002
-170760.000000 -0.001756
-170700.000000 -0.009508
-170640.000000 -0.004253
-170580.000000 -0.002991
-170520.000000 -0.003721
-170460.000000 -0.021444
-170400.000000 -0.018159
-170340.000000 -0.000865
-170280.000000 0.001439
-170220.000000 0.012752
-170160.000000 0.008076
-170100.000000 0.009410
-170040.000000 0.028756
-169980.000000 0.030115
-169920.000000 0.027486
-169860.000000 0.014870
-169800.000000 0.014268
-169740.000000 -0.001320
-169680.000000 0.002107
-169620.000000 0.007549
-169560.000000 -0.006993
-169500.000000 0.007480
-169440.000000 0.000970
-169380.000000 0.009477
-169320.000000 0.004001
-169260.000000 -0.000458
-169200.000000 0.009102
-169140.000000 0.011680
-169080.000000 0.008277
-169020.000000 -0.001107
-168960.000000 0.012528
-168900.000000 0.006184
-168840.000000 0.005860
-168780.000000 0.002556
-168720.000000 -0.004727
-168660.000000 0.005011
-168600.000000 -0.005229
-168540.000000 -0.001448
-168480.000000 -0.004646
-168420.000000 0.000177
-168360.000000 0.000022
-168300.000000 0.005888
-168240.000000 0.004776
-168180.000000 -0.002316
-168120.000000 0.011613
-168060.000000 -0.005438
-168000.000000 -0.006468
-167940.000000 -0.018478
-167880.000000 -0.025469
-167820.000000 -0.024441
-167760.000000 -0.027395
-167700.000000 -0.038330
-167640.000000 -0.022248
-167580.000000 -0.016149
-167520.000000 -0.017034
-167460.000000 0.000096
-167400.000000 -0.004758
-167340.000000 -0.000599
-167280.000000 0.009574
-167220.000000 0.001758
-167160.000000 0.012955
-167100.000000 0.012162
-167040.000000 -0.000621
-166980.000000 0.009606
-166920.000000 0.005841
-166860.000000 0.003084
-166800.000000 0.019334
-166740.000000 0.014590
-166680.000000 0.016853
-166620.000000 0.011120
-166560.000000 0.001391
-166500.000000 0.013667
-166440.000000 0.006945
-166380.000000 -0.006775
-166320.000000 0.005508
-166260.000000 -0.010208
-166200.000000 -0.006923
-166140.000000 0.001363
-166080.000000 -0.010350
-166020.000000 -0.003063
-165960.000000 0.003224
-165900.000000 -0.010488
-165840.000000 -0.011200
-165780.000000 -0.012911
-165720.000000 -0.008622
-165660.000000 -0.011332
-165600.000000 -0.015041
-165540.000000 -0.012749
-165480.000000 -0.011456
-165420.000000 0.001839
-165360.000000 0.005137
-165300.000000 0.006436
-165240.000000 0.005738
-165180.000000 0.005043
-165120.000000 0.013350
-165060.000000 0.009661
-165000.000000 0.011976
-164940.000000 0.022294
-164880.000000 0.020616
-164820.000000 0.013942
-164760.000000 0.015272
-164700.000000 0.009606
-164640.000000 0.007944
-164580.000000 -0.007714
-164520.000000 -0.014368
-164460.000000 -0.009018
-164400.000000 -0.013664
-164340.000000 -0.002306
-164280.000000 -0.012944
-164220.000000 -0.015578
-164160.000000 -0.006208
-164100.000000 -0.010832
-164040.000000 -0.002452
-163980.000000 -0.001067
-163920.000000 0.004325
-163860.000000 0.006721
-163800.000000 0.011124
-163740.000000 -0.002467
-163680.000000 -0.002051
-163620.000000 -0.009630
-163560.000000 -0.014201
-163500.000000 -0.000766
-163440.000000 -0.031325
-163380.000000 -0.013876
-163320.000000 -0.010421
-163260.000000 -0.019959
-163200.000000 -0.014490
-163140.000000 -0.018013
-163080.000000 -0.011530
-163020.000000 -0.011039
-162960.000000 -0.003540
-162900.000000 -0.004034
-162840.000000 0.006479
-162780.000000 0.001001
-162720.000000 0.009530
-162660.000000 0.014068
-162600.000000 -0.001387
-162540.000000 0.005166
-162480.000000 0.001728
-162420.000000 0.000298
-162360.000000 -0.017123
-162300.000000 -0.006536
-162240.000000 -0.007940
-162180.000000 -0.014336
-162120.000000 -0.004722
-162060.000000 -0.004101
-162000.000000 0.012529
-161940.000000 -0.002832
-161880.000000 -0.007185
-161820.000000 0.007469
-161760.000000 -0.001868
-161700.000000 -0.000198
-161640.000000 0.008480
-161580.000000 0.014165
-161520.000000 0.007857
-161460.000000 0.016557
-161400.000000 0.018263
-161340.000000 0.014976
-161280.000000 0.010696
-161220.000000 0.003423
-161160.000000 0.002156
-161100.000000 -0.011105
-161040.000000 -0.000359
-160980.000000 0.006393
-160920.000000 0.002151
-160860.000000 0.011916
-160800.000000 0.013687
-160740.000000 0.013465
-160680.000000 0.005250
-160620.000000 0.020042
-160560.000000 0.015842
-160500.000000 0.015650
-160440.000000 0.016466
-160380.000000 0.016291
-160320.000000 0.017125
-160260.000000 0.013968
-160200.000000 0.023822
-160140.000000 0.010687
-160080.000000 0.004562
-160020.000000 -0.004552
-159960.000000 -0.009655
-159900.000000 0.001255
-159840.000000 -0.011824
-159780.000000 -0.006891
-159720.000000 -0.003945
-159660.000000 -0.004987
-159600.000000 -0.009016
-159540.000000 -0.010033
-159480.000000 -0.001037
-159420.000000 -0.006028
-159360.000000 -0.014006
-159300.000000 -0.014972
-159240.000000 -0.017925
-159180.000000 -0.018866
-159120.000000 -0.011794
-159060.000000 -0.010711
-159000.000000 -0.013616
-158940.000000 -0.008509
-158880.000000 -0.010391
-158820.000000 0.000739
-158760.000000 -0.005119
-158700.000000 -0.003967
-158640.000000 0.005197
-158580.000000 0.001373
-158520.000000 0.004560
-158460.000000 0.013758
-158400.000000 0.010966
-158340.000000 0.006186
-158280.000000 0.018417
-158220.000000 0.004658
-158160.000000 0.005909
-158100.000000 0.007170
-158040.000000 0.001440
-157980.000000 0.007720
-157920.000000 -0.015991
-157860.000000 -0.002695
-157800.000000 -0.001390
-157740.000000 -0.006077
-157680.000000 -0.006758
-157620.000000 -0.005431
-157560.000000 -0.001106
-157500.000000 -0.010769
-157440.000000 0.002574
-157380.000000 -0.005078
-157320.000000 -0.006724
-157260.000000 -0.005366
-157200.000000 -0.012003
-157140.000000 -0.000637
-157080.000000 -0.007266
-157020.000000 -0.001893
-156960.000000 0.007484
-156900.000000 0.011863
-156840.000000 0.012245
-156780.000000 0.018629
-156720.000000 0.023015
-156660.000000 0.022402
-156600.000000 0.024791
-156540.000000 0.009181
-156480.000000 0.008573
-156420.000000 0.006965
-156360.000000 0.004359
-156300.000000 0.002753
-156240.000000 -0.007852
-156180.000000 -0.004457
-156120.000000 -0.011062
-156060.000000 -0.011666
-156000.000000 -0.023271
-155940.000000 -0.021876
-155880.000000 -0.008481
-155820.000000 -0.015087
-155760.000000 -0.002694
-155700.000000 -0.001301
-155640.000000 0.000091
-155580.000000 0.006482
-155520.000000 0.010873
-155460.000000 0.012262
-155400.000000 0.015650
-155340.000000 0.016038
-155280.000000 0.013424
-155220.000000 0.021810
-155160.000000 0.010194
-155100.000000 0.016577
-155040.000000 0.013960
-154980.000000 -0.000658
-154920.000000 0.006723
-154860.000000 -0.007896
-154800.000000 -0.011515
-154740.000000 -0.011134
-154680.000000 -0.009752
-154620.000000 -0.016369
-154560.000000 -0.014986
-154500.000000 -0.008601
-154440.000000 -0.011214
-154380.000000 -0.002826
-154320.000000 -0.002437
-154260.000000 -0.004046
-154200.000000 -0.002653
-154140.000000 -0.005259
-154080.000000 -0.015863
-154020.000000 -0.015466
-153960.000000 -0.011069
-153900.000000 -0.033670
-153840.000000 -0.006272
-153780.000000 -0.028872
-153720.000000 -0.019473
-153660.000000 -0.022074
-153600.000000 0.006326
-153540.000000 0.006725
-153480.000000 -0.002876
-153420.000000 0.036523
-153360.000000 -0.015078
-153300.000000 0.030321
-153240.000000 -0.001281
-153180.000000 0.014116
-153120.000000 0.024512
-153060.000000 -0.018092
-153000.000000 0.004302
-152940.000000 -0.025305
-152880.000000 0.011086
-152820.000000 -0.016525
-152760.000000 0.002861
-152700.000000 0.012245
-152640.000000 -0.006374
-152580.000000 0.032004
-152520.000000 0.011379
-152460.000000 0.037751
-152400.000000 0.023120
-152340.000000 0.026486
-152280.000000 0.011849
-152220.000000 0.002208
-152160.000000 0.014565
-152100.000000 -0.014081
-152040.000000 0.004271
-151980.000000 -0.034381
-151920.000000 -0.012034
-151860.000000 -0.011689
-151800.000000 -0.026347
-151740.000000 0.001994
-151680.000000 -0.010667
-151620.000000 0.014671
-151560.000000 -0.000993
-151500.000000 0.011342
-151440.000000 -0.001326
-151380.000000 0.000005
-151320.000000 0.021334
-151260.000000 -0.003340
-151200.000000 0.014985
-151140.000000 -0.008694
-151080.000000 0.000625
-151020.000000 -0.005059
-150960.000000 -0.011746
-150900.000000 -0.011437
-150840.000000 -0.026130
-150780.000000 -0.010827
-150720.000000 -0.031527
-150660.000000 -0.001230
-150600.000000 -0.001937
-150540.000000 0.012353
-150480.000000 0.036640
-150420.000000 0.016924
-150360.000000 0.034205
-150300.000000 0.027482
-150240.000000 0.035757
-150180.000000 0.029029
-150120.000000 0.046298
-150060.000000 0.074564
-150000.000000 0.064828
-149940.000000 0.000089
-149880.000000 0.011347
-149820.000000 -0.017397
-149760.000000 -0.031144
-149700.000000 -0.000893
-149640.000000 -0.051645
-149580.000000 -0.029399
-149520.000000 -0.045155
-149460.000000 -0.007913
-149400.000000 -0.000673
-149340.000000 -0.001435
-149280.000000 0.008800
-149220.000000 0.000033
-149160.000000 0.032264
-149100.000000 -0.000508
-149040.000000 0.024717
-148980.000000 0.014940
-148920.000000 0.006159
-148860.000000 0.003376
-148800.000000 -0.031409
-148740.000000 -0.012198
-148680.000000 -0.030989
-148620.000000 -0.003782
-148560.000000 -0.009579
-148500.000000 -0.014378
-148440.000000 -0.005179
-148380.000000 -0.009983
-148320.000000 0.005210
-148260.000000 -0.006600
-148200.000000 0.009588
-148140.000000 0.000772
-148080.000000 0.004953
-148020.000000 -0.005869
-147960.000000 -0.014695
-147900.000000 0.009475
-147840.000000 -0.003359
-147780.000000 0.006802
-147720.000000 -0.004042
-147660.000000 -0.001890
-147600.000000 0.013256
-147540.000000 0.001396
-147480.000000 0.018531
-147420.000000 0.015660
-147360.000000 0.012784
-147300.000000 0.005902
-147240.000000 0.003014
-147180.000000 0.009121
-147120.000000 0.003223
-147060.000000 0.003319
-147000.000000 -0.000590
-146940.000000 -0.004505
-146880.000000 -0.013425
-146820.000000 -0.009350
-146760.000000 -0.012281
-146700.000000 -0.022218
-146640.000000 -0.014161
-146580.000000 -0.025109
-146520.000000 -0.020063
-146460.000000 -0.018023
-146400.000000 -0.010988
-146340.000000 0.002041
-146280.000000 0.000065
-146220.000000 0.002084
-146160.000000 0.002099
-146100.000000 0.007108
-146040.000000 0.012112
-145980.000000 0.016112
-145920.000000 0.021107
-145860.000000 0.008097
-145800.000000 0.004082
-145740.000000 0.002062
-145680.000000 -0.005964
-145620.000000 -0.000994
-145560.000000 -0.002030
-145500.000000 -0.009071
-145440.000000 -0.006117
-145380.000000 -0.005168
-145320.000000 -0.005224
-145260.000000 0.007716
-145200.000000 0.007651
-145140.000000 0.008582
-145080.000000 0.003508
-145020.000000 -0.003569
-144960.000000 0.005349
-144900.000000 0.013262
-144840.000000 0.007172
-144780.000000 0.008076
-144720.000000 0.012977
-144660.000000 0.007873
-144600.000000 0.020765
-144540.000000 0.020652
-144480.000000 0.017536
-144420.000000 0.012415
-144360.000000 0.005291
-144300.000000 -0.005838
-144240.000000 -0.015970
-144180.000000 -0.017106
-144120.000000 -0.016246
-144060.000000 -0.021390
-144000.000000 -0.017539
-143940.000000 -0.016694
-143880.000000 -0.010853
-143820.000000 -0.005018
-143760.000000 -0.002189
-143700.000000 0.004634
-143640.000000 0.005450
-143580.000000 0.006259
-143520.000000 0.005061
-143460.000000 0.004856
-143400.000000 0.009643
-143340.000000 0.008424
-143280.000000 0.008196
-143220.000000 0.009962
-143160.000000 0.004719
-143100.000000 0.002469
-143040.000000 0.001211
-142980.000000 -0.004056
-142920.000000 -0.002332
-142860.000000 -0.008616
-142800.000000 -0.010910
-142740.000000 -0.015214
-142680.000000 -0.011529
-142620.000000 -0.003854
-142560.000000 -0.005189
-142500.000000 -0.001536
-142440.000000 -0.001896
-142380.000000 0.003737
-142320.000000 0.010359
-142260.000000 0.007970
-142200.000000 0.011569
-142140.000000 0.005157
-142080.000000 0.003734
-142020.000000 0.006299
-141960.000000 0.004853
-141900.000000 0.006395
-141840.000000 -0.008074
-141780.000000 0.002445
-141720.000000 0.004952
-141660.000000 -0.001553
-141600.000000 -0.001069
-141540.000000 0.005402
-141480.000000 0.007861
-141420.000000 -0.002693
-141360.000000 -0.005259
-141300.000000 -0.006838
-141240.000000 -0.005429
-141180.000000 -0.001034
-141120.000000 -0.000651
-141060.000000 0.000717
-141000.000000 -0.009928
-140940.000000 -0.002587
-140880.000000 0.004739
-140820.000000 0.003050
-140760.000000 0.001345
-140700.000000 0.001625
-140640.000000 0.010888
-140580.000000 -0.002865
-140520.000000 0.001364
-140460.000000 -0.000424
-140400.000000 -0.006229
-140340.000000 -0.002053
-140280.000000 -0.009895
-140220.000000 0.000244
-140160.000000 0.004364
-140100.000000 0.006464
-140040.000000 0.013544
-139980.000000 0.013603
-139920.000000 0.011641
-139860.000000 0.004658
-139800.000000 0.006654
-139740.000000 0.000629
-139680.000000 -0.014418
-139620.000000 -0.013486
-139560.000000 -0.025576
-139500.000000 -0.022686
-139440.000000 -0.030818
-139380.000000 -0.028970
-139320.000000 -0.018142
-139260.000000 -0.015334
-139200.000000 -0.015545
-139140.000000 -0.000775
-139080.000000 0.001977
-139020.000000 -0.000290
-138960.000000 0.004425
-138900.000000 0.004123
-138840.000000 0.003803
-138780.000000 -0.000533
-138720.000000 -0.011886
-138660.000000 -0.009256
-138600.000000 -0.015642
-138540.000000 -0.021043
-138480.000000 -0.020461
-138420.000000 -0.022894
-138360.000000 -0.020341
-138300.000000 -0.018804
-138240.000000 -0.008280
-138180.000000 -0.006770
-138120.000000 -0.000273
-138060.000000 0.009211
-138000.000000 0.013683
-137940.000000 0.019143
-137880.000000 0.015591
-137820.000000 0.014028
-137760.000000 0.009455
-137700.000000 0.011871
-137640.000000 -0.000723
-137580.000000 -0.002327
-137520.000000 -0.007940
-137460.000000 -0.006562
-137400.000000 -0.000193
-137340.000000 0.001168
-137280.000000 0.006520
-137220.000000 0.013865
-137160.000000 0.015202
-137100.000000 0.012531
-137040.000000 0.012853
-136980.000000 0.012168
-136920.000000 -0.002523
-136860.000000 0.000779
-136800.000000 -0.011925
-136740.000000 -0.012635
-136680.000000 -0.008349
-136620.000000 -0.005069
-136560.000000 -0.028793
-136500.000000 0.008479
-136440.000000 -0.036253
-136380.000000 -0.012988
-136320.000000 -0.012726
-136260.000000 -0.025467
-136200.000000 0.008790
-136140.000000 -0.029955
-136080.000000 0.028298
-136020.000000 0.023550
-135960.000000 0.005801
-135900.000000 0.029051
-135840.000000 -0.007700
-135780.000000 0.027549
-135720.000000 -0.007201
-135660.000000 -0.013951
-135600.000000 -0.033700
-135540.000000 -0.021448
-135480.000000 -0.015194
-135420.000000 -0.032937
-135360.000000 0.005322
-135300.000000 -0.017416
-135240.000000 0.012849
-135180.000000 0.006117
-135120.000000 0.019390
-135060.000000 0.038667
-135000.000000 0.019947
-134940.000000 0.054233
-134880.000000 0.014523
-134820.000000 0.027817
-134760.000000 0.026116
-134700.000000 0.015420
-134640.000000 0.042729
-134580.000000 0.015042
-134520.000000 0.024360
-134460.000000 0.017682
-134400.000000 0.020010
-134340.000000 0.018342
-134280.000000 0.023678
-134220.000000 0.019020
-134160.000000 0.011366
-134100.000000 0.027716
-134040.000000 0.001071
-133980.000000 0.022430
-133920.000000 0.007794
-133860.000000 0.000162
-133800.000000 0.007534
-133740.000000 -0.014090
-133680.000000 0.002290
-133620.000000 -0.015326
-133560.000000 -0.000939
-133500.000000 0.005450
-133440.000000 0.001843
-133380.000000 0.016237
-133320.000000 0.000632
-133260.000000 0.011029
-133200.000000 0.007426
-133140.000000 0.007824
-133080.000000 0.007221
-133020.000000 -0.006382
-132960.000000 -0.010987
-132900.000000 -0.024592
-132840.000000 -0.018199
-132780.000000 -0.024808
-132720.000000 -0.015419
-132660.000000 -0.015033
-132600.000000 -0.020650
-132540.000000 -0.010269
-132480.000000 -0.012892
-132420.000000 -0.003518
-132360.000000 -0.005149
-132300.000000 0.004217
-132240.000000 0.003579
-132180.000000 0.003936
-132120.000000 0.008290
-132060.000000 0.004639
-132000.000000 0.013983
-131940.000000 0.002324
-131880.000000 -0.005340
-131820.000000 -0.007007
-131760.000000 -0.020678
-131700.000000 -0.017354
-131640.000000 -0.025032
-131580.000000 -0.025714
-131520.000000 -0.028399
-131460.000000 -0.025087
-131400.000000 -0.011778
-131340.000000 -0.012471
-131280.000000 -0.001167
-131220.000000 0.003135
-131160.000000 0.010435
-131100.000000 0.010734
-131040.000000 0.008032
-130980.000000 0.007327
-130920.000000 -0.000378
-130860.000000 0.003915
-130800.000000 -0.001793
-130740.000000 -0.000503
-130680.000000 0.000784
-130620.000000 -0.004930
-130560.000000 0.002353
-130500.000000 0.001633
-130440.000000 0.005911
-130380.000000 0.008185
-130320.000000 0.007455
-130260.000000 0.008722
-130200.000000 0.001985
-130140.000000 0.007244
-130080.000000 -0.000503
-130020.000000 0.000746
-129960.000000 0.001990
-129900.000000 -0.003772
-129840.000000 -0.002539
-129780.000000 -0.007313
-129720.000000 -0.008093
-129660.000000 -0.019879
-129600.000000 -0.013672
-129540.000000 -0.022472
-129480.000000 -0.010278
-129420.000000 -0.019091
-129360.000000 -0.015910
-129300.000000 0.000268
-129240.000000 -0.014562
-129180.000000 0.000603
-129120.000000 0.007760
-129060.000000 -0.006089
-129000.000000 0.015055
-128940.000000 -0.002807
-128880.000000 0.002324
-128820.000000 0.010448
-128760.000000 0.000565
-128700.000000 0.008676
-128640.000000 0.002781
-128580.000000 0.006879
-128520.000000 0.006971
-128460.000000 0.014056
-128400.000000 0.006135
-128340.000000 0.008208
-128280.000000 0.007276
-128220.000000 -0.002663
-128160.000000 0.005394
-128100.000000 -0.003555
-128040.000000 0.005492
-127980.000000 0.000535
-127920.000000 0.005574
-127860.000000 0.012610
-127800.000000 0.003643
-127740.000000 0.010674
-127680.000000 0.000703
-127620.000000 0.005731
-127560.000000 0.000757
-127500.000000 0.003783
-127440.000000 -0.000191
-127380.000000 -0.000166
-127320.000000 0.003859
-127260.000000 -0.001115
-127200.000000 0.009912
-127140.000000 -0.003061
-127080.000000 0.012967
-127020.000000 0.009997
-126960.000000 0.000027
-126900.000000 0.006059
-126840.000000 0.003093
-126780.000000 0.007129
-126720.000000 0.008167
-126660.000000 0.010207
-126600.000000 0.008250
-126540.000000 0.006297
-126480.000000 0.006346
-126420.000000 0.002399
-126360.000000 0.003457
-126300.000000 -0.015482
-126240.000000 -0.013416
-126180.000000 -0.022346
-126120.000000 -0.023271
-126060.000000 -0.016191
-126000.000000 -0.017106
-125940.000000 -0.009017
-125880.000000 -0.012922
-125820.000000 -0.010823
-125760.000000 -0.012718
-125700.000000 -0.010609
-125640.000000 -0.004495
-125580.000000 -0.009376
-125520.000000 -0.004252
-125460.000000 -0.008122
-125400.000000 -0.007988
-125340.000000 -0.004849
-125280.000000 -0.004705
-125220.000000 -0.004556
-125160.000000 -0.008401
-125100.000000 -0.010241
-125040.000000 -0.015075
-124980.000000 -0.015904
-124920.000000 -0.019727
-124860.000000 -0.021544
-124800.000000 -0.014356
-124740.000000 -0.019162
-124680.000000 -0.007961
-124620.000000 -0.004755
-124560.000000 -0.000542
-124500.000000 0.009677
-124440.000000 0.013902
-124380.000000 0.019134
-124320.000000 0.021373
-124260.000000 0.026619
-124200.000000 0.029873
-124140.000000 0.038135
-124080.000000 0.047405
-124020.000000 0.046683
-123960.000000 0.049971
-123900.000000 0.047267
-123840.000000 0.036573
-123780.000000 0.024887
-123720.000000 0.011211
-123660.000000 0.002545
-123600.000000 -0.013112
-123540.000000 -0.015761
-123480.000000 -0.014400
-123420.000000 -0.004031
-123360.000000 0.002346
-123300.000000 0.011731
-123240.000000 0.030124
-123180.000000 0.028525
-123120.000000 0.032932
-123060.000000 0.031346
-123000.000000 0.020766
-122940.000000 0.014193
-122880.000000 -0.001375
-122820.000000 -0.000938
-122760.000000 -0.006495
-122700.000000 -0.004048
-122640.000000 -0.002596
-122580.000000 0.001860
-122520.000000 0.012320
-122460.000000 0.017783
-122400.000000 0.031249
-122340.000000 0.032718
-122280.000000 0.027190
-122220.000000 0.022664
-122160.000000 0.017142
-122100.000000 0.013622
-122040.000000 0.008105
-121980.000000 0.002591
-121920.000000 -0.003920
-121800.000000 -0.008931
-121740.000000 -0.010432
-121680.000000 -0.006930
-121620.000000 -0.007424
-121560.000000 -0.003915
-121500.000000 -0.005402
-121440.000000 -0.006886
-121380.000000 -0.009366
-121320.000000 -0.007842
-121200.000000 -0.018781
-121140.000000 -0.022243
-121080.000000 -0.023700
-121020.000000 -0.024152
-120960.000000 -0.018598
-120900.000000 -0.017039
-120840.000000 -0.009473
-120780.000000 -0.005902
-120720.000000 -0.003325
-120660.000000 0.003259
-120600.000000 0.002849
-120540.000000 0.003445
-120480.000000 0.005048
-120420.000000 0.007658
-120360.000000 0.008273
-120300.000000 0.008895
-120240.000000 0.007523
-120180.000000 0.002158
-120120.000000 0.001798
-120060.000000 -0.004556
-120000.000000 -0.007905
-119940.000000 -0.014248
-119880.000000 -0.015586
-119820.000000 -0.015919
-119760.000000 -0.015247
-119700.000000 -0.011571
-119640.000000 -0.010891
-119580.000000 -0.006207
-119520.000000 -0.005519
-119460.000000 -0.001828
-119400.000000 0.006867
-119340.000000 0.012565
-119280.000000 0.021266
-119220.000000 0.017970
-119160.000000 0.015677
-119100.000000 0.011386
-119040.000000 0.005097
-118980.000000 0.002810
-118920.000000 -0.003474
-118860.000000 -0.007757
-118800.000000 -0.013037
-118740.000000 -0.009315
-118680.000000 -0.009590
-118620.000000 -0.009864
-118560.000000 -0.006134
-118500.000000 -0.000402
-118440.000000 0.002332
-118380.000000 0.001070
-118320.000000 -0.004190
-118260.000000 -0.010447
-118200.000000 -0.015701
-118140.000000 -0.019952
-118080.000000 -0.024201
-118020.000000 -0.024446
-117960.000000 -0.024689
-117900.000000 -0.019929
-117840.000000 -0.015165
-117780.000000 -0.007398
-117720.000000 -0.000628
-117660.000000 0.001147
-117600.000000 0.005925
-117540.000000 0.009708
-117480.000000 0.013496
-117420.000000 0.015288
-117360.000000 0.015085
-117300.000000 0.013887
-117240.000000 0.009695
-117180.000000 0.005507
-117120.000000 0.004324
-117060.000000 0.007146
-117000.000000 0.015974
-116940.000000 0.018807
-116880.000000 0.026644
-116820.000000 0.028487
-116760.000000 0.035336
-116700.000000 0.043189
-116640.000000 0.042048
-116580.000000 0.040912
-116520.000000 0.040782
-116460.000000 0.033658
-116400.000000 0.030540
-116340.000000 0.024428
-116280.000000 0.017321
-116220.000000 0.011220
-116160.000000 0.003125
-116100.000000 -0.004964
-116040.000000 -0.006048
-115980.000000 -0.012126
-115920.000000 -0.012199
-115860.000000 -0.006266
-115800.000000 -0.005327
-115740.000000 0.001617
-115680.000000 0.009567
-115620.000000 0.013523
-115560.000000 0.015484
-115500.000000 0.013450
-115440.000000 0.005422
-115380.000000 -0.000601
-115320.000000 -0.008619
-115260.000000 -0.019631
-115200.000000 -0.020639
-115140.000000 -0.015642
-115080.000000 -0.016641
-115020.000000 -0.010636
-114960.000000 -0.005627
-114900.000000 0.000386
-114840.000000 0.003401
-114780.000000 0.005420
-114720.000000 0.003441
-114660.000000 0.001465
-114600.000000 -0.005508
-114540.000000 -0.009479
-114480.000000 -0.012448
-114420.000000 -0.021415
-114360.000000 -0.021380
-114300.000000 -0.019343
-114240.000000 -0.015305
-114180.000000 -0.007265
-114120.000000 -0.001224
-114060.000000 0.007818
-114000.000000 0.009860
-113940.000000 0.013903
-113880.000000 0.014946
-113820.000000 0.010988
-113760.000000 0.010031
-113700.000000 0.009121
-113640.000000 0.003166
-113580.000000 0.001211
-113520.000000 -0.000745
-113460.000000 -0.001700
-113400.000000 -0.002657
-113340.000000 -0.003613
-113280.000000 -0.002571
-113220.000000 -0.004529
-113160.000000 -0.005488
-113100.000000 -0.004448
-113040.000000 -0.005410
-112980.000000 -0.006373
-112920.000000 -0.011337
-112860.000000 -0.018303
-112800.000000 -0.023270
-112740.000000 -0.029238
-112680.000000 -0.031207
-112620.000000 -0.034178
-112560.000000 -0.032149
-112500.000000 -0.029120
-112440.000000 -0.019092
-112380.000000 -0.011064
-112320.000000 -0.004036
-112260.000000 0.005992
-112200.000000 0.009020
-112140.000000 0.011049
-112080.000000 0.007077
-112020.000000 0.007105
-111960.000000 0.006133
-111900.000000 0.003162
-111840.000000 0.005190
-111780.000000 0.003218
-111720.000000 0.006247
-111660.000000 0.011276
-111600.000000 0.013306
-111540.000000 0.015336
-111480.000000 0.015368
-111420.000000 0.013401
-111360.000000 0.009436
-111300.000000 0.006473
-111240.000000 0.003512
-111180.000000 0.004555
-111120.000000 0.002600
-111060.000000 -0.001351
-111000.000000 -0.005298
-110940.000000 -0.009241
-110880.000000 -0.013179
-110820.000000 -0.015112
-110760.000000 -0.014039
-110700.000000 -0.011960
-110640.000000 -0.006875
-110580.000000 0.000217
-110520.000000 0.005316
-110460.000000 0.012422
-110400.000000 0.012536
-110340.000000 0.011656
-110280.000000 0.010785
-110220.000000 0.006921
-110160.000000 0.000065
-110100.000000 -0.004783
-110040.000000 -0.011623
-109980.000000 -0.018454
-109920.000000 -0.018278
-109860.000000 -0.018092
-109800.000000 -0.010899
-109740.000000 -0.002696
-109680.000000 0.004514
-109620.000000 0.013734
-109560.000000 0.019961
-109500.000000 0.024197
-109440.000000 0.028440
-109380.000000 0.029692
-109320.000000 0.026951
-109260.000000 0.024218
-109200.000000 0.017493
-109140.000000 0.011776
-109080.000000 0.003066
-109020.000000 -0.003635
-108960.000000 -0.016329
-108900.000000 -0.022015
-108840.000000 -0.024693
-108780.000000 -0.023364
-108720.000000 -0.019026
-108660.000000 -0.008680
-108600.000000 -0.001327
-108540.000000 0.008035
-108480.000000 0.016406
-108420.000000 0.026785
-108360.000000 0.031172
-108300.000000 0.033568
-108240.000000 0.035973
-108180.000000 0.027386
-108120.000000 0.022807
-108060.000000 0.010236
-108000.000000 -0.001327
-107940.000000 -0.009882
-107880.000000 -0.017430
-107820.000000 -0.019970
-107760.000000 -0.017503
-107700.000000 -0.009029
-107640.000000 0.000451
-107580.000000 0.010938
-107520.000000 0.018430
-107460.000000 0.025928
-107400.000000 0.030429
-107340.000000 0.031935
-107280.000000 0.033444
-107220.000000 0.026955
-107160.000000 0.019468
-107100.000000 0.007983
-107040.000000 -0.001503
-106980.000000 -0.007987
-106920.000000 -0.017473
-106860.000000 -0.020959
-106800.000000 -0.025446
-106740.000000 -0.027934
-106680.000000 -0.026425
-106620.000000 -0.021918
-106560.000000 -0.018415
-106500.000000 -0.011914
-106440.000000 -0.005417
-106380.000000 -0.002925
-106320.000000 0.000564
-106260.000000 0.005048
-106200.000000 0.004527
-106140.000000 0.004002
-106080.000000 -0.002529
-106020.000000 -0.012064
-105960.000000 -0.017603
-105900.000000 -0.021148
-105840.000000 -0.020697
-105780.000000 -0.018250
-105720.000000 -0.013809
-105660.000000 -0.006372
-105600.000000 0.002061
-105540.000000 0.009488
-105480.000000 0.012911
-105420.000000 0.016329
-105360.000000 0.014743
-105300.000000 0.011152
-105240.000000 0.005558
-105180.000000 0.000959
-105120.000000 -0.001644
-105060.000000 -0.004252
-105000.000000 -0.010863
-104940.000000 -0.016478
-104880.000000 -0.022097
-104820.000000 -0.019721
-104760.000000 -0.015349
-104700.000000 -0.008982
-104640.000000 0.000380
-104580.000000 0.008737
-104520.000000 0.017088
-104460.000000 0.024433
-104400.000000 0.029773
-104340.000000 0.027107
-104280.000000 0.023434
-104220.000000 0.012756
-104160.000000 0.005071
-104100.000000 -0.001619
-104040.000000 -0.005316
-103980.000000 -0.007018
-103920.000000 -0.005727
-103860.000000 -0.000442
-103800.000000 0.001836
-103740.000000 0.006109
-103680.000000 0.009375
-103620.000000 0.006634
-103560.000000 0.003888
-103500.000000 -0.002864
-103440.000000 -0.012623
-103380.000000 -0.024386
-103320.000000 -0.032155
-103260.000000 -0.039928
-103200.000000 -0.040706
-103140.000000 -0.040487
-103080.000000 -0.034272
-103020.000000 -0.023060
-102960.000000 -0.014850
-102900.000000 -0.002642
-102840.000000 0.007564
-102780.000000 0.014768
-102720.000000 0.016972
-102660.000000 0.014174
-102600.000000 0.008376
-102540.000000 0.000578
-102480.000000 -0.006220
-102420.000000 -0.014017
-102360.000000 -0.018813
-102300.000000 -0.021608
-102240.000000 -0.025402
-102180.000000 -0.024194
-102120.000000 -0.021985
-102060.000000 -0.014774
-102000.000000 -0.004562
-101940.000000 0.005651
-101880.000000 0.016865
-101820.000000 0.024081
-101760.000000 0.035297
-101700.000000 0.041515
-101640.000000 0.044734
-101580.000000 0.042953
-101520.000000 0.038175
-101460.000000 0.031397
-101400.000000 0.025621
-101340.000000 0.023847
-101280.000000 0.019074
-101220.000000 0.014304
-101160.000000 0.009535
-101100.000000 0.004767
-101040.000000 0.003001
-100980.000000 0.003236
-100920.000000 0.003471
-100860.000000 0.004707
-100800.000000 0.008943
-100740.000000 0.010178
-100680.000000 0.011412
-100620.000000 0.011646
-100560.000000 0.006878
-100500.000000 0.006108
-100440.000000 0.003337
-100380.000000 -0.000437
-100320.000000 -0.003213
-100260.000000 -0.005991
-100200.000000 -0.007772
-100140.000000 -0.009556
-100080.000000 -0.008343
-100020.000000 -0.011135
-99960.000000 -0.009931
-99900.000000 -0.011733
-99840.000000 -0.012540
-99780.000000 -0.009352
-99720.000000 -0.008171
-99660.000000 -0.003996
-99600.000000 0.000172
-99540.000000 0.002334
-99480.000000 0.003489
-99420.000000 0.003638
-99360.000000 0.003780
-99300.000000 0.003916
-99240.000000 0.004046
-99180.000000 0.000169
-99120.000000 0.002285
-99060.000000 0.006395
-99000.000000 0.009498
-98940.000000 0.015593
-98880.000000 0.016682
-98820.000000 0.015764
-98760.000000 0.013839
-98700.000000 0.007907
-98640.000000 -0.000032
-98580.000000 -0.001978
-98520.000000 -0.007931
-98460.000000 -0.008890
-98400.000000 -0.008856
-98340.000000 -0.010828
-98280.000000 -0.009806
-98220.000000 -0.005790
-98160.000000 -0.003780
-98100.000000 0.001224
-98040.000000 0.004221
-97980.000000 0.006211
-97920.000000 0.009194
-97860.000000 0.008169
-97800.000000 0.007137
-97740.000000 -0.004903
-97680.000000 -0.012952
-97620.000000 -0.025010
-97560.000000 -0.030076
-97500.000000 -0.030150
-97440.000000 -0.031233
-97380.000000 -0.026326
-97320.000000 -0.023427
-97260.000000 -0.018538
-97200.000000 -0.013659
-97140.000000 -0.005790
-97080.000000 0.005067
-97020.000000 0.013913
-96960.000000 0.019747
-96900.000000 0.021569
-96840.000000 0.020377
-96780.000000 0.012171
-96720.000000 -0.000047
-96660.000000 -0.010280
-96600.000000 -0.019526
-96540.000000 -0.028785
-96480.000000 -0.035057
-96420.000000 -0.035342
-96360.000000 -0.034639
-96300.000000 -0.029949
-96240.000000 -0.018272
-96180.000000 -0.011608
-96120.000000 0.000044
-96060.000000 0.005684
-96000.000000 0.013311
-95940.000000 0.022925
-95880.000000 0.027526
-95820.000000 0.028116
-95760.000000 0.023694
-95700.000000 0.019260
-95640.000000 0.008814
-95580.000000 0.001358
-95520.000000 -0.006109
-95460.000000 -0.011587
-95400.000000 -0.012074
-95340.000000 -0.013572
-95280.000000 -0.009079
-95220.000000 -0.007596
-95160.000000 -0.005124
-95100.000000 -0.000661
-95040.000000 0.000792
-94980.000000 0.001236
-94920.000000 0.004670
-94860.000000 0.000096
-94800.000000 -0.000488
-94740.000000 -0.001081
-94680.000000 -0.004682
-94620.000000 -0.003292
-94560.000000 -0.003911
-94500.000000 -0.002538
-94440.000000 -0.002175
-94380.000000 0.004180
-94320.000000 0.006526
-94260.000000 0.009862
-94200.000000 0.014189
-94140.000000 0.011507
-94080.000000 0.010816
-94020.000000 0.006116
-93960.000000 0.008407
-93900.000000 0.009690
-93840.000000 0.012963
-93780.000000 0.010228
-93720.000000 0.005485
-93660.000000 0.003733
-93600.000000 -0.003025
-93540.000000 -0.003791
-93480.000000 -0.008564
-93420.000000 -0.007342
-93360.000000 -0.008127
-93300.000000 -0.006917
-93240.000000 0.000288
-93180.000000 0.006487
-93120.000000 0.012682
-93060.000000 0.009873
-93000.000000 0.005060
-92940.000000 -0.005756
-92880.000000 -0.010576
-92820.000000 -0.015398
-92760.000000 -0.024221
-92700.000000 -0.024046
-92640.000000 -0.020870
-92580.000000 -0.012694
-92520.000000 0.002483
-92460.000000 0.020663
-92400.000000 0.037844
-92340.000000 0.051029
-92280.000000 0.054217
-92220.000000 0.046409
-92160.000000 0.031605
-92100.000000 0.008805
-92040.000000 -0.003991
-91980.000000 -0.021782
-91920.000000 -0.034568
-91860.000000 -0.039350
-91800.000000 -0.040127
-91740.000000 -0.030898
-91680.000000 -0.023664
-91620.000000 -0.011424
-91560.000000 -0.003179
-91500.000000 0.002072
-91440.000000 0.005329
-91380.000000 0.005592
-91320.000000 0.008861
-91260.000000 0.012136
-91200.000000 0.016417
-91140.000000 0.016703
-91080.000000 0.017995
-91020.000000 0.016293
-90960.000000 0.012596
-90900.000000 0.009903
-90840.000000 0.003216
-90780.000000 -0.005467
-90720.000000 -0.016146
-90660.000000 -0.017820
-90600.000000 -0.015491
-90540.000000 -0.013157
-90480.000000 -0.004819
-90420.000000 0.003522
-90360.000000 0.006866
-90300.000000 0.012214
-90240.000000 0.014565
-90180.000000 0.015919
-90120.000000 0.012277
-90060.000000 0.004638
-90000.000000 -0.002999
-89940.000000 -0.013632
-89880.000000 -0.020263
-89820.000000 -0.019891
-89760.000000 -0.017516
-89700.000000 -0.013139
-89640.000000 -0.004759
-89580.000000 -0.002377
-89520.000000 0.007008
-89460.000000 0.018395
-89400.000000 0.027784
-89340.000000 0.036175
-89280.000000 0.040568
-89220.000000 0.039964
-89160.000000 0.039361
-89100.000000 0.033761
-89040.000000 0.024163
-88980.000000 0.014567
-88920.000000 0.001973
-88860.000000 -0.008618
-88800.000000 -0.012208
-88740.000000 -0.013795
-88680.000000 -0.007381
-88620.000000 0.005035
-88560.000000 0.013453
-88500.000000 0.023872
-88440.000000 0.029292
-88380.000000 0.034713
-88320.000000 0.039136
-88260.000000 0.035559
-88200.000000 0.027984
-88140.000000 0.020410
-88080.000000 0.008836
-88020.000000 -0.002736
-87960.000000 -0.014306
-87900.000000 -0.023875
-87840.000000 -0.033442
-87780.000000 -0.039006
-87720.000000 -0.043568
-87660.000000 -0.044126
-87600.000000 -0.042681
-87540.000000 -0.038232
-87480.000000 -0.028779
-87420.000000 -0.016323
-87360.000000 -0.005862
-87300.000000 0.004604
-87240.000000 0.005073
-87180.000000 0.001547
-87120.000000 -0.004975
-87060.000000 -0.010492
-87000.000000 -0.019005
-86940.000000 -0.027514
-86880.000000 -0.038018
-86820.000000 -0.046519
-86760.000000 -0.046017
-86700.000000 -0.038512
-86640.000000 -0.027004
-86580.000000 -0.013494
-86520.000000 0.003018
-86460.000000 0.012533
-86400.000000 0.019049
-86340.000000 0.021566
-86280.000000 0.024086
-86220.000000 0.022607
-86160.000000 0.014130
-86100.000000 0.004655
-86040.000000 -0.004818
-85980.000000 -0.012290
-85920.000000 -0.017760
-85860.000000 -0.019229
-85800.000000 -0.020696
-85740.000000 -0.021162
-85680.000000 -0.016628
-85620.000000 -0.006092
-85560.000000 0.007445
-85500.000000 0.017982
-85440.000000 0.025521
-85380.000000 0.028061
-85320.000000 0.023603
-85260.000000 0.017147
-85200.000000 0.007692
-85140.000000 -0.000761
-85080.000000 -0.009213
-85020.000000 -0.018663
-84960.000000 -0.024112
-84900.000000 -0.026560
-84840.000000 -0.021008
-84780.000000 -0.016455
-84720.000000 -0.005901
-84660.000000 -0.002348
-84600.000000 0.005206
-84540.000000 0.007759
-84480.000000 0.008312
-84420.000000 0.015865
-84360.000000 0.023419
-84300.000000 0.028973
-84240.000000 0.029529
-84180.000000 0.030085
-84120.000000 0.027643
-84060.000000 0.024203
-84000.000000 0.015765
-83940.000000 0.003329
-83880.000000 -0.011106
-83820.000000 -0.025537
-83760.000000 -0.029967
-83700.000000 -0.030394
-83640.000000 -0.020819
-83580.000000 -0.011241
-83520.000000 0.001340
-83460.000000 0.015923
-83400.000000 0.028510
-83340.000000 0.039100
-83280.000000 0.046693
-83220.000000 0.047291
-83160.000000 0.041894
-83100.000000 0.025501
-83040.000000 0.010113
-82980.000000 -0.000270
-82920.000000 -0.010647
-82860.000000 -0.021020
-82800.000000 -0.024387
-82740.000000 -0.025749
-82680.000000 -0.023105
-82620.000000 -0.012457
-82560.000000 -0.004803
-82500.000000 0.005856
-82440.000000 0.013522
-82380.000000 0.021192
-82320.000000 0.025869
-82260.000000 0.028551
-82200.000000 0.025238
-82140.000000 0.019932
-82080.000000 0.013630
-82020.000000 -0.000666
-81960.000000 -0.004958
-81900.000000 -0.010245
-81840.000000 -0.010528
-81780.000000 -0.009806
-81720.000000 -0.017080
-81660.000000 -0.023350
-81600.000000 -0.026617
-81540.000000 -0.028879
-81480.000000 -0.026139
-81420.000000 -0.018395
-81360.000000 -0.009647
-81300.000000 0.000103
-81240.000000 0.010857
-81180.000000 0.012614
-81120.000000 0.015374
-81060.000000 0.008138
-81000.000000 -0.002096
-80940.000000 -0.010325
-80880.000000 -0.018551
-80820.000000 -0.022774
-80760.000000 -0.019993
-80700.000000 -0.011208
-80640.000000 0.002580
-80580.000000 0.013371
-80520.000000 0.029166
-80460.000000 0.036964
-80400.000000 0.038766
-80340.000000 0.029572
-80280.000000 0.020383
-80220.000000 0.004197
-80160.000000 -0.006983
-80100.000000 -0.013158
-80040.000000 -0.012328
-79980.000000 -0.006491
-79920.000000 0.003351
-79860.000000 0.006201
-79800.000000 0.006057
-79740.000000 0.001919
-79680.000000 -0.010211
-79620.000000 -0.025333
-79560.000000 -0.035448
-79500.000000 -0.044555
-79440.000000 -0.047653
-79380.000000 -0.040742
-79320.000000 -0.026822
-79260.000000 -0.010892
-79200.000000 0.007047
-79140.000000 0.025997
-79080.000000 0.033958
-79020.000000 0.037928
-78960.000000 0.032909
-78900.000000 0.024899
-78840.000000 0.007900
-78780.000000 -0.005090
-78720.000000 -0.017071
-78660.000000 -0.027042
-78600.000000 -0.029004
-78540.000000 -0.023958
-78480.000000 -0.013902
-78420.000000 -0.000838
-78360.000000 0.008235
-78300.000000 0.015316
-78240.000000 0.020405
-78180.000000 0.024503
-78120.000000 0.024609
-78060.000000 0.020723
-78000.000000 0.012844
-77940.000000 0.005974
-77880.000000 -0.003889
-77820.000000 -0.013743
-77760.000000 -0.023590
-77700.000000 -0.033428
-77640.000000 -0.039258
-77580.000000 -0.047078
-77520.000000 -0.050890
-77460.000000 -0.049692
-77400.000000 -0.043484
-77340.000000 -0.031266
-77280.000000 -0.019038
-77220.000000 -0.003799
-77160.000000 0.008449
-77100.000000 0.017707
-77040.000000 0.026976
-76980.000000 0.030254
-76920.000000 0.027542
-76860.000000 0.024841
-76800.000000 0.023149
-76740.000000 0.015468
-76680.000000 0.012797
-76620.000000 0.008137
-76560.000000 0.002489
-76500.000000 0.000852
-76440.000000 0.001226
-76380.000000 0.002614
-76320.000000 0.005013
-76260.000000 0.009426
-76200.000000 0.011852
-76140.000000 0.015292
-76080.000000 0.016745
-76020.000000 0.016211
-75960.000000 0.016691
-75900.000000 0.012184
-75840.000000 0.004691
-75780.000000 0.003212
-75720.000000 -0.001254
-75660.000000 -0.000706
-75600.000000 -0.002144
-75540.000000 -0.006568
-75480.000000 -0.005979
-75420.000000 -0.003375
-75360.000000 0.003242
-75300.000000 0.007873
-75240.000000 0.007517
-75180.000000 0.003175
-75120.000000 -0.003153
-75060.000000 -0.014469
-75000.000000 -0.017772
-74940.000000 -0.020062
-74880.000000 -0.023340
-74820.000000 -0.021606
-74760.000000 -0.021861
-74700.000000 -0.014105
-74640.000000 -0.007338
-74580.000000 -0.002560
-74520.000000 -0.000773
-74460.000000 -0.007976
-74400.000000 -0.014169
-74340.000000 -0.028353
-74280.000000 -0.029528
-74220.000000 -0.031695
-74160.000000 -0.031853
-74100.000000 -0.027002
-74040.000000 -0.021144
-73980.000000 -0.008278
-73920.000000 0.003596
-73860.000000 0.022476
-73800.000000 0.032373
-73740.000000 0.041264
-73680.000000 0.042160
-73620.000000 0.038063
-73560.000000 0.027971
-73500.000000 0.016884
-73440.000000 0.004801
-73380.000000 -0.010277
-73320.000000 -0.019350
-73260.000000 -0.025420
-73200.000000 -0.022487
-73140.000000 -0.010550
-73080.000000 0.000389
-73020.000000 0.012330
-72960.000000 0.019272
-72900.000000 0.026216
-72840.000000 0.028160
-72780.000000 0.026103
-72720.000000 0.023047
-72660.000000 0.014990
-72600.000000 0.008932
-72540.000000 0.002872
-72480.000000 -0.000188
-72420.000000 0.001750
-72360.000000 0.007686
-72300.000000 0.013619
-72240.000000 0.019551
-72180.000000 0.021480
-72120.000000 0.021407
-72060.000000 0.020331
-72000.000000 0.014253
-71940.000000 0.010172
-71880.000000 0.007089
-71820.000000 0.003003
-71760.000000 0.004916
-71700.000000 0.002826
-71640.000000 0.000678
-71580.000000 -0.002416
-71520.000000 -0.006512
-71460.000000 -0.013611
-71400.000000 -0.020711
-71340.000000 -0.026814
-71280.000000 -0.030918
-71220.000000 -0.032024
-71160.000000 -0.036132
-71100.000000 -0.032240
-71040.000000 -0.026350
-70980.000000 -0.023461
-70920.000000 -0.014572
-70860.000000 -0.002683
-70800.000000 0.000206
-70740.000000 -0.023905
-70680.000000 0.005985
-70620.000000 -0.003126
-70560.000000 0.001764
-70500.000000 0.006655
-70440.000000 -0.015454
-70380.000000 0.006437
-70320.000000 -0.013670
-70260.000000 0.003224
-70200.000000 -0.008881
-70140.000000 -0.011984
-70080.000000 -0.017085
-70020.000000 -0.027184
-69960.000000 -0.018280
-69900.000000 -0.039372
-69840.000000 -0.014461
-69780.000000 -0.029546
-69720.000000 -0.019627
-69660.000000 -0.005702
-69600.000000 -0.007773
-69540.000000 0.022163
-69480.000000 0.016104
-69420.000000 0.033052
-69360.000000 0.020005
-69300.000000 0.026965
-69240.000000 0.022931
-69180.000000 0.017904
-69120.000000 0.017884
-69060.000000 -0.005129
-69000.000000 0.000864
-68940.000000 -0.013135
-68880.000000 -0.014127
-68820.000000 -0.014111
-68760.000000 -0.016088
-68700.000000 -0.002057
-68640.000000 -0.004019
-68580.000000 0.011027
-68520.000000 0.011080
-68460.000000 0.022141
-68400.000000 0.019208
-68340.000000 0.011282
-68280.000000 0.009363
-68220.000000 -0.004549
-68160.000000 -0.002455
-68100.000000 -0.011355
-68040.000000 -0.011249
-67980.000000 -0.008138
-67920.000000 -0.008021
-67860.000000 0.004102
-67800.000000 0.003229
-67740.000000 0.014361
-67680.000000 0.015496
-67620.000000 0.016636
-67560.000000 0.011780
-67500.000000 0.004927
-67440.000000 0.007078
-67380.000000 0.001233
-67320.000000 0.003390
-67260.000000 -0.002448
-67200.000000 -0.002283
-67140.000000 -0.006115
-67080.000000 -0.004943
-67020.000000 0.001232
-66960.000000 -0.003589
-66900.000000 0.001594
-66840.000000 -0.001219
-66780.000000 0.004972
-66720.000000 0.009168
-66660.000000 0.010368
-66600.000000 0.017574
-66540.000000 0.020784
-66480.000000 0.031001
-66420.000000 0.040223
-66360.000000 0.040451
-66300.000000 0.077685
-66240.000000 0.032925
-66180.000000 -0.044828
-66120.000000 0.018425
-66060.000000 -0.069315
-66000.000000 -0.007048
-65940.000000 -0.022773
-65880.000000 -0.032491
-65820.000000 0.009799
-65760.000000 -0.032903
-65700.000000 0.032404
-65640.000000 -0.023281
-65580.000000 0.022044
-65520.000000 0.000377
-65460.000000 0.007720
-65400.000000 0.016072
-65340.000000 -0.021568
-65280.000000 0.024801
-65220.000000 -0.021822
-65160.000000 0.009562
-65100.000000 -0.024046
-65040.000000 -0.025648
-64980.000000 -0.009243
-64920.000000 -0.021832
-64860.000000 0.025584
-64800.000000 -0.013994
-64740.000000 0.030433
-64680.000000 0.007864
-64620.000000 0.028300
-64560.000000 0.040739
-64500.000000 0.005182
-64440.000000 0.046628
-64380.000000 -0.008924
-64320.000000 -0.000473
-64260.000000 -0.040021
-64200.000000 -0.048568
-64140.000000 -0.047113
-64080.000000 -0.067659
-64020.000000 -0.047204
-63960.000000 -0.079750
-63900.000000 -0.049296
-63840.000000 -0.052844
-63780.000000 -0.031392
-63720.000000 -0.012941
-63660.000000 -0.016492
-63600.000000 0.018956
-63540.000000 -0.003598
-63480.000000 0.021847
-63420.000000 0.005290
-63360.000000 0.003731
-63300.000000 0.011171
-63240.000000 -0.016390
-63180.000000 0.000047
-63120.000000 -0.025518
-63060.000000 -0.017084
-63000.000000 -0.022651
-62940.000000 -0.025220
-62880.000000 -0.017790
-62820.000000 -0.028361
-62760.000000 -0.013934
-62700.000000 -0.025507
-62640.000000 -0.009082
-62580.000000 -0.006658
-62520.000000 0.000765
-62460.000000 0.015187
-62400.000000 0.004608
-62340.000000 0.021027
-62280.000000 0.001445
-62220.000000 0.009862
-62160.000000 0.006276
-62100.000000 0.000689
-62040.000000 0.006099
-61980.000000 -0.007493
-61920.000000 0.000913
-61860.000000 -0.007685
-61800.000000 0.002714
-61740.000000 0.003110
-61680.000000 0.002501
-61620.000000 0.011888
-61560.000000 0.006270
-61500.000000 0.018647
-61440.000000 0.016020
-61380.000000 0.022387
-61320.000000 0.024749
-61260.000000 0.022105
-61200.000000 0.028455
-61140.000000 0.018799
-61080.000000 0.025137
-61020.000000 0.020469
-60960.000000 0.019794
-60900.000000 0.019112
-60840.000000 0.008422
-60780.000000 0.010725
-60720.000000 0.001020
-60660.000000 0.004307
-60600.000000 0.004585
-60540.000000 -0.001145
-60480.000000 0.001116
-60420.000000 -0.005633
-60360.000000 -0.003391
-60300.000000 -0.007159
-60240.000000 -0.004937
-60180.000000 -0.002726
-60120.000000 -0.004526
-60060.000000 0.001662
-60000.000000 -0.002162
-59940.000000 -0.000998
-59880.000000 -0.007847
-59820.000000 -0.008709
-59760.000000 -0.008583
-59700.000000 -0.010471
-59640.000000 -0.005372
-59580.000000 -0.005286
-59520.000000 0.004767
-59460.000000 0.004820
-59400.000000 0.001860
-59340.000000 -0.001151
-59280.000000 -0.008143
-59220.000000 -0.005148
-59160.000000 -0.013167
-59100.000000 -0.008198
-59040.000000 -0.009242
-58980.000000 -0.008299
-58920.000000 -0.001369
-58860.000000 -0.002452
-58800.000000 0.002453
-58740.000000 0.001344
-58680.000000 0.001222
-58620.000000 0.002086
-58560.000000 0.002026
-58500.000000 0.003865
-58440.000000 0.002689
-58380.000000 0.003499
-58320.000000 -0.001706
-58260.000000 -0.000925
-58200.000000 -0.003158
-58140.000000 -0.004405
-58080.000000 -0.002667
-58020.000000 -0.007943
-57960.000000 -0.005232
-57900.000000 -0.013535
-57840.000000 -0.017852
-57780.000000 -0.014183
-57720.000000 -0.018526
-57660.000000 -0.015882
-57600.000000 -0.009251
-57540.000000 -0.004633
-57480.000000 -0.000027
-57420.000000 0.003567
-57360.000000 0.007148
-57300.000000 0.004717
-57240.000000 0.006273
-57180.000000 0.004816
-57120.000000 0.011347
-57060.000000 0.016864
-57000.000000 0.024368
-56940.000000 -0.028140
-56880.000000 -0.035662
-56820.000000 -0.021198
-56760.000000 -0.055746
-56700.000000 -0.019308
-56640.000000 -0.053883
-56580.000000 -0.042471
-56520.000000 -0.029072
-56460.000000 -0.041686
-56400.000000 -0.002284
-56340.000000 -0.030930
-56280.000000 -0.000589
-56220.000000 -0.014261
-56160.000000 0.000053
-56100.000000 0.000354
-56040.000000 -0.014359
-55980.000000 0.009916
-55920.000000 -0.008824
-55860.000000 0.000424
-55800.000000 -0.007342
-55740.000000 -0.002122
-55680.000000 0.002085
-55620.000000 0.008279
-55560.000000 0.012460
-55500.000000 -0.000372
-55440.000000 0.007783
-55380.000000 -0.003074
-55320.000000 0.002057
-55260.000000 0.005177
-55200.000000 -0.011715
-55140.000000 0.001383
-55080.000000 -0.007530
-55020.000000 -0.000452
-54960.000000 -0.002384
-54900.000000 0.004675
-54840.000000 0.014725
-54780.000000 0.010766
-54720.000000 0.032800
-54660.000000 0.019825
-54600.000000 0.028843
-54540.000000 0.025853
-54480.000000 0.016856
-54420.000000 0.021852
-54360.000000 0.007841
-54300.000000 0.011824
-54240.000000 0.007800
-54180.000000 0.007771
-54120.000000 0.011736
-54060.000000 0.007695
-54000.000000 0.013650
-53940.000000 0.008599
-53880.000000 0.011544
-53820.000000 0.004484
-53760.000000 0.005419
-53700.000000 0.006350
-53640.000000 0.006277
-53580.000000 0.013200
-53520.000000 0.008119
-53460.000000 0.013034
-53400.000000 0.010945
-53340.000000 0.012853
-53280.000000 0.010757
-53220.000000 0.000657
-53160.000000 0.004555
-53100.000000 -0.004552
-53040.000000 -0.007661
-52980.000000 -0.012774
-52920.000000 -0.019889
-52860.000000 -0.016008
-52800.000000 -0.021129
-52740.000000 -0.016253
-52680.000000 -0.014379
-52620.000000 -0.010508
-52560.000000 -0.007639
-52500.000000 -0.008771
-52440.000000 -0.004905
-52380.000000 -0.006040
-52320.000000 -0.010176
-52260.000000 -0.013314
-52200.000000 -0.018453
-52140.000000 -0.029593
-52080.000000 -0.032735
-52020.000000 -0.046878
-51960.000000 -0.050022
-51900.000000 -0.064168
-51840.000000 -0.063317
-51780.000000 -0.060467
-51720.000000 -0.043620
-51660.000000 -0.068776
-51600.000000 0.004066
-51540.000000 -0.023095
-51480.000000 -0.000259
-51420.000000 0.024574
-51360.000000 -0.024596
-51300.000000 0.033231
-51240.000000 0.000055
-51180.000000 0.028875
-51120.000000 -0.001309
-51060.000000 -0.014496
-51000.000000 -0.015688
-50940.000000 -0.036885
-50880.000000 0.022914
-50820.000000 -0.033293
-50760.000000 0.022495
-50700.000000 0.011278
-50640.000000 0.000054
-50580.000000 0.037825
-50520.000000 0.013589
-50460.000000 0.055347
-50400.000000 0.021098
-50340.000000 0.047843
-50280.000000 0.020580
-50220.000000 0.026311
-50160.000000 0.028033
-50100.000000 -0.011253
-50040.000000 0.029453
-49980.000000 -0.020849
-49920.000000 -0.004162
-49860.000000 -0.015484
-49800.000000 -0.020816
-49740.000000 0.008841
-49680.000000 -0.011513
-49620.000000 0.025121
-49560.000000 -0.002256
-49500.000000 0.019355
-49440.000000 0.024953
-49380.000000 0.018539
-49320.000000 0.033112
-49260.000000 0.006673
-49200.000000 0.024221
-49140.000000 0.004756
-49080.000000 0.007279
-49020.000000 -0.001212
-48960.000000 -0.002715
-48900.000000 0.010769
-48840.000000 -0.008760
-48780.000000 0.011698
-48720.000000 -0.007856
-48660.000000 0.001578
-48600.000000 0.002999
-48540.000000 -0.012592
-48480.000000 -0.003195
-48420.000000 -0.024809
-48360.000000 -0.014436
-48300.000000 -0.026073
-48240.000000 -0.019721
-48180.000000 -0.018380
-48120.000000 -0.026049
-48060.000000 -0.012728
-48000.000000 -0.020416
-47940.000000 -0.005114
-47880.000000 -0.001820
-47820.000000 0.004466
-47760.000000 0.017742
-47700.000000 0.014011
-47640.000000 -0.001728
-47580.000000 0.007524
-47520.000000 0.004769
-47460.000000 0.005007
-47400.000000 -0.003763
-47340.000000 0.001461
-47280.000000 -0.005323
-47220.000000 -0.018113
-47160.000000 0.002090
-47100.000000 -0.020714
-47040.000000 -0.016523
-46980.000000 0.002661
-46920.000000 -0.021161
-46860.000000 0.006011
-46800.000000 -0.006822
-46740.000000 0.008338
-46680.000000 0.013492
-46620.000000 0.008640
-46560.000000 0.006783
-46500.000000 0.000919
-46440.000000 0.012049
-46380.000000 -0.010827
-46320.000000 0.005291
-46260.000000 -0.000597
-46200.000000 -0.006492
-46140.000000 0.008607
-46080.000000 -0.006300
-46020.000000 0.002786
-45960.000000 -0.003134
-45900.000000 -0.002061
-45840.000000 -0.003995
-45780.000000 -0.014937
-45720.000000 -0.008887
-45660.000000 -0.022844
-45600.000000 -0.003810
-45540.000000 -0.013784
-45480.000000 -0.012766
-45420.000000 -0.001758
-45360.000000 -0.002758
-45300.000000 0.012234
-45240.000000 0.011217
-45180.000000 0.017192
-45120.000000 0.009158
-45060.000000 0.016117
-45000.000000 0.005068
-44940.000000 -0.001988
-44880.000000 -0.000052
-44820.000000 -0.019123
-44760.000000 -0.015201
-44700.000000 -0.020286
-44640.000000 -0.025379
-44580.000000 -0.019478
-44520.000000 -0.022584
-44460.000000 -0.017696
-44400.000000 -0.012815
-44340.000000 -0.006940
-44280.000000 -0.003088
-44220.000000 0.006775
-44160.000000 0.012633
-44100.000000 0.011467
-44040.000000 0.017315
-43980.000000 0.015158
-43920.000000 0.015997
-43860.000000 0.011832
-43800.000000 0.008663
-43740.000000 0.007489
-43680.000000 0.004312
-43620.000000 0.007131
-43560.000000 0.003946
-43500.000000 0.008759
-43440.000000 0.009569
-43380.000000 0.009376
-43320.000000 0.016181
-43260.000000 0.013985
-43200.000000 0.019787
-43140.000000 0.019588
-43080.000000 0.019389
-43020.000000 0.016190
-42960.000000 0.009992
-42900.000000 0.004795
-42840.000000 -0.001400
-42780.000000 -0.002592
-42720.000000 -0.009782
-42660.000000 -0.011967
-42600.000000 -0.011149
-42540.000000 -0.012326
-42480.000000 -0.007497
-42420.000000 -0.004663
-42360.000000 -0.003823
-42300.000000 -0.000976
-42240.000000 0.001877
-42180.000000 0.002737
-42120.000000 0.001604
-42060.000000 0.006478
-42000.000000 0.003359
-41940.000000 0.003246
-41880.000000 0.002140
-41820.000000 -0.004961
-41760.000000 -0.005056
-41700.000000 -0.010146
-41640.000000 -0.009231
-41580.000000 -0.007312
-41520.000000 -0.005390
-41460.000000 -0.004463
-41400.000000 -0.004534
-41340.000000 -0.006601
-41280.000000 -0.009666
-41220.000000 -0.013729
-41160.000000 -0.014789
-41100.000000 -0.010847
-41040.000000 -0.006904
-40980.000000 -0.002958
-40920.000000 0.006989
-40860.000000 0.010938
-40800.000000 0.016888
-40740.000000 0.018841
-40680.000000 0.014795
-40620.000000 0.009752
-40560.000000 0.003710
-40500.000000 -0.002331
-40440.000000 -0.009369
-40380.000000 -0.014406
-40320.000000 -0.018442
-40260.000000 -0.023476
-40200.000000 -0.022510
-40140.000000 -0.022543
-40080.000000 -0.013575
-40020.000000 -0.006608
-39960.000000 0.000359
-39900.000000 0.010325
-39840.000000 0.016290
-39780.000000 0.021254
-39720.000000 0.021215
-39660.000000 0.020175
-39600.000000 0.014131
-39540.000000 0.010085
-39480.000000 0.007035
-39420.000000 0.002981
-39360.000000 0.003922
-39300.000000 0.002859
-39240.000000 0.003790
-39180.000000 0.006716
-39120.000000 0.007636
-39060.000000 0.010549
-39000.000000 0.013455
-38940.000000 0.015355
-38880.000000 0.019248
-38820.000000 0.022134
-38760.000000 0.022013
-38700.000000 0.019886
-38640.000000 0.015753
-38580.000000 0.007614
-38520.000000 -0.001531
-38460.000000 -0.010681
-38400.000000 -0.017837
-38340.000000 -0.023997
-38280.000000 -0.027162
-38220.000000 -0.029331
-38160.000000 -0.026504
-38100.000000 -0.020680
-38040.000000 -0.012860
-37980.000000 -0.003043
-37920.000000 0.005771
-37860.000000 0.015583
-37800.000000 0.019393
-37740.000000 0.022200
-37680.000000 0.020006
-37620.000000 0.013811
-37560.000000 0.001615
-37500.000000 -0.009581
-37440.000000 -0.020777
-37380.000000 -0.029971
-37320.000000 -0.035164
-37260.000000 -0.035354
-37200.000000 -0.035540
-37140.000000 -0.030723
-37080.000000 -0.024900
-37020.000000 -0.019072
-36960.000000 -0.013237
-36900.000000 -0.008396
-36840.000000 -0.008547
-36780.000000 -0.012691
-36720.000000 -0.019826
-36660.000000 -0.026952
-36600.000000 -0.031070
-36540.000000 -0.034177
-36480.000000 -0.035275
-36420.000000 -0.034363
-36360.000000 -0.033441
-36300.000000 -0.028507
-36240.000000 -0.020563
-36180.000000 -0.017608
-36120.000000 -0.009642
-36060.000000 -0.003666
-36000.000000 0.002322
-35940.000000 0.009320
-35880.000000 0.014329
-35820.000000 0.018349
-35760.000000 0.019379
-35700.000000 0.018419
-35640.000000 0.017470
-35580.000000 0.016531
-35520.000000 0.013602
-35460.000000 0.011684
-35400.000000 0.010776
-35340.000000 0.009878
-35280.000000 0.011991
-35220.000000 0.014114
-35160.000000 0.019248
-35100.000000 0.027393
-35040.000000 0.029548
-34980.000000 0.031715
-34920.000000 0.028892
-34860.000000 0.025081
-34800.000000 0.015280
-34740.000000 0.006490
-34680.000000 -0.001288
-34620.000000 -0.009056
-34560.000000 -0.011812
-34500.000000 -0.014558
-34440.000000 -0.014292
-34380.000000 -0.012016
-34320.000000 -0.007729
-34260.000000 -0.004430
-34200.000000 -0.001121
-34140.000000 0.004199
-34080.000000 0.004531
-34020.000000 0.005873
-33960.000000 0.006227
-33900.000000 0.007591
-33840.000000 0.009967
-33780.000000 0.010353
-33720.000000 0.012751
-33660.000000 0.014158
-33600.000000 0.017577
-33540.000000 0.021005
-33480.000000 0.021442
-33420.000000 0.021889
-33360.000000 0.023345
-33300.000000 0.020809
-33240.000000 0.021280
-33180.000000 0.021759
-33120.000000 0.020246
-33060.000000 0.019740
-33000.000000 0.016241
-32940.000000 0.012750
-32880.000000 0.008266
-32820.000000 0.004789
-32760.000000 0.001320
-32700.000000 -0.002142
-32640.000000 -0.007595
-32580.000000 -0.013041
-32520.000000 -0.013478
-32460.000000 -0.015908
-32400.000000 -0.014329
-32340.000000 -0.012743
-32280.000000 -0.013150
-32220.000000 -0.012550
-32160.000000 -0.013942
-32100.000000 -0.014329
-32040.000000 -0.013709
-31980.000000 -0.016083
-31920.000000 -0.016451
-31860.000000 -0.013814
-31800.000000 -0.012173
-31740.000000 -0.005527
-31680.000000 0.001124
-31620.000000 0.006777
-31560.000000 0.013434
-31500.000000 0.017094
-31440.000000 0.017756
-31380.000000 0.016420
-31320.000000 0.012086
-31260.000000 0.004753
-31200.000000 -0.003578
-31140.000000 -0.010909
-31080.000000 -0.021239
-31020.000000 -0.024567
-30960.000000 -0.026896
-30900.000000 -0.024223
-30840.000000 -0.020550
-30780.000000 -0.016877
-30720.000000 -0.012203
-30660.000000 -0.007528
-30600.000000 -0.004854
-30540.000000 -0.003179
-30480.000000 -0.003505
-30420.000000 -0.005831
-30360.000000 -0.006157
-30300.000000 -0.007483
-30240.000000 -0.007810
-30180.000000 -0.005137
-30120.000000 -0.003464
-30060.000000 -0.000792
-30000.000000 -0.000120
-29940.000000 -0.001448
-29880.000000 -0.004776
-29820.000000 -0.006103
-29760.000000 -0.008431
-29700.000000 -0.010759
-29640.000000 -0.011086
-29580.000000 -0.010413
-29520.000000 -0.007740
-29460.000000 -0.002067
-29400.000000 0.001607
-29340.000000 0.005281
-29280.000000 0.006956
-29220.000000 0.008632
-29160.000000 0.008309
-29100.000000 0.004987
-29040.000000 0.002668
-28980.000000 -0.003649
-28920.000000 -0.010963
-28860.000000 -0.014274
-28800.000000 -0.015582
-28740.000000 -0.016885
-28680.000000 -0.014184
-28620.000000 -0.006478
-28560.000000 -0.002768
-28500.000000 0.000948
-28440.000000 0.003668
-28380.000000 0.004395
-28320.000000 0.005126
-28260.000000 0.003863
-28200.000000 0.002606
-28140.000000 0.002355
-28080.000000 0.001110
-28020.000000 0.001872
-27960.000000 0.003640
-27900.000000 0.004415
-27840.000000 0.006197
-27780.000000 0.008985
-27720.000000 0.012781
-27660.000000 0.013584
-27600.000000 0.015395
-27540.000000 0.020213
-27480.000000 0.023039
-27420.000000 0.024873
-27360.000000 0.026715
-27300.000000 0.027566
-27240.000000 0.027425
-27180.000000 0.027295
-27120.000000 0.025174
-27060.000000 0.022063
-27000.000000 0.019962
-26940.000000 0.016873
-26880.000000 0.013794
-26820.000000 0.013726
-26760.000000 0.014669
-26700.000000 0.015624
-26640.000000 0.014589
-26580.000000 0.011564
-26520.000000 0.007550
-26460.000000 0.002547
-26400.000000 -0.006447
-26340.000000 -0.014431
-26280.000000 -0.022406
-26220.000000 -0.028371
-26160.000000 -0.031328
-26100.000000 -0.029277
-26040.000000 -0.025174
-25980.000000 -0.021113
-25920.000000 -0.015044
-25860.000000 -0.008969
-25800.000000 -0.004887
-25740.000000 -0.003800
-25680.000000 -0.001706
-25620.000000 0.000393
-25560.000000 0.002497
-25500.000000 0.003606
-25440.000000 0.005720
-25380.000000 0.006839
-25320.000000 0.009962
-25260.000000 0.010091
-25200.000000 0.006226
-25140.000000 0.003365
-25080.000000 -0.001489
-25020.000000 -0.003338
-24960.000000 -0.003181
-24900.000000 -0.003018
-24840.000000 -0.001849
-24780.000000 -0.002674
-24720.000000 -0.003493
-24660.000000 -0.007305
-24600.000000 -0.010111
-24540.000000 -0.013910
-24480.000000 -0.012703
-24420.000000 -0.010488
-24360.000000 -0.009267
-24300.000000 -0.006039
-24240.000000 -0.002804
-24180.000000 -0.000561
-24120.000000 0.002688
-24060.000000 0.001945
-24000.000000 0.000209
-23940.000000 -0.001521
-23880.000000 -0.003243
-23820.000000 -0.003959
-23760.000000 -0.003668
-23700.000000 -0.004370
-23640.000000 -0.006066
-23580.000000 -0.008755
-23520.000000 -0.012438
-23460.000000 -0.013114
-23400.000000 -0.010784
-23340.000000 -0.008449
-23280.000000 -0.004107
-23220.000000 0.001240
-23160.000000 0.005593
-23100.000000 0.010950
-23040.000000 0.014312
-22980.000000 0.015677
-22920.000000 0.016046
-22860.000000 0.014418
-22800.000000 0.011795
-22740.000000 0.008174
-22680.000000 0.003555
-22620.000000 -0.002063
-22560.000000 -0.008681
-22500.000000 -0.016298
-22440.000000 -0.021915
-22380.000000 -0.022533
-22320.000000 -0.021152
-22260.000000 -0.015772
-22200.000000 -0.010393
-22140.000000 -0.008016
-22080.000000 -0.004640
-22020.000000 -0.004267
-21960.000000 -0.000896
-21900.000000 0.002473
-21840.000000 0.006839
-21780.000000 0.011203
-21720.000000 0.013564
-21660.000000 0.013922
-21600.000000 0.014294
-21540.000000 0.010647
-21480.000000 0.004998
-21420.000000 -0.001654
-21360.000000 -0.005308
-21300.000000 -0.006964
-21240.000000 -0.004622
-21180.000000 -0.001282
-21120.000000 0.004057
-21060.000000 0.009394
-21000.000000 0.011730
-20940.000000 0.013066
-20880.000000 0.016401
-20820.000000 0.018735
-20760.000000 0.018070
-20700.000000 0.016405
-20640.000000 0.009740
-20580.000000 0.005077
-20520.000000 0.001414
-20460.000000 0.001755
-20400.000000 0.002094
-20340.000000 0.003436
-20280.000000 0.005780
-20220.000000 0.010127
-20160.000000 0.014478
-20100.000000 0.018831
-20040.000000 0.021188
-19980.000000 0.021549
-19920.000000 0.016913
-19860.000000 0.014281
-19800.000000 0.009653
-19740.000000 0.006030
-19680.000000 0.001410
-19620.000000 -0.006205
-19560.000000 -0.011816
-19500.000000 -0.015423
-19440.000000 -0.017026
-19380.000000 -0.016624
-19320.000000 -0.016219
-19260.000000 -0.014809
-19200.000000 -0.013396
-19140.000000 -0.013979
-19080.000000 -0.013560
-19020.000000 -0.012137
-18960.000000 -0.011711
-18900.000000 -0.011282
-18840.000000 -0.010851
-18780.000000 -0.014418
-18720.000000 -0.019981
-18660.000000 -0.024542
-18600.000000 -0.031100
-18480.000000 -0.041206
-18420.000000 -0.041754
-18360.000000 -0.038299
-18300.000000 -0.031840
-18240.000000 -0.024378
-18180.000000 -0.011913
-18120.000000 -0.003444
-18060.000000 0.005027
-18000.000000 0.012502
-17940.000000 0.013980
-17880.000000 0.012461
-17820.000000 0.005945
-17760.000000 -0.000568
-17700.000000 -0.007078
-17640.000000 -0.015586
-17580.000000 -0.023091
-17520.000000 -0.026593
-17460.000000 -0.029092
-17340.000000 -0.021085
-17280.000000 -0.012578
-17220.000000 -0.000070
-17160.000000 0.009440
-17100.000000 0.018952
-17040.000000 0.021464
-16980.000000 0.021978
-16920.000000 0.020493
-16860.000000 0.016009
-16800.000000 0.014526
-16740.000000 0.013043
-16680.000000 0.014561
-16620.000000 0.020079
-16560.000000 0.025597
-16500.000000 0.030116
-16440.000000 0.032634
-16380.000000 0.032151
-16320.000000 0.030666
-16260.000000 0.028181
-16200.000000 0.020693
-16140.000000 0.016203
-16080.000000 0.009711
-16020.000000 0.004217
-15960.000000 -0.001280
-15900.000000 -0.002780
-15840.000000 -0.002283
-15780.000000 0.000212
-15720.000000 0.002703
-15660.000000 0.004192
-15600.000000 0.003677
-15540.000000 0.002159
-15480.000000 0.000637
-15420.000000 -0.001888
-15360.000000 -0.004417
-15300.000000 -0.005950
-15120.000000 -0.006573
-15060.000000 -0.004123
-15000.000000 -0.002678
-14940.000000 -0.002237
-14880.000000 -0.000802
-14820.000000 -0.000372
-14760.000000 -0.000947
-14700.000000 -0.000527
-14640.000000 -0.000112
-14580.000000 -0.001703
-14520.000000 -0.002299
-14460.000000 -0.001901
-14400.000000 0.000492
-14340.000000 0.002879
-14280.000000 0.005262
-14220.000000 0.007639
-14160.000000 0.007010
-14100.000000 0.005377
-14040.000000 0.003739
-13920.000000 -0.006552
-13860.000000 -0.010204
-13800.000000 -0.015862
-13740.000000 -0.017524
-13680.000000 -0.017190
-13620.000000 -0.016861
-13560.000000 -0.014537
-13500.000000 -0.010216
-13440.000000 -0.008900
-13380.000000 -0.006587
-13320.000000 -0.004279
-13260.000000 -0.001973
-13200.000000 -0.000672
-13140.000000 -0.000374
-13080.000000 -0.000079
-13020.000000 0.000213
-12960.000000 0.002502
-12900.000000 0.004788
-12720.000000 0.003625
-12660.000000 0.000897
-12600.000000 -0.003835
-12540.000000 -0.004572
-12480.000000 -0.006313
-12420.000000 -0.004060
-12360.000000 -0.002812
-12300.000000 0.002429
-12240.000000 0.005664
-12180.000000 0.009892
-12120.000000 0.011113
-12060.000000 0.010327
-12000.000000 0.006533
-11940.000000 0.001732
-11880.000000 -0.005076
-11820.000000 -0.012892
-11760.000000 -0.019715
-11700.000000 -0.027544
-11640.000000 -0.031381
-11580.000000 -0.032224
-11520.000000 -0.032074
-11460.000000 -0.024930
-11400.000000 -0.018792
-11340.000000 -0.008660
-11280.000000 -0.000534
-11220.000000 0.006586
-11160.000000 0.008700
-11100.000000 0.005818
-11040.000000 -0.000075
-10980.000000 -0.004975
-10920.000000 -0.008881
-10860.000000 -0.014793
-10800.000000 -0.018711
-10740.000000 -0.018673
-10680.000000 -0.015606
-10620.000000 -0.007545
-10560.000000 0.000512
-10500.000000 0.009563
-10440.000000 0.017611
-10380.000000 0.025654
-10320.000000 0.031693
-10260.000000 0.033729
-10200.000000 0.032760
-10140.000000 0.025787
-10080.000000 0.019810
-10020.000000 0.013830
-9960.000000 0.003846
-9900.000000 -0.002141
-9840.000000 -0.006131
-9780.000000 -0.008122
-9720.000000 -0.007116
-9660.000000 -0.003111
-9600.000000 0.003893
-9540.000000 0.014895
-9480.000000 0.021897
-9420.000000 0.029899
-9360.000000 0.034900
-9300.000000 0.034900
-9240.000000 0.032899
-9180.000000 0.025897
-9120.000000 0.018893
-9060.000000 0.006888
-9000.000000 -0.001119
-8940.000000 -0.010128
-8880.000000 -0.016140
-8820.000000 -0.019155
-8760.000000 -0.017173
-8700.000000 -0.011194
-8640.000000 -0.002220
-8580.000000 0.006750
-8520.000000 0.017715
-8460.000000 0.026675
-8400.000000 0.033630
-8340.000000 0.039578
-8280.000000 0.039521
-8220.000000 0.037458
-8160.000000 0.032388
-8100.000000 0.025313
-8040.000000 0.017231
-7920.000000 0.009047
-7860.000000 0.008947
-7800.000000 0.007840
-7740.000000 0.004727
-7680.000000 0.000608
-7620.000000 -0.005516
-7560.000000 -0.009647
-7500.000000 -0.012770
-7440.000000 -0.016909
-7380.000000 -0.019053
-7320.000000 -0.022203
-7260.000000 -0.023359
-7200.000000 -0.024520
-7140.000000 -0.021686
-7080.000000 -0.021857
-7020.000000 -0.019034
-6960.000000 -0.017216
-6900.000000 -0.014402
-6840.000000 -0.007595
-6780.000000 -0.001792
-6720.000000 0.006005
-6660.000000 0.006797
-6600.000000 0.004583
-6540.000000 -0.001637
-6480.000000 -0.006863
-6420.000000 -0.011096
-6360.000000 -0.015334
-6300.000000 -0.018530
-6240.000000 -0.023781
-6180.000000 -0.028039
-6120.000000 -0.027303
-6060.000000 -0.024576
-6000.000000 -0.011855
-5940.000000 -0.003143
-5880.000000 0.009562
-5820.000000 0.023258
-5760.000000 0.029945
-5700.000000 0.037623
-5640.000000 0.039291
-5580.000000 0.037950
-5520.000000 0.028598
-5460.000000 0.016235
-5400.000000 0.003860
-5340.000000 -0.004526
-5280.000000 -0.009924
-5220.000000 -0.016335
-5160.000000 -0.017667
-5100.000000 -0.017103
-5040.000000 -0.017553
-4980.000000 -0.018018
-4920.000000 -0.013496
-4860.000000 -0.012988
-4800.000000 -0.010495
-4740.000000 -0.007017
-4680.000000 -0.009553
-4620.000000 -0.005105
-4560.000000 -0.000672
-4500.000000 0.007745
-4440.000000 0.020147
-4380.000000 0.029533
-4320.000000 0.038905
-4260.000000 0.043262
-4200.000000 0.048605
-4140.000000 0.050935
-4080.000000 0.050251
-4020.000000 0.043554
-3960.000000 0.036846
-3900.000000 0.021126
-3840.000000 0.007395
-3780.000000 -0.006346
-3720.000000 -0.023097
-3660.000000 -0.032858
-3600.000000 -0.039627
-3540.000000 -0.043404
-3480.000000 -0.040189
-3420.000000 -0.030980
-3300.000000 -0.004581
-3240.000000 0.012612
-3180.000000 0.024801
-3120.000000 0.030988
-3060.000000 0.030172
-3000.000000 0.026355
-2940.000000 0.016538
-2880.000000 0.001720
-2820.000000 -0.016098
-2760.000000 -0.028914
-2700.000000 -0.039729
-2640.000000 -0.041542
-2580.000000 -0.038351
-2520.000000 -0.024157
-2460.000000 -0.008959
-2400.000000 0.005244
-2340.000000 0.018453
-2280.000000 0.027667
-2220.000000 0.033888
-2160.000000 0.035116
-2100.000000 0.034350
-2040.000000 0.027591
-1980.000000 0.020839
-1920.000000 0.009094
-1860.000000 0.000356
-1800.000000 -0.006375
-1740.000000 -0.014100
-1680.000000 -0.015817
-1620.000000 -0.016527
-1560.000000 -0.015231
-1500.000000 -0.012927
-1440.000000 -0.008616
-1380.000000 -0.006299
-1320.000000 -0.004974
-1260.000000 -0.004643
-1200.000000 -0.005305
-1140.000000 -0.006961
-1080.000000 -0.008611
-1020.000000 -0.008255
-960.000000 -0.007894
-900.000000 -0.007528
-840.000000 -0.005158
-780.000000 -0.009784
-720.000000 -0.012407
-660.000000 -0.005027
-600.000000 0.003356
-540.000000 0.007741
-480.000000 0.013128
-420.000000 0.013517
-360.000000 0.011907
-300.000000 0.013298
-240.000000 0.011689
-180.000000 0.008081
-120.000000 0.001473
-60.000000 -0.006135
0.000000 -0.002742
60.000000 0.001651
120.000000 0.004044
180.000000 0.012437
240.000000 0.016832
300.000000 0.020227
360.000000 0.022623
420.000000 0.022021
480.000000 0.018420
540.000000 0.016821
600.000000 0.007223
660.000000 0.000628
720.000000 0.002034
780.000000 0.002442
840.000000 0.012852
900.000000 0.013264
960.000000 0.002679
1020.000000 -0.001905
1080.000000 -0.002487
1140.000000 -0.003066
1200.000000 -0.002643
1260.000000 -0.004218
1320.000000 -0.006791
1380.000000 -0.004361
1440.000000 0.000072
1500.000000 0.004506
1560.000000 0.004944
1620.000000 -0.000617
1680.000000 -0.007175
1740.000000 -0.011731
1800.000000 -0.021285
1860.000000 -0.022837
1920.000000 -0.019388
1980.000000 -0.016937
2040.000000 -0.013486
2100.000000 -0.007033
2160.000000 0.002420
2220.000000 0.010873
2280.000000 0.018328
2340.000000 0.016783
2400.000000 0.012238
2460.000000 0.003694
2520.000000 -0.003849
2580.000000 -0.009391
2640.000000 -0.012932
2700.000000 -0.014472
2760.000000 -0.012011
2820.000000 -0.008549
2880.000000 -0.001084
2940.000000 0.004382
3000.000000 0.008850
3060.000000 0.013319
3120.000000 0.011791
3180.000000 0.004265
3240.000000 -0.003259
3300.000000 -0.008782
3360.000000 -0.017302
3420.000000 -0.020822
3480.000000 -0.027339
3540.000000 -0.030855
3600.000000 -0.030370
3660.000000 -0.024883
3720.000000 -0.017395
3780.000000 -0.008905
3840.000000 -0.004414
3900.000000 0.002080
3960.000000 0.005574
4020.000000 0.006071
4080.000000 0.006570
4140.000000 0.005070
4200.000000 0.003609
4260.000000 0.001112
4320.000000 -0.004382
4380.000000 -0.004876
4440.000000 -0.003368
4500.000000 0.000140
4560.000000 0.002650
4620.000000 0.003162
4680.000000 0.006675
4740.000000 0.010190
4800.000000 0.014707
4860.000000 0.019226
4920.000000 0.019748
4980.000000 0.017272
5040.000000 0.011800
5100.000000 0.007331
5160.000000 -0.000136
5220.000000 -0.003599
5280.000000 -0.005060
5340.000000 -0.006517
5400.000000 -0.006971
5460.000000 -0.006421
5520.000000 -0.003868
5580.000000 0.000688
5640.000000 0.006248
5700.000000 0.009812
5760.000000 0.014380
5820.000000 0.014952
5880.000000 0.014529
5940.000000 0.014111
6000.000000 0.011697
6060.000000 0.006289
6120.000000 0.001887
6180.000000 -0.003510
6240.000000 -0.007902
6300.000000 -0.010287
6360.000000 -0.012666
6420.000000 -0.014039
6480.000000 -0.015405
6540.000000 -0.015764
6600.000000 -0.013116
6660.000000 -0.007460
6720.000000 -0.003796
6780.000000 -0.000124
6840.000000 -0.001444
6900.000000 -0.004755
6960.000000 -0.008058
7020.000000 -0.010352
7080.000000 -0.010638
7140.000000 -0.008916
7200.000000 -0.005185
7260.000000 -0.000445
7320.000000 0.005302
7380.000000 0.010058
7440.000000 0.012822
7500.000000 0.013594
7560.000000 0.013373
7620.000000 0.010161
7680.000000 0.007955
7740.000000 0.006758
7800.000000 0.007567
7860.000000 0.007383
7920.000000 0.006205
7980.000000 0.004035
8040.000000 0.003870
8100.000000 0.003712
8160.000000 0.004560
8220.000000 0.005415
8280.000000 0.005276
8340.000000 0.002143
8400.000000 0.000016
8460.000000 -0.005104
8520.000000 -0.006217
8580.000000 -0.006323
8640.000000 -0.006422
8700.000000 -0.005513
8760.000000 0.000404
8820.000000 0.008329
8880.000000 0.013264
8940.000000 0.018208
9000.000000 0.021161
9060.000000 0.014125
9120.000000 0.007099
9180.000000 0.000084
9240.000000 -0.010920
9300.000000 -0.019912
9360.000000 -0.028893
9420.000000 -0.034860
9480.000000 -0.038816
9540.000000 -0.039758
9600.000000 -0.039688
9660.000000 -0.037605
9720.000000 -0.032509
9780.000000 -0.028401
9840.000000 -0.020279
9900.000000 -0.012146
9960.000000 -0.000000
10020.000000 0.010158
10080.000000 0.017360
10140.000000 0.023544
10200.000000 0.025739
10260.000000 0.025945
10320.000000 0.024162
10380.000000 0.019390
10440.000000 0.012627
10500.000000 0.005875
10560.000000 0.000132
10620.000000 -0.004601
10680.000000 -0.004325
10740.000000 -0.006040
10800.000000 -0.005746
10860.000000 -0.004444
10920.000000 -0.004132
10980.000000 -0.003812
11040.000000 -0.002484
11100.000000 -0.001146
11160.000000 0.000199
11220.000000 0.000553
11280.000000 -0.000085
11340.000000 -0.002715
11400.000000 -0.005337
11460.000000 -0.009951
11520.000000 -0.013558
11580.000000 -0.015157
11640.000000 -0.013749
11700.000000 -0.009333
11760.000000 -0.001910
11820.000000 0.004521
11880.000000 0.011959
11940.000000 0.013404
12000.000000 0.012856
12060.000000 0.011315
12120.000000 0.010780
12180.000000 0.008252
12240.000000 0.007731
12300.000000 0.008215
12360.000000 0.008706
12420.000000 0.009202
12480.000000 0.010704
12540.000000 0.011212
12600.000000 0.011725
12660.000000 0.009243
12720.000000 0.007767
12780.000000 0.006295
12840.000000 0.004829
12900.000000 0.005368
12960.000000 0.002912
13020.000000 0.002461
13080.000000 0.003015
13140.000000 0.002574
13200.000000 0.002137
13260.000000 0.001684
13320.000000 0.000256
13380.000000 -0.005169
13440.000000 -0.005588
13500.000000 -0.007004
13560.000000 -0.004415
13620.000000 -0.001822
13680.000000 0.001776
13740.000000 0.008378
13800.000000 0.010986
13860.000000 0.012598
13920.000000 0.014215
13980.000000 0.012837
14040.000000 0.009465
14100.000000 0.006098
14160.000000 0.000737
14220.000000 -0.004619
14280.000000 -0.005969
14340.000000 -0.009313
14400.000000 -0.010651
14460.000000 -0.012983
14520.000000 -0.016309
14580.000000 -0.018629
14640.000000 -0.021942
14700.000000 -0.024249
14760.000000 -0.030549
14820.000000 -0.030843
14880.000000 -0.032130
14940.000000 -0.033411
15000.000000 -0.030685
15060.000000 -0.029952
15120.000000 -0.026213
15180.000000 -0.021468
15240.000000 -0.017717
15300.000000 -0.013960
15360.000000 -0.010197
15420.000000 -0.008430
15480.000000 -0.007657
15540.000000 -0.005880
15600.000000 -0.005097
15660.000000 -0.005310
15720.000000 -0.004519
15780.000000 -0.001722
15840.000000 0.002079
15900.000000 0.006885
15960.000000 0.015696
16020.000000 0.021511
16080.000000 0.025332
16140.000000 0.026157
16200.000000 0.022988
16260.000000 0.019823
16320.000000 0.012664
16380.000000 0.007510
16440.000000 0.000361
16500.000000 -0.000784
16560.000000 0.000076
16620.000000 -0.000059
16680.000000 0.007810
16740.000000 0.009684
16800.000000 0.015563
16860.000000 0.016446
16920.000000 0.018333
16980.000000 0.014225
17040.000000 0.010121
17100.000000 0.003021
17160.000000 -0.004074
17220.000000 -0.006165
17280.000000 -0.009253
17340.000000 -0.004336
17400.000000 -0.001416
17460.000000 0.003508
17520.000000 0.007435
17640.000000 0.009298
17700.000000 0.007235
17760.000000 0.003173
17820.000000 0.000115
17880.000000 -0.002941
17940.000000 -0.001995
18000.000000 -0.001047
18060.000000 -0.000096
18120.000000 -0.000143
18180.000000 0.001813
18240.000000 -0.001230
18300.000000 -0.001270
18360.000000 -0.003307
18420.000000 -0.007343
18480.000000 -0.007375
18540.000000 -0.011405
18600.000000 -0.009432
18660.000000 -0.006455
18720.000000 0.000525
18780.000000 0.006508
18840.000000 0.011496
18900.000000 0.014487
18960.000000 0.013483
19020.000000 0.012484
19080.000000 0.008490
19140.000000 0.003501
19200.000000 -0.000483
19260.000000 -0.004461
19320.000000 -0.004432
19380.000000 -0.005398
19440.000000 -0.003357
19500.000000 -0.003309
19560.000000 -0.001254
19620.000000 -0.000192
19680.000000 -0.001122
19740.000000 0.001955
19800.000000 0.001040
19860.000000 0.001133
19920.000000 -0.000766
19980.000000 -0.002658
20040.000000 -0.002541
20160.000000 -0.002283
20220.000000 -0.004143
20280.000000 -0.003995
20340.000000 -0.008839
20400.000000 -0.008675
20460.000000 -0.011504
20520.000000 -0.011326
20580.000000 -0.007140
20640.000000 -0.002948
20700.000000 0.004252
20760.000000 0.009458
20880.000000 0.011889
20940.000000 0.005113
21000.000000 0.004343
21060.000000 0.006577
21120.000000 0.005817
21180.000000 0.024062
21240.000000 -0.011689
21300.000000 -0.049436
21360.000000 -0.003179
21420.000000 -0.041919
21480.000000 -0.010655
21540.000000 -0.023389
21600.000000 -0.031119
21660.000000 0.002153
21720.000000 -0.034573
21780.000000 0.008704
21840.000000 -0.022017
21900.000000 -0.000737
21960.000000 -0.008455
22020.000000 -0.002171
22080.000000 0.019114
22140.000000 -0.008599
22200.000000 0.033690
22260.000000 0.004980
22320.000000 0.021272
22380.000000 0.006565
22440.000000 -0.011139
22500.000000 0.003159
22560.000000 -0.019541
22620.000000 -0.000238
22680.000000 -0.025932
22740.000000 -0.008624
22800.000000 -0.022312
22860.000000 -0.008998
22920.000000 0.005320
22980.000000 -0.006360
23040.000000 0.026964
23100.000000 0.009291
23160.000000 0.031620
23220.000000 0.023953
23280.000000 0.026288
23340.000000 0.032627
23400.000000 0.015968
23460.000000 0.028312
23520.000000 0.007659
23580.000000 0.019007
23640.000000 0.005358
23700.000000 0.012711
23760.000000 0.016065
23820.000000 -0.000580
23880.000000 0.017776
23940.000000 -0.000868
24000.000000 0.017488
24060.000000 0.006845
24120.000000 0.009202
24180.000000 0.013558
24240.000000 -0.005087
24300.000000 0.003267
24360.000000 -0.014379
24420.000000 -0.003028
24480.000000 -0.008678
24540.000000 -0.005331
24600.000000 -0.005986
24660.000000 -0.020644
24720.000000 -0.006306
24780.000000 -0.009970
24840.000000 -0.000637
24900.000000 -0.005307
24960.000000 -0.004981
25020.000000 0.005343
25080.000000 0.005663
25140.000000 0.020979
25200.000000 0.012293
25260.000000 0.013603
25320.000000 0.002910
25380.000000 -0.000787
25440.000000 -0.000486
25500.000000 -0.014189
25560.000000 -0.009895
25620.000000 -0.014603
25680.000000 -0.016315
25740.000000 -0.017030
25800.000000 -0.018748
25860.000000 -0.009469
25920.000000 -0.007193
25980.000000 0.006079
26040.000000 0.002347
26100.000000 0.006613
26160.000000 0.003874
26220.000000 -0.001867
26280.000000 -0.000613
26340.000000 -0.015362
26400.000000 -0.016115
26460.000000 -0.020872
26520.000000 -0.019633
26580.000000 -0.017398
26640.000000 -0.012167
26700.000000 -0.000941
26760.000000 0.000280
26820.000000 0.010497
26880.000000 0.009708
26940.000000 0.011915
27000.000000 0.013117
27060.000000 0.007314
27120.000000 0.007506
27180.000000 -0.002307
27240.000000 -0.004124
27300.000000 -0.007947
27360.000000 -0.007774
27420.000000 -0.007606
27480.000000 -0.007442
27540.000000 -0.005284
27600.000000 -0.007130
27660.000000 -0.003981
27720.000000 -0.004808
27780.000000 -0.000673
27840.000000 0.012458
27900.000000 0.031583
27960.000000 0.065702
28020.000000 0.048816
28080.000000 -0.028077
28140.000000 0.020024
28200.000000 -0.032881
28260.000000 -0.006794
28320.000000 -0.000713
28380.000000 -0.038640
28440.000000 -0.000575
28500.000000 -0.044517
28560.000000 0.009533
28620.000000 -0.003425
28680.000000 0.012608
28740.000000 0.024634
28800.000000 0.011651
28860.000000 0.046660
28920.000000 -0.000339
28980.000000 0.038654
29040.000000 0.008638
29100.000000 0.010615
29160.000000 -0.001417
29220.000000 -0.029456
29280.000000 -0.013503
29340.000000 -0.038559
29400.000000 -0.001622
29460.000000 -0.023694
29520.000000 -0.003773
29580.000000 0.002139
29640.000000 -0.000958
29700.000000 0.038936
29760.000000 0.014821
29820.000000 0.043697
29880.000000 0.034564
29940.000000 0.034422
30000.000000 0.028270
30060.000000 0.003109
30120.000000 0.012940
30180.000000 -0.020238
30240.000000 -0.000424
30300.000000 -0.017618
30360.000000 -0.014820
30420.000000 -0.003029
30480.000000 -0.009246
30540.000000 0.023531
30600.000000 0.005301
30660.000000 0.027064
30720.000000 0.011821
30780.000000 0.015571
30840.000000 0.015314
30900.000000 0.002051
30960.000000 0.015782
31020.000000 -0.006495
31080.000000 0.006222
31140.000000 -0.007068
31200.000000 -0.007364
31260.000000 0.001332
31320.000000 -0.008979
31380.000000 0.010703
31440.000000 -0.003622
31500.000000 0.005045
31560.000000 0.001705
31620.000000 -0.003642
31680.000000 0.000004
31740.000000 -0.014358
31800.000000 -0.008726
31860.000000 -0.017101
31920.000000 -0.014483
31980.000000 -0.014872
32040.000000 -0.014267
32100.000000 -0.006668
32160.000000 -0.008076
32220.000000 0.003510
32280.000000 -0.001910
32340.000000 0.003664
32400.000000 0.002230
32460.000000 -0.001210
32520.000000 0.008343
32580.000000 -0.003111
32640.000000 0.007426
32700.000000 0.001955
32760.000000 0.002476
32820.000000 0.008988
32880.000000 0.001491
32940.000000 0.008985
33000.000000 -0.024530
33060.000000 -0.005055
33120.000000 -0.013589
33180.000000 -0.037132
33240.000000 -0.020685
33300.000000 -0.031248
33360.000000 -0.040821
33420.000000 0.001595
33480.000000 -0.032999
33540.000000 -0.002604
33600.000000 -0.007221
33660.000000 -0.004850
33720.000000 0.024509
33780.000000 -0.000145
33840.000000 0.032189
33900.000000 -0.015491
33960.000000 0.010816
34020.000000 -0.015891
34080.000000 -0.011612
34140.000000 0.002653
34200.000000 -0.020097
34260.000000 0.018139
34320.000000 -0.012641
34380.000000 0.020564
34440.000000 0.019754
34500.000000 0.025927
34560.000000 0.040083
34620.000000 0.022224
34680.000000 0.046348
34740.000000 0.021455
34800.000000 0.035546
34860.000000 0.021621
34920.000000 0.011681
34980.000000 0.019725
35040.000000 -0.009245
35100.000000 0.005770
35160.000000 -0.020228
35220.000000 -0.009239
35280.000000 -0.019264
35340.000000 -0.015301
35400.000000 -0.003351
35460.000000 -0.021412
35520.000000 0.005541
35580.000000 -0.010547
35640.000000 0.008355
35700.000000 0.012245
35760.000000 0.009124
35820.000000 0.020993
35880.000000 0.002851
35940.000000 0.012700
36000.000000 0.002539
36060.000000 0.004369
36120.000000 0.005190
36180.000000 -0.004998
36240.000000 0.003807
36300.000000 -0.004397
36360.000000 0.008391
36420.000000 0.004171
36480.000000 0.002943
36540.000000 0.004708
36600.000000 -0.003535
36660.000000 -0.001786
36720.000000 -0.015044
36780.000000 -0.010310
36840.000000 -0.023583
36900.000000 -0.021863
36960.000000 -0.023151
37020.000000 -0.030446
37080.000000 -0.021748
37140.000000 -0.026058
37200.000000 -0.019375
37260.000000 -0.015700
37320.000000 -0.015034
37380.000000 -0.005375
37440.000000 -0.006726
37500.000000 0.000915
37560.000000 0.002547
37620.000000 0.002170
37680.000000 0.007784
37740.000000 0.005389
37800.000000 0.008984
37860.000000 0.008571
37920.000000 0.010148
37980.000000 0.008716
38040.000000 0.009275
38100.000000 0.005825
38160.000000 0.001366
38220.000000 -0.002102
38280.000000 -0.008580
38340.000000 -0.007068
38400.000000 -0.011565
38460.000000 -0.012072
38520.000000 -0.009589
38580.000000 -0.013116
38640.000000 -0.006653
38700.000000 -0.006201
38760.000000 -0.002760
38820.000000 0.003671
38880.000000 0.004092
38940.000000 0.011501
39000.000000 0.016901
39060.000000 0.022289
39120.000000 0.028667
39180.000000 0.033036
39240.000000 0.039394
39300.000000 0.038743
39360.000000 0.037083
39420.000000 0.029415
39480.000000 0.020738
39540.000000 0.020053
39600.000000 0.014360
39660.000000 -0.021341
39720.000000 -0.003049
39780.000000 -0.023765
39840.000000 -0.024489
39900.000000 -0.027220
39960.000000 -0.013959
40020.000000 0.021294
40080.000000 -0.011461
40140.000000 0.047776
40200.000000 0.002005
40260.000000 0.026225
40320.000000 0.026438
40380.000000 0.024643
40440.000000 0.032840
40500.000000 -0.008971
40560.000000 0.017210
40620.000000 -0.036615
40680.000000 0.007552
40740.000000 -0.031287
40800.000000 -0.037132
40860.000000 0.003017
40920.000000 -0.050840
40980.000000 -0.004702
41040.000000 -0.035563
41100.000000 -0.017436
41160.000000 -0.009314
41220.000000 -0.014196
41280.000000 0.014918
41340.000000 -0.011971
41400.000000 0.008137
41460.000000 -0.021757
41520.000000 -0.004654
41580.000000 -0.007553
41640.000000 -0.022454
41700.000000 -0.016356
41760.000000 -0.044260
41820.000000 -0.014164
41880.000000 -0.035070
41940.000000 -0.012976
42000.000000 -0.015883
42060.000000 -0.014789
42120.000000 0.012305
42180.000000 -0.013601
42240.000000 0.021494
42300.000000 0.011589
42360.000000 0.025687
42420.000000 0.033785
42480.000000 0.015885
42540.000000 0.021987
42600.000000 0.009091
42660.000000 0.010196
42720.000000 -0.007696
42780.000000 -0.004585
42840.000000 -0.016472
42900.000000 -0.013356
42960.000000 -0.004238
43020.000000 -0.015116
43080.000000 0.006008
43140.000000 0.002135
43200.000000 0.017264
43260.000000 0.023395
43320.000000 0.020529
43380.000000 0.035663
43440.000000 0.021800
43500.000000 0.032937
43560.000000 0.019075
43620.000000 0.011213
43680.000000 0.008351
43740.000000 -0.006511
43800.000000 -0.002374
43860.000000 -0.011238
43920.000000 -0.009103
43980.000000 -0.008970
44040.000000 -0.002839
44100.000000 -0.000710
44160.000000 0.002416
44220.000000 0.010539
44280.000000 -0.000341
44340.000000 0.010776
44400.000000 0.001889
44460.000000 -0.003001
44520.000000 -0.003894
44580.000000 -0.015792
44640.000000 -0.010693
44700.000000 -0.019599
44760.000000 -0.015508
44820.000000 -0.015422
44880.000000 -0.011340
44940.000000 -0.001262
45000.000000 -0.002189
45060.000000 0.010879
45120.000000 0.011941
45180.000000 0.017999
45240.000000 0.017050
45300.000000 0.016096
45360.000000 0.015137
45420.000000 0.010171
45480.000000 0.010199
45540.000000 -0.001778
45600.000000 0.000238
45660.000000 -0.005751
45720.000000 -0.007745
45780.000000 -0.006745
45840.000000 -0.013749
45900.000000 -0.008757
45960.000000 -0.011770
46020.000000 -0.007786
46080.000000 -0.000805
46140.000000 0.000173
46200.000000 0.007149
46260.000000 0.008122
46320.000000 0.015092
46380.000000 0.017061
46440.000000 0.021027
46500.000000 0.019991
46560.000000 0.019953
46620.000000 0.018914
46680.000000 0.015872
46740.000000 0.016828
46800.000000 0.011783
46860.000000 0.010736
46920.000000 0.005688
46980.000000 -0.003362
47040.000000 -0.005412
47100.000000 -0.014463
47160.000000 -0.014515
47220.000000 -0.019567
47280.000000 -0.020618
47340.000000 -0.017669
47400.000000 -0.016718
47460.000000 -0.011766
47520.000000 -0.008812
47580.000000 -0.005855
47640.000000 -0.006896
47700.000000 -0.009934
47760.000000 -0.016969
47820.000000 -0.022002
47880.000000 -0.025031
47940.000000 -0.028057
48000.000000 -0.028081
48060.000000 -0.030101
48120.000000 -0.028119
48180.000000 -0.024134
48240.000000 -0.019147
48300.000000 -0.010157
48360.000000 -0.005164
48420.000000 0.000831
48480.000000 0.006829
48600.000000 0.006833
48660.000000 0.002839
48720.000000 -0.003152
48780.000000 -0.010139
48840.000000 -0.015123
48900.000000 -0.018103
48960.000000 -0.019079
49020.000000 -0.015052
49080.000000 -0.009021
49140.000000 -0.002986
49200.000000 0.003052
49260.000000 0.009095
49320.000000 0.014141
49380.000000 0.017192
49440.000000 0.019246
49500.000000 0.017305
49560.000000 0.015367
49620.000000 0.010434
49680.000000 0.008505
49740.000000 0.006580
49800.000000 0.002658
49860.000000 0.002741
49920.000000 0.002827
49980.000000 0.002917
50040.000000 0.005011
50100.000000 0.009108
50160.000000 0.016208
50220.000000 0.022312
50280.000000 0.027418
50340.000000 0.029528
50400.000000 0.031641
50460.000000 0.027758
50520.000000 0.024877
50580.000000 0.020000
50640.000000 0.016125
50700.000000 0.013254
50760.000000 0.010386
50820.000000 0.009521
50880.000000 0.009660
50940.000000 0.010801
51000.000000 0.010946
51060.000000 0.010093
51120.000000 0.010243
51180.000000 0.007397
51240.000000 0.006553
51300.000000 0.005711
51360.000000 0.004873
51420.000000 0.005037
51480.000000 0.002205
51540.000000 0.001375
51600.000000 -0.000451
51660.000000 -0.001275
51720.000000 -0.003094
51780.000000 -0.001911
51840.000000 -0.001724
51900.000000 -0.003533
51960.000000 -0.001339
52020.000000 -0.003140
52080.000000 -0.002938
52140.000000 -0.003731
52200.000000 -0.005521
52260.000000 -0.007305
52320.000000 -0.012085
52380.000000 -0.014860
52440.000000 -0.016630
52500.000000 -0.017395
52560.000000 -0.020154
52620.000000 -0.018909
52680.000000 -0.019658
52740.000000 -0.019402
52800.000000 -0.015141
52860.000000 -0.012875
52920.000000 -0.005604
52980.000000 -0.002328
53040.000000 0.000954
53100.000000 0.002241
53160.000000 0.003533
53220.000000 0.003832
53280.000000 0.002137
53340.000000 -0.000551
53400.000000 -0.006232
53460.000000 -0.011906
53520.000000 -0.017574
53580.000000 -0.021234
53640.000000 -0.021888
53700.000000 -0.022536
53760.000000 -0.022177
53820.000000 -0.019812
53880.000000 -0.013442
53940.000000 -0.009066
54000.000000 -0.005685
54060.000000 -0.002300
54120.000000 -0.001910
54180.000000 -0.000516
54240.000000 -0.001118
54360.000000 -0.002312
54420.000000 -0.002904
54480.000000 0.000507
54540.000000 0.001921
54600.000000 0.007337
54660.000000 0.011755
54720.000000 0.019176
54780.000000 0.024599
54840.000000 0.028024
54900.000000 0.029418
54960.000000 0.025822
55020.000000 0.021237
55080.000000 0.015663
55140.000000 0.010099
55200.000000 0.004545
55260.000000 -0.000998
55320.000000 -0.006532
55380.000000 -0.011056
55440.000000 -0.014570
55500.000000 -0.016075
55560.000000 -0.016571
55620.000000 -0.017058
55680.000000 -0.011537
55740.000000 -0.006007
55800.000000 -0.001469
55860.000000 0.010077
55920.000000 0.016631
55980.000000 0.021192
56040.000000 0.022761
56100.000000 0.021337
56160.000000 0.018921
56220.000000 0.012512
56280.000000 0.007109
56340.000000 -0.002285
56400.000000 -0.006673
56460.000000 -0.010054
56520.000000 -0.010428
56580.000000 -0.007795
56640.000000 -0.006155
56700.000000 0.000492
56760.000000 0.003146
56820.000000 0.006807
56880.000000 0.007474
56940.000000 0.009149
57000.000000 0.010830
57060.000000 0.010518
57120.000000 0.011213
57180.000000 0.011915
57240.000000 0.012624
57300.000000 0.011339
57360.000000 0.009062
57420.000000 0.005792
57480.000000 0.001528
57540.000000 -0.002729
57600.000000 -0.005978
57660.000000 -0.006221
57720.000000 -0.003456
57780.000000 0.002315
57840.000000 0.010093
57900.000000 0.017879
57960.000000 0.024671
58020.000000 0.030471
58080.000000 0.031278
58140.000000 0.029092
58200.000000 0.022913
58260.000000 0.016741
58320.000000 0.007577
58380.000000 0.000420
58440.000000 -0.004730
58500.000000 -0.010873
58560.000000 -0.014008
58620.000000 -0.013136
58680.000000 -0.009257
58740.000000 -0.004370
58800.000000 0.001524
58860.000000 0.006425
58920.000000 0.009334
58980.000000 0.009250
59040.000000 0.008174
59100.000000 0.005105
59160.000000 -0.000956
59220.000000 -0.009010
59280.000000 -0.015056
59340.000000 -0.017095
59400.000000 -0.017126
59460.000000 -0.015150
59520.000000 -0.010166
59580.000000 -0.006174
59640.000000 -0.002175
59700.000000 -0.001169
59760.000000 -0.001155
59820.000000 -0.003133
59880.000000 -0.009103
59940.000000 -0.014066
60000.000000 -0.019021
60060.000000 -0.020969
60120.000000 -0.019909
60180.000000 -0.015842
60240.000000 -0.010766
60300.000000 -0.001684
60360.000000 0.006407
60420.000000 0.014505
60480.000000 0.019611
60540.000000 0.021724
60600.000000 0.020845
60660.000000 0.016974
60720.000000 0.010110
60780.000000 0.001254
60840.000000 -0.005594
60900.000000 -0.013435
60960.000000 -0.016268
61020.000000 -0.016094
61080.000000 -0.013911
61140.000000 -0.007721
61200.000000 0.001476
61260.000000 0.008681
61320.000000 0.011894
61380.000000 0.018115
61440.000000 0.018343
61500.000000 0.015579
61560.000000 0.011822
61620.000000 0.010073
61680.000000 0.005332
61740.000000 0.002598
61800.000000 -0.001128
61860.000000 -0.002846
61920.000000 -0.004556
61980.000000 -0.004259
62040.000000 -0.003955
62100.000000 -0.004642
62160.000000 -0.005322
62220.000000 -0.005994
62280.000000 -0.005658
62340.000000 -0.004315
62400.000000 -0.001964
