# Supplementary material for: Probabilistic tsunami forecasting for early warning
Source: Nat Commun. 2021 Sep 28;12:5677. doi: 10.1038/s41467-021-25815-w (PMC8479076; doi:10.1038/s41467-021-25815-w)
Supplement: Supplementary file 6 — Supplementary Dataset 3. Sea-level records. [file 41467_2021_25815_MOESM6_ESM.zip › sea_level_records/2016-10-30_Norcia/CI20.rad.rmn.txt]

-196800.000000 0.003623
-196740.000000 0.002904
-196680.000000 0.003180
-196620.000000 0.002451
-196560.000000 0.000718
-196500.000000 0.000979
-196440.000000 0.001235
-196380.000000 0.001486
-196320.000000 0.000732
-196260.000000 -0.000026
-196200.000000 0.001210
-196140.000000 0.000442
-196080.000000 0.000668
-196020.000000 -0.000110
-195960.000000 0.000106
-195900.000000 -0.001682
-195840.000000 -0.002475
-195780.000000 -0.002274
-195720.000000 -0.002077
-195660.000000 -0.001885
-195600.000000 -0.002698
-195540.000000 -0.003516
-195480.000000 -0.003339
-195420.000000 -0.003167
-195360.000000 -0.003000
-195300.000000 -0.002837
-195240.000000 -0.001680
-195180.000000 -0.000528
-195120.000000 -0.000380
-195060.000000 -0.001238
-195000.000000 -0.001101
-194940.000000 -0.000968
-194880.000000 0.000159
-194820.000000 -0.000718
-194760.000000 -0.000601
-194700.000000 -0.001488
-194640.000000 -0.001380
-194580.000000 -0.001278
-194520.000000 -0.001180
-194460.000000 -0.001088
-194400.000000 -0.002000
-194340.000000 -0.001918
-194280.000000 -0.001840
-194220.000000 -0.001768
-194160.000000 -0.003700
-194100.000000 -0.002638
-194040.000000 -0.002580
-193980.000000 -0.001528
-193920.000000 -0.001480
-193860.000000 -0.001438
-193800.000000 -0.000401
-193740.000000 -0.000369
-193680.000000 -0.000342
-193620.000000 -0.000320
-193560.000000 0.001697
-193500.000000 0.001709
-193440.000000 0.002716
-193380.000000 0.001717
-193320.000000 0.002713
-193260.000000 0.002705
-193200.000000 0.002691
-193140.000000 0.002672
-193080.000000 0.002648
-193020.000000 0.001618
-192960.000000 0.002584
-192900.000000 0.002544
-192840.000000 0.001499
-192780.000000 0.002449
-192720.000000 0.003394
-192660.000000 0.003333
-192600.000000 0.005267
-192540.000000 0.005196
-192480.000000 0.005120
-192420.000000 0.006039
-192360.000000 0.005952
-192300.000000 0.004860
-192240.000000 0.004762
-192180.000000 0.004660
-192120.000000 0.003552
-192060.000000 0.002439
-192000.000000 0.001321
-191940.000000 0.000197
-191880.000000 0.001068
-191820.000000 -0.000066
-191760.000000 0.000795
-191700.000000 0.000650
-191640.000000 0.000500
-191580.000000 0.001345
-191520.000000 0.001184
-191460.000000 0.002018
-191400.000000 0.002847
-191340.000000 0.002671
-191280.000000 0.002490
-191220.000000 0.002303
-191160.000000 0.003111
-191100.000000 0.002914
-191040.000000 0.002712
-190980.000000 0.002504
-190920.000000 0.001292
-190860.000000 0.001074
-190800.000000 0.000852
-190740.000000 -0.000376
-190680.000000 -0.000608
-190620.000000 -0.001846
-190560.000000 -0.002088
-190500.000000 -0.003335
-190440.000000 -0.003587
-190380.000000 -0.003843
-190320.000000 -0.004104
-190260.000000 -0.004369
-190200.000000 -0.003639
-190140.000000 -0.002913
-190080.000000 -0.002191
-190020.000000 -0.001473
-189960.000000 -0.001758
-189900.000000 -0.001048
-189840.000000 -0.000340
-189780.000000 0.000364
-189720.000000 0.001065
-189660.000000 0.000763
-189600.000000 0.000458
-189540.000000 0.000151
-189480.000000 -0.001159
-189420.000000 -0.001471
-189360.000000 -0.002786
-189300.000000 -0.003104
-189240.000000 -0.003429
-189180.000000 -0.004758
-189120.000000 -0.005092
-189060.000000 -0.006432
-189000.000000 -0.005777
-188940.000000 -0.006127
-188880.000000 -0.005482
-188820.000000 -0.004844
-188760.000000 -0.004210
-188700.000000 -0.003583
-188640.000000 -0.001970
-188580.000000 -0.001355
-188520.000000 -0.001747
-188460.000000 -0.001145
-188400.000000 -0.000550
-188340.000000 -0.000961
-188280.000000 -0.000380
-188220.000000 0.000194
-188160.000000 0.000761
-188100.000000 0.001320
-188040.000000 0.000872
-187980.000000 0.002416
-187920.000000 0.000952
-187860.000000 0.002479
-187800.000000 0.001999
-187740.000000 0.002510
-187680.000000 0.003013
-187620.000000 0.003507
-187560.000000 0.002992
-187500.000000 0.003468
-187440.000000 0.002935
-187380.000000 0.002393
-187320.000000 0.002842
-187260.000000 0.004281
-187200.000000 0.004710
-187140.000000 0.005131
-187080.000000 0.005541
-187020.000000 0.005942
-186960.000000 0.006333
-186900.000000 0.005715
-186840.000000 0.005087
-186780.000000 0.004449
-186720.000000 0.003802
-186660.000000 0.004146
-186600.000000 0.003480
-186540.000000 0.002806
-186480.000000 0.002122
-186420.000000 0.000430
-186360.000000 -0.000272
-186300.000000 -0.000981
-186240.000000 -0.001700
-186180.000000 -0.002426
-186120.000000 -0.003160
-186060.000000 -0.005902
-186000.000000 -0.006652
-185940.000000 -0.008409
-185880.000000 -0.011174
-185820.000000 -0.008946
-185760.000000 -0.008724
-185700.000000 -0.008510
-185640.000000 -0.009302
-185580.000000 -0.010101
-185520.000000 -0.007906
-185460.000000 -0.007717
-185400.000000 -0.007535
-185340.000000 -0.007358
-185280.000000 -0.007187
-185220.000000 -0.006021
-185160.000000 -0.005861
-185100.000000 -0.005706
-185040.000000 -0.005556
-184980.000000 -0.004411
-184920.000000 -0.004271
-184860.000000 -0.004135
-184800.000000 -0.004004
-184740.000000 -0.002877
-184680.000000 -0.002754
-184620.000000 -0.002634
-184560.000000 -0.002519
-184500.000000 -0.002407
-184440.000000 -0.003298
-184380.000000 -0.003192
-184320.000000 -0.003090
-184260.000000 -0.002990
-184200.000000 -0.002893
-184140.000000 -0.002799
-184080.000000 -0.002707
-184020.000000 -0.001617
-183960.000000 -0.002530
-183900.000000 -0.002445
-183840.000000 -0.001362
-183780.000000 -0.001281
-183720.000000 -0.002202
-183660.000000 -0.001125
-183600.000000 -0.001049
-183540.000000 -0.000976
-183480.000000 0.000097
-183420.000000 0.000167
-183360.000000 0.000236
-183300.000000 0.000304
-183240.000000 0.000370
-183180.000000 0.000435
-183120.000000 -0.000501
-183060.000000 -0.000439
-183000.000000 -0.000378
-182940.000000 -0.000319
-182880.000000 -0.000261
-182820.000000 0.000796
-182760.000000 0.000852
-182700.000000 0.000906
-182640.000000 0.000959
-182580.000000 0.001010
-182520.000000 0.003061
-182460.000000 0.002110
-182400.000000 0.004157
-182340.000000 0.003204
-182280.000000 0.004249
-182220.000000 0.004293
-182160.000000 0.004335
-182100.000000 0.005377
-182040.000000 0.005418
-181980.000000 0.003458
-181920.000000 0.004497
-181860.000000 0.005536
-181800.000000 0.004574
-181740.000000 0.002613
-181680.000000 0.001652
-181620.000000 0.000691
-181560.000000 0.002732
-181500.000000 0.001774
-181440.000000 0.000817
-181380.000000 -0.000137
-181320.000000 -0.000089
-181260.000000 -0.000038
-181200.000000 -0.000984
-181080.000000 -0.000866
-181020.000000 -0.000800
-180960.000000 0.000269
-180900.000000 0.001343
-180840.000000 0.002422
-180780.000000 0.001506
-180720.000000 0.002594
-180660.000000 0.002740
-180600.000000 0.001838
-180540.000000 0.001941
-180480.000000 0.002049
-180420.000000 0.002162
-180360.000000 0.003280
-180300.000000 0.002402
-180240.000000 0.001530
-180180.000000 0.000703
-180120.000000 0.000878
-180060.000000 0.001053
-180000.000000 0.000229
-179940.000000 0.000406
-179880.000000 0.000583
-179820.000000 0.000760
-179760.000000 0.000938
-179700.000000 -0.000884
-179640.000000 -0.000705
-179580.000000 0.000474
-179520.000000 0.000654
-179460.000000 0.000810
-179400.000000 0.000970
-179340.000000 0.000133
-179280.000000 0.001300
-179220.000000 0.000471
-179160.000000 -0.000355
-179100.000000 -0.000177
-179040.000000 0.000004
-178980.000000 0.000189
-178920.000000 0.000377
-178860.000000 0.000568
-178800.000000 -0.000238
-178740.000000 -0.000041
-178680.000000 0.000159
-178620.000000 -0.000639
-178560.000000 -0.001434
-178500.000000 -0.001227
-178440.000000 -0.002017
-178380.000000 -0.001806
-178320.000000 -0.002593
-178260.000000 -0.002379
-178200.000000 -0.001164
-178140.000000 -0.000948
-178080.000000 -0.000732
-178020.000000 -0.000516
-177960.000000 -0.000300
-177900.000000 -0.000084
-177840.000000 0.000131
-177780.000000 0.000345
-177720.000000 0.000558
-177660.000000 -0.000229
-177600.000000 -0.000019
-177540.000000 0.000191
-177480.000000 0.000400
-177420.000000 -0.000392
-177360.000000 -0.001185
-177300.000000 -0.000979
-177240.000000 0.000227
-177180.000000 0.000434
-177120.000000 -0.000359
-177060.000000 -0.000151
-177000.000000 0.000058
-176940.000000 0.000269
-176880.000000 0.000482
-176820.000000 -0.000303
-176760.000000 -0.001084
-176700.000000 -0.000863
-176640.000000 -0.001638
-176580.000000 -0.002409
-176520.000000 -0.004177
-176460.000000 -0.004940
-176400.000000 -0.005699
-176340.000000 -0.005455
-176280.000000 -0.006206
-176220.000000 -0.005953
-176160.000000 -0.004696
-176100.000000 -0.006435
-176040.000000 -0.008170
-175980.000000 -0.007900
-175920.000000 -0.007627
-175860.000000 -0.006350
-175800.000000 -0.005069
-175740.000000 -0.005784
-175680.000000 -0.006496
-175620.000000 -0.005204
-175560.000000 -0.004908
-175500.000000 -0.003609
-175440.000000 -0.003306
-175380.000000 -0.003000
-175320.000000 -0.002690
-175260.000000 -0.002377
-175200.000000 -0.001060
-175140.000000 -0.000741
-175080.000000 -0.000418
-175020.000000 -0.000091
-174960.000000 0.000239
-174900.000000 0.000573
-174840.000000 0.002910
-174780.000000 0.004250
-174720.000000 0.003595
-174660.000000 0.003943
-174600.000000 0.003295
-174540.000000 0.003651
-174480.000000 0.003010
-174420.000000 0.002374
-174360.000000 0.001742
-174300.000000 0.002114
-174240.000000 0.004491
-174180.000000 0.003871
-174120.000000 0.004257
-174060.000000 0.005647
-174000.000000 0.005041
-173940.000000 0.005441
-173880.000000 0.004846
-173820.000000 0.004256
-173760.000000 0.002671
-173700.000000 0.003093
-173640.000000 0.003520
-173580.000000 0.003953
-173520.000000 0.003392
-173460.000000 0.004839
-173400.000000 0.005292
-173340.000000 0.002752
-173280.000000 0.009219
-173220.000000 0.012694
-173160.000000 0.013176
-173100.000000 0.013667
-173040.000000 0.011166
-172980.000000 0.010674
-172920.000000 0.011191
-172860.000000 0.009717
-172800.000000 0.009186
-172740.000000 0.008731
-172680.000000 0.010285
-172620.000000 0.024851
-172560.000000 0.029427
-172500.000000 0.029014
-172440.000000 0.029613
-172380.000000 0.027224
-172320.000000 0.026846
-172260.000000 0.027481
-172200.000000 0.043128
-172140.000000 0.041787
-172080.000000 0.040459
-172020.000000 0.036144
-171960.000000 0.032843
-171900.000000 0.029554
-171840.000000 0.026279
-171780.000000 0.025017
-171720.000000 0.023768
-171660.000000 0.023533
-171600.000000 0.022311
-171540.000000 0.022103
-171480.000000 0.020908
-171420.000000 0.018726
-171360.000000 0.016558
-171300.000000 0.015403
-171240.000000 0.013260
-171180.000000 0.011131
-171120.000000 0.010015
-171060.000000 0.008912
-171000.000000 0.007822
-170940.000000 0.007744
-170880.000000 0.007679
-170820.000000 0.007626
-170760.000000 0.007586
-170700.000000 0.008558
-170640.000000 0.008542
-170580.000000 0.007539
-170520.000000 0.008547
-170460.000000 0.007567
-170400.000000 0.008598
-170340.000000 0.007640
-170280.000000 0.005694
-170220.000000 0.003759
-170160.000000 0.002835
-170100.000000 0.002921
-170040.000000 0.003018
-169980.000000 0.002126
-169920.000000 0.002244
-169860.000000 0.001372
-169800.000000 0.002510
-169740.000000 0.001658
-169680.000000 -0.000184
-169620.000000 -0.000016
-169560.000000 0.001161
-169500.000000 0.001348
-169440.000000 0.001543
-169380.000000 0.001749
-169320.000000 0.002963
-169260.000000 0.003186
-169200.000000 0.002418
-169140.000000 0.001659
-169080.000000 -0.001091
-169020.000000 -0.001832
-168960.000000 -0.002565
-168900.000000 -0.003289
-168840.000000 -0.004004
-168780.000000 -0.005711
-168720.000000 -0.005409
-168660.000000 -0.006099
-168600.000000 -0.006780
-168540.000000 -0.005452
-168480.000000 -0.006116
-168420.000000 -0.004772
-168360.000000 -0.004418
-168300.000000 -0.004056
-168240.000000 -0.003685
-168180.000000 -0.004295
-168120.000000 -0.003907
-168060.000000 -0.004511
-168000.000000 -0.005106
-167940.000000 -0.005691
-167880.000000 -0.005268
-167820.000000 -0.004836
-167760.000000 -0.005394
-167700.000000 -0.005944
-167640.000000 -0.003484
-167580.000000 -0.001015
-167520.000000 -0.002537
-167460.000000 -0.002050
-167400.000000 -0.001554
-167340.000000 -0.000049
-167280.000000 0.002465
-167220.000000 0.002989
-167160.000000 0.001520
-167100.000000 0.002060
-167040.000000 0.002609
-166980.000000 0.004165
-166920.000000 0.003729
-166860.000000 0.004300
-166800.000000 0.004879
-166740.000000 0.004463
-166680.000000 0.005054
-166620.000000 0.004651
-166560.000000 0.002253
-166500.000000 0.001859
-166440.000000 0.002470
-166380.000000 0.002085
-166320.000000 0.002704
-166260.000000 0.002325
-166200.000000 0.003950
-166140.000000 0.003578
-166080.000000 0.003208
-166020.000000 0.001841
-165960.000000 0.000476
-165900.000000 0.002114
-165840.000000 0.001754
-165780.000000 0.001397
-165720.000000 0.001043
-165660.000000 -0.000309
-165600.000000 0.000342
-165540.000000 -0.000003
-165480.000000 -0.001346
-165420.000000 -0.001685
-165360.000000 -0.001020
-165300.000000 -0.000351
-165240.000000 0.000321
-165180.000000 -0.003002
-165120.000000 -0.002321
-165060.000000 -0.002635
-165000.000000 -0.001945
-164940.000000 -0.001251
-164880.000000 -0.001551
-164820.000000 0.000137
-164760.000000 0.001845
-164700.000000 0.002558
-164640.000000 0.003276
-164580.000000 0.002999
-164520.000000 0.003726
-164460.000000 0.004458
-164400.000000 0.004195
-164340.000000 0.003921
-164280.000000 0.003652
-164220.000000 0.004388
-164160.000000 0.003130
-164100.000000 0.002877
-164040.000000 0.001630
-163980.000000 0.000390
-163920.000000 0.000155
-163860.000000 -0.001073
-163800.000000 -0.001294
-163740.000000 -0.003508
-163680.000000 -0.003715
-163620.000000 -0.002908
-163560.000000 -0.004094
-163500.000000 -0.003276
-163440.000000 -0.004451
-163380.000000 -0.003621
-163320.000000 -0.002785
-163260.000000 -0.001944
-163200.000000 -0.001097
-163140.000000 -0.001245
-163080.000000 -0.000387
-163020.000000 0.000476
-162960.000000 0.000344
-162900.000000 -0.000783
-162840.000000 0.000095
-162780.000000 0.000977
-162720.000000 -0.000137
-162660.000000 -0.001246
-162600.000000 -0.000351
-162540.000000 -0.001453
-162480.000000 -0.002552
-162420.000000 -0.001647
-162360.000000 -0.002740
-162300.000000 -0.002830
-162240.000000 -0.001917
-162180.000000 -0.000003
-162120.000000 0.000914
-162060.000000 0.001832
-162000.000000 0.002751
-161940.000000 0.001672
-161880.000000 0.002594
-161820.000000 0.001517
-161760.000000 0.001441
-161700.000000 0.001365
-161640.000000 0.002291
-161580.000000 0.002216
-161520.000000 0.001143
-161460.000000 0.001070
-161400.000000 0.000998
-161340.000000 -0.000074
-161280.000000 0.000855
-161220.000000 0.000784
-161160.000000 0.000714
-161100.000000 0.000645
-161040.000000 -0.000424
-160980.000000 0.000507
-160920.000000 -0.000560
-160860.000000 -0.000627
-160800.000000 -0.000693
-160740.000000 -0.000758
-160680.000000 0.000177
-160620.000000 0.000114
-160560.000000 0.001052
-160500.000000 0.000990
-160440.000000 0.000930
-160380.000000 0.000871
-160320.000000 -0.000187
-160260.000000 0.000756
-160200.000000 0.000700
-160140.000000 0.000646
-160080.000000 -0.000407
-160020.000000 -0.000459
-159960.000000 0.000490
-159840.000000 -0.000607
-159780.000000 0.000346
-159720.000000 0.001301
-159660.000000 0.001258
-159600.000000 0.001215
-159540.000000 0.000175
-159480.000000 0.000135
-159420.000000 0.001097
-159360.000000 0.001060
-159300.000000 0.001024
-159240.000000 -0.000011
-159180.000000 -0.000046
-159120.000000 -0.001079
-159060.000000 -0.000112
-159000.000000 -0.000144
-158940.000000 -0.001175
-158880.000000 -0.001206
-158820.000000 -0.001237
-158760.000000 -0.001266
-158700.000000 -0.001296
-158640.000000 -0.001325
-158580.000000 -0.000353
-158520.000000 -0.000381
-158460.000000 -0.000408
-158400.000000 -0.001435
-158340.000000 -0.001462
-158280.000000 -0.001488
-158220.000000 -0.000514
-158160.000000 -0.001539
-158100.000000 -0.000564
-158040.000000 -0.000588
-157980.000000 -0.001612
-157920.000000 -0.000637
-157860.000000 -0.001661
-157800.000000 -0.001685
-157740.000000 -0.002709
-157680.000000 -0.001734
-157620.000000 -0.001760
-157560.000000 -0.001787
-157500.000000 -0.003815
-157440.000000 -0.004845
-157380.000000 -0.002876
-157320.000000 -0.000909
-157260.000000 0.001055
-157200.000000 0.002017
-157140.000000 0.002976
-157080.000000 0.004932
-157020.000000 0.004885
-156960.000000 0.006834
-156900.000000 0.005780
-156840.000000 0.007721
-156780.000000 0.007658
-156720.000000 0.005590
-156660.000000 0.004518
-156600.000000 0.004440
-156540.000000 0.004356
-156480.000000 0.004267
-156420.000000 0.003173
-156360.000000 0.003072
-156300.000000 0.001965
-156240.000000 0.003852
-156180.000000 0.003733
-156120.000000 0.003608
-156060.000000 0.002476
-156000.000000 0.002338
-155940.000000 0.002194
-155880.000000 0.002043
-155820.000000 0.001886
-155760.000000 0.001723
-155700.000000 0.001553
-155640.000000 0.001377
-155580.000000 0.001195
-155520.000000 -0.000994
-155460.000000 -0.001188
-155400.000000 -0.001389
-155340.000000 -0.001596
-155280.000000 -0.001810
-155220.000000 -0.003029
-155160.000000 -0.003255
-155100.000000 -0.002487
-155040.000000 -0.003726
-154980.000000 -0.004971
-154920.000000 -0.005222
-154860.000000 -0.005480
-154800.000000 -0.005743
-154740.000000 -0.005014
-154680.000000 -0.005291
-154620.000000 -0.004574
-154560.000000 -0.003864
-154500.000000 -0.003160
-154440.000000 -0.002463
-154380.000000 -0.001773
-154320.000000 -0.001090
-154260.000000 -0.001414
-154200.000000 -0.000744
-154140.000000 -0.001082
-154080.000000 -0.002427
-154020.000000 -0.002779
-153960.000000 -0.003138
-153900.000000 -0.003504
-153840.000000 -0.002878
-153780.000000 -0.002259
-153720.000000 -0.000648
-153660.000000 -0.001044
-153600.000000 -0.001448
-153540.000000 0.000140
-153480.000000 -0.000279
-153420.000000 -0.000706
-153360.000000 -0.001142
-153300.000000 -0.001584
-153240.000000 -0.002035
-153180.000000 -0.002494
-153120.000000 -0.001961
-153060.000000 -0.001437
-153000.000000 -0.002920
-152940.000000 -0.003412
-152880.000000 -0.002912
-152820.000000 -0.003420
-152760.000000 -0.002937
-152700.000000 -0.002462
-152640.000000 -0.001996
-152580.000000 -0.002538
-152520.000000 -0.001089
-152460.000000 0.000351
-152400.000000 0.001782
-152340.000000 0.003205
-152280.000000 0.004618
-152220.000000 0.005021
-152160.000000 0.005415
-152100.000000 0.007800
-152040.000000 0.008174
-151980.000000 0.008539
-151920.000000 0.008894
-151860.000000 0.008239
-151800.000000 0.007574
-151740.000000 0.007898
-151680.000000 0.007212
-151620.000000 0.006516
-151560.000000 0.005810
-151500.000000 0.005093
-151440.000000 0.004366
-151380.000000 0.003628
-151320.000000 0.002880
-151260.000000 0.002121
-151200.000000 0.002352
-151140.000000 0.002573
-151080.000000 0.001783
-151020.000000 0.001983
-150960.000000 0.002173
-150900.000000 0.001352
-150840.000000 0.001521
-150780.000000 0.000680
-150720.000000 0.000829
-150660.000000 0.000968
-150600.000000 -0.000903
-150540.000000 -0.001783
-150480.000000 -0.002673
-150420.000000 -0.003573
-150360.000000 -0.003481
-150300.000000 -0.003399
-150240.000000 -0.004326
-150120.000000 -0.003205
-150060.000000 -0.003158
-150000.000000 -0.002119
-149940.000000 -0.000088
-149880.000000 -0.000065
-149820.000000 -0.000050
-149760.000000 -0.000043
-149700.000000 -0.001044
-149640.000000 -0.001052
-149580.000000 -0.003068
-149520.000000 -0.003091
-149460.000000 -0.003121
-149400.000000 -0.004159
-149340.000000 -0.004203
-149280.000000 -0.006255
-149220.000000 -0.006313
-149160.000000 -0.005378
-149100.000000 -0.005450
-149040.000000 -0.004529
-148980.000000 -0.003615
-148920.000000 -0.003707
-148860.000000 -0.000805
-148800.000000 -0.000910
-148740.000000 -0.000022
-148680.000000 -0.000140
-148620.000000 0.000735
-148560.000000 0.001604
-148500.000000 0.002466
-148440.000000 0.002322
-148380.000000 0.002172
-148320.000000 0.002015
-148260.000000 0.001851
-148200.000000 0.000681
-148140.000000 0.000504
-148080.000000 0.000322
-148020.000000 -0.000868
-147960.000000 -0.001064
-147900.000000 -0.002266
-147840.000000 -0.002475
-147780.000000 -0.002690
-147720.000000 -0.000912
-147660.000000 -0.001141
-147600.000000 -0.000376
-147540.000000 0.000382
-147480.000000 0.000133
-147420.000000 -0.000122
-147360.000000 -0.000384
-147300.000000 0.000347
-147240.000000 0.000071
-147180.000000 -0.000212
-147120.000000 -0.000501
-147060.000000 0.000202
-147000.000000 0.000899
-146940.000000 0.001589
-146880.000000 0.002272
-146820.000000 0.001947
-146760.000000 0.001616
-146700.000000 0.001278
-146640.000000 0.000934
-146580.000000 0.000582
-146520.000000 0.000223
-146460.000000 -0.000142
-146400.000000 0.000486
-146340.000000 0.000107
-146280.000000 -0.000278
-146220.000000 0.000329
-146160.000000 0.000931
-146100.000000 0.000525
-146040.000000 0.000113
-145980.000000 0.000695
-145920.000000 0.002270
-145860.000000 0.002838
-145800.000000 0.003400
-145740.000000 0.003956
-145680.000000 0.005505
-145620.000000 0.006048
-145560.000000 0.005584
-145500.000000 0.006114
-145440.000000 0.006638
-145380.000000 0.006156
-145320.000000 0.004668
-145260.000000 0.003173
-145200.000000 0.002673
-145140.000000 0.000166
-145080.000000 -0.000346
-145020.000000 -0.001865
-144960.000000 -0.001389
-144900.000000 -0.001919
-144840.000000 -0.000456
-144780.000000 -0.000998
-144720.000000 0.000454
-144660.000000 0.000900
-144600.000000 0.001339
-144540.000000 0.001773
-144480.000000 0.002201
-144420.000000 0.003622
-144360.000000 0.004037
-144300.000000 0.003446
-144240.000000 0.003849
-144180.000000 0.003246
-144120.000000 0.000636
-144060.000000 0.000019
-144000.000000 -0.001604
-143940.000000 -0.003234
-143880.000000 -0.003871
-143820.000000 -0.004515
-143760.000000 -0.004166
-143700.000000 -0.003823
-143640.000000 -0.003488
-143580.000000 -0.003160
-143520.000000 -0.002840
-143460.000000 -0.003526
-143400.000000 -0.002220
-143340.000000 -0.001921
-143280.000000 -0.002629
-143220.000000 -0.001345
-143160.000000 -0.002068
-143100.000000 -0.002798
-143040.000000 -0.003535
-142980.000000 -0.004279
-142920.000000 -0.004031
-142860.000000 -0.003789
-142800.000000 -0.003554
-142740.000000 -0.004327
-142680.000000 -0.004106
-142620.000000 -0.002893
-142560.000000 -0.002686
-142500.000000 -0.002485
-142440.000000 -0.002292
-142380.000000 -0.001105
-142320.000000 -0.001925
-142260.000000 -0.001751
-142200.000000 -0.000584
-142140.000000 -0.000424
-142080.000000 -0.000269
-142020.000000 0.000879
-141960.000000 0.000020
-141900.000000 0.000155
-141840.000000 -0.001716
-141780.000000 -0.001592
-141720.000000 -0.002476
-141660.000000 -0.003364
-141600.000000 -0.002259
-141540.000000 -0.002160
-141480.000000 -0.002066
-141420.000000 0.000022
-141360.000000 0.000104
-141300.000000 -0.000819
-141240.000000 -0.000747
-141180.000000 0.001319
-141120.000000 0.001380
-141060.000000 0.002435
-141000.000000 0.001486
-140940.000000 0.002531
-140880.000000 0.002572
-140820.000000 0.003608
-140760.000000 0.003638
-140700.000000 0.003664
-140640.000000 0.002686
-140580.000000 0.001703
-140520.000000 0.000716
-140460.000000 -0.001276
-140400.000000 -0.002271
-140340.000000 -0.002270
-140280.000000 -0.003273
-140220.000000 -0.003280
-140160.000000 -0.002290
-140100.000000 -0.002303
-140040.000000 -0.002319
-139980.000000 -0.001338
-139920.000000 -0.001359
-139860.000000 -0.001384
-139800.000000 -0.001410
-139740.000000 -0.000439
-139680.000000 0.000531
-139620.000000 0.000499
-139560.000000 0.001465
-139500.000000 0.000430
-139440.000000 0.001408
-139380.000000 0.001387
-139320.000000 0.002369
-139260.000000 0.003335
-139200.000000 0.002302
-139140.000000 0.002268
-139080.000000 0.002236
-139020.000000 0.001204
-138960.000000 0.001173
-138900.000000 0.001143
-138840.000000 0.000140
-138780.000000 0.001142
-138660.000000 0.001156
-138600.000000 0.000168
-138540.000000 0.000184
-138480.000000 0.001204
-138420.000000 0.000227
-138360.000000 0.001253
-138300.000000 0.002282
-138240.000000 0.002314
-138180.000000 0.001348
-138120.000000 0.001385
-138060.000000 0.001424
-138000.000000 0.002466
-137940.000000 0.002509
-137880.000000 0.003554
-137820.000000 0.002601
-137760.000000 0.002650
-137700.000000 0.002657
-137640.000000 0.003665
-137580.000000 0.003675
-137520.000000 0.003729
-137460.000000 0.002785
-137400.000000 0.001842
-137340.000000 0.001900
-137280.000000 0.001959
-137220.000000 0.002020
-137160.000000 0.002081
-137100.000000 0.001102
-137040.000000 0.001125
-136980.000000 0.000149
-136920.000000 0.000176
-136860.000000 -0.000795
-136800.000000 -0.001764
-136740.000000 -0.001731
-136680.000000 -0.000696
-136620.000000 -0.000659
-136560.000000 -0.001619
-136500.000000 -0.000577
-136440.000000 0.001467
-136380.000000 0.001513
-136320.000000 0.000561
-136260.000000 0.000612
-136200.000000 0.000665
-136140.000000 0.001720
-136080.000000 0.003778
-136020.000000 0.002837
-135960.000000 0.002899
-135900.000000 0.001963
-135840.000000 0.002030
-135780.000000 0.002098
-135720.000000 0.001169
-135660.000000 0.000242
-135600.000000 0.000324
-135540.000000 -0.000594
-135480.000000 0.000488
-135420.000000 0.001569
-135360.000000 0.000653
-135300.000000 0.000741
-135240.000000 0.002831
-135180.000000 0.000926
-135120.000000 0.001024
-135060.000000 0.002125
-135000.000000 0.002230
-134940.000000 0.002338
-134880.000000 0.001449
-134820.000000 0.000564
-134760.000000 -0.000318
-134700.000000 -0.001198
-134640.000000 -0.001074
-134580.000000 -0.000947
-134520.000000 -0.001817
-134460.000000 -0.000684
-134400.000000 -0.000548
-134340.000000 -0.000410
-134280.000000 -0.000268
-134220.000000 -0.001124
-134160.000000 0.000023
-134100.000000 0.000173
-134040.000000 0.000326
-133980.000000 -0.000519
-133920.000000 0.001639
-133860.000000 0.000800
-133800.000000 -0.000036
-133740.000000 -0.001870
-133680.000000 -0.002702
-133620.000000 -0.002531
-133560.000000 -0.002359
-133500.000000 -0.003184
-133440.000000 -0.004007
-133380.000000 -0.003827
-133320.000000 -0.003644
-133260.000000 -0.003458
-133200.000000 -0.003270
-133140.000000 -0.003079
-133080.000000 -0.001886
-133020.000000 -0.002690
-132960.000000 -0.002492
-132900.000000 -0.002291
-132840.000000 -0.003089
-132780.000000 -0.002884
-132720.000000 -0.002677
-132660.000000 -0.002468
-132600.000000 -0.003257
-132540.000000 -0.003045
-132480.000000 -0.002831
-132420.000000 -0.002616
-132360.000000 -0.002399
-132300.000000 -0.000182
-132240.000000 0.004037
-132180.000000 0.004256
-132120.000000 0.005475
-132060.000000 0.006695
-132000.000000 0.005915
-131940.000000 0.014135
-131880.000000 0.019355
-131820.000000 0.020574
-131760.000000 0.019793
-131700.000000 0.019012
-131640.000000 0.016229
-131580.000000 0.014446
-131520.000000 0.011661
-131460.000000 0.008876
-131400.000000 0.007089
-131340.000000 0.005301
-131280.000000 0.003512
-131220.000000 0.003722
-131160.000000 0.005931
-131100.000000 0.027139
-131040.000000 0.047346
-130980.000000 0.045552
-130920.000000 0.041758
-130860.000000 0.037964
-130800.000000 0.039171
-130740.000000 0.040378
-130680.000000 0.037586
-130620.000000 0.034795
-130560.000000 0.034006
-130500.000000 0.034220
-130440.000000 0.031437
-130380.000000 0.029657
-130320.000000 0.026881
-130260.000000 0.024109
-130200.000000 0.021342
-130140.000000 0.020581
-130080.000000 0.018826
-130020.000000 0.028078
-129960.000000 0.037336
-129900.000000 0.034602
-129840.000000 0.032876
-129780.000000 0.029158
-129720.000000 0.033450
-129660.000000 0.053750
-129600.000000 0.051060
-129540.000000 0.047380
-129480.000000 0.042711
-129420.000000 0.060052
-129360.000000 0.065405
-129300.000000 0.050769
-129240.000000 0.044145
-129180.000000 0.037533
-129120.000000 0.031934
-129060.000000 0.025289
-129000.000000 0.021715
-128940.000000 0.017154
-128880.000000 0.013608
-128820.000000 0.010075
-128760.000000 0.007556
-128700.000000 0.007051
-128640.000000 0.022561
-128580.000000 0.058084
-128520.000000 0.048623
-128460.000000 0.041175
-128400.000000 0.033742
-128340.000000 0.034323
-128280.000000 0.060919
-128220.000000 0.052528
-128160.000000 0.044152
-128100.000000 0.036791
-128040.000000 0.028443
-127980.000000 0.022109
-127920.000000 0.017789
-127860.000000 0.014483
-127800.000000 0.012190
-127740.000000 0.007912
-127680.000000 0.005646
-127620.000000 0.004394
-127560.000000 0.002155
-127500.000000 0.002929
-127440.000000 0.004717
-127380.000000 0.004517
-127320.000000 0.004329
-127260.000000 0.002155
-127200.000000 0.001992
-127140.000000 0.003842
-127080.000000 0.001704
-127020.000000 0.000578
-126960.000000 -0.000536
-126900.000000 -0.000638
-126840.000000 0.003271
-126780.000000 0.003192
-126720.000000 0.003124
-126660.000000 0.001068
-126600.000000 0.000022
-126540.000000 0.001987
-126480.000000 0.004964
-126420.000000 0.007950
-126360.000000 0.010948
-126300.000000 0.015956
-126240.000000 0.018974
-126180.000000 0.019003
-126120.000000 0.016042
-126060.000000 0.014091
-126000.000000 0.011150
-125940.000000 0.010220
-125880.000000 0.007299
-125820.000000 0.004389
-125760.000000 0.003489
-125700.000000 0.002598
-125640.000000 0.000718
-125580.000000 -0.001151
-125520.000000 -0.002011
-125460.000000 -0.003860
-125400.000000 -0.005699
-125340.000000 -0.005527
-125280.000000 -0.005345
-125220.000000 -0.005153
-125160.000000 -0.002950
-125100.000000 -0.000736
-125040.000000 0.001489
-124980.000000 0.002725
-124920.000000 0.002972
-124860.000000 0.003229
-124800.000000 0.002498
-124740.000000 0.001778
-124680.000000 0.001069
-124620.000000 -0.000628
-124560.000000 -0.001315
-124500.000000 -0.001990
-124440.000000 -0.003654
-124380.000000 -0.006307
-124320.000000 -0.005952
-124260.000000 -0.004586
-124200.000000 0.001791
-124140.000000 0.027177
-124080.000000 0.028574
-124020.000000 0.023980
-123960.000000 0.021396
-123900.000000 0.019820
-123840.000000 0.016253
-123780.000000 0.011694
-123720.000000 0.010142
-123660.000000 0.008598
-123600.000000 0.007061
-123540.000000 0.005530
-123480.000000 0.005005
-123420.000000 0.002487
-123360.000000 0.000973
-123300.000000 0.000466
-123240.000000 -0.000037
-123180.000000 -0.002534
-123120.000000 -0.002027
-123060.000000 -0.000515
-123000.000000 0.000003
-122940.000000 0.000525
-122880.000000 0.000052
-122820.000000 -0.000415
-122760.000000 -0.000877
-122700.000000 -0.001334
-122640.000000 0.000214
-122580.000000 0.000768
-122520.000000 0.000328
-122460.000000 -0.000106
-122400.000000 -0.000535
-122340.000000 -0.000958
-122280.000000 -0.000375
-122220.000000 -0.001783
-122160.000000 -0.000187
-122100.000000 0.000413
-122040.000000 0.000019
-121980.000000 0.000631
-121920.000000 0.001249
-121860.000000 0.000874
-121800.000000 0.001505
-121740.000000 0.002143
-121680.000000 0.000788
-121620.000000 0.000438
-121560.000000 0.000094
-121500.000000 0.000757
-121440.000000 -0.000573
-121380.000000 -0.000896
-121320.000000 -0.001213
-121260.000000 -0.004523
-121200.000000 -0.005826
-121140.000000 -0.003122
-121080.000000 -0.003411
-121020.000000 0.001306
-120960.000000 0.003030
-120900.000000 0.003761
-120840.000000 0.004499
-120780.000000 0.004243
-120720.000000 0.001995
-120660.000000 -0.000247
-120600.000000 0.000517
-120540.000000 0.000289
-120480.000000 0.000067
-120420.000000 -0.000148
-120360.000000 -0.000356
-120300.000000 -0.000557
-120240.000000 -0.001752
-120180.000000 -0.001940
-120120.000000 -0.001122
-120060.000000 -0.000297
-120000.000000 0.000534
-119940.000000 0.000372
-119880.000000 0.000216
-119820.000000 0.002068
-119760.000000 0.002926
-119700.000000 0.001791
-119640.000000 0.000664
-119580.000000 0.000543
-119520.000000 0.000430
-119460.000000 0.000324
-119400.000000 0.000226
-119340.000000 -0.001865
-119280.000000 -0.001949
-119220.000000 -0.002024
-119160.000000 -0.003092
-119100.000000 -0.002151
-119040.000000 -0.001202
-118980.000000 -0.002245
-118920.000000 -0.001280
-118860.000000 -0.002306
-118800.000000 -0.002324
-118740.000000 -0.002333
-118680.000000 -0.001333
-118620.000000 -0.001325
-118560.000000 -0.001308
-118500.000000 -0.000281
-118440.000000 0.000753
-118380.000000 0.001766
-118320.000000 0.001784
-118260.000000 0.000808
-118200.000000 0.000873
-118140.000000 -0.000055
-118080.000000 0.000026
-118020.000000 0.000115
-117960.000000 -0.000788
-117900.000000 -0.000684
-117840.000000 -0.000572
-117780.000000 -0.001453
-117720.000000 -0.001327
-117660.000000 -0.000193
-117600.000000 0.000946
-117540.000000 0.001092
-117480.000000 0.002244
-117420.000000 0.003401
-117360.000000 0.004564
-117300.000000 0.005733
-117240.000000 0.006906
-117180.000000 0.007084
-117120.000000 0.006267
-117060.000000 0.006455
-117000.000000 0.007647
-116940.000000 0.007844
-116880.000000 0.007045
-116820.000000 0.007250
-116760.000000 0.007460
-116700.000000 0.006674
-116640.000000 0.004892
-116580.000000 0.005115
-116520.000000 0.005341
-116460.000000 0.004572
-116400.000000 0.004806
-116340.000000 0.004013
-116280.000000 0.004227
-116220.000000 0.003447
-116160.000000 0.002699
-116100.000000 0.002953
-116040.000000 0.002209
-115980.000000 0.002466
-115920.000000 0.002725
-115860.000000 0.000985
-115800.000000 0.001246
-115740.000000 0.000507
-115680.000000 0.001769
-115620.000000 0.002030
-115560.000000 0.001292
-115500.000000 0.001553
-115440.000000 0.000813
-115380.000000 0.001072
-115320.000000 0.001331
-115260.000000 0.000588
-115200.000000 -0.000157
-115140.000000 0.000097
-115080.000000 0.000349
-115020.000000 -0.000401
-114960.000000 -0.001154
-114900.000000 -0.000909
-114840.000000 -0.001666
-114660.000000 -0.000956
-114600.000000 -0.001725
-114540.000000 -0.001498
-114480.000000 -0.001275
-114420.000000 -0.001055
-114360.000000 -0.000840
-114300.000000 -0.000628
-114240.000000 0.000580
-114180.000000 -0.000217
-114120.000000 -0.000018
-114060.000000 -0.000824
-114000.000000 -0.001635
-113940.000000 -0.001450
-113880.000000 -0.002270
-113820.000000 -0.003096
-113760.000000 -0.003926
-113700.000000 -0.002762
-113640.000000 -0.003603
-113580.000000 -0.003449
-113520.000000 -0.003301
-113460.000000 -0.004158
-113400.000000 -0.004021
-113340.000000 -0.003890
-113280.000000 -0.002765
-113220.000000 -0.002646
-113160.000000 -0.002534
-113100.000000 -0.002428
-113040.000000 -0.002329
-112980.000000 -0.003237
-112920.000000 -0.003152
-112860.000000 -0.003074
-112800.000000 -0.003004
-112740.000000 -0.003942
-112680.000000 -0.003888
-112620.000000 -0.004842
-112560.000000 -0.004806
-112500.000000 -0.004778
-112440.000000 -0.004760
-112380.000000 -0.005751
-112320.000000 -0.005753
-112260.000000 -0.005764
-112200.000000 -0.006787
-112140.000000 -0.005820
-112080.000000 -0.004864
-112020.000000 -0.003920
-111960.000000 -0.001988
-111900.000000 -0.001067
-111840.000000 0.000842
-111780.000000 0.000739
-111720.000000 0.002624
-111660.000000 0.002497
-111600.000000 0.003357
-111540.000000 0.003205
-111480.000000 0.003041
-111420.000000 0.003864
-111360.000000 0.004676
-111300.000000 0.003475
-111240.000000 0.002262
-111180.000000 0.002036
-111120.000000 0.000800
-111060.000000 0.001551
-111000.000000 0.001291
-110940.000000 0.001021
-110880.000000 0.000739
-110820.000000 0.000446
-110760.000000 0.000143
-110700.000000 -0.000170
-110640.000000 -0.000493
-110580.000000 -0.000826
-110520.000000 -0.000168
-110460.000000 -0.000519
-110400.000000 -0.001878
-110340.000000 -0.002246
-110280.000000 -0.003622
-110220.000000 -0.003006
-110160.000000 -0.003397
-110100.000000 -0.003796
-110040.000000 -0.003201
-109980.000000 -0.003614
-109920.000000 -0.003034
-109860.000000 -0.002460
-109800.000000 -0.000893
-109740.000000 -0.000332
-109680.000000 0.000222
-109620.000000 0.000770
-109560.000000 0.001312
-109500.000000 0.001848
-109440.000000 0.002379
-109380.000000 0.002903
-109320.000000 0.003422
-109260.000000 0.002935
-109200.000000 0.002442
-109140.000000 0.002944
-109080.000000 0.002441
-109020.000000 0.001932
-108960.000000 0.001418
-108900.000000 -0.000102
-108840.000000 -0.000626
-108780.000000 -0.000156
-108720.000000 -0.001691
-108660.000000 -0.002232
-108600.000000 -0.002777
-108540.000000 -0.003328
-108480.000000 -0.002884
-108420.000000 -0.002446
-108360.000000 -0.002012
-108300.000000 -0.001584
-108240.000000 -0.001161
-108180.000000 -0.000744
-108120.000000 -0.000332
-108060.000000 0.001075
-108000.000000 0.001477
-107940.000000 0.000873
-107880.000000 0.001263
-107820.000000 0.001648
-107760.000000 0.002028
-107700.000000 0.001402
-107640.000000 0.001770
-107580.000000 0.001132
-107520.000000 0.000488
-107460.000000 -0.000162
-107400.000000 0.000182
-107340.000000 0.000520
-107280.000000 -0.000148
-107220.000000 0.001177
-107160.000000 0.001478
-107100.000000 0.002792
-107040.000000 0.004098
-106980.000000 0.004397
-106920.000000 0.005689
-106860.000000 0.005974
-106800.000000 0.006251
-106740.000000 0.007520
-106680.000000 0.007782
-106620.000000 0.007036
-106560.000000 0.007281
-106500.000000 0.006519
-106440.000000 0.006748
-106380.000000 0.005969
-106320.000000 0.005181
-106260.000000 0.004385
-106200.000000 0.003580
-106140.000000 0.002767
-106080.000000 0.002946
-106020.000000 0.002115
-105960.000000 0.002276
-105900.000000 0.002429
-105840.000000 0.001573
-105780.000000 0.001708
-105720.000000 0.000835
-105660.000000 0.000954
-105600.000000 0.001064
-105540.000000 0.000166
-105480.000000 -0.000740
-105420.000000 -0.001655
-105360.000000 -0.002577
-105300.000000 -0.003508
-105240.000000 -0.003446
-105180.000000 -0.004393
-105120.000000 -0.004347
-105060.000000 -0.005310
-105000.000000 -0.005280
-104940.000000 -0.006258
-104880.000000 -0.006245
-104820.000000 -0.006239
-104760.000000 -0.005241
-104700.000000 -0.004251
-104640.000000 -0.004270
-104580.000000 -0.004296
-104520.000000 -0.004331
-104460.000000 -0.004373
-104400.000000 -0.003424
-104340.000000 -0.003484
-104280.000000 -0.003551
-104220.000000 -0.003628
-104160.000000 -0.003713
-104100.000000 -0.003806
-104040.000000 -0.003909
-103980.000000 -0.004020
-103920.000000 -0.003141
-103860.000000 -0.003270
-103800.000000 -0.003410
-103740.000000 -0.002558
-103680.000000 -0.001716
-103620.000000 -0.001884
-103560.000000 -0.002061
-103500.000000 -0.002248
-103440.000000 -0.003445
-103380.000000 -0.002651
-103320.000000 -0.001867
-103260.000000 -0.001093
-103200.000000 0.000671
-103140.000000 0.000426
-103080.000000 0.000171
-103020.000000 0.000906
-102960.000000 0.000632
-102900.000000 0.000348
-102840.000000 0.000054
-102780.000000 -0.000249
-102720.000000 0.000438
-102660.000000 0.000116
-102600.000000 0.000784
-102540.000000 0.000442
-102480.000000 0.001091
-102420.000000 0.001731
-102360.000000 0.002342
-102300.000000 0.002963
-102240.000000 0.003575
-102180.000000 0.003177
-102120.000000 0.002770
-102060.000000 0.003354
-102000.000000 0.003928
-101940.000000 0.004493
-101880.000000 0.004048
-101820.000000 0.003595
-101760.000000 0.003132
-101700.000000 0.002660
-101640.000000 0.002179
-101580.000000 0.000688
-101520.000000 -0.000811
-101460.000000 -0.001320
-101400.000000 -0.001837
-101340.000000 -0.001363
-101280.000000 -0.000897
-101220.000000 -0.000440
-101160.000000 0.000009
-101100.000000 -0.000550
-101040.000000 0.000883
-100980.000000 0.001308
-100920.000000 0.003725
-100860.000000 0.004136
-100800.000000 0.004539
-100740.000000 0.003935
-100680.000000 0.003325
-100620.000000 0.002709
-100560.000000 0.002087
-100500.000000 0.001458
-100440.000000 -0.000175
-100380.000000 -0.001814
-100320.000000 -0.002458
-100260.000000 -0.003107
-100200.000000 -0.003761
-100140.000000 -0.004419
-100080.000000 -0.004082
-100020.000000 -0.003748
-99960.000000 -0.004419
-99900.000000 -0.004093
-99840.000000 -0.003772
-99780.000000 -0.003454
-99720.000000 -0.003139
-99660.000000 -0.002829
-99600.000000 -0.002521
-99540.000000 -0.002217
-99480.000000 -0.001917
-99420.000000 -0.002620
-99360.000000 -0.002326
-99300.000000 -0.002035
-99240.000000 -0.001748
-99180.000000 -0.001464
-99120.000000 -0.001183
-99060.000000 -0.000906
-99000.000000 -0.000632
-98940.000000 -0.000361
-98880.000000 0.000907
-98820.000000 0.001170
-98760.000000 0.002430
-98700.000000 0.003687
-98640.000000 0.002939
-98580.000000 0.003187
-98520.000000 0.004431
-98460.000000 0.004671
-98400.000000 0.004906
-98340.000000 0.006137
-98280.000000 0.006363
-98220.000000 0.005583
-98160.000000 0.004799
-98100.000000 0.004009
-98040.000000 0.003215
-97980.000000 0.002414
-97920.000000 0.000609
-97860.000000 -0.000203
-97800.000000 -0.001020
-97740.000000 -0.000842
-97680.000000 -0.001670
-97620.000000 -0.001504
-97560.000000 -0.000344
-97500.000000 -0.000189
-97440.000000 0.000960
-97380.000000 0.002103
-97320.000000 0.002241
-97260.000000 0.002372
-97200.000000 0.002498
-97140.000000 0.002619
-97080.000000 0.001733
-97020.000000 0.001842
-96960.000000 0.000945
-96900.000000 -0.000958
-96840.000000 -0.000866
-96780.000000 -0.001781
-96720.000000 -0.001701
-96660.000000 -0.001626
-96600.000000 -0.001558
-96540.000000 -0.001495
-96480.000000 -0.001438
-96420.000000 -0.000386
-96360.000000 -0.000340
-96300.000000 0.000701
-96240.000000 -0.000263
-96180.000000 0.000768
-96120.000000 0.000793
-96060.000000 0.002813
-96000.000000 0.003829
-95940.000000 0.002839
-95880.000000 0.001845
-95820.000000 0.000845
-95760.000000 0.001841
-95700.000000 0.000832
-95640.000000 -0.002190
-95580.000000 -0.003218
-95520.000000 -0.004251
-95460.000000 -0.002288
-95400.000000 -0.002329
-95340.000000 -0.003366
-95280.000000 -0.004406
-95220.000000 -0.003449
-95160.000000 -0.002497
-95100.000000 -0.002548
-95040.000000 -0.002602
-94980.000000 -0.001660
-94920.000000 -0.000721
-94740.000000 0.000056
-94680.000000 -0.001028
-94620.000000 -0.000107
-94560.000000 -0.000191
-94500.000000 -0.001277
-94440.000000 -0.001367
-94380.000000 -0.001460
-94320.000000 -0.001556
-94260.000000 -0.002655
-94200.000000 -0.004758
-94140.000000 -0.004865
-94080.000000 -0.005974
-94020.000000 -0.005088
-93960.000000 -0.005205
-93900.000000 -0.005338
-93840.000000 -0.005464
-93780.000000 -0.004595
-93720.000000 -0.004729
-93660.000000 -0.003868
-93600.000000 -0.004010
-93540.000000 -0.002157
-93480.000000 -0.000308
-93420.000000 0.003538
-93360.000000 0.003380
-93300.000000 0.005218
-93240.000000 0.007052
-93180.000000 0.005864
-93120.000000 0.003691
-93060.000000 0.002515
-93000.000000 0.002337
-92940.000000 0.004155
-92880.000000 0.002971
-92820.000000 0.000769
-92760.000000 0.000581
-92700.000000 0.000392
-92640.000000 0.001201
-92580.000000 0.001008
-92520.000000 0.001814
-92460.000000 0.000618
-92400.000000 0.000422
-92340.000000 0.001224
-92280.000000 0.001025
-92220.000000 0.001825
-92160.000000 0.000624
-92100.000000 0.000422
-92040.000000 0.000220
-91980.000000 0.000017
-91920.000000 0.000813
-91860.000000 0.000610
-91800.000000 0.000406
-91740.000000 -0.000796
-91680.000000 -0.001996
-91620.000000 -0.001196
-91560.000000 0.000605
-91500.000000 0.000407
-91440.000000 0.001210
-91380.000000 0.000015
-91320.000000 -0.000177
-91260.000000 -0.000368
-91200.000000 0.000443
-91140.000000 0.000256
-91080.000000 0.000071
-91020.000000 -0.000112
-90960.000000 -0.000293
-90900.000000 -0.001472
-90840.000000 -0.000634
-90780.000000 0.000205
-90720.000000 0.001032
-90660.000000 0.000861
-90600.000000 0.000707
-90540.000000 0.001557
-90480.000000 0.001410
-90420.000000 0.002268
-90360.000000 0.002111
-90300.000000 0.001957
-90240.000000 0.001806
-90180.000000 0.001658
-90120.000000 0.001513
-90060.000000 0.001370
-90000.000000 0.001230
-89940.000000 0.001092
-89880.000000 0.000983
-89820.000000 0.000877
-89760.000000 -0.000224
-89700.000000 -0.000350
-89640.000000 -0.002472
-89580.000000 -0.003591
-89520.000000 -0.002708
-89460.000000 -0.001821
-89400.000000 0.001099
-89340.000000 0.000992
-89280.000000 0.001888
-89220.000000 0.001787
-89160.000000 0.002690
-89100.000000 0.003596
-89040.000000 0.003505
-88980.000000 0.004417
-88920.000000 0.004333
-88860.000000 0.004253
-88800.000000 0.004176
-88740.000000 0.002102
-88680.000000 0.001031
-88620.000000 -0.001035
-88560.000000 -0.002099
-88500.000000 -0.003158
-88440.000000 -0.002214
-88380.000000 -0.002266
-88320.000000 -0.002315
-88260.000000 0.000641
-88200.000000 0.003601
-88140.000000 0.007565
-88080.000000 0.012553
-88020.000000 0.019545
-87960.000000 0.023521
-87900.000000 0.025502
-87840.000000 0.024489
-87780.000000 0.022482
-87720.000000 0.019481
-87660.000000 0.017487
-87600.000000 0.013499
-87540.000000 0.009518
-87480.000000 0.008544
-87420.000000 0.004578
-87360.000000 0.001620
-87300.000000 0.000669
-87240.000000 -0.000274
-87180.000000 -0.000209
-87120.000000 0.003865
-87060.000000 0.009948
-87000.000000 0.027040
-86940.000000 0.037141
-86880.000000 0.038251
-86820.000000 0.031370
-86760.000000 0.025500
-86700.000000 0.021639
-86640.000000 0.015788
-86580.000000 0.011947
-86520.000000 0.007116
-86460.000000 0.004296
-86400.000000 0.001487
-86340.000000 -0.001312
-86280.000000 -0.003099
-86220.000000 -0.003876
-86160.000000 -0.002641
-86100.000000 -0.002395
-86040.000000 -0.001137
-85980.000000 0.001132
-85920.000000 0.006413
-85860.000000 0.012706
-85800.000000 0.012969
-85740.000000 0.009285
-85680.000000 0.007612
-85620.000000 0.004952
-85560.000000 0.003303
-85500.000000 0.001666
-85440.000000 0.000042
-85380.000000 -0.003570
-85320.000000 -0.007171
-85260.000000 -0.008759
-85200.000000 -0.009334
-85140.000000 -0.010898
-85080.000000 -0.012449
-85020.000000 -0.011987
-84960.000000 -0.008513
-84900.000000 -0.003027
-84840.000000 0.002472
-84780.000000 0.007983
-84720.000000 0.012508
-84660.000000 0.013044
-84600.000000 0.008593
-84540.000000 0.006154
-84480.000000 0.003728
-84420.000000 0.003314
-84360.000000 0.002912
-84300.000000 0.002523
-84240.000000 0.003145
-84180.000000 0.002780
-84120.000000 0.004427
-84060.000000 0.005085
-84000.000000 0.004756
-83940.000000 0.004439
-83880.000000 0.004133
-83820.000000 0.001840
-83760.000000 0.001559
-83700.000000 0.004291
-83640.000000 0.012034
-83580.000000 0.018790
-83520.000000 0.022559
-83460.000000 0.020340
-83400.000000 0.017133
-83340.000000 0.014939
-83280.000000 0.011758
-83220.000000 0.007590
-83160.000000 0.004435
-83100.000000 0.005293
-83040.000000 0.003164
-82980.000000 0.002049
-82920.000000 0.000946
-82860.000000 0.000858
-82800.000000 0.002783
-82740.000000 0.000721
-82680.000000 -0.000327
-82620.000000 -0.001361
-82560.000000 0.003619
-82500.000000 0.014612
-82440.000000 0.016620
-82380.000000 0.012641
-82320.000000 0.008676
-82260.000000 0.006725
-82200.000000 0.012788
-82140.000000 0.018865
-82080.000000 0.018955
-82020.000000 0.017059
-81960.000000 0.017176
-81900.000000 0.017307
-81840.000000 0.017451
-81780.000000 0.016608
-81720.000000 0.010777
-81660.000000 0.005960
-81600.000000 0.002154
-81540.000000 -0.000639
-81480.000000 -0.003421
-81420.000000 -0.006192
-81360.000000 -0.006952
-81240.000000 -0.011441
-81180.000000 -0.013171
-81120.000000 -0.013891
-81060.000000 -0.013603
-81000.000000 -0.014306
-80940.000000 -0.014002
-80880.000000 -0.013690
-80820.000000 -0.009371
-80760.000000 -0.005046
-80700.000000 0.000286
-80640.000000 0.005624
-80580.000000 0.011968
-80520.000000 0.016316
-80460.000000 0.013670
-80400.000000 0.009028
-80340.000000 0.007391
-80280.000000 0.005758
-80220.000000 0.002128
-80160.000000 -0.000498
-80100.000000 -0.004120
-80040.000000 -0.005738
-79980.000000 -0.006354
-79920.000000 -0.007966
-79860.000000 -0.008575
-79800.000000 -0.010181
-79740.000000 -0.008784
-79680.000000 -0.003383
-79620.000000 -0.001980
-79560.000000 -0.001572
-79500.000000 -0.000162
-79440.000000 0.005252
-79380.000000 0.008670
-79320.000000 0.008091
-79260.000000 0.005515
-79200.000000 0.007943
-79140.000000 0.014375
-79080.000000 0.017829
-79020.000000 0.015289
-78960.000000 0.010754
-78900.000000 0.008224
-78840.000000 0.004697
-78780.000000 0.003150
-78720.000000 0.000605
-78660.000000 -0.000938
-78600.000000 -0.002478
-78540.000000 -0.004017
-78480.000000 -0.006553
-78420.000000 -0.007088
-78360.000000 -0.008620
-78300.000000 -0.010151
-78240.000000 -0.010646
-78180.000000 -0.010139
-78120.000000 -0.007632
-78060.000000 -0.005156
-78000.000000 -0.001678
-77940.000000 0.002800
-77880.000000 0.004280
-77820.000000 0.004761
-77760.000000 0.005244
-77700.000000 0.008729
-77640.000000 0.011215
-77580.000000 0.009703
-77520.000000 0.007193
-77460.000000 0.005686
-77400.000000 0.004180
-77340.000000 0.001712
-77280.000000 0.001211
-77220.000000 0.000713
-77160.000000 -0.001783
-77100.000000 -0.002276
-77040.000000 -0.002767
-76980.000000 -0.003254
-76920.000000 -0.003738
-76860.000000 -0.004219
-76800.000000 -0.003697
-76740.000000 -0.004172
-76680.000000 -0.002643
-76620.000000 -0.003081
-76560.000000 -0.002546
-76500.000000 -0.002007
-76440.000000 -0.003466
-76380.000000 -0.003920
-76320.000000 -0.004371
-76260.000000 -0.004795
-76200.000000 -0.005239
-76140.000000 -0.004680
-76080.000000 -0.005116
-76020.000000 -0.005549
-75960.000000 -0.005978
-75900.000000 -0.006402
-75840.000000 -0.005822
-75780.000000 -0.006238
-75720.000000 -0.006649
-75660.000000 -0.007055
-75600.000000 -0.008457
-75540.000000 -0.007855
-75480.000000 -0.006247
-75420.000000 -0.005635
-75360.000000 -0.005017
-75300.000000 -0.004394
-75240.000000 -0.003766
-75180.000000 -0.002128
-75120.000000 -0.000486
-75060.000000 0.001157
-75000.000000 0.002806
-74940.000000 0.003460
-74880.000000 0.004120
-74820.000000 0.004786
-74760.000000 0.004457
-74700.000000 0.004135
-74640.000000 0.002818
-74580.000000 0.002507
-74520.000000 0.001202
-74460.000000 0.001903
-74400.000000 0.001610
-74340.000000 0.001322
-74280.000000 0.001032
-74220.000000 0.000745
-74160.000000 0.000473
-74100.000000 0.001207
-74040.000000 -0.000066
-73980.000000 -0.000335
-73920.000000 0.000399
-73860.000000 0.001138
-73800.000000 0.000898
-73740.000000 0.000664
-73680.000000 0.001436
-73620.000000 0.002214
-73560.000000 0.001998
-73500.000000 0.001789
-73440.000000 0.002586
-73380.000000 0.001389
-73320.000000 0.001173
-73260.000000 0.000961
-73200.000000 0.001754
-73140.000000 0.000581
-73080.000000 0.000415
-73020.000000 0.000256
-72960.000000 0.000103
-72900.000000 -0.000042
-72840.000000 -0.001212
-72780.000000 -0.000344
-72720.000000 0.000531
-72660.000000 0.001414
-72600.000000 0.002304
-72540.000000 0.003202
-72480.000000 0.004107
-72420.000000 0.004020
-72360.000000 0.002941
-72300.000000 0.002870
-72240.000000 0.002807
-72180.000000 0.002753
-72120.000000 0.002706
-72060.000000 0.001668
-72000.000000 0.001638
-71940.000000 0.000616
-71880.000000 0.000603
-71820.000000 0.000598
-71760.000000 -0.000399
-71700.000000 -0.000388
-71640.000000 0.000632
-71580.000000 0.000660
-71520.000000 0.001650
-71460.000000 0.001649
-71400.000000 0.002701
-71340.000000 0.002761
-71280.000000 0.002828
-71220.000000 0.002903
-71160.000000 0.002986
-71100.000000 0.003076
-71040.000000 0.003173
-70980.000000 0.002279
-70920.000000 0.001391
-70860.000000 0.001511
-70800.000000 0.001637
-70740.000000 0.002771
-70680.000000 0.000912
-70620.000000 0.001059
-70560.000000 0.000213
-70500.000000 -0.000627
-70440.000000 -0.000462
-70380.000000 -0.000290
-70320.000000 -0.001114
-70260.000000 -0.000932
-70200.000000 -0.000747
-70140.000000 -0.001557
-70080.000000 -0.000363
-70020.000000 -0.001167
-69960.000000 -0.000968
-69900.000000 -0.001767
-69840.000000 -0.002564
-69780.000000 -0.002360
-69720.000000 -0.002155
-69660.000000 -0.002950
-69600.000000 -0.002745
-69540.000000 -0.003539
-69480.000000 -0.003335
-69420.000000 -0.002132
-69360.000000 -0.000930
-69300.000000 0.000271
-69240.000000 0.001469
-69180.000000 0.002665
-69120.000000 0.003859
-69060.000000 0.004050
-69000.000000 0.005239
-68940.000000 0.006425
-68880.000000 0.006609
-68820.000000 0.005789
-68760.000000 0.004967
-68700.000000 0.004142
-68640.000000 0.004313
-68580.000000 0.003482
-68520.000000 0.002647
-68460.000000 0.002808
-68400.000000 0.001966
-68340.000000 0.002120
-68280.000000 0.001270
-68220.000000 -0.000583
-68160.000000 -0.000442
-68100.000000 -0.001305
-68040.000000 -0.002172
-67980.000000 -0.002045
-67920.000000 -0.001923
-67860.000000 -0.001806
-67800.000000 -0.001695
-67740.000000 -0.000590
-67680.000000 -0.000491
-67620.000000 -0.000397
-67560.000000 -0.000310
-67500.000000 -0.000230
-67440.000000 -0.000156
-67380.000000 -0.000089
-67320.000000 -0.000029
-67260.000000 -0.000976
-67200.000000 -0.000931
-67140.000000 -0.002894
-67080.000000 -0.002865
-67020.000000 -0.002844
-66960.000000 -0.002831
-66900.000000 -0.003827
-66840.000000 -0.002831
-66780.000000 -0.002845
-66720.000000 -0.002867
-66660.000000 -0.002898
-66600.000000 -0.002939
-66540.000000 -0.002988
-66480.000000 -0.002047
-66420.000000 -0.002116
-66360.000000 -0.003194
-66300.000000 -0.003281
-66240.000000 -0.004378
-66180.000000 -0.003485
-66120.000000 -0.003602
-66060.000000 -0.003728
-66000.000000 -0.003864
-65940.000000 -0.005011
-65880.000000 -0.005168
-65820.000000 -0.006334
-65760.000000 -0.005511
-65700.000000 -0.004699
-65640.000000 -0.003896
-65580.000000 -0.003104
-65520.000000 -0.002322
-65460.000000 -0.001551
-65400.000000 -0.001789
-65340.000000 -0.000038
-65280.000000 -0.000298
-65220.000000 0.000433
-65160.000000 0.000153
-65100.000000 -0.000137
-65040.000000 -0.000437
-64980.000000 -0.000748
-64920.000000 -0.001069
-64860.000000 -0.001401
-64800.000000 -0.001742
-64740.000000 -0.001095
-64680.000000 -0.001458
-64620.000000 -0.000831
-64560.000000 -0.001215
-64500.000000 0.000391
-64440.000000 -0.000014
-64380.000000 0.001570
-64320.000000 0.002144
-64260.000000 0.003707
-64200.000000 0.004260
-64140.000000 0.004802
-64080.000000 0.005334
-64020.000000 0.005855
-63960.000000 0.006366
-63900.000000 0.005866
-63840.000000 0.004355
-63780.000000 0.003835
-63720.000000 0.003303
-63660.000000 0.001762
-63600.000000 0.001210
-63540.000000 0.001647
-63480.000000 0.001075
-63420.000000 0.000492
-63360.000000 -0.001100
-63300.000000 -0.001703
-63240.000000 -0.002315
-63180.000000 -0.001937
-63120.000000 -0.001568
-63060.000000 -0.000209
-63000.000000 0.001140
-62940.000000 0.002481
-62880.000000 0.001813
-62820.000000 0.003135
-62760.000000 0.002449
-62700.000000 0.000754
-62640.000000 -0.000950
-62580.000000 -0.000662
-62520.000000 -0.001382
-62460.000000 -0.002111
-62400.000000 -0.002848
-62340.000000 -0.003592
-62280.000000 -0.004345
-62220.000000 -0.004105
-62160.000000 -0.004872
-62100.000000 -0.004647
-62040.000000 -0.004429
-61980.000000 -0.003219
-61920.000000 -0.002015
-61860.000000 -0.000819
-61800.000000 -0.000629
-61740.000000 0.000554
-61680.000000 0.001729
-61620.000000 0.001899
-61560.000000 0.001061
-61500.000000 0.001216
-61440.000000 0.001365
-61380.000000 0.000507
-61320.000000 0.000642
-61260.000000 -0.000229
-61200.000000 -0.000108
-61140.000000 0.000007
-61080.000000 0.000115
-61020.000000 0.000216
-60960.000000 0.000323
-60900.000000 0.000410
-60840.000000 0.000490
-60780.000000 0.000563
-60720.000000 0.000629
-60660.000000 0.001687
-60600.000000 0.002738
-60540.000000 0.002781
-60480.000000 0.002817
-60420.000000 0.002845
-60360.000000 0.002865
-60300.000000 0.002878
-60240.000000 0.001883
-60180.000000 0.001879
-60120.000000 0.000868
-60060.000000 -0.000152
-60000.000000 -0.000180
-59940.000000 -0.001217
-59880.000000 -0.001263
-59820.000000 -0.001317
-59760.000000 -0.001380
-59700.000000 -0.002452
-59640.000000 -0.001533
-59580.000000 -0.000623
-59520.000000 -0.000723
-59460.000000 0.001169
-59400.000000 0.002050
-59340.000000 0.001923
-59280.000000 0.002786
-59220.000000 0.002639
-59160.000000 0.003482
-59100.000000 0.002315
-59040.000000 0.001139
-58980.000000 0.000952
-58920.000000 -0.000245
-58860.000000 -0.000452
-58800.000000 -0.001669
-58740.000000 -0.001897
-58680.000000 -0.003135
-58620.000000 -0.003384
-58560.000000 -0.002643
-58500.000000 -0.001913
-58440.000000 -0.001193
-58380.000000 -0.000484
-58320.000000 0.000215
-58260.000000 0.000903
-58200.000000 0.001581
-58140.000000 0.002249
-58080.000000 0.003906
-58020.000000 0.003552
-57960.000000 0.005189
-57900.000000 0.003815
-57840.000000 0.003432
-57780.000000 0.001038
-57720.000000 -0.000365
-57660.000000 -0.001779
-57600.000000 -0.002201
-57540.000000 -0.003634
-57480.000000 -0.003076
-57420.000000 -0.004527
-57360.000000 -0.002987
-57300.000000 -0.004456
-57240.000000 -0.002935
-57180.000000 -0.002422
-57120.000000 -0.002918
-57060.000000 -0.002422
-57000.000000 -0.002935
-56940.000000 -0.002457
-56880.000000 -0.001987
-56820.000000 -0.002525
-56760.000000 -0.003072
-56700.000000 -0.002626
-56640.000000 -0.002189
-56580.000000 -0.001760
-56520.000000 -0.001339
-56460.000000 -0.000926
-56400.000000 -0.000521
-56340.000000 -0.000124
-56280.000000 0.000266
-56220.000000 -0.000352
-56160.000000 0.000022
-56100.000000 -0.000611
-56040.000000 -0.001251
-55980.000000 -0.000899
-55920.000000 -0.001553
-55860.000000 -0.002228
-55800.000000 -0.002906
-55740.000000 -0.002587
-55680.000000 -0.004271
-55620.000000 -0.003957
-55560.000000 -0.003646
-55500.000000 -0.003338
-55440.000000 -0.003034
-55380.000000 -0.002737
-55320.000000 -0.002440
-55260.000000 -0.001147
-55200.000000 0.000144
-55140.000000 0.000431
-55080.000000 0.000714
-55020.000000 0.000993
-54960.000000 0.000269
-54900.000000 0.000540
-54840.000000 0.000807
-54780.000000 0.001069
-54720.000000 0.001327
-54660.000000 0.001561
-54600.000000 0.002788
-54540.000000 0.002010
-54480.000000 0.002245
-54420.000000 0.002476
-54360.000000 0.002701
-54300.000000 0.003921
-54240.000000 0.004136
-54180.000000 0.004322
-54120.000000 0.005526
-54060.000000 0.004700
-54000.000000 0.004867
-53940.000000 0.005028
-53880.000000 0.006182
-53820.000000 0.006330
-53760.000000 0.005472
-53700.000000 0.004635
-53640.000000 0.003793
-53580.000000 0.002917
-53520.000000 0.002034
-53400.000000 0.002280
-53340.000000 0.002380
-53280.000000 0.001473
-53220.000000 0.001561
-53160.000000 0.001643
-53100.000000 0.001719
-53040.000000 0.001790
-52980.000000 0.002854
-52920.000000 0.002913
-52860.000000 0.002966
-52800.000000 0.003013
-52740.000000 0.003055
-52680.000000 0.004090
-52620.000000 0.004120
-52560.000000 0.005143
-52500.000000 0.005161
-52440.000000 0.005173
-52380.000000 0.005179
-52320.000000 0.005180
-52260.000000 0.005176
-52200.000000 0.004167
-52140.000000 0.003154
-52080.000000 0.002143
-52020.000000 0.001126
-51960.000000 0.000104
-51900.000000 0.000074
-51840.000000 0.000042
-51780.000000 -0.000992
-51720.000000 -0.001027
-51660.000000 -0.002063
-51600.000000 -0.002101
-51540.000000 -0.001140
-51480.000000 -0.001180
-51420.000000 -0.001221
-51360.000000 -0.002263
-51300.000000 -0.002306
-51240.000000 -0.002349
-51180.000000 -0.001394
-51120.000000 -0.001428
-51060.000000 -0.001474
-51000.000000 -0.001522
-50940.000000 -0.001570
-50880.000000 -0.002605
-50820.000000 -0.003655
-50760.000000 -0.002706
-50700.000000 -0.002759
-50640.000000 -0.003812
-50580.000000 -0.002866
-50520.000000 -0.002922
-50460.000000 -0.002979
-50400.000000 -0.003037
-50340.000000 -0.003097
-50280.000000 -0.002158
-50220.000000 -0.002221
-50160.000000 -0.002285
-50100.000000 -0.002351
-50040.000000 -0.002419
-49980.000000 -0.001488
-49920.000000 -0.000559
-49860.000000 -0.000631
-49800.000000 0.000294
-49740.000000 0.000218
-49680.000000 0.001139
-49620.000000 0.000059
-49560.000000 -0.001024
-49500.000000 -0.001108
-49440.000000 -0.001195
-49380.000000 -0.000284
-49320.000000 0.000625
-49260.000000 0.000531
-49200.000000 0.000435
-49140.000000 0.002337
-49080.000000 0.004237
-49020.000000 0.004133
-48960.000000 0.004028
-48900.000000 0.002919
-48840.000000 0.002808
-48780.000000 0.002694
-48720.000000 0.004577
-48660.000000 0.003456
-48600.000000 0.002332
-48540.000000 0.002204
-48480.000000 0.002073
-48420.000000 0.008937
-48360.000000 0.037797
-48300.000000 0.043653
-48240.000000 0.042503
-48180.000000 0.041350
-48120.000000 0.039191
-48060.000000 0.035027
-48000.000000 0.031857
-47940.000000 0.030682
-47880.000000 0.028501
-47820.000000 0.027315
-47760.000000 0.025122
-47700.000000 0.023922
-47640.000000 0.021716
-47580.000000 0.019504
-47520.000000 0.017284
-47460.000000 0.016057
-47400.000000 0.015824
-47340.000000 0.017583
-47280.000000 0.024334
-47220.000000 0.031078
-47160.000000 0.030816
-47100.000000 0.029591
-47040.000000 0.027366
-46980.000000 0.029142
-46920.000000 0.032921
-46860.000000 0.031643
-46800.000000 0.029362
-46740.000000 0.027077
-46680.000000 0.029863
-46620.000000 0.032657
-46560.000000 0.029458
-46500.000000 0.027268
-46440.000000 0.024992
-46380.000000 0.021716
-46320.000000 0.026441
-46260.000000 0.030165
-46200.000000 0.025891
-46140.000000 0.022619
-46080.000000 0.019348
-46020.000000 0.016079
-45960.000000 0.013813
-45900.000000 0.015550
-45840.000000 0.028290
-45780.000000 0.032033
-45720.000000 0.027781
-45660.000000 0.024534
-45600.000000 0.021291
-45540.000000 0.029055
-45480.000000 0.029825
-45420.000000 0.022603
-45360.000000 0.019388
-45300.000000 0.015182
-45240.000000 0.022985
-45180.000000 0.024798
-45120.000000 0.019623
-45060.000000 0.014459
-45000.000000 0.010307
-44940.000000 0.011169
-44880.000000 0.016155
-44820.000000 0.016151
-44760.000000 0.016056
-44700.000000 0.022976
-44640.000000 0.023914
-44580.000000 0.018870
-44520.000000 0.013844
-44460.000000 0.014836
-44400.000000 0.024847
-44340.000000 0.021876
-44280.000000 0.015925
-44220.000000 0.009090
-44160.000000 0.008274
-44100.000000 0.012377
-44040.000000 0.005498
-43980.000000 0.001638
-43920.000000 -0.003203
-43860.000000 -0.005026
-43800.000000 0.000169
-43740.000000 0.001382
-43680.000000 -0.002386
-43620.000000 -0.004137
-43560.000000 -0.000871
-43500.000000 0.008413
-43440.000000 0.012713
-43380.000000 0.011031
-43320.000000 0.008364
-43260.000000 0.010643
-43200.000000 0.007010
-43140.000000 0.002393
-43080.000000 -0.002209
-43020.000000 -0.004796
-42960.000000 -0.007369
-42900.000000 -0.009928
-42840.000000 -0.013473
-42780.000000 -0.017005
-42720.000000 -0.016523
-42660.000000 -0.013028
-42600.000000 -0.010520
-42540.000000 -0.009999
-42480.000000 -0.004465
-42420.000000 0.003081
-42360.000000 0.013640
-42300.000000 0.012211
-42240.000000 0.006795
-42180.000000 0.001391
-42120.000000 -0.002001
-42060.000000 -0.006382
-42000.000000 -0.007750
-41940.000000 -0.008106
-41880.000000 -0.008451
-41820.000000 -0.008784
-41760.000000 -0.011105
-41700.000000 -0.011415
-41640.000000 -0.009713
-41580.000000 -0.009000
-41520.000000 -0.010276
-41460.000000 -0.011540
-41400.000000 -0.010792
-41340.000000 -0.007033
-41280.000000 -0.000262
-41220.000000 0.005520
-41160.000000 0.008313
-41100.000000 0.007119
-41040.000000 0.002936
-40980.000000 -0.000236
-40920.000000 -0.001395
-40860.000000 -0.003543
-40800.000000 -0.004678
-40740.000000 -0.007801
-40680.000000 -0.010912
-40620.000000 -0.009011
-40560.000000 -0.002097
-40500.000000 0.000829
-40440.000000 -0.001232
-40380.000000 -0.004282
-40320.000000 -0.001318
-40260.000000 0.006657
-40200.000000 0.010644
-40140.000000 0.011643
-40080.000000 0.010653
-40020.000000 0.010673
-39960.000000 0.012704
-39900.000000 0.011744
-39840.000000 0.009793
-39780.000000 0.007850
-39720.000000 0.007915
-39660.000000 0.007987
-39600.000000 0.006065
-39540.000000 0.004148
-39480.000000 0.008237
-39420.000000 0.011330
-39360.000000 0.008427
-39300.000000 0.003529
-39240.000000 -0.002366
-39180.000000 -0.006257
-39120.000000 -0.008143
-39060.000000 -0.009026
-39000.000000 -0.011905
-38940.000000 -0.011780
-38880.000000 -0.006650
-38820.000000 -0.000515
-38760.000000 0.006625
-38700.000000 0.007770
-38640.000000 0.005921
-38580.000000 0.002078
-38520.000000 0.004241
-38460.000000 0.005411
-38400.000000 0.006586
-38340.000000 0.008769
-38280.000000 0.005959
-38220.000000 0.001155
-38160.000000 -0.001646
-38100.000000 -0.005438
-38040.000000 -0.007223
-37980.000000 -0.008000
-37920.000000 -0.008769
-37860.000000 -0.009530
-37800.000000 -0.010284
-37740.000000 -0.011029
-37680.000000 -0.009767
-37620.000000 -0.012498
-37560.000000 -0.015221
-37500.000000 -0.016935
-37440.000000 -0.018642
-37380.000000 -0.020341
-37320.000000 -0.020031
-37260.000000 -0.016713
-37200.000000 -0.009387
-37140.000000 -0.003053
-37080.000000 0.005289
-37020.000000 0.012640
-36960.000000 0.017990
-36900.000000 0.023348
-36840.000000 0.024712
-36780.000000 0.021093
-36720.000000 0.018483
-36660.000000 0.016881
-36600.000000 0.016288
-36540.000000 0.013702
-36480.000000 0.007109
-36420.000000 0.004539
-36360.000000 0.001959
-36300.000000 0.000386
-36240.000000 -0.001180
-36180.000000 -0.003741
-36120.000000 -0.003294
-36060.000000 -0.000842
-36000.000000 -0.000366
-35940.000000 -0.001884
-35880.000000 -0.004413
-35820.000000 -0.003936
-35760.000000 0.000563
-35700.000000 0.002052
-35640.000000 -0.000454
-35580.000000 -0.001953
-35520.000000 -0.002445
-35460.000000 -0.002932
-35400.000000 -0.005412
-35340.000000 -0.006885
-35280.000000 -0.007352
-35220.000000 -0.007812
-35160.000000 -0.006265
-35100.000000 -0.002712
-35040.000000 0.002848
-34980.000000 0.009415
-34920.000000 0.014989
-34860.000000 0.017570
-34800.000000 0.016158
-34740.000000 0.013753
-34680.000000 0.009355
-34620.000000 0.007964
-34560.000000 0.005579
-34500.000000 0.003202
-34440.000000 0.001832
-34380.000000 -0.000529
-34320.000000 -0.001885
-34260.000000 -0.003235
-34200.000000 0.002421
-34140.000000 0.022084
-34080.000000 0.024754
-34020.000000 0.018431
-33960.000000 0.012116
-33900.000000 0.008808
-33840.000000 0.005507
-33780.000000 0.003213
-33720.000000 0.001926
-33660.000000 0.000647
-33600.000000 -0.001625
-33540.000000 -0.003889
-33480.000000 -0.005146
-33420.000000 -0.006396
-33360.000000 -0.007652
-33300.000000 -0.008888
-33240.000000 -0.008117
-33180.000000 -0.007338
-33120.000000 -0.001552
-33060.000000 0.009241
-33000.000000 0.009042
-32940.000000 0.007850
-32880.000000 0.005665
-32820.000000 0.004488
-32760.000000 0.002318
-32700.000000 0.002155
-32640.000000 0.002000
-32580.000000 0.001852
-32520.000000 0.001711
-32460.000000 0.001579
-32400.000000 0.000453
-32340.000000 -0.000665
-32280.000000 -0.000775
-32220.000000 -0.000878
-32160.000000 0.000026
-32100.000000 -0.000062
-32040.000000 0.000858
-31980.000000 0.000785
-31920.000000 0.001719
-31860.000000 0.001661
-31800.000000 0.001611
-31740.000000 0.001567
-31680.000000 0.001503
-31620.000000 0.001474
-31560.000000 0.001452
-31500.000000 0.001437
-31440.000000 0.001429
-31380.000000 0.000428
-31320.000000 0.000433
-31260.000000 0.000446
-31200.000000 0.000464
-31140.000000 0.000489
-31080.000000 0.000521
-31020.000000 0.000559
-30960.000000 0.001603
-30900.000000 0.001653
-30840.000000 0.000710
-30780.000000 0.001772
-30720.000000 0.002840
-30660.000000 0.002914
-30600.000000 0.002994
-30540.000000 0.003079
-30480.000000 0.004170
-30420.000000 0.003267
-30360.000000 0.003369
-30300.000000 0.002477
-30240.000000 0.003589
-30180.000000 0.001708
-30120.000000 0.001831
-30060.000000 0.000960
-30000.000000 0.001095
-29940.000000 0.001235
-29880.000000 0.000380
-29820.000000 0.000531
-29760.000000 -0.000313
-29700.000000 -0.000150
-29640.000000 -0.000983
-29580.000000 0.000191
-29520.000000 -0.000630
-29460.000000 -0.000446
-29400.000000 -0.000256
-29340.000000 -0.000071
-29280.000000 -0.000879
-29220.000000 -0.000677
-29160.000000 -0.000463
-29100.000000 -0.001243
-29040.000000 -0.002017
-28980.000000 -0.001790
-28920.000000 -0.001556
-28860.000000 -0.001317
-28800.000000 -0.001073
-28740.000000 -0.000825
-28680.000000 -0.000575
-28620.000000 -0.000321
-28560.000000 -0.000065
-28500.000000 -0.000806
-28440.000000 0.000456
-28380.000000 0.000720
-28320.000000 0.000986
-28260.000000 0.001255
-28200.000000 0.000526
-28140.000000 0.000799
-28080.000000 0.000074
-28020.000000 0.001352
-27960.000000 0.001632
-27900.000000 0.000914
-27840.000000 0.000198
-27780.000000 -0.000516
-27720.000000 -0.000227
-27660.000000 0.000064
-27600.000000 0.000357
-27540.000000 -0.000347
-27480.000000 -0.002050
-27420.000000 -0.001750
-27360.000000 -0.000448
-27300.000000 -0.000145
-27240.000000 -0.000840
-27180.000000 -0.000533
-27120.000000 -0.000236
-27060.000000 -0.000938
-27000.000000 -0.000628
-26940.000000 0.000683
-26880.000000 0.000995
-26820.000000 0.000307
-26760.000000 0.000621
-26700.000000 0.000935
-26640.000000 0.000250
-26580.000000 0.000565
-26520.000000 -0.000119
-26460.000000 -0.000815
-26400.000000 -0.001499
-26340.000000 -0.001183
-26280.000000 0.000134
-26220.000000 0.000450
-26160.000000 0.000765
-26100.000000 0.000081
-26040.000000 0.000396
-25980.000000 0.001711
-25920.000000 0.002025
-25860.000000 0.001339
-25800.000000 0.001651
-25740.000000 0.001963
-25680.000000 0.001274
-25620.000000 0.001583
-25560.000000 -0.000109
-25500.000000 0.001196
-25440.000000 -0.000500
-25380.000000 -0.000198
-25320.000000 0.000101
-25200.000000 0.000692
-25140.000000 -0.000017
-25080.000000 0.000271
-25020.000000 0.000555
-24960.000000 0.000836
-24900.000000 0.001114
-24840.000000 0.002387
-24780.000000 0.002657
-24720.000000 0.001923
-24660.000000 0.002184
-24600.000000 0.002441
-24540.000000 0.001694
-24480.000000 0.000942
-24420.000000 0.001186
-24360.000000 0.000425
-24300.000000 0.000658
-24240.000000 -0.000113
-24180.000000 0.000111
-24120.000000 0.000329
-24060.000000 -0.000457
-24000.000000 -0.000250
-23940.000000 -0.000047
-23880.000000 -0.000851
-23820.000000 0.000340
-23760.000000 0.000525
-23700.000000 0.000704
-23640.000000 -0.000123
-23580.000000 -0.000956
-23520.000000 -0.000795
-23460.000000 -0.000640
-23400.000000 -0.000492
-23340.000000 -0.000350
-23280.000000 -0.000215
-23220.000000 -0.001087
-23160.000000 -0.000966
-23100.000000 -0.000852
-23040.000000 -0.000745
-22980.000000 0.000355
-22920.000000 -0.000553
-22860.000000 -0.000469
-22800.000000 -0.000392
-22740.000000 -0.001324
-22680.000000 -0.001263
-22620.000000 -0.001211
-22560.000000 -0.000167
-22500.000000 -0.001132
-22440.000000 -0.002105
-22380.000000 -0.002088
-22320.000000 -0.002079
-22260.000000 -0.002079
-22200.000000 -0.002089
-22140.000000 -0.001108
-22080.000000 -0.000137
-22020.000000 -0.000175
-21960.000000 -0.000223
-21900.000000 -0.000281
-21840.000000 -0.000349
-21780.000000 -0.001427
-21720.000000 -0.001515
-21660.000000 -0.001614
-21600.000000 -0.000722
-21540.000000 -0.001841
-21480.000000 -0.000971
-21420.000000 -0.002111
-21360.000000 -0.002262
-21300.000000 -0.002424
-21240.000000 -0.002597
-21180.000000 -0.001781
-21120.000000 -0.001976
-21060.000000 -0.001182
-21000.000000 -0.001399
-20940.000000 -0.001627
-20880.000000 -0.000867
-20820.000000 -0.001119
-20760.000000 -0.001382
-20700.000000 -0.001656
-20640.000000 -0.000942
-20580.000000 -0.001240
-20520.000000 -0.000549
-20460.000000 -0.000870
-20400.000000 -0.000203
-20340.000000 -0.000548
-20280.000000 0.000096
-20220.000000 0.000727
-20160.000000 0.000348
-20100.000000 0.000956
-20040.000000 -0.000447
-19980.000000 -0.000862
-19920.000000 -0.000289
-19860.000000 -0.000727
-19800.000000 0.000824
-19740.000000 0.000363
-19680.000000 -0.000109
-19620.000000 0.000407
-19560.000000 -0.000087
-19500.000000 -0.000593
-19440.000000 -0.000109
-19380.000000 -0.000637
-19320.000000 -0.001175
-19260.000000 0.000276
-19200.000000 -0.000283
-19140.000000 0.000147
-19080.000000 -0.000433
-19020.000000 -0.000023
-18960.000000 -0.000623
-18900.000000 -0.000233
-18840.000000 0.000147
-18780.000000 -0.000483
-18720.000000 -0.001122
-18660.000000 -0.000771
-18600.000000 -0.001429
-18540.000000 -0.001097
-18480.000000 -0.000774
-18420.000000 -0.000460
-18360.000000 -0.000155
-18300.000000 0.000141
-18240.000000 0.000429
-18180.000000 0.000707
-18120.000000 0.000977
-18060.000000 0.000238
-18000.000000 0.000491
-17940.000000 -0.000265
-17880.000000 -0.000029
-17820.000000 -0.000802
-17760.000000 -0.001583
-17700.000000 -0.002383
-17640.000000 -0.002181
-17580.000000 -0.001987
-17520.000000 -0.001801
-17460.000000 -0.001623
-17400.000000 -0.001453
-17340.000000 -0.001290
-17280.000000 -0.000136
-17220.000000 0.000010
-17160.000000 0.001149
-17100.000000 0.002280
-17040.000000 0.001403
-16980.000000 0.001518
-16920.000000 0.001626
-16860.000000 0.001726
-16800.000000 0.000818
-16740.000000 -0.000098
-16680.000000 -0.000021
-16620.000000 0.000049
-16560.000000 0.000111
-16500.000000 0.000165
-16440.000000 0.000212
-16380.000000 0.000251
-16320.000000 0.000283
-16260.000000 0.001307
-16200.000000 0.002323
-16140.000000 0.003332
-16080.000000 0.003333
-16020.000000 0.003327
-15960.000000 0.004313
-15900.000000 0.004291
-15840.000000 0.004262
-15780.000000 0.004225
-15720.000000 0.003181
-15660.000000 0.003128
-15600.000000 0.003068
-15540.000000 0.002000
-15480.000000 0.001923
-15420.000000 0.000839
-15360.000000 0.000747
-15300.000000 -0.000354
-15240.000000 -0.000463
-15180.000000 -0.000581
-15120.000000 -0.000707
-15060.000000 -0.000841
-15000.000000 -0.000984
-14940.000000 -0.000136
-14880.000000 0.000704
-14820.000000 0.000534
-14760.000000 0.001356
-14700.000000 0.002169
-14640.000000 0.001973
-14580.000000 0.001768
-14520.000000 0.002554
-14460.000000 0.001331
-14400.000000 0.001099
-14340.000000 0.000857
-14280.000000 0.000607
-14220.000000 0.000347
-14160.000000 -0.000922
-14100.000000 -0.001200
-14040.000000 -0.001487
-13980.000000 -0.001784
-13920.000000 -0.001089
-13860.000000 -0.001404
-13800.000000 -0.001728
-13740.000000 -0.002061
-13680.000000 -0.002403
-13620.000000 -0.002754
-13560.000000 -0.003133
-13500.000000 -0.002502
-13440.000000 -0.001880
-13380.000000 -0.001267
-13320.000000 -0.000662
-13260.000000 -0.001066
-13200.000000 -0.001479
-13140.000000 -0.002900
-13080.000000 -0.003329
-13020.000000 -0.003766
-12960.000000 -0.003212
-12900.000000 -0.003666
-12840.000000 -0.003129
-12780.000000 -0.003599
-12720.000000 -0.003078
-12660.000000 -0.002565
-12600.000000 -0.002060
-12540.000000 -0.001563
-12480.000000 -0.001075
-12420.000000 0.000405
-12360.000000 -0.001123
-12300.000000 -0.000660
-12240.000000 -0.000204
-12180.000000 0.000243
-12120.000000 -0.000318
-12060.000000 0.001112
-12000.000000 0.000535
-11940.000000 0.000949
-11880.000000 0.000355
-11820.000000 -0.000248
-11760.000000 -0.000858
-11700.000000 -0.001477
-11640.000000 -0.002104
-11580.000000 -0.002739
-11520.000000 -0.002382
-11460.000000 -0.002033
-11400.000000 -0.001692
-11340.000000 -0.000360
-11280.000000 0.000966
-11220.000000 0.001283
-11160.000000 0.000592
-11100.000000 0.000894
-11040.000000 0.000189
-10980.000000 0.000475
-10920.000000 0.000755
-10860.000000 0.000027
-10800.000000 0.000292
-10740.000000 -0.000450
-10680.000000 -0.000200
-10620.000000 -0.000956
-10560.000000 -0.001719
-10500.000000 -0.001489
-10440.000000 -0.001266
-10380.000000 -0.001045
-10320.000000 -0.001830
-10260.000000 -0.000618
-10200.000000 -0.001410
-10140.000000 -0.000205
-10080.000000 -0.000003
-10020.000000 0.001196
-9960.000000 0.001391
-9900.000000 0.001585
-9840.000000 0.001775
-9780.000000 0.002962
-9720.000000 0.003147
-9660.000000 0.003329
-9600.000000 0.003487
-9540.000000 0.002640
-9480.000000 0.001788
-9420.000000 0.001930
-9360.000000 0.002067
-9300.000000 0.002200
-9240.000000 0.002327
-9180.000000 0.002450
-9120.000000 0.002568
-9060.000000 0.003682
-9000.000000 0.003791
-8940.000000 0.003895
-8880.000000 0.002996
-8820.000000 0.004092
-8760.000000 0.006184
-8700.000000 0.005273
-8640.000000 0.003358
-8580.000000 0.002439
-8520.000000 0.002517
-8460.000000 0.002592
-8400.000000 0.001665
-8340.000000 0.000734
-8280.000000 -0.001199
-8220.000000 -0.002135
-8160.000000 -0.002073
-8100.000000 -0.002013
-8040.000000 -0.001955
-7980.000000 -0.001900
-7920.000000 -0.001846
-7860.000000 -0.000794
-7800.000000 0.000256
-7740.000000 -0.000696
-7680.000000 0.000349
-7620.000000 0.001393
-7560.000000 0.002434
-7500.000000 0.001472
-7440.000000 0.001508
-7380.000000 0.000541
-7320.000000 0.000571
-7260.000000 -0.000402
-7200.000000 -0.001379
-7140.000000 -0.002359
-7080.000000 -0.002343
-7020.000000 -0.001332
-6960.000000 0.000676
-6900.000000 -0.000321
-6840.000000 -0.000323
-6780.000000 -0.000328
-6720.000000 0.000661
-6660.000000 0.000646
-6600.000000 0.000626
-6540.000000 0.000602
-6480.000000 0.001573
-6420.000000 0.000539
-6360.000000 0.000501
-6300.000000 0.001458
-6240.000000 0.000411
-6180.000000 0.001359
-6120.000000 0.001302
-5940.000000 0.000105
-5880.000000 0.001031
-5820.000000 0.001952
-5760.000000 0.001869
-5700.000000 0.002782
-5640.000000 0.001690
-5580.000000 0.000594
-5520.000000 0.000494
-5460.000000 0.002389
-5400.000000 0.001280
-5340.000000 0.000167
-5280.000000 0.000049
-5220.000000 -0.001073
-5160.000000 -0.000199
-5100.000000 -0.000330
-5040.000000 -0.001465
-4980.000000 -0.002604
-4920.000000 -0.002748
-4860.000000 -0.001896
-4800.000000 -0.002049
-4740.000000 -0.001207
-4680.000000 -0.002369
-4620.000000 -0.002536
-4560.000000 -0.000708
-4500.000000 -0.000885
-4440.000000 -0.001068
-4380.000000 -0.001256
-4320.000000 -0.001449
-4260.000000 -0.001648
-4200.000000 -0.002853
-4140.000000 -0.003063
-4080.000000 -0.003280
-4020.000000 -0.002502
-3960.000000 -0.002731
-3900.000000 -0.003965
-3840.000000 -0.005206
-3780.000000 -0.005452
-3720.000000 -0.005705
-3660.000000 -0.004963
-3600.000000 -0.006227
-3540.000000 -0.005497
-3480.000000 -0.004773
-3420.000000 -0.004053
-3360.000000 -0.004339
-3300.000000 -0.003630
-3240.000000 -0.004927
-3180.000000 -0.004228
-3120.000000 -0.004533
-3060.000000 -0.004844
-3000.000000 -0.005158
-2940.000000 -0.002477
-2880.000000 0.010200
-2820.000000 0.026874
-2760.000000 0.026545
-2700.000000 0.028213
-2640.000000 0.026878
-2580.000000 0.023542
-2520.000000 0.023204
-2460.000000 0.023866
-2400.000000 0.022526
-2340.000000 0.022187
-2280.000000 0.020847
-2220.000000 0.018509
-2160.000000 0.017171
-2100.000000 0.016834
-2040.000000 0.016500
-1980.000000 0.015167
-1920.000000 0.015837
-1860.000000 0.016511
-1800.000000 0.018207
-1740.000000 0.017888
-1680.000000 0.018575
-1620.000000 0.017267
-1560.000000 0.015965
-1500.000000 0.015670
-1440.000000 0.015382
-1380.000000 0.014102
-1320.000000 0.013830
-1260.000000 0.014568
-1200.000000 0.013315
-1140.000000 0.011073
-1080.000000 0.009840
-1020.000000 0.009619
-960.000000 0.008409
-900.000000 0.007210
-840.000000 0.006024
-780.000000 0.004850
-720.000000 0.004689
-660.000000 0.005540
-600.000000 0.004405
-540.000000 0.003284
-480.000000 0.004177
-420.000000 0.005084
-360.000000 0.006005
-300.000000 0.006941
-240.000000 0.006892
-180.000000 0.007857
-120.000000 0.007838
-60.000000 0.008834
0.000000 0.008844
60.000000 0.008870
120.000000 0.007911
180.000000 0.006966
240.000000 0.006037
300.000000 0.004123
360.000000 0.004224
420.000000 0.003340
480.000000 0.002470
540.000000 0.001615
600.000000 0.000775
660.000000 0.000948
720.000000 0.001136
780.000000 0.001338
840.000000 0.000554
900.000000 -0.000217
960.000000 -0.001975
1020.000000 -0.002719
1080.000000 -0.003450
1140.000000 -0.003124
1200.000000 -0.003786
1260.000000 -0.003437
1320.000000 -0.004120
1380.000000 -0.003791
1440.000000 -0.003450
1500.000000 -0.002097
1560.000000 -0.002732
1620.000000 -0.002356
1680.000000 -0.002968
1740.000000 -0.001569
1800.000000 -0.000159
1860.000000 -0.000736
1920.000000 -0.000303
1980.000000 -0.000857
2040.000000 -0.001400
2100.000000 -0.001931
2160.000000 -0.003450
2220.000000 -0.003957
2280.000000 -0.003452
2340.000000 -0.001934
2400.000000 -0.001404
2460.000000 -0.000861
2520.000000 -0.000322
2580.000000 0.000249
2640.000000 0.000834
2700.000000 0.000432
2760.000000 0.001044
2820.000000 0.002670
2880.000000 0.005309
2940.000000 0.006962
3000.000000 0.005630
3060.000000 0.005310
3120.000000 0.005004
3180.000000 0.004712
3240.000000 0.003432
3300.000000 0.002165
3360.000000 0.001911
3420.000000 0.000668
3480.000000 0.000436
3540.000000 -0.000785
3600.000000 0.000004
3660.000000 -0.000198
3720.000000 -0.000391
3780.000000 0.000424
3840.000000 0.001247
3900.000000 0.001077
3960.000000 0.002914
4020.000000 0.003756
4080.000000 0.005605
4140.000000 0.005458
4200.000000 0.005316
4260.000000 0.007180
4320.000000 0.007048
4380.000000 0.004920
4440.000000 0.004797
4500.000000 0.003678
4560.000000 0.004564
4620.000000 0.007455
4680.000000 0.006350
4740.000000 0.005250
4800.000000 0.003155
4860.000000 0.001065
4920.000000 -0.001020
4980.000000 -0.002099
5040.000000 -0.004173
5100.000000 -0.005240
5160.000000 -0.005302
5220.000000 -0.005357
5280.000000 -0.006406
5340.000000 -0.006448
5400.000000 -0.007484
5460.000000 -0.007512
5520.000000 -0.007534
5580.000000 -0.007549
5640.000000 -0.007556
5700.000000 -0.005551
5760.000000 -0.002538
5820.000000 -0.000517
5880.000000 -0.000487
5940.000000 0.000552
6000.000000 0.000600
6060.000000 0.000656
6120.000000 0.000721
6180.000000 0.000795
6240.000000 -0.000122
6300.000000 -0.001030
6360.000000 -0.001930
6420.000000 -0.003820
6480.000000 -0.005718
6600.000000 -0.005493
6660.000000 -0.005370
6720.000000 -0.006240
6780.000000 -0.007104
6840.000000 -0.007960
6900.000000 -0.007809
6960.000000 -0.005652
7020.000000 -0.003488
7080.000000 -0.000316
7140.000000 0.003862
7200.000000 0.004047
7260.000000 0.004238
7320.000000 0.004437
7380.000000 0.002642
7440.000000 0.001854
7500.000000 0.002073
7560.000000 0.001299
7620.000000 0.000531
7680.000000 -0.001231
7740.000000 -0.001986
7800.000000 -0.002734
7860.000000 -0.004476
7920.000000 -0.004212
7980.000000 -0.003941
8040.000000 -0.001664
8100.000000 -0.000381
8160.000000 -0.000091
8220.000000 0.000204
8280.000000 0.000506
8340.000000 0.000815
8400.000000 0.000129
8460.000000 0.000450
8520.000000 -0.000222
8580.000000 -0.000889
8640.000000 0.000451
8700.000000 -0.000202
8760.000000 -0.000849
8820.000000 -0.001490
8880.000000 -0.002124
8940.000000 -0.001751
9000.000000 -0.002371
9060.000000 -0.001985
9120.000000 -0.001591
9180.000000 -0.001190
9240.000000 -0.000782
9300.000000 -0.000367
9360.000000 0.001055
9420.000000 0.005485
9480.000000 0.020923
9540.000000 0.026368
9600.000000 0.021821
9660.000000 0.020283
9720.000000 0.016752
9780.000000 0.014230
9840.000000 0.011716
9900.000000 0.010212
9960.000000 0.009715
10020.000000 0.008229
10080.000000 0.005751
10140.000000 0.005283
10200.000000 0.003824
10260.000000 0.003375
10320.000000 0.001936
10380.000000 0.001507
10440.000000 0.001088
10500.000000 0.001680
10560.000000 0.001282
10620.000000 0.001894
10680.000000 0.001517
10740.000000 0.001151
10800.000000 0.000795
10860.000000 0.001450
10920.000000 0.001116
10980.000000 0.001792
11040.000000 0.001479
11100.000000 0.002177
11160.000000 0.002885
11220.000000 -0.000396
11280.000000 0.000333
11340.000000 0.001072
11400.000000 0.000822
11460.000000 0.000581
11520.000000 0.000351
11580.000000 0.000130
11640.000000 0.000919
11700.000000 0.000718
11760.000000 0.000526
11820.000000 0.000343
11880.000000 0.000169
11940.000000 0.001005
12000.000000 0.000849
12060.000000 0.000701
12120.000000 0.000562
12180.000000 0.001431
12240.000000 0.001308
12300.000000 0.001193
12360.000000 0.001085
12420.000000 0.000985
12480.000000 0.001892
12540.000000 0.001807
12600.000000 0.000728
12660.000000 0.001656
12720.000000 0.001591
12780.000000 0.000533
12840.000000 0.000481
12900.000000 0.000435
12960.000000 0.000396
13020.000000 0.001363
13080.000000 0.001337
13140.000000 0.001316
13200.000000 0.001301
13260.000000 0.002292
13320.000000 0.002288
13380.000000 0.002291
13440.000000 0.001298
13500.000000 0.001311
13560.000000 0.000330
13620.000000 0.001354
13680.000000 0.002383
13740.000000 0.001417
13800.000000 0.001457
13860.000000 -0.000499
13920.000000 -0.000449
13980.000000 -0.000394
14040.000000 -0.001333
14100.000000 -0.001268
14160.000000 -0.001198
14220.000000 -0.001123
14280.000000 -0.001043
14340.000000 -0.000959
14400.000000 -0.000870
14460.000000 -0.000777
14520.000000 0.000321
14580.000000 -0.000578
14640.000000 -0.000472
14700.000000 -0.000363
14760.000000 -0.000251
14820.000000 -0.000136
14880.000000 0.000982
14940.000000 0.001103
15000.000000 0.001226
15060.000000 0.001351
15120.000000 0.000478
15180.000000 -0.000393
15240.000000 -0.000264
15300.000000 -0.000133
15360.000000 -0.000002
15420.000000 0.000130
15480.000000 -0.000737
15540.000000 -0.000605
15600.000000 -0.001473
15660.000000 -0.000340
15720.000000 -0.001209
15780.000000 -0.001078
15840.000000 -0.000947
15900.000000 -0.001817
15960.000000 -0.001689
16020.000000 -0.001561
16080.000000 -0.001434
16140.000000 -0.002309
16200.000000 -0.003184
16260.000000 -0.003061
16320.000000 -0.002938
16380.000000 -0.002817
16440.000000 -0.002696
16500.000000 -0.002576
16560.000000 -0.003457
16620.000000 -0.003338
16680.000000 -0.003220
16740.000000 -0.004103
16800.000000 -0.002985
16860.000000 -0.002869
16920.000000 -0.002752
16980.000000 -0.002636
17040.000000 -0.002520
17100.000000 -0.002405
17160.000000 -0.001290
17220.000000 -0.001168
17280.000000 -0.001044
17340.000000 -0.000921
17400.000000 0.000191
17460.000000 0.000302
17520.000000 0.001410
17580.000000 0.001517
17640.000000 0.001621
17700.000000 0.001723
17760.000000 0.001822
17820.000000 0.002919
17880.000000 0.002014
17940.000000 0.002106
18000.000000 0.002195
18060.000000 0.002282
18120.000000 0.002367
18180.000000 0.002450
18240.000000 0.003530
18300.000000 0.003608
18360.000000 0.002684
18420.000000 0.002758
18480.000000 0.002829
18540.000000 0.002899
18600.000000 0.002966
18660.000000 0.002032
18780.000000 0.000156
18840.000000 0.000216
18900.000000 0.000273
18960.000000 0.000328
19020.000000 0.000382
19080.000000 0.000433
19140.000000 -0.000517
19200.000000 -0.000470
19260.000000 -0.000425
19320.000000 -0.000382
19380.000000 -0.000341
19440.000000 0.000698
19500.000000 0.000734
19560.000000 -0.000232
19620.000000 -0.000200
19680.000000 -0.000171
19740.000000 -0.000145
19800.000000 -0.001122
19860.000000 -0.000101
19920.000000 -0.000084
19980.000000 -0.000070
20040.000000 -0.000059
20100.000000 -0.000051
20160.000000 -0.001047
20220.000000 -0.000047
20280.000000 -0.001050
20340.000000 -0.000057
20400.000000 -0.000068
20460.000000 -0.000084
20520.000000 -0.001103
20580.000000 -0.000127
20640.000000 -0.000155
20700.000000 0.000812
20760.000000 0.000775
20820.000000 0.000733
20880.000000 0.001686
20940.000000 0.001635
21000.000000 0.001578
21060.000000 0.001516
21120.000000 0.001449
21180.000000 0.000377
21240.000000 0.000299
21300.000000 0.000215
21360.000000 0.000126
21420.000000 -0.000969
21480.000000 -0.001070
21540.000000 -0.001178
21600.000000 -0.002291
21660.000000 -0.001411
21720.000000 -0.001537
21780.000000 -0.000670
21840.000000 0.000190
21900.000000 0.000043
21960.000000 0.000890
22020.000000 0.000729
22080.000000 0.000560
22140.000000 0.001384
22200.000000 0.000201
22260.000000 0.001009
22320.000000 -0.000191
22380.000000 0.000601
22440.000000 0.000385
22500.000000 0.001160
22560.000000 0.001927
22620.000000 0.001684
22680.000000 0.001433
22740.000000 0.001173
22800.000000 0.001903
22860.000000 0.001624
22920.000000 0.001336
22980.000000 0.001039
23040.000000 0.000731
23100.000000 0.000415
23160.000000 -0.000912
23220.000000 -0.001248
23280.000000 -0.001594
23340.000000 -0.001951
23400.000000 -0.002317
23460.000000 -0.002693
23520.000000 -0.002080
23580.000000 -0.001477
23640.000000 -0.001884
23700.000000 -0.001301
23760.000000 -0.000729
23820.000000 -0.000167
23880.000000 -0.000616
23940.000000 -0.001076
24000.000000 -0.001545
24060.000000 -0.002026
24120.000000 -0.002516
24180.000000 -0.003017
24240.000000 -0.002529
24300.000000 -0.003051
24360.000000 -0.003584
24420.000000 -0.004127
24480.000000 -0.004680
24540.000000 -0.005244
24600.000000 -0.006819
24660.000000 -0.006404
24720.000000 -0.007999
24780.000000 -0.007605
24840.000000 -0.007221
24900.000000 -0.006848
24960.000000 -0.005486
25020.000000 -0.005133
25080.000000 -0.002792
25140.000000 -0.001460
25200.000000 -0.001140
25260.000000 0.000171
25320.000000 0.000470
25380.000000 0.000760
25440.000000 0.001038
25500.000000 0.001307
25560.000000 -0.000435
25620.000000 -0.000188
25680.000000 -0.000951
25740.000000 -0.000725
25800.000000 -0.000510
25860.000000 -0.000304
25920.000000 -0.000110
25980.000000 0.000074
26040.000000 0.001248
26100.000000 0.000411
26160.000000 0.000564
26220.000000 0.000706
26280.000000 0.000853
26340.000000 0.000974
26400.000000 0.002085
26460.000000 0.001185
26520.000000 0.001275
26580.000000 0.001355
26640.000000 0.001426
26700.000000 0.000486
26760.000000 0.000536
26820.000000 0.000577
26880.000000 -0.000392
26940.000000 -0.000370
27000.000000 0.000643
27060.000000 -0.000354
27120.000000 -0.000360
27180.000000 -0.000375
27240.000000 -0.000399
27300.000000 -0.000432
27360.000000 0.000527
27420.000000 -0.000524
27480.000000 0.000418
27540.000000 0.001350
27600.000000 0.002275
27660.000000 0.004191
27720.000000 0.004099
27780.000000 0.004999
27840.000000 0.004891
27900.000000 0.004775
27960.000000 0.003651
28020.000000 0.003519
28080.000000 0.003380
28140.000000 0.001234
28200.000000 0.000080
28260.000000 -0.000082
28320.000000 -0.002251
28380.000000 -0.001427
28440.000000 -0.002610
28500.000000 -0.001800
28560.000000 -0.002998
28620.000000 -0.002202
28680.000000 -0.002414
28740.000000 -0.001632
28800.000000 -0.001858
28860.000000 -0.001090
28920.000000 0.000671
28980.000000 -0.000575
29040.000000 -0.000827
29100.000000 -0.002086
29160.000000 -0.002352
29220.000000 -0.002624
29280.000000 -0.002889
29340.000000 -0.003175
29400.000000 -0.002467
29460.000000 -0.002765
29520.000000 -0.001070
29580.000000 -0.000381
29640.000000 -0.000698
29700.000000 -0.000022
29760.000000 0.000649
29820.000000 0.001312
29880.000000 0.001970
29940.000000 0.002621
30000.000000 0.003266
30060.000000 0.003904
30120.000000 0.003536
30180.000000 0.004162
30240.000000 0.003781
30300.000000 0.003393
30360.000000 0.001999
30420.000000 0.000599
30480.000000 0.000191
30540.000000 -0.001223
30600.000000 -0.000644
30660.000000 -0.001072
30720.000000 -0.000506
30780.000000 0.000053
30840.000000 -0.000396
30900.000000 -0.000851
30960.000000 -0.000313
31020.000000 0.000218
31080.000000 0.001742
31140.000000 0.002259
31200.000000 0.001768
31260.000000 0.002271
31320.000000 0.002766
31380.000000 0.003254
31440.000000 0.002735
31500.000000 0.002208
31560.000000 0.001674
31620.000000 0.001133
31680.000000 -0.000416
31740.000000 -0.000972
31800.000000 -0.001535
31860.000000 -0.003105
31920.000000 -0.002682
31980.000000 -0.002266
32040.000000 -0.002858
32100.000000 -0.003456
32160.000000 -0.002061
32220.000000 -0.001673
32280.000000 -0.001292
32340.000000 -0.000917
32400.000000 -0.000549
32460.000000 -0.000188
32520.000000 0.000167
32580.000000 -0.000484
32640.000000 -0.000142
32700.000000 0.000194
32760.000000 0.000524
32820.000000 -0.000152
32880.000000 -0.000834
32940.000000 -0.001522
33000.000000 -0.002217
33060.000000 -0.002916
33120.000000 -0.002622
33180.000000 -0.002334
33240.000000 -0.003050
33300.000000 -0.002773
33360.000000 -0.002501
33420.000000 -0.002235
33480.000000 -0.002973
33540.000000 -0.001718
33600.000000 -0.001467
33660.000000 -0.001222
33720.000000 0.001018
33780.000000 0.001253
33840.000000 0.000483
33900.000000 0.000707
33960.000000 0.000927
34020.000000 0.001142
34080.000000 0.001351
34140.000000 0.001556
34200.000000 0.000756
34260.000000 0.000951
34320.000000 0.000141
34380.000000 0.000326
34440.000000 -0.000494
34500.000000 -0.000318
34560.000000 -0.001147
34620.000000 -0.000981
34680.000000 0.000181
34740.000000 0.000338
34800.000000 0.000491
34860.000000 0.001639
34920.000000 0.000782
34980.000000 0.000921
35040.000000 0.001056
35100.000000 0.002186
35160.000000 0.002311
35220.000000 0.002433
35280.000000 0.001550
35340.000000 0.001661
35400.000000 0.001770
35460.000000 0.000877
35520.000000 -0.000018
35580.000000 -0.000916
35640.000000 -0.000815
35700.000000 -0.000715
35760.000000 -0.000618
35820.000000 -0.000522
35880.000000 -0.001428
35940.000000 -0.000336
36000.000000 -0.000245
36060.000000 -0.000157
36120.000000 -0.001070
36180.000000 -0.000986
36240.000000 0.000096
36300.000000 0.000176
36360.000000 0.000253
36420.000000 0.000328
36480.000000 0.001400
36540.000000 0.000470
36600.000000 0.001538
36660.000000 0.001602
36720.000000 0.001647
36840.000000 0.001726
36900.000000 0.001760
36960.000000 0.000791
37020.000000 0.000819
37080.000000 0.000862
37140.000000 0.000883
37200.000000 0.000921
37260.000000 0.000955
37320.000000 0.000967
37380.000000 0.000975
37440.000000 0.000980
37500.000000 0.000982
37560.000000 -0.000019
37620.000000 0.000977
37680.000000 0.001970
37740.000000 0.001960
37800.000000 0.002946
37860.000000 0.001930
37920.000000 0.001910
37980.000000 0.001886
38040.000000 0.000873
38100.000000 0.000840
38160.000000 0.000803
38220.000000 -0.000238
38280.000000 -0.000283
38340.000000 -0.001332
38400.000000 -0.001384
38460.000000 -0.001440
38520.000000 -0.001500
38580.000000 -0.000562
38640.000000 -0.000628
38700.000000 -0.000696
38760.000000 -0.000766
38820.000000 -0.000839
38880.000000 0.001086
38940.000000 0.000009
39000.000000 0.001931
39060.000000 0.001851
39120.000000 0.000771
39180.000000 0.000690
39240.000000 -0.000392
39300.000000 -0.000473
39360.000000 -0.000553
39420.000000 -0.000633
39480.000000 -0.000711
39540.000000 -0.000788
39600.000000 -0.000862
39660.000000 -0.000934
39720.000000 -0.001003
39780.000000 -0.001070
39840.000000 -0.000133
39900.000000 -0.000193
39960.000000 0.000750
40020.000000 -0.000303
40080.000000 0.000647
40140.000000 0.001600
40200.000000 0.001557
40260.000000 0.001517
40320.000000 0.001480
40380.000000 0.001446
40440.000000 0.000415
40500.000000 0.000386
40560.000000 0.001360
40620.000000 0.000336
40680.000000 0.000315
40740.000000 0.000295
40800.000000 0.000278
40860.000000 0.000262
40920.000000 0.000248
40980.000000 0.000235
41040.000000 0.000224
41100.000000 0.000213
41160.000000 0.000204
41220.000000 0.001196
41280.000000 0.001189
41340.000000 0.001183
41400.000000 0.001177
41460.000000 0.001171
41520.000000 0.000166
41580.000000 0.001161
41640.000000 0.001156
41700.000000 0.001151
41760.000000 0.001146
41820.000000 0.000141
41880.000000 0.000136
41940.000000 0.001130
42000.000000 0.001123
42060.000000 0.002116
42120.000000 0.002108
42180.000000 0.002100
42240.000000 0.003090
42300.000000 0.003079
42360.000000 0.006067
42420.000000 0.005054
42480.000000 0.005040
42540.000000 0.006024
42600.000000 0.006007
42660.000000 0.005988
42720.000000 0.007967
42780.000000 0.013945
42840.000000 0.029921
42900.000000 0.035895
42960.000000 0.034866
43020.000000 0.033836
43080.000000 0.030804
43140.000000 0.028770
43200.000000 0.028734
43260.000000 0.027696
43320.000000 0.026657
43380.000000 0.024615
43440.000000 0.021572
43500.000000 0.020528
43560.000000 0.019482
43620.000000 0.029435
43680.000000 0.063387
43740.000000 0.073339
43800.000000 0.063290
43860.000000 0.054242
43920.000000 0.049193
43980.000000 0.045146
44040.000000 0.059100
44100.000000 0.060055
44160.000000 0.049013
44220.000000 0.042974
44280.000000 0.037939
44340.000000 0.031908
44400.000000 0.026882
44460.000000 0.022862
44520.000000 0.021849
44580.000000 0.020843
44640.000000 0.019846
44700.000000 0.026858
44760.000000 0.065879
44820.000000 0.077912
44880.000000 0.060956
44940.000000 0.049013
45000.000000 0.041083
45060.000000 0.049167
45120.000000 0.075265
45180.000000 0.069379
45240.000000 0.051509
45300.000000 0.042656
45360.000000 0.031819
45420.000000 0.025000
45480.000000 0.020199
45540.000000 0.016416
45600.000000 0.013652
45660.000000 0.012906
45720.000000 0.012179
45780.000000 0.011471
45840.000000 0.010782
45900.000000 0.013113
45960.000000 0.016374
46020.000000 0.014744
46080.000000 0.012133
46140.000000 0.016541
46200.000000 0.030968
46260.000000 0.029414
46320.000000 0.021878
46380.000000 0.016360
46440.000000 0.011861
46500.000000 0.010379
46560.000000 0.013914
46620.000000 0.011466
46680.000000 0.008036
46740.000000 0.004621
46800.000000 0.002222
46860.000000 0.003840
46920.000000 0.003472
46980.000000 0.002120
47040.000000 0.005782
47100.000000 0.012459
47160.000000 0.015150
47220.000000 0.013855
47280.000000 0.013573
47340.000000 0.013305
47400.000000 0.011049
47460.000000 0.007806
47520.000000 0.005576
47580.000000 0.005358
47640.000000 0.010152
47700.000000 0.009957
47760.000000 0.006774
47820.000000 0.004603
47880.000000 0.000442
47940.000000 0.000293
48000.000000 0.000154
48060.000000 -0.000974
48120.000000 -0.000091
48180.000000 0.000802
48240.000000 0.003706
48300.000000 0.003620
48360.000000 0.003544
48420.000000 0.002478
48480.000000 0.001422
48540.000000 0.000377
48600.000000 -0.000658
48660.000000 -0.000684
48720.000000 -0.000698
48780.000000 -0.001703
48840.000000 -0.002697
48900.000000 -0.003681
48960.000000 -0.003654
49020.000000 -0.004616
49080.000000 -0.004568
49140.000000 -0.004508
49200.000000 -0.003438
49260.000000 -0.004355
49320.000000 -0.005261
49380.000000 -0.003155
49440.000000 -0.000037
49500.000000 0.002094
49560.000000 0.005238
49620.000000 0.006395
49680.000000 0.006565
49740.000000 0.005748
49800.000000 0.005945
49860.000000 0.004155
49920.000000 0.002379
49980.000000 0.000615
50040.000000 -0.001135
50100.000000 -0.000873
50160.000000 -0.000600
50220.000000 -0.000316
50280.000000 -0.000022
50340.000000 0.000281
50400.000000 0.000592
50460.000000 0.002909
50520.000000 0.005232
50580.000000 0.005561
50640.000000 0.005893
50700.000000 0.005228
50760.000000 0.005566
50820.000000 0.003906
50880.000000 0.004248
50940.000000 0.003593
51000.000000 0.002939
51060.000000 0.001287
51120.000000 0.000638
51180.000000 -0.000008
51240.000000 0.000349
51300.000000 -0.001291
51360.000000 -0.000927
51420.000000 -0.001558
51480.000000 -0.002184
51540.000000 -0.002806
51600.000000 -0.003422
51660.000000 -0.003032
51720.000000 -0.002637
51780.000000 -0.003236
51840.000000 -0.002828
51900.000000 -0.003414
51960.000000 -0.003994
52020.000000 -0.004555
52080.000000 -0.005109
52140.000000 -0.005657
52200.000000 -0.005199
52260.000000 -0.005734
52320.000000 -0.006262
52380.000000 -0.005784
52440.000000 -0.003300
52500.000000 -0.000809
52560.000000 -0.000311
52620.000000 0.000193
52680.000000 -0.000296
52740.000000 0.000221
52800.000000 0.000744
52860.000000 0.001274
52920.000000 0.001811
52980.000000 0.002354
53040.000000 0.002903
53100.000000 0.003459
53160.000000 0.003021
53220.000000 0.002590
53280.000000 0.002165
53340.000000 0.000746
53400.000000 0.000320
53460.000000 0.000900
53520.000000 -0.000513
53580.000000 0.000081
53640.000000 -0.000319
53700.000000 -0.000711
53760.000000 -0.001086
53820.000000 -0.001475
53880.000000 -0.001837
53940.000000 -0.001193
54000.000000 -0.000543
54060.000000 -0.000895
54120.000000 -0.001240
54180.000000 -0.002578
54240.000000 -0.002909
54300.000000 -0.003232
54360.000000 -0.003548
54420.000000 -0.003856
54480.000000 -0.003156
54540.000000 -0.002449
54600.000000 -0.002735
54660.000000 -0.002013
54720.000000 -0.002283
54780.000000 -0.002545
54840.000000 -0.001800
54900.000000 -0.002047
54960.000000 -0.001279
55020.000000 0.000500
55080.000000 0.001287
55140.000000 0.002084
55200.000000 0.001890
55260.000000 0.001704
55320.000000 0.001525
55380.000000 0.001354
55440.000000 0.001190
55500.000000 0.001032
55560.000000 0.000882
55620.000000 0.000737
55680.000000 0.000600
55740.000000 0.000468
55800.000000 0.000342
55860.000000 0.001223
55920.000000 0.001110
55980.000000 0.002003
56040.000000 0.001901
56100.000000 0.001806
56160.000000 0.002717
56220.000000 0.002634
56280.000000 0.002556
56340.000000 0.003485
56400.000000 0.003420
56460.000000 0.002360
56520.000000 0.004307
56580.000000 0.004260
56640.000000 0.005219
56700.000000 0.005184
56760.000000 0.004155
56820.000000 0.004132
56880.000000 0.003115
56940.000000 0.002105
57000.000000 0.002100
57060.000000 0.002102
57120.000000 0.001110
57180.000000 0.001124
57240.000000 0.000144
57300.000000 0.000171
57360.000000 0.000204
57420.000000 0.001243
57480.000000 0.000288
57540.000000 0.000340
57600.000000 0.000398
57660.000000 0.000462
57720.000000 0.001533
57780.000000 0.000610
57840.000000 0.000694
57900.000000 0.000783
57960.000000 0.000880
58020.000000 0.000982
58080.000000 0.001091
58140.000000 -0.000793
58200.000000 -0.000672
58260.000000 0.000457
58320.000000 0.000592
58380.000000 -0.000267
58440.000000 -0.001120
58500.000000 -0.000965
58560.000000 -0.000805
58620.000000 -0.000638
58680.000000 -0.000464
58740.000000 -0.001284
58800.000000 -0.001097
58860.000000 -0.001904
58920.000000 -0.001705
58980.000000 -0.001499
59040.000000 -0.003286
59100.000000 -0.003067
59160.000000 -0.003841
59220.000000 -0.003609
59280.000000 -0.002370
59340.000000 -0.003125
59400.000000 -0.002873
59460.000000 -0.002615
59520.000000 -0.003350
59580.000000 -0.003079
59640.000000 -0.002801
59700.000000 -0.002516
59760.000000 -0.003225
59820.000000 -0.002928
59880.000000 -0.003624
59940.000000 -0.002314
60000.000000 -0.002997
60060.000000 -0.004673
60120.000000 -0.003343
60180.000000 -0.002007
60240.000000 -0.002664
60300.000000 -0.004314
60360.000000 -0.002958
60420.000000 -0.002596
60480.000000 -0.002227
60540.000000 -0.001852
60600.000000 -0.002470
60660.000000 -0.001082
60720.000000 -0.000687
60780.000000 -0.000286
60840.000000 0.000122
60900.000000 -0.000464
60960.000000 -0.001044
61020.000000 -0.000617
61080.000000 -0.000184
61140.000000 0.000256
61200.000000 -0.000298
61260.000000 0.000154
61320.000000 0.000613
61380.000000 0.001078
61440.000000 0.001550
61560.000000 0.001512
61620.000000 0.002003
61680.000000 0.002499
61740.000000 0.002003
61800.000000 0.002512
61860.000000 0.002028
61920.000000 0.002550
61980.000000 0.002079
62040.000000 0.001613
62100.000000 0.002154
62160.000000 0.002702
62220.000000 0.003255
62280.000000 0.002815
62340.000000 0.003381
62400.000000 0.002953
