# Supplementary material for: Probabilistic tsunami forecasting for early warning
Source: Nat Commun. 2021 Sep 28;12:5677. doi: 10.1038/s41467-021-25815-w (PMC8479076; doi:10.1038/s41467-021-25815-w)
Supplement: Supplementary file 6 — Supplementary Dataset 3. Sea-level records. [file 41467_2021_25815_MOESM6_ESM.zip › sea_level_records/2016-10-30_Norcia/GA37.rad.rmn.txt]

-196800.000000 0.008027
-196740.000000 0.006046
-196680.000000 0.006058
-196620.000000 0.005064
-196560.000000 0.004062
-196500.000000 0.004052
-196440.000000 0.002036
-196380.000000 0.003013
-196320.000000 0.003982
-196260.000000 0.003944
-196200.000000 0.001899
-196140.000000 0.002848
-196080.000000 0.004789
-196020.000000 0.005722
-195960.000000 0.004649
-195900.000000 0.003569
-195840.000000 0.003482
-195780.000000 0.002388
-195720.000000 0.001287
-195660.000000 0.001179
-195600.000000 0.001064
-195540.000000 -0.001058
-195480.000000 -0.000187
-195420.000000 -0.002323
-195360.000000 -0.002465
-195300.000000 -0.002615
-195240.000000 -0.001771
-195180.000000 -0.001934
-195120.000000 -0.002104
-195060.000000 -0.001281
-195000.000000 -0.000465
-194940.000000 -0.000655
-194880.000000 -0.000852
-194820.000000 -0.000056
-194760.000000 -0.000266
-194700.000000 -0.000483
-194640.000000 -0.001707
-194580.000000 -0.001937
-194520.000000 -0.004175
-194460.000000 -0.003418
-194400.000000 -0.004669
-194340.000000 -0.003926
-194280.000000 -0.005189
-194220.000000 -0.005459
-194160.000000 -0.005736
-194100.000000 -0.006019
-194040.000000 -0.008309
-193980.000000 -0.005606
-193920.000000 -0.004908
-193860.000000 -0.004218
-193800.000000 -0.005534
-193740.000000 -0.004856
-193680.000000 -0.004185
-193620.000000 -0.002520
-193560.000000 -0.002862
-193500.000000 -0.001210
-193440.000000 -0.002564
-193380.000000 -0.000925
-193320.000000 -0.001293
-193260.000000 -0.000666
-193200.000000 0.000953
-193140.000000 0.000567
-193080.000000 0.002174
-193020.000000 0.000774
-192960.000000 -0.000632
-192900.000000 0.001956
-192840.000000 0.000538
-192780.000000 0.000113
-192720.000000 -0.001319
-192660.000000 -0.004756
-192600.000000 -0.005200
-192540.000000 -0.006651
-192480.000000 -0.007108
-192420.000000 -0.009571
-192360.000000 -0.011041
-192300.000000 -0.011517
-192240.000000 -0.011999
-192180.000000 -0.013488
-192120.000000 -0.013984
-192060.000000 -0.013486
-192000.000000 -0.012994
-191940.000000 -0.012509
-191880.000000 -0.011030
-191820.000000 -0.009558
-191760.000000 -0.009093
-191700.000000 -0.006634
-191640.000000 -0.006182
-191580.000000 -0.005736
-191520.000000 -0.003297
-191460.000000 -0.001866
-191400.000000 0.000559
-191340.000000 -0.001022
-191280.000000 0.002389
-191220.000000 0.001793
-191160.000000 0.003190
-191100.000000 0.004579
-191040.000000 0.004962
-190980.000000 0.004337
-190920.000000 0.005704
-190860.000000 0.006064
-190800.000000 0.007416
-190740.000000 0.004760
-190680.000000 0.007096
-190620.000000 0.006424
-190560.000000 0.006744
-190500.000000 0.008056
-190440.000000 0.008358
-190380.000000 0.008653
-190320.000000 0.007938
-190260.000000 0.010214
-190200.000000 0.010481
-190140.000000 0.011738
-190080.000000 0.010986
-190020.000000 0.011224
-189960.000000 0.008452
-189900.000000 0.007670
-189840.000000 0.007879
-189780.000000 0.005077
-189720.000000 0.003267
-189660.000000 0.000447
-189600.000000 -0.002381
-189540.000000 -0.007217
-189480.000000 -0.010059
-189420.000000 -0.014906
-189360.000000 -0.016757
-189300.000000 -0.018611
-189240.000000 -0.020439
-189180.000000 -0.024266
-189120.000000 -0.025092
-189060.000000 -0.025916
-189000.000000 -0.027739
-188940.000000 -0.027560
-188880.000000 -0.024380
-188820.000000 -0.024198
-188760.000000 -0.022014
-188700.000000 -0.019828
-188640.000000 -0.017640
-188580.000000 -0.017451
-188520.000000 -0.013260
-188460.000000 -0.013067
-188400.000000 -0.010873
-188340.000000 -0.007677
-188280.000000 -0.006480
-188220.000000 -0.002283
-188160.000000 -0.001084
-188100.000000 0.001115
-188040.000000 0.003314
-187980.000000 0.004514
-187920.000000 0.003713
-187860.000000 0.004911
-187800.000000 0.003109
-187740.000000 0.003306
-187680.000000 0.002501
-187620.000000 0.002695
-187560.000000 0.000886
-187500.000000 0.001076
-187440.000000 0.000263
-187380.000000 -0.001552
-187320.000000 -0.001370
-187260.000000 -0.000192
-187200.000000 -0.001017
-187140.000000 -0.000845
-187080.000000 -0.001677
-187020.000000 -0.000513
-186960.000000 -0.000352
-186900.000000 0.000804
-186840.000000 0.001956
-186780.000000 0.003104
-186720.000000 0.004248
-186660.000000 0.005388
-186600.000000 0.005523
-186540.000000 0.004654
-186480.000000 0.005781
-186420.000000 0.006904
-186360.000000 0.007023
-186300.000000 0.007137
-186240.000000 0.008247
-186180.000000 0.007353
-186120.000000 0.007455
-186060.000000 0.008554
-186000.000000 0.006648
-185940.000000 0.005738
-185880.000000 0.006825
-185820.000000 0.005908
-185760.000000 0.004987
-185700.000000 0.004063
-185640.000000 0.003137
-185580.000000 0.001207
-185520.000000 0.000274
-185460.000000 0.000338
-185400.000000 -0.001600
-185340.000000 -0.002540
-185280.000000 -0.004483
-185220.000000 -0.003428
-185160.000000 -0.002375
-185100.000000 -0.003323
-185040.000000 -0.002273
-184980.000000 -0.003225
-184920.000000 -0.004177
-184860.000000 -0.003131
-184800.000000 -0.004085
-184740.000000 -0.005040
-184680.000000 -0.003996
-184620.000000 -0.003951
-184560.000000 -0.002907
-184500.000000 -0.003862
-184440.000000 -0.004817
-184380.000000 -0.003771
-184320.000000 -0.005725
-184260.000000 -0.005677
-184200.000000 -0.005628
-184140.000000 -0.007578
-184080.000000 -0.008527
-184020.000000 -0.010474
-183960.000000 -0.010420
-183900.000000 -0.009364
-183840.000000 -0.010307
-183780.000000 -0.011249
-183720.000000 -0.011190
-183660.000000 -0.010129
-183600.000000 -0.008067
-183540.000000 -0.005005
-183480.000000 -0.005942
-183420.000000 -0.004879
-183360.000000 -0.002816
-183300.000000 -0.002753
-183240.000000 -0.002690
-183180.000000 -0.001628
-183120.000000 -0.002567
-183060.000000 0.000493
-183000.000000 0.000551
-182940.000000 0.000608
-182880.000000 0.001663
-182820.000000 0.001715
-182760.000000 0.003765
-182700.000000 0.005812
-182640.000000 0.004856
-182580.000000 0.005897
-182520.000000 0.006935
-182460.000000 0.006969
-182400.000000 0.011000
-182340.000000 0.010027
-182280.000000 0.010051
-182220.000000 0.011070
-182160.000000 0.011086
-182100.000000 0.010099
-182040.000000 0.010107
-181980.000000 0.009112
-181920.000000 0.008113
-181860.000000 0.007111
-181800.000000 0.007106
-181740.000000 0.006097
-181680.000000 0.006084
-181620.000000 0.007069
-181560.000000 0.007050
-181500.000000 0.006029
-181440.000000 0.005005
-181380.000000 0.003979
-181320.000000 0.003950
-181260.000000 0.001920
-181200.000000 0.003888
-181140.000000 0.002856
-181080.000000 0.001824
-181020.000000 0.002792
-180960.000000 0.000760
-180900.000000 -0.000269
-180840.000000 -0.002297
-180780.000000 -0.003322
-180720.000000 -0.002345
-180660.000000 -0.005363
-180600.000000 -0.004378
-180540.000000 -0.005388
-180480.000000 -0.004394
-180420.000000 -0.003394
-180360.000000 -0.003389
-180300.000000 -0.004377
-180240.000000 -0.005360
-180180.000000 -0.006336
-180120.000000 -0.007305
-180060.000000 -0.010267
-180000.000000 -0.010221
-179940.000000 -0.013169
-179880.000000 -0.012108
-179820.000000 -0.013040
-179760.000000 -0.012964
-179700.000000 -0.011879
-179640.000000 -0.013787
-179580.000000 -0.014686
-179520.000000 -0.014576
-179460.000000 -0.013459
-179400.000000 -0.012333
-179340.000000 -0.010199
-179280.000000 -0.008057
-179220.000000 -0.005906
-179160.000000 -0.005748
-179100.000000 -0.005583
-179040.000000 -0.005410
-178980.000000 -0.006229
-178920.000000 -0.004042
-178860.000000 -0.001848
-178800.000000 0.001353
-178740.000000 0.003560
-178680.000000 0.005773
-178620.000000 0.004991
-178560.000000 0.007216
-178500.000000 0.008445
-178440.000000 0.008680
-178380.000000 0.008919
-178320.000000 0.011163
-178260.000000 0.011412
-178200.000000 0.011665
-178140.000000 0.011922
-178080.000000 0.010183
-178020.000000 0.011448
-177960.000000 0.010717
-177900.000000 0.011990
-177840.000000 0.010268
-177780.000000 0.010549
-177720.000000 0.007835
-177660.000000 0.005124
-177600.000000 0.006418
-177540.000000 0.005717
-177480.000000 0.005020
-177420.000000 0.006327
-177360.000000 0.003640
-177300.000000 0.004957
-177240.000000 0.004279
-177180.000000 0.002607
-177120.000000 0.001939
-177060.000000 0.003277
-177000.000000 0.002620
-176940.000000 0.001969
-176880.000000 0.002323
-176820.000000 0.001684
-176760.000000 0.002050
-176700.000000 0.002422
-176640.000000 0.001800
-176580.000000 0.000185
-176520.000000 0.000576
-176460.000000 -0.000026
-176400.000000 0.000379
-176340.000000 0.000790
-176280.000000 0.000209
-176220.000000 0.001636
-176160.000000 0.001070
-176100.000000 0.000511
-176040.000000 -0.000039
-175980.000000 -0.000581
-175920.000000 -0.002115
-175860.000000 -0.001640
-175800.000000 -0.001156
-175740.000000 -0.000664
-175680.000000 -0.003162
-175620.000000 -0.002651
-175560.000000 -0.003131
-175500.000000 -0.004600
-175440.000000 -0.005060
-175380.000000 -0.006510
-175320.000000 -0.008950
-175260.000000 -0.009380
-175200.000000 -0.010799
-175140.000000 -0.010208
-175080.000000 -0.011606
-175020.000000 -0.011993
-174960.000000 -0.012370
-174900.000000 -0.011737
-174840.000000 -0.012093
-174780.000000 -0.013438
-174720.000000 -0.012773
-174660.000000 -0.012097
-174600.000000 -0.013411
-174540.000000 -0.010715
-174480.000000 -0.010010
-174420.000000 -0.008294
-174360.000000 -0.005569
-174300.000000 -0.002835
-174240.000000 -0.004091
-174180.000000 -0.001339
-174120.000000 0.000422
-174060.000000 0.002192
-174000.000000 0.004970
-173940.000000 0.006756
-173880.000000 0.008550
-173820.000000 0.009352
-173760.000000 0.012161
-173700.000000 0.012979
-173640.000000 0.016803
-173580.000000 0.018636
-173520.000000 0.018476
-173460.000000 0.019323
-173400.000000 0.020178
-173340.000000 0.020040
-173280.000000 0.017910
-173220.000000 0.013788
-173160.000000 0.012672
-173100.000000 0.012565
-173040.000000 0.010465
-172980.000000 0.008372
-172920.000000 0.006288
-172860.000000 0.003210
-172800.000000 0.004140
-172740.000000 0.002078
-172680.000000 0.000023
-172620.000000 -0.000025
-172560.000000 -0.001065
-172500.000000 -0.000097
-172440.000000 0.000878
-172380.000000 0.001860
-172320.000000 0.000851
-172260.000000 -0.000151
-172200.000000 -0.002145
-172140.000000 -0.001131
-172080.000000 -0.003108
-172020.000000 -0.003077
-171960.000000 -0.003038
-171900.000000 -0.001990
-171840.000000 -0.001932
-171780.000000 -0.001865
-171720.000000 -0.002789
-171660.000000 -0.003703
-171600.000000 -0.005607
-171540.000000 -0.005500
-171480.000000 -0.005383
-171420.000000 -0.005255
-171360.000000 -0.005117
-171300.000000 -0.004968
-171240.000000 -0.004807
-171180.000000 -0.006636
-171120.000000 -0.006453
-171060.000000 -0.005258
-171000.000000 -0.004053
-170940.000000 -0.003836
-170880.000000 -0.001607
-170820.000000 -0.001367
-170760.000000 -0.000115
-170700.000000 0.002149
-170640.000000 0.003425
-170580.000000 0.004712
-170520.000000 0.005012
-170460.000000 0.006323
-170400.000000 0.005646
-170340.000000 0.005982
-170280.000000 0.007329
-170220.000000 0.007688
-170160.000000 0.007060
-170100.000000 0.007443
-170040.000000 0.007838
-169980.000000 0.007246
-169920.000000 0.007665
-169860.000000 0.006096
-169800.000000 0.006539
-169740.000000 0.003994
-169680.000000 0.002461
-169620.000000 0.000939
-169560.000000 0.001428
-169500.000000 0.000929
-169440.000000 -0.000559
-169380.000000 -0.001035
-169320.000000 -0.002501
-169260.000000 -0.002956
-169200.000000 -0.004400
-169140.000000 -0.004834
-169080.000000 -0.004258
-169020.000000 -0.003671
-168960.000000 -0.004074
-168900.000000 -0.004468
-168840.000000 -0.003852
-168780.000000 -0.003227
-168720.000000 -0.002592
-168660.000000 -0.001949
-168600.000000 -0.001297
-168540.000000 -0.000636
-168480.000000 -0.000967
-168420.000000 -0.001290
-168360.000000 0.000395
-168300.000000 0.002088
-168240.000000 0.002789
-168180.000000 0.002497
-168120.000000 0.000212
-168060.000000 0.002935
-168000.000000 0.001665
-167940.000000 0.001402
-167880.000000 0.002146
-167820.000000 0.000896
-167760.000000 0.000654
-167700.000000 0.001418
-167640.000000 -0.000812
-167580.000000 -0.000035
-167520.000000 -0.001253
-167460.000000 -0.001464
-167400.000000 -0.002669
-167340.000000 -0.002868
-167280.000000 -0.005062
-167220.000000 -0.006251
-167160.000000 -0.003434
-167100.000000 -0.004612
-167040.000000 -0.004784
-166980.000000 -0.002952
-166920.000000 -0.000114
-166860.000000 0.000729
-166800.000000 0.000577
-166740.000000 0.002430
-166680.000000 0.004288
-166620.000000 0.006152
-166560.000000 0.008020
-166500.000000 0.009894
-166440.000000 0.010774
-166380.000000 0.013658
-166320.000000 0.013548
-166260.000000 0.013443
-166200.000000 0.011343
-166140.000000 0.010248
-166080.000000 0.010157
-166020.000000 0.009072
-165960.000000 0.009991
-165900.000000 0.008914
-165840.000000 0.005841
-165780.000000 0.004772
-165720.000000 0.000706
-165660.000000 -0.000356
-165600.000000 -0.002415
-165540.000000 -0.004471
-165480.000000 -0.004524
-165420.000000 -0.007575
-165360.000000 -0.008623
-165300.000000 -0.009670
-165240.000000 -0.008714
-165180.000000 -0.008757
-165120.000000 -0.007797
-165060.000000 -0.007837
-165000.000000 -0.006874
-164940.000000 -0.007911
-164880.000000 -0.007946
-164820.000000 -0.006980
-164760.000000 -0.005013
-164700.000000 -0.003044
-164640.000000 -0.002075
-164580.000000 0.000896
-164520.000000 0.000867
-164460.000000 0.000840
-164400.000000 0.000813
-164340.000000 -0.001213
-164280.000000 -0.001238
-164220.000000 -0.002262
-164160.000000 -0.006285
-164100.000000 -0.002308
-164040.000000 -0.004331
-163980.000000 -0.002352
-163920.000000 -0.002373
-163860.000000 -0.002394
-163800.000000 -0.001414
-163740.000000 -0.000433
-163680.000000 -0.002452
-163620.000000 -0.001470
-163560.000000 -0.001488
-163500.000000 -0.001504
-163440.000000 -0.000520
-163380.000000 -0.000536
-163320.000000 -0.001550
-163260.000000 -0.000563
-163200.000000 0.000424
-163140.000000 0.000413
-163080.000000 -0.000598
-163020.000000 -0.000607
-162960.000000 -0.000616
-162900.000000 -0.001623
-162840.000000 0.000371
-162780.000000 0.001366
-162720.000000 0.000363
-162660.000000 -0.001640
-162600.000000 -0.001641
-162540.000000 -0.002641
-162480.000000 -0.001640
-162420.000000 -0.001637
-162360.000000 -0.001633
-162300.000000 -0.000629
-162240.000000 -0.001623
-162180.000000 -0.001615
-162120.000000 -0.000607
-162060.000000 0.000402
-162000.000000 0.002413
-161940.000000 0.003424
-161880.000000 0.002437
-161820.000000 0.004451
-161760.000000 0.004467
-161700.000000 0.006483
-161640.000000 0.007501
-161580.000000 0.007521
-161520.000000 0.006541
-161460.000000 0.007564
-161400.000000 0.007588
-161340.000000 0.006613
-161280.000000 0.006640
-161220.000000 0.007669
-161160.000000 0.005699
-161100.000000 0.005730
-161040.000000 0.005764
-160980.000000 0.005798
-160920.000000 0.005834
-160860.000000 0.002872
-160800.000000 0.002911
-160740.000000 0.002951
-160680.000000 0.001993
-160620.000000 0.000035
-160560.000000 0.000079
-160500.000000 -0.001876
-160440.000000 -0.001830
-160380.000000 -0.003783
-160320.000000 -0.004736
-160260.000000 -0.007689
-160200.000000 -0.007641
-160140.000000 -0.009593
-160080.000000 -0.010545
-160020.000000 -0.010497
-159960.000000 -0.011450
-159900.000000 -0.010403
-159840.000000 -0.009358
-159780.000000 -0.008313
-159720.000000 -0.005270
-159660.000000 -0.001227
-159600.000000 -0.002187
-159540.000000 0.000852
-159480.000000 0.003890
-159420.000000 0.003925
-159360.000000 0.005958
-159300.000000 0.005988
-159240.000000 0.008016
-159180.000000 0.010041
-159120.000000 0.010063
-159060.000000 0.007082
-159000.000000 0.009097
-158940.000000 0.006108
-158880.000000 0.005116
-158820.000000 0.003118
-158760.000000 0.002117
-158700.000000 0.002110
-158640.000000 0.003098
-158580.000000 0.004081
-158520.000000 0.003059
-158460.000000 0.001030
-158400.000000 0.000996
-158340.000000 -0.000045
-158280.000000 -0.002092
-158220.000000 -0.000146
-158160.000000 -0.002207
-158100.000000 -0.002274
-158040.000000 -0.000349
-157980.000000 0.000569
-157920.000000 0.001479
-157860.000000 0.000383
-157800.000000 0.000278
-157740.000000 0.002167
-157680.000000 0.004047
-157620.000000 0.004920
-157560.000000 0.003785
-157500.000000 0.004642
-157440.000000 0.003492
-157380.000000 0.002333
-157320.000000 0.000167
-157260.000000 -0.002006
-157200.000000 -0.002188
-157140.000000 -0.005377
-157080.000000 -0.008573
-157020.000000 -0.008778
-156960.000000 -0.011990
-156900.000000 -0.013209
-156840.000000 -0.015436
-156780.000000 -0.015671
-156720.000000 -0.015913
-156660.000000 -0.014163
-156600.000000 -0.013420
-156540.000000 -0.013685
-156480.000000 -0.011957
-156420.000000 -0.011237
-156360.000000 -0.008525
-156300.000000 -0.008820
-156240.000000 -0.008123
-156180.000000 -0.007434
-156120.000000 -0.006753
-156060.000000 -0.005080
-156000.000000 -0.004415
-155940.000000 -0.001759
-155880.000000 -0.002110
-155820.000000 0.001529
-155760.000000 0.001160
-155700.000000 0.002783
-155640.000000 0.001396
-155580.000000 0.003000
-155520.000000 0.001596
-155460.000000 0.001182
-155400.000000 -0.000242
-155340.000000 0.001325
-155280.000000 0.000881
-155220.000000 0.001428
-155160.000000 -0.000035
-155100.000000 -0.001509
-155040.000000 -0.001993
-154980.000000 -0.004487
-154920.000000 -0.002993
-154860.000000 -0.003509
-154800.000000 -0.000036
-154740.000000 -0.000575
-154680.000000 0.001876
-154620.000000 0.002315
-154560.000000 0.005743
-154500.000000 0.006159
-154440.000000 0.006564
-154380.000000 0.006957
-154320.000000 0.008338
-154260.000000 0.008708
-154200.000000 0.009065
-154140.000000 0.012411
-154080.000000 0.012745
-154020.000000 0.009067
-153960.000000 0.011377
-153900.000000 0.011675
-153840.000000 0.012962
-153780.000000 0.011237
-153720.000000 0.010501
-153660.000000 0.010753
-153600.000000 0.010994
-153540.000000 0.010225
-153480.000000 0.005445
-153420.000000 0.003654
-153360.000000 0.001853
-153300.000000 0.000042
-153240.000000 -0.001780
-153180.000000 -0.004610
-153120.000000 -0.006450
-153060.000000 -0.007300
-153000.000000 -0.005158
-152940.000000 -0.006025
-152880.000000 -0.005900
-152820.000000 -0.007783
-152760.000000 -0.008675
-152700.000000 -0.008574
-152640.000000 -0.007481
-152580.000000 -0.009395
-152520.000000 -0.006316
-152460.000000 -0.003245
-152400.000000 -0.005180
-152340.000000 -0.004122
-152280.000000 -0.005070
-152220.000000 -0.003025
-152160.000000 -0.001986
-152100.000000 -0.002953
-152040.000000 -0.001926
-151980.000000 -0.002905
-151920.000000 0.000110
-151860.000000 -0.001882
-151800.000000 -0.001879
-151740.000000 0.001117
-151680.000000 0.001108
-151620.000000 0.003092
-151560.000000 0.005070
-151500.000000 0.005042
-151440.000000 0.003007
-151380.000000 0.000965
-151320.000000 0.000917
-151260.000000 -0.003139
-151200.000000 -0.003201
-151140.000000 -0.003271
-151080.000000 -0.005349
-151020.000000 -0.006434
-150960.000000 -0.006528
-150900.000000 -0.008630
-150840.000000 -0.008740
-150780.000000 -0.007859
-150720.000000 -0.008988
-150660.000000 -0.009125
-150600.000000 -0.007272
-150540.000000 -0.005429
-150480.000000 -0.004595
-150420.000000 -0.003772
-150360.000000 0.000041
-150300.000000 0.000843
-150240.000000 0.001635
-150180.000000 0.001415
-150120.000000 0.003185
-150060.000000 0.004943
-150000.000000 0.005689
-149940.000000 0.008424
-149880.000000 0.008147
-149820.000000 0.006859
-149760.000000 0.007558
-149700.000000 0.008246
-149640.000000 0.006922
-149580.000000 0.007586
-149520.000000 0.006238
-149460.000000 0.005879
-149400.000000 0.005509
-149340.000000 0.006127
-149280.000000 0.007734
-149220.000000 0.007330
-149160.000000 0.004916
-149100.000000 0.005491
-149040.000000 0.005056
-148980.000000 0.002611
-148920.000000 0.003157
-148860.000000 0.001694
-148800.000000 0.002223
-148740.000000 0.002743
-148680.000000 0.002257
-148620.000000 0.003763
-148560.000000 0.005263
-148500.000000 0.001756
-148440.000000 0.001244
-148380.000000 -0.000273
-148320.000000 0.000205
-148260.000000 -0.001321
-148200.000000 -0.003852
-148140.000000 -0.003386
-148080.000000 -0.005923
-148020.000000 -0.007464
-147960.000000 -0.009008
-147900.000000 -0.012554
-147840.000000 -0.012102
-147780.000000 -0.011653
-147720.000000 -0.013206
-147660.000000 -0.011761
-147600.000000 -0.013318
-147540.000000 -0.011877
-147480.000000 -0.012437
-147420.000000 -0.011999
-147360.000000 -0.012562
-147300.000000 -0.012127
-147240.000000 -0.009693
-147180.000000 -0.008261
-147120.000000 -0.006831
-147060.000000 -0.005403
-147000.000000 -0.002977
-146940.000000 -0.001554
-146880.000000 -0.000132
-146820.000000 0.000286
-146760.000000 0.002702
-146700.000000 0.004142
-146640.000000 0.003550
-146580.000000 0.005955
-146520.000000 0.007356
-146460.000000 0.005752
-146400.000000 0.008145
-146340.000000 0.007532
-146280.000000 0.007914
-146220.000000 0.007291
-146160.000000 0.005662
-146100.000000 0.005027
-146040.000000 0.004385
-145980.000000 0.004737
-145920.000000 0.004081
-145860.000000 0.005418
-145800.000000 0.004748
-145740.000000 0.005070
-145680.000000 0.004381
-145620.000000 0.001686
-145560.000000 -0.000017
-145500.000000 -0.000729
-145440.000000 -0.002448
-145380.000000 -0.002176
-145320.000000 0.000088
-145260.000000 0.002344
-145200.000000 0.001591
-145140.000000 0.002829
-145080.000000 0.003059
-145020.000000 0.004281
-144960.000000 0.003495
-144900.000000 0.006700
-144840.000000 0.007897
-144780.000000 0.008085
-144720.000000 0.011266
-144660.000000 0.010438
-144600.000000 0.009603
-144540.000000 0.008760
-144480.000000 0.007910
-144420.000000 0.007052
-144360.000000 0.005187
-144300.000000 0.004315
-144240.000000 0.001435
-144180.000000 0.000550
-144120.000000 -0.000343
-144060.000000 -0.002241
-144000.000000 -0.003146
-143940.000000 -0.005056
-143880.000000 -0.007971
-143820.000000 -0.007892
-143760.000000 -0.009818
-143700.000000 -0.009748
-143640.000000 -0.011682
-143580.000000 -0.008619
-143520.000000 -0.006561
-143460.000000 -0.005505
-143400.000000 -0.005451
-143340.000000 -0.006400
-143280.000000 -0.006351
-143220.000000 -0.005303
-143160.000000 -0.006256
-143100.000000 -0.006210
-143040.000000 -0.006164
-142980.000000 -0.006118
-142920.000000 -0.006073
-142860.000000 -0.006027
-142800.000000 -0.006980
-142740.000000 -0.007932
-142680.000000 -0.008884
-142620.000000 -0.009835
-142560.000000 -0.009784
-142500.000000 -0.010732
-142440.000000 -0.011679
-142380.000000 -0.010625
-142320.000000 -0.010569
-142260.000000 -0.008511
-142200.000000 -0.009452
-142140.000000 -0.007392
-142080.000000 -0.007330
-142020.000000 -0.006267
-141960.000000 -0.003202
-141900.000000 -0.002135
-141840.000000 -0.002068
-141780.000000 0.001001
-141720.000000 0.003072
-141660.000000 0.005143
-141600.000000 0.007215
-141540.000000 0.008289
-141480.000000 0.009363
-141420.000000 0.010437
-141360.000000 0.011512
-141300.000000 0.011587
-141240.000000 0.010661
-141180.000000 0.010736
-141120.000000 0.010810
-141060.000000 0.009883
-141000.000000 0.009955
-140940.000000 0.007025
-140880.000000 0.006094
-140820.000000 0.005161
-140760.000000 0.004226
-140700.000000 0.003288
-140640.000000 0.002348
-140580.000000 0.002404
-140520.000000 0.002458
-140460.000000 0.002508
-140400.000000 0.003556
-140340.000000 0.003599
-140280.000000 0.004640
-140220.000000 0.004677
-140160.000000 0.005710
-140100.000000 0.007740
-140040.000000 0.008767
-139980.000000 0.007791
-139920.000000 0.008812
-139860.000000 0.008829
-139800.000000 0.010844
-139740.000000 0.010857
-139680.000000 0.012867
-139620.000000 0.011875
-139560.000000 0.011882
-139500.000000 0.011887
-139440.000000 0.010890
-139380.000000 0.007893
-139320.000000 0.006896
-139260.000000 0.003898
-139080.000000 -0.000093
-139020.000000 -0.003088
-138960.000000 -0.008082
-138900.000000 -0.010073
-138840.000000 -0.012062
-138780.000000 -0.016049
-138720.000000 -0.019032
-138660.000000 -0.019012
-138600.000000 -0.018989
-138540.000000 -0.020961
-138480.000000 -0.021930
-138420.000000 -0.019894
-138360.000000 -0.017854
-138300.000000 -0.018809
-138240.000000 -0.014759
-138180.000000 -0.013704
-138060.000000 -0.010580
-138000.000000 -0.006510
-137940.000000 -0.006435
-137880.000000 -0.002354
-137820.000000 -0.000269
-137760.000000 0.000821
-137700.000000 0.002916
-137640.000000 0.004016
-137580.000000 0.004120
-137520.000000 0.003228
-137460.000000 0.003341
-137400.000000 0.001456
-137340.000000 0.001574
-137280.000000 -0.000305
-137220.000000 -0.002182
-137160.000000 -0.002058
-137100.000000 -0.004932
-137040.000000 -0.006807
-136980.000000 -0.007682
-136920.000000 -0.005557
-136860.000000 -0.004433
-136800.000000 -0.006312
-136740.000000 -0.004192
-136680.000000 -0.005074
-136620.000000 -0.004960
-136560.000000 -0.004848
-136500.000000 -0.001740
-136440.000000 -0.004635
-136380.000000 -0.001533
-136320.000000 -0.001436
-136260.000000 -0.001342
-136200.000000 -0.001251
-136140.000000 -0.001165
-136080.000000 -0.000082
-136020.000000 -0.002003
-135960.000000 -0.002927
-135900.000000 -0.003855
-135840.000000 -0.001786
-135780.000000 -0.002720
-135720.000000 -0.000657
-135660.000000 -0.001597
-135600.000000 -0.001540
-135540.000000 -0.000485
-135480.000000 0.000568
-135420.000000 -0.000382
-135360.000000 -0.000333
-135300.000000 -0.001285
-135240.000000 -0.000238
-135180.000000 0.000807
-135120.000000 0.002852
-135060.000000 0.001897
-135000.000000 0.003942
-134940.000000 0.004988
-134880.000000 0.006035
-134820.000000 0.007083
-134760.000000 0.009133
-134700.000000 0.009185
-134640.000000 0.010239
-134580.000000 0.011297
-134520.000000 0.011358
-134460.000000 0.011423
-134400.000000 0.013492
-134340.000000 0.015566
-134280.000000 0.014644
-134220.000000 0.013728
-134160.000000 0.011816
-134100.000000 0.009911
-134040.000000 0.008011
-133980.000000 0.007117
-133920.000000 0.006230
-133860.000000 0.001350
-133800.000000 0.001476
-133680.000000 -0.001248
-133620.000000 -0.004098
-133560.000000 -0.003941
-133500.000000 -0.006774
-133440.000000 -0.007599
-133380.000000 -0.009414
-133320.000000 -0.012220
-133260.000000 -0.014017
-133200.000000 -0.013803
-133140.000000 -0.013580
-133080.000000 -0.013346
-133020.000000 -0.015101
-132960.000000 -0.014846
-132900.000000 -0.014581
-132840.000000 -0.014304
-132780.000000 -0.014017
-132720.000000 -0.012720
-132660.000000 -0.009411
-132600.000000 -0.009092
-132540.000000 -0.008762
-132480.000000 -0.006421
-132420.000000 -0.007070
-132360.000000 -0.005709
-132300.000000 -0.004337
-132240.000000 -0.001955
-132180.000000 -0.002564
-132120.000000 -0.001162
-132060.000000 0.000249
-132000.000000 0.001669
-131940.000000 0.003098
-131880.000000 0.005537
-131820.000000 0.004984
-131760.000000 0.008439
-131700.000000 0.008904
-131640.000000 0.009376
-131580.000000 0.010857
-131520.000000 0.013345
-131460.000000 0.013842
-131400.000000 0.014347
-131340.000000 0.015860
-131280.000000 0.017381
-131220.000000 0.017910
-131160.000000 0.018447
-131100.000000 0.017992
-131040.000000 0.018546
-130980.000000 0.019108
-130920.000000 0.019679
-130860.000000 0.021259
-130800.000000 0.022848
-130740.000000 0.021446
-130680.000000 0.020054
-130620.000000 0.017672
-130560.000000 0.016300
-130500.000000 0.014938
-130440.000000 0.012586
-130380.000000 0.010244
-130320.000000 0.007912
-130260.000000 0.007592
-130200.000000 0.002281
-130140.000000 0.001981
-130080.000000 -0.001309
-130020.000000 -0.001588
-129960.000000 -0.003857
-129900.000000 -0.006115
-129840.000000 -0.007363
-129780.000000 -0.006601
-129720.000000 -0.007828
-129660.000000 -0.007046
-129600.000000 -0.007254
-129540.000000 -0.008451
-129480.000000 -0.008639
-129420.000000 -0.008817
-129360.000000 -0.009985
-129300.000000 -0.010144
-129240.000000 -0.008292
-129180.000000 -0.007432
-129120.000000 -0.008562
-129060.000000 -0.007682
-129000.000000 -0.005793
-128940.000000 -0.006895
-128880.000000 -0.005987
-128820.000000 -0.006070
-128760.000000 -0.008143
-128700.000000 -0.006207
-128640.000000 -0.005262
-128580.000000 -0.005306
-128520.000000 -0.006341
-128460.000000 -0.003366
-128400.000000 -0.004381
-128340.000000 -0.004386
-128280.000000 -0.005380
-128220.000000 -0.004363
-128160.000000 -0.003335
-128100.000000 -0.002296
-128040.000000 -0.001245
-127980.000000 0.001818
-127920.000000 0.002893
-127860.000000 0.003980
-127800.000000 0.006080
-127740.000000 0.006193
-127680.000000 0.006319
-127620.000000 0.007458
-127560.000000 0.009611
-127500.000000 0.010777
-127440.000000 0.011956
-127380.000000 0.012148
-127320.000000 0.012354
-127260.000000 0.013573
-127200.000000 0.010804
-127140.000000 0.011049
-127080.000000 0.010306
-127020.000000 0.007575
-126960.000000 0.006857
-126900.000000 0.007151
-126840.000000 0.005457
-126780.000000 0.004774
-126720.000000 0.003104
-126660.000000 0.000445
-126600.000000 0.000797
-126540.000000 -0.005840
-126480.000000 -0.004465
-126420.000000 -0.005079
-126360.000000 -0.004682
-126300.000000 -0.005274
-126240.000000 -0.004856
-126180.000000 -0.005448
-126120.000000 -0.005011
-126060.000000 -0.006565
-126000.000000 -0.005107
-125940.000000 -0.007639
-125880.000000 -0.007160
-125820.000000 -0.005671
-125760.000000 -0.004172
-125700.000000 -0.002662
-125640.000000 -0.001141
-125580.000000 0.000390
-125520.000000 0.001932
-125460.000000 0.001485
-125400.000000 0.002048
-125340.000000 0.002622
-125280.000000 0.003207
-125220.000000 0.004803
-125160.000000 0.003411
-125100.000000 0.005029
-125040.000000 0.006659
-124980.000000 0.005300
-124920.000000 0.005953
-124860.000000 0.003617
-124800.000000 0.002293
-124740.000000 0.001981
-124680.000000 0.002681
-124620.000000 0.003392
-124560.000000 0.002116
-124500.000000 0.000851
-124440.000000 -0.000402
-124380.000000 -0.000643
-124320.000000 -0.001873
-124260.000000 -0.006091
-124200.000000 -0.006297
-124140.000000 -0.006492
-124080.000000 -0.006675
-124020.000000 -0.004846
-123960.000000 -0.004006
-123900.000000 -0.003155
-123840.000000 -0.003292
-123780.000000 -0.001417
-123720.000000 -0.000531
-123660.000000 0.003367
-123600.000000 0.006275
-123540.000000 0.011196
-123480.000000 0.014127
-123420.000000 0.017069
-123360.000000 0.020022
-123300.000000 0.021986
-123240.000000 0.022960
-123180.000000 0.021945
-123120.000000 0.021939
-123060.000000 0.021943
-123000.000000 0.019956
-122940.000000 0.020979
-122880.000000 0.018010
-122820.000000 0.015049
-122760.000000 0.013097
-122700.000000 0.011153
-122640.000000 0.007218
-122580.000000 0.004289
-122520.000000 0.000369
-122460.000000 -0.003544
-122400.000000 -0.006449
-122340.000000 -0.007347
-122280.000000 -0.010238
-122220.000000 -0.013122
-122160.000000 -0.013999
-122100.000000 -0.014870
-122040.000000 -0.015733
-121980.000000 -0.016591
-121920.000000 -0.015442
-121860.000000 -0.016288
-121800.000000 -0.014128
-121740.000000 -0.012963
-121680.000000 -0.011794
-121620.000000 -0.010619
-121560.000000 -0.007440
-121500.000000 -0.008258
-121440.000000 -0.006072
-121380.000000 -0.005883
-121320.000000 -0.005692
-121260.000000 -0.003499
-121200.000000 -0.003305
-121140.000000 -0.003110
-121080.000000 -0.001914
-121020.000000 -0.001719
-120960.000000 -0.002525
-120900.000000 -0.000332
-120840.000000 0.000859
-120780.000000 0.002048
-120720.000000 0.003235
-120660.000000 0.007418
-120600.000000 0.009598
-120540.000000 0.011775
-120480.000000 0.013948
-120420.000000 0.016117
-120360.000000 0.019281
-120300.000000 0.020441
-120240.000000 0.023596
-120180.000000 0.024747
-120120.000000 0.027892
-120060.000000 0.027032
-120000.000000 0.027166
-119940.000000 0.026295
-119880.000000 0.026418
-119820.000000 0.024535
-119760.000000 0.024645
-119700.000000 0.023750
-119640.000000 0.022848
-119580.000000 0.022940
-119520.000000 0.021026
-119460.000000 0.019105
-119400.000000 0.015179
-119340.000000 0.013247
-119280.000000 0.011309
-119220.000000 0.008367
-119160.000000 0.003420
-119100.000000 0.002468
-119040.000000 0.000513
-118980.000000 -0.002446
-118920.000000 -0.004407
-118860.000000 -0.006371
-118800.000000 -0.008336
-118740.000000 -0.008303
-118680.000000 -0.011270
-118620.000000 -0.012239
-118560.000000 -0.011207
-118500.000000 -0.011175
-118440.000000 -0.012143
-118380.000000 -0.011111
-118320.000000 -0.010077
-118260.000000 -0.010043
-118200.000000 -0.010007
-118140.000000 -0.009970
-118080.000000 -0.009933
-118020.000000 -0.009893
-117960.000000 -0.008852
-117900.000000 -0.006810
-117840.000000 -0.006766
-117780.000000 -0.006720
-117720.000000 -0.004673
-117660.000000 -0.002624
-117600.000000 -0.005572
-117540.000000 -0.003519
-117480.000000 -0.004464
-117420.000000 -0.005406
-117360.000000 -0.006347
-117300.000000 -0.006285
-117240.000000 -0.007222
-117180.000000 -0.007156
-117120.000000 -0.006089
-117060.000000 -0.007020
-117000.000000 -0.005950
-116940.000000 -0.004879
-116880.000000 -0.003806
-116820.000000 -0.003733
-116760.000000 -0.001659
-116700.000000 -0.000585
-116640.000000 0.000489
-116580.000000 0.000564
-116520.000000 0.001638
-116460.000000 0.003712
-116400.000000 0.006785
-116340.000000 0.007857
-116280.000000 0.009929
-116220.000000 0.010999
-116160.000000 0.013069
-116100.000000 0.013137
-116040.000000 0.013203
-115980.000000 0.012269
-115920.000000 0.012332
-115860.000000 0.011394
-115800.000000 0.012454
-115740.000000 0.012512
-115680.000000 0.012568
-115620.000000 0.013621
-115560.000000 0.012673
-115500.000000 0.012722
-115440.000000 0.012769
-115380.000000 0.012812
-115320.000000 0.010853
-115260.000000 0.009891
-115200.000000 0.009926
-115140.000000 0.009957
-115080.000000 0.009985
-115020.000000 0.009009
-114960.000000 0.009030
-114900.000000 0.008048
-114840.000000 0.008062
-114780.000000 0.008072
-114720.000000 0.007080
-114660.000000 0.008084
-114600.000000 0.006085
-114540.000000 0.006084
-114480.000000 0.005080
-114420.000000 0.005073
-114360.000000 0.003063
-114300.000000 0.003052
-114240.000000 0.002038
-114180.000000 -0.000978
-114120.000000 -0.001995
-114060.000000 -0.004014
-114000.000000 -0.006035
-113940.000000 -0.008057
-113880.000000 -0.010081
-113820.000000 -0.011105
-113760.000000 -0.012131
-113700.000000 -0.015157
-113640.000000 -0.017184
-113580.000000 -0.016212
-113520.000000 -0.016241
-113460.000000 -0.015271
-113400.000000 -0.015300
-113340.000000 -0.015331
-113280.000000 -0.016361
-113220.000000 -0.014392
-113160.000000 -0.015424
-113100.000000 -0.015456
-113040.000000 -0.014488
-112980.000000 -0.013521
-112920.000000 -0.013554
-112860.000000 -0.014588
-112800.000000 -0.013623
-112740.000000 -0.013659
-112680.000000 -0.011695
-112620.000000 -0.009734
-112560.000000 -0.007774
-112500.000000 -0.005815
-112440.000000 -0.005860
-112380.000000 -0.003906
-112320.000000 -0.001957
-112260.000000 -0.001011
-112200.000000 -0.001069
-112140.000000 -0.000133
-112080.000000 0.001798
-112020.000000 0.002722
-111960.000000 0.003639
-111900.000000 0.006548
-111840.000000 0.008448
-111780.000000 0.008339
-111720.000000 0.013220
-111660.000000 0.015090
-111600.000000 0.017949
-111540.000000 0.020797
-111480.000000 0.023632
-111420.000000 0.023454
-111360.000000 0.023262
-111300.000000 0.027057
-111240.000000 0.026837
-111180.000000 0.027603
-111120.000000 0.028353
-111060.000000 0.026087
-111000.000000 0.025806
-110940.000000 0.025508
-110880.000000 0.024193
-110820.000000 0.022862
-110760.000000 0.020513
-110700.000000 0.021147
-110640.000000 0.018764
-110580.000000 0.015364
-110520.000000 0.012947
-110460.000000 0.011513
-110400.000000 0.008063
-110340.000000 0.007595
-110280.000000 0.005112
-110220.000000 0.002613
-110160.000000 0.000099
-110100.000000 -0.002431
-110040.000000 -0.004974
-109980.000000 -0.007532
-109920.000000 -0.010103
-109860.000000 -0.011688
-109800.000000 -0.011284
-109740.000000 -0.010893
-109680.000000 -0.010513
-109620.000000 -0.012144
-109560.000000 -0.012785
-109500.000000 -0.012436
-109440.000000 -0.011097
-109380.000000 -0.010766
-109320.000000 -0.008445
-109260.000000 -0.008132
-109200.000000 -0.005828
-109140.000000 -0.004531
-109080.000000 -0.004242
-109020.000000 -0.001961
-108960.000000 0.000312
-108900.000000 0.000578
-108840.000000 0.002837
-108780.000000 0.002088
-108720.000000 0.002331
-108660.000000 0.002568
-108600.000000 0.003797
-108540.000000 0.003018
-108480.000000 0.004232
-108420.000000 0.004439
-108360.000000 0.003638
-108300.000000 0.004829
-108240.000000 0.003013
-108180.000000 0.001189
-108120.000000 0.001358
-108060.000000 -0.001482
-108000.000000 -0.001330
-107940.000000 -0.001185
-107880.000000 -0.002049
-107820.000000 -0.001922
-107760.000000 -0.002803
-107700.000000 -0.002692
-107640.000000 -0.002590
-107580.000000 -0.001498
-107520.000000 -0.002414
-107460.000000 -0.000339
-107400.000000 -0.000274
-107340.000000 -0.000219
-107280.000000 0.000827
-107220.000000 0.001863
-107160.000000 -0.000112
-107100.000000 -0.002096
-107040.000000 -0.000091
-106980.000000 -0.000096
-106920.000000 -0.002111
-106860.000000 -0.002137
-106800.000000 -0.003174
-106740.000000 -0.002221
-106680.000000 -0.002279
-106620.000000 -0.001348
-106560.000000 -0.002428
-106500.000000 -0.002518
-106440.000000 -0.002619
-106380.000000 -0.001730
-106320.000000 -0.000852
-106260.000000 -0.000984
-106200.000000 -0.000127
-106140.000000 -0.000279
-106080.000000 0.000558
-106020.000000 0.001385
-105960.000000 0.002203
-105900.000000 0.002011
-105840.000000 0.002809
-105780.000000 0.001598
-105720.000000 0.002379
-105660.000000 0.003151
-105600.000000 0.004914
-105540.000000 0.006669
-105480.000000 0.009417
-105420.000000 0.009157
-105360.000000 0.008889
-105300.000000 0.008615
-105240.000000 0.007333
-105180.000000 0.007045
-105120.000000 0.006751
-105060.000000 0.005450
-105000.000000 0.007144
-104940.000000 0.005830
-104880.000000 0.003511
-104820.000000 0.005186
-104760.000000 0.001854
-104700.000000 -0.000483
-104640.000000 -0.001827
-104580.000000 -0.002178
-104520.000000 -0.002535
-104460.000000 -0.002899
-104400.000000 -0.003269
-104340.000000 -0.002646
-104280.000000 -0.005030
-104220.000000 -0.006421
-104160.000000 -0.007819
-104100.000000 -0.009224
-104040.000000 -0.010636
-103980.000000 -0.011055
-103920.000000 -0.011481
-103860.000000 -0.010913
-103800.000000 -0.009353
-103740.000000 -0.007800
-103680.000000 -0.008253
-103620.000000 -0.007713
-103560.000000 -0.004181
-103500.000000 -0.002655
-103440.000000 -0.001136
-103380.000000 0.000376
-103320.000000 0.000880
-103260.000000 0.002377
-103200.000000 0.000866
-103140.000000 0.002348
-103080.000000 0.002822
-103020.000000 0.002288
-102960.000000 0.002746
-102900.000000 0.003195
-102840.000000 0.001636
-102780.000000 0.003069
-102720.000000 0.004493
-102660.000000 0.004909
-102600.000000 0.005315
-102540.000000 0.004714
-102480.000000 0.006103
-102420.000000 0.005484
-102360.000000 0.004857
-102300.000000 0.003221
-102240.000000 0.002577
-102180.000000 0.001925
-102120.000000 0.001264
-102060.000000 0.001596
-102000.000000 0.000921
-101940.000000 0.001237
-101880.000000 0.001547
-101820.000000 0.000849
-101760.000000 0.001144
-101700.000000 0.000432
-101640.000000 -0.000287
-101580.000000 -0.000013
-101520.000000 0.000255
-101460.000000 -0.000483
-101400.000000 0.000772
-101340.000000 -0.000980
-101280.000000 0.000262
-101220.000000 -0.003502
-101160.000000 -0.002273
-101100.000000 -0.003050
-101040.000000 -0.005834
-100980.000000 -0.005624
-100920.000000 -0.005421
-100860.000000 -0.004225
-100800.000000 -0.004035
-100740.000000 -0.005852
-100680.000000 -0.005676
-100620.000000 -0.006506
-100560.000000 -0.005344
-100500.000000 -0.006188
-100440.000000 -0.006040
-100380.000000 -0.005898
-100320.000000 -0.005763
-100260.000000 -0.003635
-100200.000000 -0.003514
-100140.000000 -0.003400
-100080.000000 -0.002293
-100020.000000 -0.001193
-99960.000000 0.000901
-99900.000000 0.000988
-99840.000000 0.002067
-99780.000000 0.003141
-99720.000000 0.003207
-99660.000000 0.005267
-99600.000000 0.005321
-99540.000000 0.006368
-99480.000000 0.007409
-99420.000000 0.007444
-99360.000000 0.006473
-99300.000000 0.006497
-99240.000000 0.004515
-99180.000000 0.005528
-99120.000000 0.003536
-99060.000000 0.003540
-99000.000000 0.003538
-98940.000000 0.002533
-98880.000000 0.000523
-98820.000000 -0.000490
-98760.000000 -0.001507
-98700.000000 -0.002527
-98640.000000 -0.001551
-98580.000000 -0.001577
-98520.000000 -0.001607
-98460.000000 -0.001639
-98400.000000 -0.000674
-98340.000000 -0.001711
-98280.000000 -0.001751
-98220.000000 -0.001794
-98160.000000 0.000162
-98100.000000 -0.000885
-98040.000000 0.001065
-97980.000000 0.000013
-97920.000000 -0.001041
-97860.000000 -0.000098
-97800.000000 -0.001157
-97740.000000 -0.001219
-97680.000000 -0.001284
-97620.000000 -0.002352
-97560.000000 -0.000423
-97500.000000 -0.001496
-97440.000000 -0.001574
-97380.000000 -0.002654
-97320.000000 -0.001738
-97260.000000 -0.000827
-97200.000000 -0.001918
-97140.000000 -0.000014
-97080.000000 0.000886
-97020.000000 0.000781
-96960.000000 0.001673
-96900.000000 0.001561
-96840.000000 0.002444
-96780.000000 0.003323
-96720.000000 0.002199
-96660.000000 0.003070
-96600.000000 0.002938
-96540.000000 0.002802
-96480.000000 0.002662
-96420.000000 0.001519
-96360.000000 0.001373
-96300.000000 0.001223
-96240.000000 0.000070
-96180.000000 0.000915
-96120.000000 0.000756
-96060.000000 -0.000406
-96000.000000 0.000429
-95940.000000 -0.000738
-95880.000000 -0.000908
-95820.000000 -0.002081
-95760.000000 -0.002257
-95700.000000 -0.003435
-95640.000000 -0.003616
-95580.000000 -0.004800
-95520.000000 -0.004986
-95460.000000 -0.006175
-95400.000000 -0.004365
-95340.000000 -0.003558
-95280.000000 -0.002753
-95220.000000 -0.002950
-95160.000000 -0.001148
-95100.000000 -0.001348
-95040.000000 -0.002549
-94980.000000 -0.000751
-94920.000000 0.001046
-94860.000000 0.000843
-94800.000000 0.000641
-94740.000000 0.002438
-94680.000000 0.004236
-94620.000000 0.004035
-94560.000000 0.004836
-94500.000000 0.005638
-94440.000000 0.006442
-94380.000000 0.005248
-94320.000000 0.005057
-94260.000000 0.004867
-94200.000000 0.003681
-94140.000000 0.003497
-94080.000000 0.003317
-94020.000000 0.002139
-93960.000000 0.000964
-93900.000000 -0.000208
-93840.000000 -0.000377
-93780.000000 -0.001543
-93720.000000 -0.001706
-93660.000000 -0.001866
-93600.000000 -0.002023
-93540.000000 -0.003178
-93480.000000 -0.002329
-93420.000000 -0.004478
-93360.000000 -0.003625
-93300.000000 -0.004768
-93240.000000 -0.003909
-93180.000000 -0.003048
-93120.000000 -0.002184
-93060.000000 -0.003317
-93000.000000 -0.003448
-92940.000000 -0.003577
-92880.000000 -0.001703
-92820.000000 -0.003827
-92760.000000 -0.003950
-92700.000000 -0.003070
-92640.000000 -0.004188
-92580.000000 -0.004304
-92520.000000 -0.003419
-92460.000000 -0.000533
-92400.000000 -0.000645
-92340.000000 -0.001755
-92280.000000 -0.000865
-92220.000000 0.000026
-92160.000000 0.000917
-92100.000000 0.000809
-92040.000000 0.000701
-91980.000000 0.002593
-91920.000000 0.002484
-91860.000000 0.004376
-91800.000000 0.004267
-91740.000000 0.004158
-91680.000000 0.004048
-91620.000000 0.005937
-91560.000000 0.006826
-91500.000000 0.005715
-91440.000000 0.008603
-91380.000000 0.008492
-91320.000000 0.008380
-91260.000000 0.008268
-91200.000000 0.007156
-91140.000000 0.008044
-91080.000000 0.008933
-91020.000000 0.007823
-90960.000000 0.008713
-90900.000000 0.008604
-90840.000000 0.008495
-90780.000000 0.007388
-90720.000000 0.008281
-90660.000000 0.007176
-90600.000000 0.008070
-90540.000000 0.006966
-90480.000000 0.005861
-90420.000000 0.004757
-90360.000000 0.002653
-90300.000000 0.000550
-90240.000000 -0.000554
-90180.000000 -0.003657
-90120.000000 -0.003759
-90060.000000 -0.005861
-90000.000000 -0.007961
-89940.000000 -0.010060
-89880.000000 -0.013158
-89820.000000 -0.015287
-89760.000000 -0.016410
-89700.000000 -0.017526
-89640.000000 -0.020633
-89580.000000 -0.021708
-89520.000000 -0.022778
-89460.000000 -0.021842
-89400.000000 -0.019900
-89340.000000 -0.018952
-89280.000000 -0.018996
-89220.000000 -0.017034
-89160.000000 -0.017064
-89100.000000 -0.015087
-89040.000000 -0.015103
-88980.000000 -0.014111
-88920.000000 -0.014112
-88860.000000 -0.015104
-88800.000000 -0.014089
-88740.000000 -0.014067
-88680.000000 -0.012037
-88620.000000 -0.011999
-88560.000000 -0.010954
-88500.000000 -0.010901
-88440.000000 -0.009841
-88380.000000 -0.007774
-88320.000000 -0.006700
-88260.000000 -0.005619
-88200.000000 -0.004531
-88140.000000 -0.002435
-88080.000000 -0.001332
-88020.000000 0.000778
-87960.000000 -0.000103
-87900.000000 0.002023
-87840.000000 0.003157
-87780.000000 0.003300
-87720.000000 0.004452
-87660.000000 0.006612
-87600.000000 0.006782
-87540.000000 0.008962
-87480.000000 0.010151
-87420.000000 0.011350
-87360.000000 0.011560
-87300.000000 0.012780
-87240.000000 0.013010
-87180.000000 0.016252
-87120.000000 0.015504
-87060.000000 0.018767
-87000.000000 0.017041
-86940.000000 0.015326
-86880.000000 0.013622
-86820.000000 0.011929
-86760.000000 0.011247
-86700.000000 0.010576
-86640.000000 0.007916
-86580.000000 0.007267
-86520.000000 0.004629
-86460.000000 0.004002
-86400.000000 0.003386
-86340.000000 0.002781
-86280.000000 0.004186
-86220.000000 0.003602
-86160.000000 0.005029
-86100.000000 0.005467
-86040.000000 0.004916
-85980.000000 0.007376
-85920.000000 0.004847
-85860.000000 0.006329
-85800.000000 0.005823
-85740.000000 0.005327
-85680.000000 0.004844
-85620.000000 0.002372
-85560.000000 0.001912
-85500.000000 0.001464
-85440.000000 0.002029
-85380.000000 0.003607
-85320.000000 0.003198
-85260.000000 0.001803
-85200.000000 0.002422
-85140.000000 0.002055
-85080.000000 0.000703
-85020.000000 -0.000633
-84960.000000 -0.002953
-84900.000000 -0.004257
-84840.000000 -0.004544
-84780.000000 -0.007813
-84720.000000 -0.012065
-84660.000000 -0.013297
-84600.000000 -0.015511
-84540.000000 -0.016705
-84480.000000 -0.019879
-84420.000000 -0.021032
-84360.000000 -0.023165
-84300.000000 -0.025277
-84240.000000 -0.024367
-84180.000000 -0.024436
-84120.000000 -0.024483
-84060.000000 -0.025509
-84000.000000 -0.027514
-83940.000000 -0.028498
-83880.000000 -0.026460
-83820.000000 -0.027403
-83760.000000 -0.025325
-83700.000000 -0.023229
-83640.000000 -0.023114
-83580.000000 -0.020980
-83520.000000 -0.019830
-83460.000000 -0.016664
-83400.000000 -0.013483
-83340.000000 -0.011287
-83280.000000 -0.007079
-83220.000000 -0.002858
-83160.000000 0.001374
-83100.000000 0.003616
-83040.000000 0.005866
-82980.000000 0.010125
-82920.000000 0.013391
-82860.000000 0.015663
-82800.000000 0.018941
-82740.000000 0.019224
-82680.000000 0.021511
-82620.000000 0.022803
-82560.000000 0.025098
-82500.000000 0.025396
-82440.000000 0.027699
-82380.000000 0.029004
-82320.000000 0.032313
-82260.000000 0.032625
-82200.000000 0.033940
-82140.000000 0.034258
-82080.000000 0.033580
-82020.000000 0.032906
-81960.000000 0.032234
-81900.000000 0.030566
-81840.000000 0.029902
-81780.000000 0.028241
-81720.000000 0.025583
-81660.000000 0.021930
-81600.000000 0.018280
-81540.000000 0.017635
-81480.000000 0.016993
-81420.000000 0.015357
-81360.000000 0.013725
-81300.000000 0.011098
-81240.000000 0.009477
-81180.000000 0.006862
-81120.000000 0.004252
-81060.000000 0.000649
-81000.000000 -0.000947
-80940.000000 -0.002536
-80880.000000 -0.004118
-80820.000000 -0.005692
-80760.000000 -0.006258
-80700.000000 -0.007816
-80640.000000 -0.009365
-80580.000000 -0.011904
-80520.000000 -0.012434
-80460.000000 -0.012954
-80400.000000 -0.010468
-80340.000000 -0.011965
-80280.000000 -0.011452
-80220.000000 -0.009928
-80160.000000 -0.007393
-80100.000000 -0.005847
-80040.000000 -0.005290
-79980.000000 -0.003722
-79920.000000 -0.005142
-79860.000000 -0.006551
-79800.000000 -0.006949
-79740.000000 -0.006335
-79680.000000 -0.005711
-79620.000000 -0.004075
-79560.000000 -0.005428
-79500.000000 -0.004771
-79440.000000 -0.004102
-79380.000000 -0.004423
-79320.000000 -0.002732
-79260.000000 -0.003031
-79200.000000 -0.002320
-79140.000000 -0.001598
-79080.000000 0.000135
-79020.000000 0.000878
-78960.000000 0.002632
-78900.000000 0.002397
-78840.000000 0.003172
-78780.000000 0.003959
-78720.000000 0.004756
-78660.000000 0.004565
-78600.000000 0.004385
-78540.000000 0.005216
-78480.000000 0.005058
-78420.000000 0.004913
-78360.000000 0.005778
-78300.000000 0.005655
-78240.000000 0.006544
-78180.000000 0.007444
-78120.000000 0.006355
-78060.000000 0.007278
-78000.000000 0.008211
-77940.000000 0.007156
-77880.000000 0.006112
-77820.000000 0.006079
-77760.000000 0.006056
-77700.000000 0.005044
-77640.000000 0.005041
-77580.000000 0.002049
-77520.000000 0.002067
-77460.000000 0.002094
-77400.000000 0.003130
-77340.000000 0.002176
-77280.000000 0.003230
-77220.000000 0.003293
-77160.000000 0.003365
-77100.000000 0.004445
-77040.000000 0.004534
-76980.000000 0.003630
-76920.000000 0.003734
-76860.000000 0.002846
-76800.000000 0.000965
-76740.000000 0.001091
-76680.000000 0.001224
-76620.000000 -0.000636
-76560.000000 -0.000490
-76500.000000 -0.001338
-76440.000000 -0.002181
-76380.000000 -0.001018
-76320.000000 0.000150
-76260.000000 0.001323
-76200.000000 0.002501
-76140.000000 0.002682
-76080.000000 0.002868
-76020.000000 0.003058
-75960.000000 0.003251
-75900.000000 0.002448
-75840.000000 0.001648
-75780.000000 0.001851
-75720.000000 0.001058
-75660.000000 -0.000732
-75600.000000 -0.000519
-75540.000000 -0.001302
-75480.000000 -0.001082
-75420.000000 -0.000857
-75360.000000 -0.000630
-75300.000000 -0.000398
-75240.000000 -0.001163
-75180.000000 -0.000923
-75120.000000 -0.000680
-75060.000000 -0.000433
-75000.000000 -0.000182
-74940.000000 0.002073
-74880.000000 0.002333
-74820.000000 0.001596
-74760.000000 0.001862
-74700.000000 0.001133
-74640.000000 0.001408
-74580.000000 -0.001314
-74520.000000 -0.001010
-74460.000000 -0.001694
-74400.000000 -0.002367
-74340.000000 -0.001029
-74280.000000 -0.000723
-74220.000000 -0.000416
-74160.000000 -0.000106
-74100.000000 0.000204
-74040.000000 -0.001485
-73980.000000 -0.004172
-73920.000000 -0.004860
-73860.000000 -0.005548
-73800.000000 -0.007235
-73740.000000 -0.005924
-73680.000000 -0.005613
-73620.000000 -0.006303
-73560.000000 -0.006995
-73500.000000 -0.006688
-73440.000000 -0.007382
-73380.000000 -0.007078
-73320.000000 -0.003776
-73260.000000 -0.001476
-73200.000000 0.000822
-73140.000000 0.003117
-73080.000000 0.003410
-73020.000000 0.004701
-72960.000000 0.005988
-72900.000000 0.004273
-72840.000000 0.004554
-72780.000000 0.002832
-72720.000000 0.001106
-72600.000000 -0.000356
-72540.000000 -0.001092
-72480.000000 -0.001833
-72420.000000 -0.001578
-72360.000000 -0.004326
-72300.000000 -0.005080
-72240.000000 -0.005837
-72180.000000 -0.007599
-72120.000000 -0.008365
-72060.000000 -0.009136
-72000.000000 -0.009912
-71940.000000 -0.009692
-71880.000000 -0.009478
-71820.000000 -0.009269
-71760.000000 -0.011064
-71700.000000 -0.009865
-71640.000000 -0.008671
-71580.000000 -0.007482
-71520.000000 -0.005299
-71460.000000 -0.003121
-71400.000000 0.000051
-71340.000000 0.002219
-71280.000000 0.004380
-71220.000000 0.006536
-71160.000000 0.007687
-71100.000000 0.009832
-71040.000000 0.009971
-70980.000000 0.011105
-70920.000000 0.012234
-70860.000000 0.012358
-70800.000000 0.011476
-70740.000000 0.011589
-70680.000000 0.010697
-70620.000000 0.010801
-70560.000000 0.009899
-70500.000000 0.007993
-70440.000000 0.006082
-70380.000000 0.006167
-70320.000000 0.004248
-70260.000000 0.005324
-70200.000000 0.005397
-70140.000000 0.004466
-70080.000000 0.003532
-70020.000000 0.004595
-69960.000000 0.003655
-69900.000000 0.003711
-69840.000000 0.002765
-69780.000000 0.001817
-69720.000000 -0.000134
-69660.000000 -0.001088
-69600.000000 -0.001044
-69540.000000 -0.002001
-69480.000000 -0.003961
-69420.000000 -0.005924
-69360.000000 -0.004888
-69300.000000 -0.005854
-69240.000000 -0.005822
-69180.000000 -0.006792
-69120.000000 -0.006764
-69060.000000 -0.004738
-69000.000000 -0.004714
-68940.000000 -0.003692
-68880.000000 -0.002672
-68820.000000 -0.002654
-68760.000000 -0.001639
-68700.000000 -0.001626
-68640.000000 -0.001617
-68580.000000 -0.002610
-68520.000000 -0.002607
-68460.000000 -0.002607
-68400.000000 -0.002611
-68340.000000 -0.002620
-68280.000000 -0.001633
-68220.000000 -0.000651
-68160.000000 0.000326
-68100.000000 0.000297
-68040.000000 0.001262
-67980.000000 0.000221
-67920.000000 0.000173
-67860.000000 -0.000882
-67800.000000 -0.000944
-67740.000000 -0.001014
-67680.000000 -0.000092
-67620.000000 -0.000178
-67560.000000 -0.000273
-67500.000000 -0.002376
-67440.000000 -0.001488
-67380.000000 -0.001610
-67320.000000 -0.000741
-67260.000000 -0.000881
-67200.000000 -0.000031
-67140.000000 0.002808
-67080.000000 0.002638
-67020.000000 0.004458
-66960.000000 0.004267
-66900.000000 0.005065
-66840.000000 0.005853
-66780.000000 0.004631
-66720.000000 0.004398
-66660.000000 0.005153
-66600.000000 0.004899
-66540.000000 0.004633
-66480.000000 0.003357
-66420.000000 0.003069
-66360.000000 0.002771
-66300.000000 0.003463
-66240.000000 0.001144
-66180.000000 0.002814
-66120.000000 0.003474
-66060.000000 0.002123
-66000.000000 0.002762
-65940.000000 0.002390
-65880.000000 0.002008
-65820.000000 0.002616
-65760.000000 0.002213
-65700.000000 0.000800
-65640.000000 0.002376
-65580.000000 0.002941
-65520.000000 0.002496
-65460.000000 0.002040
-65400.000000 0.001574
-65340.000000 0.002096
-65280.000000 0.000607
-65220.000000 0.000106
-65160.000000 -0.001406
-65100.000000 -0.001918
-65040.000000 -0.003455
-64980.000000 -0.003004
-64920.000000 -0.005565
-64860.000000 -0.008137
-64800.000000 -0.007721
-64740.000000 -0.009317
-64680.000000 -0.010924
-64620.000000 -0.010543
-64560.000000 -0.012174
-64500.000000 -0.012816
-64440.000000 -0.012470
-64380.000000 -0.013135
-64320.000000 -0.012811
-64260.000000 -0.012499
-64200.000000 -0.012198
-64140.000000 -0.010908
-64080.000000 -0.011629
-64020.000000 -0.010361
-63960.000000 -0.008103
-63900.000000 -0.006857
-63840.000000 -0.007621
-63780.000000 -0.005396
-63720.000000 -0.004182
-63660.000000 -0.004980
-63600.000000 -0.005788
-63540.000000 -0.004608
-63480.000000 -0.004439
-63420.000000 -0.003282
-63360.000000 -0.003137
-63300.000000 -0.002004
-63240.000000 -0.000884
-63180.000000 -0.000776
-63120.000000 0.001319
-63060.000000 0.003400
-63000.000000 0.004468
-62940.000000 0.006523
-62880.000000 0.007563
-62820.000000 0.007590
-62760.000000 0.013602
-62700.000000 0.012599
-62640.000000 0.013582
-62580.000000 0.011550
-62520.000000 0.010504
-62460.000000 0.010442
-62400.000000 0.011365
-62340.000000 0.010274
-62280.000000 0.010167
-62220.000000 0.010045
-62160.000000 0.009908
-62100.000000 0.010757
-62040.000000 0.011591
-61980.000000 0.011410
-61920.000000 0.010215
-61860.000000 0.009006
-61800.000000 0.007783
-61740.000000 0.006547
-61680.000000 0.005297
-61620.000000 0.004035
-61560.000000 0.003760
-61500.000000 0.002473
-61440.000000 0.000174
-61380.000000 -0.001136
-61320.000000 -0.002458
-61260.000000 -0.003790
-61200.000000 -0.004132
-61140.000000 -0.005484
-61080.000000 -0.006845
-61020.000000 -0.007216
-60960.000000 -0.008594
-60900.000000 -0.009981
-60840.000000 -0.008375
-60780.000000 -0.008777
-60720.000000 -0.009185
-60660.000000 -0.012600
-60600.000000 -0.012021
-60540.000000 -0.011447
-60480.000000 -0.010880
-60420.000000 -0.012317
-60360.000000 -0.010760
-60300.000000 -0.010207
-60240.000000 -0.008658
-60180.000000 -0.007115
-60120.000000 -0.006575
-60060.000000 -0.006039
-60000.000000 -0.006470
-59940.000000 -0.005904
-59880.000000 -0.004340
-59820.000000 -0.004779
-59760.000000 -0.004223
-59700.000000 -0.004672
-59640.000000 -0.003125
-59580.000000 -0.001585
-59520.000000 -0.002050
-59460.000000 -0.001522
-59400.000000 -0.000000
-59340.000000 0.001515
-59280.000000 0.003023
-59220.000000 0.005523
-59160.000000 0.007017
-59100.000000 0.008503
-59040.000000 0.008982
-58980.000000 0.009453
-58920.000000 0.011917
-58860.000000 0.011373
-58800.000000 0.011822
-58740.000000 0.011263
-58680.000000 0.010696
-58620.000000 0.010122
-58560.000000 0.008540
-58500.000000 0.007951
-58440.000000 0.007354
-58380.000000 0.006749
-58320.000000 0.006137
-58260.000000 0.005518
-58200.000000 0.005890
-58140.000000 0.005255
-58080.000000 0.003613
-58020.000000 0.002963
-57960.000000 0.001306
-57900.000000 0.000641
-57840.000000 -0.000031
-57780.000000 0.000289
-57720.000000 -0.001398
-57660.000000 -0.002093
-57600.000000 -0.001795
-57540.000000 -0.002504
-57480.000000 -0.001221
-57420.000000 -0.000945
-57360.000000 -0.000676
-57300.000000 0.000586
-57240.000000 0.000840
-57180.000000 0.003087
-57120.000000 0.003326
-57060.000000 0.004559
-57000.000000 0.006784
-56940.000000 0.008002
-56880.000000 0.008213
-56820.000000 0.006417
-56760.000000 0.007613
-56700.000000 0.008802
-56640.000000 0.006985
-56580.000000 0.008160
-56520.000000 0.006328
-56460.000000 0.005489
-56400.000000 0.004643
-56340.000000 0.003789
-56280.000000 0.002929
-56220.000000 0.001062
-56160.000000 0.000188
-56100.000000 -0.001694
-56040.000000 -0.003582
-55980.000000 -0.005477
-55920.000000 -0.006380
-55860.000000 -0.008289
-55800.000000 -0.008205
-55740.000000 -0.009128
-55680.000000 -0.010058
-55620.000000 -0.009995
-55560.000000 -0.010939
-55500.000000 -0.010890
-55440.000000 -0.009848
-55380.000000 -0.008813
-55320.000000 -0.008785
-55260.000000 -0.007763
-55200.000000 -0.007749
-55140.000000 -0.005742
-55080.000000 -0.004741
-55020.000000 -0.004747
-54960.000000 -0.003761
-54900.000000 -0.002781
-54840.000000 -0.002808
-54780.000000 -0.002842
-54720.000000 -0.002883
-54660.000000 -0.002931
-54600.000000 -0.002986
-54540.000000 -0.003048
-54480.000000 -0.003117
-54420.000000 -0.003192
-54360.000000 -0.002275
-54300.000000 -0.002365
-54240.000000 -0.000461
-54180.000000 0.000435
-54120.000000 0.002324
-54060.000000 0.002207
-54000.000000 0.003082
-53940.000000 0.002951
-53880.000000 0.003812
-53820.000000 0.003666
-53760.000000 0.003514
-53700.000000 0.003354
-53640.000000 0.006187
-53580.000000 0.006014
-53520.000000 0.006833
-53460.000000 0.004645
-53400.000000 0.006450
-53340.000000 0.005248
-53280.000000 0.003040
-53220.000000 0.003824
-53160.000000 0.001601
-53100.000000 0.001370
-53040.000000 0.001133
-52980.000000 0.001889
-52920.000000 -0.000362
-52860.000000 0.000380
-52800.000000 -0.000886
-52740.000000 -0.002158
-52680.000000 -0.002438
-52620.000000 -0.003724
-52560.000000 -0.005018
