# Supplementary material for: Probabilistic tsunami forecasting for early warning
Source: Nat Commun. 2021 Sep 28;12:5677. doi: 10.1038/s41467-021-25815-w (PMC8479076; doi:10.1038/s41467-021-25815-w)
Supplement: Supplementary file 6 — Supplementary Dataset 3. Sea-level records. [file 41467_2021_25815_MOESM6_ESM.zip › sea_level_records/2016-10-30_Norcia/LI11.rad.rmn.txt]

-196800.000000 0.004031
-196740.000000 0.007192
-196680.000000 0.006347
-196620.000000 0.009498
-196560.000000 0.005644
-196500.000000 -0.001215
-196440.000000 -0.005079
-196380.000000 -0.010948
-196320.000000 -0.010822
-196260.000000 -0.007701
-196200.000000 -0.007584
-196140.000000 -0.006473
-196080.000000 -0.006367
-196020.000000 -0.008265
-195960.000000 -0.005169
-195900.000000 -0.004077
-195840.000000 0.005010
-195780.000000 0.004092
-195720.000000 0.010168
-195660.000000 0.011240
-195600.000000 0.010307
-195540.000000 0.010369
-195480.000000 0.010426
-195420.000000 0.010478
-195360.000000 0.011526
-195300.000000 0.004568
-195240.000000 -0.004395
-195180.000000 -0.007363
-195120.000000 -0.007335
-195060.000000 -0.008313
-195000.000000 -0.012295
-194940.000000 -0.011283
-194880.000000 -0.003275
-194820.000000 -0.005272
-194760.000000 -0.003275
-194700.000000 -0.004282
-194640.000000 0.003706
-194580.000000 0.008689
-194520.000000 0.005667
-194460.000000 -0.001360
-194400.000000 -0.002393
-194340.000000 -0.007430
-194280.000000 -0.018472
-194220.000000 -0.029519
-194160.000000 -0.033571
-194100.000000 -0.030628
-194040.000000 -0.028690
-193980.000000 -0.028757
-193920.000000 -0.017829
-193860.000000 -0.003906
-193800.000000 0.004011
-193740.000000 0.010924
-193680.000000 0.010832
-193620.000000 0.016734
-193560.000000 0.019632
-193500.000000 0.024524
-193440.000000 0.017411
-193380.000000 0.011293
-193320.000000 0.011170
-193260.000000 0.010041
-193200.000000 0.005908
-193140.000000 0.000769
-193080.000000 0.007625
-193020.000000 0.017475
-192960.000000 0.017321
-192900.000000 0.017161
-192840.000000 0.018996
-192780.000000 0.020826
-192720.000000 0.018650
-192660.000000 0.008470
-192600.000000 0.004284
-192540.000000 0.001092
-192480.000000 -0.003104
-192420.000000 -0.009306
-192360.000000 -0.013514
-192300.000000 -0.007726
-192240.000000 -0.001944
-192180.000000 -0.003167
-192120.000000 -0.009395
-192060.000000 -0.011629
-192000.000000 -0.012867
-191940.000000 -0.016112
-191880.000000 -0.018361
-191820.000000 -0.014615
-191760.000000 -0.007875
-191700.000000 0.001860
-191640.000000 0.008589
-191580.000000 0.011314
-191520.000000 0.015033
-191460.000000 0.018747
-191400.000000 0.015456
-191340.000000 0.009159
-191280.000000 0.005858
-191220.000000 0.003551
-191160.000000 -0.000760
-191100.000000 -0.013077
-191040.000000 -0.017399
-190980.000000 -0.018725
-190920.000000 -0.018057
-190860.000000 -0.019393
-190800.000000 -0.014734
-190740.000000 -0.010080
-190680.000000 -0.001430
-190620.000000 0.007215
-190560.000000 0.010856
-190500.000000 0.014493
-190440.000000 0.016125
-190380.000000 0.016754
-190320.000000 0.005379
-190260.000000 -0.002000
-190200.000000 -0.006381
-190140.000000 -0.012766
-190080.000000 -0.012154
-190020.000000 -0.017543
-189960.000000 -0.007935
-189900.000000 0.001671
-189840.000000 0.012276
-189780.000000 0.019880
-189720.000000 0.030484
-189660.000000 0.039087
-189600.000000 0.047690
-189540.000000 0.044292
-189480.000000 0.039894
-189420.000000 0.034495
-189360.000000 0.031094
-189300.000000 0.024691
-189240.000000 0.016261
-189180.000000 0.013819
-189120.000000 0.014364
-189060.000000 0.014896
-189000.000000 0.015416
-188940.000000 0.015923
-188880.000000 0.017417
-188820.000000 0.024899
-188760.000000 0.018369
-188700.000000 0.015826
-188640.000000 0.014270
-188580.000000 0.010702
-188520.000000 0.011122
-188460.000000 0.007528
-188400.000000 0.003922
-188340.000000 -0.001698
-188280.000000 -0.015330
-188220.000000 -0.021975
-188160.000000 -0.033633
-188100.000000 -0.039304
-188040.000000 -0.040987
-187980.000000 -0.041683
-187920.000000 -0.039390
-187860.000000 -0.033110
-187800.000000 -0.022841
-187740.000000 -0.015584
-187680.000000 -0.003338
-187620.000000 -0.003103
-187560.000000 -0.001880
-187500.000000 -0.008668
-187440.000000 -0.016466
-187380.000000 -0.027275
-187320.000000 -0.032095
-187260.000000 -0.040925
-187200.000000 -0.044765
-187140.000000 -0.048615
-187080.000000 -0.047475
-187020.000000 -0.038344
-186960.000000 -0.032224
-186900.000000 -0.020113
-186840.000000 -0.013011
-186780.000000 -0.002917
-186720.000000 0.000167
-186660.000000 0.001244
-186600.000000 -0.000687
-186540.000000 -0.000626
-186480.000000 0.002429
-186420.000000 0.002476
-186360.000000 -0.000482
-186300.000000 -0.003448
-186240.000000 -0.007419
-186180.000000 -0.010397
-186120.000000 -0.017380
-186060.000000 -0.021370
-186000.000000 -0.015367
-185940.000000 -0.013369
-185880.000000 -0.011379
-185820.000000 -0.010395
-185760.000000 -0.007419
-185700.000000 -0.003450
-185640.000000 -0.000488
-185580.000000 0.002465
-185520.000000 0.006410
-185460.000000 0.006346
-185400.000000 0.004274
-185340.000000 0.002192
-185280.000000 -0.000899
-185220.000000 -0.003000
-185160.000000 -0.004110
-185100.000000 -0.003231
-185040.000000 -0.001362
-184980.000000 -0.001503
-184920.000000 0.004346
-184860.000000 0.012184
-184800.000000 0.013013
-184740.000000 0.018831
-184680.000000 0.024638
-184620.000000 0.028436
-184560.000000 0.030223
-184500.000000 0.028001
-184440.000000 0.025769
-184380.000000 0.024528
-184320.000000 0.018278
-184260.000000 0.017019
-184200.000000 0.011751
-184140.000000 0.007475
-184080.000000 0.003190
-184020.000000 -0.000103
-183960.000000 -0.002404
-183900.000000 0.002288
-183840.000000 0.007974
-183780.000000 0.010653
-183720.000000 0.020327
-183660.000000 0.024997
-183600.000000 0.030664
-183540.000000 0.029329
-183480.000000 0.026993
-183420.000000 0.021657
-183360.000000 0.005323
-183300.000000 -0.009009
-183240.000000 -0.022337
-183180.000000 -0.038661
-183120.000000 -0.047979
-183060.000000 -0.050292
-183000.000000 -0.045598
-182940.000000 -0.036896
-182880.000000 -0.027187
-182820.000000 -0.014470
-182760.000000 -0.003744
-182700.000000 0.003991
-182640.000000 0.005736
-182580.000000 0.005491
-182520.000000 0.000257
-182460.000000 -0.009968
-182400.000000 -0.021181
-182340.000000 -0.028383
-182280.000000 -0.040575
-182220.000000 -0.043755
-182160.000000 -0.046924
-182100.000000 -0.043081
-182040.000000 -0.035227
-181980.000000 -0.021362
-181920.000000 -0.008485
-181860.000000 0.006402
-181800.000000 0.016300
-181740.000000 0.024208
-181680.000000 0.024125
-181620.000000 0.023051
-181560.000000 0.014985
-181500.000000 0.012928
-181440.000000 0.008878
-181380.000000 0.001836
-181320.000000 -0.031199
-181260.000000 -0.033228
-181200.000000 -0.022249
-181140.000000 -0.019264
-181080.000000 -0.008272
-181020.000000 0.015726
-180960.000000 0.038731
-180900.000000 0.049743
-180840.000000 0.041761
-180780.000000 0.052787
-180720.000000 0.051820
-180660.000000 0.037860
-180600.000000 0.014909
-180540.000000 -0.029035
-180480.000000 -0.034970
-180420.000000 -0.005897
-180360.000000 -0.037816
-180300.000000 -0.045726
-180240.000000 -0.007627
-180180.000000 0.008480
-180120.000000 0.013595
-180060.000000 -0.017281
-180000.000000 -0.047149
-179940.000000 0.038992
-179880.000000 0.001141
-179820.000000 -0.020700
-179760.000000 -0.034533
-179700.000000 -0.015357
-179640.000000 0.001828
-179580.000000 0.025022
-179520.000000 -0.018775
-179460.000000 0.019437
-179400.000000 0.029658
-179340.000000 0.014888
-179280.000000 0.007125
-179220.000000 0.001371
-179160.000000 0.045624
-179100.000000 0.034885
-179040.000000 0.010153
-178980.000000 0.005428
-178920.000000 0.025761
-178860.000000 0.026053
-178800.000000 0.022351
-178740.000000 -0.012344
-178680.000000 0.012968
-178620.000000 0.005288
-178560.000000 -0.002384
-178500.000000 -0.024047
-178440.000000 -0.022703
-178380.000000 0.001651
-178320.000000 0.018014
-178260.000000 0.001387
-178200.000000 0.005769
-178140.000000 0.008163
-178080.000000 0.001566
-178020.000000 0.006981
-177960.000000 -0.012593
-177900.000000 -0.005155
-177840.000000 -0.006705
-177780.000000 -0.028243
-177720.000000 -0.047768
-177660.000000 -0.039280
-177600.000000 -0.030779
-177540.000000 -0.012265
-177480.000000 -0.023738
-177420.000000 -0.013197
-177360.000000 0.005357
-177300.000000 0.015924
-177240.000000 0.008504
-177180.000000 0.008097
-177120.000000 0.005703
-177060.000000 0.013320
-177000.000000 -0.000050
-176940.000000 -0.016409
-176880.000000 -0.012756
-176820.000000 -0.006094
-176760.000000 -0.002421
-176700.000000 -0.002738
-176640.000000 -0.001047
-176580.000000 0.004653
-176520.000000 0.024361
-176460.000000 0.015077
-176400.000000 0.021799
-176340.000000 0.030529
-176280.000000 0.042264
-176220.000000 0.038005
-176160.000000 0.031751
-176100.000000 0.024501
-176040.000000 0.032254
-175980.000000 0.024011
-175920.000000 0.014771
-175860.000000 0.008533
-175800.000000 0.015296
-175740.000000 0.010062
-175680.000000 0.001829
-175620.000000 -0.009403
-175560.000000 -0.008633
-175500.000000 -0.014861
-175440.000000 -0.019087
-175380.000000 -0.018311
-175320.000000 -0.016533
-175260.000000 -0.009753
-175200.000000 -0.009970
-175140.000000 -0.011184
-175080.000000 -0.009395
-175020.000000 0.001397
-174960.000000 -0.002808
-174900.000000 -0.014009
-174840.000000 -0.023207
-174780.000000 -0.023400
-174720.000000 -0.027588
-174660.000000 -0.032772
-174600.000000 -0.033950
-174540.000000 -0.033122
-174480.000000 -0.027289
-174420.000000 -0.025449
-174360.000000 -0.023603
-174300.000000 -0.007751
-174240.000000 0.004108
-174180.000000 -0.006027
-174120.000000 -0.012157
-174060.000000 0.020720
-174000.000000 0.031602
-173940.000000 0.025490
-173880.000000 0.012383
-173820.000000 0.002281
-173760.000000 0.011184
-173700.000000 0.014093
-173640.000000 0.012007
-173580.000000 0.004927
-173520.000000 0.011853
-173460.000000 0.006783
-173400.000000 0.000719
-173340.000000 -0.005339
-173280.000000 0.009608
-173220.000000 -0.034441
-173160.000000 -0.028483
-173100.000000 0.001479
-173040.000000 -0.009553
-172980.000000 0.037420
-172920.000000 0.036399
-172860.000000 -0.004616
-172800.000000 0.032375
-172740.000000 0.006373
-172680.000000 0.001377
-172620.000000 0.005388
-172560.000000 -0.005594
-172500.000000 -0.006569
-172440.000000 0.014464
-172380.000000 -0.005494
-172320.000000 0.014556
-172260.000000 0.005616
-172200.000000 -0.024315
-172140.000000 -0.015237
-172080.000000 -0.015148
-172020.000000 -0.031050
-171960.000000 -0.009941
-171900.000000 -0.042821
-171840.000000 -0.042691
-171780.000000 -0.003549
-171720.000000 -0.019397
-171660.000000 0.001767
-171600.000000 -0.006058
-171540.000000 -0.017872
-171480.000000 0.017327
-171360.000000 -0.023241
-171300.000000 0.041994
-171240.000000 0.028240
-171180.000000 0.037499
-171120.000000 0.051771
-171060.000000 0.010055
-171000.000000 0.006352
-170940.000000 0.013662
-170880.000000 -0.019015
-170820.000000 0.011319
-170760.000000 0.013667
-170700.000000 0.014027
-170640.000000 0.042399
-170580.000000 0.011783
-170520.000000 0.019180
-170460.000000 0.047589
-170400.000000 0.012010
-170340.000000 0.012444
-170280.000000 0.007890
-170220.000000 -0.005651
-170160.000000 0.014820
-170100.000000 0.009303
-170040.000000 -0.018200
-169980.000000 0.040309
-169920.000000 0.055832
-169860.000000 0.034367
-169800.000000 0.045915
-169740.000000 0.024476
-169680.000000 0.028049
-169620.000000 0.003635
-169560.000000 -0.034767
-169500.000000 -0.015157
-169440.000000 0.003464
-169380.000000 -0.025902
-169320.000000 -0.011257
-169260.000000 -0.014601
-169200.000000 0.003067
-169140.000000 0.051745
-169080.000000 0.004433
-169020.000000 0.015130
-168960.000000 0.015836
-168900.000000 -0.018449
-168840.000000 -0.020728
-168780.000000 -0.043001
-168720.000000 -0.055269
-168660.000000 -0.024532
-168600.000000 -0.034794
-168540.000000 -0.034053
-168480.000000 -0.016312
-168420.000000 -0.017572
-168360.000000 0.000166
-168300.000000 0.016900
-168240.000000 0.006631
-168180.000000 0.053357
-168120.000000 0.055076
-168060.000000 0.039789
-168000.000000 0.047494
-167940.000000 0.017190
-167880.000000 0.012878
-167820.000000 0.001556
-167760.000000 -0.013775
-167700.000000 -0.008117
-167640.000000 -0.001468
-167580.000000 0.000170
-167520.000000 0.017797
-167460.000000 0.025415
-167400.000000 0.049022
-167340.000000 0.072619
-167280.000000 0.059207
-167220.000000 0.051785
-167160.000000 0.051353
-167100.000000 0.034912
-167040.000000 0.021463
-166980.000000 0.013004
-166920.000000 -0.028463
-166860.000000 -0.013937
-166800.000000 -0.026420
-166740.000000 -0.057910
-166680.000000 -0.025406
-166620.000000 -0.027909
-166560.000000 -0.022418
-166500.000000 -0.022932
-166440.000000 -0.020451
-166380.000000 -0.010976
-166320.000000 0.023495
-166260.000000 0.001961
-166200.000000 0.011423
-166140.000000 0.000882
-166080.000000 -0.007664
-166020.000000 -0.017212
-165960.000000 -0.025764
-165900.000000 -0.042319
-165840.000000 -0.030877
-165780.000000 -0.041437
-165720.000000 -0.049001
-165660.000000 -0.033568
-165600.000000 -0.024137
-165540.000000 -0.013710
-165480.000000 -0.015285
-165420.000000 -0.023864
-165360.000000 -0.020446
-165300.000000 -0.021031
-165240.000000 -0.024619
-165180.000000 0.002790
-165120.000000 0.009195
-165060.000000 0.009599
-165000.000000 0.006000
-164940.000000 -0.011601
-164880.000000 -0.058204
-164820.000000 -0.038809
-164760.000000 -0.023415
-164700.000000 -0.022023
-164640.000000 0.002369
-164580.000000 0.011760
-164520.000000 0.011151
-164460.000000 0.003543
-164400.000000 -0.013065
-164340.000000 -0.006670
-164280.000000 0.006727
-164220.000000 0.000127
-164160.000000 0.019530
-164100.000000 0.016937
-164040.000000 0.009348
-163980.000000 0.032765
-163920.000000 0.040186
-163860.000000 0.018614
-163800.000000 0.027048
-163740.000000 0.015488
-163680.000000 0.002935
-163620.000000 -0.008610
-163560.000000 -0.028147
-163500.000000 -0.018676
-163440.000000 -0.003198
-163380.000000 -0.010711
-163320.000000 0.001784
-163260.000000 0.006288
-163200.000000 0.005799
-163140.000000 0.022318
-163080.000000 0.026846
-163020.000000 0.040381
-162960.000000 0.058925
-162900.000000 0.047476
-162840.000000 0.038035
-162780.000000 0.033601
-162720.000000 0.022175
-162660.000000 0.015756
-162600.000000 -0.002656
-162540.000000 -0.010061
-162480.000000 0.006541
-162420.000000 0.011151
-162360.000000 0.017768
-162300.000000 0.028392
-162240.000000 0.035024
-162180.000000 0.049662
-162120.000000 0.043308
-162060.000000 0.034962
-162000.000000 0.025622
-161940.000000 0.019289
-161880.000000 0.014964
-161820.000000 0.001646
-161760.000000 -0.005666
-161700.000000 -0.001970
-161640.000000 0.001733
-161580.000000 -0.002557
-161520.000000 -0.000841
-161460.000000 0.004882
-161400.000000 0.012611
-161340.000000 0.012346
-161280.000000 0.003087
-161220.000000 0.000835
-161160.000000 0.005588
-161100.000000 0.003348
-161040.000000 0.002113
-160980.000000 -0.003117
-160920.000000 -0.006340
-160860.000000 -0.014558
-160800.000000 -0.026771
-160740.000000 -0.027979
-160680.000000 -0.023182
-160620.000000 -0.021380
-160560.000000 -0.020574
-160500.000000 -0.020763
-160440.000000 -0.017950
-160380.000000 -0.008133
-160320.000000 -0.003313
-160260.000000 -0.001491
-160200.000000 -0.003667
-160140.000000 0.003159
-160080.000000 0.003986
-160020.000000 -0.001186
-159960.000000 -0.003358
-159900.000000 -0.008530
-159840.000000 -0.015703
-159780.000000 -0.023811
-159720.000000 -0.032982
-159660.000000 -0.028155
-159600.000000 -0.018331
-159540.000000 -0.005510
-159480.000000 0.005307
-159420.000000 0.012121
-159360.000000 0.019931
-159300.000000 0.020737
-159240.000000 0.020538
-159180.000000 0.016335
-159120.000000 0.010126
-159060.000000 0.012911
-159000.000000 0.010691
-158940.000000 0.011464
-158880.000000 0.012231
-158820.000000 0.010992
-158760.000000 0.012745
-158700.000000 -0.000509
-158640.000000 -0.009771
-158580.000000 -0.009040
-158520.000000 -0.014317
-158460.000000 -0.026603
-158400.000000 -0.023897
-158340.000000 -0.029199
-158280.000000 -0.023510
-158220.000000 -0.019830
-158160.000000 -0.022158
-158100.000000 -0.018496
-158040.000000 -0.005843
-157980.000000 -0.005200
-157920.000000 0.003435
-157860.000000 0.007059
-157800.000000 0.008674
-157740.000000 0.015279
-157680.000000 -0.000125
-157620.000000 -0.013539
-157560.000000 -0.022963
-157500.000000 -0.031396
-157440.000000 -0.035838
-157380.000000 -0.033288
-157320.000000 -0.028748
-157260.000000 -0.008215
-157200.000000 0.011310
-157140.000000 0.027827
-157080.000000 0.040337
-157020.000000 0.039841
-156960.000000 0.040337
-156900.000000 0.037827
-156840.000000 0.020311
-156780.000000 0.015790
-156720.000000 0.012262
-156660.000000 0.000729
-156600.000000 0.004192
-156540.000000 0.001649
-156480.000000 0.004102
-156420.000000 0.017550
-156360.000000 0.021994
-156300.000000 0.009435
-156240.000000 0.012872
-156180.000000 -0.019694
-156120.000000 -0.039263
-156060.000000 -0.011834
-156000.000000 -0.019407
-155940.000000 0.008017
-155880.000000 0.055440
-155820.000000 0.045861
-155760.000000 0.045279
-155700.000000 0.036696
-155640.000000 -0.005890
-155580.000000 -0.001479
-155520.000000 -0.010070
-155460.000000 -0.022665
-155400.000000 -0.000263
-155340.000000 -0.014865
-155280.000000 -0.023470
-155220.000000 0.013920
-155160.000000 0.006307
-155100.000000 0.010688
-155040.000000 0.030065
-154980.000000 0.006437
-154920.000000 0.008803
-154860.000000 0.000164
-154800.000000 -0.021482
-154740.000000 0.001865
-154680.000000 -0.001794
-154620.000000 -0.002461
-154560.000000 0.011865
-154500.000000 -0.001818
-154440.000000 -0.000508
-154380.000000 0.004794
-154320.000000 -0.008913
-154260.000000 0.004373
-154200.000000 0.015650
-154140.000000 -0.001080
-154080.000000 0.001181
-154020.000000 -0.007565
-153960.000000 -0.016319
-153900.000000 -0.007080
-153840.000000 -0.012849
-153780.000000 -0.008625
-153720.000000 0.008591
-153660.000000 0.000766
-153600.000000 0.007970
-153540.000000 0.019168
-153480.000000 0.012360
-153420.000000 0.021546
-153360.000000 0.018727
-153300.000000 0.007902
-153240.000000 0.004073
-153180.000000 -0.005761
-153120.000000 -0.012599
-153060.000000 -0.007442
-153000.000000 -0.014288
-152940.000000 -0.016138
-152880.000000 -0.011991
-152820.000000 -0.019848
-152760.000000 -0.021707
-152700.000000 -0.018570
-152640.000000 -0.019434
-152580.000000 -0.006302
-152520.000000 -0.000171
-152460.000000 0.003957
-152400.000000 0.016083
-152340.000000 0.019207
-152280.000000 0.007329
-152220.000000 0.011449
-152160.000000 0.012567
-152100.000000 0.004682
-152040.000000 -0.005204
-151980.000000 -0.018094
-151920.000000 -0.011987
-151860.000000 -0.007883
-151800.000000 -0.019783
-151740.000000 0.000313
-151680.000000 0.005404
-151620.000000 -0.002510
-151560.000000 0.004570
-151500.000000 -0.003355
-151440.000000 -0.009287
-151380.000000 0.002775
-151320.000000 -0.008170
-151260.000000 -0.006122
-151200.000000 0.004918
-151140.000000 -0.000050
-151080.000000 0.007975
-151020.000000 0.005991
-150960.000000 0.001999
-150900.000000 0.004998
-150840.000000 -0.001010
-150780.000000 -0.014027
-150720.000000 -0.017051
-150660.000000 -0.026083
-150600.000000 -0.027123
-150540.000000 -0.018169
-150480.000000 -0.014223
-150420.000000 -0.008284
-150360.000000 0.009649
-150300.000000 0.013576
-150240.000000 0.019496
-150180.000000 0.020411
-150120.000000 0.019320
-150060.000000 0.025224
-150000.000000 0.019123
-149940.000000 0.010018
-149880.000000 0.010909
-149820.000000 0.005795
-149760.000000 -0.001323
-149700.000000 -0.007444
-149640.000000 -0.011570
-149580.000000 -0.002700
-149520.000000 0.009166
-149460.000000 0.012028
-149400.000000 0.024885
-149340.000000 0.032737
-149280.000000 0.038583
-149220.000000 0.040424
-149160.000000 0.033260
-149100.000000 0.029089
-149040.000000 0.025912
-148980.000000 0.012729
-148920.000000 0.006538
-148860.000000 0.003340
-148800.000000 0.003135
-148740.000000 0.006922
-148680.000000 0.004702
-148620.000000 0.002473
-148560.000000 0.000237
-148500.000000 -0.006008
-148440.000000 -0.008260
-148380.000000 -0.010521
-148320.000000 -0.012791
-148260.000000 -0.006069
-148200.000000 -0.004357
-148140.000000 -0.002654
-148080.000000 -0.000960
-148020.000000 0.003724
-147960.000000 0.003399
-147900.000000 0.001063
-147840.000000 -0.008282
-147780.000000 -0.012637
-147720.000000 -0.017002
-147660.000000 -0.020376
-147600.000000 -0.020760
-147540.000000 -0.025154
-147480.000000 -0.022558
-147420.000000 -0.021973
-147360.000000 -0.023397
-147300.000000 -0.020832
-147240.000000 -0.012277
-147180.000000 -0.006734
-147120.000000 -0.001201
-147060.000000 0.000320
-147000.000000 0.004830
-146940.000000 0.008328
-146880.000000 0.001814
-146820.000000 -0.002713
-146760.000000 -0.002253
-146700.000000 -0.002805
-146640.000000 -0.004370
-146580.000000 -0.003949
-146520.000000 -0.004541
-146460.000000 0.000854
-146400.000000 0.008235
-146340.000000 0.013603
-146280.000000 0.027957
-146220.000000 0.010297
-146160.000000 -0.069378
-146100.000000 -0.063067
-146040.000000 -0.039771
-145980.000000 -0.063490
-145920.000000 -0.053224
-145860.000000 -0.022975
-145800.000000 0.006260
-145740.000000 0.006478
-145680.000000 -0.016320
-145620.000000 0.009867
-145560.000000 0.024038
-145500.000000 0.024193
-145440.000000 0.019333
-145380.000000 -0.015542
-145320.000000 0.009568
-145260.000000 0.050664
-145200.000000 0.019746
-145140.000000 0.048813
-145080.000000 0.032867
-145020.000000 0.002907
-144960.000000 -0.006065
-144900.000000 -0.039051
-144840.000000 -0.041049
-144780.000000 -0.008060
-144720.000000 -0.034083
-144660.000000 -0.024118
-144600.000000 -0.014164
-144540.000000 -0.032221
-144480.000000 0.006712
-144420.000000 -0.000364
-144360.000000 -0.011449
-144300.000000 0.013458
-144240.000000 0.001357
-144180.000000 -0.001751
-144120.000000 -0.004866
-144060.000000 -0.028987
-144000.000000 -0.009114
-143940.000000 -0.010246
-143880.000000 -0.042382
-143820.000000 -0.030521
-143760.000000 -0.035664
-143700.000000 -0.039809
-143640.000000 -0.026956
-143580.000000 -0.030105
-143520.000000 -0.015254
-143460.000000 0.013595
-143400.000000 0.001445
-143340.000000 -0.002705
-143280.000000 -0.002855
-143220.000000 -0.005004
-143160.000000 0.012848
-143100.000000 0.012703
-143040.000000 0.010559
-142980.000000 0.029417
-142920.000000 0.022278
-142860.000000 0.016140
-142800.000000 0.020005
-142740.000000 0.011871
-142680.000000 0.010739
-142620.000000 0.001609
-142560.000000 -0.006520
-142500.000000 0.006352
-142440.000000 0.014225
-142380.000000 0.020099
-142320.000000 0.019972
-142260.000000 0.014846
-142200.000000 0.011720
-142140.000000 0.015592
-142080.000000 0.011464
-142020.000000 0.007334
-141960.000000 0.002202
-141900.000000 0.002069
-141840.000000 -0.000068
-141780.000000 -0.006207
-141720.000000 -0.007349
-141660.000000 -0.006495
-141600.000000 -0.009644
-141540.000000 -0.009798
-141480.000000 -0.006955
-141420.000000 0.015882
-141360.000000 0.020715
-141300.000000 0.022543
-141240.000000 0.011365
-141180.000000 -0.011818
-141120.000000 0.002993
-141060.000000 -0.004202
-141000.000000 0.000597
-140940.000000 0.004390
-140880.000000 -0.002822
-140820.000000 -0.000041
-140760.000000 -0.019265
-140700.000000 -0.031494
-140640.000000 -0.004729
-140580.000000 0.012032
-140520.000000 0.023789
-140460.000000 0.055542
-140400.000000 0.039292
-140340.000000 0.044040
-140280.000000 0.044785
-140220.000000 0.020529
-140160.000000 0.019273
-140100.000000 0.003017
-140040.000000 -0.013237
-139980.000000 -0.008490
-139920.000000 -0.023741
-139860.000000 -0.024987
-139800.000000 -0.002230
-139740.000000 -0.012469
-139680.000000 -0.004702
-139620.000000 0.003070
-139560.000000 -0.011151
-139500.000000 -0.006366
-139440.000000 -0.011575
-139380.000000 -0.014776
-139320.000000 0.004030
-139260.000000 0.015844
-139200.000000 0.014665
-139140.000000 0.024494
-139080.000000 0.001331
-139020.000000 -0.010825
-138960.000000 -0.014973
-138900.000000 -0.034114
-138840.000000 -0.032248
-138780.000000 -0.026375
-138720.000000 -0.033495
-138660.000000 -0.021609
-138600.000000 -0.016691
-138540.000000 -0.007790
-138480.000000 0.008117
-138420.000000 -0.000969
-138360.000000 -0.006048
-138300.000000 -0.004121
-138240.000000 -0.009187
-138180.000000 -0.003247
-138120.000000 0.002700
-138060.000000 -0.003349
-138000.000000 0.011608
-137940.000000 -0.016450
-137880.000000 -0.015482
-137820.000000 -0.017510
-137760.000000 -0.038533
-137700.000000 -0.036553
-137640.000000 -0.024568
-137580.000000 -0.044580
-137520.000000 -0.042589
-137460.000000 -0.016595
-137400.000000 -0.014598
-137340.000000 0.013402
-137280.000000 0.046404
-137220.000000 0.020410
-137160.000000 0.051418
-137100.000000 0.014429
-137040.000000 0.016443
-136980.000000 0.009459
-136920.000000 0.004479
-136860.000000 -0.002499
-136800.000000 0.009526
-136740.000000 -0.009447
-136680.000000 0.024584
-136620.000000 0.026617
-136560.000000 0.025654
-136500.000000 0.034695
-136440.000000 0.031740
-136380.000000 0.027790
-136320.000000 0.021846
-136260.000000 0.009909
-136200.000000 0.015980
-136140.000000 0.016058
-136080.000000 0.012146
-136020.000000 0.028243
-135960.000000 0.018350
-135900.000000 0.019468
-135840.000000 0.015597
-135780.000000 0.009738
-135720.000000 0.006892
-135660.000000 0.016058
-135600.000000 0.008238
-135540.000000 0.007432
-135480.000000 -0.015359
-135420.000000 0.003865
-135360.000000 0.013103
-135300.000000 0.014357
-135240.000000 0.020628
-135180.000000 0.010914
-135120.000000 0.014217
-135060.000000 0.020536
-135000.000000 -0.019129
-134940.000000 -0.014776
-134880.000000 -0.012408
-134820.000000 -0.025023
-134760.000000 -0.025623
-134700.000000 -0.041207
-134640.000000 -0.027775
-134580.000000 -0.059328
-134520.000000 -0.031866
-134460.000000 -0.026389
-134400.000000 -0.055897
-134340.000000 -0.020390
-134280.000000 -0.007870
-134220.000000 -0.020336
-134160.000000 0.009211
-134100.000000 -0.007228
-134040.000000 -0.008656
-133980.000000 -0.012071
-133920.000000 -0.027475
-133860.000000 -0.019868
-133800.000000 -0.020250
-133740.000000 -0.028624
-133680.000000 -0.005988
-133620.000000 -0.028343
-133560.000000 -0.029689
-133500.000000 -0.005028
-133440.000000 -0.005358
-133380.000000 0.012320
-133320.000000 0.024005
-133260.000000 0.021697
-133200.000000 0.026398
-133140.000000 0.017105
-133080.000000 0.010819
-133020.000000 0.021540
-132960.000000 0.006267
-132900.000000 0.010999
-132840.000000 0.009738
-132780.000000 0.002481
-132720.000000 0.006230
-132660.000000 0.004984
-132600.000000 -0.000258
-132540.000000 0.010505
-132480.000000 0.003273
-132420.000000 -0.000039
-132360.000000 -0.001263
-132300.000000 -0.008482
-132240.000000 0.005304
-132180.000000 0.020095
-132120.000000 0.020891
-132060.000000 0.025691
-132000.000000 0.017496
-131940.000000 0.004306
-131880.000000 0.000120
-131820.000000 -0.019062
-131760.000000 -0.011239
-131700.000000 -0.013412
-131640.000000 -0.000581
-131580.000000 -0.033747
-131520.000000 -0.019909
-131460.000000 -0.002068
-131400.000000 -0.019224
-131340.000000 0.009623
-131280.000000 0.006472
-131220.000000 0.001324
-131160.000000 0.014179
-131100.000000 0.010036
-131040.000000 0.011896
-130980.000000 0.017758
-130920.000000 -0.000376
-130860.000000 -0.003507
-130800.000000 0.003366
-130740.000000 -0.019757
-130680.000000 -0.001875
-130620.000000 -0.036989
-130560.000000 -0.058098
-130500.000000 -0.033201
-130440.000000 -0.080298
-130380.000000 -0.040390
-130320.000000 -0.007474
-130260.000000 -0.046552
-130200.000000 0.002378
-130140.000000 -0.006684
-130080.000000 -0.020738
-130020.000000 0.004217
-129960.000000 -0.005818
-129900.000000 -0.004843
-129840.000000 0.005143
-129780.000000 -0.021861
-129720.000000 -0.012853
-129660.000000 -0.017834
-129600.000000 -0.036803
-129540.000000 -0.024760
-129480.000000 -0.041705
-129420.000000 -0.045638
-129360.000000 -0.029522
-129300.000000 -0.020432
-129240.000000 -0.004329
-129180.000000 0.018786
-129120.000000 0.030914
-129060.000000 0.041055
-129000.000000 0.031208
-128940.000000 0.036374
-128880.000000 0.024552
-128820.000000 0.014743
-128760.000000 -0.011039
-128700.000000 -0.012811
-128640.000000 0.005412
-128580.000000 -0.013353
-128520.000000 0.022895
-128460.000000 0.037153
-128400.000000 0.013424
-128340.000000 0.027706
-128280.000000 0.021000
-128220.000000 0.008304
-128160.000000 0.029620
-128100.000000 0.020946
-128040.000000 0.032282
-127980.000000 0.042629
-127920.000000 0.030985
-127860.000000 0.033351
-127800.000000 0.023727
-127740.000000 0.000112
-127680.000000 0.003507
-127620.000000 -0.009090
-127560.000000 -0.019678
-127500.000000 -0.008257
-127440.000000 -0.012827
-127380.000000 -0.002389
-127320.000000 0.017058
-127260.000000 0.021512
-127200.000000 0.024975
-127140.000000 0.013446
-127080.000000 0.001926
-127020.000000 0.007414
-126960.000000 -0.007089
-126900.000000 -0.010583
-126840.000000 -0.002069
-126780.000000 -0.004545
-126720.000000 -0.013012
-126660.000000 -0.012469
-126600.000000 -0.035916
-126540.000000 -0.043354
-126480.000000 -0.030781
-126420.000000 -0.034198
-126360.000000 -0.014605
-126300.000000 -0.002001
-126240.000000 -0.005387
-126180.000000 -0.013762
-126120.000000 0.012873
-126060.000000 0.004518
-126000.000000 0.005174
-125940.000000 0.010841
-125880.000000 0.011517
-125820.000000 -0.004796
-125760.000000 -0.025098
-125700.000000 -0.025391
-125640.000000 -0.002673
-125580.000000 -0.016945
-125520.000000 -0.015207
-125460.000000 0.010540
-125400.000000 0.014297
-125340.000000 0.049063
-125280.000000 0.050838
-125220.000000 0.031622
-125160.000000 0.048414
-125100.000000 0.008216
-125040.000000 -0.024974
-124920.000000 -0.064328
-124860.000000 -0.087492
-124800.000000 0.008353
-124740.000000 -0.038794
-124680.000000 -0.011933
-124620.000000 0.040937
-124560.000000 0.024814
-124500.000000 0.022699
-124440.000000 0.015591
-124380.000000 0.019490
-124320.000000 0.052396
-124260.000000 0.014309
-124200.000000 -0.022772
-124140.000000 -0.007846
-124080.000000 -0.039915
-124020.000000 -0.018978
-123960.000000 -0.029035
-123900.000000 -0.038088
-123840.000000 -0.018135
-123780.000000 -0.012179
-123720.000000 -0.018218
-123660.000000 0.024746
-123600.000000 0.034713
-123540.000000 0.056682
-123480.000000 0.055653
-123420.000000 0.040625
-123360.000000 0.046598
-123300.000000 0.033571
-123240.000000 0.008545
-123180.000000 0.008518
-123120.000000 -0.023510
-123060.000000 -0.011538
-123000.000000 0.025433
-122940.000000 -0.027597
-122880.000000 -0.007628
-122820.000000 -0.002660
-122760.000000 -0.002693
-122700.000000 0.001272
-122640.000000 -0.003764
-122580.000000 -0.010801
-122520.000000 0.029161
-122460.000000 -0.007878
-122400.000000 0.003082
-122340.000000 0.016041
-122280.000000 -0.012000
-122220.000000 -0.006042
-122160.000000 -0.021085
-122100.000000 -0.038129
-122040.000000 0.000827
-121980.000000 -0.005216
-121920.000000 -0.082260
-121860.000000 -0.030304
-121800.000000 0.030653
-121740.000000 0.079611
-121680.000000 0.018570
-121620.000000 0.049529
-121560.000000 0.067490
-121500.000000 0.052451
-121440.000000 -0.011587
-121380.000000 -0.033624
-121320.000000 -0.009660
-121260.000000 0.025303
-121200.000000 0.000267
-121140.000000 0.020231
-121080.000000 0.077195
-121020.000000 0.067159
-120960.000000 0.079121
-120900.000000 0.013083
-120840.000000 0.019045
-120780.000000 0.033005
-120720.000000 -0.005036
-120660.000000 -0.020079
-120600.000000 -0.005124
-120540.000000 -0.010172
-120480.000000 0.011778
-120420.000000 -0.008275
-120360.000000 -0.017332
-120300.000000 0.004608
-120240.000000 0.011543
-120180.000000 -0.000526
-120120.000000 0.007399
-120060.000000 0.010320
-119940.000000 0.027144
-119880.000000 -0.007953
-119820.000000 0.008945
-119760.000000 0.006837
-119700.000000 -0.008276
-119640.000000 -0.011396
-119580.000000 -0.010520
-119520.000000 -0.005650
-119460.000000 0.019215
-119400.000000 -0.000926
-119340.000000 -0.004071
-119280.000000 0.007778
-119220.000000 0.008623
-119160.000000 0.011463
-119100.000000 0.002299
-119040.000000 -0.002868
-118980.000000 0.016960
-118920.000000 0.018786
-118860.000000 0.000608
-118800.000000 0.003428
-118740.000000 -0.009754
-118680.000000 -0.015938
-118620.000000 -0.022125
-118560.000000 -0.039313
-118500.000000 -0.034503
-118440.000000 -0.020694
-118380.000000 -0.042888
-118320.000000 -0.034083
-118260.000000 -0.001280
-118200.000000 -0.021479
-118140.000000 0.000319
-118080.000000 -0.000885
-118020.000000 -0.042091
-117960.000000 -0.007300
-117900.000000 0.005488
-117840.000000 -0.031727
-117780.000000 -0.012945
-117720.000000 -0.025167
-117660.000000 -0.008393
-117600.000000 0.015378
-117540.000000 0.005144
-117480.000000 0.011906
-117420.000000 0.034662
-117360.000000 0.014414
-117300.000000 0.011160
-117240.000000 0.002901
-117180.000000 -0.001340
-117120.000000 -0.000608
-117060.000000 -0.011882
-117000.000000 -0.018162
-116940.000000 -0.001448
-116880.000000 0.011261
-116820.000000 0.018964
-116760.000000 0.021662
-116700.000000 0.022354
-116640.000000 0.031040
-116580.000000 0.024722
-116520.000000 0.009399
-116460.000000 -0.003929
-116400.000000 -0.006261
-116340.000000 -0.012597
-116280.000000 -0.011936
-116220.000000 -0.018278
-116160.000000 -0.011623
-116100.000000 -0.010971
-116040.000000 -0.012321
-115980.000000 -0.015673
-115920.000000 -0.011027
-115860.000000 -0.003383
-115800.000000 0.000261
-115740.000000 -0.004097
-115680.000000 -0.003455
-115620.000000 0.006186
-115560.000000 0.011828
-115500.000000 0.006470
-115440.000000 -0.002888
-115380.000000 -0.002245
-115320.000000 0.003399
-115260.000000 0.005044
-115200.000000 0.004691
-115140.000000 0.010339
-115080.000000 0.021988
-115020.000000 0.027639
-114960.000000 0.036292
-114900.000000 0.027946
-114840.000000 0.021602
-114780.000000 -0.000739
-114720.000000 -0.038079
-114660.000000 -0.031416
-114600.000000 -0.012752
-114540.000000 -0.021084
-114480.000000 0.005586
-114420.000000 0.013258
-114360.000000 0.007933
-114300.000000 0.010610
-114240.000000 0.015290
-114180.000000 0.007905
-114120.000000 0.016589
-114060.000000 0.019276
-114000.000000 -0.014035
-113940.000000 -0.009344
-113880.000000 -0.008721
-113820.000000 -0.034024
-113760.000000 0.013676
-113700.000000 0.009379
-113640.000000 -0.001915
-113580.000000 0.030793
-113520.000000 -0.006496
-113460.000000 -0.033783
-113400.000000 -0.011134
-113340.000000 -0.042415
-113280.000000 -0.021694
-113220.000000 0.009028
-113160.000000 -0.018250
-113100.000000 0.003474
-113040.000000 -0.001803
-112980.000000 -0.033080
-112920.000000 -0.000357
-112860.000000 -0.012636
-112800.000000 -0.025916
-112740.000000 0.005803
-112680.000000 -0.012481
-112620.000000 -0.013767
-112560.000000 0.007944
-112500.000000 -0.025347
-112440.000000 -0.006646
-112380.000000 0.010059
-112320.000000 -0.009240
-112260.000000 0.016457
-112200.000000 0.011149
-112140.000000 -0.000164
-112080.000000 0.031517
-112020.000000 0.026193
-111960.000000 0.022862
-111900.000000 0.040525
-111840.000000 0.018181
-111780.000000 0.013830
-111720.000000 0.019472
-111660.000000 0.000106
-111600.000000 0.013733
-111540.000000 0.023353
-111480.000000 0.015965
-111420.000000 0.035569
-111360.000000 0.026167
-111300.000000 0.017758
-111240.000000 0.027342
-111180.000000 0.012920
-111120.000000 0.005492
-111060.000000 0.010058
-111000.000000 -0.005380
-110940.000000 0.000176
-110880.000000 0.002728
-110820.000000 -0.004723
-110760.000000 0.002821
-110700.000000 0.001363
-110640.000000 -0.011099
-110580.000000 -0.008564
-110520.000000 -0.015031
-110460.000000 -0.020501
-110400.000000 -0.013973
-110340.000000 -0.019448
-110280.000000 -0.013925
-110220.000000 -0.009405
-110160.000000 -0.015887
-110100.000000 -0.016372
-110040.000000 -0.018860
-109980.000000 -0.026352
-109920.000000 -0.026848
-109860.000000 -0.027348
-109800.000000 -0.028852
-109740.000000 -0.023361
-109680.000000 -0.021876
-109620.000000 -0.015396
-109560.000000 -0.006921
-109500.000000 -0.002453
-109440.000000 0.003008
-109380.000000 0.006462
-109320.000000 0.004908
-109260.000000 0.002346
-109200.000000 0.001775
-109140.000000 0.000195
-109080.000000 0.003605
-109020.000000 0.003005
-108960.000000 0.001394
-108900.000000 -0.000227
-108840.000000 -0.004858
-108780.000000 -0.011499
-108720.000000 -0.013151
-108660.000000 -0.015812
-108600.000000 -0.013483
-108540.000000 -0.006164
-108480.000000 0.002145
-108420.000000 0.012445
-108360.000000 0.019736
-108300.000000 0.022018
-108240.000000 0.028291
-108180.000000 0.024554
-108120.000000 0.020809
-108060.000000 0.018054
-108000.000000 0.009290
-107940.000000 0.003517
-107880.000000 0.001734
-107820.000000 -0.006058
-107760.000000 -0.008859
-107700.000000 -0.010670
-107640.000000 -0.011490
-107580.000000 -0.004320
-107520.000000 0.001841
-107460.000000 0.004992
-107400.000000 0.013135
-107340.000000 0.022268
-107280.000000 0.027393
-107220.000000 0.028509
-107160.000000 0.025616
-107100.000000 0.018716
-107040.000000 0.011807
-106980.000000 0.000890
-106920.000000 -0.005034
-106860.000000 -0.007966
-106800.000000 -0.004906
-106740.000000 -0.001855
-106680.000000 0.001190
-106620.000000 0.005226
-106560.000000 0.007254
-106500.000000 0.007275
-106440.000000 0.006288
-106380.000000 0.005294
-106320.000000 0.004293
-106260.000000 0.005285
-106200.000000 0.004269
-106140.000000 0.003247
-106080.000000 0.002218
-106020.000000 -0.001817
-105960.000000 -0.009859
-105900.000000 -0.017906
-105840.000000 -0.027959
-105780.000000 -0.031018
-105720.000000 -0.035082
-105660.000000 -0.032152
-105600.000000 -0.021226
-105540.000000 -0.010306
-105480.000000 0.001610
-105420.000000 0.006521
-105360.000000 0.008428
-105300.000000 0.008330
-105240.000000 0.005227
-105180.000000 -0.001880
-105120.000000 -0.003992
-105060.000000 -0.010109
-105000.000000 -0.010231
-104940.000000 -0.010358
-104880.000000 -0.012490
-104820.000000 -0.012628
-104760.000000 -0.011772
-104700.000000 -0.013922
-104640.000000 -0.012080
-104580.000000 -0.013246
-104520.000000 -0.012420
-104460.000000 -0.003604
-104400.000000 0.000202
-104340.000000 0.004997
-104280.000000 0.006780
-104220.000000 0.007550
-104160.000000 0.007306
-104100.000000 0.006047
-104040.000000 0.005773
-103980.000000 0.009482
-103920.000000 0.016174
-103860.000000 0.019848
-103800.000000 0.025503
-103740.000000 0.029139
-103680.000000 0.033755
-103620.000000 0.030350
-103560.000000 0.025925
-103500.000000 0.023478
-103440.000000 0.021010
-103380.000000 0.017520
-103320.000000 0.016008
-103260.000000 0.010475
-103200.000000 0.008919
-103140.000000 0.005340
-103080.000000 0.000740
-103020.000000 -0.002882
-102960.000000 -0.004527
-102900.000000 -0.006193
-102840.000000 -0.003881
-102780.000000 -0.004590
-102720.000000 -0.003320
-102660.000000 -0.000071
-102600.000000 0.000158
-102540.000000 -0.001633
-102480.000000 0.000555
-102420.000000 -0.005275
-102360.000000 -0.005124
-102300.000000 -0.006991
-102240.000000 -0.010876
-102180.000000 -0.014873
-102120.000000 -0.017791
-102060.000000 -0.021725
-102000.000000 -0.024674
-101940.000000 -0.030637
-101880.000000 -0.030616
-101820.000000 -0.029608
-101760.000000 -0.025613
-101700.000000 -0.017631
-101640.000000 -0.009662
-101580.000000 -0.005703
-101520.000000 0.003244
-101460.000000 0.002180
-101400.000000 0.001107
-101340.000000 0.003024
-101280.000000 -0.005068
-101220.000000 -0.004170
-101160.000000 -0.003280
-101100.000000 -0.007398
-101040.000000 -0.004525
-100980.000000 -0.007659
-100920.000000 -0.014802
-100860.000000 -0.016952
-100800.000000 -0.023110
-100740.000000 -0.029275
-100680.000000 -0.030446
-100620.000000 -0.029623
-100560.000000 -0.025807
-100500.000000 -0.014996
-100440.000000 -0.010190
-100380.000000 0.000611
-100320.000000 0.008408
-100260.000000 0.009200
-100200.000000 0.011988
-100140.000000 0.009772
-100080.000000 0.006553
-100020.000000 0.005330
-99960.000000 0.003104
-99900.000000 0.000875
-99840.000000 0.001643
-99780.000000 -0.002593
-99720.000000 -0.000832
-99660.000000 -0.004073
-99600.000000 -0.007318
-99540.000000 -0.004565
-99480.000000 -0.004814
-99420.000000 -0.000066
-99360.000000 0.004680
-99300.000000 0.003423
-99240.000000 0.005164
-99180.000000 0.007903
-99120.000000 0.005639
-99060.000000 0.006371
-99000.000000 0.008101
-98940.000000 0.009828
-98880.000000 0.015551
-98820.000000 0.015270
-98760.000000 0.015986
-98700.000000 0.020698
-98640.000000 0.020407
-98580.000000 0.023112
-98520.000000 0.022814
-98460.000000 0.019513
-98400.000000 0.019209
-98340.000000 0.015902
-98280.000000 0.012593
-98220.000000 0.013282
-98160.000000 0.012970
-98100.000000 0.012656
-98040.000000 0.013341
-97980.000000 0.009025
-97920.000000 0.010708
-97860.000000 0.010391
-97800.000000 0.011073
-97740.000000 0.013755
-97680.000000 0.013437
-97620.000000 0.013119
-97560.000000 0.013801
-97500.000000 0.009485
-97440.000000 0.007170
-97380.000000 0.004856
-97320.000000 -0.002455
-97260.000000 -0.004763
-97200.000000 -0.013069
-97140.000000 -0.015371
-97080.000000 -0.014669
-97020.000000 -0.016963
-96960.000000 -0.016252
-96900.000000 -0.011535
-96840.000000 -0.009814
-96780.000000 -0.007086
-96720.000000 -0.004352
-96660.000000 -0.003611
-96600.000000 0.006137
-96540.000000 0.007892
-96480.000000 0.012655
-96420.000000 0.003425
-96360.000000 -0.048798
-96300.000000 -0.019013
-96240.000000 -0.012221
-96180.000000 -0.050421
-96120.000000 -0.009615
-96060.000000 -0.011802
-96000.000000 0.010018
-95940.000000 -0.003185
-95880.000000 -0.024356
-95820.000000 -0.010521
-95760.000000 0.012320
-95700.000000 -0.004833
-95640.000000 -0.007980
-95580.000000 0.001877
-95520.000000 0.002738
-95460.000000 0.010604
-95400.000000 0.005472
-95340.000000 -0.013656
-95280.000000 -0.013781
-95220.000000 -0.028904
-95160.000000 -0.045026
-95100.000000 -0.028147
-95040.000000 -0.010267
-94980.000000 0.005614
-94920.000000 0.004494
-94860.000000 -0.012627
-94800.000000 -0.039748
-94740.000000 -0.041871
-94680.000000 -0.072996
-94620.000000 -0.075122
-94560.000000 -0.048251
-94500.000000 -0.033383
-94440.000000 -0.010517
-94380.000000 0.028346
-94320.000000 0.046206
-94260.000000 0.045062
-94200.000000 0.049916
-94140.000000 0.029767
-94080.000000 0.009614
-94020.000000 0.016459
-93960.000000 -0.009699
-93900.000000 -0.020860
-93840.000000 -0.010024
-93780.000000 -0.023190
-93720.000000 -0.020359
-93660.000000 -0.004529
-93600.000000 -0.016702
-93540.000000 0.007124
-93480.000000 0.026948
-93420.000000 0.014770
-93360.000000 0.049592
-93300.000000 0.051413
-93240.000000 0.017234
-93180.000000 0.040056
-93120.000000 0.016879
-93060.000000 -0.004297
-93000.000000 0.005528
-92940.000000 -0.008644
-92880.000000 0.002187
-92820.000000 -0.011981
-92760.000000 -0.052146
-92700.000000 0.014692
-92640.000000 -0.014467
-92580.000000 -0.026624
-92520.000000 0.007222
-92460.000000 0.006070
-92400.000000 0.025923
-92340.000000 0.023778
-92280.000000 0.009638
-92220.000000 0.027502
-92160.000000 0.023372
-92100.000000 0.001247
-92040.000000 0.016127
-91980.000000 -0.010986
-91920.000000 -0.003092
-91860.000000 -0.001190
-91800.000000 -0.014282
-91740.000000 -0.015366
-91680.000000 0.008558
-91620.000000 -0.009510
-91560.000000 0.000431
-91500.000000 -0.008620
-91440.000000 -0.003663
-91380.000000 0.007304
-91320.000000 0.010280
-91260.000000 0.014265
-91200.000000 0.028260
-91140.000000 0.023265
-91080.000000 0.016279
-91020.000000 0.003303
-90960.000000 -0.017663
-90900.000000 -0.020619
-90840.000000 -0.047565
-90780.000000 -0.055501
-90720.000000 -0.056428
-90660.000000 -0.035345
-90600.000000 -0.017252
-90540.000000 0.000849
-90480.000000 -0.003040
-90420.000000 0.015080
-90360.000000 0.001209
-90300.000000 -0.020653
-90240.000000 -0.006507
-90180.000000 -0.005353
-90120.000000 -0.011190
-90060.000000 -0.001019
-90000.000000 -0.005839
-89940.000000 -0.017652
-89880.000000 -0.046457
-89820.000000 -0.036255
-89760.000000 -0.027044
-89700.000000 -0.010826
-89640.000000 0.012400
-89580.000000 0.037633
-89520.000000 0.046875
-89460.000000 0.030126
-89400.000000 0.038385
-89340.000000 0.040653
-89280.000000 0.025931
-89220.000000 0.023218
-89160.000000 0.010516
-89100.000000 -0.001176
-89040.000000 -0.027858
-88980.000000 -0.064529
-88920.000000 -0.043189
-88860.000000 -0.026838
-88800.000000 -0.016475
-88740.000000 -0.000101
-88680.000000 0.013285
-88620.000000 0.022684
-88560.000000 0.028095
-88500.000000 0.034520
-88440.000000 0.050958
-88380.000000 0.074410
-88320.000000 0.030875
-88260.000000 -0.009644
-88200.000000 -0.021150
-88140.000000 -0.034640
-88080.000000 -0.019116
-88020.000000 -0.011577
-87960.000000 -0.001024
-87900.000000 0.023544
-87840.000000 0.000128
-87780.000000 -0.011275
-87720.000000 0.000338
-87660.000000 -0.000035
-87600.000000 0.011607
-87540.000000 0.012263
-87480.000000 -0.008065
-87420.000000 0.003621
-87360.000000 -0.003679
-87300.000000 -0.021964
-87240.000000 -0.000235
-87180.000000 -0.005492
-87120.000000 -0.012736
-87060.000000 -0.004047
-87000.000000 -0.025265
-86940.000000 -0.007471
-86880.000000 0.010335
-86820.000000 0.002153
-86760.000000 0.013982
-86700.000000 0.010821
-86640.000000 0.001670
-86580.000000 0.009529
-86520.000000 0.000398
-86460.000000 0.000275
-86400.000000 0.021162
-86340.000000 0.010057
-86280.000000 0.009962
-86220.000000 0.002875
-86160.000000 -0.010203
-86100.000000 -0.003273
-86040.000000 -0.000334
-85980.000000 -0.002388
-85920.000000 0.017567
-85860.000000 0.021529
-85800.000000 0.029499
-85740.000000 0.045475
-85680.000000 0.022459
-85620.000000 0.002451
-85560.000000 0.006449
-85500.000000 -0.015544
-85440.000000 -0.029531
-85380.000000 -0.031509
-85320.000000 -0.017478
-85260.000000 -0.008440
-85200.000000 -0.019393
-85140.000000 -0.003337
-85080.000000 0.000728
-85020.000000 0.006801
-84960.000000 0.022882
-84900.000000 0.022971
-84840.000000 0.043068
-84780.000000 0.063173
-84720.000000 0.037284
-84660.000000 0.037403
-84600.000000 0.024528
-84540.000000 0.008659
-84480.000000 -0.002204
-84420.000000 -0.012061
-84360.000000 -0.014912
-84300.000000 0.005243
-84240.000000 -0.005596
-84180.000000 0.004571
-84120.000000 0.010744
-84060.000000 0.001923
-84000.000000 0.018108
-83940.000000 0.015299
-83880.000000 0.000497
-83820.000000 0.011702
-83760.000000 0.007912
-83700.000000 -0.003871
-83640.000000 0.003352
-83580.000000 -0.009419
-83520.000000 -0.005185
-83460.000000 -0.014944
-83400.000000 -0.036698
-83340.000000 -0.033446
-83280.000000 -0.037188
-83220.000000 -0.037923
-83160.000000 -0.024653
-83100.000000 -0.023376
-83040.000000 -0.012093
-82980.000000 -0.000803
-82920.000000 -0.006507
-82860.000000 -0.001204
-82800.000000 0.005105
-82740.000000 -0.011580
-82680.000000 -0.027258
-82620.000000 -0.041930
-82560.000000 -0.027596
-82500.000000 -0.028256
-82440.000000 -0.041910
-82380.000000 -0.019558
-82320.000000 -0.010200
-82260.000000 -0.022837
-82200.000000 -0.016468
-82140.000000 -0.008095
-82080.000000 0.005284
-82020.000000 0.014668
-81960.000000 0.012057
-81900.000000 0.008450
-81840.000000 0.009849
-81780.000000 0.003251
-81720.000000 -0.000342
-81660.000000 -0.005930
-81600.000000 -0.006514
-81540.000000 -0.008094
-81480.000000 -0.016669
-81420.000000 -0.015240
-81360.000000 -0.003806
-81300.000000 0.008632
-81240.000000 0.013074
-81180.000000 0.017520
-81120.000000 0.021970
-81060.000000 0.023424
-81000.000000 0.026882
-80940.000000 0.025343
-80880.000000 0.028807
-80820.000000 0.029273
-80760.000000 0.022743
-80700.000000 0.017214
-80640.000000 0.013688
-80580.000000 0.010164
-80520.000000 0.008642
-80460.000000 0.009121
-80400.000000 0.009602
-80340.000000 0.013085
-80280.000000 0.015569
-80220.000000 0.022055
-80160.000000 0.023542
-80100.000000 0.025031
-80040.000000 0.026521
-79980.000000 0.020013
-79920.000000 0.009507
-79860.000000 0.000003
-79800.000000 -0.008500
-79740.000000 -0.020001
-79680.000000 -0.033499
-79620.000000 -0.048997
-79560.000000 -0.051492
-79500.000000 -0.055986
-79440.000000 -0.052478
-79380.000000 -0.042969
-79320.000000 -0.030458
-79260.000000 -0.016945
-79200.000000 -0.007430
-79140.000000 -0.004914
-79080.000000 -0.001396
-79020.000000 0.001124
-78960.000000 -0.002355
-78900.000000 -0.002832
-78840.000000 -0.007308
-78780.000000 -0.020783
-78720.000000 -0.034257
-78660.000000 -0.043729
-78600.000000 -0.070201
-78540.000000 -0.040673
-78480.000000 -0.023144
-78420.000000 -0.014614
-78360.000000 0.008916
-78300.000000 0.031445
-78240.000000 0.030975
-78180.000000 0.041504
-78120.000000 0.043033
-78060.000000 0.035562
-78000.000000 0.038090
-77940.000000 0.017618
-77880.000000 0.006147
-77820.000000 -0.000324
-77760.000000 -0.017795
-77700.000000 -0.018265
-77640.000000 -0.019734
-77580.000000 -0.030203
-77520.000000 -0.014670
-77460.000000 -0.011136
-77400.000000 -0.021601
-77340.000000 -0.012065
-77280.000000 -0.012528
-77220.000000 -0.011989
-77160.000000 -0.006449
-77100.000000 -0.010907
-77040.000000 -0.009364
-76980.000000 -0.004818
-76920.000000 -0.002271
-76860.000000 0.006279
-76800.000000 0.014831
-76740.000000 0.016385
-76680.000000 0.020942
-76620.000000 0.017502
-76560.000000 0.012065
-76500.000000 0.008631
-76440.000000 -0.002801
-76380.000000 -0.012229
-76320.000000 -0.016655
-76260.000000 -0.017077
-76200.000000 -0.010497
-76140.000000 -0.004913
-76080.000000 -0.002325
-76020.000000 0.006266
-75960.000000 0.006860
-75900.000000 0.007458
-75840.000000 0.003060
-75780.000000 0.004666
-75720.000000 0.005276
-75660.000000 0.002890
-75600.000000 0.001508
-75540.000000 -0.003870
-75480.000000 -0.008243
-75420.000000 -0.016612
-75360.000000 -0.026977
-75300.000000 -0.040337
-75240.000000 -0.047693
-75180.000000 -0.053044
-75120.000000 -0.050389
-75060.000000 -0.045730
-75000.000000 -0.036065
-74940.000000 -0.020394
-74880.000000 -0.010716
-74820.000000 0.002968
-74760.000000 0.012659
-74700.000000 0.016358
-74640.000000 0.018064
-74580.000000 0.019777
-74520.000000 0.014499
-74460.000000 0.015229
-74400.000000 0.013967
-74340.000000 0.010714
-74280.000000 0.008468
-74220.000000 0.003231
-74160.000000 0.001003
-74100.000000 0.000783
-74040.000000 0.000572
-73980.000000 0.008370
-73920.000000 0.014178
-73860.000000 0.020995
-73800.000000 0.024821
-73740.000000 0.022657
-73680.000000 0.018501
-73620.000000 0.013354
-73560.000000 0.005215
-73500.000000 -0.005916
-73440.000000 -0.009040
-73380.000000 -0.011156
-73320.000000 -0.012264
-73260.000000 -0.007366
-73200.000000 -0.002461
-73140.000000 0.009451
-73080.000000 0.017369
-73020.000000 0.021294
-72960.000000 0.015225
-72900.000000 0.019161
-72840.000000 0.023104
-72780.000000 0.020053
-72720.000000 0.018006
-72660.000000 0.015965
-72600.000000 0.018928
-72540.000000 0.012895
-72480.000000 0.006867
-72420.000000 -0.008158
-72360.000000 -0.023180
-72300.000000 -0.029199
-72240.000000 -0.014215
-72180.000000 -0.012228
-72120.000000 -0.005238
-72060.000000 0.016754
-72000.000000 0.032748
-71940.000000 0.025743
-71880.000000 0.023741
-71820.000000 0.024740
-71760.000000 0.023740
-71700.000000 0.004742
-71640.000000 -0.013254
-71580.000000 -0.017249
-71520.000000 -0.021242
-71460.000000 -0.009234
-71400.000000 0.001776
-71340.000000 -0.026212
-71280.000000 -0.018200
-71220.000000 -0.006187
-71160.000000 -0.023176
-71100.000000 -0.024164
-71040.000000 -0.010152
-70980.000000 -0.004124
-70920.000000 -0.003109
-70860.000000 -0.014095
-70800.000000 -0.019082
-70740.000000 -0.003072
-70680.000000 -0.017065
-70620.000000 -0.021060
-70560.000000 -0.021060
-70500.000000 -0.020063
-70440.000000 -0.009071
-70380.000000 -0.013083
-70320.000000 -0.014101
-70260.000000 0.000875
-70200.000000 0.002846
-70140.000000 -0.001190
-70080.000000 -0.007232
-70020.000000 -0.000280
-69960.000000 0.002664
-69900.000000 0.004602
-69840.000000 -0.004468
-69780.000000 0.002454
-69720.000000 0.009367
-69660.000000 0.008272
-69600.000000 0.005169
-69540.000000 -0.004945
-69480.000000 -0.004067
-69420.000000 0.003800
-69360.000000 -0.000342
-69300.000000 -0.002495
-69240.000000 0.003341
-69180.000000 0.005165
-69120.000000 0.006978
-69060.000000 0.001779
-69000.000000 0.003567
-68940.000000 0.009341
-68880.000000 0.008103
-68820.000000 0.003851
-68760.000000 0.004585
-68700.000000 0.007307
-68640.000000 0.012014
-68580.000000 0.008709
-68520.000000 -0.005610
-68460.000000 -0.005942
-68400.000000 -0.005286
-68340.000000 -0.002643
-68280.000000 -0.001012
-68220.000000 -0.000394
-68160.000000 0.004213
-68100.000000 -0.005192
-68040.000000 -0.003608
-67980.000000 -0.002036
-67920.000000 -0.009476
-67860.000000 0.026074
-67800.000000 0.010613
-67740.000000 0.000141
-67680.000000 0.019658
-67620.000000 0.000166
-67560.000000 0.002663
-67500.000000 0.003151
-67440.000000 -0.002370
-67380.000000 0.006100
-67320.000000 0.010561
-67260.000000 -0.005987
-67200.000000 0.000458
-67140.000000 -0.006107
-67080.000000 -0.013679
-67020.000000 -0.010259
-66960.000000 -0.032848
-66900.000000 -0.030444
-66840.000000 -0.010049
-66780.000000 -0.012661
-66720.000000 -0.000280
-66660.000000 0.020093
-66600.000000 0.019459
-66540.000000 0.008818
-66480.000000 -0.020828
-66420.000000 -0.036481
-66360.000000 -0.062140
-66300.000000 -0.065805
-66240.000000 -0.024474
-66180.000000 -0.031150
-66120.000000 -0.016830
-66060.000000 0.012485
-66000.000000 -0.007205
-65940.000000 0.012102
-65880.000000 0.014404
-65820.000000 0.003703
-65760.000000 0.027999
-65700.000000 0.012292
-65640.000000 0.002581
-65580.000000 0.017868
-65520.000000 0.001151
-65460.000000 0.013432
-65400.000000 0.020709
-65340.000000 -0.021017
-65280.000000 -0.008746
-65220.000000 -0.012479
-65160.000000 -0.032215
-65100.000000 -0.004955
-65040.000000 -0.004699
-64980.000000 -0.007448
-64920.000000 0.007799
-64860.000000 -0.026958
-64800.000000 -0.025721
-64740.000000 0.004512
-64680.000000 -0.028260
-64620.000000 0.015962
-64560.000000 0.030179
-64500.000000 0.002389
-64440.000000 0.027593
-64380.000000 0.024791
-64320.000000 -0.001019
-64260.000000 0.024165
-64200.000000 0.003341
-64140.000000 0.002509
-64080.000000 0.018670
-64020.000000 -0.018175
-63960.000000 0.000972
-63900.000000 0.011112
-63840.000000 -0.021754
-63780.000000 0.010373
-63720.000000 -0.019505
-63660.000000 -0.065389
-63600.000000 -0.049278
-63540.000000 -0.035172
-63480.000000 -0.034071
-63420.000000 0.005027
-63360.000000 0.025120
-63300.000000 0.040209
-63240.000000 0.039295
-63180.000000 0.018378
-63120.000000 0.001459
-63060.000000 -0.016463
-63000.000000 0.004613
-62940.000000 -0.056312
-62880.000000 -0.002239
-62820.000000 -0.016166
-62760.000000 0.002905
-62700.000000 0.050975
-62640.000000 0.028044
-62580.000000 0.010113
-62520.000000 -0.010819
-62460.000000 -0.034752
-62400.000000 -0.049686
-62340.000000 -0.025620
-62280.000000 -0.015555
-62220.000000 0.027508
-62160.000000 0.030571
-62100.000000 0.035632
-62040.000000 0.025691
-61980.000000 0.010748
-61920.000000 0.004803
-61860.000000 -0.015145
-61800.000000 -0.026045
-61740.000000 -0.006000
-61680.000000 -0.024959
-61620.000000 -0.016921
-61560.000000 -0.013887
-61500.000000 -0.023857
-61440.000000 0.008168
-61380.000000 0.012188
-61320.000000 0.007202
-61260.000000 0.014211
-61200.000000 0.020214
-61140.000000 0.022210
-61080.000000 0.041200
-61020.000000 0.024181
-60960.000000 0.030156
-60900.000000 0.023122
-60840.000000 -0.002914
-60780.000000 -0.010967
-60720.000000 -0.016031
-60660.000000 -0.030104
-60600.000000 -0.009187
-60540.000000 -0.013278
-60480.000000 -0.011378
-60420.000000 0.020513
-60360.000000 0.012394
-60300.000000 0.016266
-60240.000000 0.015128
-60180.000000 0.003980
-60120.000000 0.008822
-60060.000000 0.007654
-60000.000000 -0.007524
-59940.000000 0.004287
-59880.000000 -0.005912
-59820.000000 -0.013122
-59760.000000 -0.014343
-59700.000000 -0.028574
-59640.000000 -0.022815
-59580.000000 -0.014067
-59520.000000 -0.021329
-59460.000000 -0.014602
-59400.000000 0.002115
-59340.000000 0.005822
-59280.000000 0.021519
-59220.000000 0.012207
-59160.000000 0.005885
-59100.000000 0.007555
-59040.000000 0.002215
-58980.000000 -0.006133
-58920.000000 -0.003490
-58860.000000 -0.007855
-58800.000000 0.002772
-58740.000000 0.004391
-58680.000000 0.003003
-58620.000000 0.010608
-58560.000000 0.009206
-58500.000000 0.002798
-58440.000000 0.000383
-58380.000000 -0.003038
-58320.000000 0.000536
-58260.000000 0.003103
-58200.000000 -0.000335
-58140.000000 0.006221
-58080.000000 0.003771
-58020.000000 0.003315
-57960.000000 -0.000146
-57900.000000 -0.005613
-57840.000000 -0.010086
-57780.000000 -0.009565
-57720.000000 -0.018049
-57660.000000 -0.015539
-57600.000000 -0.014035
-57540.000000 -0.011536
-57480.000000 -0.007043
-57420.000000 -0.012556
-57360.000000 -0.014074
-57300.000000 -0.015599
-57240.000000 -0.018128
-57180.000000 -0.012664
-57120.000000 -0.010206
-57060.000000 -0.009754
-57000.000000 -0.003309
-56940.000000 -0.004871
-56880.000000 -0.006441
-56820.000000 -0.006019
-56760.000000 -0.004606
-56700.000000 0.000798
-56640.000000 0.003191
-56580.000000 0.003575
-56520.000000 0.010947
-56460.000000 0.020308
-56400.000000 0.010658
-56340.000000 0.011996
-56280.000000 0.018323
-56220.000000 0.004637
-56160.000000 0.008939
-56100.000000 -0.000772
-56040.000000 -0.000495
-55980.000000 0.006769
-55920.000000 0.008016
-55860.000000 0.007257
-55800.000000 0.015484
-55740.000000 0.013699
-55680.000000 0.017900
-55620.000000 0.009087
-55560.000000 0.002261
-55500.000000 0.007421
-55440.000000 0.002567
-55380.000000 0.003699
-55320.000000 0.007818
-55260.000000 0.008923
-55200.000000 0.011013
-55140.000000 0.013090
-55080.000000 0.008153
-55020.000000 0.009202
-54960.000000 0.004237
-54900.000000 -0.001741
-54840.000000 -0.001733
-54780.000000 -0.005738
-54720.000000 -0.006757
-54660.000000 -0.000788
-54600.000000 -0.002833
-54540.000000 0.000111
-54480.000000 0.003041
-54420.000000 0.001959
-54360.000000 0.009865
-54300.000000 0.009759
-54180.000000 0.010513
-54120.000000 0.008374
-54060.000000 0.001224
-54000.000000 -0.002936
-53940.000000 -0.014105
-53880.000000 -0.013283
-53820.000000 -0.016470
-53760.000000 -0.017665
-53700.000000 -0.012868
-53640.000000 -0.007079
-53580.000000 -0.006298
-53520.000000 -0.002524
-53460.000000 -0.004757
-53400.000000 -0.004997
-53340.000000 -0.006243
-53100.000000 -0.014286
-52980.000000 -0.012837
-52920.000000 -0.014118
-52860.000000 -0.012401
-52740.000000 -0.022975
-52680.000000 -0.030265
-52620.000000 -0.035556
-52560.000000 -0.028847
-52500.000000 -0.019140
-52440.000000 -0.010433
-52380.000000 -0.002725
-52320.000000 -0.007018
-52260.000000 -0.027311
-52200.000000 -0.018602
-52140.000000 -0.010893
-52080.000000 -0.023181
-52020.000000 -0.014469
-51960.000000 -0.007753
-51900.000000 -0.003035
-51840.000000 -0.012315
-51780.000000 -0.013590
-51720.000000 0.003137
-51660.000000 -0.003132
-51600.000000 0.000603
-51540.000000 -0.004658
-51480.000000 -0.017916
-51420.000000 0.014830
-51360.000000 0.010579
-51300.000000 0.005332
-51240.000000 0.023089
-51180.000000 0.006849
-51120.000000 0.007613
-51060.000000 0.013380
-51000.000000 0.005151
-50940.000000 0.035925
-50880.000000 0.049702
-50820.000000 0.042483
-50760.000000 0.060268
-50700.000000 0.047056
-50640.000000 0.041847
-50580.000000 0.045643
-50520.000000 0.022441
-50460.000000 0.020244
-50400.000000 0.019050
-50340.000000 0.004860
-50280.000000 0.011675
-50220.000000 0.006493
-50160.000000 0.008315
-50100.000000 0.022142
-50040.000000 0.009974
-49980.000000 0.014811
-49920.000000 0.021654
-49860.000000 0.013504
-49800.000000 0.024359
-49740.000000 0.025222
-49680.000000 0.021093
-49620.000000 0.023972
-49560.000000 0.007859
-49500.000000 -0.009245
-49440.000000 -0.012340
-49380.000000 -0.018424
-49320.000000 -0.015499
-49260.000000 -0.015563
-49200.000000 -0.014616
-49140.000000 -0.001658
-49080.000000 0.002311
-49020.000000 0.004293
-48960.000000 0.014287
-48900.000000 0.021294
-48840.000000 0.024313
-48780.000000 0.014346
-48720.000000 0.004392
-48660.000000 0.001452
-48600.000000 -0.001475
-48540.000000 -0.021388
-48480.000000 0.001713
-48420.000000 0.007828
-48360.000000 -0.001043
-48300.000000 0.018100
-48240.000000 0.011258
-48180.000000 0.009430
-48120.000000 0.014616
-48060.000000 0.000817
-48000.000000 -0.003967
-47940.000000 -0.005737
-47880.000000 -0.020492
-47820.000000 -0.019233
-47760.000000 -0.023959
-47700.000000 -0.026670
-47640.000000 -0.010367
-47580.000000 -0.011050
-47520.000000 -0.002719
-47460.000000 0.009626
-47400.000000 -0.003016
-47340.000000 -0.003645
-47280.000000 -0.013260
-47220.000000 -0.034863
-47160.000000 -0.023454
-47100.000000 -0.026032
-47040.000000 -0.024598
-46980.000000 0.005848
-46920.000000 -0.024695
-46860.000000 -0.016227
-46800.000000 0.011251
-46740.000000 -0.034260
-46680.000000 -0.015762
-46620.000000 0.006746
-46560.000000 -0.012737
-46500.000000 0.022788
-46440.000000 0.011322
-46380.000000 -0.007138
-46320.000000 0.020411
-46260.000000 -0.005034
-46200.000000 0.005528
-46140.000000 0.022097
-46080.000000 -0.013327
-46020.000000 0.005255
-45960.000000 0.001844
-45900.000000 -0.030561
-45840.000000 -0.004960
-45780.000000 -0.007354
-45720.000000 -0.006741
-45660.000000 0.016876
-45600.000000 -0.001449
-45540.000000 0.007224
-45480.000000 0.020850
-45420.000000 0.003479
-45360.000000 0.030112
-45300.000000 0.035749
-45240.000000 0.015417
-45180.000000 0.019058
-45120.000000 -0.010297
-45060.000000 -0.022648
-45000.000000 -0.008994
-44940.000000 -0.026335
-44880.000000 -0.003671
-44820.000000 0.013000
-44760.000000 -0.006322
-44700.000000 0.010363
-44640.000000 -0.005944
-44580.000000 -0.009243
-44520.000000 0.016467
-44460.000000 0.004187
-44400.000000 0.015916
-44340.000000 0.017655
-44280.000000 0.005404
-44220.000000 0.013165
-44160.000000 -0.000064
-44100.000000 -0.006282
-44040.000000 0.007512
-43980.000000 -0.012683
-43920.000000 -0.015866
-43860.000000 -0.012037
-43800.000000 -0.023197
-43740.000000 -0.006344
-43680.000000 0.003521
-43620.000000 0.004398
-43560.000000 0.013287
-43500.000000 0.006189
-43440.000000 0.002104
-43380.000000 0.007031
-43320.000000 -0.003029
-43260.000000 0.006923
-43200.000000 0.008888
-43140.000000 -0.001134
-43080.000000 0.007855
-43020.000000 -0.004143
-42960.000000 -0.012129
-42900.000000 -0.007103
-42840.000000 -0.016066
-42780.000000 -0.012017
-42720.000000 -0.006957
-42660.000000 -0.010886
-42600.000000 0.003197
-42540.000000 0.006291
-42480.000000 0.007395
-42420.000000 0.017510
-42360.000000 0.014635
-42300.000000 0.013771
-42240.000000 0.014916
-42180.000000 0.000071
-42120.000000 0.000236
-42060.000000 0.000410
-42000.000000 -0.008408
-41940.000000 -0.003217
-41880.000000 -0.005017
-41820.000000 -0.003808
-41760.000000 0.010409
-41700.000000 0.009635
-41640.000000 0.011868
-41580.000000 0.014109
-41520.000000 0.018358
-41460.000000 0.032614
-41400.000000 0.016877
-41340.000000 0.000147
-41280.000000 -0.011578
-41220.000000 -0.024297
-41160.000000 -0.053010
-41100.000000 -0.064719
-41040.000000 -0.004423
-40980.000000 -0.014123
-40920.000000 -0.019819
-40860.000000 0.014488
-40800.000000 -0.002201
-40740.000000 0.000112
-40680.000000 -0.003571
-40620.000000 -0.008252
-40560.000000 0.017069
-40500.000000 0.010392
-40440.000000 -0.004283
-40380.000000 0.010043
-40320.000000 -0.006628
-40260.000000 0.000701
-40200.000000 -0.000968
-40140.000000 -0.026635
-40080.000000 -0.006302
-40020.000000 -0.003967
-39960.000000 -0.014630
-39900.000000 -0.000293
-39840.000000 0.001046
-39780.000000 0.010386
-39720.000000 0.014728
-39660.000000 -0.002929
-39600.000000 0.003416
-39540.000000 0.004762
-39480.000000 -0.005889
-39420.000000 -0.000538
-39360.000000 -0.010185
-39300.000000 -0.004829
-39240.000000 0.007530
-39180.000000 -0.007108
-39120.000000 -0.011743
-39060.000000 -0.010374
-39000.000000 -0.019000
-38940.000000 -0.014623
-38880.000000 -0.017241
-38820.000000 -0.010854
-38760.000000 0.006538
-38700.000000 0.006935
-38640.000000 0.010336
-38580.000000 0.011743
-38520.000000 0.005155
-38460.000000 0.003572
-38400.000000 -0.012005
-38340.000000 -0.014578
-38280.000000 -0.004145
-38220.000000 -0.011708
-38160.000000 -0.022265
-38100.000000 -0.031817
-38040.000000 -0.029365
-37980.000000 -0.027908
-37920.000000 -0.027446
-37860.000000 -0.001980
-37800.000000 0.002489
-37740.000000 0.009963
-37680.000000 0.019441
-37620.000000 0.009922
-37560.000000 0.019407
-37500.000000 0.019895
-37440.000000 0.015387
-37380.000000 0.020882
-37320.000000 0.002382
-37260.000000 -0.001115
-37200.000000 0.003391
-37140.000000 -0.014098
-37080.000000 -0.001583
-37020.000000 0.004936
-36960.000000 -0.003540
-36900.000000 -0.011012
-36840.000000 -0.055480
-36780.000000 -0.017944
-36720.000000 0.025597
-36660.000000 0.009143
-36600.000000 -0.033306
-36540.000000 0.029250
-36480.000000 0.003812
-36420.000000 0.022380
-36360.000000 -0.000045
-36300.000000 0.007537
-36240.000000 0.028127
-36180.000000 0.022725
-36120.000000 -0.007669
-36060.000000 0.002945
-36000.000000 -0.005431
-35940.000000 0.002202
-35880.000000 -0.015155
-35820.000000 -0.029502
-35760.000000 0.005161
-35700.000000 -0.005166
-35640.000000 -0.012482
-35580.000000 -0.010788
-35520.000000 0.010917
-35460.000000 0.014634
-35400.000000 0.032362
-35340.000000 -0.000899
-35280.000000 0.016852
-35220.000000 0.011615
-35160.000000 0.014390
-35100.000000 0.002177
-35040.000000 0.004977
-34980.000000 -0.002212
-34920.000000 0.002611
-34860.000000 -0.028554
-34800.000000 -0.018708
-34740.000000 -0.008850
-34680.000000 -0.003981
-34620.000000 -0.001102
-34560.000000 0.008788
-34500.000000 0.026688
-34440.000000 0.038599
-34380.000000 0.028519
-34320.000000 0.008450
-34260.000000 0.008389
-34200.000000 0.003338
-34140.000000 0.006296
-34080.000000 -0.007737
-34020.000000 -0.006762
-33960.000000 0.002220
-33900.000000 -0.002789
-33840.000000 -0.026791
-33780.000000 -0.006786
-33720.000000 -0.017773
-33660.000000 0.007247
-33600.000000 0.020274
-33540.000000 0.016308
-33480.000000 0.014349
-33420.000000 0.023396
-33360.000000 -0.002550
-33300.000000 -0.004490
-33240.000000 -0.016423
-33180.000000 -0.019350
-33120.000000 -0.013271
-33060.000000 -0.040186
-33000.000000 -0.033094
-32940.000000 -0.006996
-32880.000000 -0.011892
-32820.000000 0.006218
-32760.000000 0.015334
-32700.000000 -0.004544
-32640.000000 0.008584
-32580.000000 -0.012282
-32520.000000 -0.018142
-32460.000000 -0.004996
-32400.000000 -0.006845
-32340.000000 -0.002688
-32280.000000 0.004474
-32220.000000 -0.007359
-32160.000000 0.004813
-32100.000000 0.003989
-32040.000000 0.003170
-31980.000000 0.023354
-31920.000000 0.027542
-31860.000000 0.024734
-31800.000000 0.030929
-31740.000000 0.018128
-31680.000000 0.020328
-31620.000000 0.029531
-31560.000000 0.013736
-31500.000000 0.013942
-31440.000000 -0.003851
-31380.000000 -0.008644
-31320.000000 -0.005437
-31260.000000 -0.011231
-31200.000000 -0.011027
-31140.000000 0.001175
-31080.000000 -0.005625
-31020.000000 -0.000429
-30960.000000 -0.000237
-30900.000000 -0.002049
-30840.000000 0.004135
-30780.000000 0.004315
-30720.000000 -0.001511
-30660.000000 -0.002343
-30600.000000 -0.007180
-30540.000000 -0.012023
-30480.000000 -0.015873
-30420.000000 -0.023729
-30360.000000 -0.022592
-30300.000000 -0.022462
-30240.000000 -0.021340
-30180.000000 -0.014225
-30120.000000 -0.005119
-30060.000000 -0.001020
-30000.000000 0.010070
-29940.000000 0.010152
-29880.000000 0.015226
-29820.000000 0.011292
-29760.000000 0.002349
-29700.000000 -0.011601
-29640.000000 -0.016558
-29580.000000 -0.020523
-29520.000000 -0.019495
-29460.000000 -0.014473
-29400.000000 -0.009458
-29340.000000 0.001552
-29280.000000 0.007555
-29220.000000 0.009553
-29160.000000 0.014546
-29100.000000 0.015533
-29040.000000 0.014516
-28980.000000 0.011494
-28920.000000 0.003467
-28860.000000 0.013437
-28800.000000 0.015402
-28740.000000 0.011364
-28680.000000 0.007322
-28620.000000 0.002277
-28560.000000 -0.003772
-28500.000000 -0.006824
-28440.000000 -0.014879
-28380.000000 -0.012937
-28320.000000 -0.004998
-28260.000000 -0.008063
-28200.000000 -0.000130
-28140.000000 0.000800
-28080.000000 0.001727
-28020.000000 0.010651
-27960.000000 0.011571
-27900.000000 0.011488
-27840.000000 0.018401
-27780.000000 0.027311
-27720.000000 0.005217
-27660.000000 -0.021881
-27600.000000 -0.004983
-27540.000000 -0.011088
-27480.000000 -0.015198
-27420.000000 -0.020312
-27360.000000 -0.012430
-27300.000000 0.000448
-27240.000000 -0.015678
-27180.000000 -0.018808
-27120.000000 0.003057
-27060.000000 0.003919
-27000.000000 0.003775
-26940.000000 0.003628
-26880.000000 -0.029524
-26820.000000 -0.018681
-26760.000000 -0.029841
-26700.000000 -0.045006
-26640.000000 -0.011175
-26580.000000 -0.009348
-26520.000000 -0.009526
-26460.000000 0.002293
-26400.000000 -0.027893
-26340.000000 -0.020084
-26280.000000 -0.007278
-26220.000000 -0.026477
-26160.000000 -0.007681
-26100.000000 0.001111
-26040.000000 -0.006102
-25980.000000 0.015680
-25920.000000 0.003458
-25860.000000 -0.004769
-25800.000000 0.022001
-25740.000000 0.006766
-25680.000000 0.009527
-25620.000000 0.022285
-25560.000000 0.007039
-25500.000000 0.023790
-25440.000000 0.029537
-25380.000000 0.017282
-25320.000000 0.033023
-25260.000000 0.029762
-25200.000000 0.019498
-25140.000000 0.025232
-25080.000000 0.012965
-25020.000000 0.018695
-24960.000000 0.033424
-24900.000000 0.020151
-24840.000000 0.023877
-24780.000000 0.032602
-24720.000000 0.022326
-24660.000000 0.026049
-24600.000000 0.014771
-24540.000000 0.004491
-24480.000000 0.013211
-24420.000000 -0.002071
-24360.000000 -0.006353
-24300.000000 -0.002637
-24240.000000 -0.013921
-24180.000000 -0.009206
-24120.000000 -0.011492
-24060.000000 -0.020778
-24000.000000 -0.015064
-23940.000000 -0.013350
-23880.000000 -0.015636
-23820.000000 -0.008922
-23760.000000 -0.006207
-23700.000000 -0.000491
-23640.000000 0.000225
-23580.000000 -0.010059
-23520.000000 -0.012341
-23460.000000 -0.010623
-23400.000000 -0.017904
-23340.000000 -0.018185
-23280.000000 -0.016464
-23220.000000 -0.017743
-23160.000000 -0.012022
-23100.000000 -0.015299
-23040.000000 -0.013576
-22980.000000 -0.007851
-22920.000000 -0.008126
-22860.000000 -0.005400
-22800.000000 -0.005672
-22740.000000 -0.010944
-22680.000000 -0.007214
-22620.000000 -0.002484
-22560.000000 -0.002752
-22500.000000 -0.000020
-22440.000000 -0.000288
-22380.000000 0.003444
-22320.000000 0.004177
-22260.000000 0.002909
-22200.000000 0.005640
-22140.000000 0.011371
-22080.000000 0.012101
-22020.000000 0.016829
-21960.000000 0.013557
-21900.000000 0.019282
-21840.000000 0.022005
-21780.000000 0.016726
-21720.000000 0.016443
-21660.000000 0.017157
-21600.000000 0.016867
-21540.000000 0.016572
-21480.000000 0.011273
-21420.000000 0.007968
-21360.000000 0.007656
-21300.000000 0.000339
-21240.000000 -0.004985
-21180.000000 -0.007316
-21120.000000 -0.009654
-21060.000000 -0.009999
-21000.000000 -0.007352
-20940.000000 0.001287
-20880.000000 0.006918
-20820.000000 0.006540
-20760.000000 0.012153
-20700.000000 -0.009243
-20640.000000 -0.004648
-20580.000000 0.006936
-20520.000000 -0.003489
-20460.000000 0.016075
-20400.000000 0.001629
-20340.000000 -0.008828
-20280.000000 0.007704
-20220.000000 -0.033775
-20160.000000 -0.030265
-20100.000000 -0.003765
-20040.000000 -0.017276
-19980.000000 0.004202
-19920.000000 0.016670
-19860.000000 -0.004872
-19800.000000 0.019575
-19740.000000 0.023012
-19680.000000 0.010438
-19620.000000 0.035854
-19560.000000 0.022259
-19500.000000 0.011654
-19440.000000 0.023039
-19380.000000 -0.013586
-19320.000000 -0.012221
-19260.000000 0.001134
-19200.000000 -0.020520
-19140.000000 -0.011183
-19080.000000 -0.010855
-19020.000000 -0.023535
-18960.000000 -0.009224
-18900.000000 -0.010921
-18840.000000 -0.012626
-18780.000000 0.011662
-18720.000000 0.010942
-18660.000000 0.007214
-18600.000000 0.012479
-18540.000000 -0.006264
-18480.000000 -0.008015
-18420.000000 -0.009773
-18360.000000 -0.030539
-18300.000000 -0.026313
-18240.000000 -0.023095
-18180.000000 -0.026885
-18120.000000 -0.009684
-18060.000000 -0.006491
-18000.000000 -0.001307
-17940.000000 0.014867
-17880.000000 0.007031
-17820.000000 0.003184
-17760.000000 0.003325
-17700.000000 -0.005545
-17640.000000 -0.007428
-17580.000000 -0.011323
-17520.000000 -0.021233
-17460.000000 -0.017156
-17400.000000 -0.012094
-17340.000000 -0.012047
-17280.000000 -0.005016
-17220.000000 -0.001999
-17160.000000 0.002001
-17100.000000 0.008985
-17040.000000 0.006952
-16980.000000 0.007902
-16920.000000 0.012836
-16860.000000 0.012752
-16800.000000 0.014651
-16740.000000 0.013532
-16680.000000 0.007397
-16620.000000 0.005244
-16560.000000 0.002075
-16500.000000 -0.002112
-16440.000000 0.000686
-16380.000000 -0.000534
-16320.000000 -0.000769
-16260.000000 0.001980
-16200.000000 0.001712
-16140.000000 0.003430
-16080.000000 0.002131
-16020.000000 0.001817
-15960.000000 -0.000512
-15900.000000 -0.000856
-15840.000000 0.001785
-15780.000000 0.004412
-15720.000000 0.003024
-15660.000000 0.007622
-15600.000000 0.009207
-15540.000000 0.009778
-15480.000000 0.010336
-15420.000000 0.007881
-15360.000000 0.004414
-15300.000000 0.002934
-15240.000000 0.000443
-15180.000000 -0.004060
-15120.000000 -0.004575
-15060.000000 -0.003100
-15000.000000 -0.001636
-14940.000000 -0.005183
-14880.000000 -0.007740
-14820.000000 -0.008306
-14760.000000 -0.007881
-14700.000000 -0.007466
-14640.000000 -0.008059
-14580.000000 -0.006660
-14520.000000 -0.004270
-14460.000000 -0.005888
-14400.000000 -0.006514
-14340.000000 -0.008148
-14280.000000 -0.013789
-14220.000000 -0.014438
-14160.000000 -0.011093
-14100.000000 -0.007756
-14040.000000 -0.001426
-13980.000000 0.004897
-13920.000000 0.006214
-13860.000000 0.008524
-13800.000000 0.002827
-13740.000000 -0.002877
-13680.000000 -0.007588
-13620.000000 -0.011305
-13560.000000 -0.013030
-13500.000000 -0.012762
-13440.000000 -0.011502
-13380.000000 -0.005249
-13320.000000 0.002995
-13260.000000 0.009231
-13200.000000 0.015459
-13140.000000 0.018677
-13080.000000 0.014886
-13020.000000 0.012086
-12960.000000 0.012276
-12900.000000 0.012456
-12840.000000 0.012627
-12780.000000 0.010787
-12720.000000 0.008938
-12660.000000 0.003078
-12600.000000 0.000209
-12540.000000 -0.004671
-12480.000000 -0.007561
-12420.000000 -0.007461
-12360.000000 -0.008371
-12300.000000 -0.008291
-12240.000000 -0.006222
-12180.000000 -0.004163
-12120.000000 -0.000114
-12060.000000 0.005925
-12000.000000 0.007953
-11940.000000 0.008971
-11880.000000 0.011979
-11820.000000 0.010977
-11760.000000 0.011966
-11700.000000 0.008946
-11640.000000 0.004916
-11580.000000 -0.000121
-11520.000000 -0.004167
-11460.000000 -0.009222
-11400.000000 -0.014284
-11340.000000 -0.008354
-11280.000000 -0.005431
-11220.000000 0.001484
-11160.000000 0.010391
-11100.000000 0.015291
-11040.000000 0.018184
-10980.000000 0.018069
-10920.000000 0.011948
-10860.000000 0.006821
-10800.000000 -0.002312
-10740.000000 -0.009451
-10680.000000 -0.017596
-10620.000000 -0.026745
-10560.000000 -0.029899
-10500.000000 -0.029058
-10440.000000 -0.024221
-10380.000000 -0.021389
-10320.000000 -0.015561
-10260.000000 -0.007737
-10200.000000 0.002082
-10140.000000 0.007898
-10080.000000 0.014710
-10020.000000 0.015520
-9960.000000 0.013326
-9900.000000 0.005130
-9840.000000 -0.001067
-9780.000000 -0.008267
-9720.000000 -0.013469
-9660.000000 -0.013672
-9600.000000 -0.011877
-9540.000000 -0.007083
-9480.000000 0.001710
-9420.000000 0.003501
-9360.000000 0.009292
-9300.000000 0.014081
-9240.000000 0.015869
-9180.000000 0.015657
-9120.000000 0.012443
-9060.000000 0.010228
-9000.000000 0.003011
-8940.000000 -0.002206
-8880.000000 -0.007425
-8820.000000 -0.012646
-8760.000000 -0.020868
-8700.000000 -0.024092
-8640.000000 -0.024317
-8580.000000 -0.020544
-8520.000000 -0.014774
-8460.000000 -0.007004
-8400.000000 -0.001237
-8340.000000 0.002528
-8280.000000 0.001292
-8220.000000 -0.000946
-8160.000000 -0.003186
-8100.000000 -0.008427
-8040.000000 -0.009671
-7980.000000 -0.010916
-7920.000000 -0.008162
-7860.000000 -0.007410
-7800.000000 -0.001660
-7740.000000 0.006089
-7680.000000 0.011836
-7620.000000 0.017582
-7560.000000 0.024327
-7500.000000 0.022071
-7440.000000 0.021814
-7380.000000 0.019557
-7320.000000 0.013300
-7260.000000 0.013042
-7200.000000 0.012785
-7140.000000 0.014529
-7080.000000 0.014274
-7020.000000 0.017020
-6960.000000 0.017767
-6900.000000 0.021516
-6840.000000 0.023268
-6780.000000 0.021022
-6720.000000 0.015779
-6660.000000 0.012540
-6600.000000 0.005304
-6540.000000 -0.000928
-6480.000000 -0.006155
-6420.000000 -0.012379
-6360.000000 -0.012597
-6300.000000 -0.016811
-6240.000000 -0.016020
-6180.000000 -0.016223
-6120.000000 -0.017420
-6060.000000 -0.016612
-6000.000000 -0.016796
-5940.000000 -0.012974
-5880.000000 -0.010145
-5820.000000 -0.010309
-5760.000000 -0.005465
-5700.000000 0.004386
-5640.000000 -0.010755
-5580.000000 -0.013889
-5520.000000 -0.012015
-5460.000000 -0.016133
-5400.000000 -0.011244
-5340.000000 -0.006348
-5280.000000 0.011556
-5220.000000 0.047467
-5160.000000 0.018386
-5100.000000 0.001311
-5040.000000 0.021244
-4980.000000 -0.007817
-4920.000000 -0.014870
-4860.000000 -0.001916
-4800.000000 -0.007956
-4740.000000 0.015012
-4680.000000 0.025987
-4620.000000 -0.005032
-4560.000000 0.007956
-4500.000000 0.008951
-4440.000000 0.008952
-4380.000000 0.027959
-4320.000000 -0.000027
-4260.000000 -0.063009
-4200.000000 0.020016
-4140.000000 -0.001955
-4080.000000 -0.028920
-4020.000000 -0.004880
-3960.000000 -0.012836
-3900.000000 0.024214
-3840.000000 0.011268
-3780.000000 -0.032674
-3720.000000 -0.039610
-3660.000000 0.008457
-3600.000000 -0.020471
-3540.000000 0.016606
-3480.000000 0.021687
-3420.000000 0.042772
-3360.000000 0.049861
-3300.000000 0.005955
-3240.000000 -0.038946
-3180.000000 -0.024841
-3120.000000 -0.026732
-3060.000000 -0.018617
-3000.000000 -0.038496
-2940.000000 -0.001369
-2880.000000 0.042764
-2820.000000 0.023903
-2760.000000 0.011049
-2700.000000 0.026202
-2640.000000 0.032361
-2580.000000 0.029526
-2520.000000 -0.003302
-2460.000000 -0.020123
-2400.000000 -0.002938
-2340.000000 -0.000745
-2280.000000 0.026454
-2220.000000 0.020660
-2160.000000 0.037874
-2100.000000 0.035095
-2040.000000 -0.008675
-1980.000000 -0.040438
-1920.000000 -0.033192
-1860.000000 -0.026938
-1800.000000 -0.005675
-1740.000000 -0.013403
-1680.000000 -0.013123
-1620.000000 0.007167
-1560.000000 -0.010533
-1500.000000 -0.016224
-1440.000000 -0.006905
-1380.000000 -0.011576
-1320.000000 0.006764
-1260.000000 -0.000886
-1200.000000 -0.013525
-1140.000000 0.014848
-1080.000000 0.009232
-1020.000000 0.008628
-960.000000 0.007036
-900.000000 -0.001544
-840.000000 0.007889
-780.000000 0.000335
-720.000000 -0.022207
-660.000000 -0.007736
-600.000000 -0.000251
-540.000000 -0.001754
-480.000000 -0.001243
-420.000000 -0.014720
-360.000000 -0.012183
-300.000000 -0.001633
-240.000000 -0.016071
-180.000000 -0.002496
-120.000000 0.007091
-60.000000 0.005690
0.000000 0.014300
60.000000 -0.003078
120.000000 -0.004446
180.000000 0.010197
240.000000 -0.004150
300.000000 0.000512
360.000000 0.001184
420.000000 -0.000135
480.000000 0.013554
540.000000 0.008252
600.000000 0.023957
660.000000 -0.006331
720.000000 -0.014611
780.000000 0.016115
840.000000 -0.013151
900.000000 -0.006412
960.000000 0.013334
1020.000000 0.001086
1080.000000 0.011845
1140.000000 0.007610
1200.000000 0.015381
1260.000000 0.021159
1320.000000 0.012944
1380.000000 0.004735
1440.000000 0.020534
1500.000000 0.010339
1560.000000 0.020151
1620.000000 0.017970
1680.000000 0.006796
1740.000000 0.005630
1800.000000 0.004470
1860.000000 -0.011683
1920.000000 -0.006829
1980.000000 -0.012967
2040.000000 -0.007099
2100.000000 -0.011223
2160.000000 -0.011341
2220.000000 -0.005451
2280.000000 0.003445
2340.000000 -0.000652
2400.000000 0.001257
2460.000000 0.003173
2520.000000 0.005095
2580.000000 0.008022
2640.000000 0.002955
2700.000000 0.005894
2760.000000 0.006837
2820.000000 0.002786
2880.000000 -0.006260
2940.000000 -0.010301
3000.000000 -0.017338
3060.000000 -0.013369
3120.000000 -0.017396
3180.000000 -0.013419
3240.000000 -0.011437
3300.000000 -0.003450
3360.000000 -0.001458
3420.000000 -0.000462
3480.000000 -0.000461
3540.000000 0.004546
3600.000000 0.000558
3660.000000 0.001576
3720.000000 0.000601
3780.000000 0.002631
3840.000000 0.001668
3900.000000 -0.000288
3960.000000 -0.002238
4020.000000 -0.005181
4080.000000 -0.006117
4140.000000 -0.008046
4200.000000 -0.009968
4260.000000 -0.009883
4320.000000 -0.004790
4380.000000 -0.004689
4440.000000 0.001420
4500.000000 0.004537
4560.000000 0.001662
4620.000000 -0.007205
4680.000000 -0.027064
4740.000000 -0.031954
4800.000000 -0.014795
4860.000000 -0.018629
4920.000000 -0.003456
4980.000000 0.002725
5040.000000 0.008914
5100.000000 0.008110
5160.000000 -0.006687
5220.000000 0.003523
5280.000000 0.007740
5340.000000 0.005963
5400.000000 0.010192
5460.000000 0.013428
5520.000000 0.002669
5580.000000 0.009917
5640.000000 0.007170
5700.000000 -0.000570
5760.000000 -0.000304
5820.000000 -0.009031
5880.000000 -0.015752
5940.000000 -0.014466
6000.000000 -0.019173
6060.000000 0.004127
6120.000000 0.011434
6180.000000 0.011748
6240.000000 0.016069
6300.000000 0.008398
6360.000000 -0.000265
6420.000000 0.003080
6480.000000 -0.004568
6540.000000 0.002793
6600.000000 0.014162
6660.000000 0.011540
6720.000000 0.006927
6780.000000 0.012370
6840.000000 -0.011222
6900.000000 -0.005805
6960.000000 0.001622
7020.000000 -0.020941
7080.000000 0.002505
7140.000000 -0.000039
7200.000000 0.005427
7260.000000 0.006903
7320.000000 0.002390
7380.000000 0.004887
7440.000000 0.020394
7500.000000 -0.009088
7560.000000 -0.001559
7620.000000 -0.006020
7680.000000 -0.007470
7740.000000 -0.003908
7800.000000 0.002664
7860.000000 -0.005753
7920.000000 0.018841
7980.000000 0.008446
8040.000000 0.003062
8100.000000 0.007689
8160.000000 0.007326
8220.000000 0.006975
8280.000000 0.003633
8340.000000 0.006303
8400.000000 0.013983
8460.000000 0.014673
8520.000000 0.007373
8580.000000 0.011084
8640.000000 0.005804
8700.000000 0.010535
8760.000000 0.007274
8820.000000 0.004022
8880.000000 -0.004221
8940.000000 0.001544
9000.000000 -0.002682
9060.000000 -0.004901
9120.000000 -0.002112
9180.000000 0.001684
9240.000000 0.004488
9300.000000 0.009299
9360.000000 0.007116
9420.000000 0.009941
9480.000000 0.004773
9540.000000 -0.000388
9600.000000 -0.002542
9660.000000 -0.012690
9720.000000 -0.009830
9780.000000 -0.017964
9840.000000 -0.020091
9900.000000 -0.025212
9960.000000 -0.015326
10020.000000 -0.013435
10080.000000 -0.008538
10140.000000 -0.005635
10200.000000 0.003273
10260.000000 0.001185
10320.000000 0.001102
10380.000000 -0.005978
10440.000000 -0.008054
10500.000000 -0.010127
10560.000000 -0.009197
10620.000000 -0.016265
10680.000000 -0.006331
10740.000000 0.000603
10800.000000 0.012538
10860.000000 0.022473
10920.000000 0.032407
10980.000000 0.047340
11040.000000 0.031271
11100.000000 -0.020800
11160.000000 -0.059875
11220.000000 -0.041953
11280.000000 -0.029035
11340.000000 -0.036121
11400.000000 -0.012213
11460.000000 0.034690
11520.000000 0.030587
11580.000000 0.009477
11640.000000 0.014361
11700.000000 0.027239
11760.000000 0.051110
11820.000000 0.012975
11880.000000 -0.025167
11940.000000 -0.011315
12000.000000 -0.028469
12060.000000 0.023370
12120.000000 0.049203
12180.000000 0.048031
12240.000000 0.071853
12300.000000 0.036669
12360.000000 -0.028519
12420.000000 -0.035713
12480.000000 -0.049911
12540.000000 -0.032113
12600.000000 -0.003320
12660.000000 -0.015530
12720.000000 0.001256
12780.000000 -0.005962
12840.000000 -0.034182
12900.000000 -0.016405
12960.000000 -0.011631
13020.000000 -0.007860
13080.000000 0.015910
13140.000000 -0.010323
13200.000000 -0.010559
13260.000000 0.012204
13320.000000 -0.009035
13380.000000 0.003724
13440.000000 0.000481
13500.000000 -0.014763
13560.000000 -0.005009
13620.000000 -0.020256
13680.000000 -0.021504
13740.000000 0.005247
13800.000000 0.013997
13860.000000 0.024746
13920.000000 0.030493
13980.000000 0.002240
14040.000000 0.001986
14100.000000 0.000731
14160.000000 -0.020525
14280.000000 -0.004037
14400.000000 0.004448
14460.000000 -0.011809
14520.000000 -0.007067
14580.000000 0.010676
14640.000000 0.001419
14700.000000 0.006163
14760.000000 0.002908
14880.000000 0.011400
14940.000000 0.012149
15000.000000 0.011899
15060.000000 0.020650
15120.000000 0.013404
15180.000000 -0.000840
15240.000000 0.001917
15300.000000 -0.007323
15360.000000 -0.007560
15420.000000 -0.003796
15480.000000 -0.012029
15540.000000 -0.003260
15600.000000 -0.000489
15660.000000 -0.001716
15720.000000 0.004059
15780.000000 0.002836
15840.000000 0.004615
15900.000000 0.004395
15960.000000 -0.006823
16020.000000 -0.008040
16080.000000 -0.011255
16140.000000 -0.010470
16200.000000 -0.008684
16260.000000 -0.008897
16320.000000 -0.007111
16380.000000 -0.001324
16440.000000 0.003462
16500.000000 0.006248
16560.000000 0.014033
16620.000000 0.017816
16680.000000 0.024597
16740.000000 0.025377
16800.000000 0.021154
16860.000000 0.019928
16920.000000 0.020700
16980.000000 0.016468
17040.000000 0.014232
17100.000000 0.009993
17160.000000 0.008750
17220.000000 0.007503
17280.000000 0.006251
17340.000000 0.006996
17400.000000 0.010737
17460.000000 0.014473
17520.000000 0.016206
17580.000000 0.011936
17640.000000 0.008662
17700.000000 0.003384
17760.000000 -0.006896
17820.000000 -0.004180
17880.000000 -0.003468
17940.000000 -0.012758
18000.000000 -0.012051
18060.000000 -0.015347
18120.000000 -0.022645
18180.000000 -0.014946
18240.000000 -0.014249
18300.000000 -0.008553
18360.000000 -0.005860
18420.000000 -0.005169
18480.000000 -0.010480
18540.000000 -0.007792
18600.000000 -0.015106
18660.000000 -0.016422
18720.000000 -0.016740
18780.000000 -0.020060
18840.000000 -0.020381
18900.000000 -0.016704
18960.000000 -0.017029
19020.000000 -0.011356
19080.000000 0.000315
19140.000000 0.002984
19200.000000 0.006650
19260.000000 0.006313
19320.000000 0.004973
19380.000000 0.004629
19440.000000 -0.001718
19500.000000 0.000931
19560.000000 0.000576
19620.000000 -0.000783
19680.000000 0.000855
19740.000000 0.000488
19800.000000 -0.001883
19860.000000 -0.000259
19920.000000 -0.001639
19980.000000 -0.003024
20040.000000 0.001587
20100.000000 0.012193
20160.000000 0.021796
20220.000000 0.019394
20280.000000 0.016989
20340.000000 0.007580
20400.000000 -0.028832
20460.000000 -0.023246
20520.000000 -0.024664
20580.000000 -0.030084
20640.000000 -0.006506
20700.000000 0.002070
20760.000000 0.004644
20820.000000 0.004217
20880.000000 -0.015213
20940.000000 -0.008643
21000.000000 -0.002075
21060.000000 -0.016507
21120.000000 0.002059
21180.000000 -0.003374
21240.000000 -0.015808
21300.000000 0.007757
21360.000000 0.006322
21420.000000 0.001887
21480.000000 0.015452
21540.000000 -0.004984
21600.000000 -0.005421
21660.000000 -0.008858
21720.000000 -0.030297
21780.000000 -0.004736
21840.000000 0.002766
21900.000000 0.002322
21960.000000 0.027878
22020.000000 0.022433
22080.000000 0.018988
22140.000000 0.023541
22200.000000 0.010094
22260.000000 0.016646
22320.000000 0.023198
22380.000000 0.010664
22440.000000 0.017211
22500.000000 0.011757
22560.000000 -0.000698
22620.000000 0.006846
22680.000000 0.000388
22740.000000 -0.006070
22800.000000 0.006469
22860.000000 0.000008
22920.000000 0.002545
22980.000000 0.011081
23040.000000 0.007615
23100.000000 0.016148
23160.000000 0.016679
23220.000000 0.007209
23280.000000 0.009737
23340.000000 0.006263
23400.000000 0.005787
23460.000000 0.011310
23520.000000 0.004831
23580.000000 0.007350
23640.000000 0.009866
23700.000000 -0.000619
23760.000000 -0.003107
23820.000000 -0.004598
23880.000000 -0.010091
23940.000000 -0.005587
24000.000000 -0.006087
24060.000000 -0.011591
24120.000000 -0.004099
24180.000000 -0.002612
24240.000000 -0.002130
24300.000000 0.001346
24360.000000 -0.003185
24420.000000 -0.004723
24480.000000 -0.008268
24540.000000 -0.013821
24600.000000 -0.005383
24660.000000 -0.000954
24720.000000 0.000466
24780.000000 0.004875
24840.000000 0.003274
24900.000000 0.002661
24960.000000 0.004036
25020.000000 0.000399
25080.000000 0.000748
25140.000000 0.000083
25200.000000 -0.003596
25260.000000 -0.003290
25320.000000 -0.003999
25380.000000 -0.003724
25440.000000 0.002536
25500.000000 0.003779
25560.000000 0.006006
25620.000000 0.008216
25680.000000 0.007408
25740.000000 0.008583
25800.000000 0.005740
25860.000000 0.001879
25920.000000 0.004001
25980.000000 0.003103
26040.000000 0.000188
26100.000000 -0.002746
26160.000000 -0.004698
26220.000000 -0.004669
26280.000000 -0.003659
26340.000000 -0.009667
26400.000000 -0.010694
26460.000000 -0.013739
26520.000000 -0.018802
26580.000000 -0.017885
26640.000000 -0.019985
26700.000000 -0.017105
26760.000000 -0.012243
26820.000000 -0.011400
26880.000000 -0.009575
26940.000000 -0.005770
27000.000000 -0.008982
27060.000000 -0.009214
27120.000000 -0.010463
27180.000000 -0.013732
27240.000000 -0.012018
27300.000000 -0.012323
27360.000000 -0.013646
27420.000000 -0.007987
27480.000000 -0.007347
27540.000000 -0.002725
27600.000000 0.002879
27660.000000 0.002465
27720.000000 0.004032
27780.000000 0.004581
27840.000000 0.002113
27900.000000 -0.000373
27960.000000 -0.002876
28020.000000 -0.004396
28080.000000 -0.004932
28140.000000 -0.008483
28200.000000 -0.007050
28260.000000 -0.003631
28320.000000 -0.002226
28380.000000 0.002164
28440.000000 0.008542
28500.000000 0.017907
28560.000000 0.021260
28620.000000 -0.001398
28680.000000 -0.002067
28740.000000 0.006254
28800.000000 -0.018436
28860.000000 -0.014134
28920.000000 -0.005842
28980.000000 -0.010558
29040.000000 -0.006282
29100.000000 -0.018014
29160.000000 -0.014753
29220.000000 0.006502
29280.000000 0.001750
29340.000000 0.011991
29400.000000 0.027227
29460.000000 0.024457
29520.000000 0.027681
29580.000000 0.020899
29640.000000 0.010112
29700.000000 0.014320
29760.000000 0.005523
29820.000000 -0.005279
29880.000000 -0.003085
29940.000000 -0.012896
30000.000000 -0.009711
30060.000000 -0.005530
30120.000000 -0.010354
30180.000000 -0.000181
30240.000000 0.006988
30300.000000 0.005153
30360.000000 0.011315
30420.000000 0.007473
30480.000000 0.003628
30540.000000 0.008780
30600.000000 0.000928
30660.000000 0.000073
30720.000000 0.009216
30780.000000 0.003356
30840.000000 0.002493
30900.000000 0.004628
30960.000000 -0.000239
31020.000000 0.006892
31080.000000 0.008022
31140.000000 0.005149
31200.000000 0.010275
31260.000000 0.015401
31320.000000 0.016525
31380.000000 0.024649
31440.000000 0.013773
31500.000000 -0.007103
31560.000000 0.005021
31620.000000 0.009147
31680.000000 0.004273
31740.000000 0.012401
31800.000000 0.014531
31860.000000 0.017662
31920.000000 0.015796
31980.000000 -0.003069
32040.000000 0.004069
32100.000000 0.013209
32160.000000 -0.012649
32220.000000 -0.013505
32280.000000 -0.019357
32340.000000 -0.024208
32400.000000 0.007943
32460.000000 -0.002903
32520.000000 -0.006747
32580.000000 0.013411
32640.000000 -0.008430
32700.000000 -0.014269
32760.000000 -0.021107
32820.000000 -0.035943
32880.000000 -0.012779
32940.000000 -0.006615
33000.000000 -0.012450
33060.000000 0.003714
33120.000000 0.001877
33180.000000 -0.001962
33240.000000 0.004198
33300.000000 -0.012645
33360.000000 -0.005490
33420.000000 0.010661
33480.000000 -0.000191
33540.000000 0.002952
33600.000000 0.010090
33660.000000 0.005223
33720.000000 0.013351
33780.000000 0.006472
33840.000000 -0.003413
33900.000000 0.004695
33960.000000 -0.002205
34020.000000 -0.015112
34080.000000 -0.010028
34140.000000 -0.003951
34200.000000 0.009117
34260.000000 0.022176
34320.000000 0.004226
34380.000000 -0.002732
34440.000000 0.005300
34500.000000 -0.017678
34560.000000 -0.017664
34620.000000 -0.017660
34680.000000 -0.015666
34740.000000 -0.005682
34800.000000 -0.009706
34860.000000 -0.015741
34920.000000 -0.012785
34980.000000 -0.004838
35040.000000 0.010099
35100.000000 -0.026973
35160.000000 -0.003054
35220.000000 0.002856
35280.000000 0.012757
35340.000000 0.005649
35400.000000 0.001532
35460.000000 0.001408
35520.000000 0.012276
35580.000000 -0.005864
35640.000000 0.002989
35700.000000 0.013835
35760.000000 0.006675
35820.000000 0.010508
35880.000000 -0.001665
35940.000000 0.004155
36000.000000 0.010970
36060.000000 0.005779
36120.000000 -0.012417
36180.000000 0.001382
36240.000000 0.002177
36300.000000 0.013967
36360.000000 0.005753
36420.000000 -0.007465
36480.000000 -0.002686
36540.000000 -0.002909
36600.000000 -0.011136
36660.000000 -0.009365
36720.000000 -0.011595
36780.000000 -0.004828
36840.000000 -0.003062
36900.000000 -0.011298
36960.000000 0.008466
37020.000000 0.012229
37080.000000 0.002991
37140.000000 -0.010247
37200.000000 -0.011485
37260.000000 -0.013722
37320.000000 -0.008958
37380.000000 -0.017193
37440.000000 -0.011427
37500.000000 -0.008658
37560.000000 -0.010887
37620.000000 -0.008114
37680.000000 -0.004338
37740.000000 -0.009558
37800.000000 0.000224
37860.000000 0.001010
37920.000000 0.005800
37980.000000 0.000594
38040.000000 -0.004608
38100.000000 0.000195
38160.000000 0.009003
38220.000000 -0.001184
38280.000000 -0.003366
38340.000000 -0.008542
38400.000000 -0.014713
38460.000000 -0.002878
38520.000000 -0.007038
38580.000000 0.002808
38640.000000 0.015660
38700.000000 0.012518
38760.000000 0.012381
38820.000000 0.017250
38880.000000 0.008125
38940.000000 0.013006
39000.000000 0.006893
39060.000000 -0.001214
39120.000000 0.001685
39180.000000 -0.003410
39240.000000 -0.006499
39300.000000 0.003418
39360.000000 0.005341
39420.000000 0.019270
39480.000000 0.009206
39540.000000 0.016147
39600.000000 0.014095
39660.000000 -0.009951
39720.000000 0.035010
39780.000000 0.004978
39840.000000 0.016954
39900.000000 0.028937
39960.000000 0.004928
40020.000000 0.013927
40080.000000 0.006934
40140.000000 -0.001051
40200.000000 0.007974
40260.000000 -0.000992
40320.000000 -0.004949
40380.000000 0.011105
40440.000000 0.006168
40500.000000 0.011243
40560.000000 0.012327
40620.000000 0.005423
40680.000000 0.004530
40740.000000 0.005649
40800.000000 -0.013221
40860.000000 -0.010079
40920.000000 -0.010925
40980.000000 -0.010759
41040.000000 -0.018581
41100.000000 -0.011390
41160.000000 -0.012188
41220.000000 -0.006972
41280.000000 -0.010745
41340.000000 -0.004505
41400.000000 -0.007252
41460.000000 -0.003987
41520.000000 -0.002709
41580.000000 -0.000419
41640.000000 -0.004116
41700.000000 -0.003800
41760.000000 -0.003471
41820.000000 -0.008129
41880.000000 -0.004774
41940.000000 -0.005406
42000.000000 -0.006024
42060.000000 -0.008630
42120.000000 -0.002222
42180.000000 -0.002800
42240.000000 0.001635
42300.000000 -0.001917
42360.000000 -0.002454
42420.000000 -0.002978
42480.000000 0.003511
42540.000000 0.006015
42600.000000 0.006532
42660.000000 0.006063
42720.000000 0.008609
42780.000000 0.006168
42840.000000 0.005740
42900.000000 0.003327
42960.000000 0.002927
43020.000000 0.002540
43080.000000 -0.000833
43140.000000 -0.008194
43200.000000 -0.006542
43260.000000 -0.001877
43320.000000 -0.001200
43380.000000 0.001489
43440.000000 0.002190
43500.000000 0.003902
43560.000000 0.010625
43620.000000 -0.001641
43680.000000 0.001104
43740.000000 -0.004142
43800.000000 -0.009378
43860.000000 0.003396
43920.000000 -0.001822
43980.000000 0.008969
44040.000000 0.009769
44100.000000 0.006576
44160.000000 0.010392
44220.000000 0.011216
44280.000000 0.004047
44340.000000 0.011886
44400.000000 0.002732
44460.000000 0.004586
44520.000000 0.003447
44580.000000 -0.000685
44640.000000 -0.002808
44700.000000 -0.001925
44760.000000 -0.006033
44820.000000 -0.003133
44880.000000 -0.004226
44940.000000 -0.003310
45000.000000 0.000614
45060.000000 -0.001453
45120.000000 0.001488
45180.000000 0.003438
45240.000000 0.005397
45300.000000 0.010365
45360.000000 0.011342
45420.000000 0.009328
45480.000000 0.011324
45540.000000 0.002328
45600.000000 -0.000657
45660.000000 -0.005633
45720.000000 -0.005599
45780.000000 -0.006554
45840.000000 -0.004500
45900.000000 -0.005435
45960.000000 -0.002360
46020.000000 -0.001275
46080.000000 0.003822
46140.000000 0.004928
46200.000000 0.008046
46260.000000 0.006173
46320.000000 0.004312
46380.000000 -0.001540
46440.000000 -0.003381
46500.000000 -0.005211
46560.000000 -0.006032
46620.000000 -0.006842
46680.000000 -0.009642
46740.000000 -0.008433
46800.000000 -0.007214
46860.000000 -0.002985
46920.000000 -0.001748
46980.000000 0.000499
47040.000000 0.002754
47100.000000 0.002017
47160.000000 -0.000712
47220.000000 -0.001433
47280.000000 -0.005146
47340.000000 -0.005853
47400.000000 -0.005554
47460.000000 -0.005248
47520.000000 -0.003936
47580.000000 -0.002620
47640.000000 -0.001298
47700.000000 0.000027
47760.000000 0.002356
47820.000000 0.003689
47880.000000 0.005025
47940.000000 0.006364
48000.000000 0.006704
48060.000000 0.006047
48120.000000 0.002392
48180.000000 0.003738
48240.000000 -0.005914
48300.000000 -0.011564
48360.000000 0.016787
48420.000000 -0.010860
48480.000000 -0.000505
48540.000000 0.001851
48600.000000 -0.005792
48660.000000 -0.010433
48720.000000 -0.007072
48780.000000 -0.011710
48840.000000 0.012653
48900.000000 0.002019
48960.000000 0.003386
49020.000000 0.008754
49080.000000 -0.001875
49140.000000 -0.005501
49200.000000 -0.001125
49260.000000 -0.018746
49320.000000 -0.006364
49380.000000 -0.005979
49440.000000 -0.012590
49500.000000 -0.005197
49560.000000 -0.004800
49620.000000 -0.000399
49680.000000 0.001007
49740.000000 0.006418
49800.000000 0.010834
49860.000000 0.017254
49920.000000 0.008680
49980.000000 0.013110
50040.000000 0.010546
50100.000000 0.013987
50160.000000 0.011434
50220.000000 0.004886
50280.000000 -0.002656
50340.000000 0.000808
50400.000000 -0.007721
50460.000000 -0.005243
50520.000000 -0.002759
50580.000000 0.002732
50640.000000 0.004230
50700.000000 0.004735
50760.000000 -0.000753
50820.000000 -0.002234
50880.000000 -0.006707
50940.000000 -0.014174
51000.000000 -0.014633
51060.000000 -0.021084
51120.000000 -0.015528
51180.000000 -0.020965
51240.000000 -0.039393
51300.000000 0.020186
51360.000000 -0.016226
51420.000000 -0.012630
51480.000000 0.021973
51540.000000 -0.010415
51600.000000 -0.014796
51660.000000 -0.012169
51720.000000 -0.003534
51780.000000 0.024108
51840.000000 0.018757
51900.000000 0.009413
51960.000000 0.017077
52020.000000 -0.001252
52080.000000 -0.006573
52140.000000 -0.007887
52200.000000 -0.013193
52260.000000 0.002510
52320.000000 0.018220
52380.000000 -0.014061
52440.000000 -0.004334
52500.000000 0.025402
52560.000000 0.008147
52620.000000 0.000899
52680.000000 -0.028340
52740.000000 -0.000571
52800.000000 0.022206
52860.000000 0.030992
52920.000000 -0.015215
52980.000000 0.014587
53040.000000 0.032397
53100.000000 0.008215
53160.000000 -0.003959
53220.000000 -0.032124
53280.000000 0.016719
53340.000000 0.034571
53400.000000 0.010431
53460.000000 0.036300
53520.000000 0.042176
53580.000000 0.013060
53640.000000 0.010951
53700.000000 -0.034150
53760.000000 0.005756
53820.000000 0.017668
53880.000000 -0.008412
53940.000000 -0.022485
54000.000000 -0.000552
54060.000000 -0.003611
54120.000000 0.023337
54180.000000 0.002293
54240.000000 0.001255
54300.000000 0.023225
54360.000000 0.001201
54420.000000 -0.001815
54480.000000 0.003174
54540.000000 0.006170
54600.000000 0.023171
54660.000000 0.009179
54720.000000 -0.014808
54780.000000 0.004210
54840.000000 -0.017767
54900.000000 -0.029738
54960.000000 -0.033683
55020.000000 -0.027626
55080.000000 -0.003568
55140.000000 0.005491
55200.000000 -0.024451
55260.000000 -0.008394
55320.000000 0.001661
55380.000000 0.008715
55440.000000 0.008766
55500.000000 -0.000186
55560.000000 0.008860
55620.000000 0.022903
55680.000000 -0.002056
55740.000000 -0.016018
55800.000000 -0.023982
55860.000000 -0.024949
55920.000000 -0.014917
55980.000000 -0.034888
56040.000000 -0.029860
56100.000000 -0.000833
56160.000000 0.000192
56220.000000 -0.012785
56280.000000 0.009238
56340.000000 0.014259
56400.000000 0.026279
56460.000000 0.028299
56520.000000 -0.005683
56580.000000 -0.000665
56640.000000 0.004353
56700.000000 -0.009631
56760.000000 0.008386
56820.000000 0.010401
56880.000000 0.016417
56940.000000 0.016432
57000.000000 -0.026553
57060.000000 -0.029538
57120.000000 -0.018523
57180.000000 -0.025509
57240.000000 -0.005494
57300.000000 0.006520
57360.000000 -0.000465
57420.000000 0.021549
57480.000000 0.007564
57540.000000 0.002578
57600.000000 0.023593
57660.000000 0.015608
57720.000000 0.004622
57780.000000 -0.001363
57840.000000 -0.024348
57900.000000 -0.015332
57960.000000 -0.016317
58020.000000 -0.026302
58080.000000 -0.020286
58140.000000 -0.018270
58200.000000 -0.015254
58260.000000 -0.002238
58320.000000 -0.005222
58380.000000 0.005795
58440.000000 0.023811
58500.000000 0.013828
58560.000000 0.010845
58620.000000 -0.002138
58680.000000 -0.012121
58740.000000 -0.018104
58800.000000 -0.027087
58860.000000 -0.032069
58920.000000 -0.023052
58980.000000 -0.023035
59040.000000 -0.021017
59100.000000 -0.015000
59160.000000 -0.014982
59220.000000 -0.003965
59280.000000 0.005053
59340.000000 0.001070
59400.000000 0.007087
59460.000000 0.011104
59520.000000 0.010121
59580.000000 0.008138
59640.000000 0.003155
59700.000000 0.000172
59760.000000 -0.006812
59820.000000 -0.013795
59880.000000 -0.018779
59940.000000 -0.016764
60000.000000 -0.012748
60060.000000 -0.002733
60120.000000 -0.000718
60180.000000 0.000297
60240.000000 0.012311
60300.000000 0.018325
60360.000000 0.012339
60420.000000 0.021352
60480.000000 0.018364
60540.000000 0.016377
60600.000000 0.004389
60660.000000 -0.020600
60720.000000 -0.021589
60780.000000 -0.039579
60840.000000 -0.051569
60900.000000 -0.009560
60960.000000 -0.017551
61020.000000 -0.012543
61080.000000 0.019465
61140.000000 0.008472
61200.000000 0.020478
61260.000000 0.029484
61320.000000 0.015489
61380.000000 0.024493
61440.000000 0.016497
61500.000000 -0.004500
61560.000000 -0.001498
61620.000000 -0.018497
61680.000000 -0.022496
61740.000000 -0.021496
61800.000000 -0.041497
61860.000000 -0.014499
61920.000000 -0.005502
61980.000000 -0.017505
62040.000000 0.005491
62100.000000 0.004486
62160.000000 0.014480
62220.000000 0.029473
62280.000000 0.017465
62340.000000 0.030456
62400.000000 0.031446
