# Supplementary material for: Probabilistic tsunami forecasting for early warning
Source: Nat Commun. 2021 Sep 28;12:5677. doi: 10.1038/s41467-021-25815-w (PMC8479076; doi:10.1038/s41467-021-25815-w)
Supplement: Supplementary file 6 — Supplementary Dataset 3. Sea-level records. [file 41467_2021_25815_MOESM6_ESM.zip › sea_level_records/2016-10-30_Norcia/MC41.rad.rmn.txt]

-196800.000000 -0.000505
-196740.000000 -0.004712
-196680.000000 -0.011920
-196620.000000 -0.010131
-196560.000000 -0.003344
-196500.000000 0.002442
-196440.000000 0.003225
-196380.000000 0.005006
-196320.000000 -0.002215
-196260.000000 -0.004438
-196200.000000 -0.004664
-196140.000000 0.001109
-196080.000000 0.001879
-196020.000000 -0.002353
-195960.000000 -0.009587
-195900.000000 -0.006823
-195840.000000 -0.006062
-195780.000000 -0.005303
-195720.000000 -0.001546
-195660.000000 0.004209
-195600.000000 -0.002039
-195540.000000 -0.008289
-195480.000000 -0.011542
-195420.000000 -0.008797
-195360.000000 -0.008054
-195300.000000 -0.005314
-195240.000000 -0.005576
-195180.000000 -0.005841
-195120.000000 -0.003108
-195060.000000 0.000622
-195000.000000 0.002349
-194940.000000 0.005074
-194880.000000 0.007797
-194820.000000 0.005516
-194760.000000 0.001233
-194700.000000 -0.002052
-194640.000000 -0.004341
-194580.000000 -0.004632
-194520.000000 -0.001926
-194460.000000 0.001777
-194400.000000 0.002477
-194340.000000 0.006175
-194280.000000 0.004869
-194220.000000 0.006561
-194160.000000 0.009250
-194100.000000 0.010935
-194040.000000 0.005618
-193980.000000 0.003298
-193920.000000 0.001974
-193860.000000 0.009648
-193800.000000 0.016318
-193740.000000 0.022985
-193680.000000 0.026649
-193620.000000 0.026310
-193560.000000 0.021968
-193500.000000 0.016623
-193440.000000 0.021274
-193380.000000 0.023922
-193320.000000 0.026566
-193260.000000 0.019208
-193200.000000 0.011845
-193140.000000 0.004480
-193080.000000 0.004111
-193020.000000 0.003739
-192960.000000 0.010363
-192900.000000 0.024984
-192840.000000 0.027601
-192780.000000 0.019215
-192720.000000 0.009826
-192660.000000 0.016433
-192600.000000 0.014036
-192540.000000 0.015636
-192480.000000 0.015232
-192420.000000 0.020825
-192360.000000 0.021414
-192300.000000 0.018000
-192240.000000 0.013582
-192180.000000 0.013161
-192120.000000 0.016736
-192060.000000 0.017307
-192000.000000 0.017875
-191940.000000 0.019440
-191880.000000 0.016001
-191820.000000 0.008558
-191760.000000 0.000112
-191700.000000 -0.009337
-191640.000000 -0.004790
-191580.000000 0.001754
-191520.000000 0.005294
-191460.000000 0.009831
-191400.000000 0.013365
-191340.000000 0.012896
-191280.000000 0.005424
-191220.000000 0.002948
-191160.000000 -0.001530
-191100.000000 0.000989
-191040.000000 -0.003495
-190980.000000 -0.012982
-190920.000000 -0.020471
-190860.000000 -0.020963
-190800.000000 -0.023457
-190740.000000 -0.018954
-190680.000000 -0.006452
-190620.000000 0.003047
-190560.000000 0.005545
-190500.000000 0.006042
-190440.000000 0.005537
-190380.000000 -0.002969
-190320.000000 -0.014476
-190260.000000 -0.019984
-190200.000000 -0.021492
-190140.000000 -0.019999
-190080.000000 -0.019507
-190020.000000 -0.014013
-189960.000000 -0.003519
-189900.000000 0.002976
-189840.000000 0.003474
-189780.000000 0.000973
-189720.000000 0.000474
-189660.000000 -0.007023
-189600.000000 -0.007517
-189540.000000 -0.006010
-189480.000000 -0.007502
-189420.000000 -0.015993
-189360.000000 -0.017485
-189300.000000 -0.017979
-189240.000000 -0.012544
-189180.000000 -0.001120
-189120.000000 0.011293
-189060.000000 0.014695
-189000.000000 0.013084
-188940.000000 0.006461
-188880.000000 -0.004176
-188820.000000 -0.005825
-188760.000000 -0.000489
-188700.000000 0.001834
-188640.000000 0.003142
-188580.000000 0.000435
-188520.000000 -0.008286
-188460.000000 -0.007023
-188400.000000 -0.004774
-188340.000000 -0.001541
-188280.000000 0.002677
-188220.000000 0.010879
-188160.000000 0.010067
-188100.000000 0.015239
-188040.000000 0.017397
-187980.000000 0.014435
-187920.000000 -0.000434
-187860.000000 -0.014317
-187800.000000 -0.024212
-187740.000000 -0.021120
-187680.000000 -0.015041
-187620.000000 -0.011974
-187560.000000 -0.005918
-187500.000000 -0.000873
-187440.000000 -0.000839
-187380.000000 -0.008815
-187320.000000 -0.008801
-187260.000000 -0.009796
-187200.000000 -0.012799
-187140.000000 -0.018811
-187080.000000 -0.024830
-187020.000000 -0.020855
-186960.000000 -0.017888
-186900.000000 -0.010926
-186840.000000 -0.013969
-186780.000000 -0.010018
-186720.000000 -0.007071
-186660.000000 -0.004129
-186600.000000 0.006809
-186540.000000 0.010744
-186480.000000 0.011676
-186420.000000 0.005604
-186360.000000 -0.003471
-186300.000000 -0.006547
-186240.000000 -0.008626
-186180.000000 -0.007707
-186120.000000 -0.001788
-186060.000000 -0.002871
-186000.000000 0.001046
-185940.000000 0.005963
-185880.000000 0.007880
-185820.000000 0.011798
-185760.000000 0.002717
-185700.000000 -0.005362
-185640.000000 -0.009440
-185580.000000 -0.003516
-185520.000000 -0.006589
-185460.000000 -0.005661
-185400.000000 -0.000729
-185340.000000 0.007205
-185280.000000 -0.000857
-185220.000000 -0.005916
-185160.000000 -0.001971
-185100.000000 0.003978
-185040.000000 0.004931
-184980.000000 -0.000111
-184920.000000 0.002851
-184860.000000 -0.000181
-184800.000000 -0.005208
-184740.000000 -0.006230
-184680.000000 0.007755
-184620.000000 0.015744
-184560.000000 0.013740
-184500.000000 0.014742
-184440.000000 0.021749
-184380.000000 0.022763
-184320.000000 0.008782
-184260.000000 -0.005192
-184200.000000 -0.011161
-184140.000000 -0.004124
-184080.000000 0.005919
-184020.000000 0.010968
-183960.000000 0.016022
-183900.000000 0.024082
-183840.000000 0.021146
-183780.000000 0.008216
-183720.000000 0.013291
-183660.000000 0.021370
-183600.000000 0.019455
-183540.000000 0.008544
-183480.000000 0.009637
-183420.000000 0.016735
-183360.000000 0.013838
-183300.000000 0.001946
-183240.000000 0.003058
-183180.000000 0.006176
-183120.000000 0.016298
-183060.000000 0.011424
-183000.000000 0.010555
-182940.000000 0.015690
-182880.000000 0.017828
-182820.000000 0.007970
-182760.000000 0.009116
-182700.000000 0.012266
-182640.000000 0.009420
-182580.000000 -0.000423
-182520.000000 -0.002262
-182460.000000 0.002902
-182400.000000 0.000069
-182340.000000 -0.004760
-182280.000000 0.001414
-182220.000000 0.010590
-182160.000000 0.013769
-182100.000000 0.003950
-182040.000000 0.001134
-181980.000000 -0.000681
-181920.000000 -0.003494
-181860.000000 -0.003304
-181800.000000 -0.001113
-181740.000000 0.001079
-181680.000000 -0.000726
-181620.000000 -0.004530
-181560.000000 -0.007333
-181500.000000 -0.004134
-181440.000000 -0.006934
-181380.000000 -0.010733
-181320.000000 -0.018531
-181260.000000 -0.006328
-181200.000000 -0.002123
-181140.000000 -0.002918
-181080.000000 -0.008712
-181020.000000 -0.008505
-180960.000000 -0.007298
-180900.000000 -0.013090
-180840.000000 -0.017882
-180780.000000 -0.013673
-180720.000000 -0.014464
-180660.000000 -0.016255
-180600.000000 -0.016046
-180540.000000 -0.010837
-180420.000000 -0.010419
-180360.000000 -0.012211
-180300.000000 -0.006003
-180240.000000 0.002204
-180180.000000 0.002412
-180120.000000 0.006618
-180060.000000 0.007825
-180000.000000 0.007031
-179940.000000 -0.000764
-179880.000000 -0.005558
-179820.000000 -0.004352
-179760.000000 0.002853
-179700.000000 0.002059
-179640.000000 -0.002735
-179580.000000 -0.009528
-179520.000000 -0.009322
-179460.000000 -0.004115
-179400.000000 0.000092
-179340.000000 -0.006701
-179280.000000 -0.005493
-179220.000000 -0.005286
-179160.000000 -0.009079
-179100.000000 -0.004872
-179040.000000 0.001335
-178980.000000 -0.003459
-178920.000000 -0.011253
-178860.000000 -0.014048
-178800.000000 -0.016843
-178740.000000 -0.015639
-178680.000000 -0.006435
-178620.000000 -0.000231
-178560.000000 0.001973
-178500.000000 0.000178
-178440.000000 -0.001618
-178380.000000 0.005588
-178320.000000 0.012794
-178260.000000 0.012002
-178200.000000 -0.001789
-178140.000000 0.000423
-178080.000000 -0.000364
-178020.000000 0.004852
-177960.000000 0.002071
-177900.000000 0.001294
-177840.000000 0.005519
-177780.000000 0.004748
-177720.000000 0.001981
-177660.000000 0.009218
-177600.000000 0.017458
-177540.000000 0.015703
-177480.000000 0.007953
-177420.000000 0.001207
-177360.000000 -0.003535
-177300.000000 -0.005271
-177240.000000 -0.012002
-177180.000000 -0.004729
-177120.000000 0.002550
-177060.000000 0.017835
-177000.000000 0.021126
-176940.000000 0.018422
-176880.000000 0.015725
-176820.000000 0.014034
-176760.000000 0.006350
-176700.000000 0.008673
-176640.000000 0.009004
-176580.000000 0.008342
-176520.000000 -0.000312
-176460.000000 -0.000958
-176400.000000 0.001405
-176340.000000 0.001777
-176280.000000 0.001159
-176220.000000 0.001551
-176160.000000 0.001953
-176100.000000 0.004365
-176040.000000 0.001790
-175980.000000 0.009226
-175920.000000 0.016674
-175860.000000 0.015134
-175800.000000 0.002608
-175740.000000 -0.005906
-175680.000000 -0.010406
-175620.000000 -0.016892
-175560.000000 -0.020365
-175500.000000 -0.015823
-175440.000000 -0.002267
-175380.000000 0.007304
-175320.000000 0.007890
-175260.000000 0.003491
-175200.000000 0.005108
-175140.000000 -0.003260
-175080.000000 -0.012612
-175020.000000 -0.019948
-174960.000000 -0.018268
-174900.000000 -0.016572
-174840.000000 -0.008860
-174780.000000 -0.011131
-174720.000000 -0.016386
-174660.000000 -0.018625
-174600.000000 -0.017847
-174540.000000 -0.015052
-174480.000000 -0.004242
-174420.000000 -0.003415
-174360.000000 0.003428
-174300.000000 0.012288
-174240.000000 0.015163
-174180.000000 0.016054
-174120.000000 0.014960
-174060.000000 0.008882
-174000.000000 0.002820
-173940.000000 -0.001227
-173880.000000 -0.009260
-173820.000000 -0.004277
-173760.000000 0.002720
-173700.000000 0.004732
-173640.000000 0.003759
-173580.000000 0.001800
-173520.000000 -0.004145
-173460.000000 -0.008076
-173400.000000 0.002006
-173340.000000 0.005103
-173280.000000 0.011212
-173220.000000 0.010335
-173160.000000 0.000471
-173100.000000 -0.003380
-173040.000000 -0.002219
-172980.000000 -0.000045
-172920.000000 0.003097
-172860.000000 0.004296
-172800.000000 0.000505
-172740.000000 -0.002274
-172680.000000 0.001958
-172620.000000 0.006200
-172560.000000 0.013452
-172500.000000 0.013713
-172440.000000 0.011984
-172380.000000 0.011263
-172320.000000 0.007552
-172260.000000 0.006849
-172200.000000 0.004155
-172140.000000 0.004469
-172080.000000 0.000791
-172020.000000 0.001121
-171960.000000 -0.001541
-171900.000000 -0.001195
-171840.000000 -0.002842
-171780.000000 -0.005481
-171720.000000 -0.011112
-171660.000000 -0.012736
-171600.000000 -0.010352
-171540.000000 0.000039
-171480.000000 0.001454
-171420.000000 0.002859
-171360.000000 0.008270
-171300.000000 0.009688
-171240.000000 0.009113
-171180.000000 0.010544
-171120.000000 0.012983
-171060.000000 0.009428
-171000.000000 0.007879
-170940.000000 0.008336
-170880.000000 0.009800
-170820.000000 0.015269
-170760.000000 0.015745
-170700.000000 0.006225
-170640.000000 -0.001289
-170580.000000 -0.002798
-170520.000000 -0.006303
-170460.000000 -0.004803
-170400.000000 -0.009298
-170340.000000 -0.002789
-170280.000000 0.001724
-170220.000000 0.004240
-170160.000000 -0.001240
-170100.000000 -0.003717
-170040.000000 -0.006191
-169980.000000 -0.010663
-169920.000000 -0.012132
-169860.000000 -0.007599
-169800.000000 -0.005064
-169740.000000 -0.012528
-169680.000000 -0.010989
-169620.000000 -0.005449
-169560.000000 -0.003907
-169500.000000 -0.002364
-169440.000000 -0.003819
-169380.000000 -0.004273
-169320.000000 -0.005726
-169260.000000 -0.010179
-169200.000000 -0.012630
-169140.000000 -0.009081
-169080.000000 -0.002531
-169020.000000 0.000019
-168960.000000 0.002570
-168900.000000 0.003122
-168840.000000 0.001675
-168780.000000 0.004229
-168720.000000 0.000784
-168660.000000 -0.004660
-168600.000000 -0.008102
-168540.000000 -0.010544
-168480.000000 -0.014984
-168420.000000 -0.010423
-168360.000000 -0.009860
-168300.000000 -0.017296
-168240.000000 -0.019731
-168180.000000 -0.016164
-168120.000000 -0.008595
-168060.000000 -0.010025
-168000.000000 -0.000453
-167940.000000 0.006121
-167880.000000 0.009698
-167820.000000 0.003276
-167760.000000 -0.004144
-167700.000000 -0.008561
-167640.000000 -0.002976
-167580.000000 -0.001388
-167520.000000 0.000202
-167460.000000 0.001795
-167400.000000 0.006391
-167340.000000 0.005991
-167280.000000 -0.000407
-167220.000000 -0.003801
-167160.000000 0.001809
-167100.000000 0.003423
-167040.000000 -0.002960
-166980.000000 0.001662
-166920.000000 0.002288
-166860.000000 -0.004081
-166800.000000 -0.001446
-166740.000000 -0.000806
-166680.000000 0.000838
-166620.000000 0.002487
-166560.000000 -0.000859
-166500.000000 -0.000199
-166440.000000 0.004465
-166380.000000 0.004136
-166320.000000 0.000811
-166260.000000 0.002493
-166200.000000 0.001181
-166140.000000 0.000875
-166080.000000 0.008576
-166020.000000 0.015283
-165960.000000 0.009996
-165900.000000 0.003717
-165840.000000 -0.003555
-165780.000000 -0.005820
-165720.000000 0.002922
-165660.000000 0.009672
-165600.000000 0.006430
-165540.000000 0.003196
-165480.000000 -0.004030
-165420.000000 -0.011247
-165360.000000 -0.010456
-165300.000000 -0.002657
-165240.000000 0.008152
-165180.000000 0.014970
-165120.000000 0.013797
-165060.000000 0.008633
-165000.000000 0.005478
-164940.000000 0.001332
-164880.000000 0.004195
-164820.000000 0.007067
-164760.000000 0.012949
-164700.000000 0.018839
-164640.000000 0.022738
-164580.000000 0.017647
-164520.000000 0.009565
-164460.000000 0.005492
-164400.000000 0.002429
-164340.000000 0.002374
-164280.000000 0.000329
-164220.000000 0.003293
-164160.000000 0.015266
-164100.000000 0.018248
-164040.000000 0.017239
-163920.000000 0.012247
-163860.000000 0.003264
-163800.000000 0.000289
-163740.000000 0.002323
-163680.000000 0.006364
-163620.000000 0.001412
-163560.000000 0.000468
-163500.000000 -0.006470
-163440.000000 -0.007402
-163380.000000 -0.008328
-163320.000000 -0.002249
-163260.000000 0.005835
-163200.000000 0.008924
-163140.000000 0.002016
-163080.000000 -0.009888
-163020.000000 -0.017789
-162960.000000 -0.013688
-162900.000000 -0.009583
-162840.000000 -0.003477
-162780.000000 0.000631
-162720.000000 -0.004259
-162660.000000 -0.010149
-162600.000000 -0.017038
-162540.000000 -0.012926
-162480.000000 -0.009814
-162420.000000 -0.000703
-162360.000000 0.004407
-162300.000000 0.010516
-162240.000000 0.018623
-162180.000000 0.022729
-162120.000000 0.019832
-162060.000000 0.014932
-162000.000000 0.011030
-161940.000000 -0.000876
-161880.000000 -0.006784
-161820.000000 -0.008696
-161760.000000 -0.005639
-161700.000000 -0.006560
-161640.000000 0.004514
-161580.000000 0.006584
-161520.000000 0.009649
-161460.000000 0.007709
-161400.000000 0.005764
-161340.000000 -0.002186
-161280.000000 -0.007142
-161220.000000 -0.014145
-161160.000000 -0.014113
-161100.000000 -0.012085
-161040.000000 -0.015064
-160980.000000 -0.012048
-160920.000000 -0.007037
-160860.000000 0.004967
-160800.000000 0.010966
-160740.000000 0.008958
-160680.000000 0.000945
-160620.000000 -0.003075
-160560.000000 -0.004101
-160500.000000 -0.010134
-160440.000000 -0.013173
-160380.000000 -0.011220
-160320.000000 -0.012272
-160260.000000 -0.008332
-160200.000000 -0.001400
-160140.000000 0.006526
-160080.000000 0.011444
-160020.000000 0.006354
-159960.000000 -0.000743
-159900.000000 -0.006849
-159840.000000 0.002037
-159780.000000 0.001914
-159720.000000 -0.004217
-159660.000000 -0.011357
-159600.000000 -0.013506
-159540.000000 -0.010664
-159480.000000 -0.001831
-159420.000000 -0.000007
-159360.000000 -0.003191
-159300.000000 -0.006385
-159240.000000 -0.006588
-159180.000000 0.002200
-159120.000000 0.006980
-159060.000000 0.008750
-159000.000000 -0.000489
-158940.000000 -0.004736
-158880.000000 -0.014993
-158820.000000 -0.018258
-158760.000000 -0.007532
-158700.000000 0.008185
-158640.000000 0.012894
-158580.000000 0.016594
-158520.000000 0.016286
-158460.000000 0.014970
-158400.000000 0.004645
-158340.000000 -0.002688
-158280.000000 -0.001030
-158220.000000 0.002620
-158160.000000 -0.001738
-158100.000000 -0.003104
-158040.000000 0.002522
-157980.000000 0.011140
-157920.000000 0.012751
-157860.000000 0.010354
-157800.000000 0.005950
-157740.000000 -0.002462
-157680.000000 -0.011881
-157620.000000 -0.017307
-157560.000000 -0.013740
-157500.000000 -0.010180
-157440.000000 -0.001627
-157380.000000 0.002918
-157320.000000 0.007457
-157260.000000 0.005989
-157200.000000 0.002514
-157140.000000 -0.002967
-157080.000000 -0.004455
-157020.000000 -0.009950
-156960.000000 -0.012451
-156900.000000 -0.010959
-156840.000000 -0.007473
-156780.000000 0.001006
-156720.000000 0.005479
-156660.000000 0.007945
-156600.000000 0.006405
-156540.000000 0.006859
-156480.000000 0.005306
-156420.000000 -0.001252
-156360.000000 -0.005817
-156300.000000 -0.004396
-156240.000000 -0.002974
-156180.000000 0.000442
-156120.000000 0.002851
-156060.000000 0.009254
-156000.000000 0.018652
-155940.000000 0.020042
-155880.000000 0.010427
-155820.000000 0.001805
-155760.000000 -0.002823
-155700.000000 -0.004458
-155640.000000 -0.002099
-155580.000000 0.004254
-155520.000000 0.004599
-155460.000000 0.009939
-155400.000000 0.008271
-155340.000000 0.001597
-155280.000000 -0.003084
-155220.000000 -0.004771
-155160.000000 -0.001465
-155100.000000 -0.005166
-155040.000000 -0.011872
-154980.000000 -0.013585
-154920.000000 -0.007304
-154860.000000 -0.002030
-154800.000000 0.001239
-154740.000000 0.004501
-154680.000000 0.008756
-154620.000000 0.013005
-154560.000000 0.011247
-154500.000000 0.002483
-154440.000000 -0.004288
-154380.000000 -0.011065
-154320.000000 -0.021849
-154260.000000 -0.033639
-154200.000000 -0.034436
-154140.000000 -0.031239
-154080.000000 -0.028050
-154020.000000 -0.015867
-153960.000000 -0.003690
-153900.000000 0.002479
-153840.000000 0.000641
-153780.000000 -0.004203
-153720.000000 -0.017055
-153660.000000 -0.024913
-153600.000000 -0.028778
-153540.000000 -0.026650
-153480.000000 -0.022528
-153420.000000 -0.022414
-153360.000000 -0.022306
-153300.000000 -0.013205
-153240.000000 -0.002110
-153180.000000 0.004977
-153120.000000 0.007057
-153060.000000 0.007131
-153000.000000 0.012197
-152940.000000 0.012256
-152880.000000 0.005309
-152820.000000 0.000354
-152760.000000 -0.005608
-152700.000000 -0.000576
-152640.000000 -0.005553
-152580.000000 -0.005536
-152520.000000 -0.004526
-152460.000000 -0.002524
-152400.000000 -0.001530
-152340.000000 -0.001542
-152280.000000 -0.000562
-152220.000000 0.006410
-152160.000000 0.010375
-152100.000000 0.011333
-152040.000000 0.007283
-151980.000000 0.003226
-151920.000000 0.004162
-151860.000000 0.001090
-151800.000000 0.000011
-151740.000000 0.000924
-151680.000000 0.002830
-151620.000000 -0.005272
-151560.000000 -0.010381
-151500.000000 -0.009498
-151440.000000 0.001377
-151380.000000 0.006245
-151320.000000 0.008105
-151260.000000 0.006957
-151200.000000 0.003801
-151140.000000 -0.002363
-151080.000000 -0.003534
-151020.000000 -0.003714
-150960.000000 -0.002903
-150900.000000 -0.009100
-150840.000000 -0.014305
-150780.000000 -0.017518
-150720.000000 -0.014740
-150660.000000 -0.003971
-150600.000000 0.004790
-150540.000000 0.008543
-150480.000000 0.011287
-150420.000000 0.006022
-150360.000000 -0.002251
-150300.000000 -0.009532
-150240.000000 -0.013822
-150180.000000 -0.008121
-150120.000000 -0.006427
-150060.000000 -0.004742
-150000.000000 -0.001065
-149940.000000 0.001605
-149880.000000 0.004266
-149820.000000 0.005920
-149760.000000 0.009567
-149700.000000 0.007205
-149640.000000 0.004837
-149580.000000 0.000461
-149520.000000 0.001078
-149460.000000 -0.003313
-149400.000000 -0.003710
-149340.000000 0.001886
-149280.000000 0.008475
-149220.000000 0.018057
-149160.000000 0.016633
-149100.000000 0.014201
-149040.000000 0.015763
-148980.000000 0.014319
-148920.000000 0.007868
-148860.000000 0.002410
-148800.000000 -0.002054
-148740.000000 -0.002524
-148680.000000 -0.004001
-148620.000000 -0.005484
-148560.000000 -0.005973
-148500.000000 -0.004472
-148440.000000 -0.004974
-148380.000000 -0.006482
-148320.000000 -0.010996
-148260.000000 -0.010516
-148200.000000 -0.015042
-148140.000000 -0.011574
-148080.000000 -0.008113
-148020.000000 -0.007657
-147960.000000 -0.009208
-147900.000000 -0.006765
-147840.000000 0.001672
-147780.000000 0.009103
-147720.000000 0.012528
-147660.000000 0.010946
-147600.000000 0.003358
-147540.000000 -0.005236
-147480.000000 -0.005836
-147420.000000 -0.006442
-147360.000000 -0.006055
-147300.000000 -0.002673
-147240.000000 -0.001297
-147180.000000 0.000074
-147120.000000 0.005438
-147060.000000 0.012796
-147000.000000 0.014149
-146940.000000 0.011495
-146880.000000 0.002845
-146820.000000 -0.005821
-146760.000000 -0.013492
-146700.000000 -0.009170
-146640.000000 -0.007855
-146580.000000 -0.002546
-146520.000000 0.001744
-146460.000000 0.008026
-146400.000000 0.010315
-146340.000000 0.014597
-146280.000000 0.013873
-146220.000000 0.009142
-146160.000000 0.002404
-146100.000000 -0.004341
-146040.000000 -0.009093
-145980.000000 -0.005851
-145920.000000 0.000383
-145860.000000 0.004610
-145800.000000 0.005830
-145740.000000 0.006042
-145680.000000 0.007248
-145620.000000 0.005446
-145560.000000 0.004637
-145500.000000 0.002820
-145440.000000 -0.003004
-145380.000000 -0.003836
-145320.000000 -0.005676
-145260.000000 -0.004524
-145200.000000 -0.002380
-145140.000000 0.004757
-145080.000000 0.007885
-145020.000000 0.015005
-144960.000000 0.014117
-144900.000000 0.016222
-144840.000000 0.007318
-144780.000000 0.000407
-144720.000000 -0.005512
-144660.000000 -0.003439
-144600.000000 -0.002374
-144540.000000 -0.001317
-144480.000000 0.001733
-144420.000000 -0.003226
-144360.000000 -0.002193
-144300.000000 0.003833
-144240.000000 0.005851
-144180.000000 -0.000139
-144120.000000 -0.000136
-144060.000000 -0.005141
-144000.000000 -0.008152
-143940.000000 -0.011170
-143880.000000 -0.016195
-143820.000000 -0.021227
-143760.000000 -0.021266
-143700.000000 -0.015311
-143640.000000 -0.010363
-143580.000000 -0.003421
-143520.000000 -0.000485
-143460.000000 -0.003556
-143400.000000 0.000367
-143340.000000 0.000284
-143280.000000 -0.003805
-143220.000000 -0.003899
-143160.000000 -0.004998
-143100.000000 -0.005102
-143040.000000 -0.007210
-142980.000000 -0.001323
-142920.000000 0.005559
-142860.000000 0.010438
-142800.000000 0.011313
-142740.000000 0.006185
-142680.000000 0.001053
-142620.000000 -0.007082
-142560.000000 -0.015220
-142500.000000 -0.010361
-142440.000000 0.001495
-142380.000000 0.008348
-142320.000000 0.008199
-142260.000000 0.004046
-142200.000000 -0.002109
-142140.000000 -0.007267
-142080.000000 -0.013427
-142020.000000 -0.021590
-141960.000000 -0.020756
-141900.000000 -0.019924
-141840.000000 -0.019095
-141780.000000 -0.013269
-141720.000000 -0.005446
-141660.000000 0.000374
-141600.000000 0.004191
-141540.000000 0.007006
-141480.000000 0.005817
-141420.000000 0.003625
-141360.000000 -0.005570
-141300.000000 -0.010767
-141240.000000 -0.005968
-141180.000000 -0.002171
-141120.000000 -0.008377
-141060.000000 -0.002586
-141000.000000 0.002204
-140940.000000 0.005992
-140820.000000 0.006563
-140700.000000 0.006131
-140640.000000 0.003915
-140580.000000 0.000699
-140520.000000 -0.006515
-140460.000000 -0.011728
-140400.000000 -0.008938
-140340.000000 -0.004146
-140280.000000 0.004649
-140220.000000 0.011447
-140160.000000 0.008249
-140100.000000 0.005056
-140040.000000 0.008866
-139980.000000 0.014682
-139920.000000 0.011503
-139860.000000 0.010329
-139800.000000 0.012161
-139740.000000 0.010999
-139680.000000 0.017843
-139620.000000 0.020694
-139560.000000 0.023551
-139500.000000 0.019416
-139440.000000 0.012288
-139380.000000 0.000167
-139320.000000 -0.011946
-139260.000000 -0.022050
-139140.000000 -0.011234
-139080.000000 0.004688
-139020.000000 0.015618
-138960.000000 0.014558
-138900.000000 0.004507
-138840.000000 -0.002534
-138780.000000 -0.004566
-138720.000000 -0.011587
-138660.000000 -0.019599
-138600.000000 -0.019600
-138540.000000 -0.022591
-138480.000000 -0.016572
-138420.000000 -0.003542
-138360.000000 0.011499
-138300.000000 0.018550
-138240.000000 0.020612
-138180.000000 0.012685
-138120.000000 0.007769
-138060.000000 -0.003136
-138000.000000 -0.012030
-137940.000000 -0.015913
-137880.000000 -0.011785
-137820.000000 -0.005646
-137760.000000 0.001505
-137700.000000 0.005666
-137640.000000 0.008840
-137580.000000 0.014024
-137520.000000 0.018220
-137460.000000 0.014427
-137400.000000 0.011645
-137340.000000 -0.001126
-137280.000000 -0.003885
-137220.000000 0.000366
-137160.000000 0.005628
-137100.000000 0.002901
-137040.000000 0.005185
-136980.000000 0.008479
-136920.000000 0.000784
-136860.000000 0.005098
-136800.000000 0.011423
-136740.000000 0.016757
-136680.000000 0.012101
-136620.000000 0.007454
-136560.000000 0.002816
-136500.000000 0.000186
-136440.000000 -0.008436
-136380.000000 -0.012049
-136320.000000 -0.006656
-136260.000000 -0.001255
-136200.000000 0.001152
-136140.000000 -0.000436
-136080.000000 -0.000017
-136020.000000 0.001406
-135960.000000 -0.003166
-135900.000000 -0.015735
-135840.000000 -0.020299
-135780.000000 -0.020861
-135720.000000 -0.021420
-135660.000000 -0.014976
-135600.000000 -0.003531
-135540.000000 0.009916
-135480.000000 0.014364
-135420.000000 0.016814
-135360.000000 0.016264
-135300.000000 0.011716
-135240.000000 0.001168
-135180.000000 -0.009378
-135120.000000 -0.016925
-135060.000000 -0.014470
-135000.000000 -0.014015
-134940.000000 -0.005560
-134880.000000 0.007896
-134820.000000 0.014353
-134760.000000 0.012809
-134700.000000 0.012266
-134640.000000 0.015723
-134580.000000 0.009181
-134520.000000 0.001638
-134460.000000 0.000095
-134400.000000 -0.000448
-134340.000000 -0.000991
-134280.000000 -0.006534
-134220.000000 -0.010078
-134160.000000 -0.008622
-134100.000000 -0.009166
-134040.000000 -0.008711
-133980.000000 -0.009257
-133920.000000 -0.003803
-133860.000000 -0.005349
-133800.000000 -0.009895
-133740.000000 -0.011442
-133680.000000 -0.001988
-133620.000000 0.001465
-133560.000000 0.001920
-133500.000000 -0.001626
-133440.000000 -0.002170
-133380.000000 -0.006714
-133320.000000 -0.011256
-133260.000000 -0.008732
-133200.000000 0.004727
-133140.000000 0.004188
-133080.000000 0.003650
-133020.000000 0.003113
-132960.000000 0.004579
-132900.000000 0.003047
-132840.000000 0.000517
-132780.000000 -0.005010
-132720.000000 -0.009534
-132660.000000 -0.009055
-132600.000000 -0.011572
-132540.000000 -0.009086
-132480.000000 -0.005595
-132420.000000 -0.006101
-132360.000000 -0.009603
-132300.000000 -0.011101
-132240.000000 -0.003594
-132180.000000 0.000917
-132120.000000 -0.000568
-132060.000000 0.001952
-132000.000000 0.001477
-131940.000000 -0.001993
-131880.000000 -0.006458
-131820.000000 -0.013918
-131760.000000 -0.013372
-131700.000000 -0.016820
-131640.000000 -0.022259
-131580.000000 -0.020700
-131520.000000 -0.009134
-131460.000000 -0.002561
-131400.000000 0.009017
-131340.000000 0.011602
-131280.000000 0.003194
-131220.000000 -0.010206
-131160.000000 -0.021600
-131100.000000 -0.019985
-131040.000000 -0.011363
-130980.000000 -0.005732
-130920.000000 -0.001092
-130860.000000 0.003557
-130800.000000 0.011215
-130740.000000 0.016883
-130680.000000 0.017561
-130620.000000 0.017249
-130560.000000 0.018948
-130500.000000 0.016658
-130440.000000 0.014379
-130380.000000 0.012112
-130320.000000 0.013858
-130260.000000 0.012616
-130200.000000 0.014387
-130140.000000 0.013171
-130080.000000 0.012968
-130020.000000 0.012778
-129960.000000 0.014602
-129900.000000 0.018440
-129840.000000 0.017292
-129780.000000 0.013158
-129720.000000 0.012037
-129660.000000 0.010930
-129600.000000 0.009837
-129540.000000 0.004758
-129480.000000 0.003692
-129420.000000 0.000639
-129360.000000 0.003600
-129300.000000 0.004574
-129240.000000 0.007561
-129180.000000 0.006561
-129120.000000 0.003574
-129060.000000 -0.008400
-129000.000000 -0.011361
-128940.000000 -0.011309
-128880.000000 -0.011244
-128820.000000 -0.010165
-128760.000000 -0.002073
-128700.000000 0.003032
-128640.000000 0.004150
-128580.000000 -0.000718
-128520.000000 0.000427
-128460.000000 -0.005414
-128400.000000 -0.007242
-128340.000000 -0.009056
-128280.000000 -0.003855
-128220.000000 0.000359
-128160.000000 0.006587
-128100.000000 0.010829
-128040.000000 0.016085
-127980.000000 0.015355
-127920.000000 0.011639
-127860.000000 0.007937
-127800.000000 0.006248
-127740.000000 0.001572
-127680.000000 0.000910
-127620.000000 0.003261
-127560.000000 0.004626
-127500.000000 0.005003
-127440.000000 0.004394
-127380.000000 -0.000203
-127320.000000 -0.001786
-127260.000000 -0.006356
-127200.000000 -0.000913
-127140.000000 0.002542
-127080.000000 -0.002989
-127020.000000 -0.010507
-126960.000000 -0.013013
-126900.000000 -0.010505
-126840.000000 -0.008985
-126780.000000 -0.004450
-126720.000000 -0.002906
-126660.000000 -0.002350
-126600.000000 -0.002782
-126540.000000 -0.003201
-126480.000000 -0.002609
-126420.000000 -0.006006
-126360.000000 -0.012392
-126300.000000 -0.022767
-126240.000000 -0.021133
-126180.000000 -0.011489
-126120.000000 -0.007837
-126060.000000 -0.004176
-126000.000000 -0.001508
-125940.000000 0.001167
-125880.000000 0.001848
-125820.000000 0.002535
-125760.000000 -0.002773
-125700.000000 -0.005077
-125640.000000 -0.006377
-125580.000000 -0.005675
-125520.000000 -0.000969
-125460.000000 0.007738
-125400.000000 0.012447
-125340.000000 0.015157
-125280.000000 0.012867
-125220.000000 0.010578
-125160.000000 0.008289
-125100.000000 0.005999
-125040.000000 0.003709
-124980.000000 0.003419
-124920.000000 0.002128
-124860.000000 -0.002163
-124800.000000 -0.002455
-124740.000000 0.000252
-124680.000000 0.003959
-124620.000000 0.012664
-124560.000000 0.017370
-124500.000000 0.015074
-124440.000000 0.004778
-124380.000000 -0.004518
-124320.000000 -0.009815
-124260.000000 -0.009112
-124200.000000 -0.014409
-124140.000000 -0.013706
-124080.000000 -0.011003
-124020.000000 -0.000299
-123960.000000 0.006405
-123900.000000 0.015110
-123840.000000 0.018817
-123780.000000 0.015524
-123720.000000 0.007233
-123660.000000 0.004916
-123600.000000 -0.001371
-123540.000000 -0.005656
-123480.000000 -0.009938
-123420.000000 -0.006218
-123360.000000 -0.000495
-123300.000000 0.005231
-123240.000000 0.008960
-123180.000000 0.008693
-123120.000000 0.004429
-123060.000000 -0.000832
-123000.000000 -0.005088
-122940.000000 -0.006342
-122880.000000 -0.003591
-122820.000000 -0.005837
-122760.000000 -0.004080
-122700.000000 -0.007318
-122640.000000 -0.008553
-122580.000000 -0.008783
-122520.000000 -0.007010
-122460.000000 -0.004232
-122400.000000 -0.008450
-122340.000000 -0.008664
-122280.000000 -0.011874
-122220.000000 -0.017079
-122160.000000 -0.014280
-122100.000000 -0.012476
-122040.000000 -0.009667
-121980.000000 -0.008854
-121920.000000 -0.011037
-121860.000000 -0.006214
-121800.000000 0.003615
-121740.000000 0.004448
-121680.000000 0.001288
-121620.000000 -0.000867
-121560.000000 -0.006015
-121500.000000 -0.007156
-121440.000000 -0.003291
-121380.000000 -0.002419
-121320.000000 0.005460
-121260.000000 0.013347
-121200.000000 0.015241
-121140.000000 0.013143
-121080.000000 0.006053
-121020.000000 -0.003029
-120960.000000 -0.010102
-120900.000000 -0.013167
-120840.000000 -0.006224
-120780.000000 0.004727
-120720.000000 0.009686
-120660.000000 0.013654
-120600.000000 0.020629
-120540.000000 0.023612
-120480.000000 0.024602
-120420.000000 0.024600
-120360.000000 0.026606
-120300.000000 0.024618
-120240.000000 0.018638
-120180.000000 0.012664
-120120.000000 0.008697
-120060.000000 0.006737
-120000.000000 0.006784
-119940.000000 0.004837
-119880.000000 0.011896
-119820.000000 0.014962
-119760.000000 0.006033
-119700.000000 0.000111
-119640.000000 0.004194
-119580.000000 0.010284
-119520.000000 0.005379
-119460.000000 0.000480
-119400.000000 0.001586
-119340.000000 0.004698
-119220.000000 0.005938
-119160.000000 0.009066
-119100.000000 0.009198
-119040.000000 0.002336
-118980.000000 -0.004522
-118920.000000 -0.005375
-118860.000000 -0.006223
-118800.000000 -0.006067
-118740.000000 -0.000906
-118680.000000 0.005258
-118620.000000 0.011427
-118560.000000 0.004600
-118500.000000 0.003776
-118440.000000 0.005956
-118380.000000 0.007139
-118320.000000 0.003325
-118260.000000 0.007514
-118200.000000 0.007705
-118140.000000 0.002899
-118080.000000 0.003094
-118020.000000 0.004292
-117960.000000 0.004490
-117900.000000 0.007689
-117840.000000 0.008889
-117780.000000 0.008090
-117720.000000 0.011290
-117660.000000 0.014491
-117600.000000 0.007691
-117540.000000 -0.001109
-117480.000000 -0.004909
-117420.000000 -0.009711
-117360.000000 -0.009514
-117300.000000 -0.003318
-117240.000000 -0.001123
-117180.000000 -0.004930
-117120.000000 -0.008738
-117060.000000 -0.012548
-117000.000000 -0.013360
-116940.000000 -0.016174
-116880.000000 -0.017990
-116820.000000 -0.021809
-116760.000000 -0.021630
-116700.000000 -0.025455
-116640.000000 -0.026282
-116580.000000 -0.022113
-116520.000000 -0.015948
-116460.000000 -0.015788
-116400.000000 -0.015632
-116340.000000 -0.022481
-116280.000000 -0.022337
-116220.000000 -0.028199
-116160.000000 -0.033068
-116100.000000 -0.031946
-116040.000000 -0.017832
-115980.000000 -0.008727
-115920.000000 0.001368
-115860.000000 0.004452
-115800.000000 0.005526
-115740.000000 0.002588
-115680.000000 -0.003361
-115620.000000 -0.008323
-115560.000000 -0.017298
-115500.000000 -0.021287
-115440.000000 -0.026289
-115380.000000 -0.030306
-115320.000000 -0.024338
-115260.000000 -0.013384
-115200.000000 -0.002446
-115140.000000 0.005476
-115080.000000 0.006383
-115020.000000 -0.000726
-114960.000000 -0.006851
-114900.000000 -0.013991
-114840.000000 -0.015147
-114780.000000 -0.015319
-114720.000000 -0.014506
-114660.000000 -0.019708
-114600.000000 -0.019925
-114540.000000 -0.014157
-114480.000000 -0.006404
-114420.000000 0.003334
-114360.000000 0.008059
-114300.000000 0.006771
-114240.000000 -0.000531
-114180.000000 -0.004844
-114120.000000 -0.012170
-114060.000000 -0.014507
-114000.000000 -0.015856
-113940.000000 -0.014214
-113880.000000 -0.011584
-113820.000000 -0.004963
-113760.000000 0.001649
-113700.000000 0.007251
-113640.000000 0.005843
-113580.000000 0.003426
-113520.000000 -0.005000
-113460.000000 -0.014434
-113400.000000 -0.021878
-113340.000000 -0.022330
-113280.000000 -0.013790
-113220.000000 -0.004259
-113160.000000 -0.002736
-113100.000000 -0.002222
-113040.000000 0.003285
-112980.000000 0.008783
-112920.000000 0.012274
-112860.000000 0.007757
-112800.000000 0.007232
-112740.000000 0.009699
-112680.000000 0.011159
-112620.000000 0.005611
-112560.000000 0.004057
-112500.000000 0.003495
-112440.000000 0.001926
-112380.000000 0.002351
-112320.000000 0.004769
-112260.000000 0.007181
-112200.000000 0.008587
-112140.000000 0.005986
-112080.000000 0.001380
-112020.000000 0.003768
-111960.000000 0.004151
-111900.000000 -0.000472
-111840.000000 -0.001099
-111780.000000 0.006268
-111720.000000 0.008631
-111660.000000 0.007990
-111600.000000 0.005344
-111540.000000 0.002695
-111480.000000 0.000042
-111420.000000 0.004387
-111360.000000 0.005728
-111300.000000 0.004068
-111240.000000 0.002404
-111180.000000 -0.000261
-111120.000000 -0.002927
-111060.000000 -0.000596
-111000.000000 -0.000265
-110940.000000 0.000064
-110880.000000 0.000392
-110820.000000 -0.005281
-110760.000000 -0.010954
-110700.000000 -0.014628
-110640.000000 -0.016303
-110580.000000 -0.014977
-110520.000000 -0.007652
-110460.000000 -0.002328
-110400.000000 0.000997
-110340.000000 0.006321
-110280.000000 0.004678
-110220.000000 0.007001
-110160.000000 0.003323
-110100.000000 -0.004357
-110040.000000 -0.010037
-109980.000000 -0.013719
-109920.000000 -0.011403
-109860.000000 -0.006089
-109800.000000 -0.000776
-109740.000000 0.002535
-109680.000000 0.008843
-109620.000000 0.010150
-109560.000000 0.013454
-109500.000000 0.009756
-109440.000000 0.007056
-109380.000000 0.002354
-109320.000000 -0.003350
-109260.000000 -0.009057
-109200.000000 -0.004766
-109140.000000 0.002522
-109080.000000 0.007808
-109020.000000 0.009091
-108960.000000 0.011370
-108900.000000 0.011647
-108840.000000 0.004919
-108780.000000 -0.002812
-108720.000000 -0.005547
-108660.000000 -0.003288
-108600.000000 0.000967
-108540.000000 0.005216
-108480.000000 0.010442
-108420.000000 0.013680
-108360.000000 0.015912
-108300.000000 0.006136
-108240.000000 -0.000647
-108180.000000 -0.003439
-108120.000000 -0.004239
-108060.000000 -0.006048
-108000.000000 -0.003867
-107940.000000 -0.003695
-107880.000000 -0.006533
-107820.000000 -0.006381
-107760.000000 -0.006234
-107700.000000 -0.003102
-107640.000000 0.002018
-107580.000000 0.005127
-107520.000000 0.002225
-107460.000000 0.006310
-107400.000000 0.007384
-107340.000000 0.002446
-107280.000000 -0.004505
-107220.000000 -0.007467
-107160.000000 -0.005441
-107100.000000 -0.004428
-107040.000000 -0.003427
-106980.000000 -0.001438
-106920.000000 0.005539
-106860.000000 0.010503
-106800.000000 0.012455
-106740.000000 0.008394
-106680.000000 0.008321
-106620.000000 0.004235
-106560.000000 -0.003863
-106500.000000 -0.009974
-106440.000000 -0.012097
-106380.000000 -0.010233
-106320.000000 -0.006381
-106260.000000 -0.006541
-106200.000000 -0.005714
-106140.000000 -0.004899
-106080.000000 -0.002097
-106020.000000 -0.003307
-105960.000000 0.001471
-105900.000000 0.000236
-105840.000000 0.000988
-105780.000000 -0.010271
-105720.000000 -0.013543
-105660.000000 -0.006828
-105600.000000 0.002875
-105540.000000 0.007566
-105480.000000 0.008245
-105420.000000 0.004911
-105360.000000 -0.001435
-105300.000000 -0.001792
-105240.000000 -0.002162
-105180.000000 0.001456
-105120.000000 0.003062
-105060.000000 0.003656
-105000.000000 0.002238
-104940.000000 0.001809
-104880.000000 0.001368
-104820.000000 -0.001085
-104760.000000 -0.006549
-104700.000000 -0.009024
-104640.000000 -0.017510
-104580.000000 -0.020008
-104520.000000 -0.015517
-104460.000000 -0.009036
-104400.000000 -0.004567
-104340.000000 -0.005108
-104280.000000 -0.003660
-104220.000000 -0.004223
-104160.000000 -0.004797
-104100.000000 -0.009382
-104040.000000 -0.012978
-103980.000000 -0.014584
-103920.000000 -0.019202
-103860.000000 -0.024830
-103800.000000 -0.026470
-103740.000000 -0.022120
-103680.000000 -0.017781
-103620.000000 -0.014453
-103560.000000 -0.010135
-103500.000000 -0.003827
-103440.000000 0.006470
-103380.000000 0.011757
-103320.000000 0.015034
-103260.000000 0.015301
-103200.000000 0.009559
-103140.000000 -0.000193
-103080.000000 -0.005953
-103020.000000 -0.005722
-102960.000000 0.002500
-102900.000000 0.010714
-102840.000000 0.014919
-102780.000000 0.021117
-102720.000000 0.029306
-102660.000000 0.030487
-102600.000000 0.026660
-102540.000000 0.023825
-102480.000000 0.016983
-102420.000000 0.010133
-102360.000000 0.005276
-102300.000000 0.005411
-102240.000000 0.006539
-102180.000000 0.013661
-102120.000000 0.016775
-102060.000000 0.014883
-102000.000000 0.010984
-101940.000000 0.009078
-101880.000000 0.000166
-101820.000000 -0.003753
-101760.000000 -0.003679
-101700.000000 -0.006610
-101640.000000 -0.005549
-101580.000000 -0.006493
-101520.000000 -0.004444
-101460.000000 -0.000401
-101400.000000 0.001636
-101340.000000 0.003667
-101280.000000 0.001691
-101220.000000 -0.000290
-101160.000000 -0.003278
-101100.000000 -0.003271
-101040.000000 -0.001270
-100980.000000 0.001726
-100920.000000 0.002717
-100860.000000 0.001704
-100800.000000 0.000686
-100740.000000 0.008663
-100680.000000 0.012637
-100620.000000 0.017607
-100560.000000 0.016574
-100500.000000 0.009538
-100440.000000 0.000499
-100380.000000 -0.007543
-100320.000000 -0.009586
-100260.000000 -0.007632
-100200.000000 -0.002680
-100140.000000 -0.000730
-100080.000000 0.004219
-100020.000000 0.011167
-99960.000000 0.014113
-99900.000000 0.010058
-99840.000000 0.006002
-99780.000000 0.001945
-99720.000000 -0.005114
-99660.000000 -0.012173
-99600.000000 -0.010233
-99540.000000 -0.002294
-99480.000000 -0.000355
-99420.000000 -0.004417
-99360.000000 -0.011480
-99300.000000 -0.011543
-99240.000000 -0.009607
-99180.000000 -0.007671
-99120.000000 -0.006736
-99060.000000 -0.010801
-99000.000000 -0.016867
-98940.000000 -0.015933
-98880.000000 -0.014999
-98820.000000 -0.007066
-98760.000000 -0.005133
-98700.000000 -0.006201
-98640.000000 -0.007269
-98580.000000 -0.008339
-98520.000000 -0.010408
-98460.000000 -0.007479
-98400.000000 -0.003551
-98340.000000 -0.001624
-98280.000000 0.003302
-98220.000000 0.008226
-98160.000000 0.007149
-98100.000000 0.009070
-98040.000000 0.007989
-97980.000000 0.008907
-97920.000000 0.004822
-97860.000000 0.007734
-97800.000000 0.003644
-97740.000000 0.001551
-97680.000000 -0.000544
-97620.000000 0.004357
-97560.000000 0.008254
-97500.000000 0.011148
-97440.000000 0.009039
-97380.000000 0.007925
-97320.000000 0.007807
-97260.000000 0.007685
-97200.000000 0.007558
-97140.000000 0.004427
-97080.000000 0.002292
-97020.000000 0.001152
-96960.000000 0.001008
-96900.000000 0.000859
-96840.000000 0.002706
-96780.000000 -0.002451
-96720.000000 -0.007612
-96660.000000 -0.009777
-96600.000000 -0.005947
-96540.000000 -0.002120
-96480.000000 0.005703
-96420.000000 0.005521
-96360.000000 0.008337
-96300.000000 0.007148
-96240.000000 0.003956
-96180.000000 0.000761
-96120.000000 0.000563
-96060.000000 0.001362
-96000.000000 0.002159
-95940.000000 0.002952
-95880.000000 0.008743
-95820.000000 0.010532
-95760.000000 0.011318
-95700.000000 0.006102
-95640.000000 0.003884
-95580.000000 -0.003336
-95520.000000 -0.009558
-95460.000000 -0.014782
-95400.000000 -0.010007
-95340.000000 -0.005233
-95280.000000 0.000540
-95220.000000 0.001312
-95160.000000 -0.001917
-95100.000000 -0.005118
-95040.000000 -0.013347
-94980.000000 -0.018577
-94920.000000 -0.021806
-94860.000000 -0.020034
-94800.000000 -0.022262
-94740.000000 -0.022488
-94680.000000 -0.019714
-94620.000000 -0.015938
-94560.000000 -0.014160
-94500.000000 -0.012380
-94440.000000 -0.014597
-94380.000000 -0.015811
-94320.000000 -0.017022
-94260.000000 -0.016229
-94200.000000 -0.014431
-94140.000000 -0.007628
-94080.000000 -0.004821
-94020.000000 -0.002007
-93960.000000 0.002812
-93900.000000 0.000637
-93840.000000 -0.002531
-93780.000000 -0.002693
-93720.000000 -0.000849
-93660.000000 0.003002
-93600.000000 0.007860
-93540.000000 0.013724
-93480.000000 0.013595
-93420.000000 0.009473
-93360.000000 0.000358
-93300.000000 -0.002751
-93240.000000 -0.008852
-93180.000000 -0.011947
-93120.000000 -0.013034
-93060.000000 -0.004115
-93000.000000 -0.000189
-92940.000000 0.004743
-92880.000000 0.004682
-92820.000000 0.008628
-92760.000000 0.004580
-92700.000000 -0.000461
-92640.000000 -0.006495
-92580.000000 -0.005524
-92520.000000 -0.008546
-92460.000000 -0.005562
-92400.000000 -0.002571
-92340.000000 0.005425
-92280.000000 0.007427
-92220.000000 0.009435
-92160.000000 0.007449
-92100.000000 0.007468
-92040.000000 0.005493
-91980.000000 0.005523
-91920.000000 0.003559
-91860.000000 0.009600
-91800.000000 0.014647
-91740.000000 0.012699
-91680.000000 0.006756
-91620.000000 0.000819
-91560.000000 -0.005112
-91500.000000 -0.003038
-91440.000000 -0.001959
-91380.000000 0.000127
-91320.000000 0.003218
-91260.000000 0.003315
-91200.000000 0.004417
-91140.000000 0.009525
-91080.000000 0.011639
-91020.000000 0.009758
-90960.000000 0.004884
-90900.000000 0.004015
-90840.000000 0.004151
-90780.000000 0.005294
-90720.000000 0.004442
-90660.000000 0.009596
-90600.000000 0.010757
-90540.000000 0.008923
-90480.000000 0.010095
-90420.000000 0.013274
-90360.000000 0.008459
-90300.000000 0.005651
-90240.000000 -0.001151
-90180.000000 -0.002947
-90120.000000 -0.003736
-90060.000000 -0.003518
-90000.000000 -0.002294
-89940.000000 0.000937
-89880.000000 0.001175
-89820.000000 0.000419
-89760.000000 0.001670
-89700.000000 0.004927
-89640.000000 0.008191
-89580.000000 0.004462
-89520.000000 -0.002261
-89460.000000 -0.002977
-89400.000000 -0.004687
-89340.000000 -0.010390
-89280.000000 -0.011086
-89220.000000 -0.008775
-89160.000000 -0.007458
-89100.000000 -0.010134
-89040.000000 -0.008804
-88980.000000 -0.006467
-88920.000000 -0.001125
-88860.000000 -0.002776
-88800.000000 -0.007422
-88740.000000 -0.011062
-88680.000000 -0.012697
-88620.000000 -0.012326
-88560.000000 -0.011950
-88500.000000 -0.007568
-88440.000000 -0.002182
-88380.000000 0.000209
-88320.000000 0.000605
-88260.000000 0.001005
-88200.000000 0.000409
-88140.000000 -0.004181
-88080.000000 -0.008768
-88020.000000 -0.009349
-87960.000000 -0.007926
-87900.000000 -0.007499
-87840.000000 -0.006066
-87780.000000 -0.004629
-87720.000000 -0.004188
-87660.000000 -0.004742
-87600.000000 -0.004291
-87540.000000 0.000165
-87480.000000 -0.005375
-87420.000000 -0.008911
-87360.000000 -0.008442
-87300.000000 -0.004968
-87240.000000 -0.001490
-87180.000000 -0.000007
-87120.000000 0.001481
-87060.000000 0.004974
-87000.000000 0.010473
-86940.000000 0.011976
-86880.000000 0.016485
-86820.000000 0.010999
-86760.000000 0.002519
-86700.000000 -0.006955
-86640.000000 -0.013424
-86580.000000 -0.014886
-86520.000000 -0.015342
-86460.000000 -0.012791
-86400.000000 -0.004234
-86340.000000 0.005330
-86280.000000 0.010901
-86220.000000 0.013479
-86160.000000 0.012064
-86100.000000 0.004657
-86040.000000 0.001258
-85980.000000 -0.000133
-85920.000000 0.000485
-85860.000000 0.000111
-85800.000000 -0.001254
-85740.000000 -0.000609
-85680.000000 0.002046
-85620.000000 0.002711
-85560.000000 0.001388
-85500.000000 0.003076
-85440.000000 0.004775
-85380.000000 0.005488
-85320.000000 0.009213
-85260.000000 0.009951
-85200.000000 0.012703
-85140.000000 0.015469
-85080.000000 0.014249
-85020.000000 0.007044
-84960.000000 0.002854
-84900.000000 -0.002321
-84840.000000 -0.002480
-84780.000000 -0.000623
-84720.000000 0.000251
-84660.000000 -0.001860
-84600.000000 -0.001953
-84540.000000 -0.001029
-84480.000000 0.007912
-84420.000000 0.009870
-84360.000000 0.005846
-84300.000000 0.001840
-84240.000000 0.000851
-84180.000000 -0.001119
-84120.000000 -0.001071
-84060.000000 -0.005004
-84000.000000 -0.007919
-83940.000000 -0.010815
-83880.000000 -0.010693
-83820.000000 -0.008552
-83760.000000 -0.001393
-83700.000000 0.000784
-83640.000000 0.001980
-83580.000000 0.001194
-83520.000000 0.000426
-83460.000000 0.002675
-83400.000000 0.006942
-83340.000000 0.010226
-83280.000000 0.015526
-83220.000000 0.017843
-83160.000000 0.017175
-83100.000000 0.010523
-83040.000000 0.003886
-82980.000000 -0.000737
-82920.000000 -0.002344
-82860.000000 -0.000938
-82800.000000 0.000483
-82740.000000 0.001917
-82680.000000 0.001364
-82620.000000 0.000825
-82560.000000 -0.001701
-82500.000000 0.001784
-82440.000000 0.005283
-82380.000000 0.009792
-82320.000000 0.009314
-82260.000000 0.007846
-82200.000000 0.003390
-82140.000000 0.002944
-82080.000000 0.003508
-82020.000000 0.003082
-81960.000000 0.004666
-81900.000000 0.004259
-81840.000000 0.000862
-81780.000000 -0.001526
-81720.000000 -0.000906
-81660.000000 -0.000278
-81600.000000 0.002358
-81540.000000 0.005002
-81480.000000 0.005652
-81420.000000 0.006310
-81360.000000 0.003974
-81300.000000 0.001645
-81240.000000 0.000321
-81180.000000 -0.001997
-81120.000000 -0.005310
-81060.000000 -0.004618
-81000.000000 0.000079
-80940.000000 0.003779
-80880.000000 0.007483
-80820.000000 0.008191
-80760.000000 0.009902
-80700.000000 0.007615
-80640.000000 0.001331
-80580.000000 -0.003950
-80520.000000 -0.006229
-80460.000000 -0.008506
-80400.000000 -0.010780
-80340.000000 -0.009052
-80280.000000 -0.004322
-80220.000000 -0.000590
-80160.000000 -0.000856
-80100.000000 -0.001120
-80040.000000 -0.003382
-79980.000000 -0.007641
-79920.000000 -0.011899
-79860.000000 -0.013154
-79800.000000 -0.014408
-79740.000000 -0.013659
-79680.000000 -0.011908
-79620.000000 -0.009156
-79560.000000 -0.009401
-79500.000000 -0.010644
-79440.000000 -0.010885
-79380.000000 -0.008125
-79320.000000 -0.005363
-79260.000000 -0.002599
-79200.000000 -0.000834
-79140.000000 0.001932
-79080.000000 0.002699
-79020.000000 -0.001587
-78960.000000 -0.007818
-78900.000000 -0.011049
-78840.000000 -0.012334
-78780.000000 -0.011565
-78720.000000 -0.010796
-78660.000000 -0.007027
-78600.000000 -0.004259
-78540.000000 -0.004492
-78480.000000 -0.000726
-78420.000000 0.004039
-78360.000000 0.004803
-78300.000000 0.003565
-78240.000000 0.004325
-78180.000000 0.005084
-78120.000000 0.002841
-78060.000000 -0.000403
-78000.000000 -0.004650
-77940.000000 -0.007898
-77880.000000 -0.007148
-77820.000000 -0.006400
-77760.000000 -0.008654
-77700.000000 -0.004910
-77640.000000 -0.004168
-77580.000000 -0.002427
-77520.000000 -0.000689
-77460.000000 0.004048
-77400.000000 0.005784
-77340.000000 0.004519
-77280.000000 0.007252
-77220.000000 0.013985
-77160.000000 0.013718
-77100.000000 0.008450
-77040.000000 0.003183
-76980.000000 0.003916
-76920.000000 0.004650
-76860.000000 0.005386
-76800.000000 0.008122
-76740.000000 0.009860
-76680.000000 0.007600
-76620.000000 0.006342
-76560.000000 0.004086
-76500.000000 0.002834
-76440.000000 -0.000416
-76380.000000 -0.003662
-76320.000000 -0.002904
-76260.000000 -0.004141
-76200.000000 -0.006375
-76140.000000 -0.006603
-76080.000000 -0.006826
-76020.000000 -0.008045
-75960.000000 -0.011257
-75900.000000 -0.013463
-75840.000000 -0.010664
-75780.000000 -0.003858
-75720.000000 0.002955
-75660.000000 0.003775
-75600.000000 0.006603
-75540.000000 0.007438
-75480.000000 0.008281
-75420.000000 0.008133
-75360.000000 0.007994
-75300.000000 0.003865
-75240.000000 -0.005255
-75180.000000 -0.010365
-75120.000000 -0.007463
-75060.000000 -0.000551
-75000.000000 0.005372
-74940.000000 0.008307
-74880.000000 0.007254
-74820.000000 0.005212
-74760.000000 0.005183
-74700.000000 0.006166
-74640.000000 0.005161
-74580.000000 0.003168
-74520.000000 -0.003813
-74460.000000 -0.009781
-74400.000000 -0.011738
-74340.000000 -0.006682
-74280.000000 -0.004615
-74220.000000 0.001464
-74160.000000 0.006555
-74100.000000 0.010657
-74040.000000 0.008771
-73980.000000 0.004896
-73920.000000 0.001033
-73860.000000 -0.001819
-73800.000000 -0.009660
-73740.000000 -0.010490
-73680.000000 -0.010309
-73620.000000 -0.011118
-73560.000000 -0.008916
-73500.000000 -0.002703
-73440.000000 0.004520
-73380.000000 0.006752
-73320.000000 0.009993
-73260.000000 0.013244
-73200.000000 0.014503
-73140.000000 0.010770
-73080.000000 0.006045
-73020.000000 0.005328
-72960.000000 0.003618
-72900.000000 -0.000084
-72840.000000 0.001220
-72780.000000 0.006532
-72720.000000 0.012850
-72660.000000 0.015174
-72600.000000 0.012505
-72540.000000 0.013841
-72480.000000 0.015182
-72420.000000 0.015528
-72360.000000 0.013878
-72300.000000 0.014232
-72240.000000 0.015590
-72180.000000 0.013951
-72120.000000 0.011315
-72060.000000 0.010681
-72000.000000 0.005048
-71940.000000 0.003415
-71880.000000 0.002783
-71820.000000 0.005151
-71760.000000 0.002518
-71700.000000 0.001883
-71640.000000 -0.001754
-71580.000000 -0.005393
-71400.000000 -0.000334
-71340.000000 0.001009
-71220.000000 -0.000322
-71160.000000 -0.002998
-71100.000000 -0.001681
-71040.000000 -0.004373
-70980.000000 -0.006073
-70920.000000 -0.004783
-70860.000000 -0.002503
-70800.000000 0.000767
-70740.000000 0.001027
-70680.000000 0.004274
-70620.000000 0.003510
-70560.000000 0.002733
-70500.000000 -0.003056
-70440.000000 -0.002858
-70380.000000 -0.002674
-70320.000000 -0.002503
-70260.000000 0.000655
-70200.000000 0.002798
-70140.000000 0.003928
-70080.000000 0.004044
-70020.000000 -0.002854
-69960.000000 -0.006767
-69900.000000 -0.010694
-69840.000000 -0.011635
-69780.000000 -0.010592
-69720.000000 -0.007563
-69660.000000 -0.005549
-69600.000000 -0.004550
-69540.000000 -0.007567
-69480.000000 -0.008600
-69420.000000 -0.008648
-69360.000000 -0.007713
-69300.000000 -0.005793
-69240.000000 -0.004889
-69180.000000 -0.006002
-69120.000000 -0.011131
-69060.000000 -0.011276
-69000.000000 -0.012438
-68940.000000 -0.012616
-68880.000000 -0.009810
-68820.000000 -0.008021
-68760.000000 -0.006247
-68700.000000 -0.005490
-68640.000000 -0.003749
-68580.000000 -0.005024
-68520.000000 -0.003315
-68460.000000 -0.003622
-68400.000000 -0.003945
-68340.000000 -0.010284
-68280.000000 -0.007639
-68220.000000 -0.007010
-68160.000000 -0.001396
-68100.000000 0.001201
-68040.000000 0.002782
-67980.000000 0.003348
-67920.000000 -0.000102
-67860.000000 0.002432
-67800.000000 0.002951
-67740.000000 0.001454
-67680.000000 -0.003058
-67620.000000 -0.004585
-67560.000000 -0.006127
-67500.000000 -0.008683
-67440.000000 -0.010254
-67380.000000 -0.007839
-67320.000000 -0.009438
-67260.000000 -0.008050
-67200.000000 -0.008676
-67140.000000 -0.010315
-67080.000000 -0.015967
-67020.000000 -0.015631
-66960.000000 -0.015307
-66900.000000 -0.012994
-66840.000000 -0.006692
-66780.000000 -0.006401
-66720.000000 -0.005120
-66660.000000 -0.004849
-66600.000000 -0.002587
-66540.000000 -0.002334
-66480.000000 0.002911
-66420.000000 0.007148
-66360.000000 0.010378
-66300.000000 0.010601
-66240.000000 0.008818
-66180.000000 0.011029
-66120.000000 0.009234
-66060.000000 0.013434
-66000.000000 0.015629
-65940.000000 0.017819
-65880.000000 0.015005
-65820.000000 0.011187
-65760.000000 0.010365
-65700.000000 0.008539
-65640.000000 0.006709
-65580.000000 0.006875
-65520.000000 0.004038
-65460.000000 0.004198
-65400.000000 0.005354
-65340.000000 0.004507
-65280.000000 0.001657
-65220.000000 0.006803
-65160.000000 0.008947
-65100.000000 0.011087
-65040.000000 0.009224
-64980.000000 0.010357
-64920.000000 0.006488
-64860.000000 0.003615
-64800.000000 0.003740
-64740.000000 0.007862
-64680.000000 0.010980
-64620.000000 0.013096
-64560.000000 0.010208
-64500.000000 0.009318
-64440.000000 0.008424
-64380.000000 0.008528
-64320.000000 0.007628
-64260.000000 0.005725
-64200.000000 0.004819
-64140.000000 -0.000090
-64080.000000 -0.005003
-64020.000000 -0.005919
-63960.000000 -0.002838
-63900.000000 -0.000817
-63840.000000 0.004261
-63780.000000 0.007336
-63720.000000 0.007362
-63660.000000 0.005435
-63600.000000 0.004505
-63540.000000 0.001572
-63480.000000 -0.004363
-63420.000000 -0.005301
-63360.000000 -0.007242
-63300.000000 -0.007186
-63240.000000 -0.006132
-63180.000000 -0.004064
-63120.000000 -0.006019
-63060.000000 -0.001977
-63000.000000 0.002061
-62940.000000 0.003096
-62880.000000 0.002128
-62820.000000 0.005157
-62760.000000 0.005181
-62700.000000 0.001202
-62640.000000 -0.001783
-62580.000000 -0.003773
-62520.000000 -0.001767
-62460.000000 0.002235
-62400.000000 -0.001768
-62340.000000 -0.003776
-62280.000000 -0.002790
-62220.000000 -0.001808
-62160.000000 -0.002832
-62100.000000 -0.002861
-62040.000000 -0.004897
-61980.000000 -0.005938
-61920.000000 -0.007986
-61860.000000 -0.009041
-61800.000000 -0.012102
-61740.000000 -0.013171
-61680.000000 -0.015248
-61620.000000 -0.014333
-61560.000000 -0.013426
-61500.000000 -0.011528
-61440.000000 -0.009639
-61380.000000 -0.010759
-61320.000000 -0.009890
-61260.000000 -0.007030
-61200.000000 -0.003182
-61140.000000 -0.001344
-61080.000000 0.002482
-61020.000000 0.007297
-60960.000000 0.008100
-60900.000000 0.003891
-60840.000000 0.002670
-60780.000000 0.000437
-60720.000000 -0.001809
-60660.000000 -0.002068
-60600.000000 -0.001339
-60540.000000 0.002376
-60480.000000 0.008079
-60420.000000 0.010770
-60360.000000 0.009447
-60300.000000 0.007111
-60240.000000 0.001762
-60180.000000 -0.004599
-60120.000000 -0.006974
-60060.000000 -0.006361
-60000.000000 -0.008762
-59940.000000 -0.006175
-59880.000000 -0.003602
-59820.000000 0.000959
-59760.000000 0.003507
-59700.000000 0.006041
-59640.000000 0.004563
-59580.000000 0.001072
-59520.000000 -0.001432
-59460.000000 -0.002949
-59400.000000 -0.004479
-59340.000000 -0.004021
-59280.000000 -0.002576
-59220.000000 0.002857
-59160.000000 0.008278
-59100.000000 0.014687
-59040.000000 0.020084
-58980.000000 0.023469
-58920.000000 0.021843
-58860.000000 0.017205
-58800.000000 0.009556
-58740.000000 0.005896
-58680.000000 0.001224
-58620.000000 -0.000459
-58560.000000 -0.000153
-58500.000000 -0.000857
-58440.000000 -0.001573
-58380.000000 -0.002299
-58320.000000 -0.000036
-58260.000000 0.003218
-58200.000000 0.004461
-58140.000000 0.001695
-58080.000000 -0.001081
-58020.000000 0.000134
-57960.000000 -0.000659
-57900.000000 -0.002461
-57840.000000 -0.004271
-57780.000000 -0.007090
-57720.000000 -0.009915
-57660.000000 -0.009748
-57600.000000 -0.005588
-57540.000000 -0.000435
-57480.000000 0.003711
-57420.000000 -0.000149
-57360.000000 -0.003015
-57300.000000 -0.003887
-57240.000000 -0.003765
-57180.000000 -0.004649
-57120.000000 -0.004537
-57060.000000 -0.004432
-57000.000000 -0.002331
-56940.000000 -0.003235
-56880.000000 -0.004145
-56820.000000 -0.007059
-56760.000000 -0.007978
-56700.000000 -0.009902
-56640.000000 -0.011830
-56580.000000 -0.009763
-56520.000000 -0.004701
-56460.000000 -0.002643
-56400.000000 0.001410
-56340.000000 0.004459
-56280.000000 0.007504
-56220.000000 0.006544
-56160.000000 0.007580
-56100.000000 0.009611
-56040.000000 0.009638
-55980.000000 0.005660
-55920.000000 0.002678
-55860.000000 0.000691
-55800.000000 0.002700
-55740.000000 0.004704
-55620.000000 0.008700
-55560.000000 0.010692
-55500.000000 0.006680
-55440.000000 0.001663
-55380.000000 -0.000358
-55320.000000 -0.001383
-55260.000000 -0.001412
-55200.000000 -0.002445
-55020.000000 0.002428
-54960.000000 0.004377
-54900.000000 0.005322
-54840.000000 0.003262
-54780.000000 0.002198
-54720.000000 -0.003871
-54660.000000 -0.005945
-54600.000000 -0.006023
-54540.000000 -0.009106
-54480.000000 -0.009193
-54420.000000 -0.006285
-54360.000000 -0.002381
-54300.000000 -0.000481
-54240.000000 -0.000585
-54180.000000 -0.002694
-54120.000000 -0.005806
-54060.000000 -0.005921
-54000.000000 -0.006039
-53940.000000 -0.004161
-53880.000000 -0.002285
-53820.000000 -0.000412
-53760.000000 -0.000542
-53700.000000 0.006327
-53640.000000 0.008193
-53580.000000 0.010057
-53520.000000 0.011920
-53460.000000 0.012781
-53400.000000 0.014640
-53340.000000 0.013497
-53280.000000 0.012353
-53220.000000 0.012208
-53160.000000 0.010061
-53100.000000 0.010913
-53040.000000 0.011763
-52980.000000 0.012612
-52920.000000 0.013461
-52860.000000 0.014308
-52800.000000 0.009154
-52740.000000 0.006000
-52680.000000 0.001844
-52620.000000 -0.003311
-52560.000000 -0.009468
-52500.000000 -0.007625
-52440.000000 -0.006782
-52380.000000 -0.006940
-52320.000000 -0.007097
-52260.000000 -0.008255
-52200.000000 -0.005412
-52140.000000 -0.003569
-52080.000000 -0.005725
-52020.000000 -0.008881
-51960.000000 -0.013036
-51900.000000 -0.017189
-51840.000000 -0.020342
-51780.000000 -0.018493
-51720.000000 -0.016642
-51660.000000 -0.013790
-51600.000000 -0.012935
-51540.000000 -0.009079
-51480.000000 -0.002220
-51420.000000 0.000641
-51360.000000 0.000505
-51300.000000 -0.001628
-51240.000000 -0.002758
-51180.000000 -0.003886
-51120.000000 -0.001011
-51060.000000 -0.001133
-51000.000000 -0.002252
-50940.000000 -0.003368
-50880.000000 -0.002482
-50820.000000 -0.000592
-50760.000000 0.003300
-50700.000000 0.006194
-50640.000000 0.008090
-50580.000000 0.006989
-50520.000000 0.004889
-50460.000000 0.000792
-50400.000000 -0.001304
-50340.000000 -0.003398
-50280.000000 -0.003491
-50220.000000 -0.001582
-50160.000000 0.000328
-50100.000000 0.006239
-50040.000000 0.007152
-49980.000000 0.007066
-49920.000000 0.004982
-49860.000000 0.002899
-49800.000000 0.001817
-49740.000000 0.001737
-49680.000000 -0.000341
-49620.000000 0.000582
-49560.000000 0.000507
-49500.000000 0.000435
-49440.000000 -0.000636
-49380.000000 0.000296
-49320.000000 -0.000769
-49260.000000 -0.000832
-49200.000000 -0.000892
-49140.000000 -0.001948
-49080.000000 -0.001001
-49020.000000 -0.000050
-48960.000000 0.000905
-48900.000000 0.001864
-48840.000000 -0.001173
-48780.000000 -0.003206
-48720.000000 -0.004234
-48660.000000 -0.006257
-48600.000000 -0.006275
-48540.000000 -0.004289
-48480.000000 -0.003297
-48420.000000 0.000700
-48360.000000 0.005703
-48300.000000 0.006711
-48240.000000 0.006725
-48180.000000 0.007745
-48120.000000 0.007771
-48060.000000 0.003801
-48000.000000 0.001838
-47940.000000 -0.000119
-47880.000000 -0.000070
-47820.000000 0.002987
-47760.000000 0.005050
-47700.000000 0.004120
-47640.000000 0.003198
-47580.000000 -0.000717
-47520.000000 -0.000644
-47460.000000 0.000456
-47400.000000 0.000564
-47340.000000 -0.000320
-47280.000000 -0.003194
-47220.000000 -0.004060
-47160.000000 -0.006917
-47100.000000 -0.005764
-47040.000000 -0.002602
-46980.000000 0.000571
-46920.000000 0.002753
-46860.000000 0.004946
-46800.000000 0.005149
-46740.000000 0.003363
-46680.000000 0.000588
-46620.000000 -0.000177
-46560.000000 -0.000930
-46500.000000 -0.001673
-46440.000000 0.001596
-46380.000000 0.001876
-46320.000000 0.001166
-46260.000000 0.002468
-46200.000000 0.001781
-46140.000000 0.002105
-46080.000000 0.000440
-46020.000000 -0.003214
-45960.000000 -0.004857
-45900.000000 -0.006490
-45840.000000 -0.004112
-45780.000000 -0.002724
-45720.000000 -0.000325
-45660.000000 0.002084
-45600.000000 -0.000496
-45540.000000 -0.007067
-45480.000000 -0.009628
-45420.000000 -0.009179
-45360.000000 -0.007720
-45300.000000 -0.007252
-45240.000000 -0.007774
-45180.000000 -0.007287
-45120.000000 -0.008791
-45060.000000 -0.008285
-45000.000000 -0.004770
-44940.000000 -0.002246
-44880.000000 0.002287
-44820.000000 0.005829
-44760.000000 0.006380
-44700.000000 0.010939
-44640.000000 0.013508
-44580.000000 0.014085
-44520.000000 0.012671
-44460.000000 0.010265
-44400.000000 0.010867
-44340.000000 0.011477
-44280.000000 0.013095
-44220.000000 0.015721
-44160.000000 0.016354
-44100.000000 0.018995
-44040.000000 0.016643
-43980.000000 0.013298
-43920.000000 0.012961
-43860.000000 0.010630
-43800.000000 0.008306
-43740.000000 0.006989
-43680.000000 0.008679
-43620.000000 0.008375
-43560.000000 0.010077
-43500.000000 0.008787
-43440.000000 0.002502
-43380.000000 -0.003776
-43320.000000 -0.006048
-43260.000000 -0.004313
-43200.000000 -0.003572
-43140.000000 -0.001824
-43080.000000 -0.003070
-43020.000000 -0.003309
-42960.000000 -0.005541
-42900.000000 -0.004766
-42840.000000 -0.004985
-42780.000000 -0.004196
-42720.000000 -0.004400
-42660.000000 -0.007596
-42600.000000 -0.010785
-42540.000000 -0.009966
-42480.000000 -0.009139
-42420.000000 -0.009304
-42360.000000 -0.004461
-42300.000000 -0.001610
-42240.000000 0.000249
-42180.000000 0.000117
-42120.000000 -0.000006
-42060.000000 -0.001120
-42000.000000 -0.003226
-41940.000000 -0.006322
-41880.000000 -0.006410
-41820.000000 -0.008488
-41760.000000 -0.010557
-41700.000000 -0.009617
-41640.000000 -0.007668
-41580.000000 -0.009709
-41520.000000 -0.008741
-41460.000000 -0.002764
-41400.000000 0.002223
-41340.000000 0.005220
-41280.000000 0.005226
-41220.000000 0.003242
-41160.000000 0.003267
-41100.000000 0.003303
-41040.000000 0.004348
-40980.000000 0.005403
-40920.000000 0.005469
-40860.000000 0.003544
-40800.000000 -0.001370
-40740.000000 -0.005274
-40680.000000 -0.004167
-40620.000000 -0.004050
-40560.000000 -0.003923
-40500.000000 -0.000784
-40440.000000 0.003365
-40380.000000 0.004524
-40320.000000 0.003695
-40260.000000 0.000876
-40200.000000 0.000068
-40140.000000 -0.006728
-40080.000000 -0.008514
-40020.000000 -0.008289
-39960.000000 -0.006053
-39900.000000 -0.003806
-39840.000000 -0.001548
-39780.000000 0.000721
-39720.000000 0.001001
-39660.000000 0.000292
-39600.000000 -0.002406
-39540.000000 -0.000094
-39480.000000 -0.001770
-39420.000000 -0.001436
-39360.000000 -0.002090
-39300.000000 -0.003734
-39240.000000 0.002632
-39180.000000 0.002010
-39120.000000 -0.000603
-39060.000000 0.000796
-39000.000000 -0.000795
-38940.000000 -0.000376
-38880.000000 0.003054
-38820.000000 0.007495
-38760.000000 0.007946
-38700.000000 0.006408
-38640.000000 0.008880
-38580.000000 0.012363
-38520.000000 0.017856
-38460.000000 0.017361
-38400.000000 0.017876
-38340.000000 0.018402
-38280.000000 0.018940
-38220.000000 0.015488
-38160.000000 0.012048
-38100.000000 0.011619
-38040.000000 0.013202
-37980.000000 0.011797
-37920.000000 0.013404
-37860.000000 0.015023
-37800.000000 0.015654
-37740.000000 0.015298
-37680.000000 0.008954
-37620.000000 0.007623
-37560.000000 0.003304
-37500.000000 0.000998
-37440.000000 0.000705
-37380.000000 -0.003575
-37320.000000 -0.004842
-37260.000000 -0.008096
-37200.000000 -0.008337
-37140.000000 -0.006566
-37080.000000 -0.002781
-37020.000000 -0.005984
-36960.000000 -0.006174
-36900.000000 -0.004351
-36840.000000 -0.003516
-36780.000000 -0.002668
-36720.000000 0.000192
-36660.000000 0.002084
-36600.000000 0.004967
-36540.000000 0.000861
-36480.000000 -0.000233
-36420.000000 -0.003316
-36360.000000 -0.004388
-36300.000000 -0.005450
-36240.000000 -0.006501
-36180.000000 -0.005542
-36120.000000 -0.002573
-36060.000000 -0.001594
-36000.000000 0.000394
-35940.000000 0.005392
-35880.000000 0.005398
-35820.000000 0.003412
-35760.000000 0.000435
-35700.000000 -0.001533
-35640.000000 -0.001494
-35580.000000 -0.000448
-35520.000000 0.000607
-35460.000000 0.000668
-35400.000000 0.001737
-35340.000000 0.001813
-35280.000000 0.001895
-35220.000000 0.001984
-35160.000000 0.001080
-35100.000000 0.001181
-35040.000000 0.002289
-34980.000000 0.002402
-34920.000000 0.003521
-34860.000000 0.000646
-34800.000000 -0.002224
-34740.000000 -0.005088
-34680.000000 -0.008948
-34620.000000 -0.011803
-34560.000000 -0.010652
-34500.000000 -0.012497
-34440.000000 -0.012337
-34380.000000 -0.010173
-34320.000000 -0.008004
-34260.000000 -0.007831
-34200.000000 -0.005653
-34140.000000 -0.003472
-34080.000000 -0.001286
-34020.000000 -0.000097
-33960.000000 -0.000904
-33900.000000 -0.000707
-33840.000000 0.000493
-33780.000000 0.002697
-33720.000000 0.002903
-33660.000000 0.005112
-33600.000000 0.009323
-33540.000000 0.009536
-33480.000000 0.009752
-33420.000000 0.008969
-33360.000000 0.007187
-33300.000000 0.006407
-33240.000000 0.005628
-33180.000000 0.005850
-33120.000000 0.005073
-33060.000000 0.003297
-33000.000000 0.002521
-32940.000000 0.002746
-32880.000000 0.001972
-32820.000000 0.001198
-32760.000000 0.000424
-32700.000000 -0.000350
-32640.000000 -0.002124
-32580.000000 -0.002897
-32520.000000 -0.003670
-32460.000000 -0.002443
-32400.000000 -0.003216
-32340.000000 -0.002988
-32280.000000 -0.002760
-32220.000000 -0.000531
-32160.000000 0.001698
-32100.000000 0.001928
-32040.000000 -0.000841
-31980.000000 -0.000609
-31920.000000 -0.001377
-31860.000000 -0.003143
-31800.000000 -0.002909
-31740.000000 -0.001673
-31680.000000 -0.001435
-31620.000000 -0.001196
-31560.000000 -0.000955
-31500.000000 -0.000712
-31440.000000 0.000532
-31380.000000 -0.000221
-31320.000000 -0.002971
-31260.000000 -0.004719
-31200.000000 -0.005465
-31140.000000 -0.003208
-31080.000000 -0.000949
-31020.000000 -0.000687
-30960.000000 -0.002423
-30900.000000 -0.003156
-30840.000000 -0.003887
-30780.000000 -0.000615
-30720.000000 0.001658
-30660.000000 0.002934
-30600.000000 -0.000788
-30540.000000 -0.007508
-30480.000000 -0.008226
-30420.000000 -0.004942
-30360.000000 -0.002658
-30300.000000 -0.001371
-30240.000000 -0.002084
-30180.000000 0.002204
-30120.000000 0.004492
-30060.000000 0.004781
-30000.000000 0.003070
-29940.000000 0.002359
-29880.000000 0.002648
-29820.000000 0.004936
-29760.000000 0.007224
-29700.000000 0.008511
-29640.000000 0.009796
-29580.000000 0.008081
-29520.000000 0.006365
-29460.000000 0.003647
-29400.000000 0.000928
-29340.000000 0.000207
-29280.000000 -0.001515
-29220.000000 -0.002239
-29100.000000 0.000306
-29040.000000 0.003576
-28980.000000 0.007843
-28920.000000 0.009108
-28860.000000 0.007370
-28800.000000 0.004630
-28740.000000 0.001888
-28680.000000 -0.000857
-28620.000000 -0.002604
-28560.000000 -0.004354
-28500.000000 -0.007106
-28440.000000 -0.004862
-28380.000000 -0.004619
-28320.000000 -0.003380
-28260.000000 -0.000144
-28200.000000 0.000089
-28140.000000 -0.000681
-28080.000000 -0.001454
-28020.000000 -0.001230
-27960.000000 -0.001010
-27900.000000 -0.000792
-27840.000000 -0.001578
-27780.000000 -0.002368
-27720.000000 -0.002161
-27660.000000 -0.001957
-27600.000000 -0.002758
-27540.000000 -0.001561
-27480.000000 -0.001369
-27420.000000 -0.001180
-27360.000000 0.001005
-27300.000000 0.002186
-27240.000000 0.004363
-27180.000000 0.002536
-27120.000000 0.000705
-27060.000000 -0.000130
-27000.000000 0.000031
-26940.000000 0.000188
-26880.000000 0.000341
-26820.000000 0.005489
-26760.000000 0.007633
-26700.000000 0.006772
-26640.000000 0.006906
-26580.000000 0.005035
-26520.000000 0.002159
-26460.000000 -0.000722
-26400.000000 -0.004608
-26340.000000 -0.007499
-26280.000000 -0.006397
-26220.000000 -0.004300
-26160.000000 -0.002209
-26100.000000 -0.000125
-26040.000000 0.000953
-25980.000000 0.001023
-25920.000000 0.003087
-25860.000000 0.004144
-25800.000000 0.004192
-25740.000000 0.003233
-25680.000000 -0.000734
-25620.000000 -0.003710
-25560.000000 -0.004695
-25500.000000 -0.004688
-25440.000000 -0.006691
-25380.000000 -0.005703
-25320.000000 -0.004725
-25260.000000 -0.001756
-25200.000000 0.002202
-25140.000000 0.002150
-25080.000000 0.003088
-25020.000000 0.003015
-24960.000000 0.000931
-24900.000000 -0.003164
-24840.000000 -0.005269
-24780.000000 -0.008385
-24720.000000 -0.013513
-24660.000000 -0.014651
-24600.000000 -0.011801
-24540.000000 -0.008962
-24480.000000 -0.004134
-24420.000000 -0.000318
-24360.000000 0.004486
-24300.000000 0.006279
-24240.000000 0.004060
-24180.000000 -0.000171
-24120.000000 -0.000414
-24060.000000 -0.000669
-24000.000000 0.000064
-23940.000000 0.000786
-23880.000000 0.003495
-23820.000000 0.005192
-23760.000000 0.006877
-23700.000000 0.005551
-23640.000000 0.007212
-23580.000000 0.006861
-23520.000000 0.004499
-23460.000000 0.002125
-23400.000000 0.000739
-23340.000000 0.002341
-23280.000000 0.001933
-23220.000000 0.002513
-23160.000000 0.003082
-23100.000000 0.003640
-23040.000000 0.001187
-22980.000000 -0.001277
-22920.000000 -0.003751
-22860.000000 -0.004235
-22800.000000 -0.005729
-22740.000000 -0.007233
-22680.000000 -0.007748
-22620.000000 -0.008272
-22560.000000 -0.009805
-22500.000000 -0.011348
-22440.000000 -0.011900
-22380.000000 -0.009461
-22320.000000 -0.006031
-22260.000000 -0.005610
-22200.000000 -0.005198
-22140.000000 -0.002795
-22080.000000 -0.002400
-22020.000000 -0.003014
-21960.000000 -0.004637
-21900.000000 -0.009268
-21840.000000 -0.011907
-21780.000000 -0.010554
-21720.000000 -0.006209
-21660.000000 -0.000872
-21600.000000 0.003457
-21540.000000 0.003779
-21480.000000 0.001094
-21420.000000 0.001400
-21360.000000 0.000700
-21300.000000 0.000992
-21240.000000 -0.001723
-21180.000000 -0.005446
-21120.000000 -0.006175
-21060.000000 -0.003911
-21000.000000 0.001346
-20940.000000 0.005597
-20880.000000 0.009841
-20820.000000 0.009078
-20760.000000 0.006309
-20700.000000 0.003533
-20640.000000 0.002750
-20580.000000 0.003961
-20520.000000 0.005166
-20460.000000 0.004364
-20400.000000 0.005555
-20340.000000 0.006741
-20280.000000 0.004919
-20220.000000 0.002092
-20160.000000 0.000257
-20100.000000 0.001416
-20040.000000 0.003569
-19980.000000 0.005715
-19920.000000 0.005855
-19860.000000 0.006988
-19800.000000 0.008114
-19740.000000 0.006234
-19680.000000 0.001347
-19620.000000 -0.002546
-19560.000000 -0.004446
-19500.000000 -0.003353
-19440.000000 -0.001266
-19380.000000 -0.000185
-19320.000000 -0.000112
-19260.000000 0.001955
-19200.000000 0.003016
-19140.000000 0.004069
-19080.000000 0.004116
-19020.000000 0.003156
-18960.000000 0.001189
-18900.000000 0.002215
-18840.000000 0.002234
-18780.000000 0.002246
-18720.000000 0.003251
-18660.000000 0.002249
-18600.000000 0.004239
-18540.000000 0.006223
-18480.000000 0.006199
-18420.000000 0.004167
-18360.000000 0.001128
-18300.000000 -0.001919
-18240.000000 -0.004974
-18180.000000 -0.006037
-18120.000000 -0.004108
-18060.000000 -0.003188
-18000.000000 -0.000275
-17940.000000 -0.000371
-17880.000000 -0.001475
-17820.000000 -0.003588
-17760.000000 -0.002709
-17700.000000 0.000161
-17640.000000 0.005023
-17580.000000 0.007876
-17520.000000 0.011720
-17460.000000 0.011556
-17400.000000 0.009383
-17340.000000 0.005200
-17280.000000 0.002009
-17220.000000 -0.003190
-17160.000000 -0.005399
-17100.000000 -0.006616
-17040.000000 -0.004842
-16980.000000 -0.002076
-16920.000000 0.000680
-16860.000000 0.000428
-16800.000000 -0.002833
-16740.000000 -0.005103
-16680.000000 -0.005383
-16560.000000 -0.005970
-16500.000000 -0.008279
-16440.000000 -0.011597
-16380.000000 -0.011925
-16320.000000 -0.013263
-16260.000000 -0.011612
-16200.000000 -0.006971
-16140.000000 -0.001341
-16080.000000 0.001279
-16020.000000 0.004887
-15960.000000 0.003485
-15900.000000 0.001071
-15840.000000 -0.003355
-15780.000000 -0.007791
-15720.000000 -0.012240
-15660.000000 -0.015700
-15600.000000 -0.017173
-15540.000000 -0.014657
-15480.000000 -0.011154
-15420.000000 -0.005663
-15360.000000 0.000816
-15300.000000 0.004283
-15240.000000 0.006738
-15180.000000 0.007181
-15120.000000 0.005611
-15060.000000 0.002030
-15000.000000 -0.003563
-14940.000000 -0.009167
-14880.000000 -0.010784
-14820.000000 -0.011412
-14760.000000 -0.006051
-14700.000000 0.000298
-14640.000000 0.004637
-14580.000000 0.009964
-14520.000000 0.011280
-14460.000000 0.011586
-14400.000000 0.007881
-14340.000000 0.001166
-14280.000000 -0.003559
-14220.000000 -0.007294
-14160.000000 -0.008039
-14100.000000 -0.003793
-14040.000000 0.002443
-13980.000000 0.007669
-13920.000000 0.010886
-13860.000000 0.011095
-13800.000000 0.008294
-13740.000000 0.001484
-13680.000000 -0.001335
-13620.000000 -0.006162
-13560.000000 -0.007997
-13500.000000 -0.008841
-13440.000000 -0.008692
-13380.000000 -0.005552
-13320.000000 0.000580
-13260.000000 0.000704
-13200.000000 0.001820
-13140.000000 0.003928
-13080.000000 0.003029
-13020.000000 -0.001878
-12960.000000 -0.004792
-12900.000000 -0.009714
-12840.000000 -0.010642
-12780.000000 -0.009578
-12720.000000 -0.006521
-12660.000000 -0.000471
-12600.000000 0.006572
-12540.000000 0.009609
-12480.000000 0.008640
-12420.000000 0.007664
-12360.000000 0.006682
-12300.000000 0.003694
-12240.000000 0.001700
-12180.000000 0.001701
-12120.000000 0.000696
-12060.000000 0.003687
-12000.000000 0.004673
-11940.000000 0.004655
-11880.000000 0.007632
-11820.000000 0.009606
-11760.000000 0.005575
-11700.000000 0.001542
-11640.000000 -0.000495
-11580.000000 -0.003535
-11520.000000 -0.004577
-11460.000000 -0.003622
-11400.000000 0.001330
-11340.000000 0.006281
-11280.000000 0.009229
-11220.000000 0.008176
-11160.000000 0.005122
-11100.000000 -0.004934
-11040.000000 -0.009991
-10980.000000 -0.014048
-10920.000000 -0.015107
-10860.000000 -0.015166
-10800.000000 -0.008225
-10740.000000 -0.004285
-10680.000000 0.001655
-10620.000000 0.004595
-10560.000000 0.007536
-10500.000000 0.004476
-10440.000000 -0.001583
-10380.000000 -0.009641
-10320.000000 -0.011699
-10260.000000 -0.009756
-10200.000000 -0.006813
-10140.000000 -0.005869
-10080.000000 -0.002925
-10020.000000 0.001021
-9960.000000 0.003966
-9900.000000 0.006912
-9840.000000 0.008859
-9780.000000 0.006806
-9720.000000 0.004752
-9660.000000 0.001700
-9600.000000 -0.001353
-9540.000000 -0.003406
-9480.000000 -0.003458
-9420.000000 -0.004511
-9360.000000 -0.002563
-9300.000000 -0.000616
-9240.000000 0.000332
-9180.000000 0.000279
-9120.000000 0.001227
-9060.000000 0.003157
-9000.000000 0.003104
-8940.000000 0.003052
-8880.000000 0.004999
-8820.000000 0.005946
-8760.000000 0.008894
-8700.000000 0.006841
-8640.000000 0.003788
-8580.000000 -0.001265
-8520.000000 -0.003318
-8460.000000 -0.003371
-8400.000000 -0.004425
-8340.000000 -0.004479
-8280.000000 -0.005533
-8220.000000 -0.004587
-8160.000000 -0.000642
-8100.000000 0.002303
-8040.000000 0.005249
-7980.000000 0.005193
-7920.000000 0.004138
-7860.000000 0.004082
-7800.000000 0.002025
-7740.000000 0.002968
-7680.000000 0.000910
-7620.000000 0.000851
-7560.000000 -0.002209
-7500.000000 -0.002269
-7440.000000 -0.000331
-7380.000000 0.001607
-7320.000000 0.001544
-7260.000000 0.003479
-7200.000000 0.007414
-7140.000000 0.007347
-7080.000000 0.008279
-7020.000000 0.005209
-6960.000000 0.004139
-6900.000000 0.000067
-6840.000000 -0.003007
-6780.000000 -0.007082
-6720.000000 -0.008159
-6660.000000 -0.004237
-6600.000000 0.000684
-6540.000000 0.003603
-6480.000000 0.006521
-6420.000000 0.004437
-6360.000000 0.002351
-6300.000000 -0.000735
-6240.000000 -0.001823
-6180.000000 -0.001912
-6120.000000 -0.003002
-6060.000000 -0.004092
-6000.000000 -0.003184
-5940.000000 -0.002275
-5880.000000 -0.002367
-5820.000000 -0.001459
-5760.000000 -0.001551
-5700.000000 -0.001643
-5640.000000 -0.001735
-5580.000000 -0.002827
-5520.000000 -0.005918
-5460.000000 -0.007009
-5400.000000 -0.006099
-5340.000000 -0.005189
-5280.000000 -0.007277
-5220.000000 -0.008364
-5160.000000 -0.007450
-5100.000000 -0.006534
-5040.000000 -0.002617
-4980.000000 -0.000699
-4920.000000 0.001221
-4860.000000 0.003143
-4800.000000 0.004066
-4740.000000 0.001991
-4680.000000 -0.000082
-4620.000000 -0.002153
-4560.000000 -0.004222
-4500.000000 -0.006289
-4440.000000 -0.005353
-4380.000000 -0.003416
-4320.000000 0.000524
-4260.000000 0.001466
-4200.000000 0.000411
-4140.000000 -0.001642
-4080.000000 -0.003692
-4020.000000 -0.002738
-3960.000000 -0.001782
-3900.000000 0.000178
-3840.000000 0.003141
-3780.000000 0.003108
-3720.000000 0.000079
-3660.000000 -0.002946
-3600.000000 -0.004968
-3540.000000 -0.004985
-3480.000000 -0.004997
-3420.000000 -0.005005
-3360.000000 -0.005007
-3300.000000 0.000996
-3240.000000 0.004005
-3180.000000 0.006020
-3120.000000 0.004040
-3060.000000 0.002067
-3000.000000 0.000099
-2940.000000 0.000138
-2880.000000 0.001183
-2820.000000 0.003235
-2760.000000 0.005294
-2700.000000 0.004360
-2640.000000 0.002434
-2580.000000 0.000514
-2520.000000 -0.002397
-2460.000000 -0.004300
-2400.000000 -0.005196
-2340.000000 -0.004084
-2280.000000 -0.000963
-2220.000000 0.004165
-2160.000000 0.009302
-2100.000000 0.010448
-2040.000000 0.011602
-1980.000000 0.009765
-1920.000000 0.005937
-1860.000000 0.001118
-1800.000000 -0.004692
-1740.000000 -0.006492
-1680.000000 -0.003283
-1620.000000 0.001937
-1560.000000 0.005165
-1500.000000 0.006404
-1440.000000 0.006653
-1380.000000 0.004911
-1320.000000 0.005180
-1260.000000 0.003460
-1200.000000 0.004750
-1140.000000 0.003050
-1080.000000 0.003361
-1020.000000 0.003683
-960.000000 0.004016
-900.000000 0.004360
-840.000000 0.000715
-780.000000 -0.000919
-720.000000 -0.002540
-660.000000 -0.002150
-600.000000 -0.001749
-540.000000 0.001665
-480.000000 0.004090
-420.000000 0.005528
-360.000000 0.005977
-300.000000 0.002439
-240.000000 -0.002087
-180.000000 -0.003601
-120.000000 -0.004102
-60.000000 -0.001591
0.000000 0.001933
60.000000 0.003469
120.000000 0.004018
180.000000 0.003579
240.000000 0.002153
300.000000 -0.000261
360.000000 -0.001662
420.000000 -0.004051
480.000000 -0.002428
540.000000 -0.000793
600.000000 -0.000145
660.000000 -0.000486
720.000000 -0.002814
780.000000 -0.002130
840.000000 -0.000435
900.000000 0.003273
960.000000 0.005992
1020.000000 0.007723
1080.000000 0.005466
1140.000000 0.002220
1200.000000 0.001985
1260.000000 -0.000239
1320.000000 -0.001452
1380.000000 -0.001653
1440.000000 -0.001844
1500.000000 -0.001024
1560.000000 -0.003194
1620.000000 -0.004353
1680.000000 -0.004502
1740.000000 -0.005640
1800.000000 -0.001769
1860.000000 0.001112
1920.000000 0.002003
1980.000000 0.001902
2040.000000 -0.001188
2100.000000 -0.004270
2160.000000 -0.008344
2220.000000 -0.012409
2280.000000 -0.012465
2340.000000 -0.007514
2400.000000 -0.000555
2460.000000 0.004411
2520.000000 0.006384
2580.000000 0.004365
2640.000000 0.000351
2700.000000 -0.003656
2760.000000 -0.005657
2820.000000 -0.004652
2880.000000 -0.005642
2940.000000 -0.003626
3000.000000 0.000395
3060.000000 0.006421
3120.000000 0.010452
3180.000000 0.010488
3240.000000 0.009529
3300.000000 0.004575
3360.000000 0.001625
3420.000000 0.000680
3480.000000 -0.002260
3540.000000 -0.002195
3600.000000 -0.000126
3660.000000 0.003948
3720.000000 0.006026
3780.000000 0.009110
3840.000000 0.010198
3900.000000 0.008291
3960.000000 0.004389
4020.000000 -0.000508
4080.000000 -0.006400
4140.000000 -0.010287
4200.000000 -0.011168
4260.000000 -0.010043
4320.000000 -0.007913
4380.000000 -0.003778
4440.000000 0.002364
4500.000000 0.005511
4560.000000 0.008665
4620.000000 0.007824
4680.000000 0.005990
4740.000000 0.000163
4800.000000 -0.002658
4860.000000 -0.005473
4920.000000 -0.006280
4980.000000 -0.008080
5040.000000 -0.008872
5100.000000 -0.009657
5160.000000 -0.005434
5220.000000 -0.001204
5280.000000 0.003035
5340.000000 0.003282
5400.000000 0.001538
5460.000000 0.000802
5520.000000 -0.001925
5580.000000 -0.005643
5640.000000 -0.006352
5700.000000 -0.007051
5760.000000 -0.004740
5820.000000 -0.002420
5880.000000 0.000912
5940.000000 -0.000747
6000.000000 -0.002395
6060.000000 -0.007031
6120.000000 -0.011657
6180.000000 -0.012272
6240.000000 -0.011875
6300.000000 -0.007467
6360.000000 -0.002046
6420.000000 0.001385
6480.000000 0.002829
6540.000000 0.001285
6600.000000 -0.000247
6660.000000 -0.001766
6720.000000 -0.004274
6780.000000 -0.004769
6840.000000 -0.002251
6900.000000 -0.000722
6960.000000 0.000821
7020.000000 0.003375
7080.000000 0.005985
7140.000000 0.005566
7200.000000 0.006158
7260.000000 0.006763
7320.000000 0.005379
7380.000000 0.001007
7440.000000 -0.002354
7500.000000 -0.003703
7560.000000 -0.005041
7620.000000 -0.001368
7680.000000 0.001317
7740.000000 0.006012
7800.000000 0.010718
7860.000000 0.014435
7920.000000 0.011163
7980.000000 0.008900
8040.000000 0.005648
8100.000000 0.005407
8160.000000 0.005175
8220.000000 0.006954
8280.000000 0.009743
8340.000000 0.012542
8400.000000 0.012350
8460.000000 0.010169
8520.000000 0.008996
8580.000000 0.007834
8640.000000 0.005680
8700.000000 0.005536
8760.000000 0.008401
8820.000000 0.010275
8880.000000 0.009158
8940.000000 0.007049
9000.000000 0.003950
9060.000000 0.001859
9120.000000 -0.001223
9180.000000 0.000704
9240.000000 0.001639
9300.000000 0.002582
9360.000000 0.000534
9420.000000 -0.001507
9480.000000 -0.005539
9540.000000 -0.004563
9600.000000 -0.003579
9660.000000 0.000413
9720.000000 0.001413
9780.000000 0.002420
9840.000000 0.001435
9900.000000 0.001458
9960.000000 0.001488
10020.000000 0.000525
10080.000000 -0.002431
10140.000000 -0.003379
10200.000000 -0.004321
10260.000000 -0.004255
10320.000000 -0.000183
10380.000000 0.002896
10440.000000 0.003981
10500.000000 0.005072
10560.000000 0.004170
10620.000000 0.004274
10680.000000 0.001384
10740.000000 0.000499
10800.000000 -0.002380
10860.000000 -0.006253
10920.000000 -0.008122
10980.000000 -0.008985
11040.000000 -0.006843
11100.000000 -0.004697
11160.000000 -0.002546
11220.000000 -0.001390
11280.000000 -0.002231
11340.000000 -0.002067
11400.000000 0.000101
11460.000000 -0.001728
11520.000000 -0.004553
11580.000000 -0.007375
11640.000000 -0.008194
11700.000000 -0.010010
11760.000000 -0.011823
11820.000000 -0.011634
11880.000000 -0.010442
11940.000000 -0.008248
12000.000000 -0.007052
12060.000000 -0.002855
12120.000000 0.000344
12180.000000 0.000543
12240.000000 -0.001257
12300.000000 -0.005056
12360.000000 -0.006855
12420.000000 -0.007654
12480.000000 -0.007453
12540.000000 -0.005253
12600.000000 -0.003053
12660.000000 -0.001854
12720.000000 0.002343
12780.000000 0.004539
12840.000000 0.004733
12900.000000 0.003925
12960.000000 0.003115
13020.000000 0.001303
13080.000000 0.000487
13140.000000 0.000669
13200.000000 0.002848
13260.000000 0.002024
13320.000000 0.003196
13380.000000 0.004365
13440.000000 0.006530
13500.000000 0.009691
13560.000000 0.009848
13620.000000 0.009001
13680.000000 0.006149
13740.000000 0.003293
13800.000000 0.000433
13860.000000 -0.000432
13920.000000 -0.000302
13980.000000 0.001823
14040.000000 0.004944
14100.000000 0.009060
14160.000000 0.009170
14220.000000 0.007276
14280.000000 0.003377
14340.000000 -0.002526
14400.000000 -0.007435
14460.000000 -0.008348
14520.000000 -0.005265
14640.000000 0.002886
14700.000000 0.004955
14760.000000 0.005020
14880.000000 0.004136
14940.000000 0.002188
15000.000000 -0.000764
15060.000000 -0.005720
15120.000000 -0.009680
15180.000000 -0.010643
15240.000000 -0.006611
15300.000000 -0.000581
15360.000000 0.001444
15420.000000 0.001466
15480.000000 0.002484
15540.000000 0.001499
15600.000000 0.001510
15660.000000 0.001518
15720.000000 0.001522
15780.000000 -0.001477
15840.000000 -0.004480
15900.000000 -0.005486
15960.000000 -0.003495
16020.000000 -0.001508
16080.000000 0.001475
16140.000000 0.001456
16200.000000 0.003432
16260.000000 0.004405
16320.000000 0.003375
16380.000000 0.001341
16440.000000 -0.001697
16500.000000 -0.004738
16560.000000 -0.004783
16620.000000 -0.005831
16680.000000 -0.004883
16740.000000 -0.001939
16800.000000 0.000002
16860.000000 -0.000062
16920.000000 -0.000129
16980.000000 -0.001200
17040.000000 -0.002275
17100.000000 -0.003354
17160.000000 -0.002437
17220.000000 -0.005524
17280.000000 -0.005615
17340.000000 -0.001710
17400.000000 0.000191
17460.000000 0.001088
17520.000000 0.001981
17580.000000 0.000869
17640.000000 -0.003247
17700.000000 -0.006366
17760.000000 -0.007491
17820.000000 -0.005619
17880.000000 -0.002751
17940.000000 0.000112
18000.000000 0.001970
18060.000000 0.003824
18120.000000 0.002674
18180.000000 0.000519
18240.000000 -0.000641
18300.000000 -0.002806
18360.000000 -0.002975
18420.000000 -0.002149
18480.000000 -0.003328
18540.000000 -0.002512
18600.000000 -0.001701
18660.000000 -0.000896
18720.000000 0.000905
18780.000000 0.003700
18840.000000 0.005490
18900.000000 0.007274
18960.000000 0.007053
19020.000000 0.003826
19080.000000 0.001593
19140.000000 0.001354
19200.000000 -0.000891
19260.000000 -0.002141
19320.000000 -0.001398
19380.000000 0.002339
19440.000000 0.006071
19500.000000 0.010796
19560.000000 0.012515
19620.000000 0.015227
19680.000000 0.012933
19740.000000 0.007633
19800.000000 0.000326
19860.000000 -0.001987
19920.000000 -0.002307
19980.000000 -0.002633
20040.000000 -0.000966
20100.000000 -0.000306
20160.000000 0.000347
20220.000000 0.001993
20280.000000 0.005632
20340.000000 0.007264
20400.000000 0.007888
20460.000000 0.005504
20520.000000 0.003114
20580.000000 -0.000285
20640.000000 -0.003691
20700.000000 -0.002105
20760.000000 -0.000527
20820.000000 0.000043
20880.000000 0.000606
20940.000000 0.001160
21000.000000 0.000706
21060.000000 0.003244
21120.000000 0.004774
21180.000000 0.001295
21240.000000 -0.003192
21300.000000 -0.005687
21360.000000 -0.006191
21420.000000 -0.002703
21480.000000 -0.000223
21540.000000 0.003248
21600.000000 0.002711
21660.000000 0.002164
21720.000000 0.000610
21780.000000 0.000047
21840.000000 0.000474
21900.000000 -0.001106
21960.000000 -0.002696
22020.000000 -0.002294
22080.000000 -0.000901
22140.000000 0.000483
22200.000000 0.000857
22260.000000 -0.000777
22320.000000 -0.005421
22380.000000 -0.006056
22440.000000 -0.005719
22500.000000 -0.003391
22560.000000 -0.004073
22620.000000 -0.003766
22680.000000 -0.002468
22740.000000 -0.000182
22800.000000 0.000094
22860.000000 0.000359
22920.000000 0.001613
22980.000000 -0.000144
23040.000000 -0.002913
23100.000000 -0.002694
23160.000000 -0.000486
23220.000000 0.001710
23280.000000 -0.000107
23340.000000 -0.001936
23400.000000 -0.002777
23460.000000 -0.000630
23520.000000 -0.002496
23580.000000 0.000625
23640.000000 0.001734
23700.000000 -0.001169
23760.000000 -0.003085
23820.000000 -0.005013
23880.000000 -0.005954
23940.000000 -0.005907
24000.000000 -0.005873
24060.000000 -0.008851
24120.000000 -0.010841
24180.000000 -0.008845
24240.000000 -0.006860
24300.000000 -0.002888
24360.000000 -0.001928
24420.000000 -0.000981
24480.000000 -0.003046
24540.000000 -0.004123
24600.000000 -0.005212
24660.000000 -0.003314
24720.000000 -0.000427
24780.000000 0.000447
24840.000000 0.002310
24900.000000 0.004160
24960.000000 0.005999
25020.000000 0.005826
25080.000000 0.006642
25140.000000 0.004446
25200.000000 0.001238
25260.000000 0.001020
25320.000000 0.000790
25380.000000 0.001550
25440.000000 0.003298
25500.000000 0.005037
25560.000000 0.003764
25620.000000 0.005482
25680.000000 0.006189
25740.000000 0.003886
25800.000000 0.002574
25860.000000 0.001252
25920.000000 -0.000080
25980.000000 -0.003420
26040.000000 -0.002770
26100.000000 -0.002128
26160.000000 -0.001495
26220.000000 -0.001871
26280.000000 -0.001255
26340.000000 0.001353
26400.000000 0.003953
26460.000000 0.003545
26520.000000 0.001130
26580.000000 -0.001293
26640.000000 -0.003723
26700.000000 -0.003160
26760.000000 -0.002604
26820.000000 -0.000055
26880.000000 0.000488
26940.000000 0.001024
27000.000000 -0.000446
27060.000000 -0.001922
27120.000000 -0.000404
27180.000000 -0.000892
27240.000000 -0.001385
27300.000000 -0.000884
27360.000000 -0.002388
27420.000000 -0.003897
27480.000000 -0.006411
27540.000000 -0.008930
27600.000000 -0.009453
27660.000000 -0.007982
27720.000000 -0.004514
27780.000000 0.000948
27840.000000 0.005407
27900.000000 0.008861
27960.000000 0.008310
28020.000000 0.003756
28080.000000 0.000197
28140.000000 -0.003366
28200.000000 -0.003933
28260.000000 -0.004505
28320.000000 -0.000080
28380.000000 0.004341
28440.000000 0.008757
28500.000000 0.010170
28560.000000 0.010579
28620.000000 0.009984
28680.000000 0.008385
28740.000000 0.003782
28800.000000 0.001176
28860.000000 0.000565
28920.000000 0.000951
28980.000000 0.002333
29040.000000 0.003711
29100.000000 0.006085
29160.000000 0.007455
29220.000000 0.006821
29280.000000 0.005183
29340.000000 0.004541
29400.000000 0.003895
29460.000000 0.002244
29520.000000 0.001589
29580.000000 0.000929
29640.000000 0.000265
29700.000000 -0.000404
29760.000000 -0.002077
29820.000000 -0.003756
29880.000000 -0.006439
29940.000000 -0.007128
30000.000000 -0.007821
30060.000000 -0.005520
30120.000000 -0.004224
30180.000000 -0.002934
30240.000000 -0.000649
30300.000000 -0.001369
30360.000000 -0.003096
30420.000000 -0.004828
30480.000000 -0.007566
30540.000000 -0.009311
30600.000000 -0.007062
30660.000000 -0.002819
30720.000000 0.004418
30780.000000 0.009648
30840.000000 0.012871
30900.000000 0.013088
30960.000000 0.009298
31020.000000 0.005502
31080.000000 0.001699
31140.000000 0.000889
31200.000000 0.000073
31260.000000 0.000251
31320.000000 -0.000578
31380.000000 0.000586
31440.000000 -0.000255
31500.000000 0.001897
31560.000000 0.003044
31620.000000 0.003184
31680.000000 0.001319
31740.000000 0.000448
31800.000000 -0.001428
31860.000000 -0.000310
31920.000000 -0.000197
31980.000000 -0.001090
32040.000000 -0.001988
32100.000000 -0.001891
32160.000000 -0.001799
32220.000000 0.000288
32280.000000 -0.000630
32340.000000 -0.001554
32400.000000 -0.003483
32460.000000 -0.004417
32520.000000 -0.005356
32580.000000 -0.003301
32640.000000 -0.003250
32700.000000 -0.003205
32760.000000 -0.002166
32820.000000 -0.002131
32880.000000 -0.002102
32940.000000 -0.003078
33000.000000 -0.004059
33060.000000 -0.007045
33120.000000 -0.008036
33180.000000 -0.008032
33240.000000 -0.008033
33300.000000 -0.006039
33360.000000 -0.003050
33420.000000 -0.002065
33480.000000 0.000916
33540.000000 0.000892
33600.000000 0.001865
33660.000000 0.001833
33720.000000 0.003798
33780.000000 0.002759
33840.000000 -0.000283
33900.000000 -0.003328
33960.000000 -0.005377
34020.000000 -0.004428
34080.000000 -0.003483
34140.000000 -0.001539
34200.000000 0.000401
34260.000000 0.004339
34320.000000 0.006275
34380.000000 0.006209
34440.000000 0.005140
34500.000000 0.001069
34560.000000 -0.003003
34620.000000 -0.005078
34680.000000 -0.005154
34740.000000 -0.001233
34800.000000 0.002688
34860.000000 0.002606
34920.000000 0.003523
34980.000000 0.002438
35040.000000 0.001353
35100.000000 -0.000734
35160.000000 -0.002823
35220.000000 -0.002912
35280.000000 -0.003002
35340.000000 -0.002093
35400.000000 -0.003186
35460.000000 0.002721
35520.000000 0.005628
35580.000000 0.006533
35640.000000 0.004438
35700.000000 0.005343
35760.000000 0.003247
35820.000000 0.003151
35880.000000 0.002054
35940.000000 -0.000042
36000.000000 0.000861
36060.000000 0.002765
36120.000000 0.003669
36180.000000 0.005573
36240.000000 0.006478
36300.000000 0.005383
36360.000000 0.004289
36420.000000 0.002196
36480.000000 0.002104
36540.000000 0.001013
36600.000000 0.000924
36660.000000 -0.000164
36720.000000 0.000750
36780.000000 -0.000334
36840.000000 -0.000416
36900.000000 -0.000496
36960.000000 -0.001574
37020.000000 -0.001649
37080.000000 -0.000722
37140.000000 0.000207
37200.000000 0.001140
37260.000000 0.003075
37320.000000 0.003013
37380.000000 0.002954
37440.000000 -0.000101
37500.000000 -0.002154
37560.000000 -0.004203
37620.000000 -0.004249
37680.000000 -0.001291
37740.000000 -0.001330
37800.000000 -0.002366
37860.000000 -0.001398
37920.000000 -0.000426
37980.000000 -0.000451
38040.000000 0.000528
38100.000000 0.001510
38160.000000 0.002496
38220.000000 0.002485
38280.000000 0.001477
38340.000000 -0.001526
38400.000000 -0.002527
38460.000000 -0.002524
38520.000000 -0.002518
38580.000000 -0.000508
38640.000000 0.001504
38700.000000 0.002521
38760.000000 0.003540
38820.000000 0.004563
38880.000000 0.002589
38940.000000 -0.000381
39000.000000 -0.001349
39060.000000 -0.000314
39120.000000 -0.000276
39180.000000 -0.001235
39240.000000 -0.003191
39300.000000 -0.005145
39360.000000 -0.006096
39420.000000 -0.005045
39480.000000 -0.003992
39540.000000 -0.002936
39600.000000 -0.003879
39660.000000 -0.005819
39720.000000 -0.006758
39780.000000 -0.006695
39840.000000 -0.005630
39900.000000 -0.004564
39960.000000 -0.003496
40020.000000 -0.001426
40080.000000 0.000645
40140.000000 -0.000282
40200.000000 -0.000207
40260.000000 -0.000131
40320.000000 0.000948
40380.000000 0.001027
40440.000000 0.002109
40500.000000 0.002193
40560.000000 0.003278
40620.000000 0.004366
40680.000000 0.004456
40740.000000 0.005548
40800.000000 0.004642
40860.000000 0.005739
40920.000000 0.006838
40980.000000 0.005940
41040.000000 0.006045
41100.000000 0.004152
41160.000000 0.004262
41220.000000 0.005376
41280.000000 0.005492
41340.000000 0.006612
41400.000000 0.005735
41460.000000 0.003862
41520.000000 0.001993
41580.000000 0.000128
41640.000000 -0.001732
41700.000000 -0.002588
41760.000000 -0.005439
41820.000000 -0.005285
41880.000000 -0.005126
41940.000000 -0.003962
42000.000000 -0.003792
42060.000000 -0.002616
42120.000000 -0.004434
42180.000000 -0.005246
42240.000000 -0.007052
42300.000000 -0.008851
42360.000000 -0.007643
42420.000000 -0.007428
42480.000000 -0.006206
42540.000000 -0.003976
42600.000000 -0.005739
42660.000000 -0.004493
42720.000000 -0.006240
42780.000000 -0.003978
42840.000000 -0.003708
42900.000000 -0.002429
42960.000000 -0.001141
43020.000000 -0.000844
43080.000000 -0.000538
43140.000000 -0.001222
43200.000000 -0.002897
43260.000000 -0.003562
43320.000000 -0.004217
43380.000000 -0.002861
43440.000000 -0.001496
43500.000000 0.001880
43560.000000 0.004266
43620.000000 0.004663
43680.000000 0.006071
43740.000000 0.006489
43800.000000 0.005918
43860.000000 0.006358
43920.000000 0.005809
43980.000000 0.005271
44040.000000 0.003744
44100.000000 0.004229
44160.000000 0.004725
44220.000000 0.005233
44280.000000 0.004752
44340.000000 0.003283
44400.000000 0.001825
44460.000000 0.000380
44520.000000 -0.001054
44580.000000 -0.001475
44640.000000 -0.002885
44700.000000 -0.001282
44760.000000 -0.000668
44820.000000 -0.001042
44880.000000 -0.001403
44940.000000 0.000247
45000.000000 0.001910
45060.000000 0.001585
45120.000000 0.000272
45180.000000 -0.001028
45240.000000 -0.001316
45300.000000 -0.001592
45360.000000 -0.000855
45420.000000 -0.000106
45480.000000 -0.000344
45540.000000 -0.000569
45600.000000 0.002219
45660.000000 0.004019
45720.000000 0.009832
45780.000000 0.011658
45840.000000 0.011497
45900.000000 0.010349
45960.000000 0.008214
46020.000000 0.005092
46080.000000 0.004983
46140.000000 0.003888
46200.000000 0.001806
46260.000000 0.001737
46320.000000 -0.000319
46380.000000 0.000639
46440.000000 0.001610
46500.000000 0.001594
46560.000000 0.001592
46620.000000 0.000603
46680.000000 -0.003373
46740.000000 -0.004336
46800.000000 -0.001285
46860.000000 -0.000220
46920.000000 0.000857
46980.000000 0.000948
47040.000000 0.002052
47100.000000 0.000170
47160.000000 0.001300
47220.000000 0.001443
47280.000000 0.001598
47340.000000 -0.000233
47400.000000 -0.000052
47460.000000 0.001141
47520.000000 0.003346
47580.000000 0.003563
47640.000000 0.003792
47700.000000 0.001033
47760.000000 -0.002715
47820.000000 -0.003452
47880.000000 -0.004177
47940.000000 -0.005892
48000.000000 -0.003596
48060.000000 -0.004289
48120.000000 -0.000972
48180.000000 0.000356
48240.000000 0.001694
48300.000000 0.000042
48360.000000 0.000399
48420.000000 -0.001234
48480.000000 -0.001857
48540.000000 -0.002471
48600.000000 -0.003076
48660.000000 0.000328
48720.000000 0.001741
48780.000000 0.003163
48840.000000 0.003593
48900.000000 0.004032
48960.000000 0.003479
49020.000000 0.000935
49080.000000 -0.002602
49140.000000 -0.005130
49200.000000 -0.009650
49260.000000 -0.010162
49320.000000 -0.008667
49380.000000 -0.002163
49440.000000 -0.000652
49500.000000 -0.000133
49560.000000 0.000394
49620.000000 0.001927
49680.000000 0.001469
49740.000000 0.002017
49800.000000 0.001572
49860.000000 -0.000865
49920.000000 -0.003296
49980.000000 -0.004719
50040.000000 -0.005136
50100.000000 -0.003546
50160.000000 -0.001949
50220.000000 0.001655
50280.000000 0.005266
50340.000000 0.007884
50400.000000 0.008508
50460.000000 0.007139
50520.000000 0.002777
50580.000000 0.000422
50640.000000 -0.003946
50700.000000 -0.005287
50760.000000 -0.004621
50820.000000 -0.002947
50880.000000 -0.001267
50940.000000 -0.001579
51000.000000 -0.000883
51060.000000 -0.000180
51120.000000 0.000531
51180.000000 -0.000751
51240.000000 -0.000025
51300.000000 -0.000291
51360.000000 -0.000549
51420.000000 -0.000800
51480.000000 -0.002042
51540.000000 -0.001277
51600.000000 -0.001503
51660.000000 -0.001721
51720.000000 -0.000931
51780.000000 -0.003133
51840.000000 -0.005327
51900.000000 -0.007513
51960.000000 -0.008690
52020.000000 -0.007858
52080.000000 -0.006019
52140.000000 -0.004170
52200.000000 -0.002313
52260.000000 -0.001448
52320.000000 -0.000574
52380.000000 -0.000692
52440.000000 -0.000801
52500.000000 -0.001901
52560.000000 -0.001993
52620.000000 -0.000075
52680.000000 0.001851
52740.000000 0.005785
52800.000000 0.007729
52860.000000 0.006681
52920.000000 0.006643
52980.000000 0.005613
53040.000000 0.005592
53100.000000 0.005579
53160.000000 0.007576
53220.000000 0.009581
53280.000000 0.010594
53340.000000 0.010616
53400.000000 0.010647
53460.000000 0.010686
53520.000000 0.009733
53580.000000 0.007788
53640.000000 0.005851
53700.000000 0.002923
53760.000000 0.002002
53820.000000 0.003089
53880.000000 0.004185
53940.000000 0.003288
54000.000000 0.002399
54060.000000 0.000518
54120.000000 -0.000355
54180.000000 -0.001220
54240.000000 -0.001078
54300.000000 -0.003928
54360.000000 -0.006770
54420.000000 -0.007605
54480.000000 -0.007432
54540.000000 -0.006252
54600.000000 -0.006065
54660.000000 -0.006871
54720.000000 -0.007669
54780.000000 -0.007461
54840.000000 -0.004246
54900.000000 -0.003024
54960.000000 -0.000771
55020.000000 0.000487
55080.000000 0.000748
55140.000000 0.002012
55200.000000 0.001277
55260.000000 0.001542
55320.000000 0.000807
55380.000000 0.000070
55440.000000 -0.000668
55500.000000 0.002593
55560.000000 0.005851
55620.000000 0.010108
55680.000000 0.012362
55740.000000 0.011615
55800.000000 0.009866
55860.000000 0.007116
55920.000000 0.002364
55980.000000 0.001611
56040.000000 0.000856
56100.000000 0.001101
56160.000000 0.001345
56220.000000 0.002588
56280.000000 0.002831
56340.000000 0.006074
56400.000000 0.008316
56460.000000 0.006558
56520.000000 0.001800
56580.000000 -0.000958
56640.000000 -0.005716
56700.000000 -0.008474
56760.000000 -0.010231
56820.000000 -0.011988
56880.000000 -0.010744
56940.000000 -0.010500
57000.000000 -0.009255
57060.000000 -0.007010
57120.000000 -0.004764
57180.000000 -0.006517
57240.000000 -0.006269
57300.000000 -0.006021
57360.000000 -0.007771
57420.000000 -0.008521
57480.000000 -0.010270
57540.000000 -0.009018
57600.000000 -0.009765
57660.000000 -0.010511
57720.000000 -0.010256
57780.000000 -0.008001
57840.000000 -0.004744
57900.000000 -0.002486
57960.000000 -0.000227
58020.000000 0.001033
58080.000000 -0.000706
58200.000000 -0.003181
58260.000000 -0.004917
58320.000000 -0.005652
58380.000000 -0.004386
58440.000000 -0.005119
58500.000000 -0.002851
58560.000000 0.000418
58620.000000 0.002688
58680.000000 0.002959
58740.000000 0.000231
58800.000000 -0.001496
58860.000000 -0.004223
58920.000000 -0.005948
58980.000000 -0.006672
59040.000000 -0.005396
59100.000000 -0.006118
59160.000000 -0.002840
59220.000000 -0.002561
59280.000000 -0.002280
59340.000000 -0.006000
59400.000000 -0.008718
59460.000000 -0.009435
59520.000000 -0.010152
59580.000000 -0.009868
59640.000000 -0.008583
59700.000000 -0.006297
59760.000000 -0.003011
59820.000000 -0.000724
59880.000000 -0.001436
59940.000000 -0.000148
60000.000000 -0.001859
60060.000000 -0.003570
60120.000000 -0.005279
60180.000000 -0.005989
60240.000000 -0.005698
60300.000000 -0.005406
60360.000000 -0.004114
60420.000000 -0.002821
60480.000000 0.000472
60540.000000 -0.001234
60600.000000 -0.001940
60660.000000 -0.003646
60720.000000 -0.004351
60780.000000 -0.006056
60840.000000 -0.004760
60900.000000 -0.003465
60960.000000 -0.001169
61020.000000 0.000128
61080.000000 0.000424
61140.000000 0.002721
61200.000000 0.004018
61260.000000 0.002314
61320.000000 0.000611
61380.000000 0.000909
61440.000000 0.000206
61500.000000 -0.000497
61560.000000 -0.000200
61620.000000 0.002098
61680.000000 0.006395
61740.000000 0.009692
61800.000000 0.011989
61860.000000 0.012286
61920.000000 0.012583
61980.000000 0.010880
62040.000000 0.008176
62100.000000 0.007473
62160.000000 0.006769
62220.000000 0.006065
62280.000000 0.006361
62340.000000 0.006656
62400.000000 0.008951
