# Supplementary material for: Probabilistic tsunami forecasting for early warning
Source: Nat Commun. 2021 Sep 28;12:5677. doi: 10.1038/s41467-021-25815-w (PMC8479076; doi:10.1038/s41467-021-25815-w)
Supplement: Supplementary file 6 — Supplementary Dataset 3. Sea-level records. [file 41467_2021_25815_MOESM6_ESM.zip › sea_level_records/2016-10-30_Norcia/OR24.rad.rmn.txt]

-196800.000000 -0.034593
-196740.000000 -0.014176
-196680.000000 0.004247
-196620.000000 -0.041321
-196560.000000 -0.000883
-196500.000000 0.010563
-196440.000000 -0.035984
-196380.000000 0.000477
-196320.000000 0.013944
-196260.000000 -0.006580
-196200.000000 0.015902
-196140.000000 0.015392
-196080.000000 0.003888
-196020.000000 0.029393
-195960.000000 0.009904
-195900.000000 0.024423
-195840.000000 0.029949
-195780.000000 -0.002518
-195720.000000 0.020022
-195660.000000 0.008570
-195600.000000 -0.011875
-195540.000000 0.001687
-195480.000000 0.004257
-195420.000000 -0.013167
-195360.000000 -0.021582
-195300.000000 -0.008991
-195240.000000 -0.021393
-195180.000000 -0.025787
-195120.000000 -0.003174
-195060.000000 -0.012553
-195000.000000 -0.010926
-194940.000000 0.009709
-194880.000000 -0.000649
-194820.000000 -0.002999
-194760.000000 0.002658
-194700.000000 0.004322
-194640.000000 0.021993
-194580.000000 0.011671
-194520.000000 -0.004643
-194460.000000 0.021050
-194400.000000 0.025750
-194340.000000 0.005457
-194280.000000 0.015172
-194220.000000 -0.005107
-194160.000000 -0.003378
-194100.000000 -0.004641
-194040.000000 0.011102
-193980.000000 -0.012147
-193920.000000 -0.007389
-193860.000000 -0.003624
-193800.000000 -0.000852
-193740.000000 0.003928
-193680.000000 0.018715
-193620.000000 -0.006491
-193560.000000 -0.005690
-193500.000000 0.003119
-193440.000000 -0.008066
-193380.000000 -0.022243
-193320.000000 0.002588
-193260.000000 -0.016575
-193200.000000 -0.024730
-193140.000000 -0.012878
-193080.000000 -0.026019
-193020.000000 -0.005153
-192960.000000 -0.014280
-192900.000000 -0.004399
-192840.000000 0.006489
-192780.000000 -0.028616
-192720.000000 0.010286
-192660.000000 0.034196
-192600.000000 0.018112
-192540.000000 0.025036
-192420.000000 0.026905
-192360.000000 0.036850
-192300.000000 0.029802
-192240.000000 0.010761
-192180.000000 -0.005273
-192120.000000 -0.036300
-192060.000000 -0.026319
-192000.000000 -0.029332
-191940.000000 -0.026337
-191880.000000 -0.026335
-191820.000000 -0.024327
-191760.000000 -0.020311
-191700.000000 -0.011288
-191640.000000 -0.004259
-191580.000000 0.039778
-191520.000000 0.024821
-191460.000000 0.016872
-191400.000000 0.037929
-191340.000000 0.035994
-191280.000000 0.026065
-191220.000000 0.049143
-191160.000000 0.048227
-191100.000000 0.008319
-191040.000000 0.024417
-190980.000000 0.024522
-190920.000000 -0.014366
-190860.000000 0.003753
-190800.000000 0.008878
-190740.000000 -0.026990
-190680.000000 -0.030851
-190620.000000 -0.025705
-190560.000000 -0.022553
-190500.000000 -0.026394
-190440.000000 -0.016228
-190380.000000 -0.005055
-190320.000000 -0.010876
-190260.000000 -0.001690
-190200.000000 0.031502
-190140.000000 0.049701
-190080.000000 0.033907
-190020.000000 0.030119
-189960.000000 0.041337
-189900.000000 0.041562
-189840.000000 0.043794
-189780.000000 0.033031
-189720.000000 0.008275
-189660.000000 -0.001474
-189600.000000 -0.002217
-189540.000000 -0.018954
-189480.000000 -0.024685
-189420.000000 -0.004409
-189360.000000 -0.017126
-189300.000000 -0.021835
-189240.000000 0.003444
-189180.000000 -0.000273
-189120.000000 -0.003985
-189060.000000 0.018307
-189000.000000 0.020605
-188940.000000 -0.000093
-188880.000000 0.016216
-188820.000000 0.008529
-188760.000000 0.008850
-188700.000000 -0.013824
-188640.000000 -0.027491
-188580.000000 -0.003151
-188520.000000 -0.018803
-188460.000000 -0.027448
-188400.000000 0.000914
-188340.000000 -0.013715
-188280.000000 -0.028336
-188220.000000 0.012051
-188160.000000 0.009447
-188100.000000 -0.021148
-188040.000000 0.012265
-187980.000000 -0.005313
-187920.000000 -0.012882
-187860.000000 -0.000442
-187800.000000 0.005006
-187740.000000 -0.002538
-187680.000000 0.008927
-187620.000000 0.004400
-187560.000000 0.002882
-187500.000000 0.007371
-187440.000000 -0.021132
-187380.000000 -0.016626
-187320.000000 -0.010113
-187260.000000 -0.028592
-187200.000000 -0.021064
-187140.000000 -0.023528
-187080.000000 -0.018986
-187020.000000 -0.008436
-186960.000000 -0.006880
-186900.000000 0.002683
-186840.000000 0.003251
-186780.000000 0.010824
-186720.000000 0.018403
-186660.000000 0.039987
-186600.000000 0.026575
-186540.000000 0.041166
-186480.000000 0.034762
-186420.000000 -0.004640
-186360.000000 -0.008040
-186300.000000 0.016563
-186240.000000 -0.021833
-186180.000000 -0.032229
-186120.000000 -0.025623
-186060.000000 -0.058017
-186000.000000 -0.042411
-185940.000000 -0.038805
-185880.000000 -0.019199
-185820.000000 -0.014594
-185760.000000 -0.005987
-185700.000000 0.013619
-185640.000000 0.026226
-185580.000000 0.013833
-185520.000000 0.023442
-185460.000000 0.048051
-185400.000000 0.004661
-185340.000000 0.013272
-185280.000000 0.009884
-185220.000000 0.014497
-185160.000000 0.014111
-185100.000000 -0.007274
-185040.000000 0.006341
-184980.000000 0.011957
-184920.000000 -0.001434
-184860.000000 -0.008818
-184800.000000 0.028799
-184740.000000 -0.006585
-184680.000000 -0.010967
-184620.000000 0.018651
-184560.000000 -0.000729
-184500.000000 0.002892
-184440.000000 0.018516
-184380.000000 0.016142
-184320.000000 0.009771
-184260.000000 0.017403
-184200.000000 0.010039
-184140.000000 0.023679
-184080.000000 0.031323
-184020.000000 0.027971
-183960.000000 0.006623
-183900.000000 -0.008720
-183840.000000 0.005940
-183780.000000 0.005605
-183720.000000 0.015274
-183660.000000 -0.004053
-183600.000000 0.002625
-183540.000000 -0.021694
-183480.000000 -0.018009
-183420.000000 0.014681
-183360.000000 -0.007625
-183300.000000 -0.012926
-183240.000000 -0.013223
-183180.000000 -0.015514
-183120.000000 -0.035800
-183060.000000 -0.012080
-183000.000000 -0.002353
-182940.000000 -0.023620
-182880.000000 -0.006880
-182820.000000 -0.019134
-182760.000000 -0.028380
-182700.000000 -0.022620
-182640.000000 -0.005853
-182580.000000 -0.022079
-182520.000000 -0.022298
-182460.000000 -0.013512
-182400.000000 -0.018719
-182340.000000 -0.003921
-182280.000000 0.000882
-182220.000000 0.008689
-182160.000000 -0.003500
-182100.000000 -0.014685
-182040.000000 -0.000867
-181980.000000 -0.001046
-181920.000000 -0.004223
-181860.000000 -0.002396
-181800.000000 -0.031568
-181740.000000 -0.045737
-181680.000000 0.000096
-181620.000000 0.001930
-181560.000000 0.007766
-181500.000000 0.004603
-181440.000000 0.009442
-181380.000000 0.027280
-181320.000000 0.023120
-181260.000000 0.052959
-181200.000000 0.035797
-181140.000000 0.041635
-181080.000000 0.047472
-181020.000000 0.048307
-180960.000000 0.015141
-180900.000000 0.015973
-180840.000000 0.020804
-180780.000000 0.022633
-180720.000000 -0.019541
-180660.000000 -0.058716
-180600.000000 -0.012894
-180540.000000 -0.049074
-180480.000000 -0.045255
-180420.000000 -0.011439
-180360.000000 -0.031625
-180300.000000 -0.038814
-180240.000000 0.013996
-180180.000000 0.027803
-180120.000000 0.007607
-180060.000000 0.033409
-180000.000000 0.012207
-179940.000000 0.030003
-179880.000000 0.050795
-179820.000000 0.037583
-179760.000000 0.007368
-179700.000000 0.002150
-179640.000000 0.015928
-179580.000000 0.004702
-179520.000000 0.001473
-179460.000000 0.014240
-179400.000000 0.003005
-179340.000000 -0.013235
-179280.000000 0.011523
-179220.000000 -0.015723
-179160.000000 -0.057972
-179100.000000 -0.010224
-179040.000000 -0.035479
-178980.000000 -0.052738
-178920.000000 -0.019000
-178860.000000 -0.037265
-178800.000000 -0.042533
-178740.000000 0.005196
-178680.000000 -0.005078
-178620.000000 0.006646
-178560.000000 0.003368
-178500.000000 0.003088
-178440.000000 0.029807
-178380.000000 0.022524
-178320.000000 0.017241
-178260.000000 0.011957
-178200.000000 0.000672
-178140.000000 -0.023612
-178080.000000 0.011103
-178020.000000 0.012819
-177960.000000 -0.003465
-177900.000000 -0.018750
-177840.000000 -0.007034
-177780.000000 -0.008319
-177720.000000 -0.024603
-177660.000000 0.018111
-177600.000000 -0.006174
-177540.000000 -0.040461
-177480.000000 -0.010748
-177420.000000 -0.024036
-177360.000000 -0.042325
-177300.000000 0.006385
-177240.000000 0.007093
-177180.000000 -0.022200
-177120.000000 0.008506
-177060.000000 0.030210
-177000.000000 0.006913
-176940.000000 0.020613
-176880.000000 0.040310
-176820.000000 0.023004
-176760.000000 -0.010305
-176700.000000 0.015381
-176640.000000 0.019063
-176580.000000 -0.017261
-176520.000000 -0.012591
-176460.000000 0.000073
-176400.000000 -0.048271
-176340.000000 -0.055622
-176280.000000 -0.003980
-176220.000000 -0.048347
-176160.000000 -0.039722
-176100.000000 -0.002106
-176040.000000 -0.003498
-175980.000000 -0.011898
-175920.000000 0.015692
-175860.000000 0.046275
-175800.000000 0.006848
-175740.000000 0.074413
-175680.000000 0.059970
-175620.000000 0.014518
-175560.000000 0.034058
-175500.000000 0.035590
-175440.000000 0.026113
-175380.000000 -0.000372
-175320.000000 0.023135
-175260.000000 -0.001367
-175200.000000 -0.013876
-175140.000000 0.011607
-175080.000000 -0.015918
-175020.000000 -0.047450
-174960.000000 -0.021989
-174900.000000 -0.028534
-174840.000000 -0.054086
-174780.000000 -0.023643
-174660.000000 -0.028773
-174600.000000 -0.018346
-174540.000000 0.015077
-174480.000000 0.006497
-174420.000000 0.001912
-174360.000000 0.026323
-174300.000000 0.016732
-174240.000000 0.027137
-174180.000000 0.026540
-174120.000000 0.002940
-174060.000000 0.014338
-174000.000000 -0.029266
-173940.000000 -0.014872
-173880.000000 -0.001480
-173820.000000 -0.030090
-173760.000000 -0.040703
-173700.000000 -0.000318
-173640.000000 -0.013936
-173580.000000 -0.013558
-173520.000000 0.037817
-173460.000000 0.008188
-173400.000000 0.009553
-173340.000000 0.014914
-173280.000000 0.033269
-173220.000000 0.021618
-173160.000000 0.016961
-173100.000000 0.040298
-173040.000000 0.015630
-172980.000000 0.006955
-172920.000000 -0.017725
-172860.000000 0.013589
-172800.000000 0.011898
-172740.000000 -0.027798
-172680.000000 -0.017500
-172620.000000 -0.035208
-172560.000000 -0.041921
-172500.000000 -0.013640
-172440.000000 -0.002365
-172380.000000 -0.054097
-172320.000000 -0.008836
-172260.000000 0.012417
-172200.000000 -0.028338
-172140.000000 0.030899
-172080.000000 0.021126
-172020.000000 0.008345
-171960.000000 0.035554
-171900.000000 0.008754
-171840.000000 -0.018056
-171780.000000 0.012125
-171720.000000 0.037297
-171660.000000 -0.013540
-171600.000000 -0.013385
-171540.000000 -0.020237
-171480.000000 -0.009098
-171420.000000 -0.038966
-171360.000000 0.002159
-171300.000000 -0.017723
-171240.000000 0.000388
-171180.000000 -0.017508
-171120.000000 0.021561
-171060.000000 0.028649
-171000.000000 -0.007271
-170940.000000 0.060800
-170880.000000 0.028863
-170820.000000 0.012918
-170760.000000 0.019963
-170700.000000 0.027999
-170640.000000 -0.016975
-170580.000000 -0.005958
-170520.000000 0.015050
-170460.000000 -0.041951
-170400.000000 -0.043961
-170340.000000 0.000020
-170280.000000 -0.033007
-170220.000000 -0.030041
-170160.000000 0.014918
-170100.000000 -0.007130
-170040.000000 -0.018185
-169980.000000 0.028755
-169920.000000 0.014689
-169860.000000 0.005618
-169800.000000 0.030542
-169740.000000 0.008462
-169680.000000 -0.009624
-169620.000000 0.010287
-169560.000000 -0.008808
-169500.000000 -0.027907
-169440.000000 -0.002012
-169380.000000 -0.006121
-169320.000000 -0.048236
-169260.000000 -0.025357
-169200.000000 -0.000483
-169140.000000 -0.015616
-169080.000000 -0.016756
-169020.000000 -0.005902
-168960.000000 -0.007056
-168900.000000 -0.009216
-168840.000000 0.043616
-168780.000000 0.028441
-168720.000000 0.000259
-168660.000000 0.035069
-168600.000000 0.042872
-168540.000000 -0.000332
-168480.000000 0.011456
-168420.000000 0.004237
-168360.000000 -0.000989
-168300.000000 0.002777
-168240.000000 -0.019463
-168180.000000 -0.039711
-168120.000000 -0.020965
-168060.000000 -0.045226
-168000.000000 0.004507
-167940.000000 -0.023767
-167880.000000 -0.033047
-167820.000000 0.008667
-167760.000000 -0.029625
-167700.000000 0.000076
-167640.000000 0.056772
-167580.000000 0.007462
-167520.000000 0.012147
-167460.000000 0.042827
-167400.000000 -0.006499
-167340.000000 0.008171
-167280.000000 0.029836
-167220.000000 -0.018504
-167160.000000 0.005152
-167100.000000 0.012787
-167040.000000 -0.020566
-166980.000000 0.004077
-166920.000000 0.023716
-166860.000000 0.015350
-166800.000000 0.035980
-166740.000000 0.023605
-166680.000000 0.013226
-166620.000000 0.061843
-166560.000000 0.054455
-166500.000000 0.040064
-166440.000000 0.025669
-166380.000000 0.007271
-166320.000000 -0.033130
-166260.000000 -0.023534
-166200.000000 -0.035940
-166140.000000 -0.060349
-166080.000000 -0.052761
-166020.000000 -0.057175
-165960.000000 -0.052593
-165900.000000 -0.035013
-165840.000000 -0.015436
-165780.000000 -0.018863
-165720.000000 0.007707
-165660.000000 0.037274
-165600.000000 0.009837
-165540.000000 0.046398
-165480.000000 0.068955
-165420.000000 0.055511
-165360.000000 0.020065
-165300.000000 0.051617
-165240.000000 0.037169
-165180.000000 -0.007279
-165120.000000 -0.010727
-165060.000000 -0.050174
-165000.000000 -0.049620
-164940.000000 -0.049064
-164880.000000 -0.048507
-164820.000000 -0.052947
-164760.000000 -0.053387
-164700.000000 -0.052824
-164640.000000 -0.022260
-164580.000000 -0.003695
-164520.000000 0.028872
-164460.000000 0.040439
-164400.000000 0.045008
-164340.000000 0.044579
-164280.000000 0.044150
-164220.000000 0.048723
-164160.000000 0.022298
-164100.000000 0.018874
-164040.000000 -0.015548
-163980.000000 -0.007969
-163860.000000 -0.037805
-163800.000000 -0.023221
-163740.000000 -0.052637
-163680.000000 -0.044052
-163620.000000 -0.011468
-163500.000000 -0.009304
-163440.000000 -0.000726
-163380.000000 -0.016151
-163320.000000 -0.020580
-163260.000000 -0.011014
-163200.000000 -0.012453
-163140.000000 0.007102
-163080.000000 0.013652
-163020.000000 0.029196
-162960.000000 0.022735
-162900.000000 0.045268
-162840.000000 0.043795
-162780.000000 0.041317
-162720.000000 0.021833
-162660.000000 0.038345
-162600.000000 0.020851
-162540.000000 0.020351
-162480.000000 0.006846
-162420.000000 -0.012665
-162360.000000 0.014818
-162300.000000 0.002294
-162240.000000 0.025764
-162180.000000 0.004227
-162120.000000 -0.021316
-162060.000000 0.016135
-162000.000000 -0.007421
-161940.000000 -0.006983
-161880.000000 -0.008550
-161820.000000 -0.033122
-161760.000000 -0.027699
-161700.000000 -0.032280
-161640.000000 -0.023866
-161580.000000 -0.030455
-161520.000000 -0.016049
-161460.000000 -0.013648
-161400.000000 -0.032250
-161340.000000 -0.018858
-161280.000000 -0.015470
-161220.000000 -0.020087
-161160.000000 0.008290
-161100.000000 -0.004339
-161040.000000 -0.005974
-160980.000000 0.010386
-160920.000000 0.025739
-160860.000000 0.030086
-160800.000000 0.031428
-160740.000000 0.041765
-160680.000000 0.024097
-160620.000000 0.018424
-160560.000000 0.055748
-160500.000000 0.020068
-160440.000000 -0.011616
-160380.000000 0.017698
-160320.000000 0.021009
-160260.000000 -0.012683
-160200.000000 -0.000378
-160140.000000 -0.007074
-160080.000000 -0.011773
-160020.000000 -0.011474
-159960.000000 -0.016177
-159900.000000 -0.015881
-159840.000000 -0.029588
-159780.000000 -0.040296
-159720.000000 0.009994
-159660.000000 -0.023717
-159600.000000 -0.031429
-159540.000000 0.014858
-159480.000000 -0.016855
-159420.000000 -0.014569
-159360.000000 0.028717
-159300.000000 -0.005997
-159240.000000 -0.006712
-159180.000000 0.027573
-159120.000000 0.007858
-159060.000000 -0.016858
-159000.000000 -0.009575
-158940.000000 -0.007291
-158880.000000 -0.028008
-158820.000000 -0.050724
-158760.000000 -0.033441
-158700.000000 -0.053156
-158640.000000 -0.040870
-158580.000000 -0.019582
-158520.000000 0.018709
-158460.000000 -0.018997
-158400.000000 -0.028699
-158340.000000 0.044604
-158280.000000 0.026912
-158220.000000 0.044224
-158160.000000 0.085541
-158100.000000 0.037863
-158040.000000 0.041190
-157980.000000 0.029522
-157920.000000 0.027858
-157860.000000 0.015199
-157800.000000 0.003545
-157740.000000 0.010895
-157680.000000 -0.009751
-157620.000000 -0.023391
-157560.000000 -0.012027
-157500.000000 -0.013657
-157440.000000 -0.040281
-157380.000000 0.005102
-157320.000000 -0.001509
-157260.000000 -0.015112
-157200.000000 0.010294
-157140.000000 0.045708
-157080.000000 0.023131
-157020.000000 0.031564
-156960.000000 0.054006
-156900.000000 0.020457
-156840.000000 0.026919
-156780.000000 0.044390
-156720.000000 0.012872
-156660.000000 0.011364
-156600.000000 0.001866
-156540.000000 -0.001620
-156480.000000 -0.013095
-156420.000000 -0.013558
-156360.000000 -0.019009
-156300.000000 -0.024446
-156240.000000 -0.019869
-156180.000000 -0.047278
-156120.000000 -0.036673
-156060.000000 -0.042051
-156000.000000 -0.014503
-155940.000000 -0.002851
-155880.000000 -0.002183
-155820.000000 0.000502
-155760.000000 0.018203
-155700.000000 0.010919
-155640.000000 0.035651
-155580.000000 0.053397
-155520.000000 0.029158
-155460.000000 0.011933
-155400.000000 0.035720
-155340.000000 0.018520
-155280.000000 0.002332
-155220.000000 -0.009844
-155160.000000 -0.019011
-155100.000000 -0.014167
-155040.000000 -0.022313
-154980.000000 -0.017450
-154920.000000 -0.009578
-154860.000000 0.002303
-154800.000000 0.005193
-154740.000000 0.032090
-154680.000000 0.009997
-154620.000000 0.017911
-154560.000000 0.055834
-154500.000000 0.040765
-154440.000000 0.028704
-154380.000000 0.041651
-154320.000000 0.007608
-154260.000000 -0.000427
-154200.000000 0.006546
-154140.000000 -0.014471
-154080.000000 -0.014478
-154020.000000 -0.023477
-153960.000000 -0.042466
-153900.000000 -0.022446
-153840.000000 -0.026417
-153780.000000 -0.029378
-153720.000000 0.007670
-153660.000000 -0.000272
-153600.000000 -0.001206
-153540.000000 0.029869
-153480.000000 0.022952
-153420.000000 0.012042
-153360.000000 0.017140
-153300.000000 0.030245
-153240.000000 0.009355
-153180.000000 -0.006528
-153120.000000 -0.019407
-153060.000000 -0.005281
-153000.000000 -0.020151
-152940.000000 -0.021018
-152880.000000 -0.001880
-152820.000000 -0.011739
-152760.000000 -0.032594
-152700.000000 0.010555
-152640.000000 0.001708
-152580.000000 -0.019134
-152520.000000 -0.001971
-152460.000000 -0.007803
-152400.000000 0.000371
-152340.000000 0.016551
-152280.000000 0.009739
-152220.000000 0.008933
-152160.000000 0.033135
-152100.000000 0.005345
-152040.000000 -0.004436
-151980.000000 0.013791
-151920.000000 -0.010974
-151860.000000 -0.040729
-151800.000000 -0.012476
-151740.000000 -0.034215
-151680.000000 -0.051944
-151620.000000 -0.040665
-151560.000000 -0.051378
-151500.000000 -0.024082
-151440.000000 -0.009779
-151380.000000 0.005533
-151320.000000 0.010853
-151260.000000 0.020181
-151200.000000 0.044518
-151140.000000 0.042862
-151080.000000 0.042215
-151020.000000 0.017577
-150960.000000 0.015947
-150900.000000 -0.002674
-150840.000000 0.001713
-150780.000000 -0.005890
-150720.000000 -0.025485
-150660.000000 -0.024072
-150600.000000 -0.011650
-150540.000000 -0.031219
-150480.000000 -0.048781
-150420.000000 -0.021334
-150360.000000 -0.021880
-150300.000000 -0.029419
-150240.000000 -0.005949
-150180.000000 -0.000473
-150120.000000 -0.000988
-150060.000000 0.001503
-150000.000000 0.029003
-149940.000000 0.011510
-149880.000000 0.015025
-149820.000000 0.022547
-149760.000000 0.024076
-149700.000000 0.007613
-149640.000000 0.009156
-149580.000000 0.022705
-149520.000000 -0.007740
-149460.000000 -0.001181
-149400.000000 0.001384
-149340.000000 -0.004048
-149280.000000 -0.005476
-149220.000000 0.008098
-149160.000000 0.023676
-149100.000000 0.016256
-149040.000000 0.025839
-148980.000000 0.016424
-148920.000000 0.027011
-148860.000000 0.028602
-148800.000000 0.025195
-148740.000000 0.045793
-148680.000000 0.022393
-148620.000000 0.009998
-148560.000000 0.009608
-148500.000000 0.008222
-148440.000000 -0.000159
-148380.000000 -0.006535
-148320.000000 -0.005905
-148260.000000 -0.015271
-148200.000000 -0.026633
-148140.000000 -0.019990
-148080.000000 -0.004342
-148020.000000 -0.009691
-147960.000000 -0.013037
-147900.000000 -0.013379
-147840.000000 -0.018718
-147780.000000 0.001946
-147720.000000 0.012612
-147660.000000 0.014282
-147600.000000 -0.004046
-147540.000000 0.007630
-147480.000000 0.009308
-147420.000000 0.003990
-147360.000000 0.012675
-147300.000000 0.004363
-147240.000000 -0.009946
-147180.000000 -0.002251
-147120.000000 0.012447
-147060.000000 -0.005852
-147000.000000 -0.020148
-146940.000000 0.000559
-146880.000000 -0.017731
-146820.000000 -0.005018
-146760.000000 -0.007302
-146700.000000 -0.022583
-146640.000000 -0.009861
-146580.000000 0.006865
-146520.000000 -0.005405
-146460.000000 0.006328
-146400.000000 0.008065
-146340.000000 -0.013194
-146280.000000 -0.014448
-146220.000000 0.000302
-146160.000000 -0.023944
-146100.000000 -0.040185
-146040.000000 -0.022424
-145980.000000 -0.023659
-145920.000000 -0.041891
-145860.000000 -0.039120
-145800.000000 -0.029348
-145740.000000 -0.036575
-145680.000000 -0.035800
-145620.000000 -0.007025
-145560.000000 0.009751
-145500.000000 0.000527
-145440.000000 0.022303
-145380.000000 0.048079
-145320.000000 0.036854
-145260.000000 0.038628
-145200.000000 0.061401
-145140.000000 0.041173
-145080.000000 0.037943
-145020.000000 0.043711
-144960.000000 0.037477
-144900.000000 0.008240
-144840.000000 0.014001
-144780.000000 0.022760
-144720.000000 -0.004485
-144660.000000 -0.002732
-144600.000000 0.002018
-144540.000000 -0.027235
-144480.000000 -0.014491
-144420.000000 -0.031750
-144360.000000 -0.043012
-144300.000000 -0.045276
-144240.000000 -0.040542
-144180.000000 -0.031811
-144120.000000 -0.040082
-144060.000000 -0.030355
-144000.000000 -0.017631
-143940.000000 -0.010908
-143880.000000 0.011812
-143820.000000 0.031530
-143760.000000 0.021246
-143700.000000 0.038959
-143640.000000 0.052671
-143580.000000 0.043381
-143520.000000 0.018090
-143460.000000 0.013799
-143400.000000 0.021508
-143340.000000 -0.006781
-143280.000000 0.005930
-143220.000000 -0.011355
-143160.000000 -0.018637
-143100.000000 -0.015914
-143040.000000 -0.010187
-142980.000000 -0.000453
-142920.000000 -0.002713
-142860.000000 0.020034
-142800.000000 0.010789
-142740.000000 0.018552
-142680.000000 0.047324
-142620.000000 0.028105
-142560.000000 0.020896
-142500.000000 0.027696
-142440.000000 0.007507
-142380.000000 -0.010672
-142320.000000 0.011159
-142260.000000 -0.009998
-142200.000000 -0.023145
-142140.000000 -0.017281
-142080.000000 -0.024406
-142020.000000 -0.023519
-141960.000000 -0.041621
-141900.000000 -0.022712
-141840.000000 -0.016791
-141780.000000 -0.014859
-141720.000000 0.015085
-141660.000000 0.007041
-141600.000000 -0.002991
-141540.000000 0.016987
-141480.000000 0.032977
-141420.000000 0.029979
-141360.000000 0.026991
-141300.000000 0.040013
-141240.000000 0.020120
-141180.000000 0.009162
-141120.000000 0.026214
-141060.000000 0.002274
-141000.000000 -0.022658
-140940.000000 -0.007582
-140880.000000 -0.027499
-140820.000000 -0.036409
-140760.000000 -0.061311
-140700.000000 -0.060207
-140640.000000 -0.049095
-140580.000000 -0.041976
-140520.000000 -0.026849
-140460.000000 -0.026716
-140400.000000 -0.026574
-140340.000000 -0.000426
-140280.000000 0.006729
-140220.000000 0.015890
-140160.000000 0.005057
-140100.000000 0.012228
-140040.000000 0.017403
-139980.000000 0.017581
-139920.000000 0.020761
-139860.000000 0.016943
-139800.000000 0.012124
-139740.000000 0.005306
-139680.000000 0.011487
-139620.000000 -0.002334
-139560.000000 -0.003157
-139500.000000 0.004019
-139440.000000 0.007193
-139380.000000 0.004364
-139320.000000 0.014532
-139260.000000 0.005698
-139200.000000 0.028862
-139140.000000 0.021022
-139080.000000 0.035180
-139020.000000 0.031334
-138960.000000 0.032484
-138900.000000 0.034631
-138840.000000 0.015773
-138780.000000 -0.000088
-138720.000000 0.008045
-138660.000000 -0.016826
-138600.000000 -0.011701
-138540.000000 -0.016582
-138480.000000 -0.016466
-138420.000000 -0.009355
-138360.000000 -0.010248
-138300.000000 0.002855
-138240.000000 -0.002047
-138180.000000 0.003048
-138120.000000 0.007139
-138060.000000 -0.005775
-138000.000000 0.010307
-137940.000000 0.007384
-137880.000000 -0.007544
-137820.000000 -0.009478
-137760.000000 -0.004418
-137700.000000 -0.008365
-137640.000000 -0.007319
-137580.000000 0.011719
-137520.000000 0.006748
-137460.000000 -0.017231
-137400.000000 0.004781
-137340.000000 0.008782
-137280.000000 -0.022225
-137220.000000 -0.008243
-137160.000000 -0.005271
-137100.000000 -0.043308
-137040.000000 -0.035356
-136980.000000 -0.021413
-136920.000000 -0.046479
-136860.000000 -0.046555
-136800.000000 -0.020640
-136740.000000 -0.022734
-136680.000000 -0.024838
-136620.000000 -0.017950
-136560.000000 0.000927
-136500.000000 -0.015204
-136440.000000 -0.001346
-136380.000000 0.021502
-136320.000000 0.008340
-136260.000000 0.014167
-136200.000000 0.018983
-136140.000000 0.003786
-136080.000000 0.007578
-136020.000000 0.014357
-135960.000000 0.003124
-135900.000000 0.001878
-135840.000000 -0.004380
-135780.000000 -0.008650
-135720.000000 -0.002932
-135660.000000 -0.014225
-135600.000000 -0.016530
-135540.000000 -0.009847
-135480.000000 -0.014175
-135420.000000 0.001485
-135360.000000 -0.000866
-135300.000000 -0.002229
-135240.000000 0.009395
-135180.000000 0.007007
-135120.000000 -0.007394
-135060.000000 -0.010808
-135000.000000 -0.008235
-134940.000000 -0.020675
-134880.000000 -0.009128
-134820.000000 -0.000594
-134760.000000 -0.015072
-134700.000000 -0.010562
-134640.000000 0.002936
-134580.000000 0.007424
-134520.000000 0.033901
-134460.000000 0.032368
-134400.000000 0.035827
-134340.000000 0.043277
-134280.000000 0.044719
-134220.000000 0.052154
-134160.000000 0.059581
-134100.000000 0.029001
-134040.000000 -0.000585
-133980.000000 -0.023179
-133920.000000 -0.050779
-133860.000000 -0.075385
-133800.000000 -0.077999
-133740.000000 -0.091618
-133680.000000 -0.089244
-133620.000000 -0.084875
-133560.000000 -0.056512
-133500.000000 -0.029153
-133440.000000 -0.019798
-133380.000000 0.022554
-133320.000000 0.024905
-133260.000000 0.020256
-133200.000000 0.034607
-133140.000000 0.024960
-133080.000000 0.012317
-133020.000000 0.009678
-132960.000000 -0.014956
-132900.000000 -0.045585
-132840.000000 -0.046206
-132780.000000 -0.053820
-132720.000000 -0.062427
-132660.000000 -0.058027
-132600.000000 -0.056618
-132540.000000 -0.055201
-132480.000000 -0.043776
-132420.000000 -0.020342
-132360.000000 -0.013900
-132300.000000 0.009552
-132240.000000 0.017013
-132180.000000 0.021483
-132120.000000 0.023963
-132060.000000 0.027452
-132000.000000 0.025950
-131940.000000 0.031457
-131880.000000 0.020973
-131820.000000 0.016499
-131760.000000 0.001033
-131700.000000 -0.006426
-131640.000000 -0.008877
-131580.000000 -0.017321
-131520.000000 -0.018760
-131460.000000 -0.016194
-131400.000000 -0.018625
-131340.000000 -0.003052
-131280.000000 0.012523
-131220.000000 0.022099
-131160.000000 0.022675
-131100.000000 0.030253
-131040.000000 0.033830
-130980.000000 0.029408
-130920.000000 0.030985
-130860.000000 0.022562
-130800.000000 0.013138
-130740.000000 0.018713
-130680.000000 0.012288
-130620.000000 0.016861
-130560.000000 0.008434
-130500.000000 0.007005
-130440.000000 0.007574
-130380.000000 0.003142
-130320.000000 -0.002292
-130260.000000 0.001272
-130200.000000 -0.008167
-130140.000000 -0.013609
-130080.000000 0.004945
-130020.000000 0.009495
-129960.000000 -0.008960
-129900.000000 0.002580
-129840.000000 -0.001884
-129780.000000 0.001646
-129720.000000 0.013171
-129660.000000 0.013691
-129600.000000 0.011206
-129540.000000 0.001715
-129480.000000 0.013220
-129420.000000 -0.000281
-129360.000000 -0.019786
-129300.000000 -0.020297
-129240.000000 -0.028813
-129180.000000 -0.042335
-129120.000000 -0.039864
-129060.000000 -0.046400
-129000.000000 -0.039943
-128940.000000 -0.028495
-128880.000000 -0.024057
-128820.000000 -0.011628
-128760.000000 -0.003211
-128700.000000 0.013194
-128640.000000 0.023587
-128580.000000 0.030967
-128520.000000 0.037333
-128460.000000 0.035685
-128400.000000 0.022023
-128340.000000 0.027346
-128280.000000 0.013653
-128220.000000 -0.006054
-128160.000000 -0.001777
-128100.000000 -0.023516
-128040.000000 -0.025271
-127980.000000 -0.015042
-127920.000000 -0.020828
-127860.000000 -0.014630
-127800.000000 -0.010449
-127740.000000 -0.014283
-127680.000000 -0.010132
-127620.000000 -0.005996
-127560.000000 -0.005876
-127500.000000 -0.005769
-127440.000000 -0.003677
-127380.000000 0.004402
-127320.000000 0.002468
-127260.000000 0.009521
-127200.000000 0.010562
-127140.000000 0.017590
-127080.000000 0.008605
-127020.000000 0.008607
-126960.000000 0.000596
-126900.000000 -0.015430
-126840.000000 -0.023469
-126780.000000 -0.019524
-126720.000000 -0.031596
-126660.000000 -0.045683
-126600.000000 -0.045788
-126540.000000 -0.058910
-126480.000000 -0.053051
-126420.000000 -0.040209
-126360.000000 -0.028387
-126300.000000 -0.022583
-126240.000000 -0.006800
-126180.000000 0.012026
-126120.000000 0.019767
-126060.000000 0.039486
-126000.000000 0.060184
-125940.000000 0.051860
-125880.000000 0.050514
-125820.000000 0.045145
-125760.000000 0.023753
-125700.000000 0.011338
-125640.000000 0.005901
-125580.000000 -0.012559
-125520.000000 -0.025042
-125460.000000 -0.022546
-125400.000000 -0.026071
-125340.000000 -0.034616
-125280.000000 -0.013181
-125220.000000 -0.006765
-125160.000000 -0.002366
-125100.000000 0.015016
-125040.000000 0.024381
-124980.000000 0.029730
-124920.000000 0.051065
-124860.000000 0.061384
-124800.000000 0.061690
-124740.000000 0.055982
-124680.000000 0.049260
-124620.000000 0.036525
-124560.000000 0.020778
-124500.000000 0.009018
-124440.000000 -0.006754
-124380.000000 -0.027536
-124320.000000 -0.037328
-124260.000000 -0.047129
-124200.000000 -0.069939
-124140.000000 -0.066755
-124080.000000 -0.066577
-124020.000000 -0.075404
-123960.000000 -0.056235
-123900.000000 -0.042069
-123840.000000 -0.041905
-123780.000000 -0.016744
-123720.000000 0.009417
-123660.000000 0.019576
-123600.000000 0.041735
-123540.000000 0.045892
-123480.000000 0.047048
-123420.000000 0.060204
-123360.000000 0.056358
-123300.000000 0.049510
-123240.000000 0.041661
-123180.000000 0.022809
-123120.000000 0.009955
-123060.000000 -0.000901
-123000.000000 -0.017760
-122940.000000 -0.035622
-122880.000000 -0.041486
-122820.000000 -0.039352
-122760.000000 -0.041221
-122700.000000 -0.029093
-122640.000000 -0.013967
-122580.000000 -0.018844
-122520.000000 0.004275
-122460.000000 0.012391
-122400.000000 0.016503
-122340.000000 0.031609
-122280.000000 0.043710
-122220.000000 0.038806
-122160.000000 0.035894
-122100.000000 0.034975
-122040.000000 0.013049
-121980.000000 0.000114
-121920.000000 -0.002829
-121860.000000 -0.022781
-121800.000000 -0.036741
-121740.000000 -0.044710
-121680.000000 -0.051687
-121620.000000 -0.047673
-121560.000000 -0.045666
-121500.000000 -0.036668
-121440.000000 -0.030678
-121380.000000 -0.009696
-121320.000000 0.009277
-121260.000000 0.006242
-121200.000000 0.013197
-121140.000000 0.019142
-121080.000000 0.008077
-121020.000000 0.012001
-120960.000000 0.012914
-120900.000000 -0.006184
-120840.000000 -0.011294
-120780.000000 0.003584
-120720.000000 -0.009549
-120660.000000 -0.008693
-120600.000000 0.018152
-120540.000000 0.003986
-120480.000000 0.002811
-120420.000000 0.022627
-120360.000000 0.031433
-120300.000000 0.033232
-120240.000000 0.044022
-120180.000000 0.057805
-120120.000000 0.049580
-120060.000000 0.046348
-120000.000000 0.055109
-119940.000000 0.036863
-119880.000000 0.023609
-119820.000000 0.015349
-119760.000000 -0.001919
-119700.000000 -0.009195
-119640.000000 -0.019477
-119580.000000 -0.014767
-119520.000000 -0.028063
-119460.000000 -0.028366
-119400.000000 -0.031676
-119340.000000 -0.029990
-119280.000000 -0.017310
-119220.000000 -0.000634
-119160.000000 -0.004961
-119100.000000 0.001708
-119040.000000 -0.002625
-118980.000000 -0.010961
-118920.000000 -0.014299
-118860.000000 -0.015639
-118800.000000 -0.024982
-118740.000000 -0.025327
-118680.000000 -0.037674
-118620.000000 -0.028025
-118560.000000 -0.026380
-118500.000000 -0.024738
-118440.000000 -0.015101
-118380.000000 -0.006469
-118320.000000 0.000158
-118260.000000 0.010779
-118200.000000 0.013394
-118140.000000 0.012004
-118080.000000 0.011607
-118020.000000 0.021205
-117960.000000 0.012796
-117900.000000 0.008382
-117840.000000 0.000962
-117780.000000 -0.005463
-117720.000000 -0.012894
-117660.000000 -0.020331
-117600.000000 -0.028773
-117540.000000 -0.038221
-117480.000000 -0.039676
-117420.000000 -0.040136
-117360.000000 -0.028603
-117300.000000 -0.018076
-117240.000000 -0.003555
-117180.000000 -0.000041
-117120.000000 0.015468
-117060.000000 0.024970
-117000.000000 0.016467
-116940.000000 0.030959
-116880.000000 0.036445
-116820.000000 0.034928
-116760.000000 0.046407
-116700.000000 0.031884
-116640.000000 0.033358
-116580.000000 0.038832
-116520.000000 0.045305
-116460.000000 0.028779
-116400.000000 0.026255
-116340.000000 0.010732
-116280.000000 -0.005787
-116220.000000 -0.009302
-116160.000000 -0.013813
-116100.000000 -0.023320
-116040.000000 -0.024822
-115980.000000 -0.021318
-115920.000000 -0.016809
-115860.000000 -0.006294
-115800.000000 0.011227
-115740.000000 0.027755
-115680.000000 0.029290
-115620.000000 0.032832
-115560.000000 0.037382
-115500.000000 0.023940
-115440.000000 0.028507
-115380.000000 0.027082
-115320.000000 0.010668
-115260.000000 0.001263
-115200.000000 -0.006131
-115140.000000 -0.013516
-115080.000000 -0.016892
-115020.000000 -0.020258
-114960.000000 -0.023615
-114900.000000 -0.033965
-114840.000000 -0.038306
-114780.000000 -0.038640
-114720.000000 -0.026966
-114660.000000 -0.022286
-114600.000000 -0.009598
-114540.000000 0.003096
-114480.000000 0.006798
-114420.000000 0.007507
-114360.000000 0.019223
-114300.000000 0.016947
-114240.000000 0.006678
-114180.000000 0.003418
-114120.000000 -0.003835
-114060.000000 -0.026080
-114000.000000 -0.029316
-113940.000000 -0.032545
-113880.000000 -0.039765
-113820.000000 -0.038979
-113760.000000 -0.037185
-113700.000000 -0.038385
-113640.000000 -0.024577
-113580.000000 -0.009764
-113520.000000 0.004056
-113460.000000 0.014883
-113400.000000 0.027716
-113340.000000 0.034555
-113280.000000 0.031402
-113220.000000 0.041255
-113160.000000 0.042116
-113100.000000 0.035983
-113040.000000 0.031857
-112980.000000 0.030737
-112920.000000 0.021623
-112860.000000 0.018514
-112800.000000 0.012410
-112740.000000 0.004310
-112680.000000 -0.006786
-112620.000000 -0.006879
-112560.000000 -0.015970
-112500.000000 -0.006060
-112440.000000 -0.008148
-112380.000000 0.004765
-112320.000000 0.008679
-112260.000000 0.010594
-112200.000000 0.030509
-112140.000000 0.036426
-112080.000000 0.041345
-112020.000000 0.050266
-111960.000000 0.043189
-111900.000000 0.034116
-111840.000000 0.041047
-111780.000000 0.023981
-111720.000000 0.000921
-111660.000000 -0.000135
-111600.000000 -0.015186
-111540.000000 -0.031232
-111480.000000 -0.038272
-111420.000000 -0.044307
-111360.000000 -0.060336
-111300.000000 -0.052359
-111240.000000 -0.046375
-111180.000000 -0.040386
-111120.000000 -0.032390
-111060.000000 -0.021387
-111000.000000 -0.009377
-110940.000000 -0.011360
-110880.000000 -0.007335
-110820.000000 -0.005303
-110760.000000 -0.002262
-110700.000000 0.002786
-110640.000000 -0.006157
-110580.000000 -0.005092
-110520.000000 -0.007017
-110460.000000 -0.001932
-110400.000000 -0.006837
-110340.000000 -0.005732
-110280.000000 -0.004616
-110220.000000 -0.009490
-110160.000000 -0.016351
-110100.000000 -0.020202
-110040.000000 -0.024040
-109980.000000 -0.024867
-109920.000000 -0.030682
-109860.000000 -0.031484
-109800.000000 -0.029275
-109740.000000 -0.026053
-109680.000000 -0.014819
-109620.000000 -0.004573
-109560.000000 -0.001315
-109500.000000 -0.003045
-109440.000000 -0.007764
-109380.000000 0.002529
-109320.000000 0.012834
-109260.000000 0.015151
-109200.000000 0.022478
-109140.000000 0.027817
-109080.000000 0.030167
-109020.000000 0.032528
-108960.000000 0.044900
-108900.000000 0.043281
-108840.000000 0.038673
-108780.000000 0.025074
-108720.000000 0.017485
-108660.000000 0.008905
-108600.000000 0.002334
-108540.000000 0.013771
-108480.000000 0.021217
-108420.000000 0.019670
-108360.000000 0.019130
-108300.000000 0.034598
-108240.000000 0.038072
-108180.000000 0.048552
-108120.000000 0.046039
-108060.000000 0.027531
-108000.000000 0.013030
-107940.000000 -0.004465
-107880.000000 -0.012954
-107820.000000 -0.014437
-107760.000000 -0.027913
-107700.000000 -0.032383
-107640.000000 -0.027846
-107580.000000 -0.023302
-107520.000000 -0.007751
-107460.000000 0.014807
-107400.000000 0.019373
-107340.000000 0.027946
-107280.000000 0.028527
-107220.000000 0.015117
-107160.000000 0.012715
-107100.000000 -0.000677
-107040.000000 -0.022059
-106980.000000 -0.034431
-106920.000000 -0.050793
-106860.000000 -0.059143
-106800.000000 -0.064481
-106740.000000 -0.054807
-106680.000000 -0.058119
-106620.000000 -0.053417
-106560.000000 -0.036701
-106500.000000 -0.033971
-106440.000000 -0.020224
-106380.000000 0.001537
-106320.000000 0.009315
-106260.000000 0.017108
-106200.000000 0.029917
-106140.000000 0.031742
-106080.000000 0.031582
-106020.000000 0.038437
-105960.000000 0.040307
-105900.000000 0.026191
-105840.000000 0.017089
-105780.000000 0.009001
-105720.000000 -0.007074
-105660.000000 -0.022135
-105600.000000 -0.031185
-105540.000000 -0.035221
-105480.000000 -0.040245
-105420.000000 -0.048257
-105360.000000 -0.040256
-105300.000000 -0.033244
-105240.000000 -0.032220
-105180.000000 -0.016185
-105120.000000 -0.009138
-105060.000000 -0.005080
-105000.000000 0.014988
-104940.000000 0.032066
-104880.000000 0.038153
-104820.000000 0.052249
-104760.000000 0.046353
-104700.000000 0.036464
-104640.000000 0.043582
-104580.000000 0.032705
-104520.000000 0.014834
-104460.000000 0.011967
-104400.000000 0.006105
-104340.000000 -0.014753
-104280.000000 -0.015607
-104220.000000 -0.022458
-104160.000000 -0.026305
-104100.000000 -0.020149
-104040.000000 -0.025990
-103980.000000 -0.020827
-103920.000000 -0.017661
-103860.000000 -0.015491
-103800.000000 -0.005319
-103740.000000 -0.001144
-103680.000000 0.000034
-103620.000000 0.002213
-103560.000000 0.012395
-103500.000000 0.012577
-103440.000000 0.018761
-103380.000000 0.025945
-103320.000000 0.023130
-103260.000000 0.025314
-103200.000000 0.026499
-103140.000000 0.011684
-103080.000000 0.004869
-103020.000000 -0.006945
-102960.000000 -0.032758
-102900.000000 -0.046569
-102840.000000 -0.049379
-102780.000000 -0.059185
-102720.000000 -0.059989
-102660.000000 -0.040788
-102600.000000 -0.029583
-102540.000000 -0.017373
-102480.000000 0.011844
-102420.000000 0.032067
-102360.000000 0.046297
-102300.000000 0.064534
-102240.000000 0.061779
-102180.000000 0.067032
-102120.000000 0.058294
-102060.000000 0.048563
-102000.000000 0.050839
-101940.000000 0.037124
-101880.000000 0.013416
-101820.000000 0.019716
-101760.000000 -0.000977
-101700.000000 -0.013664
-101640.000000 -0.018343
-101580.000000 -0.031016
-101520.000000 -0.041682
-101460.000000 -0.043341
-101400.000000 -0.053994
-101340.000000 -0.060641
-101280.000000 -0.045282
-101220.000000 -0.043916
-101160.000000 -0.031545
-101100.000000 -0.012168
-101040.000000 0.002214
-100980.000000 0.013601
-100920.000000 0.031992
-100860.000000 0.049388
-100800.000000 0.041787
-100740.000000 0.046190
-100680.000000 0.058596
-100620.000000 0.037004
-100560.000000 0.016416
-100500.000000 0.005830
-100440.000000 -0.024752
-100380.000000 -0.040331
-100320.000000 -0.044907
-100260.000000 -0.054478
-100200.000000 -0.056044
-100140.000000 -0.039606
-100080.000000 -0.032162
-100020.000000 -0.014713
-99960.000000 0.007741
-99900.000000 0.020201
-99840.000000 0.031666
-99780.000000 0.045137
-99720.000000 0.054612
-99660.000000 0.052082
-99600.000000 0.044561
-99540.000000 0.033050
-99480.000000 0.026554
-99420.000000 0.018063
-99360.000000 0.009578
-99300.000000 -0.004902
-99240.000000 -0.016375
-99180.000000 -0.027843
-99120.000000 -0.032304
-99060.000000 -0.038759
-99000.000000 -0.036206
-98940.000000 -0.034646
-98880.000000 -0.030078
-98820.000000 -0.024502
-98760.000000 -0.010917
-98700.000000 -0.013324
-98640.000000 -0.001723
-98580.000000 0.001887
-98520.000000 -0.001495
-98460.000000 0.004131
-98400.000000 0.005764
-98340.000000 0.013404
-98280.000000 0.018052
-98220.000000 0.021706
-98160.000000 0.019368
-98100.000000 0.015037
-98040.000000 0.014713
-97980.000000 0.008396
-97920.000000 0.004088
-97860.000000 -0.003211
-97800.000000 -0.005501
-97740.000000 -0.012781
-97680.000000 -0.019052
-97620.000000 -0.017312
-97560.000000 -0.014563
-97500.000000 -0.013803
-97440.000000 -0.008033
-97380.000000 -0.006253
-97320.000000 0.003536
-97260.000000 0.012333
-97200.000000 0.011140
-97140.000000 0.010954
-97080.000000 0.015776
-97020.000000 0.011605
-96960.000000 0.018441
-96900.000000 0.020284
-96840.000000 0.015132
-96780.000000 0.015987
-96720.000000 0.016848
-96660.000000 0.009714
-96600.000000 0.011586
-96540.000000 -0.000536
-96480.000000 -0.014652
-96420.000000 -0.012762
-96360.000000 -0.016867
-96300.000000 -0.033966
-96240.000000 -0.034060
-96180.000000 -0.027148
-96120.000000 -0.024233
-96060.000000 -0.009314
-96000.000000 -0.003391
-95940.000000 0.008534
-95880.000000 0.014461
-95820.000000 0.022389
-95760.000000 0.039318
-95700.000000 0.033248
-95640.000000 0.036178
-95580.000000 0.042107
-95520.000000 0.035037
-95460.000000 0.036965
-95400.000000 0.036894
-95340.000000 0.018822
-95280.000000 0.018750
-95220.000000 0.009678
-95160.000000 0.001607
-95100.000000 -0.002466
-95040.000000 -0.020538
-94980.000000 -0.023610
-94920.000000 -0.035683
-94860.000000 -0.036757
-94800.000000 -0.037831
-94740.000000 -0.037907
-94680.000000 -0.034984
-94620.000000 -0.032063
-94560.000000 -0.022144
-94500.000000 -0.009227
-94440.000000 0.001688
-94380.000000 0.009601
-94320.000000 0.018512
-94260.000000 0.018421
-94200.000000 0.018328
-94140.000000 0.019233
-94080.000000 0.015137
-94020.000000 0.007040
-93960.000000 -0.000057
-93900.000000 -0.002154
-93840.000000 -0.011252
-93780.000000 -0.010348
-93720.000000 -0.008443
-93660.000000 -0.007537
-93600.000000 -0.014629
-93540.000000 -0.013719
-93480.000000 -0.011807
-93420.000000 -0.013892
-93360.000000 -0.009976
-93300.000000 -0.005057
-93240.000000 -0.007137
-93180.000000 0.000784
-93120.000000 0.004706
-93060.000000 0.005628
-93000.000000 0.011550
-92940.000000 0.015470
-92880.000000 0.006389
-92820.000000 0.012307
-92760.000000 0.010223
-92700.000000 -0.002863
-92640.000000 -0.003951
-92580.000000 -0.002041
-92520.000000 -0.020135
-92460.000000 -0.033231
-92400.000000 -0.048330
-92340.000000 -0.067434
-92280.000000 -0.081542
-92220.000000 -0.088654
-92160.000000 -0.099772
-92100.000000 -0.111896
-92040.000000 -0.110027
-91980.000000 -0.100164
-91920.000000 -0.092309
-91860.000000 -0.067460
-91800.000000 -0.049619
-91740.000000 -0.032785
-91680.000000 -0.007959
-91620.000000 0.010861
-91560.000000 0.022673
-91500.000000 0.030479
-91440.000000 0.037278
-91380.000000 0.033071
-91320.000000 0.015857
-91260.000000 0.008638
-91200.000000 -0.000587
-91140.000000 -0.014817
-91080.000000 -0.021052
-91020.000000 -0.028291
-90960.000000 -0.034534
-90900.000000 -0.034781
-90840.000000 -0.028031
-90780.000000 -0.016283
-90720.000000 -0.003539
-90660.000000 0.009203
-90600.000000 0.018943
-90540.000000 0.032680
-90480.000000 0.035414
-90420.000000 0.042146
-90360.000000 0.040875
-90300.000000 0.026602
-90240.000000 0.024326
-90180.000000 0.014048
-90120.000000 -0.001232
-90060.000000 -0.014514
-90000.000000 -0.015798
-89940.000000 -0.012084
-89880.000000 -0.010371
-89820.000000 -0.005659
-89760.000000 0.003053
-89700.000000 -0.000236
-89640.000000 0.003475
-89580.000000 0.016187
-89520.000000 0.014899
-89460.000000 0.006612
-89400.000000 0.012326
-89340.000000 0.008041
-89280.000000 0.007758
-89220.000000 0.014476
-89160.000000 0.021195
-89100.000000 0.020916
-89040.000000 0.019637
-88980.000000 0.019360
-88920.000000 0.016084
-88860.000000 0.007808
-88800.000000 0.006534
-88740.000000 -0.010740
-88680.000000 -0.028013
-88620.000000 -0.038284
-88560.000000 -0.046554
-88500.000000 -0.049822
-88440.000000 -0.035088
-88380.000000 -0.027353
-88320.000000 -0.015615
-88260.000000 -0.010876
-88200.000000 -0.008134
-88140.000000 -0.002391
-88080.000000 0.003354
-88020.000000 0.014100
-87960.000000 0.008847
-87900.000000 -0.004406
-87840.000000 -0.004659
-87780.000000 -0.013913
-87720.000000 -0.018168
-87660.000000 -0.026424
-87600.000000 -0.041684
-87540.000000 -0.051945
-87480.000000 -0.045210
-87420.000000 -0.042479
-87360.000000 -0.020751
-87300.000000 -0.006026
-87240.000000 0.007694
-87180.000000 0.020412
-87120.000000 0.014125
-87060.000000 0.037836
-87000.000000 0.043543
-86940.000000 0.044246
-86880.000000 0.036947
-86820.000000 0.029645
-86760.000000 -0.001660
-86700.000000 0.002031
-86640.000000 0.003719
-86580.000000 0.003404
-86520.000000 0.013085
-86460.000000 0.007763
-86400.000000 0.009437
-86340.000000 0.012106
-86280.000000 0.028771
-86220.000000 0.039432
-86160.000000 0.034088
-86100.000000 0.029739
-86040.000000 0.020385
-85980.000000 0.011024
-85920.000000 0.015658
-85860.000000 0.004284
-85800.000000 -0.000096
-85740.000000 -0.004483
-85680.000000 -0.016878
-85620.000000 -0.029280
-85560.000000 -0.023691
-85500.000000 -0.013110
-85440.000000 -0.011537
-85380.000000 -0.007973
-85320.000000 -0.008418
-85260.000000 -0.014872
-85200.000000 -0.007334
-85140.000000 -0.000805
-85080.000000 -0.001285
-85020.000000 -0.008773
-84960.000000 -0.014269
-84900.000000 -0.020773
-84840.000000 -0.012284
-84780.000000 -0.011803
-84720.000000 -0.008329
-84660.000000 0.000139
-84600.000000 -0.008400
-84540.000000 -0.001946
-84480.000000 0.008516
-84420.000000 0.008970
-84360.000000 0.014416
-84300.000000 0.016841
-84240.000000 -0.000740
-84180.000000 -0.009327
-84120.000000 -0.014920
-84060.000000 -0.021519
-84000.000000 -0.033124
-83940.000000 -0.034735
-83880.000000 -0.018351
-83820.000000 -0.019973
-83760.000000 0.001400
-83700.000000 0.016767
-83640.000000 0.026130
-83580.000000 0.044487
-83520.000000 0.057841
-83460.000000 0.051190
-83400.000000 0.047535
-83340.000000 0.032876
-83280.000000 0.015214
-83220.000000 -0.006452
-83160.000000 -0.010121
-83100.000000 -0.052793
-83040.000000 -0.066469
-82980.000000 -0.070148
-82920.000000 -0.081831
-82860.000000 -0.076519
-82800.000000 -0.070211
-82740.000000 -0.070909
-82680.000000 -0.052612
-82620.000000 -0.037321
-82560.000000 -0.020036
-82500.000000 -0.004758
-82440.000000 0.016514
-82380.000000 0.016763
-82320.000000 0.034018
-82260.000000 0.038265
-82200.000000 0.028505
-82140.000000 0.032737
-82080.000000 0.027961
-82020.000000 0.027177
-81960.000000 0.011384
-81900.000000 0.004584
-81840.000000 -0.001226
-81780.000000 -0.006044
-81720.000000 -0.005871
-81660.000000 -0.023708
-81600.000000 -0.029555
-81540.000000 -0.042413
-81480.000000 -0.046282
-81420.000000 -0.041162
-81360.000000 -0.035055
-81300.000000 -0.016960
-81240.000000 -0.005878
-81180.000000 0.008191
-81120.000000 0.032248
-81060.000000 0.022292
-81000.000000 0.040324
-80940.000000 0.048344
-80880.000000 0.038353
-80820.000000 0.039351
-80760.000000 0.038338
-80700.000000 0.023314
-80640.000000 0.022280
-80580.000000 0.008237
-80520.000000 -0.005816
-80460.000000 -0.022878
-80400.000000 -0.029950
-80340.000000 -0.039030
-80280.000000 -0.041120
-80220.000000 -0.041218
-80160.000000 -0.043324
-80100.000000 -0.046439
-80040.000000 -0.035562
-79980.000000 -0.026694
-79920.000000 -0.021833
-79860.000000 -0.014980
-79800.000000 -0.003134
-79740.000000 0.015705
-79680.000000 0.019538
-79620.000000 0.022363
-79560.000000 0.024182
-79500.000000 0.033995
-79440.000000 0.032802
-79380.000000 0.041602
-79320.000000 0.043397
-79260.000000 0.029185
-79200.000000 0.021967
-79140.000000 0.028742
-79080.000000 0.021511
-79020.000000 0.015273
-78960.000000 0.013027
-78900.000000 0.006727
-78840.000000 -0.002536
-78780.000000 -0.006807
-78720.000000 -0.010085
-78660.000000 -0.028372
-78600.000000 -0.037666
-78540.000000 -0.038968
-78480.000000 -0.038277
-78420.000000 -0.037594
-78360.000000 -0.037918
-78300.000000 -0.032249
-78240.000000 -0.023586
-78180.000000 -0.014930
-78120.000000 -0.003280
-78060.000000 -0.006635
-78000.000000 -0.007997
-77940.000000 -0.009364
-77880.000000 -0.012736
-77820.000000 -0.005114
-77760.000000 -0.006498
-77700.000000 0.001113
-77640.000000 0.007718
-77580.000000 0.010318
-77520.000000 0.005912
-77460.000000 0.009500
-77400.000000 0.005083
-77340.000000 0.008661
-77280.000000 0.001232
-77220.000000 -0.005202
-77160.000000 -0.001642
-77100.000000 -0.000088
-77040.000000 -0.001540
-76980.000000 -0.000998
-76920.000000 0.004539
-76860.000000 0.007069
-76800.000000 0.006593
-76740.000000 0.019112
-76680.000000 0.013624
-76620.000000 0.005131
-76560.000000 -0.004367
-76500.000000 -0.007871
-76440.000000 -0.013380
-76380.000000 -0.015894
-76320.000000 -0.010413
-76260.000000 -0.007937
-76200.000000 0.001533
-76140.000000 0.006998
-76080.000000 0.017457
-76020.000000 0.018910
-75960.000000 0.028357
-75900.000000 0.030798
-75840.000000 0.024233
-75780.000000 0.017662
-75720.000000 0.011086
-75660.000000 -0.003495
-75600.000000 -0.009081
-75540.000000 -0.019671
-75480.000000 -0.027265
-75420.000000 -0.033861
-75360.000000 -0.032460
-75300.000000 -0.028060
-75240.000000 -0.020662
-75180.000000 -0.009265
-75120.000000 0.000131
-75060.000000 0.009526
-75000.000000 0.021921
-74940.000000 0.032316
-74820.000000 0.050105
-74760.000000 0.049500
-74700.000000 0.050894
-74640.000000 0.039289
-74580.000000 0.037685
-74520.000000 0.037080
-74460.000000 0.021477
-74400.000000 0.003875
-74340.000000 -0.011726
-74280.000000 -0.027325
-74220.000000 -0.040923
-74160.000000 -0.039518
-74100.000000 -0.042112
-74040.000000 -0.036704
-73980.000000 -0.034293
-73920.000000 -0.019880
-73860.000000 0.003535
-73800.000000 0.014953
-73740.000000 0.041373
-73680.000000 0.058795
-73620.000000 0.069219
-73560.000000 0.086645
-73500.000000 0.085074
-73440.000000 0.086504
-73380.000000 0.077936
-73320.000000 0.063369
-73260.000000 0.055804
-73140.000000 0.003679
-73080.000000 -0.015882
-73020.000000 -0.028442
-72960.000000 -0.040002
-72900.000000 -0.043560
-72840.000000 -0.043118
-72780.000000 -0.043675
-72720.000000 -0.035232
-72660.000000 -0.011788
-72600.000000 -0.003342
-72540.000000 0.008104
-72480.000000 0.026552
-72420.000000 0.028001
-72360.000000 0.038452
-72300.000000 0.040904
-72240.000000 0.038357
-72180.000000 0.029812
-72120.000000 0.021267
-72060.000000 0.020723
-72000.000000 0.001178
-71940.000000 -0.015367
-71880.000000 -0.027915
-71820.000000 -0.034464
-71760.000000 -0.045016
-71700.000000 -0.049571
-71640.000000 -0.036131
-71580.000000 -0.043694
-71520.000000 -0.035262
-71460.000000 -0.007834
-71400.000000 -0.002411
-71280.000000 0.023423
-71220.000000 0.029834
-71160.000000 0.041242
-71100.000000 0.047648
-71040.000000 0.053051
-70980.000000 0.052453
-70920.000000 0.043853
-70860.000000 0.042252
-70800.000000 0.025650
-70740.000000 0.011048
-70680.000000 0.001445
-70620.000000 -0.000158
-70560.000000 -0.008762
-70500.000000 -0.007366
-70440.000000 -0.003971
-70380.000000 -0.007576
-70320.000000 0.004819
-70260.000000 0.002215
-70200.000000 -0.001390
-70140.000000 -0.000994
-70080.000000 -0.006596
-70020.000000 -0.006198
-69960.000000 -0.014798
-69900.000000 -0.015396
-69840.000000 -0.023992
-69780.000000 -0.024587
-69720.000000 -0.023179
-69660.000000 -0.016770
-69540.000000 -0.003946
-69480.000000 0.002468
-69420.000000 0.005884
-69360.000000 0.003300
-69300.000000 0.013718
-69240.000000 0.007136
-69180.000000 0.002554
-69120.000000 -0.015026
-69060.000000 -0.023606
-69000.000000 -0.025185
-68940.000000 -0.029763
-68880.000000 -0.044339
-68820.000000 -0.032914
-68760.000000 -0.039486
-68700.000000 -0.030055
-68640.000000 -0.014622
-68580.000000 0.003814
-68520.000000 0.013253
-68460.000000 0.022695
-68400.000000 0.040139
-68340.000000 0.047585
-68280.000000 0.048034
-68220.000000 0.053484
-68160.000000 0.045936
-68100.000000 0.033390
-68040.000000 0.018847
-67980.000000 0.007305
-67920.000000 -0.013233
-67860.000000 -0.009768
-67800.000000 -0.020299
-67740.000000 -0.028826
-67680.000000 -0.023347
-67620.000000 -0.025864
-67560.000000 -0.015375
-67500.000000 0.003119
-67440.000000 0.014619
-67380.000000 0.026123
-67320.000000 0.035632
-67260.000000 0.033145
-67200.000000 0.037670
-67140.000000 0.040191
-67080.000000 0.032714
-67020.000000 0.021241
-66960.000000 0.008769
-66900.000000 -0.004700
-66840.000000 -0.012167
-66780.000000 -0.020631
-66720.000000 -0.026093
-66660.000000 -0.033552
-66600.000000 -0.038008
-66540.000000 -0.032459
-66480.000000 -0.028906
-66420.000000 -0.017348
-66360.000000 0.002215
-66300.000000 0.017783
-66240.000000 0.014358
-66180.000000 0.029938
-66120.000000 0.040523
-66060.000000 0.043115
-66000.000000 0.042712
-65940.000000 0.043315
-65880.000000 0.024923
-65820.000000 0.004538
-65760.000000 0.001159
-65700.000000 -0.012213
-65640.000000 -0.025579
-65580.000000 -0.030937
-65520.000000 -0.038287
-65460.000000 -0.037629
-65400.000000 -0.029962
-65340.000000 -0.022285
-65280.000000 -0.006599
-65220.000000 0.002098
-65160.000000 0.006806
-65100.000000 0.018524
-65040.000000 0.023254
-64980.000000 0.023993
-64920.000000 0.024744
-64860.000000 0.020504
-64800.000000 0.007275
-64740.000000 -0.000944
-64680.000000 -0.017153
-64620.000000 -0.034352
-64560.000000 -0.038541
-64500.000000 -0.042719
-64440.000000 -0.048887
-64380.000000 -0.052044
-64320.000000 -0.040190
-64260.000000 -0.026325
-64200.000000 -0.015449
-64140.000000 0.004439
-64080.000000 0.019337
-64020.000000 0.022247
-63960.000000 0.037168
-63900.000000 0.050100
-63840.000000 0.056042
-63780.000000 0.053995
-63720.000000 0.055951
-63660.000000 0.036928
-63600.000000 0.025914
-63540.000000 0.013908
-63480.000000 -0.003089
-63420.000000 -0.018079
-63360.000000 -0.031062
-63300.000000 -0.039039
-63240.000000 -0.040010
-63180.000000 -0.035976
-63120.000000 -0.021936
-63060.000000 -0.010893
-63000.000000 -0.001845
-62940.000000 0.015207
-62880.000000 0.026263
-62820.000000 0.038323
-62760.000000 0.045387
-62700.000000 0.045456
-62640.000000 0.044529
-62580.000000 0.035607
-62520.000000 0.032690
-62460.000000 0.020779
-62400.000000 -0.003126
-62340.000000 -0.018025
-62280.000000 -0.031918
-62220.000000 -0.042803
-62160.000000 -0.054682
-62100.000000 -0.060553
-62040.000000 -0.050416
-61980.000000 -0.049273
-61920.000000 -0.031122
-61860.000000 -0.017963
-61800.000000 -0.004797
-61740.000000 0.005376
-61680.000000 0.014558
-61620.000000 0.031747
-61560.000000 0.035945
-61500.000000 0.036152
-61440.000000 0.032367
-61380.000000 0.029592
-61320.000000 0.027827
-61260.000000 0.014071
-61200.000000 0.009326
-61140.000000 -0.011409
-61080.000000 -0.020133
-61020.000000 -0.032846
-60960.000000 -0.048548
-60900.000000 -0.052239
-60840.000000 -0.049919
-60720.000000 -0.021247
-60660.000000 -0.013893
-60600.000000 0.003471
-60540.000000 0.018847
-60480.000000 0.028234
-60420.000000 0.033633
-60360.000000 0.032044
-60300.000000 0.027466
-60240.000000 0.018901
-60180.000000 0.014347
-60120.000000 0.011805
-60060.000000 -0.009726
-60000.000000 -0.029246
-59940.000000 -0.034755
-59880.000000 -0.036254
-59820.000000 -0.048744
-59760.000000 -0.050226
-59700.000000 -0.047700
-59640.000000 -0.046166
-59580.000000 -0.041625
-59520.000000 -0.027078
-59460.000000 -0.011525
-59400.000000 0.006035
-59340.000000 0.013601
-59280.000000 0.024173
-59220.000000 0.027751
-59160.000000 0.028336
-59100.000000 0.034928
-59040.000000 0.031526
-58980.000000 0.023131
-58920.000000 0.015743
-58860.000000 0.011362
-58800.000000 -0.003011
-58740.000000 -0.008377
-58680.000000 -0.015736
-58620.000000 -0.014088
-58560.000000 -0.019433
-58500.000000 -0.023770
-58440.000000 -0.015100
-58380.000000 -0.016423
-58320.000000 -0.004740
-58260.000000 0.009951
-58200.000000 0.018649
-58140.000000 0.023353
-58080.000000 0.026065
-58020.000000 0.028783
-57960.000000 0.024507
-57900.000000 0.019238
-57840.000000 0.012975
-57780.000000 -0.003281
-57720.000000 -0.014531
-57660.000000 -0.021775
-57600.000000 -0.016013
-57540.000000 -0.019245
-57480.000000 -0.010472
-57420.000000 0.013307
-57360.000000 0.022092
-57300.000000 0.036883
-57240.000000 0.035679
-57180.000000 0.040481
-57120.000000 0.037289
-57060.000000 0.025102
-57000.000000 0.004922
-56940.000000 0.004747
-56880.000000 -0.011421
-56820.000000 -0.021583
-56760.000000 -0.025739
-56700.000000 -0.016889
-56640.000000 -0.009032
-56580.000000 -0.007169
-56520.000000 -0.018300
-56460.000000 -0.008426
-56400.000000 0.010455
-56340.000000 0.015341
-56280.000000 0.004233
-56220.000000 -0.009870
-56160.000000 -0.021968
-56100.000000 -0.015060
-56040.000000 -0.010148
-55980.000000 -0.022231
-55920.000000 -0.029309
-55860.000000 -0.025382
-55800.000000 -0.022451
-55740.000000 -0.011515
-55680.000000 -0.005576
-55620.000000 -0.003633
-55560.000000 0.005312
-55500.000000 0.021261
-55440.000000 0.026211
-55380.000000 0.024163
-55320.000000 0.028117
-55260.000000 0.028070
-55200.000000 0.029025
-55140.000000 0.017978
-55080.000000 0.007932
-55020.000000 -0.004116
-54960.000000 -0.002164
-54900.000000 0.000787
-54840.000000 -0.009263
-54780.000000 -0.018314
-54720.000000 -0.021365
-54660.000000 -0.009416
-54600.000000 -0.009468
-54540.000000 -0.000520
-54480.000000 -0.004572
-54420.000000 -0.006625
-54360.000000 -0.001678
-54300.000000 0.002269
-54240.000000 -0.003785
-54180.000000 -0.006841
-54120.000000 -0.007898
-54060.000000 0.000043
-54000.000000 -0.003020
-53940.000000 -0.005085
-53880.000000 -0.002154
-53820.000000 -0.005227
-53760.000000 0.010695
-53700.000000 0.017613
-53640.000000 0.011526
-53580.000000 0.017434
-53520.000000 0.012337
-53460.000000 0.024236
-53400.000000 0.027130
-53340.000000 0.017020
-53280.000000 0.022906
-53220.000000 0.015838
-53160.000000 0.018717
-53100.000000 0.017591
-53040.000000 0.008463
-52980.000000 0.000331
-52920.000000 0.002196
-52860.000000 -0.014941
-52800.000000 -0.033081
-52740.000000 -0.043223
-52680.000000 -0.053367
-52620.000000 -0.055513
-52560.000000 -0.052661
-52500.000000 -0.057809
-52440.000000 -0.044959
-52380.000000 -0.039108
-52320.000000 -0.032258
-52260.000000 -0.014408
-52200.000000 -0.009556
-52140.000000 -0.008704
-52080.000000 -0.005850
-52020.000000 -0.002995
-51960.000000 -0.000137
-51900.000000 -0.000278
-51840.000000 -0.002417
-51780.000000 -0.001553
-51720.000000 -0.002688
-51660.000000 -0.000821
-51600.000000 0.004048
-51540.000000 0.005918
-51480.000000 0.016789
-51420.000000 0.025660
-51360.000000 0.024532
-51300.000000 0.024403
-51240.000000 0.023275
-51180.000000 0.022146
-51120.000000 0.021017
-51060.000000 0.011888
-51000.000000 0.005758
-50940.000000 -0.006372
-50880.000000 -0.019503
-50820.000000 -0.026634
-50760.000000 -0.022765
-50700.000000 -0.027898
-50640.000000 -0.018031
-50580.000000 -0.015166
-50520.000000 -0.009303
-50460.000000 -0.005441
-50400.000000 0.005418
-50340.000000 0.013274
-50280.000000 0.019127
-50220.000000 0.017977
-50160.000000 0.016823
-50100.000000 0.013666
-50040.000000 0.004504
-49980.000000 0.003337
-49920.000000 0.003166
-49860.000000 -0.004012
-49800.000000 -0.011197
-49740.000000 -0.014388
-49680.000000 -0.011588
-49620.000000 -0.012795
-49560.000000 -0.009011
-49500.000000 -0.003236
-49440.000000 -0.000470
-49380.000000 0.009288
-49320.000000 0.022036
-49260.000000 0.024776
-49200.000000 0.035508
-49140.000000 0.042231
-49080.000000 0.045946
-49020.000000 0.047653
-48960.000000 0.047353
-48900.000000 0.040045
-48840.000000 0.029731
-48780.000000 0.025410
-48720.000000 0.012082
-48660.000000 -0.005252
-48600.000000 -0.013591
-48540.000000 -0.026936
-48480.000000 -0.035285
-48420.000000 -0.036638
-48360.000000 -0.038996
-48300.000000 -0.045356
-48240.000000 -0.041720
-48180.000000 -0.026087
-48120.000000 -0.021456
-48060.000000 -0.009827
-48000.000000 -0.000200
-47940.000000 0.002424
-47880.000000 0.001048
-47820.000000 0.009669
-47760.000000 0.010290
-47700.000000 0.006909
-47640.000000 0.006527
-47580.000000 0.007144
-47520.000000 0.004759
-47460.000000 0.010375
-47400.000000 0.009989
-47340.000000 0.004602
-47280.000000 0.008214
-47220.000000 0.004825
-47160.000000 -0.003565
-47100.000000 -0.001956
-47040.000000 -0.008349
-46980.000000 -0.012742
-46920.000000 -0.012137
-46860.000000 -0.011533
-46800.000000 -0.019930
-46740.000000 -0.024327
-46680.000000 -0.022727
-46620.000000 -0.028127
-46560.000000 -0.028528
-46500.000000 -0.027931
-46440.000000 -0.029335
-46380.000000 -0.027742
-46320.000000 -0.025151
-46260.000000 -0.017562
-46200.000000 -0.010976
-46140.000000 -0.006394
-46080.000000 0.004184
-46020.000000 0.012758
-45960.000000 0.019327
-45900.000000 0.019892
-45840.000000 0.026452
-45780.000000 0.026006
-45720.000000 0.022555
-45660.000000 0.020099
-45600.000000 0.014637
-45540.000000 0.006170
-45480.000000 0.001697
-45420.000000 -0.002781
-45360.000000 -0.010264
-45300.000000 -0.015753
-45240.000000 -0.016247
-45180.000000 -0.011747
-45120.000000 -0.007253
-45060.000000 0.007236
-45000.000000 0.012718
-44940.000000 0.023194
-44880.000000 0.031663
-44820.000000 0.040126
-44760.000000 0.046582
-44700.000000 0.046031
-44640.000000 0.044473
-44580.000000 0.039908
-44520.000000 0.031338
-44460.000000 0.019760
-44400.000000 0.013177
-44340.000000 -0.002413
-44280.000000 -0.010008
-44220.000000 -0.020610
-44160.000000 -0.025217
-44100.000000 -0.025831
-44040.000000 -0.030450
-43980.000000 -0.023077
-43920.000000 -0.011710
-43860.000000 -0.006351
-43800.000000 0.009000
-43740.000000 0.021344
-43680.000000 0.024679
-43620.000000 0.033005
-43560.000000 0.033322
-43500.000000 0.029631
-43440.000000 0.027932
-43380.000000 0.019224
-43320.000000 0.004508
-43260.000000 0.003785
-43200.000000 -0.003945
-43140.000000 -0.011681
-43080.000000 -0.006424
-43020.000000 -0.004172
-42960.000000 -0.009926
-42900.000000 -0.005685
-42840.000000 -0.000449
-42780.000000 -0.010217
-42720.000000 -0.013990
-42660.000000 -0.010768
-42600.000000 -0.018550
-42540.000000 -0.023335
-42480.000000 -0.022125
-42420.000000 -0.022919
-42360.000000 -0.020717
-42300.000000 -0.016518
-42240.000000 -0.011322
-42180.000000 -0.005131
-42120.000000 -0.002942
-42060.000000 0.000242
-42000.000000 -0.002577
-41940.000000 0.000600
-41880.000000 0.004773
-41820.000000 0.000941
-41760.000000 0.004105
-41700.000000 0.001264
-41640.000000 -0.006583
-41580.000000 -0.002436
-41520.000000 -0.007295
-41460.000000 -0.012162
-41400.000000 -0.012037
-41340.000000 -0.013919
-41280.000000 -0.013811
-41220.000000 -0.005711
-41160.000000 -0.002621
-41100.000000 0.003460
-41040.000000 0.005532
-40980.000000 0.010594
-40920.000000 0.009647
-40860.000000 0.012691
-40800.000000 0.016725
-40740.000000 0.020751
-40680.000000 0.023766
-40620.000000 0.021772
-40560.000000 0.023769
-40500.000000 0.017755
-40440.000000 0.007731
-40380.000000 0.007696
-40320.000000 -0.003350
-40260.000000 -0.012408
-40200.000000 -0.021478
-40140.000000 -0.027560
-40080.000000 -0.032655
-40020.000000 -0.034763
-39960.000000 -0.030885
-39900.000000 -0.023019
-39840.000000 -0.014167
-39780.000000 -0.007328
-39720.000000 0.000497
-39660.000000 0.005309
-39600.000000 0.012109
-39540.000000 0.013895
-39480.000000 0.012670
-39420.000000 0.008432
-39360.000000 0.004183
-39300.000000 -0.001077
-39240.000000 -0.002347
-39180.000000 -0.006628
-39120.000000 -0.007919
-39060.000000 -0.009219
-39000.000000 -0.009528
-38940.000000 -0.004845
-38880.000000 0.000831
-38820.000000 0.004499
-38760.000000 0.013161
-38700.000000 0.021816
-38640.000000 0.024466
-38580.000000 0.035110
-38520.000000 0.041749
-38460.000000 0.040382
-38400.000000 0.040009
-38340.000000 0.042632
-38280.000000 0.033249
-38220.000000 0.022861
-38160.000000 0.013467
-38100.000000 -0.003931
-38040.000000 -0.022334
-37980.000000 -0.028743
-37920.000000 -0.045155
-37860.000000 -0.057573
-37800.000000 -0.057994
-37740.000000 -0.058420
-37680.000000 -0.059849
-37620.000000 -0.048283
-37560.000000 -0.027720
-37500.000000 -0.011162
-37440.000000 0.002392
-37380.000000 0.014942
-37320.000000 0.026486
-37260.000000 0.030025
-37200.000000 0.038558
-37140.000000 0.033085
-37080.000000 0.026605
-37020.000000 0.019117
-36960.000000 0.005621
-36900.000000 -0.000884
-36840.000000 -0.010396
-36780.000000 -0.020918
-36720.000000 -0.026449
-36660.000000 -0.024988
-36600.000000 -0.027537
-36540.000000 -0.027094
-36480.000000 -0.024661
-36420.000000 -0.027237
-36360.000000 -0.015822
-36300.000000 -0.009418
-36240.000000 -0.012023
-36180.000000 -0.002639
-36120.000000 0.001733
-36060.000000 0.004094
-36000.000000 0.014443
-35940.000000 0.013779
-35880.000000 0.015102
-35820.000000 0.015412
-35760.000000 0.016709
-35700.000000 0.010993
-35640.000000 0.011263
-35580.000000 0.011521
-35520.000000 0.005766
-35460.000000 0.003998
-35400.000000 0.007219
-35340.000000 0.000427
-35280.000000 -0.001375
-35220.000000 0.002811
-35160.000000 -0.000015
-35100.000000 -0.006851
-35040.000000 -0.001697
-34980.000000 -0.002554
-34920.000000 -0.003422
-34860.000000 0.002699
-34800.000000 0.009811
-34740.000000 0.010911
-34680.000000 0.014002
-34620.000000 0.014082
-34560.000000 0.010151
-34500.000000 0.011210
-34440.000000 0.004260
-34380.000000 -0.004701
-34320.000000 -0.011671
-34260.000000 -0.016650
-34200.000000 -0.025638
-34140.000000 -0.028635
-34080.000000 -0.028639
-34020.000000 -0.025652
-33960.000000 -0.018671
-33900.000000 -0.010698
-33840.000000 -0.010732
-33780.000000 0.003227
-33720.000000 0.010179
-33660.000000 0.013124
-33600.000000 0.016062
-33540.000000 0.017993
-33480.000000 0.006917
-33420.000000 -0.000167
-33360.000000 -0.004258
-33300.000000 -0.010358
-33240.000000 -0.015465
-33180.000000 -0.017580
-33120.000000 -0.020704
-33060.000000 -0.021835
-33000.000000 -0.017976
-32940.000000 -0.020125
-32880.000000 -0.015282
-32820.000000 -0.010448
-32760.000000 -0.007622
-32700.000000 -0.003804
-32640.000000 0.005005
-32580.000000 0.009807
-32520.000000 0.011602
-32460.000000 0.018389
-32400.000000 0.017169
-32340.000000 0.011942
-32280.000000 0.008708
-32220.000000 0.009469
-32160.000000 -0.004776
-32100.000000 -0.004027
-32040.000000 -0.007282
-31980.000000 -0.011541
-31920.000000 -0.012804
-31860.000000 -0.007071
-31800.000000 0.002660
-31740.000000 0.001389
-31680.000000 0.010116
-31620.000000 0.014842
-31560.000000 0.010567
-31500.000000 0.018291
-31440.000000 0.016014
-31380.000000 0.010736
-31320.000000 0.010457
-31260.000000 0.005176
-31200.000000 -0.002105
-31140.000000 -0.003389
-31080.000000 -0.001674
-31020.000000 -0.000962
-30960.000000 -0.005252
-30900.000000 -0.002544
-30840.000000 -0.001839
-30780.000000 -0.003136
-30720.000000 0.003564
-30660.000000 0.007262
-30600.000000 0.005958
-30540.000000 0.011652
-30480.000000 0.023344
-30420.000000 0.027034
-30360.000000 0.027724
-30300.000000 0.025412
-30240.000000 0.024098
-30180.000000 0.016784
-30120.000000 0.009468
-30060.000000 0.004151
-30000.000000 -0.010168
-29940.000000 -0.018488
-29880.000000 -0.023811
-29820.000000 -0.032135
-29760.000000 -0.037463
-29700.000000 -0.033793
-29640.000000 -0.027125
-29580.000000 -0.019460
-29520.000000 -0.011796
-29460.000000 -0.004135
-29400.000000 0.003525
-29340.000000 0.012185
-29280.000000 0.013845
-29220.000000 0.014506
-29160.000000 0.012168
-29100.000000 0.007833
-29040.000000 0.002500
-28980.000000 -0.000829
-28920.000000 -0.006154
-28860.000000 -0.017474
-28800.000000 -0.018789
-28740.000000 -0.020099
-28680.000000 -0.018404
-28620.000000 -0.017704
-28560.000000 -0.013998
-28500.000000 -0.007287
-28440.000000 0.003428
-28380.000000 0.013148
-28320.000000 0.022872
-28260.000000 0.029599
-28200.000000 0.032329
-28140.000000 0.026062
-28080.000000 0.022798
-28020.000000 0.016536
-27960.000000 0.003275
-27900.000000 -0.001983
-27840.000000 -0.013240
-27780.000000 -0.021495
-27720.000000 -0.026749
-27660.000000 -0.027002
-27600.000000 -0.025254
-27540.000000 -0.024505
-27480.000000 -0.022755
-27420.000000 -0.015004
-27360.000000 -0.006254
-27300.000000 -0.001503
-27240.000000 0.010247
-27180.000000 0.011997
-27120.000000 0.017745
-27060.000000 0.019493
-27000.000000 0.024240
-26940.000000 0.024985
-26880.000000 0.024730
-26820.000000 0.024473
-26760.000000 0.020215
-26700.000000 0.014957
-26640.000000 0.013698
-26580.000000 0.006439
-26520.000000 0.000179
-26460.000000 -0.005079
-26400.000000 -0.005338
-26340.000000 -0.010595
-26280.000000 -0.010851
-26220.000000 -0.001106
-26160.000000 0.005640
-26100.000000 0.003388
-26040.000000 0.004137
-25980.000000 0.008888
-25920.000000 0.000641
-25860.000000 -0.001603
-25800.000000 -0.000845
-25740.000000 -0.017085
-25680.000000 -0.026321
-25620.000000 -0.029555
-25560.000000 -0.040784
-25500.000000 -0.046010
-25440.000000 -0.045232
-25380.000000 -0.046450
-25320.000000 -0.043664
-25260.000000 -0.033874
-25200.000000 -0.029079
-25140.000000 -0.015280
-25080.000000 -0.006476
-25020.000000 0.006332
-24960.000000 0.014146
-24900.000000 0.020965
-24840.000000 0.027789
-24780.000000 0.033619
-24720.000000 0.037456
-24660.000000 0.035299
-24600.000000 0.032149
-24540.000000 0.030006
-24480.000000 0.021870
-24420.000000 0.020741
-24360.000000 0.013621
-24300.000000 0.007507
-24240.000000 0.003400
-24180.000000 -0.007699
-24120.000000 -0.011791
-24060.000000 -0.010877
-24000.000000 -0.008956
-23940.000000 -0.010029
-23880.000000 -0.006095
-23820.000000 -0.002155
-23760.000000 0.000791
-23700.000000 0.005744
-23640.000000 0.014704
-23580.000000 0.015670
-23520.000000 0.014644
-23460.000000 0.015624
-23400.000000 0.012610
-23340.000000 0.011603
-23280.000000 0.006603
-23220.000000 -0.004391
-23160.000000 -0.011379
-23100.000000 -0.024361
-23040.000000 -0.032338
-22980.000000 -0.035310
-22920.000000 -0.037277
-22860.000000 -0.038240
-22800.000000 -0.039198
-22740.000000 -0.036152
-22680.000000 -0.034101
-22620.000000 -0.021045
-22560.000000 -0.019985
-22500.000000 -0.012920
-22440.000000 -0.000849
-22380.000000 0.005228
-22320.000000 0.013311
-22260.000000 0.024400
-22200.000000 0.028497
-22140.000000 0.028601
-22080.000000 0.028712
-22020.000000 0.029831
-21960.000000 0.030958
-21900.000000 0.030093
-21840.000000 0.025236
-21780.000000 0.026387
-21720.000000 0.022546
-21660.000000 0.019713
-21600.000000 0.021889
-21540.000000 0.011073
-21480.000000 0.008265
-21420.000000 0.001467
-21360.000000 -0.006321
-21300.000000 -0.013100
-21240.000000 -0.016868
-21180.000000 -0.023626
-21120.000000 -0.026372
-21060.000000 -0.023108
-21000.000000 -0.023832
-20940.000000 -0.022546
-20880.000000 -0.014249
-20820.000000 -0.008941
-20760.000000 -0.001623
-20700.000000 0.004705
-20640.000000 0.003043
-20580.000000 0.008390
-20520.000000 0.009747
-20460.000000 0.002114
-20400.000000 0.003490
-20340.000000 0.001876
-20280.000000 0.002273
-20220.000000 -0.002304
-20160.000000 -0.004886
-20100.000000 -0.009456
-20040.000000 -0.009015
-19980.000000 -0.005561
-19920.000000 -0.003095
-19860.000000 -0.004617
-19800.000000 -0.007127
-19740.000000 -0.005625
-19680.000000 -0.006112
-19620.000000 -0.010587
-19560.000000 -0.010052
-19500.000000 -0.006508
-19440.000000 -0.007954
-19380.000000 0.000609
-19320.000000 0.011181
-19260.000000 0.009759
-19200.000000 0.018346
-19140.000000 0.022939
-19080.000000 0.020540
-19020.000000 0.020147
-18960.000000 0.014761
-18900.000000 0.006383
-18840.000000 0.003012
-18780.000000 -0.004352
-18720.000000 -0.001708
-18660.000000 -0.003056
-18600.000000 -0.005396
-18540.000000 -0.004729
-18480.000000 -0.005054
-18420.000000 -0.005370
-18360.000000 -0.006679
-18300.000000 -0.005980
-18240.000000 -0.010272
-18180.000000 -0.011557
-18120.000000 -0.008833
-18060.000000 -0.009101
-18000.000000 -0.009360
-17940.000000 -0.001610
-17880.000000 0.002150
-17820.000000 0.016919
-17760.000000 0.023699
-17700.000000 0.023489
-17640.000000 0.030290
-17580.000000 0.028102
-17520.000000 0.026926
-17460.000000 0.023761
-17400.000000 0.018609
-17340.000000 0.012468
-17280.000000 0.006339
-17220.000000 -0.001778
-17160.000000 -0.008884
-17100.000000 -0.017979
-17040.000000 -0.025063
-16980.000000 -0.026136
-16920.000000 -0.025200
-16860.000000 -0.026253
-16800.000000 -0.012296
-16740.000000 -0.006330
-16680.000000 -0.004355
-16620.000000 0.005630
-16560.000000 0.010625
-16500.000000 0.011629
-16440.000000 0.015643
-16380.000000 0.013667
-16320.000000 0.010702
-16260.000000 0.006747
-16200.000000 0.001802
-16140.000000 -0.006132
-16080.000000 -0.007055
-16020.000000 -0.012967
-15960.000000 -0.016868
-15900.000000 -0.017758
-15840.000000 -0.023637
-15780.000000 -0.023505
-15720.000000 -0.016362
-15660.000000 -0.015207
-15600.000000 -0.008042
-15540.000000 -0.000865
-15480.000000 -0.000676
-15420.000000 0.008523
-15360.000000 0.010735
-15300.000000 0.011958
-15240.000000 0.013193
-15180.000000 0.008440
-15120.000000 0.004700
-15060.000000 0.006972
-15000.000000 0.003257
-14940.000000 0.007555
-14880.000000 0.005866
-14820.000000 0.002189
-14760.000000 -0.001475
-14700.000000 -0.002127
-14640.000000 -0.004766
-14580.000000 -0.007395
-14520.000000 -0.006012
-14460.000000 -0.012620
-14400.000000 -0.011217
-14340.000000 -0.001806
-14280.000000 0.003613
-14220.000000 0.013040
-14160.000000 0.023473
-14100.000000 0.016914
-14040.000000 0.024360
-13980.000000 0.023813
-13920.000000 0.021271
-13860.000000 0.015735
-13800.000000 0.008205
-13740.000000 -0.004319
-13680.000000 -0.010836
-13620.000000 -0.016347
-13560.000000 -0.026852
-13500.000000 -0.023349
-13440.000000 -0.025839
-13380.000000 -0.023322
-13320.000000 -0.014798
-13260.000000 -0.004268
-13200.000000 0.002270
-13140.000000 0.016813
-13080.000000 0.025363
-13020.000000 0.034917
-12960.000000 0.047477
-12900.000000 0.046041
-12840.000000 0.048609
-12780.000000 0.043181
-12660.000000 0.024338
-12600.000000 0.012923
-12540.000000 0.006511
-12480.000000 -0.001895
-12420.000000 -0.020297
-12360.000000 -0.026694
-12300.000000 -0.035086
-12240.000000 -0.041472
-12180.000000 -0.043852
-12120.000000 -0.040226
-12060.000000 -0.036595
-12000.000000 -0.025958
-11940.000000 -0.015316
-11880.000000 -0.003668
-11820.000000 0.006984
-11760.000000 0.020641
-11700.000000 0.024302
-11640.000000 0.030968
-11580.000000 0.030637
-11520.000000 0.029310
-11460.000000 0.027987
-11400.000000 0.014668
-11340.000000 0.011352
-11280.000000 0.003040
-11220.000000 -0.009268
-11160.000000 -0.009573
-11100.000000 -0.016874
-11040.000000 -0.023172
-10980.000000 -0.024466
-10920.000000 -0.026758
-10860.000000 -0.032046
-10800.000000 -0.032331
-10740.000000 -0.032614
-10680.000000 -0.022893
-10620.000000 -0.016170
-10560.000000 -0.006444
-10500.000000 0.006284
-10440.000000 0.015015
-10380.000000 0.020749
-10320.000000 0.033484
-10260.000000 0.035222
-10200.000000 0.031960
-10140.000000 0.021700
-10080.000000 0.012441
-10020.000000 0.005182
-9960.000000 -0.002076
-9900.000000 -0.012334
-9840.000000 -0.018592
-9780.000000 -0.019850
-9720.000000 -0.027108
-9660.000000 -0.027366
-9600.000000 -0.028624
-9540.000000 -0.026881
-9480.000000 -0.023138
-9420.000000 -0.021394
-9360.000000 -0.013650
-9300.000000 -0.007905
-9240.000000 0.003840
-9180.000000 0.014587
-9120.000000 0.019334
-9060.000000 0.030081
-9000.000000 0.037830
-8940.000000 0.042579
-8880.000000 0.043328
-8820.000000 0.045078
-8760.000000 0.037828
-8700.000000 0.025580
-8640.000000 0.014332
-8580.000000 0.002085
-8520.000000 -0.007160
-8460.000000 -0.020403
-8400.000000 -0.024644
-8340.000000 -0.028882
-8280.000000 -0.030118
-8220.000000 -0.023350
-8160.000000 -0.021578
-8100.000000 -0.022803
-8040.000000 -0.014024
-7980.000000 -0.007242
-7920.000000 0.004545
-7860.000000 0.010336
-7800.000000 0.013131
-7740.000000 0.019930
-7680.000000 0.023734
-7620.000000 0.027543
-7560.000000 0.030356
-7500.000000 0.026174
-7440.000000 0.015998
-7380.000000 0.009827
-7320.000000 -0.000338
-7260.000000 -0.009497
-7200.000000 -0.016649
-7140.000000 -0.032796
-7080.000000 -0.039937
-7020.000000 -0.043072
-6960.000000 -0.043200
-6900.000000 -0.030323
-6840.000000 -0.016440
-6780.000000 -0.008552
-6720.000000 0.000343
-6660.000000 0.007242
-6600.000000 0.013146
-6540.000000 0.023055
-6480.000000 0.030969
-6420.000000 0.033888
-6360.000000 0.033811
-6300.000000 0.032740
-6240.000000 0.029673
-6180.000000 0.030611
-6120.000000 0.021554
-6060.000000 0.014502
-6000.000000 -0.003545
-5940.000000 -0.025587
-5880.000000 -0.040624
-5820.000000 -0.055657
-5760.000000 -0.056686
-5700.000000 -0.055710
-5640.000000 -0.052730
-5580.000000 -0.041746
-5520.000000 -0.034759
-5460.000000 -0.017768
-5400.000000 -0.000774
-5340.000000 0.014224
-5280.000000 0.032225
-5220.000000 0.037230
-5160.000000 0.041238
-5100.000000 0.037250
-5040.000000 0.042265
-4980.000000 0.037285
-4920.000000 0.022308
-4860.000000 0.007335
-4800.000000 -0.004634
-4740.000000 -0.016600
-4680.000000 -0.020561
-4620.000000 -0.021519
-4560.000000 -0.018474
-4500.000000 -0.015425
-4440.000000 -0.008374
-4380.000000 -0.000320
-4320.000000 0.008736
-4260.000000 0.016793
-4200.000000 0.023851
-4140.000000 0.026910
-4080.000000 0.023969
-4020.000000 0.015027
-3960.000000 0.006085
-3900.000000 0.001143
-3840.000000 -0.007800
-3780.000000 -0.012743
-3720.000000 -0.018686
-3660.000000 -0.026628
-3600.000000 -0.024570
-3480.000000 -0.007450
-3420.000000 -0.004388
-3360.000000 0.004677
-3300.000000 0.002743
-3240.000000 -0.000188
-3180.000000 0.005883
-3120.000000 0.003957
-3060.000000 0.005033
-3000.000000 0.002112
-2940.000000 -0.004808
-2880.000000 -0.005726
-2820.000000 -0.005642
-2760.000000 -0.005558
-2700.000000 -0.002473
-2640.000000 -0.000388
-2580.000000 0.000696
-2520.000000 -0.002220
-2460.000000 -0.004137
-2400.000000 -0.003055
-2340.000000 -0.003975
-2280.000000 -0.002895
-2220.000000 -0.000816
-2160.000000 -0.003740
-2100.000000 -0.003664
-2040.000000 -0.000591
-1980.000000 -0.001521
-1920.000000 -0.002453
-1860.000000 0.001611
-1800.000000 0.002672
-1740.000000 0.000728
-1680.000000 0.000779
-1620.000000 0.001825
-1560.000000 -0.004136
-1500.000000 -0.002103
-1440.000000 0.003923
-1380.000000 -0.004058
-1320.000000 -0.000047
-1260.000000 0.009955
-1200.000000 0.009950
-1140.000000 0.008936
-1080.000000 0.010914
-1020.000000 0.004883
-960.000000 0.000844
-900.000000 0.001796
-840.000000 -0.000261
-780.000000 -0.004326
-720.000000 -0.003400
-660.000000 -0.004483
-600.000000 -0.009575
-540.000000 -0.000675
-480.000000 0.007216
-420.000000 0.010098
-360.000000 0.016972
-300.000000 0.015837
-240.000000 0.019694
-180.000000 0.017542
-120.000000 0.016381
-60.000000 0.011211
0.000000 0.008033
60.000000 0.003846
120.000000 -0.010350
180.000000 -0.013554
240.000000 -0.018766
300.000000 -0.020987
360.000000 -0.021216
420.000000 -0.018453
480.000000 -0.017697
540.000000 -0.012949
600.000000 -0.008208
660.000000 -0.001474
720.000000 0.005253
780.000000 0.008973
840.000000 0.012687
900.000000 0.014394
960.000000 0.016095
1020.000000 0.009789
1080.000000 0.002477
1140.000000 -0.007842
1200.000000 -0.014168
1260.000000 -0.027500
1320.000000 -0.030839
1380.000000 -0.033186
1440.000000 -0.037540
1500.000000 -0.029900
1560.000000 -0.018268
1620.000000 -0.015644
1680.000000 -0.004026
1740.000000 0.011585
1800.000000 0.020188
1860.000000 0.032786
1920.000000 0.038377
1980.000000 0.037962
2040.000000 0.038542
2100.000000 0.035116
2160.000000 0.026684
2220.000000 0.021247
2280.000000 0.004805
2340.000000 -0.006643
2400.000000 -0.018096
2460.000000 -0.024554
2520.000000 -0.029017
2580.000000 -0.028487
2640.000000 -0.026961
2700.000000 -0.026441
2760.000000 -0.021927
2820.000000 -0.026418
2880.000000 -0.026915
2940.000000 -0.025419
3000.000000 -0.025928
3060.000000 -0.019445
3120.000000 -0.020969
3180.000000 -0.017500
3240.000000 -0.006040
3300.000000 0.005411
3360.000000 0.012852
3420.000000 0.023283
3480.000000 0.029704
3540.000000 0.036113
3600.000000 0.039510
3660.000000 0.039897
3720.000000 0.031271
3780.000000 0.032634
3840.000000 0.025985
3900.000000 0.022325
3960.000000 0.010653
4020.000000 0.006972
4080.000000 0.007279
4140.000000 0.010575
4200.000000 0.014860
4260.000000 0.010134
4320.000000 0.007397
4380.000000 0.004650
4440.000000 0.003892
4500.000000 0.003124
4560.000000 0.002346
4620.000000 -0.003441
4680.000000 -0.004238
4740.000000 0.001955
4800.000000 0.008140
4860.000000 0.009316
4920.000000 0.012483
4980.000000 0.014643
5040.000000 0.013794
5100.000000 -0.001062
5160.000000 -0.001926
5220.000000 -0.009797
5280.000000 -0.020674
5340.000000 -0.025559
5400.000000 -0.031450
5460.000000 -0.043347
5520.000000 -0.043250
5580.000000 -0.032159
5640.000000 -0.025073
5700.000000 -0.018993
5760.000000 -0.005918
5820.000000 -0.003848
5880.000000 0.008216
5940.000000 0.021275
6000.000000 0.026328
6060.000000 0.024376
6120.000000 0.018418
6180.000000 0.013455
6240.000000 -0.001514
6300.000000 -0.008490
6360.000000 -0.015471
6420.000000 -0.021458
6480.000000 -0.022451
6540.000000 -0.023451
6600.000000 -0.023456
6660.000000 -0.021468
6720.000000 -0.007485
6780.000000 0.000491
6840.000000 0.006461
6900.000000 0.013426
6960.000000 0.013384
7020.000000 0.014336
7080.000000 0.020282
7140.000000 0.019221
7200.000000 0.017154
7260.000000 0.010079
7320.000000 -0.002003
7380.000000 -0.006093
7440.000000 -0.011191
7500.000000 -0.014297
7560.000000 -0.016411
7620.000000 -0.015534
7680.000000 -0.020666
7740.000000 -0.015806
7800.000000 -0.011955
7860.000000 -0.009112
7920.000000 -0.002277
7980.000000 0.007549
8040.000000 0.002366
8100.000000 0.009175
8160.000000 0.016974
8220.000000 0.014764
8280.000000 0.019545
8340.000000 0.024315
8400.000000 0.014076
8460.000000 0.008826
8520.000000 0.001566
8580.000000 -0.009705
8640.000000 -0.011986
8700.000000 -0.017278
8760.000000 -0.025579
8820.000000 -0.027891
8880.000000 -0.029213
8940.000000 -0.029546
9000.000000 -0.020888
9060.000000 -0.007242
9120.000000 0.000394
9180.000000 0.019019
9240.000000 0.030632
9300.000000 0.037233
9360.000000 0.045822
9420.000000 0.049398
9480.000000 0.056961
9540.000000 0.050512
9600.000000 0.047049
9660.000000 0.044575
9720.000000 0.033088
9780.000000 0.027590
9840.000000 0.021082
9900.000000 0.013563
9960.000000 0.002036
10020.000000 -0.005500
10080.000000 -0.006043
10140.000000 -0.010593
10200.000000 -0.012149
10260.000000 -0.012711
10320.000000 -0.015278
10380.000000 -0.023850
10440.000000 -0.027426
10500.000000 -0.029006
10560.000000 -0.023589
10620.000000 -0.025176
10680.000000 -0.023766
10740.000000 -0.021359
10800.000000 -0.024955
10860.000000 -0.016553
10920.000000 -0.004154
10980.000000 -0.004757
11040.000000 0.003638
11100.000000 0.008032
11160.000000 0.004423
11220.000000 0.001813
11280.000000 0.009202
11340.000000 0.008589
11400.000000 0.004974
11460.000000 0.003359
11520.000000 0.005741
11580.000000 -0.001877
11640.000000 -0.005497
11700.000000 -0.001119
11760.000000 -0.000742
11820.000000 -0.006367
11880.000000 -0.002994
11940.000000 -0.002623
12000.000000 -0.005254
12060.000000 -0.000887
12120.000000 0.006478
12180.000000 0.004841
12240.000000 0.002202
12300.000000 0.001561
12360.000000 -0.005083
12420.000000 -0.002729
12480.000000 0.000623
12540.000000 0.000973
12600.000000 0.002321
12660.000000 0.003666
12720.000000 0.002010
12780.000000 0.006353
12840.000000 0.008694
12900.000000 0.010035
12960.000000 0.009375
13020.000000 0.000714
13080.000000 -0.001946
13140.000000 -0.009606
13200.000000 -0.014266
13260.000000 -0.015925
13320.000000 -0.016584
13380.000000 -0.013242
13440.000000 -0.013900
13500.000000 -0.012558
13560.000000 -0.004215
13620.000000 -0.000871
13680.000000 -0.000528
13740.000000 0.009816
13800.000000 0.004160
13860.000000 0.007505
13920.000000 0.012849
13980.000000 0.012194
14040.000000 0.016540
14100.000000 0.016885
14160.000000 0.018230
14220.000000 0.016575
14280.000000 0.013919
14340.000000 0.012263
14400.000000 0.011607
14460.000000 0.003949
14520.000000 -0.003709
14580.000000 -0.012368
14640.000000 -0.020028
14700.000000 -0.012689
14760.000000 -0.005350
14820.000000 -0.000012
14880.000000 0.005326
14940.000000 0.008664
15000.000000 0.010003
15060.000000 0.016342
15120.000000 0.020683
15180.000000 0.017024
15240.000000 0.013367
15300.000000 0.005712
15360.000000 0.001058
15420.000000 -0.000593
15480.000000 -0.000242
15540.000000 -0.004888
15600.000000 -0.005532
15660.000000 -0.005172
15720.000000 -0.001810
15780.000000 -0.000444
15840.000000 0.006925
15900.000000 0.010299
15960.000000 0.007676
16020.000000 0.002057
16080.000000 0.000443
16140.000000 -0.003167
16200.000000 -0.007771
16260.000000 -0.019370
16320.000000 -0.020964
16380.000000 -0.024552
16440.000000 -0.030134
16500.000000 -0.023710
16560.000000 -0.023280
16620.000000 -0.024844
16680.000000 -0.012402
16740.000000 -0.005955
16800.000000 0.007497
16860.000000 0.016954
16920.000000 0.023416
16980.000000 0.031882
17040.000000 0.034351
17100.000000 0.032825
17160.000000 0.027301
17220.000000 0.022780
17280.000000 0.013262
17340.000000 0.004745
17400.000000 -0.005769
17460.000000 -0.019282
17520.000000 -0.028794
17580.000000 -0.037304
17640.000000 -0.040813
17700.000000 -0.041321
17760.000000 -0.041827
17820.000000 -0.036332
17880.000000 -0.021835
17940.000000 -0.015337
18000.000000 -0.002838
18060.000000 0.007662
18120.000000 0.018164
18180.000000 0.020667
18240.000000 0.026172
18300.000000 0.029678
18360.000000 0.020185
18420.000000 0.018693
18480.000000 0.014203
18540.000000 0.004715
18600.000000 0.003228
18660.000000 -0.001258
18720.000000 -0.008742
18780.000000 -0.009224
18840.000000 -0.007704
18900.000000 -0.008183
18960.000000 -0.009661
19020.000000 -0.010137
19080.000000 -0.009624
19140.000000 -0.008099
19200.000000 -0.002572
19260.000000 -0.002046
19320.000000 -0.000519
19380.000000 0.002007
19440.000000 0.003534
19500.000000 0.002059
19560.000000 0.004585
19620.000000 0.003110
19680.000000 0.002634
19740.000000 0.002157
19800.000000 -0.003319
19860.000000 0.001203
19920.000000 -0.000274
19980.000000 -0.000752
20040.000000 0.005770
20100.000000 0.004293
20160.000000 0.005815
20220.000000 0.009338
20280.000000 0.009860
20340.000000 0.013384
20400.000000 0.012908
20460.000000 0.011433
20520.000000 0.009959
20580.000000 0.010487
20640.000000 0.010016
20700.000000 0.009548
20760.000000 0.012083
20820.000000 0.010621
20880.000000 0.008163
20940.000000 0.003710
21000.000000 -0.003738
21060.000000 -0.006180
21120.000000 -0.016616
21180.000000 -0.020046
21240.000000 -0.018468
21300.000000 -0.021883
21360.000000 -0.026291
21420.000000 -0.020690
21480.000000 -0.017081
21540.000000 -0.010462
21600.000000 -0.004835
21660.000000 -0.006198
21720.000000 -0.002552
21780.000000 -0.002896
21840.000000 0.001770
21900.000000 0.008446
21960.000000 0.008131
22020.000000 -0.000174
22080.000000 -0.000470
22140.000000 0.000244
22200.000000 -0.004033
22260.000000 -0.003300
22320.000000 -0.008559
22380.000000 -0.013810
22440.000000 -0.016052
22500.000000 -0.014287
22560.000000 -0.009515
22620.000000 -0.002735
22680.000000 0.005052
22740.000000 0.009845
22800.000000 0.010644
22860.000000 0.012450
22920.000000 0.011262
22980.000000 0.009080
23040.000000 0.007905
23100.000000 0.002736
23160.000000 -0.003427
23220.000000 -0.005583
23280.000000 -0.005733
23340.000000 -0.003876
23400.000000 -0.004012
23460.000000 -0.005142
23520.000000 -0.002265
23580.000000 -0.001380
23640.000000 0.001511
23700.000000 0.004411
23760.000000 0.007318
23820.000000 0.010233
23880.000000 0.011157
23940.000000 0.012089
24000.000000 0.012030
24060.000000 0.012980
24120.000000 0.014939
24180.000000 0.014907
24240.000000 0.010883
24300.000000 0.005869
24360.000000 -0.000137
24420.000000 -0.001136
24480.000000 -0.003126
24540.000000 -0.002109
24600.000000 -0.005086
24660.000000 -0.006055
24720.000000 -0.007019
24780.000000 -0.002976
24840.000000 0.003072
24900.000000 0.006126
24960.000000 0.008186
25020.000000 0.004251
25080.000000 0.000323
25140.000000 0.001401
25200.000000 -0.003515
25260.000000 -0.000423
25320.000000 -0.005325
25380.000000 -0.008220
25440.000000 -0.007107
25500.000000 -0.002986
25560.000000 0.003141
25620.000000 0.008277
25680.000000 0.014419
25740.000000 0.020569
25800.000000 0.029726
25860.000000 0.033890
25920.000000 0.034060
25980.000000 0.030237
26040.000000 0.019421
26100.000000 0.012612
26160.000000 -0.000191
26220.000000 -0.011987
26280.000000 -0.021777
26340.000000 -0.035560
26400.000000 -0.041337
26460.000000 -0.041107
26520.000000 -0.043871
26640.000000 -0.034380
26700.000000 -0.029126
26760.000000 -0.020865
26820.000000 -0.017599
26880.000000 -0.007328
26940.000000 0.002949
27000.000000 0.004231
27060.000000 0.010518
27120.000000 0.008811
27180.000000 0.006108
27240.000000 0.009410
27300.000000 0.003716
27360.000000 -0.003972
27420.000000 -0.006656
27480.000000 -0.012335
27540.000000 -0.015009
27600.000000 -0.015678
27660.000000 -0.012342
27720.000000 -0.014000
27780.000000 -0.012653
27840.000000 -0.009299
27900.000000 -0.002940
27960.000000 0.000427
28020.000000 0.001800
28080.000000 0.004179
28140.000000 0.006566
28200.000000 0.003959
28260.000000 0.005359
28320.000000 0.004766
28380.000000 0.004180
28440.000000 0.004600
28500.000000 0.006026
28560.000000 0.008459
28620.000000 0.013899
28680.000000 0.018345
28740.000000 0.025799
28800.000000 0.028259
28860.000000 0.029728
28920.000000 0.026204
28980.000000 0.018688
29040.000000 0.013181
29100.000000 0.007683
29160.000000 0.000193
29220.000000 -0.006287
29280.000000 -0.012758
29340.000000 -0.019219
29400.000000 -0.024671
29460.000000 -0.026113
29520.000000 -0.028546
29580.000000 -0.031969
29640.000000 -0.033382
29700.000000 -0.032784
29760.000000 -0.027177
29820.000000 -0.021560
29880.000000 -0.017932
30000.000000 -0.008646
30060.000000 -0.001987
30120.000000 0.003681
30180.000000 0.006359
30240.000000 0.010046
30300.000000 0.009743
30360.000000 0.008448
30420.000000 0.008162
30480.000000 0.005885
30540.000000 0.004615
30600.000000 0.007352
30660.000000 0.008097
30720.000000 0.008848
30780.000000 0.011607
30840.000000 0.013372
30900.000000 0.015143
30960.000000 0.017920
31020.000000 0.020703
31080.000000 0.020492
31140.000000 0.015286
31200.000000 0.014086
31260.000000 0.010891
31320.000000 0.010702
31380.000000 0.008516
31440.000000 0.003336
31500.000000 -0.000840
31560.000000 -0.001011
31620.000000 -0.000178
31680.000000 -0.002341
31740.000000 0.001501
31800.000000 -0.004653
31860.000000 -0.006802
31920.000000 -0.005947
31980.000000 -0.007075
32040.000000 -0.008212
32100.000000 -0.007342
32160.000000 -0.009467
32220.000000 -0.004587
32280.000000 -0.001701
32340.000000 0.001191
32400.000000 0.006088
32460.000000 0.010990
32520.000000 0.015898
32580.000000 0.017810
32640.000000 0.018727
32700.000000 0.019649
32760.000000 0.018574
32820.000000 0.016504
32880.000000 0.010437
32940.000000 0.008374
33000.000000 0.006315
33060.000000 0.005260
33120.000000 0.004208
33180.000000 0.006159
33240.000000 0.004113
33300.000000 0.000071
33360.000000 0.001031
33420.000000 -0.002006
33480.000000 -0.003040
33540.000000 -0.007073
33600.000000 -0.013103
33660.000000 -0.018131
33720.000000 -0.022159
33780.000000 -0.028184
33840.000000 -0.025209
33900.000000 -0.025233
33960.000000 -0.025255
34020.000000 -0.020278
34080.000000 -0.021300
34140.000000 -0.020323
34200.000000 -0.021311
34260.000000 -0.017333
34320.000000 -0.017356
34380.000000 -0.019380
34440.000000 -0.019405
34500.000000 -0.023432
34560.000000 -0.021460
34620.000000 -0.016489
34680.000000 -0.017520
34740.000000 -0.015553
34800.000000 -0.005587
34860.000000 0.002377
34920.000000 0.013341
34980.000000 0.022303
35040.000000 0.034264
35100.000000 0.037223
35160.000000 0.042182
35220.000000 0.042140
35280.000000 0.032096
35340.000000 0.025051
35400.000000 0.018004
35460.000000 0.002955
35520.000000 -0.011095
35580.000000 -0.019147
35640.000000 -0.029202
35700.000000 -0.031258
35760.000000 -0.029316
35820.000000 -0.021376
35880.000000 -0.019438
35940.000000 -0.011502
36000.000000 -0.003567
36060.000000 0.008366
36120.000000 0.017297
36180.000000 0.018227
36240.000000 0.022155
36300.000000 0.018081
36360.000000 0.015004
36420.000000 0.011925
36480.000000 0.011844
36540.000000 0.006760
36600.000000 0.003673
36660.000000 0.006583
36720.000000 0.002490
36780.000000 0.006395
36840.000000 0.008298
36900.000000 0.010198
36960.000000 0.015096
37020.000000 0.013992
37080.000000 0.014887
37140.000000 0.011780
37200.000000 0.009673
37260.000000 0.009564
37320.000000 0.005455
37380.000000 -0.001654
37440.000000 0.002237
37500.000000 -0.003872
37560.000000 -0.002981
37620.000000 -0.003089
37680.000000 -0.007197
37740.000000 -0.008305
37800.000000 -0.011411
37860.000000 -0.010516
37920.000000 -0.015620
37980.000000 -0.015723
38040.000000 -0.010823
38100.000000 -0.007922
38160.000000 -0.011019
38220.000000 -0.006113
38280.000000 -0.008204
38340.000000 -0.005293
38400.000000 -0.004378
38460.000000 -0.003461
38520.000000 -0.004540
38580.000000 -0.009616
38640.000000 -0.006688
38700.000000 -0.006758
38760.000000 -0.006824
38820.000000 -0.003887
38880.000000 -0.002947
38940.000000 0.001996
39000.000000 0.009942
39060.000000 0.011890
39120.000000 0.016840
39180.000000 0.022792
39240.000000 0.028746
39300.000000 0.030703
39360.000000 0.032660
39420.000000 0.024620
39480.000000 0.018581
39600.000000 0.006507
39660.000000 0.001472
39720.000000 -0.008562
39780.000000 -0.013596
39840.000000 -0.016629
39900.000000 -0.019663
39960.000000 -0.016697
40020.000000 -0.014732
40080.000000 -0.014770
40140.000000 -0.010810
40200.000000 -0.006854
40260.000000 -0.003902
40320.000000 0.008045
40380.000000 0.011985
40440.000000 0.015919
40500.000000 0.016846
40560.000000 0.019764
40620.000000 0.019674
40680.000000 0.022575
40740.000000 0.022466
40800.000000 0.019348
40860.000000 0.015220
40920.000000 0.012083
40980.000000 0.003936
41040.000000 -0.001221
41100.000000 -0.009388
41160.000000 -0.019564
41220.000000 -0.027749
41280.000000 -0.034944
41340.000000 -0.043148
41400.000000 -0.043361
41460.000000 -0.033583
41520.000000 -0.034814
41580.000000 -0.029054
41640.000000 -0.017303
41700.000000 -0.009561
41760.000000 -0.000829
41820.000000 0.012895
41880.000000 0.019610
41940.000000 0.021315
42000.000000 0.025012
42060.000000 0.020700
42120.000000 0.020379
42180.000000 0.014050
42240.000000 0.010713
42300.000000 0.001367
42360.000000 -0.005986
42420.000000 -0.011347
42480.000000 -0.022717
42540.000000 -0.024094
42600.000000 -0.029479
42660.000000 -0.030873
42720.000000 -0.027274
42780.000000 -0.023684
42840.000000 -0.017102
42900.000000 -0.006528
42960.000000 0.000037
43020.000000 0.012594
43080.000000 0.022144
43140.000000 0.026685
43200.000000 0.031219
43260.000000 0.031746
43320.000000 0.031266
43380.000000 0.026780
43440.000000 0.024287
43500.000000 0.011788
43560.000000 0.004284
43620.000000 -0.004226
43680.000000 -0.011742
43740.000000 -0.011263
43800.000000 -0.010790
43860.000000 -0.013322
43920.000000 -0.005860
43980.000000 -0.009405
44040.000000 -0.008955
44100.000000 -0.006513
44160.000000 -0.008077
44220.000000 -0.006649
44280.000000 -0.009229
44340.000000 -0.006817
44400.000000 -0.008413
44460.000000 -0.012018
44520.000000 -0.010633
44580.000000 -0.010257
44640.000000 -0.008890
44700.000000 -0.009534
44760.000000 -0.010187
44820.000000 -0.009851
44880.000000 -0.005524
44940.000000 -0.004207
45000.000000 -0.004900
45060.000000 -0.003602
45120.000000 -0.000314
45180.000000 0.002965
45240.000000 0.005235
45300.000000 0.011495
45360.000000 0.015747
45420.000000 0.015990
45480.000000 0.025224
45540.000000 0.027449
45600.000000 0.028665
45660.000000 0.029872
45720.000000 0.029071
45780.000000 0.025260
45840.000000 0.018442
45900.000000 0.013614
45960.000000 0.008779
46020.000000 0.000936
46080.000000 -0.004915
46140.000000 -0.008774
46200.000000 -0.014639
46260.000000 -0.014511
46320.000000 -0.014390
46380.000000 -0.014275
46440.000000 -0.012166
46500.000000 -0.007063
46560.000000 -0.004965
46620.000000 -0.000874
46680.000000 0.002212
46740.000000 0.004292
46800.000000 0.008366
46860.000000 0.007433
46920.000000 0.008495
46980.000000 0.007549
47040.000000 0.005597
47100.000000 0.008628
47160.000000 0.005663
47220.000000 0.004691
47280.000000 0.001713
47340.000000 -0.004272
47400.000000 -0.006263
47460.000000 -0.011261
47520.000000 -0.016266
47580.000000 -0.020277
47640.000000 -0.021295
47700.000000 -0.021320
47760.000000 -0.020351
47820.000000 -0.011390
47880.000000 -0.009435
47940.000000 0.000513
48000.000000 0.011454
48060.000000 0.017387
48120.000000 0.022313
48180.000000 0.029231
48240.000000 0.027141
48300.000000 0.025042
48360.000000 0.020936
48420.000000 0.012820
48480.000000 0.008696
48540.000000 0.002562
48600.000000 -0.003579
48660.000000 -0.007730
48720.000000 -0.010889
48780.000000 -0.015056
48840.000000 -0.015232
48900.000000 -0.018415
48960.000000 -0.019606
49020.000000 -0.021804
49080.000000 -0.023010
49140.000000 -0.016224
49200.000000 -0.015445
49260.000000 -0.013675
49320.000000 -0.009912
49380.000000 -0.007158
49440.000000 -0.000413
49500.000000 0.006322
49560.000000 0.008049
49620.000000 0.013765
49680.000000 0.012471
49740.000000 0.010167
49800.000000 0.008854
49860.000000 0.006530
49920.000000 0.004197
49980.000000 0.003855
50040.000000 0.000504
50100.000000 -0.003856
50160.000000 -0.009224
50220.000000 -0.010600
50280.000000 -0.006984
50340.000000 -0.006376
50400.000000 -0.007777
50460.000000 -0.007185
50520.000000 -0.002603
50580.000000 0.003970
50640.000000 0.012534
50700.000000 0.020087
50760.000000 0.026629
50820.000000 0.029160
50880.000000 0.031679
50940.000000 0.029185
51000.000000 0.023679
51060.000000 0.018160
51120.000000 0.010628
51180.000000 -0.000917
51240.000000 -0.007474
51300.000000 -0.014044
51360.000000 -0.021626
51420.000000 -0.022220
51480.000000 -0.022825
51540.000000 -0.018441
51600.000000 -0.017068
51660.000000 -0.014706
51720.000000 -0.014353
51780.000000 -0.012010
51840.000000 -0.006676
51900.000000 -0.004352
51960.000000 0.001964
52020.000000 0.008271
52080.000000 0.010570
52140.000000 0.018860
52200.000000 0.024143
52260.000000 0.024418
52320.000000 0.024686
52380.000000 0.017946
52440.000000 0.013200
52500.000000 0.004448
52560.000000 -0.003311
52620.000000 -0.008075
52680.000000 -0.017845
52740.000000 -0.025621
52800.000000 -0.027402
52860.000000 -0.029188
52920.000000 -0.024979
52980.000000 -0.021776
53040.000000 -0.015579
53100.000000 -0.009387
53160.000000 -0.008202
53220.000000 -0.004023
53280.000000 0.002149
53340.000000 0.005313
53400.000000 0.008470
53460.000000 0.012619
53520.000000 0.013760
53580.000000 0.014893
53640.000000 0.018017
53700.000000 0.019132
53760.000000 0.014239
53820.000000 0.013337
53880.000000 0.008426
53940.000000 0.006507
54000.000000 0.002578
54060.000000 -0.001358
54120.000000 -0.004303
54180.000000 -0.008257
54240.000000 -0.011218
54300.000000 -0.014188
54360.000000 -0.014166
54420.000000 -0.013152
54480.000000 -0.014147
54540.000000 -0.013150
54600.000000 -0.013161
54660.000000 -0.011181
54720.000000 -0.011209
54780.000000 -0.005246
54840.000000 0.002709
54900.000000 0.006655
54960.000000 0.013565
55020.000000 0.018465
55080.000000 0.021357
55140.000000 0.020244
55200.000000 0.021125
55260.000000 0.019005
55320.000000 0.013882
55380.000000 0.003758
55440.000000 -0.001366
55500.000000 -0.009490
55560.000000 -0.012614
55620.000000 -0.013737
55680.000000 -0.014860
55740.000000 -0.015983
55800.000000 -0.015105
55860.000000 -0.009227
55920.000000 -0.002349
55980.000000 0.003529
56040.000000 0.006406
56100.000000 0.011284
56160.000000 0.011160
56220.000000 0.012036
56280.000000 0.011911
56340.000000 0.003785
56400.000000 -0.001342
56460.000000 -0.002470
56520.000000 -0.009600
56580.000000 -0.014731
56640.000000 -0.015863
56700.000000 -0.017997
56760.000000 -0.015133
56820.000000 -0.014271
56880.000000 -0.008410
56940.000000 -0.001551
57000.000000 0.002305
57060.000000 0.010160
57120.000000 0.018012
57180.000000 0.022862
57240.000000 0.028710
57300.000000 0.031556
57360.000000 0.030399
57420.000000 0.029240
57480.000000 0.026079
57540.000000 0.019915
57600.000000 0.009749
57660.000000 0.004580
57720.000000 -0.005591
57780.000000 -0.013765
57840.000000 -0.021941
57900.000000 -0.028119
57960.000000 -0.029301
58020.000000 -0.031484
58080.000000 -0.032670
58140.000000 -0.031859
58200.000000 -0.024050
58260.000000 -0.016244
58320.000000 -0.005441
58380.000000 0.001360
58440.000000 0.008159
58500.000000 0.013955
58560.000000 0.017748
58620.000000 0.020538
58680.000000 0.025326
58740.000000 0.024111
58800.000000 0.022894
58860.000000 0.016674
58920.000000 0.011451
58980.000000 0.008226
59040.000000 0.002998
59100.000000 0.001768
59160.000000 -0.004465
59220.000000 -0.008701
59280.000000 -0.010939
59340.000000 -0.009180
59400.000000 -0.005423
59460.000000 -0.001669
59520.000000 0.003083
59580.000000 0.008832
59640.000000 0.016579
59700.000000 0.023323
59760.000000 0.030065
59820.000000 0.032804
59880.000000 0.035541
59940.000000 0.033276
60000.000000 0.033008
60060.000000 0.026738
60120.000000 0.021465
60180.000000 0.017190
60240.000000 0.013913
60300.000000 0.005634
60360.000000 0.000352
60420.000000 -0.005932
60480.000000 -0.009218
60540.000000 -0.012506
60600.000000 -0.016797
60660.000000 -0.020089
60720.000000 -0.021384
60780.000000 -0.020680
60840.000000 -0.019979
60900.000000 -0.017280
60960.000000 -0.014582
61020.000000 -0.009887
61080.000000 -0.003194
61140.000000 0.004498
61200.000000 0.010188
61260.000000 0.014875
61320.000000 0.018561
61380.000000 0.019245
61440.000000 0.017927
61500.000000 0.014608
61560.000000 0.010286
61620.000000 0.001963
61680.000000 -0.003362
61740.000000 -0.012689
61800.000000 -0.021017
61860.000000 -0.029347
61920.000000 -0.032679
61980.000000 -0.035012
62040.000000 -0.030347
62100.000000 -0.024683
62160.000000 -0.015021
62220.000000 -0.006361
62280.000000 0.005298
62340.000000 0.017956
62400.000000 0.026612
