# Supplementary material for: Probabilistic tsunami forecasting for early warning
Source: Nat Commun. 2021 Sep 28;12:5677. doi: 10.1038/s41467-021-25815-w (PMC8479076; doi:10.1038/s41467-021-25815-w)
Supplement: Supplementary file 6 — Supplementary Dataset 3. Sea-level records. [file 41467_2021_25815_MOESM6_ESM.zip › sea_level_records/2016-10-30_Norcia/PL14.rad.rmn.txt]

-196800.000000 0.026776
-196740.000000 0.019754
-196680.000000 0.003725
-196620.000000 0.000689
-196560.000000 0.008647
-196500.000000 0.008599
-196440.000000 0.008544
-196380.000000 0.008483
-196320.000000 -0.004585
-196260.000000 -0.018659
-196200.000000 -0.003740
-196140.000000 0.015173
-196080.000000 0.010079
-196020.000000 0.007979
-195960.000000 0.010873
-195900.000000 -0.001240
-195840.000000 -0.015359
-195780.000000 -0.004484
-195720.000000 0.013384
-195660.000000 -0.000754
-195600.000000 -0.017899
-195540.000000 -0.007049
-195480.000000 0.006794
-195420.000000 -0.005370
-195360.000000 -0.000539
-195300.000000 -0.008715
-195240.000000 -0.015897
-195180.000000 0.005914
-195120.000000 0.012720
-195060.000000 0.009519
-195000.000000 0.004312
-194940.000000 -0.005901
-194880.000000 -0.007120
-194820.000000 -0.008346
-194760.000000 -0.007578
-194700.000000 0.016185
-194640.000000 0.006941
-194580.000000 0.001690
-194520.000000 -0.006566
-194460.000000 -0.007828
-194400.000000 -0.004097
-194340.000000 0.019629
-194280.000000 0.000348
-194220.000000 -0.004939
-194160.000000 -0.013231
-194100.000000 -0.005530
-194040.000000 -0.005835
-193980.000000 -0.012146
-193920.000000 -0.004463
-193860.000000 0.015214
-193800.000000 0.004885
-193740.000000 0.000550
-193680.000000 -0.000791
-193620.000000 -0.002138
-193560.000000 -0.007491
-193500.000000 0.012150
-193440.000000 -0.004215
-193380.000000 0.004414
-193320.000000 -0.017963
-193260.000000 -0.008346
-193200.000000 -0.016735
-193140.000000 -0.005129
-193080.000000 -0.027530
-193020.000000 -0.016937
-192960.000000 -0.015349
-192900.000000 -0.005768
-192840.000000 -0.013192
-192780.000000 -0.000623
-192720.000000 0.009941
-192660.000000 0.005498
-192600.000000 -0.002950
-192540.000000 -0.016404
-192480.000000 -0.020864
-192420.000000 -0.004330
-192360.000000 -0.002802
-192300.000000 -0.017280
-192240.000000 -0.024764
-192180.000000 -0.014254
-192120.000000 -0.007750
-192060.000000 -0.000251
-192000.000000 0.010241
-191940.000000 0.007727
-191880.000000 -0.001793
-191820.000000 -0.003318
-191760.000000 0.006150
-191700.000000 0.000612
-191640.000000 0.012068
-191580.000000 0.014518
-191520.000000 0.005963
-191460.000000 -0.015600
-191400.000000 0.011832
-191340.000000 0.003258
-191280.000000 0.004678
-191220.000000 -0.002909
-191160.000000 0.012499
-191100.000000 0.008900
-191040.000000 0.001295
-190980.000000 -0.007317
-190920.000000 -0.011934
-190860.000000 -0.008558
-190800.000000 -0.009188
-190740.000000 -0.009824
-190680.000000 -0.021467
-190620.000000 -0.027116
-190560.000000 -0.010771
-190500.000000 0.002567
-190440.000000 0.005899
-190380.000000 0.006224
-190320.000000 -0.006457
-190260.000000 -0.006145
-190200.000000 0.014160
-190140.000000 0.018459
-190080.000000 0.020751
-190020.000000 -0.000963
-189960.000000 0.004316
-189900.000000 0.003588
-189840.000000 -0.001147
-189780.000000 -0.005888
-189720.000000 -0.000636
-189660.000000 -0.004391
-189600.000000 -0.006152
-189540.000000 -0.003919
-189480.000000 0.001307
-189420.000000 -0.002473
-189360.000000 0.001742
-189300.000000 0.009951
-189240.000000 0.012156
-189180.000000 0.001357
-189120.000000 0.007554
-189060.000000 0.008748
-189000.000000 -0.002051
-188940.000000 -0.005852
-188880.000000 -0.011657
-188820.000000 -0.003465
-188760.000000 -0.003277
-188700.000000 0.003908
-188640.000000 -0.003910
-188580.000000 -0.002732
-188520.000000 -0.009557
-188460.000000 0.007615
-188400.000000 0.000783
-188340.000000 0.007948
-188280.000000 -0.000891
-188220.000000 -0.004734
-188160.000000 -0.006580
-188100.000000 0.007570
-188040.000000 0.002717
-187980.000000 -0.000140
-187920.000000 -0.007001
-187860.000000 -0.001865
-187800.000000 0.006267
-187740.000000 0.012395
-187680.000000 0.008519
-187620.000000 -0.002360
-187560.000000 -0.003243
-187500.000000 0.000870
-187440.000000 -0.010023
-187380.000000 -0.002917
-187320.000000 0.010185
-187260.000000 -0.007717
-187200.000000 -0.011622
-187140.000000 -0.001530
-187080.000000 -0.015443
-187020.000000 -0.016358
-186960.000000 0.008723
-186900.000000 0.011801
-186840.000000 0.005875
-186780.000000 0.013946
-186720.000000 -0.010987
-186660.000000 0.000078
-186600.000000 0.000138
-186540.000000 0.006196
-186480.000000 0.004250
-186420.000000 0.013301
-186360.000000 -0.010652
-186300.000000 -0.009609
-186240.000000 0.010431
-186180.000000 0.012468
-186120.000000 0.011501
-186060.000000 0.007530
-186000.000000 -0.001445
-185940.000000 -0.006423
-185880.000000 -0.003405
-185820.000000 0.003609
-185760.000000 0.004620
-185700.000000 0.001627
-185640.000000 -0.003370
-185580.000000 -0.007370
-185520.000000 -0.020374
-185460.000000 -0.018382
-185400.000000 -0.000394
-185340.000000 -0.014409
-185280.000000 -0.005421
-185220.000000 -0.004443
-185160.000000 0.002533
-185100.000000 0.010504
-185040.000000 0.025473
-184980.000000 0.021438
-184920.000000 -0.016599
-184860.000000 -0.010640
-184800.000000 -0.006684
-184740.000000 0.010269
-184680.000000 0.015220
-184620.000000 0.016168
-184560.000000 0.006113
-184500.000000 -0.006944
-184440.000000 -0.006002
-184380.000000 0.003937
-184320.000000 0.021875
-184260.000000 0.022812
-184200.000000 -0.003253
-184080.000000 0.010615
-184020.000000 0.003548
-183960.000000 -0.011521
-183900.000000 -0.005590
-183840.000000 -0.027659
-183780.000000 -0.011729
-183720.000000 -0.009800
-183660.000000 -0.008871
-183600.000000 -0.018943
-183540.000000 -0.004016
-183480.000000 -0.010089
-183420.000000 -0.025162
-183360.000000 -0.016236
-183240.000000 -0.007386
-183180.000000 0.001539
-183120.000000 0.002464
-183060.000000 0.004389
-183000.000000 0.007314
-182940.000000 -0.000761
-182880.000000 -0.001835
-182820.000000 0.004092
-182760.000000 0.005019
-182700.000000 0.006946
-182640.000000 0.008875
-182580.000000 0.004804
-182520.000000 0.005734
-182460.000000 0.005665
-182400.000000 0.009598
-182340.000000 0.003532
-182280.000000 -0.033533
-182160.000000 -0.010658
-182100.000000 -0.009718
-182040.000000 -0.008777
-181980.000000 -0.004833
-181920.000000 0.005112
-181860.000000 -0.002940
-181800.000000 0.001009
-181740.000000 0.001960
-181680.000000 -0.008086
-181620.000000 -0.006131
-181560.000000 0.006827
-181500.000000 0.016787
-181440.000000 0.017749
-181380.000000 0.020714
-181320.000000 -0.006319
-181260.000000 -0.007350
-181200.000000 -0.004378
-181140.000000 -0.005404
-181080.000000 0.014574
-181020.000000 0.013555
-180960.000000 0.006539
-180900.000000 -0.002474
-180840.000000 -0.003483
-180780.000000 -0.000488
-180720.000000 -0.009488
-180660.000000 -0.011485
-180600.000000 -0.014477
-180540.000000 -0.029464
-180480.000000 -0.018447
-180420.000000 0.000575
-180360.000000 0.001603
-180300.000000 -0.004365
-180240.000000 0.000673
-180180.000000 -0.010284
-180120.000000 0.003765
-180060.000000 0.016820
-180000.000000 0.008880
-179940.000000 0.006947
-179880.000000 -0.000981
-179820.000000 0.007098
-179760.000000 0.011183
-179700.000000 0.027274
-179640.000000 0.010372
-179580.000000 0.003477
-179520.000000 -0.004411
-179460.000000 -0.003293
-179400.000000 0.008833
-179340.000000 0.012966
-179280.000000 0.004106
-179220.000000 0.016253
-179160.000000 0.020408
-179100.000000 0.003570
-179040.000000 -0.003261
-178980.000000 0.002915
-178920.000000 -0.008901
-178860.000000 -0.011710
-178800.000000 -0.007512
-178740.000000 0.000693
-178680.000000 -0.004095
-178620.000000 0.011125
-178560.000000 0.010351
-178500.000000 -0.005416
-178440.000000 -0.023176
-178380.000000 0.002070
-178320.000000 0.023324
-178260.000000 0.014584
-178200.000000 -0.002149
-178140.000000 0.008125
-178080.000000 -0.002595
-178020.000000 -0.004308
-177960.000000 -0.006000
-177900.000000 -0.004701
-177840.000000 -0.000395
-177780.000000 -0.000082
-177720.000000 0.004237
-177660.000000 -0.003438
-177600.000000 -0.001106
-177540.000000 -0.001768
-177480.000000 0.006577
-177420.000000 -0.003071
-177360.000000 -0.006714
-177300.000000 -0.002350
-177240.000000 0.001020
-177180.000000 -0.007604
-177120.000000 -0.003223
-177060.000000 0.001165
-177000.000000 -0.005442
-176940.000000 0.015957
-176880.000000 0.025362
-176820.000000 0.010771
-176760.000000 0.006186
-176700.000000 0.008606
-176640.000000 0.012030
-176580.000000 0.000460
-176520.000000 0.013894
-176460.000000 0.006333
-176400.000000 0.007776
-176340.000000 -0.010768
-176280.000000 -0.006314
-176220.000000 -0.009856
-176160.000000 -0.017393
-176100.000000 -0.002926
-176040.000000 -0.004454
-175980.000000 -0.009977
-175920.000000 0.006505
-175860.000000 0.011991
-175800.000000 -0.003518
-175740.000000 -0.017023
-175680.000000 0.004478
-175620.000000 0.005983
-175560.000000 0.002520
-175500.000000 0.000036
-175440.000000 0.011558
-175380.000000 0.006085
-175320.000000 0.005616
-175260.000000 -0.004847
-175200.000000 -0.001306
-175140.000000 -0.001760
-175080.000000 0.012791
-175020.000000 0.009348
-174960.000000 -0.004091
-174900.000000 -0.011524
-174840.000000 0.001047
-174780.000000 -0.006376
-174720.000000 -0.008795
-174660.000000 -0.025208
-174600.000000 -0.000616
-174540.000000 -0.012984
-174480.000000 -0.006382
-174420.000000 -0.006774
-174360.000000 -0.013160
-174300.000000 -0.020541
-174240.000000 -0.007916
-174180.000000 -0.000285
-174120.000000 0.001351
-174060.000000 -0.004007
-174000.000000 -0.008358
-173940.000000 -0.003704
-173880.000000 -0.007043
-173820.000000 -0.004377
-173760.000000 -0.004703
-173700.000000 -0.005023
-173640.000000 -0.003336
-173580.000000 0.002358
-173520.000000 -0.005941
-173460.000000 0.009768
-173400.000000 0.010485
-173340.000000 0.000209
-173280.000000 -0.011058
-173220.000000 0.013684
-173160.000000 0.007434
-173100.000000 0.002193
-173040.000000 -0.011038
-172980.000000 0.000740
-172920.000000 -0.004472
-172860.000000 0.006326
-172800.000000 -0.014865
-172740.000000 0.009954
-172680.000000 -0.004217
-172620.000000 0.007624
-172560.000000 0.009475
-172500.000000 0.002338
-172440.000000 -0.009789
-172380.000000 0.026096
-172320.000000 0.023993
-172260.000000 0.012901
-172200.000000 -0.001180
-172140.000000 -0.003248
-172080.000000 0.008673
-172020.000000 0.026626
-171960.000000 0.012590
-171900.000000 0.003567
-171840.000000 -0.011444
-171780.000000 -0.003443
-171720.000000 -0.000429
-171660.000000 -0.001403
-171600.000000 -0.001364
-171540.000000 -0.003313
-171480.000000 -0.021249
-171420.000000 -0.009171
-171360.000000 -0.001081
-171300.000000 0.011023
-171240.000000 -0.006860
-171180.000000 -0.020729
-171120.000000 -0.022585
-171060.000000 0.002573
-171000.000000 0.009745
-170940.000000 0.018931
-170880.000000 0.008130
-170820.000000 0.016344
-170760.000000 -0.001429
-170700.000000 0.016813
-170640.000000 0.005069
-170580.000000 0.022339
-170520.000000 0.008624
-170460.000000 0.008923
-170400.000000 -0.015764
-170340.000000 0.001564
-170280.000000 0.004906
-170220.000000 0.030263
-170160.000000 0.007634
-170100.000000 0.008019
-170040.000000 0.008419
-169980.000000 0.019832
-169920.000000 0.012260
-169860.000000 0.018701
-169800.000000 0.003156
-169740.000000 0.002625
-169680.000000 -0.007892
-169620.000000 0.004603
-169560.000000 0.002112
-169500.000000 0.006634
-169440.000000 0.000168
-169380.000000 0.011715
-169320.000000 -0.004681
-169260.000000 -0.003112
-169200.000000 -0.005532
-169140.000000 0.012061
-169080.000000 0.008664
-169020.000000 0.016279
-168960.000000 0.000904
-168900.000000 0.000541
-168840.000000 -0.007812
-168780.000000 -0.002154
-168720.000000 0.001514
-168660.000000 0.009193
-168600.000000 0.002882
-168540.000000 -0.012419
-168480.000000 0.001291
-168420.000000 0.005010
-168360.000000 -0.004260
-168300.000000 -0.000521
-168240.000000 0.007228
-168180.000000 -0.001013
-168120.000000 -0.006245
-168060.000000 0.005532
-168000.000000 0.007313
-167940.000000 0.003107
-167880.000000 -0.007089
-167820.000000 -0.017277
-167760.000000 -0.005455
-167700.000000 -0.002625
-167640.000000 -0.022786
-167580.000000 -0.005938
-167520.000000 0.001903
-167460.000000 0.012767
-167400.000000 0.000639
-167340.000000 -0.003481
-167280.000000 -0.010593
-167220.000000 -0.005697
-167160.000000 -0.004793
-167100.000000 -0.006881
-167040.000000 0.000037
-166980.000000 -0.003037
-166920.000000 -0.001104
-166860.000000 -0.002164
-166800.000000 -0.006217
-166740.000000 -0.008265
-166680.000000 -0.001305
-166620.000000 -0.008340
-166560.000000 -0.004369
-166500.000000 -0.006393
-166440.000000 0.004589
-166380.000000 -0.013424
-166320.000000 0.002567
-166260.000000 -0.001437
-166200.000000 0.002564
-166140.000000 0.005568
-166080.000000 -0.000423
-166020.000000 0.001590
-165960.000000 0.000606
-165900.000000 0.014625
-165840.000000 0.004648
-165780.000000 -0.002325
-165720.000000 0.003704
-165660.000000 -0.002264
-165600.000000 -0.007229
-165540.000000 -0.009191
-165480.000000 -0.000151
-165420.000000 -0.006108
-165360.000000 -0.019063
-165300.000000 0.000984
-165240.000000 0.004033
-165180.000000 0.005085
-165120.000000 -0.006861
-165060.000000 -0.000805
-165000.000000 -0.023747
-164940.000000 -0.007687
-164880.000000 0.011375
-164820.000000 0.016439
-164760.000000 -0.004496
-164700.000000 0.001571
-164640.000000 0.004639
-164580.000000 -0.006291
-164520.000000 -0.005221
-164460.000000 0.006851
-164400.000000 0.003924
-164340.000000 -0.000002
-164280.000000 0.011073
-164220.000000 0.002150
-164160.000000 -0.011773
-164100.000000 0.010306
-164040.000000 0.015387
-163980.000000 0.016470
-163920.000000 0.000554
-163860.000000 -0.006360
-163800.000000 -0.008271
-163740.000000 -0.005181
-163680.000000 0.005912
-163620.000000 -0.002993
-163560.000000 -0.006896
-163500.000000 -0.004795
-163440.000000 -0.006692
-163380.000000 0.005414
-163320.000000 0.004523
-163260.000000 0.012636
-163200.000000 0.007751
-163140.000000 0.009869
-163080.000000 -0.007009
-163020.000000 0.003116
-162960.000000 0.011243
-162900.000000 0.000374
-162840.000000 0.010508
-162780.000000 -0.003354
-162720.000000 -0.000213
-162660.000000 -0.012069
-162600.000000 -0.004921
-162540.000000 0.001230
-162480.000000 0.012386
-162420.000000 0.000544
-162360.000000 0.004707
-162300.000000 -0.011127
-162240.000000 -0.015957
-162180.000000 -0.005784
-162120.000000 -0.007608
-162060.000000 -0.007429
-162000.000000 -0.009246
-161940.000000 -0.006060
-161880.000000 0.009129
-161820.000000 0.006320
-161700.000000 -0.003288
-161640.000000 0.009911
-161580.000000 0.015113
-161520.000000 -0.025684
-161460.000000 -0.023478
-161400.000000 0.005730
-161340.000000 0.013940
-161280.000000 0.001151
-161220.000000 -0.021636
-161160.000000 -0.031406
-161100.000000 -0.024192
-161040.000000 0.007023
-160980.000000 0.020239
-160920.000000 -0.012545
-160860.000000 0.000671
-160800.000000 -0.017112
-160740.000000 -0.014895
-160680.000000 -0.009678
-160620.000000 0.005539
-160560.000000 0.002756
-160500.000000 -0.001028
-160440.000000 -0.007813
-160380.000000 -0.030598
-160320.000000 0.001616
-160260.000000 0.006829
-160200.000000 0.007041
-160140.000000 0.004251
-160080.000000 0.001460
-160020.000000 -0.019332
-159960.000000 -0.003127
-159900.000000 0.036076
-159840.000000 0.030277
-159780.000000 0.008476
-159720.000000 0.005671
-159660.000000 0.009863
-159600.000000 0.004052
-159540.000000 -0.005763
-159480.000000 -0.003583
-159420.000000 -0.000406
-159360.000000 -0.006235
-159300.000000 0.002933
-159240.000000 0.002095
-159180.000000 0.002253
-159120.000000 0.011405
-159060.000000 0.010553
-159000.000000 0.001695
-158940.000000 -0.007169
-158880.000000 -0.002039
-158820.000000 -0.013914
-158760.000000 -0.017795
-158700.000000 0.007317
-158640.000000 0.018423
-158580.000000 0.002522
-158520.000000 -0.010386
-158460.000000 -0.006300
-158400.000000 0.001778
-158340.000000 -0.000151
-158280.000000 0.017912
-158220.000000 0.002968
-158160.000000 -0.001985
-158100.000000 0.010055
-158040.000000 0.019088
-157980.000000 -0.003888
-157920.000000 -0.009873
-157860.000000 0.001135
-157800.000000 0.006134
-157740.000000 0.015125
-157680.000000 0.002108
-157620.000000 -0.011918
-157560.000000 0.006048
-157500.000000 -0.006995
-157440.000000 -0.000047
-157380.000000 -0.004107
-157320.000000 -0.021177
-157260.000000 -0.014255
-157200.000000 -0.002343
-157140.000000 0.002560
-157080.000000 -0.017547
-157020.000000 -0.006663
-156960.000000 -0.025789
-156900.000000 -0.033925
-156840.000000 -0.011070
-156780.000000 0.015774
-156720.000000 0.007608
-156660.000000 -0.014569
-156600.000000 -0.010756
-156540.000000 -0.008953
-156480.000000 -0.001161
-156420.000000 0.030621
-156360.000000 0.029391
-156300.000000 -0.005850
-156240.000000 0.001899
-156180.000000 0.011635
-156120.000000 -0.000640
-156060.000000 -0.005927
-156000.000000 -0.012226
-155940.000000 -0.006536
-155880.000000 0.012141
-155820.000000 0.004805
-155760.000000 -0.003542
-155700.000000 -0.024903
-155640.000000 -0.020275
-155580.000000 -0.001661
-155520.000000 -0.022059
-155460.000000 -0.026470
-155400.000000 -0.005894
-155340.000000 0.001669
-155280.000000 -0.010781
-155220.000000 -0.010245
-155160.000000 0.009278
-155100.000000 -0.002212
-155040.000000 0.002285
-154980.000000 0.004768
-154920.000000 -0.009762
-154860.000000 -0.008304
-154800.000000 0.005140
-154740.000000 0.021572
-154680.000000 0.005991
-154620.000000 -0.012602
-154560.000000 -0.029208
-154500.000000 -0.011825
-154440.000000 -0.000454
-154380.000000 -0.005094
-154320.000000 0.004254
-154260.000000 -0.011408
-154200.000000 -0.022106
-154140.000000 -0.009789
-154080.000000 0.015518
-154020.000000 0.007815
-153960.000000 0.019102
-153900.000000 -0.000622
-153840.000000 -0.009341
-153780.000000 -0.009087
-153720.000000 0.020158
-153660.000000 0.005392
-153600.000000 -0.014383
-153540.000000 -0.016168
-153480.000000 -0.005964
-153420.000000 0.010231
-153360.000000 0.027415
-153300.000000 0.009590
-153240.000000 -0.004244
-153180.000000 -0.001089
-153120.000000 0.015058
-153060.000000 0.008194
-153000.000000 0.022322
-152940.000000 0.015440
-152880.000000 0.007549
-152820.000000 -0.024351
-152760.000000 -0.009259
-152700.000000 0.001823
-152640.000000 0.011897
-152580.000000 0.002962
-152520.000000 -0.007998
-152460.000000 -0.017950
-152400.000000 0.008089
-152340.000000 -0.002879
-152280.000000 0.012144
-152220.000000 0.000159
-152160.000000 -0.019833
-152100.000000 -0.015833
-152040.000000 0.023137
-151980.000000 0.007122
-151920.000000 -0.014900
-151860.000000 -0.012907
-151800.000000 0.008056
-151740.000000 0.013012
-151680.000000 0.015962
-151620.000000 0.001904
-151560.000000 -0.001161
-151500.000000 0.017768
-151440.000000 0.021690
-151380.000000 0.005605
-151320.000000 -0.005486
-151260.000000 0.005415
-151200.000000 -0.005689
-151140.000000 -0.015800
-151080.000000 -0.020918
-151020.000000 -0.004042
-150960.000000 0.016827
-150900.000000 0.002690
-150840.000000 0.003546
-150780.000000 -0.009604
-150720.000000 -0.002761
-150660.000000 -0.000925
-150600.000000 0.015905
-150540.000000 -0.004272
-150480.000000 0.002545
-150420.000000 0.007354
-150360.000000 0.015157
-150300.000000 0.002953
-150240.000000 0.008742
-150180.000000 -0.009476
-150120.000000 -0.006701
-150060.000000 0.004067
-150000.000000 0.006827
-149940.000000 -0.004420
-149880.000000 0.011326
-149820.000000 -0.006936
-149760.000000 -0.007206
-149700.000000 0.002517
-149640.000000 0.001233
-149580.000000 -0.003060
-149520.000000 0.008640
-149460.000000 0.015332
-149400.000000 -0.009983
-149340.000000 -0.007307
-149280.000000 -0.000638
-149220.000000 0.008024
-149160.000000 -0.000323
-149100.000000 0.001323
-149040.000000 0.021962
-148980.000000 0.000592
-148920.000000 -0.005784
-148860.000000 0.007832
-148800.000000 0.003440
-148740.000000 -0.017959
-148680.000000 -0.035366
-148620.000000 -0.023760
-148560.000000 -0.021180
-148500.000000 -0.004608
-148440.000000 -0.013044
-148380.000000 -0.012487
-148320.000000 -0.016938
-148260.000000 -0.007397
-148200.000000 -0.015862
-148140.000000 -0.007336
-148080.000000 -0.004817
-148020.000000 0.006695
-147960.000000 0.009200
-147900.000000 0.016697
-147840.000000 0.002188
-147780.000000 -0.009329
-147720.000000 0.001167
-147660.000000 -0.003364
-147600.000000 -0.005901
-147540.000000 0.001554
-147480.000000 -0.005997
-147420.000000 -0.004554
-147360.000000 0.008882
-147300.000000 0.004311
-147240.000000 0.014735
-147180.000000 -0.004849
-147120.000000 -0.010438
-147060.000000 -0.013034
-147000.000000 0.005363
-146940.000000 0.000754
-146880.000000 0.004139
-146820.000000 0.019518
-146760.000000 0.009890
-146700.000000 0.007256
-146640.000000 -0.008385
-146580.000000 -0.006031
-146520.000000 -0.017684
-146460.000000 0.006657
-146400.000000 0.014992
-146340.000000 0.027321
-146280.000000 0.012644
-146220.000000 -0.003039
-146160.000000 -0.008728
-146100.000000 0.007577
-146040.000000 -0.000124
-145980.000000 -0.006830
-145920.000000 -0.016542
-145860.000000 -0.006259
-145800.000000 -0.006982
-145740.000000 0.015290
-145680.000000 0.002556
-145620.000000 0.003816
-145560.000000 0.004072
-145500.000000 0.000321
-145440.000000 -0.001435
-145380.000000 -0.003196
-145320.000000 -0.007963
-145260.000000 0.000265
-145200.000000 0.004488
-145140.000000 -0.010295
-145080.000000 -0.008082
-145020.000000 0.013125
-144960.000000 0.007327
-144900.000000 0.000523
-144840.000000 0.000715
-144780.000000 0.007902
-144720.000000 0.002083
-144660.000000 -0.005740
-144600.000000 -0.001568
-144540.000000 0.007599
-144480.000000 0.001761
-144420.000000 -0.000081
-144360.000000 0.001072
-144300.000000 0.000221
-144240.000000 -0.009635
-144180.000000 0.012505
-144120.000000 0.033641
-144060.000000 0.030773
-144000.000000 0.009901
-143940.000000 0.013025
-143880.000000 0.025146
-143820.000000 0.018263
-143760.000000 0.003377
-143700.000000 -0.004513
-143640.000000 0.006594
-143580.000000 0.005697
-143520.000000 0.000798
-143460.000000 -0.014104
-143400.000000 -0.013009
-143340.000000 -0.013916
-143280.000000 -0.008826
-143220.000000 0.001262
-143160.000000 0.007347
-143100.000000 0.004430
-143040.000000 -0.002489
-142980.000000 0.009589
-142920.000000 0.020666
-142860.000000 0.022740
-142800.000000 -0.005187
-142740.000000 -0.022117
-142680.000000 -0.017048
-142620.000000 -0.002981
-142560.000000 -0.002916
-142500.000000 0.010147
-142440.000000 0.005208
-142380.000000 -0.010732
-142320.000000 -0.012675
-142260.000000 -0.001619
-142200.000000 -0.009565
-142140.000000 -0.006513
-142080.000000 0.011538
-142020.000000 0.002587
-141960.000000 -0.009366
-141900.000000 -0.010321
-141840.000000 0.004723
-141780.000000 0.005765
-141720.000000 -0.002195
-141660.000000 -0.012157
-141600.000000 -0.003120
-141540.000000 0.007915
-141480.000000 0.018948
-141420.000000 0.008979
-141360.000000 0.001008
-141300.000000 -0.009965
-141240.000000 0.000060
-141180.000000 -0.012916
-141120.000000 -0.024895
-141060.000000 -0.017874
-141000.000000 -0.009856
-140940.000000 -0.006839
-140880.000000 -0.000823
-140820.000000 0.003192
-140760.000000 -0.002795
-140700.000000 -0.001783
-140640.000000 0.017229
-140580.000000 0.001239
-140520.000000 0.006248
-140460.000000 0.011257
-140400.000000 0.011264
-140340.000000 0.004270
-140280.000000 0.006276
-140220.000000 0.005280
-140160.000000 0.004282
-140100.000000 0.008284
-140040.000000 0.009284
-139980.000000 -0.000718
-139920.000000 -0.014721
-139860.000000 -0.015725
-139800.000000 -0.002731
-139740.000000 0.013262
-139680.000000 0.004253
-139620.000000 0.002242
-139560.000000 -0.007770
-139500.000000 -0.010784
-139440.000000 -0.011800
-139380.000000 -0.000817
-139320.000000 0.004164
-139260.000000 -0.001856
-139200.000000 0.001122
-139140.000000 0.000098
-139080.000000 0.001073
-139020.000000 -0.000954
-138960.000000 0.006018
-138900.000000 0.009989
-138840.000000 0.005959
-138780.000000 -0.011072
-138720.000000 -0.013103
-138660.000000 -0.021125
-138600.000000 -0.003157
-138540.000000 -0.000190
-138480.000000 -0.004222
-138420.000000 -0.018255
-138360.000000 -0.029287
-138300.000000 -0.019318
-138240.000000 -0.007348
-138180.000000 0.008623
-138120.000000 -0.001405
-138060.000000 0.000568
-138000.000000 -0.003457
-137940.000000 0.007519
-137880.000000 0.012497
-137820.000000 0.005477
-137760.000000 -0.003541
-137700.000000 -0.001557
-137640.000000 -0.008571
-137580.000000 0.004413
-137520.000000 0.012404
-137460.000000 0.002398
-137400.000000 -0.007605
-137340.000000 -0.005605
-137280.000000 -0.015602
-137220.000000 -0.009596
-137160.000000 0.001413
-137100.000000 0.005425
-137040.000000 -0.000560
-136980.000000 -0.004541
-136920.000000 0.000480
-136860.000000 0.001505
-136800.000000 0.000532
-136740.000000 0.007562
-136680.000000 0.005591
-136620.000000 0.004627
-136560.000000 0.007665
-136500.000000 0.003706
-136440.000000 -0.007249
-136380.000000 -0.007198
-136320.000000 -0.001148
-136260.000000 0.001905
-136200.000000 0.000961
-136140.000000 -0.003980
-136080.000000 -0.002918
-136020.000000 -0.011854
-135960.000000 -0.016786
-135900.000000 -0.022716
-135840.000000 -0.003643
-135780.000000 -0.003567
-135720.000000 -0.002489
-135660.000000 -0.004408
-135600.000000 0.002676
-135540.000000 0.007763
-135480.000000 0.010853
-135420.000000 -0.003055
-135360.000000 0.000040
-135300.000000 0.007139
-135240.000000 0.000240
-135180.000000 -0.008655
-135120.000000 -0.011547
-135060.000000 -0.014435
-135000.000000 -0.008319
-134940.000000 0.015801
-134880.000000 0.004926
-134820.000000 0.000055
-134760.000000 -0.014811
-134700.000000 0.002329
-134640.000000 0.009474
-134580.000000 0.012625
-134520.000000 0.011782
-134460.000000 0.002944
-134400.000000 -0.009886
-134340.000000 -0.013710
-134280.000000 0.002472
-134220.000000 -0.001338
-134160.000000 0.019859
-134100.000000 0.003063
-134040.000000 0.004275
-133980.000000 -0.000506
-133920.000000 0.008721
-133860.000000 0.011956
-133800.000000 0.002199
-133740.000000 0.000450
-133680.000000 -0.006291
-133620.000000 0.010976
-133560.000000 0.018252
-133500.000000 0.029535
-133440.000000 0.008828
-133380.000000 0.008129
-133320.000000 0.002439
-133260.000000 -0.002242
-133200.000000 -0.005914
-133140.000000 -0.002578
-133080.000000 0.012768
-133020.000000 0.007123
-132960.000000 -0.004513
-132900.000000 -0.003140
-132840.000000 -0.005758
-132780.000000 0.001632
-132720.000000 -0.001968
-132660.000000 -0.008560
-132600.000000 -0.015143
-132540.000000 -0.007717
-132480.000000 -0.000282
-132420.000000 0.005161
-132360.000000 -0.001386
-132300.000000 -0.009925
-132240.000000 0.000544
-132180.000000 -0.003977
-132120.000000 -0.004490
-132060.000000 0.003006
-132000.000000 -0.004489
-131940.000000 0.003024
-131880.000000 0.000546
-131820.000000 -0.000924
-131760.000000 -0.006385
-131700.000000 -0.006838
-131640.000000 0.002718
-131580.000000 0.002281
-131520.000000 -0.000147
-131460.000000 0.007433
-131400.000000 0.012021
-131340.000000 0.008617
-131280.000000 0.007222
-131220.000000 0.009834
-131160.000000 -0.000546
-131100.000000 -0.000918
-131040.000000 0.000719
-130980.000000 0.003364
-130920.000000 -0.005983
-130860.000000 0.004678
-130800.000000 0.005348
-130740.000000 -0.002974
-130680.000000 0.006716
-130620.000000 0.004412
-130560.000000 -0.011883
-130500.000000 -0.017170
-130440.000000 -0.017448
-130380.000000 -0.006717
-130320.000000 0.003022
-130260.000000 0.003770
-130200.000000 0.005527
-130140.000000 0.009292
-130080.000000 0.015066
-130020.000000 0.012848
-129900.000000 0.003438
-129840.000000 0.014246
-129780.000000 0.010063
-129720.000000 0.001888
-129660.000000 0.001722
-129600.000000 -0.006436
-129540.000000 -0.018585
-129480.000000 -0.009725
-129420.000000 -0.010857
-129360.000000 -0.002979
-129300.000000 -0.003094
-129240.000000 0.008801
-129180.000000 -0.001296
-129120.000000 -0.017385
-129060.000000 -0.034464
-129000.000000 -0.030535
-128940.000000 -0.024597
-128880.000000 -0.011649
-128820.000000 -0.009693
-128760.000000 -0.010728
-128700.000000 -0.011754
-128640.000000 -0.016770
-128580.000000 -0.019776
-128520.000000 -0.013773
-128460.000000 -0.012761
-128400.000000 0.009262
-128340.000000 0.006295
-128280.000000 -0.008661
-128220.000000 -0.003607
-128160.000000 -0.006541
-128100.000000 0.000535
-128040.000000 -0.016377
-127980.000000 -0.016278
-127920.000000 -0.007167
-127860.000000 0.006956
-127800.000000 0.007091
-127740.000000 0.013237
-127680.000000 0.004395
-127620.000000 0.000565
-127560.000000 0.004747
-127500.000000 -0.000059
-127440.000000 -0.000852
-127380.000000 0.010366
-127320.000000 0.008597
-127260.000000 0.003840
-127200.000000 0.006095
-127140.000000 0.005363
-127080.000000 -0.006357
-127020.000000 0.001936
-126960.000000 -0.010760
-126900.000000 -0.017442
-126840.000000 -0.012112
-126780.000000 0.016230
-126720.000000 0.009585
-126660.000000 0.012952
-126600.000000 0.010332
-126540.000000 0.007724
-126480.000000 -0.002871
-126420.000000 -0.005455
-126360.000000 -0.004026
-126300.000000 -0.014586
-126240.000000 -0.019133
-126180.000000 -0.004668
-126120.000000 -0.005191
-126060.000000 0.008318
-126000.000000 0.014820
-125940.000000 0.009334
-125880.000000 -0.005139
-125820.000000 -0.004600
-125760.000000 0.005951
-125700.000000 0.009514
-125640.000000 0.012089
-125580.000000 0.011677
-125520.000000 -0.001722
-125460.000000 -0.009109
-125400.000000 -0.006483
-125340.000000 0.015155
-125280.000000 0.011806
-125220.000000 0.006470
-125160.000000 -0.000853
-125100.000000 0.002836
-125040.000000 0.005539
-124980.000000 0.010254
-124920.000000 0.009983
-124860.000000 0.005725
-124800.000000 -0.008519
-124740.000000 0.003250
-124680.000000 0.000033
-124620.000000 0.000829
-124560.000000 0.001638
-124500.000000 -0.003539
-124440.000000 -0.006703
-124380.000000 -0.011853
-124320.000000 -0.007990
-124260.000000 0.009886
-124200.000000 0.021776
-124140.000000 -0.001322
-124080.000000 -0.004407
-124020.000000 0.002521
-123960.000000 0.004461
-123900.000000 0.023414
-123840.000000 0.007379
-123780.000000 -0.000644
-123720.000000 0.003344
-123660.000000 0.022343
-123600.000000 0.017354
-123540.000000 -0.004625
-123480.000000 -0.011593
-123420.000000 -0.009552
-123360.000000 0.004500
-123300.000000 0.009560
-123240.000000 0.007630
-123180.000000 0.018709
-123120.000000 0.013796
-123060.000000 0.003893
-123000.000000 -0.013003
-122940.000000 -0.022890
-122880.000000 -0.020769
-122820.000000 -0.003640
-122760.000000 0.010497
-122700.000000 0.000642
-122640.000000 -0.003206
-122580.000000 -0.002046
-122520.000000 -0.018879
-122460.000000 -0.014706
-122400.000000 0.000474
-122340.000000 0.009660
-122280.000000 -0.003144
-122220.000000 0.008054
-122160.000000 0.000258
-122100.000000 0.001468
-122040.000000 0.001683
-121980.000000 0.003903
-121920.000000 -0.004872
-121860.000000 -0.002643
-121800.000000 -0.008408
-121740.000000 0.003831
-121680.000000 0.017075
-121620.000000 0.012323
-121560.000000 -0.001425
-121500.000000 -0.011169
-121440.000000 -0.009910
-121380.000000 -0.008637
-121320.000000 -0.017370
-121260.000000 -0.003101
-121200.000000 0.001171
-121140.000000 -0.007554
-121080.000000 0.002723
-121020.000000 0.008003
-120960.000000 0.011284
-120900.000000 0.002567
-120840.000000 0.003851
-120780.000000 0.003136
-120720.000000 0.014423
-120660.000000 0.008710
-120600.000000 0.005998
-120540.000000 -0.003713
-120480.000000 -0.000425
-120420.000000 -0.003136
-120360.000000 -0.007848
-120300.000000 -0.017560
-120240.000000 -0.014273
-120180.000000 -0.014987
-120120.000000 -0.005702
-120060.000000 -0.002418
-120000.000000 -0.018136
-119940.000000 -0.012856
-119880.000000 0.002424
-119820.000000 0.005701
-119760.000000 0.004977
-119700.000000 0.007251
-119640.000000 -0.000476
-119580.000000 -0.001205
-119520.000000 0.002065
-119460.000000 -0.012667
-119400.000000 -0.007400
-119340.000000 -0.007134
-119280.000000 0.001130
-119220.000000 -0.016607
-119160.000000 -0.015345
-119100.000000 -0.011085
-119040.000000 -0.002826
-118980.000000 -0.018568
-118920.000000 -0.008311
-118860.000000 0.000945
-118800.000000 0.008200
-118740.000000 0.012454
-118680.000000 -0.008293
-118620.000000 0.005959
-118560.000000 0.007211
-118500.000000 0.007462
-118320.000000 0.010210
-118260.000000 0.004457
-118200.000000 0.002704
-118140.000000 -0.000050
-118080.000000 0.013195
-118020.000000 0.009440
-117960.000000 -0.003317
-117900.000000 -0.015075
-117840.000000 -0.013835
-117780.000000 -0.003595
-117720.000000 -0.000356
-117660.000000 0.016880
-117600.000000 0.008116
-117540.000000 0.006350
-117480.000000 -0.006418
-117420.000000 -0.004188
-117360.000000 -0.004959
-117300.000000 -0.009733
-117240.000000 -0.005508
-117180.000000 -0.002286
-117120.000000 0.003934
-117060.000000 -0.003848
-117000.000000 -0.011632
-116940.000000 -0.018419
-116880.000000 -0.000208
-116820.000000 0.005000
-116760.000000 -0.007793
-116700.000000 0.008411
-116640.000000 0.001613
-116580.000000 0.022813
-116520.000000 0.004010
-116460.000000 0.007206
-116400.000000 -0.011601
-116340.000000 -0.008409
-116280.000000 0.005781
-116220.000000 -0.002032
-116160.000000 0.010154
-116100.000000 0.013338
-116040.000000 -0.009479
-115980.000000 -0.023299
-115920.000000 -0.023120
-115860.000000 -0.014944
-115800.000000 -0.014769
-115740.000000 0.004404
-115680.000000 0.010576
-115620.000000 -0.002255
-115560.000000 0.004912
-115500.000000 0.013077
-115440.000000 0.003240
-115380.000000 -0.005598
-115320.000000 0.008561
-115260.000000 0.012718
-115200.000000 -0.000126
-115140.000000 -0.006973
-115080.000000 0.006179
-115020.000000 0.017329
-114960.000000 0.008476
-114900.000000 0.000622
-114840.000000 0.007765
-114780.000000 0.003907
-114720.000000 0.003045
-114660.000000 -0.014818
-114600.000000 -0.009685
-114540.000000 0.000446
-114480.000000 0.007574
-114420.000000 0.013698
-114360.000000 0.013820
-114300.000000 -0.006062
-114240.000000 0.000053
-114180.000000 0.018164
-114120.000000 0.006271
-114060.000000 -0.006627
-114000.000000 0.004472
-113940.000000 0.005566
-113880.000000 0.009656
-113820.000000 0.005740
-113760.000000 0.005819
-113700.000000 -0.003107
-113640.000000 -0.002038
-113580.000000 -0.005976
-113520.000000 -0.002920
-113460.000000 0.005130
-113400.000000 0.010172
-113340.000000 -0.003793
-113280.000000 -0.013765
-113220.000000 -0.022745
-113160.000000 0.000267
-113100.000000 -0.002730
-113040.000000 -0.011735
-112980.000000 -0.011750
-112920.000000 -0.010773
-112860.000000 -0.012806
-112800.000000 -0.011847
-112740.000000 -0.000899
-112680.000000 -0.010960
-112620.000000 -0.021031
-112560.000000 -0.005112
-112500.000000 0.008797
-112440.000000 -0.006305
-112380.000000 -0.005416
-112320.000000 0.004461
-112260.000000 -0.003671
-112200.000000 0.015186
-112140.000000 0.018032
-112080.000000 0.005867
-112020.000000 -0.002308
-111960.000000 0.010506
-111900.000000 0.005309
-111840.000000 -0.006898
-111780.000000 -0.002117
-111720.000000 0.015653
-111660.000000 0.005412
-111600.000000 0.001160
-111540.000000 0.002896
-111480.000000 -0.000379
-111420.000000 0.004333
-111360.000000 -0.004966
-111300.000000 -0.005278
-111240.000000 -0.000602
-111180.000000 0.006062
-111120.000000 -0.002288
-111060.000000 0.005350
-111000.000000 0.004974
-110940.000000 0.010585
-110880.000000 0.000182
-110820.000000 0.001813
-110760.000000 -0.003618
-110700.000000 -0.004063
-110640.000000 -0.003522
-110580.000000 0.001004
-110520.000000 -0.000485
-110460.000000 0.000011
-110400.000000 -0.003508
-110340.000000 0.000959
-110280.000000 -0.001590
-110220.000000 -0.004154
-110160.000000 -0.008732
-110100.000000 -0.004326
-110040.000000 -0.001935
-109980.000000 -0.001558
-109920.000000 -0.015196
-109860.000000 -0.008848
-109800.000000 -0.010514
-109740.000000 -0.012195
-109680.000000 -0.016889
-109620.000000 -0.009597
-109560.000000 0.000682
-109500.000000 -0.007053
-109440.000000 -0.001801
-109380.000000 -0.001562
-109320.000000 0.007665
-109260.000000 -0.011121
-109200.000000 0.004081
-109140.000000 0.001272
-109080.000000 0.000450
-109020.000000 0.000617
-108960.000000 0.010773
-108900.000000 -0.004083
-108840.000000 -0.011950
-108780.000000 -0.001827
-108720.000000 -0.001715
-108660.000000 -0.009614
-108600.000000 0.001477
-108540.000000 0.001558
-108480.000000 -0.014372
-108420.000000 -0.013311
-108360.000000 -0.003261
-108300.000000 0.004780
-108240.000000 -0.001189
-108180.000000 -0.001167
-108120.000000 0.000845
-108060.000000 0.009847
-108000.000000 0.007841
-107940.000000 0.008825
-107880.000000 -0.001199
-107820.000000 0.002767
-107760.000000 0.001725
-107700.000000 -0.006325
-107640.000000 -0.002384
-107580.000000 0.005549
-107520.000000 0.012473
-107460.000000 -0.001611
-107400.000000 -0.001703
-107340.000000 -0.003804
-107280.000000 0.004087
-107220.000000 -0.004014
-107160.000000 -0.004139
-107100.000000 0.000728
-107040.000000 0.004586
-106980.000000 0.000436
-106920.000000 0.007279
-106860.000000 0.014113
-106800.000000 0.002939
-106740.000000 -0.000243
-106680.000000 0.004567
-106620.000000 0.004369
-106560.000000 -0.000836
-106500.000000 0.007950
-106440.000000 0.011730
-106380.000000 -0.006499
-106320.000000 -0.004735
-106260.000000 -0.004979
-106200.000000 0.000769
-106140.000000 -0.006490
-106080.000000 0.005244
-106020.000000 0.008970
-105960.000000 -0.003311
-105900.000000 -0.008599
-105840.000000 -0.001894
-105780.000000 -0.004196
-105720.000000 -0.006505
-105660.000000 0.002179
-105600.000000 -0.000143
-105540.000000 0.005529
-105480.000000 0.013194
-105420.000000 0.008853
-105360.000000 0.012506
-105300.000000 0.017153
-105240.000000 0.019795
-105180.000000 0.004430
-105120.000000 0.003061
-105060.000000 0.008685
-105000.000000 0.010305
-104940.000000 0.010920
-104880.000000 0.024529
-104820.000000 0.015133
-104760.000000 0.007732
-104700.000000 0.001326
-104640.000000 0.002914
-104580.000000 -0.007502
-104520.000000 -0.003924
-104460.000000 -0.015352
-104400.000000 0.002215
-104340.000000 -0.009223
-104280.000000 -0.008668
-104220.000000 -0.004119
-104160.000000 0.006424
-104100.000000 -0.017039
-104040.000000 -0.004509
-103980.000000 -0.003986
-103920.000000 0.002531
-103860.000000 0.001041
-103800.000000 0.008544
-103740.000000 -0.009961
-103680.000000 0.007528
-103620.000000 -0.000991
-103560.000000 0.004483
-103500.000000 -0.009051
-103440.000000 0.010406
-103380.000000 -0.002144
-103320.000000 0.000298
-103260.000000 -0.009269
-103200.000000 -0.010844
-103140.000000 0.001572
-103080.000000 -0.003021
-103020.000000 -0.013623
-102960.000000 -0.019233
-102900.000000 -0.003853
-102840.000000 -0.007482
-102780.000000 -0.002120
-102720.000000 0.004232
-102660.000000 -0.001425
-102600.000000 -0.019091
-102540.000000 -0.004767
-102480.000000 -0.007452
-102420.000000 -0.005146
-102360.000000 -0.002850
-102300.000000 0.008437
-102240.000000 -0.012286
-102180.000000 0.002982
-102120.000000 0.012241
-102060.000000 0.008491
-102000.000000 0.003731
-101940.000000 0.018961
-101880.000000 0.010183
-101820.000000 0.004394
-101760.000000 -0.008404
-101700.000000 0.011788
-101640.000000 0.005971
-101580.000000 0.003144
-101520.000000 -0.014694
-101460.000000 -0.003541
-101400.000000 -0.001398
-101340.000000 0.009736
-101280.000000 -0.004141
-101220.000000 -0.006028
-101160.000000 -0.008924
-101100.000000 0.003169
-101040.000000 -0.005747
-100980.000000 -0.003673
-100920.000000 0.002392
-100860.000000 -0.003554
-100800.000000 0.000491
-100740.000000 0.004527
-100680.000000 0.008553
-100620.000000 0.014569
-100560.000000 0.006576
-100500.000000 0.005573
-100440.000000 -0.003439
-100380.000000 -0.012460
-100320.000000 -0.012490
-100260.000000 -0.013529
-100200.000000 -0.004577
-100140.000000 -0.006633
-100080.000000 -0.002697
-100020.000000 -0.005769
-99960.000000 -0.006849
-99900.000000 -0.013937
-99840.000000 -0.008032
-99780.000000 -0.010133
-99720.000000 -0.027242
-99660.000000 -0.005357
-99600.000000 -0.000478
-99540.000000 0.002395
-99480.000000 0.005262
-99420.000000 0.007124
-99360.000000 -0.008019
-99300.000000 -0.004167
-99240.000000 0.000681
-99180.000000 0.006524
-99120.000000 -0.002636
-99060.000000 0.002200
-99000.000000 0.006033
-98940.000000 0.005862
-98880.000000 -0.008311
-98820.000000 -0.005486
-98760.000000 -0.004665
-98700.000000 -0.002845
-98640.000000 0.011973
-98580.000000 0.011789
-98520.000000 0.003604
-98460.000000 0.009417
-98400.000000 0.015229
-98340.000000 0.007039
-98280.000000 -0.012152
-98220.000000 -0.020343
-98160.000000 -0.012536
-98100.000000 -0.001730
-98040.000000 0.000075
-97980.000000 0.001879
-97920.000000 0.001682
-97860.000000 0.006484
-97800.000000 0.003285
-97740.000000 0.005084
-97680.000000 0.010883
-97620.000000 0.012681
-97560.000000 0.001477
-97500.000000 -0.003727
-97440.000000 -0.006932
-97380.000000 0.004862
-97320.000000 -0.001345
-97260.000000 0.006448
-97200.000000 -0.011759
-97140.000000 -0.010967
-97080.000000 -0.020175
-97020.000000 -0.015384
-96960.000000 -0.015593
-96900.000000 -0.008802
-96840.000000 -0.004011
-96780.000000 0.007780
-96720.000000 0.014571
-96660.000000 0.007362
-96600.000000 -0.003848
-96540.000000 0.002943
-96480.000000 0.007734
-96420.000000 0.010524
-96360.000000 0.006315
-96300.000000 0.005105
-96240.000000 0.006896
-96180.000000 -0.000314
-96120.000000 -0.000524
-96060.000000 -0.003733
-96000.000000 0.002056
-95940.000000 0.001846
-95880.000000 0.005635
-95820.000000 0.006424
-95760.000000 0.018212
-95700.000000 0.002000
-95640.000000 0.000788
-95580.000000 -0.006425
-95520.000000 -0.013638
-95460.000000 -0.008851
-95400.000000 0.008936
-95340.000000 0.006722
-95280.000000 0.008508
-95220.000000 0.009294
-95160.000000 0.007080
-95100.000000 0.006865
-95040.000000 0.017649
-94980.000000 0.003433
-94920.000000 0.004217
-94860.000000 -0.000000
-94800.000000 0.006782
-94740.000000 -0.001437
-94680.000000 -0.002656
-94620.000000 0.001123
-94560.000000 0.007901
-94500.000000 -0.001322
-94440.000000 -0.000547
-94380.000000 -0.002773
-94320.000000 -0.000000
-94260.000000 -0.006230
-94200.000000 -0.012460
-94140.000000 -0.006692
-94080.000000 0.004074
-94020.000000 -0.006161
-93960.000000 -0.014397
-93900.000000 -0.011634
-93840.000000 -0.004872
-93780.000000 -0.003110
-93720.000000 -0.003350
-93660.000000 -0.007591
-93600.000000 -0.005832
-93540.000000 -0.010074
-93480.000000 -0.005316
-93420.000000 -0.006559
-93360.000000 -0.011803
-93300.000000 -0.005047
-93240.000000 -0.007292
-93180.000000 -0.004537
-93120.000000 -0.007783
-93060.000000 0.000971
-93000.000000 -0.005274
-92940.000000 0.007480
-92880.000000 -0.004765
-92820.000000 -0.021009
-92760.000000 -0.015253
-92700.000000 -0.004495
-92640.000000 -0.000735
-92580.000000 -0.000975
-92520.000000 0.005788
-92460.000000 -0.001447
-92400.000000 -0.002680
-92340.000000 0.004089
-92280.000000 0.006862
-92220.000000 0.006637
-92160.000000 -0.002584
-92100.000000 0.010197
-92040.000000 -0.003017
-91980.000000 -0.003229
-91920.000000 -0.004436
-91860.000000 0.005359
-91800.000000 0.015158
-91740.000000 0.011961
-91680.000000 0.005768
-91620.000000 -0.003422
-91560.000000 0.000392
-91500.000000 -0.000791
-91440.000000 -0.003969
-91380.000000 -0.004144
-91320.000000 -0.004315
-91260.000000 -0.013482
-91200.000000 -0.007645
-91140.000000 0.011197
-91080.000000 0.013042
-91020.000000 0.002892
-90960.000000 -0.004254
-90900.000000 -0.015396
-90840.000000 -0.002532
-90780.000000 -0.001664
-90720.000000 0.002209
-90660.000000 -0.003912
-90600.000000 -0.009028
-90540.000000 -0.003139
-90480.000000 0.001756
-90420.000000 0.002656
-90360.000000 0.008562
-90300.000000 0.002474
-90240.000000 0.003390
-90180.000000 0.004313
-90120.000000 0.004240
-90060.000000 0.008174
-90000.000000 0.018113
-89940.000000 0.006058
-89880.000000 0.004009
-89820.000000 0.003966
-89760.000000 0.006929
-89700.000000 0.002899
-89640.000000 -0.001124
-89580.000000 -0.008139
-89520.000000 0.002853
-89460.000000 0.022854
-89400.000000 0.014863
-89340.000000 -0.000119
-89280.000000 -0.001092
-89220.000000 0.000944
-89160.000000 0.013989
-89100.000000 0.016045
-89040.000000 0.017109
-88980.000000 0.010184
-88920.000000 0.007269
-88860.000000 0.014364
-88800.000000 0.006469
-88740.000000 -0.001415
-88680.000000 -0.010289
-88620.000000 -0.014153
-88560.000000 -0.006006
-88500.000000 0.008152
-88440.000000 0.028320
-88380.000000 0.014499
-88320.000000 0.006689
-88260.000000 0.010889
-88200.000000 0.004101
-88140.000000 0.001323
-88080.000000 -0.000444
-88020.000000 0.000801
-87960.000000 -0.003943
-87900.000000 0.002323
-87840.000000 0.000602
-87780.000000 0.004891
-87720.000000 0.000192
-87660.000000 -0.003496
-87600.000000 -0.012173
-87540.000000 -0.002839
-87480.000000 -0.005493
-87420.000000 -0.007136
-87360.000000 -0.002769
-87300.000000 -0.010390
-87240.000000 -0.009000
-87180.000000 -0.006598
-87120.000000 -0.009186
-87060.000000 -0.009763
-87000.000000 -0.008329
-86940.000000 -0.013885
-86880.000000 -0.008429
-86820.000000 0.006037
-86760.000000 0.010515
-86700.000000 -0.001997
-86640.000000 -0.018498
-86580.000000 -0.020987
-86520.000000 -0.014466
-86460.000000 -0.011933
-86400.000000 -0.012389
-86340.000000 -0.001834
-86280.000000 -0.006268
-86220.000000 0.001310
-86160.000000 0.004899
-86100.000000 -0.000500
-86040.000000 -0.010888
-85980.000000 -0.002264
-85920.000000 -0.002628
-85860.000000 0.000020
-85800.000000 0.007680
-85740.000000 0.010352
-85680.000000 0.016036
-85620.000000 0.021733
-85560.000000 0.019442
-85500.000000 0.011163
-85440.000000 0.003896
-85380.000000 0.006642
-85320.000000 0.010400
-85260.000000 0.000170
-85200.000000 0.002953
-85140.000000 0.004747
-85080.000000 0.010553
-85020.000000 0.020372
-84960.000000 0.016201
-84900.000000 0.009042
-84840.000000 0.006895
-84780.000000 -0.000242
-84720.000000 0.001633
-84660.000000 -0.002482
-84600.000000 0.002414
-84540.000000 -0.010679
-84480.000000 -0.008762
-84420.000000 -0.012834
-84360.000000 -0.010895
-84300.000000 -0.018946
-84240.000000 -0.019987
-84180.000000 -0.009017
-84120.000000 0.007964
-84060.000000 0.007955
-84000.000000 0.006957
-83940.000000 0.002970
-83880.000000 0.002993
-83820.000000 0.000026
-83760.000000 0.008070
-83700.000000 -0.000875
-83640.000000 0.013190
-83580.000000 0.010266
-83520.000000 0.016353
-83460.000000 0.011451
-83400.000000 0.013559
-83340.000000 -0.002321
-83280.000000 -0.006191
-83220.000000 -0.016048
-83160.000000 -0.008895
-83100.000000 -0.007730
-83040.000000 0.004447
-82980.000000 -0.003365
-82920.000000 -0.007164
-82860.000000 0.000048
-82800.000000 -0.000728
-82740.000000 0.003508
-82680.000000 -0.002244
-82620.000000 -0.002984
-82560.000000 -0.013712
-82500.000000 -0.005427
-82440.000000 0.014869
-82380.000000 0.012178
-82320.000000 0.009498
-82260.000000 0.009831
-82200.000000 0.010175
-82140.000000 0.003532
-82080.000000 0.000900
-82020.000000 -0.000721
-81960.000000 -0.001329
-81900.000000 0.005074
-81840.000000 0.006489
-81780.000000 -0.001085
-81720.000000 0.000352
-81660.000000 0.006801
-81600.000000 -0.000739
-81540.000000 -0.008268
-81480.000000 -0.004786
-81420.000000 0.000707
-81360.000000 -0.002790
-81300.000000 -0.003275
-81240.000000 0.000251
-81180.000000 -0.011213
-81120.000000 -0.011667
-81060.000000 -0.011109
-81000.000000 -0.004541
-80940.000000 -0.009963
-80880.000000 -0.001374
-80820.000000 0.001225
-80760.000000 0.006834
-80700.000000 -0.002547
-80640.000000 -0.001917
-80580.000000 -0.007278
-80520.000000 -0.004629
-80460.000000 -0.007970
-80400.000000 0.001699
-80340.000000 -0.000622
-80280.000000 -0.002932
-80220.000000 0.007767
-80160.000000 0.001476
-80100.000000 0.000195
-80040.000000 -0.005075
-79980.000000 -0.005335
-79920.000000 -0.013585
-79860.000000 0.002177
-79800.000000 0.001949
-79740.000000 -0.004268
-79680.000000 -0.004475
-79620.000000 -0.001670
-79560.000000 -0.003854
-79500.000000 0.001973
-79440.000000 0.005812
-79380.000000 0.004661
-79320.000000 0.001522
-79260.000000 0.003393
-79200.000000 0.000276
-79140.000000 -0.006831
-79080.000000 -0.009926
-79020.000000 -0.002011
-78960.000000 0.000914
-78900.000000 0.007850
-78840.000000 0.004797
-78780.000000 0.009753
-78720.000000 0.009720
-78660.000000 0.011696
-78600.000000 0.008682
-78540.000000 0.006678
-78480.000000 0.002684
-78420.000000 0.009699
-78360.000000 0.010724
-78300.000000 0.013759
-78240.000000 0.013803
-78180.000000 0.010856
-78120.000000 -0.000082
-78060.000000 0.000989
-78000.000000 -0.001931
-77940.000000 -0.006842
-77880.000000 0.000256
-77820.000000 -0.000637
-77760.000000 -0.001523
-77700.000000 -0.005399
-77640.000000 -0.009268
-77580.000000 -0.005128
-77520.000000 -0.004980
-77460.000000 -0.004825
-77400.000000 -0.003662
-77340.000000 0.001509
-77280.000000 0.007688
-77220.000000 0.003874
-77160.000000 0.003068
-77100.000000 0.006269
-77040.000000 0.007478
-76980.000000 0.006695
-76920.000000 0.001920
-76860.000000 0.003152
-76800.000000 0.011392
-76740.000000 0.006641
-76680.000000 0.003896
-76620.000000 -0.001840
-76560.000000 -0.008568
-76500.000000 -0.012289
-76440.000000 -0.014003
-76380.000000 -0.008709
-76320.000000 -0.008407
-76260.000000 -0.001099
-76200.000000 0.003217
-76140.000000 0.008540
-76080.000000 0.008869
-76020.000000 0.007206
-75960.000000 0.004548
-75900.000000 0.005897
-75840.000000 -0.001748
-75780.000000 0.001613
-75720.000000 0.002979
-75660.000000 -0.006650
-75600.000000 -0.003273
-75540.000000 0.007109
-75480.000000 0.011494
-75420.000000 0.008885
-75360.000000 0.008279
-75300.000000 0.001677
-75240.000000 0.004078
-75180.000000 0.001482
-75120.000000 0.003889
-75060.000000 -0.004701
-75000.000000 -0.008290
-74940.000000 -0.013877
-74880.000000 -0.020463
-74820.000000 -0.017049
-74760.000000 -0.017634
-74700.000000 -0.021219
-74640.000000 -0.013806
-74580.000000 -0.020393
-74520.000000 -0.019982
-74460.000000 -0.020572
-74400.000000 -0.016164
-74280.000000 -0.019354
-74220.000000 -0.018953
-74160.000000 -0.011555
-74100.000000 -0.005159
-74040.000000 -0.002766
-73980.000000 -0.003377
-73920.000000 -0.001991
-73860.000000 -0.005608
-73800.000000 -0.005229
-73740.000000 -0.006853
-73680.000000 -0.009480
-73620.000000 -0.006110
-73560.000000 0.003255
-73500.000000 0.016618
-73440.000000 0.002977
-73380.000000 -0.002667
-73320.000000 -0.004315
-73260.000000 -0.001966
-73200.000000 -0.000620
-73140.000000 -0.001278
-73080.000000 -0.001938
-73020.000000 -0.003602
-72960.000000 -0.001269
-72900.000000 0.003060
-72840.000000 0.004387
-72780.000000 0.004710
-72720.000000 0.005031
-72660.000000 0.005348
-72600.000000 0.000662
-72540.000000 0.005974
-72480.000000 0.005282
-72420.000000 0.010587
-72360.000000 0.009889
-72300.000000 0.003188
-72240.000000 0.003484
-72180.000000 -0.005223
-72120.000000 0.002066
-72060.000000 0.006353
-72000.000000 0.008636
-71940.000000 0.001916
-71880.000000 0.003193
-71820.000000 0.000467
-71760.000000 -0.007263
-71700.000000 -0.006996
-71640.000000 -0.012733
-71580.000000 -0.006472
-71520.000000 -0.013216
-71460.000000 -0.006962
-71400.000000 -0.001713
-71340.000000 -0.005467
-71280.000000 -0.004224
-71220.000000 0.001014
-71160.000000 0.002248
-71100.000000 0.003479
-71040.000000 -0.000295
-70980.000000 -0.004073
-70920.000000 -0.005856
-70860.000000 -0.001642
-70800.000000 -0.000433
-70740.000000 0.006771
-70680.000000 0.006971
-70620.000000 0.005167
-70560.000000 0.009358
-70500.000000 0.009544
-70440.000000 -0.003274
-70380.000000 -0.012096
-70320.000000 -0.006923
-70260.000000 -0.009754
-70200.000000 -0.004589
-70140.000000 -0.002428
-70080.000000 -0.007270
-70020.000000 0.001884
-69960.000000 0.000034
-69900.000000 -0.001819
-69840.000000 0.000324
-69780.000000 0.008464
-69720.000000 0.005600
-69660.000000 0.006734
-69600.000000 0.007863
-69540.000000 0.008990
-69480.000000 0.007112
-69420.000000 0.006231
-69360.000000 0.002346
-69300.000000 0.003457
-69240.000000 0.006564
-69180.000000 0.006667
-69120.000000 0.011765
-69060.000000 0.007858
-69000.000000 0.009946
-68940.000000 0.009029
-68880.000000 0.006107
-68820.000000 0.000179
-68760.000000 0.004246
-68700.000000 0.001306
-68640.000000 0.003361
-68580.000000 0.003410
-68520.000000 0.006452
-68460.000000 0.002487
-68400.000000 0.000515
-68340.000000 -0.007463
-68280.000000 -0.010449
-68220.000000 -0.014442
-68160.000000 -0.006443
-68100.000000 -0.005451
-68040.000000 0.004534
-67980.000000 -0.001490
-67920.000000 -0.002521
-67860.000000 -0.006561
-67800.000000 -0.005609
-67740.000000 -0.006666
-67680.000000 -0.008730
-67620.000000 -0.010804
-67560.000000 -0.003886
-67500.000000 -0.005977
-67440.000000 -0.006076
-67380.000000 -0.006184
-67320.000000 -0.006301
-67260.000000 -0.006427
-67200.000000 -0.002562
-67140.000000 0.000294
-67080.000000 0.003140
-67020.000000 0.003977
-66960.000000 -0.000196
-66900.000000 -0.005379
-66840.000000 -0.009571
-66780.000000 -0.012767
-66720.000000 -0.006980
-66660.000000 -0.007203
-66600.000000 -0.000436
-66540.000000 0.002320
-66480.000000 0.008066
-66420.000000 0.009801
-66360.000000 0.011525
-66300.000000 0.011239
-66240.000000 0.009942
-66180.000000 -0.000367
-66120.000000 -0.000686
-66060.000000 -0.003017
-66000.000000 0.002640
-65940.000000 0.004286
-65880.000000 0.010920
-65820.000000 0.011541
-65760.000000 0.010151
-65700.000000 0.003748
-65640.000000 -0.000667
-65580.000000 -0.001096
-65520.000000 -0.001537
-65460.000000 0.003009
-65400.000000 0.000541
-65340.000000 0.002060
-65280.000000 0.001565
-65220.000000 -0.000944
-65160.000000 0.001532
-65100.000000 -0.002006
-65040.000000 0.003442
-64980.000000 -0.003126
-64920.000000 -0.002709
-64860.000000 -0.005306
-64800.000000 0.001080
-64740.000000 -0.002548
-64680.000000 -0.004192
-64620.000000 -0.004851
-64560.000000 -0.005526
-64500.000000 -0.003216
-64440.000000 0.003078
-64380.000000 -0.001644
-64320.000000 -0.001380
-64260.000000 -0.001132
-64200.000000 -0.001899
-64140.000000 -0.005682
-64080.000000 -0.007479
-64020.000000 -0.007290
-63960.000000 -0.006117
-63900.000000 -0.007957
-63840.000000 -0.002812
-63780.000000 0.000320
-63720.000000 0.004437
-63660.000000 0.007541
-63600.000000 0.008632
-63540.000000 0.000709
-63480.000000 -0.001227
-63420.000000 -0.006175
-63360.000000 -0.007137
-63300.000000 -0.011111
-63240.000000 -0.006097
-63180.000000 -0.007096
-63120.000000 -0.002107
-63060.000000 0.000870
-63000.000000 0.006834
-62940.000000 0.004787
-62880.000000 -0.002271
-62820.000000 -0.000342
-62760.000000 0.000577
-62700.000000 0.002484
-62640.000000 0.004380
-62580.000000 0.009265
-62520.000000 0.010140
-62460.000000 0.005004
-62400.000000 0.005857
-62340.000000 0.002699
-62280.000000 -0.000468
-62220.000000 -0.005647
-62160.000000 -0.002836
-62100.000000 -0.006035
-62040.000000 -0.007245
-61980.000000 -0.004465
-61920.000000 -0.006695
-61860.000000 -0.008936
-61800.000000 -0.010188
-61740.000000 -0.002449
-61680.000000 -0.007722
-61620.000000 -0.006005
-61560.000000 -0.006298
-61500.000000 -0.003601
-61440.000000 0.000085
-61380.000000 0.008761
-61320.000000 0.008427
-61260.000000 0.000083
-61200.000000 -0.003271
-61140.000000 0.000365
-61080.000000 -0.000009
-61020.000000 0.002608
-60960.000000 0.003216
-60900.000000 0.003814
-60840.000000 0.003403
-60780.000000 0.003984
-60720.000000 -0.000445
-60660.000000 -0.005882
-60600.000000 -0.005327
-60540.000000 -0.004780
-60480.000000 -0.003242
-60420.000000 0.000289
-60360.000000 0.000812
-60300.000000 0.002327
-60240.000000 0.005835
-60180.000000 -0.000664
-60120.000000 -0.000170
-60060.000000 0.000316
-60000.000000 -0.000204
-59940.000000 0.002270
-59880.000000 -0.000264
-59820.000000 0.006196
-59760.000000 0.006650
-59700.000000 0.010097
-59640.000000 0.007538
-59580.000000 0.009971
-59520.000000 0.011399
-59460.000000 0.010819
-59400.000000 0.007233
-59340.000000 0.009640
-59280.000000 0.007041
-59220.000000 0.003469
-59160.000000 0.002854
-59100.000000 0.003233
-59040.000000 0.002604
-58980.000000 0.001968
-58920.000000 0.000325
-58860.000000 -0.004326
-58800.000000 0.001016
-58740.000000 0.002350
-58680.000000 0.003677
-58620.000000 0.001995
-58560.000000 -0.001694
-58500.000000 -0.001392
-58440.000000 0.000903
-58380.000000 -0.001811
-58320.000000 -0.002532
-58260.000000 -0.000262
-58200.000000 -0.006000
-58140.000000 -0.007746
-58080.000000 -0.003501
-58020.000000 -0.000263
-57960.000000 -0.001034
-57900.000000 -0.008813
-57840.000000 -0.003600
-57780.000000 -0.011396
-57720.000000 -0.004200
-57660.000000 -0.003013
-57600.000000 0.001167
-57540.000000 0.000337
-57480.000000 0.005500
-57420.000000 0.002654
-57360.000000 -0.001201
-57300.000000 -0.002064
-57240.000000 -0.001935
-57180.000000 -0.005814
-57120.000000 -0.006702
-57060.000000 0.002401
-57000.000000 0.000497
-56940.000000 0.004584
-56880.000000 0.004662
-56820.000000 0.005733
-56760.000000 0.001795
-56700.000000 0.002848
-56640.000000 -0.001106
-56580.000000 0.002931
-56520.000000 0.005960
-56460.000000 0.003981
-56400.000000 0.002994
-56340.000000 -0.000001
-56280.000000 -0.001003
-56220.000000 0.004986
-56160.000000 0.001966
-56100.000000 -0.001061
-56040.000000 -0.005096
-55980.000000 -0.006139
-55920.000000 -0.003191
-55860.000000 -0.000251
-55800.000000 -0.008318
-55740.000000 -0.012394
-55680.000000 -0.015478
-55620.000000 -0.011570
-55560.000000 -0.015669
-55500.000000 -0.010777
-55440.000000 -0.011892
-55380.000000 -0.004016
-55320.000000 0.000853
-55260.000000 0.001713
-55200.000000 -0.002434
-55140.000000 0.003411
-55080.000000 -0.005753
-55020.000000 -0.001924
-54960.000000 -0.008103
-54900.000000 -0.008289
-54840.000000 -0.008484
-54780.000000 -0.002686
-54720.000000 -0.006895
-54660.000000 -0.005111
-54600.000000 -0.010334
-54540.000000 -0.008564
-54480.000000 -0.004800
-54420.000000 -0.003042
-54360.000000 -0.003291
-54300.000000 -0.001545
-54240.000000 0.005196
-54180.000000 0.001933
-54120.000000 0.009664
-54060.000000 0.009392
-54000.000000 0.008116
-53940.000000 0.001837
-53880.000000 -0.002446
-53820.000000 -0.000732
-53760.000000 -0.000020
-53700.000000 -0.000310
-53640.000000 0.002397
-53580.000000 0.006102
-53520.000000 0.006805
-53460.000000 0.006507
-53400.000000 -0.000792
-53340.000000 0.001907
-53280.000000 -0.001395
-53220.000000 0.003302
-53160.000000 0.001998
-53100.000000 0.006694
-53040.000000 0.005389
-52980.000000 0.011085
-52920.000000 0.006780
-52860.000000 0.005475
-52800.000000 0.006170
-52740.000000 0.005865
-52680.000000 0.004560
-52620.000000 0.005256
-52560.000000 0.004952
-52500.000000 0.000649
-52440.000000 0.001345
-52380.000000 0.001043
-52320.000000 -0.003260
-52260.000000 -0.003561
-52200.000000 -0.005862
-52140.000000 -0.005163
-52080.000000 -0.003462
-52020.000000 0.001239
-51960.000000 0.000941
-51900.000000 0.001645
-51840.000000 0.000349
-51780.000000 0.001055
-51660.000000 -0.011529
-51600.000000 -0.006819
-51540.000000 -0.005107
-51480.000000 -0.003393
-51420.000000 -0.006678
-51360.000000 -0.002960
-51300.000000 -0.002240
-51240.000000 -0.000518
-51180.000000 -0.001793
-51120.000000 0.000934
-51060.000000 0.002664
-51000.000000 0.006397
-50940.000000 0.007133
-50880.000000 0.008873
-50820.000000 0.007616
-50760.000000 0.003363
-50700.000000 0.004114
-50640.000000 0.003869
-50580.000000 0.002628
-50520.000000 0.000392
-50460.000000 -0.001840
-50400.000000 -0.005066
-50340.000000 0.001712
-50280.000000 0.007496
-50220.000000 0.007284
-50160.000000 0.002078
-50100.000000 0.002877
-50040.000000 -0.005319
-49980.000000 -0.001510
-49920.000000 0.007305
-49860.000000 0.004124
-49800.000000 0.001948
-49740.000000 0.001777
-49680.000000 -0.001389
-49620.000000 -0.000551
-49560.000000 0.000291
-49500.000000 0.003138
-49440.000000 -0.002011
-49380.000000 0.003843
-49320.000000 0.003701
-49260.000000 0.004563
-49200.000000 0.005428
-49140.000000 0.002296
-49080.000000 0.001168
-49020.000000 -0.002958
-48960.000000 -0.004081
-48900.000000 -0.006202
-48840.000000 -0.007319
-48780.000000 -0.006435
-48720.000000 -0.006548
-48660.000000 -0.007659
-48600.000000 -0.005768
-48540.000000 -0.004875
-48480.000000 -0.005980
-48420.000000 -0.011083
-48360.000000 -0.010184
-48300.000000 -0.013283
-48240.000000 -0.011380
-48180.000000 -0.011475
-48120.000000 -0.002567
-48060.000000 0.001342
-48000.000000 0.003254
-47940.000000 0.001168
-47880.000000 -0.000915
-47820.000000 0.000004
-47760.000000 0.001926
-47700.000000 -0.000149
-47640.000000 0.001779
-47580.000000 0.001709
-47520.000000 0.003642
-47460.000000 0.002579
-47400.000000 -0.000481
-47340.000000 0.000462
-47280.000000 -0.000591
-47220.000000 -0.002641
-47160.000000 -0.002687
-47100.000000 -0.001728
-47040.000000 0.002234
-46980.000000 0.004201
-46920.000000 0.010172
-46860.000000 0.010148
-46800.000000 0.009128
-46740.000000 0.008114
-46680.000000 0.005104
-46620.000000 0.006099
-46560.000000 0.002099
-46500.000000 0.004104
-46440.000000 0.003115
-46380.000000 0.005132
-46320.000000 0.001154
-46260.000000 -0.005817
-46200.000000 -0.007783
-46140.000000 -0.007742
-46080.000000 -0.000695
-46020.000000 0.001358
-45960.000000 0.003418
-45900.000000 0.001484
-45840.000000 -0.001443
-45780.000000 -0.001363
-45720.000000 -0.001276
-45660.000000 -0.005182
-45600.000000 -0.002080
-45540.000000 -0.007972
-45480.000000 -0.007856
-45420.000000 -0.008733
-45360.000000 -0.005602
-45300.000000 -0.005463
-45240.000000 -0.003317
-45180.000000 -0.006162
-45120.000000 -0.007000
-45060.000000 -0.006830
-45000.000000 -0.003651
-44940.000000 -0.005464
-44880.000000 0.000732
-44820.000000 -0.006064
-44760.000000 0.001149
-44700.000000 -0.000628
-44640.000000 0.001603
-44580.000000 0.000844
-44520.000000 0.003096
-44460.000000 -0.001643
-44400.000000 -0.003372
-44340.000000 -0.002090
-44280.000000 0.001203
-44220.000000 -0.002493
-44160.000000 -0.002197
-44100.000000 -0.002871
-44040.000000 -0.004534
-43980.000000 -0.000184
-43920.000000 0.005178
-43860.000000 0.009553
-43800.000000 0.005940
-43740.000000 0.006340
-43680.000000 0.002753
-43620.000000 0.007179
-43560.000000 0.010618
-43500.000000 0.010071
-43440.000000 0.005536
-43380.000000 0.009014
-43320.000000 0.008506
-43260.000000 0.008011
-43200.000000 0.010530
-43140.000000 0.014062
-43080.000000 0.002607
-43020.000000 0.004166
-42960.000000 0.000739
-42900.000000 -0.003675
-42840.000000 -0.000074
-42780.000000 0.000540
-42720.000000 -0.001832
-42660.000000 0.002811
-42600.000000 0.000467
-42540.000000 -0.002863
-42480.000000 -0.002179
-42420.000000 -0.002481
-42360.000000 -0.002770
-42300.000000 -0.006045
-42240.000000 -0.007306
-42180.000000 -0.006554
-42120.000000 0.001212
-42060.000000 0.003991
-42000.000000 -0.000217
-41940.000000 0.000589
-41880.000000 0.003408
-41820.000000 0.006240
-41760.000000 0.006085
-41700.000000 0.001943
-41640.000000 0.001815
-41580.000000 -0.000300
-41520.000000 0.001598
-41460.000000 -0.000491
-41400.000000 0.000434
-41340.000000 0.001372
-41280.000000 0.000324
-41220.000000 -0.002710
-41160.000000 0.000270
-41100.000000 -0.000737
-41040.000000 0.000271
-40980.000000 0.002293
-40920.000000 0.003329
-40860.000000 0.002380
-40800.000000 -0.000555
-40740.000000 -0.000475
-40680.000000 0.007619
-40620.000000 0.003728
-40560.000000 -0.000149
-40500.000000 0.000989
-40440.000000 0.000142
-40380.000000 0.007309
-40320.000000 0.000492
-40260.000000 0.000688
-40200.000000 -0.002100
-40140.000000 -0.001873
-40080.000000 -0.002632
-40020.000000 -0.002376
-39960.000000 -0.000105
-39900.000000 0.000180
-39840.000000 0.004480
-39780.000000 0.000795
-39720.000000 -0.001876
-39660.000000 -0.005532
-39600.000000 -0.004174
-39540.000000 -0.007802
-39480.000000 -0.003415
-39420.000000 -0.003015
-39360.000000 -0.001601
-39300.000000 -0.001173
-39240.000000 0.001269
-39180.000000 0.003724
-39120.000000 0.007192
-39060.000000 0.007673
-39000.000000 0.002167
-38940.000000 0.000673
-38880.000000 -0.001808
-38820.000000 -0.004277
-38760.000000 -0.004733
-38700.000000 -0.005178
-38640.000000 -0.002610
-38580.000000 -0.007030
-38520.000000 -0.008439
-38460.000000 -0.004836
-38400.000000 0.003779
-38340.000000 0.001405
-38280.000000 0.004043
-38220.000000 0.002693
-38160.000000 0.003354
-38100.000000 -0.000973
-38040.000000 0.002711
-37980.000000 -0.001593
-37920.000000 0.000115
-37860.000000 -0.006166
-37800.000000 -0.003435
-37740.000000 -0.007693
-37680.000000 -0.007939
-37620.000000 0.000827
-37560.000000 0.000604
-37500.000000 0.001393
-37440.000000 0.002193
-37380.000000 0.003005
-37320.000000 0.006829
-37260.000000 0.008663
-37200.000000 0.007509
-37140.000000 0.007366
-37080.000000 0.003234
-37020.000000 0.005113
-36960.000000 0.009002
-36900.000000 0.008903
-36840.000000 0.003814
-36780.000000 -0.001265
-36720.000000 -0.002333
-36660.000000 -0.003391
-36600.000000 -0.007438
-36540.000000 -0.001475
-36480.000000 0.001497
-36420.000000 0.002480
-36360.000000 0.000472
-36300.000000 -0.000527
-36240.000000 -0.000517
-36180.000000 -0.000498
-36120.000000 -0.000469
-36060.000000 -0.001433
-36000.000000 -0.005388
-35940.000000 -0.002334
-35880.000000 0.000727
-35820.000000 0.003797
-35760.000000 0.006874
-35700.000000 0.008960
-35640.000000 0.005052
-35580.000000 0.006153
-35520.000000 0.003261
-35460.000000 0.002377
-35400.000000 -0.001499
-35340.000000 0.001632
-35280.000000 -0.004228
-35220.000000 -0.006081
-35160.000000 -0.008925
-35100.000000 -0.010760
-35040.000000 -0.009587
-34980.000000 -0.003405
-34920.000000 -0.003214
-34860.000000 0.001985
-34800.000000 0.002194
-34740.000000 0.004412
-34680.000000 0.005640
-34620.000000 0.002877
-34560.000000 -0.002877
-34500.000000 -0.004621
-34440.000000 -0.004356
-34380.000000 -0.001082
-34320.000000 0.004203
-34260.000000 0.001496
-34200.000000 0.001799
-34140.000000 0.003112
-34080.000000 0.004434
-34020.000000 -0.001235
-33960.000000 -0.001895
-33900.000000 -0.005544
-33840.000000 -0.006185
-33780.000000 0.001184
-33720.000000 -0.000438
-33660.000000 -0.000051
-33600.000000 -0.002655
-33540.000000 -0.007249
-33480.000000 -0.009835
-33420.000000 -0.009411
-33360.000000 -0.002979
-33300.000000 -0.005538
-33240.000000 -0.004089
-33180.000000 0.003369
-33120.000000 0.010835
-33060.000000 0.006308
-33000.000000 0.006789
-32940.000000 0.007278
-32880.000000 -0.001226
-32820.000000 -0.000724
-32760.000000 0.001785
-32700.000000 -0.004699
-32640.000000 -0.004177
-32580.000000 -0.002650
-32520.000000 -0.005116
-32460.000000 -0.004577
-32400.000000 -0.000032
-32340.000000 -0.002483
-32280.000000 0.003072
-32220.000000 0.006632
-32160.000000 0.012196
-32100.000000 0.008765
-32040.000000 0.003338
-31980.000000 0.001916
-31920.000000 -0.004503
-31860.000000 -0.006917
-31800.000000 -0.006327
-31740.000000 -0.003734
-31680.000000 -0.004137
-31620.000000 -0.005536
-31560.000000 -0.002932
-31500.000000 -0.000325
-31440.000000 0.005286
-31380.000000 0.007901
-31320.000000 0.009518
-31260.000000 0.007139
-31200.000000 0.004763
-31140.000000 0.006391
-31080.000000 0.010022
-31020.000000 0.011655
-30960.000000 0.012292
-30900.000000 0.005932
-30840.000000 0.004575
-30780.000000 0.005220
-30720.000000 0.011868
-30660.000000 0.012519
-30600.000000 0.006172
-30540.000000 0.005827
-30480.000000 0.004485
-30420.000000 0.006145
-30360.000000 0.008807
-30300.000000 0.010470
-30240.000000 0.002135
-30180.000000 -0.002198
-30120.000000 -0.003530
-30060.000000 -0.000861
-30000.000000 -0.001191
-29940.000000 0.000479
-29880.000000 -0.001850
-29820.000000 -0.003179
-29760.000000 -0.000509
-29700.000000 -0.003839
-29640.000000 -0.001170
-29580.000000 -0.001503
-29520.000000 -0.002837
-29460.000000 -0.004173
-29400.000000 -0.001511
-29340.000000 -0.000851
-29280.000000 -0.001194
-29220.000000 -0.004540
-29160.000000 -0.006889
-29100.000000 -0.012240
-29040.000000 -0.011596
-28980.000000 -0.008954
-28920.000000 -0.004316
-28860.000000 -0.002682
-28800.000000 -0.004051
-28740.000000 -0.007425
-28680.000000 -0.005803
-28620.000000 -0.004184
-28560.000000 -0.004570
-28500.000000 -0.005961
-28440.000000 -0.010355
-28380.000000 -0.007755
-28320.000000 -0.003159
-28260.000000 -0.005568
-28200.000000 -0.000983
-28140.000000 -0.001402
-28080.000000 0.006172
-28020.000000 0.004742
-27960.000000 0.008305
-27900.000000 0.006862
-27840.000000 0.005413
-27780.000000 0.006957
-27720.000000 0.002495
-27660.000000 -0.001974
-27600.000000 0.001550
-27540.000000 -0.003933
-27480.000000 -0.002423
-27420.000000 -0.001921
-27360.000000 0.001573
-27300.000000 -0.001941
-27240.000000 -0.001463
-27180.000000 -0.001993
-27120.000000 -0.001532
-27060.000000 0.000921
-27000.000000 0.001364
-26940.000000 0.003799
-26880.000000 -0.000776
-26820.000000 -0.003360
-26760.000000 -0.003954
-26700.000000 0.003443
-26640.000000 0.004830
-26580.000000 0.008207
-26520.000000 0.007574
-26460.000000 0.002932
-26400.000000 0.003279
-26340.000000 0.000616
-26280.000000 0.001943
-26220.000000 0.003260
-26160.000000 0.004566
-26100.000000 0.003863
-26040.000000 0.001148
-25980.000000 0.004423
-25920.000000 0.002688
-25860.000000 -0.004058
-25800.000000 -0.003815
-25740.000000 -0.014583
-25680.000000 -0.010361
-25620.000000 -0.008150
-25560.000000 0.000049
-25500.000000 -0.004762
-25440.000000 -0.006585
-25380.000000 -0.004419
-25320.000000 -0.007264
-25260.000000 -0.006120
-25200.000000 -0.001987
-25140.000000 -0.002864
-25080.000000 -0.005752
-25020.000000 -0.006651
-24960.000000 -0.004560
-24900.000000 -0.005479
-24840.000000 -0.003408
-24780.000000 -0.003347
-24720.000000 -0.005296
-24660.000000 -0.004255
-24600.000000 -0.000224
-24540.000000 0.004798
-24480.000000 0.004809
-24420.000000 0.006812
-24360.000000 0.006805
-24300.000000 0.002788
-24240.000000 0.000762
-24180.000000 0.003727
-24120.000000 0.005683
-24060.000000 0.003630
-24000.000000 0.005567
-23940.000000 0.008495
-23880.000000 0.004414
-23820.000000 0.008323
-23760.000000 0.010223
-23700.000000 0.006113
-23640.000000 0.003994
-23580.000000 0.000864
-23520.000000 -0.000275
-23460.000000 -0.005424
-23400.000000 0.002416
-23340.000000 0.002246
-23280.000000 0.003066
-23220.000000 -0.004125
-23160.000000 -0.003327
-23100.000000 -0.004539
-23040.000000 -0.001763
-22980.000000 0.001001
-22920.000000 -0.004246
-22860.000000 -0.003504
-22800.000000 -0.002774
-22740.000000 0.001943
-22680.000000 -0.002351
-22620.000000 0.002343
-22560.000000 0.002025
-22500.000000 -0.002305
-22440.000000 -0.006648
-22380.000000 -0.008002
-22320.000000 -0.007368
-22260.000000 -0.004746
-22200.000000 -0.000136
-22140.000000 -0.001538
-22080.000000 -0.003952
-22020.000000 -0.005379
-21960.000000 -0.002817
-21900.000000 -0.001267
-21840.000000 0.001270
-21780.000000 0.000796
-21720.000000 0.000310
-21660.000000 -0.004189
-21600.000000 -0.000699
-21540.000000 0.003778
-21480.000000 0.005244
-21420.000000 0.002698
-21360.000000 0.003139
-21300.000000 0.002569
-21240.000000 0.003988
-21180.000000 0.009394
-21120.000000 0.009789
-21060.000000 0.009172
-21000.000000 0.006543
-20940.000000 0.002902
-20880.000000 -0.001750
-20820.000000 -0.000414
-20760.000000 -0.003090
-20700.000000 -0.002778
-20640.000000 -0.007478
-20580.000000 -0.007191
-20520.000000 -0.007915
-20460.000000 -0.005652
-20400.000000 0.004598
-20340.000000 0.003835
-20280.000000 0.001060
-20220.000000 -0.000728
-20160.000000 -0.000529
-20100.000000 -0.007343
-20040.000000 -0.003170
-19980.000000 -0.000009
-19920.000000 0.000139
-19860.000000 -0.002726
-19800.000000 -0.003604
-19740.000000 -0.004494
-19680.000000 0.000603
-19620.000000 0.001687
-19560.000000 0.003758
-19500.000000 0.004817
-19440.000000 0.003863
-19380.000000 0.002897
-19320.000000 0.004918
-19260.000000 0.001926
-19200.000000 -0.002078
-19140.000000 -0.002094
-19080.000000 -0.004123
-19020.000000 -0.006165
-18960.000000 -0.005219
-18900.000000 -0.000285
-18840.000000 -0.000363
-18780.000000 0.003546
-18720.000000 -0.000557
-18660.000000 -0.006672
-18600.000000 -0.007799
-18540.000000 -0.000938
-18480.000000 -0.005089
-18420.000000 -0.005251
-18360.000000 -0.006425
-18300.000000 -0.008611
-18240.000000 -0.008808
-18180.000000 -0.005015
-18120.000000 0.000767
-18060.000000 0.000538
-18000.000000 0.003299
-17940.000000 0.003050
-17880.000000 0.004791
-17820.000000 0.009523
-17760.000000 0.013245
-17700.000000 0.009958
-17640.000000 0.009662
-17580.000000 0.002358
-17520.000000 -0.000955
-17460.000000 -0.002276
-17400.000000 0.001395
-17340.000000 0.000058
-17280.000000 -0.002286
-17220.000000 -0.004638
-17160.000000 -0.005997
-17100.000000 -0.004363
-17040.000000 0.000264
-16980.000000 -0.001117
-16920.000000 -0.000505
-16860.000000 -0.001900
-16800.000000 -0.002302
-16740.000000 -0.001711
-16680.000000 0.001873
-16620.000000 -0.000550
-16560.000000 -0.003980
-16500.000000 -0.004417
-16440.000000 -0.001862
-16380.000000 -0.003313
-16320.000000 0.000229
-16260.000000 0.005765
-16200.000000 0.006293
-16140.000000 0.000815
-16080.000000 0.001331
-16020.000000 -0.000160
-15960.000000 -0.001658
-15900.000000 -0.006161
-15840.000000 -0.005671
-15780.000000 -0.008187
-15720.000000 -0.006709
-15660.000000 -0.003237
-15600.000000 -0.000770
-15540.000000 0.000690
-15480.000000 0.005145
-15420.000000 0.005595
-15360.000000 0.008038
-15300.000000 0.008476
-15240.000000 0.012909
-15180.000000 0.012336
-15120.000000 0.009758
-15060.000000 0.007174
-15000.000000 0.003586
-14940.000000 -0.001008
-14880.000000 0.000393
-14820.000000 0.001790
-14760.000000 0.004181
-14700.000000 0.004568
-14640.000000 0.004949
-14580.000000 0.004326
-14520.000000 0.001697
-14460.000000 0.001063
-14400.000000 0.003423
-14340.000000 0.003779
-14280.000000 0.006128
-14220.000000 0.005472
-14160.000000 0.007810
-14100.000000 0.002142
-14040.000000 0.005468
-13980.000000 0.001787
-13920.000000 0.002101
-13860.000000 0.002408
-13800.000000 0.006708
-13740.000000 0.005003
-13680.000000 0.001290
-13620.000000 0.000571
-13560.000000 -0.002154
-13500.000000 -0.003887
-13440.000000 -0.009626
-13380.000000 -0.006372
-13320.000000 -0.005125
-13260.000000 -0.006885
-13200.000000 -0.011651
-13140.000000 -0.010425
-13080.000000 -0.006205
-13020.000000 -0.000992
-12960.000000 -0.000785
-12900.000000 0.002414
-12840.000000 0.003607
-12780.000000 0.004792
-12720.000000 0.004971
-12660.000000 0.001143
-12600.000000 0.001308
-12540.000000 -0.000534
-12480.000000 -0.001384
-12420.000000 -0.005240
-12360.000000 -0.006104
-12300.000000 -0.005975
-12240.000000 -0.004853
-12180.000000 -0.001739
-12120.000000 -0.000633
-12060.000000 0.000466
-12000.000000 0.003556
-11940.000000 0.005639
-11880.000000 0.004714
-11820.000000 -0.001220
-11760.000000 -0.002162
-11700.000000 -0.006111
-11640.000000 -0.003069
-11580.000000 -0.002035
-11520.000000 -0.002009
-11460.000000 -0.001991
-11400.000000 -0.002981
-11340.000000 -0.003980
-11280.000000 -0.002986
-11220.000000 -0.002001
-11160.000000 -0.001025
-11100.000000 -0.001056
-11040.000000 -0.001096
-10980.000000 0.000856
-10920.000000 0.003799
-10860.000000 -0.001266
-10800.000000 -0.003340
-10740.000000 -0.003422
-10680.000000 -0.002513
-10620.000000 -0.000613
-10560.000000 -0.000721
-10500.000000 -0.001839
-10440.000000 0.000035
-10380.000000 0.002899
-10320.000000 0.001754
-10260.000000 0.001600
-10200.000000 0.000437
-10140.000000 -0.002736
-10080.000000 0.000082
-10020.000000 0.000890
-9960.000000 -0.002310
-9900.000000 -0.002520
-9840.000000 -0.008739
-9780.000000 -0.007966
-9720.000000 -0.009203
-9660.000000 -0.005448
-9600.000000 -0.006701
-9540.000000 -0.004963
-9480.000000 -0.009232
-9420.000000 -0.004510
-9360.000000 -0.001795
-9300.000000 0.001912
-9240.000000 0.004612
-9180.000000 0.002305
-9120.000000 0.002991
-9060.000000 -0.000330
-9000.000000 0.001344
-8940.000000 0.002011
-8880.000000 0.005673
-8820.000000 0.001329
-8760.000000 0.001979
-8700.000000 0.007625
-8640.000000 0.006266
-8580.000000 0.002903
-8520.000000 0.000535
-8460.000000 -0.000837
-8400.000000 -0.002212
-8340.000000 -0.003591
-8280.000000 0.000026
-8220.000000 0.000641
-8160.000000 0.003253
-8100.000000 0.003863
-8040.000000 -0.001530
-7980.000000 0.001074
-7920.000000 0.006677
-7860.000000 0.007278
-7800.000000 0.006876
-7740.000000 0.008474
-7680.000000 0.009070
-7620.000000 0.005664
-7560.000000 0.002258
-7500.000000 -0.001150
-7440.000000 -0.012558
-7380.000000 -0.006967
-7320.000000 -0.009377
-7260.000000 -0.007786
-7200.000000 -0.012196
-7140.000000 -0.007607
-7080.000000 -0.005017
-7020.000000 -0.005427
-6960.000000 -0.006838
-6900.000000 -0.007248
-6840.000000 -0.002657
-6780.000000 -0.004067
-6720.000000 0.000524
-6660.000000 0.005116
-6600.000000 0.004709
-6540.000000 0.004302
-6480.000000 0.001897
-6420.000000 0.000492
-6360.000000 -0.001910
-6300.000000 -0.000312
-6240.000000 -0.000711
-6180.000000 0.002891
-6120.000000 0.001496
-6060.000000 0.002103
-6000.000000 0.001712
-5940.000000 -0.000676
-5880.000000 0.003939
-5820.000000 0.002558
-5760.000000 -0.000821
-5700.000000 0.000805
-5640.000000 0.001434
-5580.000000 0.008067
-5520.000000 0.004704
-5460.000000 0.010345
-5400.000000 0.005990
-5340.000000 0.004639
-5280.000000 -0.000707
-5220.000000 -0.002049
-5160.000000 -0.005387
-5100.000000 -0.003720
-5040.000000 -0.000049
-4980.000000 -0.000373
-4920.000000 0.000307
-4860.000000 0.000992
-4800.000000 -0.002318
-4740.000000 -0.003624
-4680.000000 0.001075
-4620.000000 0.005778
-4560.000000 0.006485
-4500.000000 0.007197
-4440.000000 0.005912
-4380.000000 0.004632
-4320.000000 0.008355
-4260.000000 0.003083
-4200.000000 0.004814
-4140.000000 0.001549
-4080.000000 -0.000712
-4020.000000 -0.000969
-3960.000000 -0.004223
-3900.000000 -0.004474
-3840.000000 -0.004721
-3780.000000 0.000036
-3720.000000 -0.001204
-3660.000000 -0.001441
-3600.000000 -0.001674
-3540.000000 -0.000904
-3480.000000 -0.004131
-3420.000000 -0.006354
-3360.000000 -0.003573
-3300.000000 -0.002790
-3240.000000 -0.004003
-3180.000000 0.000788
-3120.000000 -0.000418
-3060.000000 -0.001621
-3000.000000 0.000180
-2940.000000 -0.000015
-2880.000000 -0.000206
-2820.000000 0.000606
-2760.000000 0.000422
-2700.000000 0.000242
-2640.000000 -0.001934
-2580.000000 -0.000106
-2520.000000 -0.000273
-2460.000000 0.001564
-2400.000000 0.002406
-2340.000000 0.000252
-2280.000000 -0.000896
-2220.000000 -0.004039
-2160.000000 -0.004177
-2100.000000 -0.001309
-2040.000000 0.003564
-1980.000000 0.005444
-1920.000000 0.005330
-1860.000000 0.004222
-1800.000000 0.003120
-1740.000000 -0.001975
-1680.000000 0.000937
-1620.000000 0.002856
-1560.000000 0.002781
-1500.000000 0.004714
-1440.000000 0.003654
-1380.000000 -0.000399
-1320.000000 -0.000445
-1260.000000 -0.001484
-1200.000000 -0.003515
-1140.000000 -0.006539
-1080.000000 0.000445
-1020.000000 -0.003564
-960.000000 0.000434
-900.000000 0.002440
-840.000000 0.000453
-780.000000 -0.005527
-720.000000 -0.005499
-660.000000 -0.006464
-600.000000 -0.004421
-540.000000 -0.001371
-480.000000 -0.002314
-420.000000 -0.002249
-360.000000 -0.002177
-300.000000 -0.003097
-240.000000 -0.007010
-180.000000 -0.003915
-120.000000 -0.011812
-60.000000 -0.012701
0.000000 -0.009581
60.000000 -0.006453
120.000000 -0.005316
180.000000 0.000829
240.000000 -0.006016
300.000000 -0.003852
360.000000 -0.001678
420.000000 -0.001494
480.000000 -0.003300
540.000000 0.005904
600.000000 0.006118
660.000000 0.001344
720.000000 0.003580
780.000000 0.005828
840.000000 0.005087
900.000000 0.004358
960.000000 0.006640
1020.000000 0.002935
1080.000000 -0.000758
1140.000000 0.001561
1200.000000 0.005893
1260.000000 0.009238
1320.000000 0.006596
1380.000000 0.002966
1440.000000 0.000350
1500.000000 -0.002253
1560.000000 0.001157
1620.000000 0.001580
1680.000000 0.006017
1740.000000 0.008468
1800.000000 0.004932
1860.000000 0.001410
1920.000000 0.008902
1980.000000 0.008408
2040.000000 0.004927
2100.000000 0.005460
2160.000000 0.007007
2220.000000 0.006567
2280.000000 0.006142
2340.000000 0.005730
2400.000000 0.004332
2460.000000 -0.000053
2520.000000 -0.003423
2580.000000 -0.004780
2640.000000 -0.002123
2700.000000 -0.000452
2760.000000 0.000233
2820.000000 -0.002069
2880.000000 -0.002357
2940.000000 0.000369
3000.000000 0.000108
3060.000000 0.002861
3120.000000 -0.001372
3180.000000 -0.005592
3240.000000 -0.011798
3300.000000 -0.007990
3360.000000 -0.004169
3420.000000 -0.002333
3480.000000 0.001517
3540.000000 0.001381
3600.000000 0.001259
3660.000000 0.001152
3720.000000 -0.000941
3780.000000 -0.001020
3840.000000 -0.002083
3900.000000 0.003867
3960.000000 0.000833
4020.000000 0.002813
4080.000000 0.002809
4140.000000 0.000819
4200.000000 -0.002156
4260.000000 -0.001116
4320.000000 -0.000061
4380.000000 -0.001992
4440.000000 0.001093
4500.000000 0.001192
4560.000000 0.002307
4620.000000 0.008435
4680.000000 0.001578
4740.000000 -0.004264
4800.000000 -0.001092
4860.000000 -0.000906
4920.000000 0.000294
4980.000000 0.000507
5040.000000 0.001735
5100.000000 0.003975
5160.000000 0.003229
5220.000000 0.002496
5280.000000 0.000775
5340.000000 0.002067
5400.000000 0.001371
5460.000000 -0.001312
5520.000000 0.005016
5580.000000 0.006356
5640.000000 0.005707
5700.000000 0.006059
5760.000000 0.005419
5820.000000 0.001800
5880.000000 -0.004808
5940.000000 -0.002405
6000.000000 -0.006992
6060.000000 -0.006569
6120.000000 -0.006135
6180.000000 -0.005692
6240.000000 -0.002238
6300.000000 -0.001775
6360.000000 -0.004301
6420.000000 -0.006818
6480.000000 -0.008324
6540.000000 -0.005821
6600.000000 -0.002308
6660.000000 -0.000784
6720.000000 -0.002251
6780.000000 -0.001708
6840.000000 -0.001154
6900.000000 0.000410
6960.000000 0.004984
7020.000000 0.007568
7080.000000 0.008163
7140.000000 0.002768
7200.000000 0.003384
7260.000000 -0.001990
7320.000000 -0.002353
7380.000000 -0.004705
7440.000000 -0.005047
7500.000000 -0.005378
7560.000000 -0.000698
7620.000000 -0.001007
7680.000000 -0.002305
7740.000000 -0.002592
7800.000000 -0.001869
7860.000000 -0.002135
7920.000000 0.004610
7980.000000 0.006365
8040.000000 0.008131
8100.000000 0.006908
8160.000000 0.006695
8220.000000 0.002492
8280.000000 0.005299
8340.000000 0.002116
8400.000000 0.001944
8460.000000 -0.001219
8520.000000 0.001628
8580.000000 0.000484
8640.000000 0.001349
8700.000000 0.001224
8760.000000 0.002108
8820.000000 0.002001
8880.000000 0.001902
8940.000000 -0.001188
9000.000000 0.000730
9060.000000 0.003656
9120.000000 0.002591
9180.000000 -0.000467
9240.000000 -0.000517
9300.000000 -0.002559
9360.000000 -0.005594
9420.000000 -0.006622
9480.000000 -0.010643
9540.000000 -0.006656
9600.000000 -0.004663
9660.000000 -0.000663
9720.000000 -0.000657
9780.000000 -0.002643
9840.000000 -0.001624
9900.000000 -0.002598
9960.000000 -0.003565
10020.000000 -0.005526
10080.000000 -0.006480
10140.000000 -0.003428
10200.000000 -0.004369
10260.000000 0.001697
10320.000000 0.005770
10380.000000 0.002849
10440.000000 0.003936
10500.000000 0.003030
10560.000000 0.003131
10620.000000 0.005239
10680.000000 0.009355
10740.000000 0.006478
10800.000000 0.005609
10860.000000 0.006747
10920.000000 0.002893
10980.000000 0.002047
11040.000000 0.004209
11100.000000 0.001378
11160.000000 0.000555
11220.000000 -0.000261
11280.000000 0.001931
11340.000000 0.006130
11400.000000 0.007337
11460.000000 0.007551
11520.000000 0.001772
11580.000000 0.000000
11640.000000 -0.000764
11700.000000 0.000477
11760.000000 0.000726
11820.000000 0.004981
11880.000000 0.001243
11940.000000 -0.002490
12000.000000 -0.002216
12060.000000 -0.002936
12120.000000 -0.005650
12180.000000 -0.006358
12240.000000 -0.007061
12300.000000 -0.002758
12360.000000 -0.003450
12420.000000 -0.003136
12480.000000 -0.004816
12540.000000 -0.003492
12600.000000 -0.005162
12660.000000 -0.004827
12720.000000 -0.007487
12780.000000 -0.007142
12840.000000 -0.005791
12900.000000 -0.004436
12960.000000 -0.005076
13020.000000 -0.004711
13080.000000 -0.002342
13140.000000 -0.000968
13440.000000 0.000968
13500.000000 -0.001632
13560.000000 -0.001228
13620.000000 -0.001820
13680.000000 0.001592
13740.000000 0.001007
13800.000000 0.003426
13860.000000 0.002848
13920.000000 0.004274
13980.000000 0.005703
14040.000000 0.005136
14100.000000 0.005570
14160.000000 0.007008
14220.000000 0.007448
14280.000000 0.005890
14340.000000 0.005334
14400.000000 0.007780
14460.000000 0.003227
14520.000000 0.006676
14580.000000 0.005126
14640.000000 0.002576
14700.000000 0.003027
14760.000000 0.002478
14820.000000 0.004929
14880.000000 0.005380
14940.000000 0.004830
15000.000000 0.000279
15060.000000 -0.000272
15120.000000 -0.002825
15180.000000 -0.000380
15240.000000 0.003064
15300.000000 0.007505
15360.000000 0.006945
15420.000000 0.004381
15480.000000 0.002815
15540.000000 0.002246
15600.000000 0.001673
15660.000000 0.002097
15720.000000 0.000516
15780.000000 -0.002069
15840.000000 0.001342
15900.000000 0.001747
15960.000000 0.003148
16020.000000 0.002543
16080.000000 -0.001068
16140.000000 -0.007684
16200.000000 -0.006306
16260.000000 -0.006934
16320.000000 -0.005568
16380.000000 -0.005208
16440.000000 -0.004855
16500.000000 -0.005508
16560.000000 -0.005168
16620.000000 -0.005835
16680.000000 -0.003508
16740.000000 -0.008189
16800.000000 -0.004876
16860.000000 -0.005569
16920.000000 -0.003270
16980.000000 -0.005978
17040.000000 -0.003693
17100.000000 -0.002415
17160.000000 -0.002144
17220.000000 -0.001880
17280.000000 -0.001623
17340.000000 0.000626
17400.000000 0.002868
17460.000000 0.007102
17520.000000 0.007329
17580.000000 0.007548
17640.000000 0.003759
17700.000000 0.002962
17760.000000 0.003158
17820.000000 0.004345
17880.000000 0.003523
17940.000000 0.006693
18000.000000 0.005854
18060.000000 0.003005
18120.000000 0.004147
18180.000000 0.005280
18240.000000 0.002402
18300.000000 -0.003487
18360.000000 -0.004386
18420.000000 -0.004296
18480.000000 -0.007217
18540.000000 -0.005150
18600.000000 -0.004095
18660.000000 -0.003052
18720.000000 -0.004020
18780.000000 -0.003002
18840.000000 -0.009995
18900.000000 -0.008002
18960.000000 -0.007021
19020.000000 -0.009054
19080.000000 -0.011100
19140.000000 -0.009158
19200.000000 -0.007231
19260.000000 -0.005316
19320.000000 -0.006415
19380.000000 -0.006527
19440.000000 -0.008652
19500.000000 -0.008790
19560.000000 -0.010942
19620.000000 -0.005106
19680.000000 -0.003283
19740.000000 -0.001473
19800.000000 -0.001675
19860.000000 -0.003890
19920.000000 -0.004116
19980.000000 -0.001355
20040.000000 -0.000606
20100.000000 0.002132
20160.000000 -0.000141
20220.000000 -0.001426
20280.000000 -0.001722
20340.000000 0.001972
20400.000000 0.002655
20460.000000 0.005327
20520.000000 0.004989
20580.000000 0.002641
20640.000000 0.005282
20700.000000 0.004914
20760.000000 0.004535
20820.000000 0.004147
20880.000000 0.005743
20940.000000 0.003326
21000.000000 0.004906
21060.000000 0.003476
21120.000000 -0.001962
21180.000000 0.000589
21240.000000 0.002132
21300.000000 -0.001334
21360.000000 0.000191
21420.000000 0.001706
21480.000000 0.004213
21540.000000 0.009710
21600.000000 0.013198
21660.000000 0.010677
21720.000000 0.006147
21780.000000 0.001608
21840.000000 -0.000940
21900.000000 0.000502
21960.000000 -0.002065
22020.000000 0.000359
22080.000000 -0.000226
22140.000000 -0.000821
22200.000000 -0.001426
22260.000000 -0.002039
22320.000000 -0.004663
22380.000000 -0.004295
22440.000000 -0.006938
22500.000000 -0.003589
22560.000000 -0.000251
22620.000000 0.002079
22680.000000 0.002399
22740.000000 0.002710
22800.000000 0.001011
22860.000000 -0.002696
22920.000000 -0.005413
22980.000000 -0.005139
23040.000000 -0.001874
23100.000000 0.000382
23160.000000 -0.001370
23220.000000 -0.001132
23280.000000 -0.000902
23340.000000 0.000320
23400.000000 -0.002467
23460.000000 -0.001262
23520.000000 -0.001065
23580.000000 0.000124
23640.000000 0.000305
23700.000000 0.004478
23760.000000 0.005644
23820.000000 0.004802
23880.000000 0.004952
23940.000000 0.005096
24000.000000 0.005232
24060.000000 0.004361
24120.000000 0.002482
24180.000000 0.005597
24240.000000 0.007704
24300.000000 0.010805
24360.000000 0.007898
24420.000000 0.004983
24480.000000 -0.001938
24540.000000 -0.003868
24600.000000 -0.002805
24660.000000 -0.003749
24720.000000 0.000298
24780.000000 0.000337
24840.000000 0.002367
24900.000000 0.002389
24960.000000 0.001402
25020.000000 0.001406
25080.000000 -0.000599
25140.000000 -0.003614
25200.000000 -0.005639
25260.000000 -0.005674
25320.000000 -0.004720
25380.000000 -0.006776
25440.000000 -0.006843
25500.000000 -0.005921
25560.000000 -0.006010
25620.000000 -0.006110
25680.000000 -0.003222
25740.000000 -0.002345
25800.000000 -0.000480
25860.000000 -0.001627
25920.000000 -0.006785
25980.000000 -0.001955
26040.000000 -0.003136
26100.000000 -0.004329
26160.000000 -0.004534
26220.000000 -0.001750
26280.000000 -0.001977
26340.000000 0.001785
26400.000000 0.001535
26460.000000 0.003274
26520.000000 0.003003
26580.000000 0.002720
26640.000000 -0.000574
26700.000000 0.001122
26760.000000 -0.002193
26820.000000 -0.000519
26880.000000 -0.002855
26940.000000 0.001799
27000.000000 0.002442
27060.000000 0.004075
27120.000000 0.003698
27180.000000 0.003311
27240.000000 -0.000086
27300.000000 -0.001493
27360.000000 0.001091
27420.000000 0.002665
27480.000000 0.003230
27540.000000 0.001785
27600.000000 0.004331
27660.000000 0.004868
27720.000000 0.005395
27780.000000 0.002913
27840.000000 -0.000578
27900.000000 0.000921
27960.000000 0.000412
28020.000000 -0.000108
28080.000000 -0.003636
28140.000000 0.000825
28200.000000 0.000278
28260.000000 -0.000279
28320.000000 -0.000846
28380.000000 -0.001422
28440.000000 -0.000008
28500.000000 0.001397
28560.000000 0.001792
28620.000000 -0.000823
28680.000000 -0.003447
28740.000000 -0.004080
28800.000000 -0.004722
28860.000000 -0.001374
28920.000000 -0.001036
28980.000000 -0.001706
29040.000000 -0.004386
29100.000000 -0.005076
29160.000000 -0.005774
29220.000000 -0.006482
29280.000000 -0.006198
29340.000000 -0.008924
29400.000000 -0.009658
29460.000000 -0.012401
29520.000000 -0.007152
29580.000000 -0.005911
29640.000000 -0.002679
29700.000000 -0.001454
29760.000000 -0.002237
29820.000000 -0.001028
29880.000000 0.001174
29940.000000 0.003370
30000.000000 0.003558
30060.000000 0.002739
30120.000000 0.000914
30180.000000 0.001083
30240.000000 0.000245
30300.000000 0.004402
30360.000000 0.006552
30420.000000 0.007697
30480.000000 0.007836
30540.000000 0.007969
30600.000000 0.010097
30660.000000 0.009220
30720.000000 0.006338
30780.000000 0.003451
30840.000000 0.004559
30900.000000 0.003661
30960.000000 0.002760
31020.000000 0.003853
31080.000000 0.005941
31140.000000 0.005025
31200.000000 0.005104
31260.000000 0.002178
31320.000000 0.000247
31380.000000 -0.001689
31440.000000 -0.000630
31500.000000 -0.001576
31560.000000 -0.002527
31620.000000 -0.003483
31680.000000 -0.004445
31740.000000 -0.002412
31800.000000 -0.000385
31860.000000 -0.000363
31920.000000 -0.002347
31980.000000 -0.003337
32040.000000 -0.005332
32100.000000 -0.002333
32160.000000 -0.000340
32220.000000 -0.000353
32280.000000 -0.003371
32340.000000 -0.002395
32400.000000 -0.003425
32460.000000 -0.002461
32520.000000 -0.005503
32580.000000 -0.002550
32640.000000 -0.003603
32700.000000 -0.005662
32760.000000 -0.002727
32820.000000 -0.000797
32880.000000 0.000128
32940.000000 -0.000953
33000.000000 -0.000039
33060.000000 -0.003130
33120.000000 -0.000225
33180.000000 0.004674
33240.000000 0.007568
33300.000000 0.009459
33360.000000 0.007344
33420.000000 0.005226
33480.000000 0.004103
33540.000000 0.000977
33600.000000 0.000847
33660.000000 -0.000287
33720.000000 0.001575
33780.000000 0.001434
33840.000000 0.000289
33900.000000 -0.000859
33960.000000 0.001990
34020.000000 0.002835
34080.000000 -0.000323
34140.000000 -0.000485
34200.000000 0.001350
34260.000000 -0.003818
34320.000000 -0.001990
34380.000000 0.003834
34440.000000 0.004655
34500.000000 0.003473
34560.000000 0.005287
34620.000000 0.004098
34680.000000 0.002905
34740.000000 0.001709
34800.000000 0.000509
34860.000000 -0.000695
34920.000000 -0.001902
34980.000000 -0.003113
35040.000000 -0.004328
35100.000000 -0.005546
35160.000000 -0.003768
35220.000000 -0.004994
35280.000000 -0.005224
35340.000000 -0.005458
35400.000000 -0.007695
35460.000000 -0.004937
35520.000000 -0.003182
35580.000000 -0.001431
35640.000000 -0.004684
35700.000000 -0.003941
35760.000000 -0.001201
35820.000000 0.000535
35880.000000 -0.001732
35940.000000 -0.000003
36000.000000 -0.001277
36060.000000 -0.001553
36120.000000 -0.000833
36180.000000 -0.002115
36240.000000 -0.004399
36300.000000 -0.004686
36360.000000 -0.001975
36420.000000 -0.004265
36480.000000 -0.005558
36540.000000 -0.002851
36600.000000 0.000854
36660.000000 0.001559
36720.000000 0.003262
36780.000000 0.005965
36840.000000 0.005668
36900.000000 0.005370
36960.000000 0.002073
37020.000000 -0.000225
37080.000000 -0.000522
37140.000000 0.000182
37200.000000 0.002886
37260.000000 0.004590
37320.000000 0.003295
37380.000000 0.002001
37440.000000 -0.000292
37500.000000 0.000416
37560.000000 0.001124
37620.000000 0.000834
37680.000000 -0.000455
37740.000000 0.000256
37800.000000 -0.000031
37860.000000 0.001682
37920.000000 0.004397
37980.000000 0.004112
38040.000000 0.000829
38100.000000 0.000546
38160.000000 0.001265
38220.000000 0.001984
38280.000000 0.000704
38340.000000 0.004425
38400.000000 0.002147
38460.000000 -0.000130
38520.000000 -0.004406
38580.000000 -0.002681
38640.000000 -0.000955
38700.000000 -0.000228
38760.000000 -0.001500
38820.000000 0.000230
38880.000000 -0.002040
38940.000000 -0.001307
39000.000000 -0.000574
39060.000000 -0.000838
39120.000000 -0.002101
39180.000000 -0.004361
39240.000000 -0.004620
39300.000000 -0.001876
39360.000000 -0.001129
39420.000000 0.001620
39480.000000 0.004372
39540.000000 0.001128
39600.000000 -0.001113
39660.000000 -0.000350
39720.000000 -0.001582
39780.000000 -0.001811
39840.000000 -0.002034
39900.000000 -0.001253
39960.000000 -0.002466
40020.000000 -0.002674
40080.000000 -0.001876
40140.000000 0.000928
40200.000000 -0.000262
40260.000000 0.001554
40320.000000 0.001376
40380.000000 0.002204
40440.000000 0.004039
40500.000000 0.004880
40560.000000 0.005728
40620.000000 0.008581
40680.000000 0.004442
40740.000000 0.002309
40800.000000 0.007182
40860.000000 0.005062
40920.000000 0.003948
40980.000000 0.001841
41040.000000 -0.001259
41100.000000 -0.002353
41160.000000 -0.003439
41220.000000 -0.002519
41280.000000 -0.002591
41340.000000 -0.002657
41400.000000 -0.001716
41460.000000 -0.001768
41520.000000 -0.001813
41580.000000 -0.001851
41640.000000 -0.001882
41700.000000 0.001094
41760.000000 0.000076
41820.000000 -0.001935
41880.000000 -0.002939
41940.000000 -0.000936
42000.000000 0.000073
42060.000000 0.000090
42120.000000 -0.000887
42180.000000 0.000142
42240.000000 0.000179
42300.000000 -0.001777
42360.000000 -0.005727
42420.000000 -0.006669
42480.000000 -0.006604
42540.000000 -0.006531
42600.000000 -0.006451
42660.000000 -0.005364
42720.000000 -0.005268
42780.000000 -0.004164
42840.000000 -0.003053
42900.000000 -0.000933
42960.000000 0.000195
43020.000000 0.003332
43080.000000 0.006477
43140.000000 0.008632
43200.000000 0.006795
43260.000000 0.005967
43320.000000 0.003149
43380.000000 0.003340
43440.000000 0.005541
43500.000000 0.006751
43560.000000 0.004971
43620.000000 0.008202
43680.000000 0.006442
43740.000000 0.005693
43800.000000 0.001953
43860.000000 0.001225
43920.000000 0.000506
43980.000000 0.001799
44040.000000 0.000102
44100.000000 0.004415
44160.000000 0.001740
44220.000000 0.000074
44280.000000 -0.001580
44340.000000 -0.001224
44400.000000 -0.001857
44460.000000 -0.000479
44520.000000 -0.002090
44580.000000 0.000310
44640.000000 0.002721
44700.000000 0.002143
44760.000000 0.001576
44820.000000 0.002021
44880.000000 0.001476
44940.000000 0.000944
45000.000000 0.001422
45060.000000 -0.000088
45120.000000 -0.001587
45180.000000 -0.002074
45240.000000 -0.006550
45300.000000 -0.007014
45360.000000 -0.007467
45420.000000 -0.006908
45480.000000 -0.004337
45540.000000 -0.004754
45600.000000 -0.004160
45660.000000 -0.001554
45720.000000 0.001064
45780.000000 0.000694
45840.000000 0.001335
45900.000000 0.000989
45960.000000 -0.005344
46020.000000 -0.005666
46080.000000 -0.003974
46140.000000 -0.002270
46200.000000 -0.003553
46260.000000 -0.001823
46320.000000 -0.002080
46380.000000 -0.001324
46440.000000 -0.001554
46500.000000 -0.001770
46560.000000 0.000027
46620.000000 0.002838
46680.000000 0.004663
46740.000000 0.005501
46800.000000 0.005354
46860.000000 0.008220
46920.000000 0.011100
46980.000000 0.011995
47040.000000 0.011903
47100.000000 0.011826
47160.000000 0.008762
47220.000000 0.003713
47280.000000 0.004678
47340.000000 0.004658
47400.000000 0.003651
47460.000000 -0.000341
47520.000000 -0.003318
47580.000000 -0.004282
47640.000000 -0.004231
47700.000000 -0.003166
47760.000000 -0.006087
47820.000000 -0.002994
47880.000000 -0.002887
47940.000000 -0.002767
48000.000000 -0.000632
48060.000000 0.000516
48120.000000 0.002677
48180.000000 0.004851
48240.000000 0.006039
48300.000000 0.006240
48360.000000 0.003455
48420.000000 0.005682
48480.000000 0.003922
48540.000000 0.000176
48600.000000 -0.003557
48660.000000 -0.006277
48720.000000 -0.007984
48780.000000 -0.008677
48840.000000 -0.007357
48900.000000 -0.007024
48960.000000 -0.004677
49020.000000 -0.000317
49080.000000 0.001057
49140.000000 -0.000556
49200.000000 -0.002156
49260.000000 0.001259
49320.000000 0.002686
49380.000000 0.003128
49440.000000 0.002583
49500.000000 0.004052
49560.000000 0.002535
49620.000000 0.002031
49680.000000 -0.000458
49740.000000 0.000067
49800.000000 0.002605
49860.000000 0.003158
49920.000000 0.001724
49980.000000 0.000305
50040.000000 -0.000101
50100.000000 -0.000492
50160.000000 -0.000870
50220.000000 0.002766
50280.000000 -0.001584
50340.000000 0.003080
50400.000000 0.005757
50460.000000 0.005448
50520.000000 0.005152
50580.000000 0.003869
50640.000000 0.005599
50700.000000 0.003343
50760.000000 0.005100
50820.000000 0.002870
50880.000000 0.001653
50940.000000 -0.002552
51000.000000 -0.002743
51060.000000 0.000078
51120.000000 -0.004087
51180.000000 -0.001241
51240.000000 -0.001382
51300.000000 -0.002510
51360.000000 -0.008626
51420.000000 -0.007730
51480.000000 -0.004821
51540.000000 -0.003901
51600.000000 -0.000968
51660.000000 0.000977
51720.000000 0.001933
51780.000000 0.007901
51840.000000 0.006880
51900.000000 0.002871
51960.000000 -0.001126
52020.000000 -0.001112
52080.000000 -0.002087
52140.000000 -0.002050
52200.000000 -0.002002
52260.000000 0.000058
52320.000000 -0.001871
52380.000000 -0.002789
52440.000000 -0.001696
52500.000000 -0.001592
52560.000000 -0.002476
52620.000000 -0.004350
52680.000000 -0.004213
52740.000000 -0.004064
52800.000000 -0.001905
52860.000000 0.000265
52920.000000 -0.000554
52980.000000 -0.003363
53040.000000 -0.001161
53100.000000 0.002050
53160.000000 0.005272
53220.000000 0.006504
53280.000000 0.007746
53340.000000 0.008997
53400.000000 0.005257
53460.000000 0.007527
53520.000000 0.005806
53580.000000 0.006093
53640.000000 0.006390
53700.000000 0.003695
53760.000000 -0.002991
53820.000000 -0.001669
53880.000000 -0.001339
53940.000000 -0.001000
54000.000000 -0.000653
54060.000000 0.001701
54120.000000 0.000063
54180.000000 -0.000567
54240.000000 -0.001191
54300.000000 0.000193
54360.000000 -0.000417
54420.000000 0.001979
54480.000000 0.005382
54540.000000 0.003790
54600.000000 0.002203
54660.000000 0.001622
54720.000000 0.000046
54780.000000 -0.000526
54840.000000 -0.001092
54900.000000 -0.005655
54960.000000 -0.009217
55020.000000 -0.005778
55080.000000 -0.003338
55140.000000 -0.001897
55200.000000 -0.002457
55260.000000 -0.002016
55320.000000 -0.003576
55380.000000 -0.001137
55440.000000 -0.001698
55500.000000 -0.000260
55560.000000 0.000178
55620.000000 -0.001384
55680.000000 -0.002947
55740.000000 0.000491
55800.000000 0.003930
55860.000000 0.006369
55920.000000 0.005808
55980.000000 0.003249
56040.000000 -0.002309
56100.000000 -0.001865
56160.000000 0.000579
56220.000000 0.000026
56280.000000 0.000474
56340.000000 -0.000076
56400.000000 0.000376
56460.000000 0.001830
56520.000000 0.001286
56580.000000 0.001745
56640.000000 0.000205
56700.000000 0.000668
56760.000000 0.004134
56820.000000 0.002602
56880.000000 0.002072
56940.000000 0.000545
57000.000000 -0.001980
57060.000000 -0.005502
57120.000000 -0.007021
57180.000000 -0.008538
57240.000000 -0.009052
57300.000000 -0.010563
57360.000000 -0.011071
57420.000000 -0.013577
57480.000000 -0.014080
57540.000000 -0.008581
57600.000000 -0.010078
57660.000000 -0.008573
57720.000000 -0.009065
57780.000000 -0.009555
57840.000000 -0.007041
57900.000000 -0.005525
57960.000000 -0.003006
58020.000000 -0.002485
58080.000000 -0.001961
58140.000000 -0.002433
58200.000000 -0.003904
58260.000000 -0.006371
58320.000000 -0.006836
58380.000000 -0.008298
58440.000000 -0.007758
58500.000000 -0.003215
58560.000000 -0.001669
58620.000000 -0.004121
58680.000000 -0.003570
58740.000000 -0.006016
58800.000000 -0.008460
58860.000000 -0.009901
58920.000000 -0.009340
58980.000000 -0.007776
59040.000000 -0.004210
59100.000000 -0.000641
59160.000000 -0.002070
59220.000000 0.000504
59280.000000 0.002080
59340.000000 0.003659
59400.000000 0.002240
59460.000000 0.004823
59520.000000 0.007409
59580.000000 0.003998
59640.000000 0.004588
59700.000000 0.003181
59760.000000 0.003777
59820.000000 0.002374
59880.000000 -0.000026
59940.000000 0.001577
60000.000000 0.003181
60060.000000 -0.001212
60120.000000 -0.002603
60180.000000 0.000008
60240.000000 -0.000378
60300.000000 0.000238
60360.000000 -0.002144
60420.000000 -0.003524
60480.000000 -0.006901
60540.000000 -0.002277
60600.000000 -0.002650
60660.000000 -0.003021
60720.000000 0.001610
60780.000000 0.003243
60840.000000 0.000879
60900.000000 0.001516
60960.000000 0.003156
61020.000000 0.002797
61080.000000 0.000441
61140.000000 0.002087
61200.000000 0.001735
61260.000000 0.004385
61320.000000 0.003037
61380.000000 0.001691
61440.000000 0.000347
61500.000000 0.000005
61560.000000 -0.002335
61620.000000 -0.001673
61680.000000 -0.001009
61740.000000 0.002657
61800.000000 0.000325
61860.000000 -0.000005
61920.000000 -0.001334
61980.000000 0.000340
62040.000000 0.002016
62100.000000 0.002694
62160.000000 0.003373
62220.000000 0.004055
62280.000000 0.002738
62340.000000 0.004423
62400.000000 0.003111
