# Supplementary material for: Probabilistic tsunami forecasting for early warning
Source: Nat Commun. 2021 Sep 28;12:5677. doi: 10.1038/s41467-021-25815-w (PMC8479076; doi:10.1038/s41467-021-25815-w)
Supplement: Supplementary file 6 — Supplementary Dataset 3. Sea-level records. [file 41467_2021_25815_MOESM6_ESM.zip › sea_level_records/2016-10-30_Norcia/RA10.rad.rmn.txt]

-196800.000000 -0.004677
-196740.000000 0.013812
-196680.000000 0.007283
-196620.000000 -0.026265
-196560.000000 0.003169
-196500.000000 0.003584
-196440.000000 0.026980
-196380.000000 0.004357
-196320.000000 0.013716
-196260.000000 -0.007944
-196200.000000 0.005377
-196140.000000 0.011680
-196080.000000 -0.006035
-196020.000000 0.003230
-195960.000000 -0.008523
-195900.000000 0.006706
-195840.000000 0.002916
-195780.000000 0.002108
-195720.000000 0.005281
-195660.000000 0.017436
-195600.000000 0.011572
-195540.000000 0.009690
-195480.000000 -0.008210
-195420.000000 0.005871
-195360.000000 0.004934
-195300.000000 0.013979
-195240.000000 0.007005
-195180.000000 -0.008987
-195120.000000 0.009003
-195060.000000 0.006974
-195000.000000 0.025928
-194940.000000 0.007863
-194880.000000 0.002781
-194820.000000 0.004680
-194760.000000 -0.002439
-194700.000000 0.012424
-194640.000000 -0.007731
-194580.000000 0.001096
-194520.000000 0.006905
-194460.000000 -0.023304
-194400.000000 -0.006531
-194340.000000 -0.019775
-194280.000000 -0.000038
-194220.000000 0.004682
-194160.000000 -0.002616
-194100.000000 -0.007932
-194040.000000 -0.025265
-193980.000000 0.005384
-193920.000000 -0.008985
-193860.000000 -0.015372
-193800.000000 -0.015776
-193740.000000 -0.019197
-193680.000000 -0.011637
-193620.000000 -0.016093
-193560.000000 -0.023568
-193500.000000 -0.023059
-193440.000000 -0.020569
-193380.000000 -0.009095
-193320.000000 -0.023640
-193260.000000 -0.017201
-193200.000000 -0.008780
-193140.000000 -0.015377
-193080.000000 -0.000990
-193020.000000 -0.021621
-192960.000000 -0.011270
-192900.000000 -0.020936
-192840.000000 -0.005619
-192780.000000 -0.017319
-192720.000000 -0.014037
-192660.000000 -0.006772
-192600.000000 -0.004524
-192540.000000 -0.007294
-192480.000000 -0.004081
-192420.000000 -0.006885
-192360.000000 -0.001707
-192300.000000 0.001454
-192240.000000 0.001598
-192180.000000 -0.011276
-192120.000000 -0.001167
-192060.000000 -0.007076
-192000.000000 0.000999
-191940.000000 -0.005945
-191880.000000 -0.001906
-191820.000000 -0.000884
-191760.000000 0.004120
-191700.000000 0.003107
-191640.000000 -0.004925
-191580.000000 0.008027
-191520.000000 -0.003040
-191460.000000 0.008876
-191400.000000 -0.009226
-191340.000000 -0.006346
-191280.000000 0.003515
-191220.000000 -0.006641
-191160.000000 0.002185
-191100.000000 -0.015007
-191040.000000 -0.000218
-190980.000000 0.005552
-190920.000000 -0.000695
-190860.000000 0.000038
-190800.000000 -0.002247
-190740.000000 0.007448
-190680.000000 0.018125
-190620.000000 0.009782
-190560.000000 0.004420
-190500.000000 0.006038
-190440.000000 0.007636
-190380.000000 0.019214
-190320.000000 0.006772
-190260.000000 0.021309
-190200.000000 0.009825
-190140.000000 0.020320
-190080.000000 0.011794
-190020.000000 0.009246
-189960.000000 0.006676
-189900.000000 0.009084
-189840.000000 0.000470
-189780.000000 -0.002167
-189720.000000 -0.014826
-189660.000000 -0.001508
-189600.000000 -0.013212
-189540.000000 -0.003937
-189480.000000 -0.005684
-189420.000000 -0.012450
-189360.000000 0.002766
-189300.000000 -0.012035
-189240.000000 -0.000851
-189180.000000 -0.005622
-189120.000000 0.008594
-189060.000000 0.000799
-189000.000000 -0.001009
-188940.000000 0.000172
-188880.000000 0.005342
-188820.000000 0.012500
-188760.000000 0.011646
-188700.000000 -0.003218
-188640.000000 0.007906
-188580.000000 0.007020
-188520.000000 0.013123
-188460.000000 0.011215
-188400.000000 -0.001703
-188340.000000 0.011368
-188280.000000 -0.001571
-188220.000000 0.006480
-188160.000000 -0.005479
-188100.000000 -0.013448
-188040.000000 0.001572
-187980.000000 -0.004417
-187920.000000 -0.003417
-187860.000000 -0.011428
-187800.000000 -0.007448
-187740.000000 -0.002479
-187680.000000 0.002479
-187620.000000 -0.005574
-187560.000000 -0.011638
-187500.000000 -0.008713
-187440.000000 0.000200
-187380.000000 -0.007899
-187320.000000 -0.001011
-187260.000000 -0.012136
-187200.000000 0.001727
-187140.000000 0.000575
-187080.000000 0.006410
-187020.000000 0.000231
-186960.000000 -0.000962
-186900.000000 0.009830
-186840.000000 0.004607
-186780.000000 0.010369
-186720.000000 -0.001884
-186660.000000 0.010848
-186600.000000 -0.004436
-186540.000000 0.008264
-186480.000000 -0.006051
-186420.000000 0.001619
-186360.000000 0.003273
-186300.000000 0.002911
-186240.000000 -0.001467
-186180.000000 -0.006859
-186120.000000 -0.002267
-186060.000000 -0.003690
-186000.000000 -0.000128
-185940.000000 -0.015581
-185880.000000 -0.012049
-185820.000000 -0.013531
-185760.000000 -0.005028
-185700.000000 -0.001539
-185640.000000 -0.007064
-185580.000000 -0.007602
-185520.000000 0.000846
-185460.000000 -0.001720
-185400.000000 0.002701
-185340.000000 0.000110
-185280.000000 -0.001495
-185160.000000 0.005258
-185100.000000 -0.002384
-185040.000000 0.000962
-184980.000000 0.004296
-184920.000000 0.007618
-184860.000000 0.005929
-184800.000000 0.004228
-184740.000000 -0.001484
-184680.000000 0.001792
-184620.000000 0.000058
-184560.000000 -0.002687
-184500.000000 -0.003442
-184440.000000 -0.016208
-184380.000000 0.000016
-184320.000000 -0.010770
-184260.000000 -0.006565
-184200.000000 -0.006370
-184140.000000 -0.007185
-184080.000000 -0.001008
-184020.000000 -0.008841
-183960.000000 0.001317
-183900.000000 -0.011534
-183840.000000 0.001606
-183780.000000 -0.009263
-183720.000000 0.003860
-183660.000000 -0.004026
-183600.000000 0.002080
-183540.000000 0.010177
-183480.000000 0.007266
-183420.000000 0.012347
-183360.000000 0.010420
-183300.000000 0.011484
-183240.000000 0.009541
-183180.000000 0.008589
-183120.000000 0.003629
-183060.000000 0.001661
-183000.000000 0.006685
-182940.000000 -0.002299
-182880.000000 0.000709
-182820.000000 0.000709
-182760.000000 -0.009299
-182700.000000 0.006685
-182640.000000 -0.006338
-182580.000000 0.004631
-182520.000000 -0.004408
-182460.000000 -0.001453
-182400.000000 -0.004506
-182340.000000 -0.002567
-182280.000000 0.005367
-182160.000000 -0.000786
-182100.000000 -0.010872
-182040.000000 -0.002964
-181980.000000 0.004940
-181920.000000 0.011838
-181860.000000 0.012731
-181800.000000 -0.008381
-181740.000000 0.003503
-181680.000000 -0.009617
-181620.000000 0.000259
-181560.000000 0.006131
-181500.000000 -0.010001
-181440.000000 -0.003136
-181380.000000 -0.008275
-181320.000000 -0.001417
-181260.000000 -0.002562
-181200.000000 0.015291
-181140.000000 0.004140
-181080.000000 0.007986
-181020.000000 0.003830
-180960.000000 0.001672
-180900.000000 0.007512
-180840.000000 0.010349
-180780.000000 0.014185
-180720.000000 0.010020
-180660.000000 0.003853
-180600.000000 0.000686
-180540.000000 0.007518
-180480.000000 0.005349
-180420.000000 0.012180
-180360.000000 0.004011
-180300.000000 -0.002158
-180240.000000 -0.007327
-180180.000000 -0.009496
-180120.000000 -0.014664
-180060.000000 -0.005831
-180000.000000 -0.012998
-179940.000000 -0.010164
-179880.000000 -0.016329
-179820.000000 -0.014493
-179760.000000 -0.010656
-179700.000000 0.000181
-179640.000000 -0.009981
-179580.000000 -0.004141
-179520.000000 -0.018302
-179460.000000 -0.012461
-179400.000000 -0.008621
-179340.000000 -0.003779
-179280.000000 0.008063
-179220.000000 -0.008095
-179160.000000 -0.030253
-179100.000000 -0.005410
-179040.000000 0.005434
-178980.000000 0.007278
-178920.000000 0.010123
-178860.000000 -0.012031
-178800.000000 0.005816
-178740.000000 0.005664
-178680.000000 0.000513
-178620.000000 0.000363
-178560.000000 -0.002785
-178500.000000 0.013069
-178440.000000 0.006924
-178380.000000 0.003781
-178320.000000 0.004641
-178260.000000 0.010502
-178200.000000 0.013366
-178140.000000 -0.009767
-178080.000000 0.006102
-178020.000000 -0.021027
-177960.000000 0.004847
-177900.000000 -0.002276
-177840.000000 0.002604
-177780.000000 0.001486
-177720.000000 0.002372
-177660.000000 0.005261
-177600.000000 0.004153
-177540.000000 0.005049
-177480.000000 -0.000052
-177420.000000 0.007851
-177360.000000 -0.009241
-177300.000000 0.003671
-177240.000000 -0.007413
-177180.000000 0.014509
-177120.000000 0.011435
-177060.000000 0.010366
-177000.000000 0.001302
-176940.000000 0.005245
-176880.000000 0.004192
-176820.000000 0.008146
-176760.000000 0.001106
-176700.000000 -0.009928
-176640.000000 -0.002956
-176580.000000 -0.005977
-176520.000000 -0.005992
-176460.000000 -0.000999
-176400.000000 -0.006000
-176340.000000 0.002006
-176280.000000 0.000019
-176220.000000 -0.002960
-176160.000000 -0.003932
-176100.000000 -0.002896
-176040.000000 0.002147
-175980.000000 -0.003801
-175920.000000 -0.002741
-175860.000000 -0.003673
-175800.000000 0.001403
-175740.000000 -0.004512
-175680.000000 0.000583
-175620.000000 -0.006314
-175560.000000 0.002798
-175500.000000 -0.004081
-175440.000000 -0.004950
-175380.000000 -0.003810
-175320.000000 -0.006660
-175260.000000 0.002499
-175200.000000 -0.003332
-175140.000000 -0.004153
-175080.000000 -0.001964
-175020.000000 0.000235
-174960.000000 -0.001555
-174900.000000 0.001664
-174840.000000 -0.001106
-174780.000000 -0.005865
-174720.000000 -0.001614
-174660.000000 -0.002352
-174600.000000 -0.003079
-174540.000000 0.004205
-174480.000000 0.001500
-174420.000000 0.002806
-174360.000000 0.003124
-174300.000000 -0.007547
-174240.000000 0.000793
-174180.000000 -0.007854
-174120.000000 0.005510
-174060.000000 -0.010114
-174000.000000 0.001275
-173940.000000 -0.007324
-173880.000000 0.001090
-173820.000000 0.013517
-173760.000000 0.005956
-173700.000000 0.015409
-173640.000000 -0.003125
-173580.000000 0.009353
-173520.000000 0.002845
-173460.000000 0.016351
-173400.000000 0.007869
-173340.000000 0.010401
-173280.000000 0.003947
-173220.000000 0.008506
-173160.000000 0.002079
-173100.000000 -0.002333
-173040.000000 0.000268
-172980.000000 -0.000116
-172920.000000 0.001514
-172860.000000 -0.001841
-172800.000000 -0.011180
-172740.000000 -0.005504
-172680.000000 -0.006812
-172620.000000 0.000897
-172560.000000 -0.014378
-172500.000000 -0.002635
-172440.000000 -0.016875
-172380.000000 -0.002096
-172320.000000 -0.012299
-172260.000000 -0.001483
-172200.000000 -0.007648
-172140.000000 -0.010792
-172080.000000 -0.003916
-172020.000000 -0.017020
-171960.000000 0.003898
-171900.000000 -0.007162
-171840.000000 0.008800
-171780.000000 -0.002216
-171720.000000 0.007792
-171660.000000 0.005823
-171600.000000 0.008878
-171540.000000 0.013957
-171480.000000 0.004062
-171420.000000 0.008191
-171360.000000 0.000347
-171300.000000 0.003528
-171240.000000 0.003736
-171180.000000 -0.000029
-171120.000000 -0.001767
-171060.000000 -0.007477
-171000.000000 -0.005159
-170940.000000 -0.000812
-170880.000000 -0.002438
-170820.000000 0.003966
-170760.000000 -0.011601
-170700.000000 -0.000139
-170640.000000 -0.011648
-170580.000000 -0.001127
-170520.000000 -0.000577
-170460.000000 -0.001996
-170400.000000 0.007614
-170340.000000 -0.001745
-170280.000000 0.013925
-170220.000000 0.007626
-170160.000000 0.014356
-170100.000000 0.012116
-170040.000000 0.008905
-169980.000000 0.016724
-169920.000000 0.002571
-169860.000000 0.012448
-169800.000000 0.001354
-169740.000000 0.010289
-169680.000000 0.006253
-169620.000000 -0.002755
-169560.000000 -0.002735
-169500.000000 -0.004686
-169440.000000 0.007390
-169380.000000 -0.005505
-169320.000000 0.000627
-169260.000000 -0.006214
-169200.000000 -0.000027
-169140.000000 0.002187
-169080.000000 -0.005573
-169020.000000 0.001694
-168960.000000 -0.006012
-168900.000000 0.009307
-168840.000000 0.012652
-168780.000000 0.016023
-168720.000000 0.023418
-168660.000000 0.003838
-168600.000000 0.019282
-168540.000000 0.005750
-168480.000000 0.020293
-168420.000000 0.018804
-168360.000000 0.010337
-168300.000000 0.012893
-168240.000000 -0.000528
-168180.000000 0.018105
-168120.000000 0.001724
-168060.000000 0.020389
-168000.000000 0.009067
-167940.000000 -0.009240
-167880.000000 0.003455
-167820.000000 -0.003828
-167760.000000 -0.008089
-167700.000000 -0.030329
-167640.000000 -0.047547
-167580.000000 -0.005743
-167520.000000 0.005082
-167460.000000 0.005930
-167400.000000 -0.029212
-167340.000000 -0.030323
-167280.000000 -0.011411
-167220.000000 -0.000477
-167160.000000 -0.023540
-167100.000000 -0.017564
-167040.000000 -0.004566
-166980.000000 0.021455
-166920.000000 0.017497
-166860.000000 -0.005439
-166800.000000 0.006647
-166740.000000 0.014754
-166680.000000 0.019883
-166620.000000 0.002034
-166560.000000 0.004205
-166500.000000 0.002398
-166440.000000 0.006612
-166380.000000 -0.013154
-166320.000000 -0.012899
-166260.000000 -0.007624
-166200.000000 -0.003329
-166140.000000 0.000986
-166080.000000 -0.007680
-166020.000000 -0.012327
-165960.000000 -0.000955
-165900.000000 -0.015564
-165840.000000 -0.008155
-165780.000000 -0.028728
-165720.000000 -0.014284
-165660.000000 -0.019822
-165600.000000 -0.015344
-165540.000000 -0.015849
-165480.000000 -0.015337
-165360.000000 -0.012266
-165300.000000 -0.001708
-165240.000000 -0.018134
-165180.000000 -0.000592
-165120.000000 -0.004987
-165060.000000 -0.006367
-165000.000000 -0.011733
-164940.000000 -0.013085
-164880.000000 0.006577
-164820.000000 -0.003747
-164760.000000 -0.013057
-164700.000000 -0.011353
-164640.000000 -0.004636
-164580.000000 0.002094
-164520.000000 -0.006162
-164460.000000 -0.010405
-164400.000000 -0.012636
-164340.000000 -0.003853
-164280.000000 0.000942
-164220.000000 -0.015251
-164160.000000 0.004569
-164100.000000 0.000401
-164040.000000 0.014244
-163980.000000 0.008100
-163920.000000 0.012967
-163860.000000 0.021845
-163800.000000 0.024734
-163740.000000 0.020634
-163680.000000 0.015545
-163620.000000 0.022467
-163560.000000 0.031398
-163500.000000 0.023341
-163440.000000 0.019293
-163380.000000 0.019255
-163320.000000 0.025227
-163260.000000 0.018210
-163200.000000 0.008203
-163140.000000 0.001205
-163080.000000 0.016218
-163020.000000 0.021242
-162960.000000 -0.001724
-162900.000000 -0.010680
-162840.000000 -0.012625
-162780.000000 -0.006559
-162720.000000 0.001518
-162660.000000 -0.011394
-162600.000000 -0.006294
-162540.000000 -0.003183
-162480.000000 -0.001061
-162420.000000 -0.003927
-162360.000000 0.007219
-162300.000000 0.015377
-162240.000000 0.018547
-162180.000000 0.005728
-162120.000000 -0.006078
-162060.000000 0.000128
-162000.000000 0.011346
-161940.000000 0.009576
-161880.000000 -0.004182
-161820.000000 -0.001927
-161760.000000 -0.001661
-161700.000000 0.003648
-161640.000000 -0.006060
-161580.000000 -0.006756
-161520.000000 -0.014441
-161460.000000 -0.013113
-161400.000000 -0.017773
-161340.000000 -0.023421
-161280.000000 -0.014056
-161220.000000 -0.011680
-161160.000000 -0.013291
-161100.000000 -0.010889
-161040.000000 0.005525
-160980.000000 0.034952
-160920.000000 0.057391
-160860.000000 0.016843
-160800.000000 -0.002692
-160740.000000 -0.038215
-160680.000000 0.008276
-160560.000000 0.146285
-160500.000000 0.032807
-160440.000000 -0.047659
-160380.000000 -0.072114
-160320.000000 -0.171557
-160260.000000 -0.065989
-160200.000000 -0.123426
-160140.000000 -0.069838
-160080.000000 0.012761
-160020.000000 0.018371
-159960.000000 -0.022009
-159900.000000 -0.085378
-159840.000000 -0.002737
-159780.000000 0.023914
-159720.000000 -0.000424
-159660.000000 -0.010752
-159600.000000 -0.021069
-159540.000000 0.068623
-159480.000000 0.039325
-159420.000000 -0.020924
-159360.000000 0.000798
-159300.000000 0.057530
-159240.000000 0.093271
-159180.000000 0.022021
-159120.000000 -0.018221
-159060.000000 -0.007455
-159000.000000 0.041319
-158940.000000 -0.000900
-158880.000000 -0.037112
-158820.000000 -0.023317
-158760.000000 0.022484
-158700.000000 0.046290
-158640.000000 -0.012899
-158580.000000 -0.021084
-158520.000000 0.004735
-158460.000000 0.039556
-158400.000000 0.046380
-158340.000000 -0.021796
-158280.000000 -0.031971
-158220.000000 0.006855
-158160.000000 0.048679
-158100.000000 0.034502
-158040.000000 0.005324
-157980.000000 0.007144
-157920.000000 0.027961
-157860.000000 0.024775
-157800.000000 -0.030414
-157740.000000 -0.027606
-157680.000000 0.009198
-157620.000000 0.033999
-157560.000000 0.009796
-157500.000000 -0.035411
-157440.000000 -0.016622
-157380.000000 0.022163
-157320.000000 0.021944
-157260.000000 -0.005279
-157140.000000 0.017264
-157080.000000 0.047029
-157020.000000 0.013791
-156960.000000 -0.020450
-156900.000000 -0.003695
-156840.000000 0.026056
-156780.000000 0.016805
-156720.000000 -0.019449
-156660.000000 -0.032705
-156600.000000 0.008036
-156540.000000 0.029775
-156480.000000 -0.010487
-156420.000000 -0.038751
-156360.000000 -0.023015
-156300.000000 0.008719
-156240.000000 -0.002547
-156180.000000 -0.032813
-156120.000000 -0.034078
-156060.000000 0.002656
-156000.000000 -0.005608
-155940.000000 -0.040871
-155880.000000 -0.038133
-155820.000000 -0.015394
-155760.000000 0.026347
-155700.000000 0.023089
-155640.000000 -0.012167
-155580.000000 -0.021422
-155520.000000 0.032324
-155460.000000 0.025073
-155400.000000 -0.002178
-155340.000000 -0.032426
-155280.000000 -0.015674
-155220.000000 0.020080
-155160.000000 0.001835
-155100.000000 -0.017408
-155040.000000 -0.009650
-154980.000000 0.025108
-154920.000000 0.016868
-154860.000000 -0.006371
-154800.000000 -0.025609
-154740.000000 0.014154
-154680.000000 0.022918
-154620.000000 0.011682
-154560.000000 -0.020554
-154500.000000 -0.002789
-154440.000000 0.018975
-154380.000000 0.020739
-154320.000000 -0.003498
-154260.000000 -0.004736
-154200.000000 0.034024
-154140.000000 0.029781
-154080.000000 0.005536
-154020.000000 -0.011713
-153960.000000 0.028034
-153900.000000 -0.034223
-153840.000000 -0.012485
-153780.000000 -0.026753
-153720.000000 -0.020026
-153660.000000 0.065695
-153600.000000 0.049410
-153540.000000 -0.011881
-153480.000000 -0.015179
-153420.000000 0.014516
-153360.000000 0.041204
-153300.000000 -0.001115
-153240.000000 -0.043441
-153180.000000 0.005225
-153120.000000 0.023883
-153060.000000 0.034534
-153000.000000 -0.025823
-152940.000000 -0.022118
-152880.000000 0.017505
-152820.000000 0.041119
-152760.000000 0.044722
-152700.000000 -0.005745
-152640.000000 -0.015103
-152580.000000 -0.077532
-152520.000000 0.014027
-152460.000000 -0.013426
-152400.000000 0.035064
-152340.000000 0.110588
-152280.000000 0.023059
-152220.000000 0.025519
-152160.000000 0.014965
-152100.000000 0.032435
-152040.000000 0.053887
-151980.000000 -0.035677
-151920.000000 -0.013290
-151860.000000 -0.022887
-151800.000000 0.011499
-151740.000000 0.017868
-151680.000000 -0.032781
-151620.000000 0.024553
-151560.000000 0.004868
-151500.000000 0.040166
-151440.000000 0.018446
-151380.000000 0.002707
-151320.000000 0.028931
-151260.000000 0.004156
-151200.000000 0.034362
-151140.000000 0.024549
-151080.000000 0.007716
-151020.000000 0.019865
-150960.000000 0.004994
-150900.000000 0.023104
-150840.000000 0.006194
-150780.000000 0.009268
-150720.000000 0.012316
-150660.000000 -0.012656
-150600.000000 0.003351
-150540.000000 -0.039668
-150480.000000 -0.023705
-150420.000000 -0.015765
-150360.000000 -0.009846
-150300.000000 -0.015949
-150240.000000 -0.029076
-150180.000000 -0.012204
-150120.000000 0.003627
-150060.000000 -0.006566
-150000.000000 -0.008782
-149940.000000 -0.023022
-149880.000000 0.013714
-149820.000000 0.001426
-149760.000000 -0.002924
-149700.000000 -0.014263
-149640.000000 0.001373
-149580.000000 0.024985
-149520.000000 -0.003428
-149460.000000 -0.004866
-149400.000000 -0.008330
-149340.000000 0.013182
-149280.000000 0.007667
-149220.000000 -0.020817
-149160.000000 -0.017381
-149100.000000 -0.008972
-149040.000000 0.000411
-148980.000000 -0.026232
-148920.000000 -0.030902
-148860.000000 -0.018599
-148800.000000 0.001677
-148740.000000 0.010926
-148680.000000 -0.014851
-148620.000000 -0.005656
-148560.000000 -0.022488
-148500.000000 0.000652
-148440.000000 -0.021234
-148380.000000 -0.021148
-148320.000000 0.019911
-148260.000000 0.026942
-148200.000000 0.006947
-148140.000000 -0.004076
-148080.000000 -0.014125
-148020.000000 0.007798
-147960.000000 0.009695
-147900.000000 -0.014436
-147840.000000 -0.049593
-147780.000000 -0.005777
-147720.000000 -0.015988
-147660.000000 0.025774
-147600.000000 0.017510
-147540.000000 -0.026781
-147480.000000 -0.007099
-147420.000000 0.003557
-147360.000000 -0.002813
-147300.000000 -0.003209
-147240.000000 -0.033632
-147180.000000 0.005920
-147120.000000 0.013447
-147060.000000 0.004948
-147000.000000 -0.007576
-146940.000000 -0.019125
-146880.000000 0.019302
-146820.000000 -0.007297
-146760.000000 0.011081
-146700.000000 -0.012566
-146640.000000 0.001763
-146580.000000 0.002068
-146520.000000 -0.017651
-146460.000000 -0.010393
-146400.000000 -0.007159
-146340.000000 0.007052
-146280.000000 0.003239
-146220.000000 -0.004597
-146160.000000 -0.004456
-146100.000000 0.000661
-146040.000000 -0.004244
-145980.000000 -0.003173
-145920.000000 -0.014124
-145860.000000 0.001902
-145800.000000 -0.003094
-145740.000000 0.000888
-145680.000000 0.001833
-145620.000000 0.006768
-145560.000000 0.008681
-145500.000000 -0.000427
-145440.000000 -0.006557
-145380.000000 -0.002709
-145320.000000 -0.004883
-145260.000000 0.000921
-145200.000000 -0.008296
-145140.000000 -0.005534
-145080.000000 0.006206
-145020.000000 0.000925
-144960.000000 0.001622
-144900.000000 0.011326
-144840.000000 0.039982
-144780.000000 -0.069382
-144720.000000 0.002234
-144660.000000 -0.001170
-144600.000000 0.021406
-144540.000000 0.004963
-144480.000000 -0.058499
-144420.000000 -0.005979
-144360.000000 -0.004478
-144300.000000 0.019005
-144240.000000 0.017470
-144180.000000 -0.028083
-144120.000000 0.025320
-144060.000000 0.011733
-144000.000000 0.020130
-143940.000000 0.010510
-143880.000000 0.004873
-143820.000000 0.029221
-143760.000000 -0.022448
-143700.000000 0.018867
-143640.000000 -0.007834
-143580.000000 0.034449
-143520.000000 0.052716
-143460.000000 0.014968
-143400.000000 -0.008797
-143340.000000 0.000423
-143280.000000 0.025626
-143220.000000 0.017814
-143160.000000 -0.012015
-143100.000000 -0.009859
-143040.000000 0.008280
-142980.000000 -0.016597
-142920.000000 -0.068490
-142860.000000 -0.022399
-142800.000000 -0.024323
-142740.000000 0.013736
-142560.000000 -0.033178
-142500.000000 -0.012180
-142440.000000 0.015804
-142380.000000 0.010773
-142320.000000 -0.013273
-142260.000000 -0.008332
-142200.000000 0.006594
-142140.000000 0.024507
-142080.000000 -0.002594
-142020.000000 -0.024708
-141960.000000 -0.000836
-141900.000000 0.018023
-141840.000000 0.046870
-141780.000000 0.005703
-141720.000000 -0.000476
-141660.000000 -0.009667
-141600.000000 0.014129
-141540.000000 0.000913
-141480.000000 -0.008314
-141420.000000 -0.014572
-141360.000000 -0.011840
-141300.000000 -0.000101
-141240.000000 -0.024388
-141180.000000 -0.017669
-141120.000000 -0.003960
-141060.000000 0.001740
-141000.000000 -0.003579
-140940.000000 -0.016898
-140880.000000 -0.022226
-140820.000000 0.004437
-140760.000000 0.005090
-140700.000000 0.004735
-140640.000000 -0.018631
-140580.000000 0.002994
-140520.000000 0.000611
-140460.000000 0.006217
-140400.000000 0.002815
-140340.000000 -0.003598
-140280.000000 0.019979
-140220.000000 0.012547
-140160.000000 0.006104
-140100.000000 -0.015348
-140040.000000 -0.014811
-139980.000000 -0.005284
-139920.000000 -0.000768
-139860.000000 -0.007262
-139800.000000 -0.001768
-139740.000000 0.011717
-139680.000000 0.012181
-139620.000000 -0.006357
-139560.000000 -0.011906
-139500.000000 0.005533
-139440.000000 0.024962
-139380.000000 0.006379
-139320.000000 -0.039214
-139260.000000 0.004181
-139200.000000 0.004565
-139140.000000 0.031937
-139080.000000 0.039299
-139020.000000 0.003649
-138960.000000 -0.014011
-138900.000000 0.008317
-138840.000000 0.034635
-138780.000000 0.026964
-138720.000000 -0.067738
-138660.000000 -0.014450
-138600.000000 -0.010171
-138540.000000 0.016097
-138480.000000 0.035356
-138420.000000 -0.003394
-138360.000000 -0.020154
-138300.000000 0.022078
-138240.000000 0.014302
-138180.000000 0.024517
-138120.000000 -0.027275
-138060.000000 -0.018076
-138000.000000 0.016117
-137940.000000 -0.004698
-137880.000000 0.004480
-137820.000000 -0.016349
-137760.000000 0.008816
-137700.000000 0.013975
-137640.000000 0.003128
-137580.000000 -0.003725
-137520.000000 -0.018584
-137460.000000 0.020552
-137400.000000 -0.002318
-137340.000000 -0.019194
-137280.000000 -0.002075
-137220.000000 -0.001961
-137160.000000 0.013148
-137100.000000 0.029251
-137040.000000 0.052349
-136980.000000 -0.056558
-136920.000000 -0.041470
-136860.000000 0.005612
-136800.000000 0.006689
-136740.000000 0.022760
-136680.000000 -0.052174
-136620.000000 -0.028131
-136560.000000 0.005927
-136500.000000 0.027979
-136440.000000 -0.003975
-136380.000000 -0.037934
-136320.000000 0.026102
-136260.000000 0.039131
-136200.000000 0.005156
-136140.000000 -0.004826
-136080.000000 -0.014814
-136020.000000 0.045193
-135960.000000 0.013193
-135900.000000 -0.001812
-135840.000000 -0.006824
-135780.000000 0.025158
-135720.000000 0.041133
-135660.000000 -0.007898
-135600.000000 -0.007935
-135540.000000 -0.011979
-135480.000000 0.028970
-135420.000000 0.006944
-135360.000000 -0.023119
-135300.000000 -0.016188
-135240.000000 -0.003266
-135180.000000 0.015650
-135120.000000 -0.015442
-135060.000000 -0.024542
-135000.000000 -0.001649
-134940.000000 0.002236
-134880.000000 0.005114
-134820.000000 -0.017016
-134760.000000 -0.018153
-134700.000000 0.004702
-134640.000000 0.001608
-134580.000000 -0.003550
-134520.000000 -0.022717
-134460.000000 0.002109
-134400.000000 0.015927
-134340.000000 0.010738
-134280.000000 -0.003460
-134220.000000 -0.021666
-134160.000000 0.003121
-134100.000000 -0.001100
-134040.000000 -0.008330
-133980.000000 -0.012567
-133920.000000 -0.010812
-133860.000000 0.017935
-133800.000000 -0.004326
-133740.000000 -0.007595
-133680.000000 0.007128
-133620.000000 0.042843
-133560.000000 0.062550
-133500.000000 0.061250
-133440.000000 -0.105057
-133380.000000 -0.050371
-133320.000000 0.019309
-133260.000000 0.081982
-133200.000000 0.040650
-133140.000000 -0.087688
-133080.000000 -0.028031
-133020.000000 0.034621
-132960.000000 0.048269
-132900.000000 -0.018087
-132840.000000 -0.023447
-132780.000000 0.044190
-132720.000000 0.013823
-132660.000000 -0.033545
-132600.000000 -0.046916
-132540.000000 0.001713
-132480.000000 0.056340
-132420.000000 -0.014032
-132360.000000 -0.034405
-132300.000000 -0.033776
-132240.000000 0.025855
-132180.000000 0.023487
-132120.000000 -0.022877
-132060.000000 -0.029238
-132000.000000 -0.002595
-131940.000000 0.042053
-131880.000000 -0.004293
-131820.000000 -0.020634
-131760.000000 -0.014969
-131700.000000 0.029703
-131640.000000 0.025383
-131580.000000 -0.017930
-131520.000000 -0.021235
-131460.000000 0.000469
-131400.000000 0.026183
-131340.000000 0.029906
-131280.000000 -0.025360
-131220.000000 -0.014615
-131160.000000 0.010143
-131100.000000 0.012912
-131040.000000 -0.005305
-130980.000000 -0.024508
-130920.000000 0.001303
-130860.000000 0.023128
-130800.000000 0.013970
-130740.000000 -0.021173
-130680.000000 -0.102300
-130620.000000 -0.002410
-130560.000000 0.012497
-130500.000000 -0.007579
-130440.000000 -0.029638
-130380.000000 0.000320
-130320.000000 0.015295
-130260.000000 0.001288
-130200.000000 -0.020702
-130140.000000 -0.016675
-130080.000000 0.014369
-130020.000000 0.017430
-129960.000000 -0.000492
-129900.000000 -0.012397
-129840.000000 0.013715
-129780.000000 0.022842
-129720.000000 0.010986
-129660.000000 -0.010854
-129600.000000 -0.006678
-129540.000000 0.021514
-129480.000000 0.017721
-129420.000000 -0.008056
-129360.000000 -0.008818
-129300.000000 0.008436
-129240.000000 0.016705
-129180.000000 0.004990
-129120.000000 -0.014709
-129060.000000 -0.004393
-129000.000000 0.012902
-128940.000000 0.007250
-128880.000000 -0.017346
-128820.000000 -0.018965
-128760.000000 0.004432
-128700.000000 0.021802
-128640.000000 0.009231
-128580.000000 -0.007324
-128520.000000 -0.001862
-128460.000000 0.021662
-128400.000000 0.013157
-128340.000000 -0.002331
-128280.000000 0.003197
-128220.000000 0.014741
-128160.000000 0.018303
-128100.000000 -0.007119
-128040.000000 -0.000524
-127980.000000 0.006088
-127920.000000 0.028718
-127860.000000 0.004365
-127800.000000 -0.005970
-127740.000000 -0.003288
-127680.000000 0.005413
-127620.000000 0.003132
-127560.000000 -0.013131
-127500.000000 -0.007374
-127440.000000 -0.002599
-127380.000000 0.011195
-127320.000000 -0.009991
-127260.000000 -0.012158
-127200.000000 0.006695
-127140.000000 0.012567
-127080.000000 0.008459
-127020.000000 0.021370
-126960.000000 -0.010699
-126900.000000 0.001252
-126840.000000 0.003222
-126780.000000 0.005211
-126720.000000 -0.005781
-126660.000000 0.011245
-126600.000000 0.008291
-126540.000000 0.002355
-126480.000000 -0.247562
-126420.000000 -0.002461
-126360.000000 0.005659
-126300.000000 -0.000203
-126240.000000 -0.001047
-126180.000000 -0.006873
-126120.000000 0.007319
-126060.000000 0.007529
-126000.000000 -0.005244
-125940.000000 -0.005998
-125880.000000 -0.007735
-125820.000000 0.005546
-125760.000000 -0.004156
-125700.000000 -0.015840
-125640.000000 -0.084507
-125580.000000 -0.016157
-125520.000000 -0.009784
-125460.000000 -0.017392
-125400.000000 -0.013990
-125340.000000 -0.014572
-125280.000000 -0.001129
-125220.000000 -0.006678
-125160.000000 -0.006210
-125100.000000 -0.001725
-125040.000000 0.005776
-124980.000000 0.007293
-124920.000000 -0.003173
-124860.000000 -0.003623
-124800.000000 0.001950
-124740.000000 0.013532
-124680.000000 0.007130
-124620.000000 0.001745
-124560.000000 -0.003625
-124500.000000 0.008022
-124440.000000 0.002685
-124380.000000 -0.004637
-124320.000000 -0.005943
-124260.000000 0.000767
-124200.000000 0.006492
-124140.000000 -0.006767
-124080.000000 -0.010010
-124020.000000 -0.010239
-123960.000000 0.005548
-123900.000000 0.004351
-123840.000000 -0.005832
-123780.000000 -0.001000
-123720.000000 0.003846
-123660.000000 0.011708
-123600.000000 0.008584
-123540.000000 0.000474
-123480.000000 0.013379
-123420.000000 0.004298
-123360.000000 0.023230
-123300.000000 -0.028823
-123240.000000 0.025139
-123180.000000 -0.003886
-123120.000000 0.027103
-123060.000000 0.028106
-123000.000000 -0.007877
-122940.000000 0.014149
-122880.000000 -0.006807
-122820.000000 0.030252
-122760.000000 -0.004676
-122700.000000 -0.013591
-122640.000000 -0.003491
-122580.000000 -0.006378
-122520.000000 0.005749
-122460.000000 -0.014111
-122400.000000 -0.011957
-122340.000000 -0.004791
-122280.000000 -0.011611
-122220.000000 0.005582
-122160.000000 -0.024213
-122100.000000 0.016005
-122040.000000 -0.007765
-121980.000000 0.003478
-121920.000000 -0.002267
-121860.000000 -0.005000
-121800.000000 0.014279
-121740.000000 -0.004429
-121680.000000 0.000874
-121620.000000 -0.001810
-121560.000000 0.016519
-121500.000000 0.010860
-121440.000000 0.007213
-121380.000000 0.055579
-121320.000000 0.019958
-121260.000000 0.015350
-121200.000000 0.010755
-121140.000000 0.032172
-121080.000000 -0.015397
-121020.000000 -0.016953
-120960.000000 -0.079496
-120900.000000 -0.036026
-120840.000000 -0.042542
-120780.000000 -0.023045
-120720.000000 0.010465
-120660.000000 -0.002012
-120600.000000 -0.012475
-120540.000000 -0.046924
-120480.000000 -0.028359
-120420.000000 0.017219
-120360.000000 -0.032188
-120300.000000 0.003399
-120240.000000 -0.007978
-120180.000000 0.025660
-120120.000000 0.039313
-120060.000000 -0.009019
-120000.000000 0.000664
-119940.000000 0.023364
-119880.000000 0.051079
-119820.000000 -0.013200
-119760.000000 -0.002452
-119700.000000 -0.012686
-119640.000000 0.030095
-119580.000000 0.000893
-119520.000000 -0.030292
-119460.000000 -0.041461
-119400.000000 -0.007612
-119340.000000 0.008253
-119280.000000 -0.018865
-119220.000000 -0.035965
-119160.000000 -0.016049
-119100.000000 -0.008116
-119040.000000 -0.010166
-118980.000000 -0.016198
-118920.000000 -0.026214
-118860.000000 0.009787
-118800.000000 0.018805
-118740.000000 0.006840
-118680.000000 -0.011144
-118620.000000 0.014920
-118560.000000 0.006001
-118500.000000 0.016098
-118440.000000 -0.008789
-118380.000000 -0.011660
-118320.000000 0.010485
-118260.000000 0.011646
-118200.000000 -0.010178
-118140.000000 -0.010985
-118080.000000 -0.003778
-118020.000000 0.009445
-117960.000000 -0.001317
-117900.000000 -0.010063
-117840.000000 -0.006796
-117780.000000 0.020487
-117720.000000 0.017784
-117660.000000 -0.000905
-117600.000000 -0.000581
-117540.000000 0.004758
-117480.000000 0.027109
-117420.000000 0.002473
-117360.000000 0.007849
-117300.000000 0.005238
-117240.000000 0.020638
-117180.000000 0.018049
-117120.000000 0.005471
-117060.000000 0.003903
-117000.000000 0.015346
-116940.000000 0.018799
-116880.000000 -0.006739
-116820.000000 -0.004268
-116760.000000 0.005212
-116700.000000 0.008701
-116640.000000 0.009198
-116580.000000 -0.015297
-116520.000000 -0.003783
-116460.000000 0.011738
-116400.000000 0.017266
-116340.000000 0.007803
-116280.000000 -0.004654
-116220.000000 0.012897
-116160.000000 -0.003545
-116100.000000 0.010020
-116040.000000 -0.017409
-115980.000000 -0.000831
-115920.000000 0.013753
-115860.000000 0.023344
-115800.000000 0.006940
-115740.000000 0.006543
-115680.000000 0.016150
-115620.000000 0.013763
-115560.000000 0.011381
-115500.000000 -0.002997
-115440.000000 -0.006371
-115380.000000 0.014259
-115320.000000 0.009893
-115260.000000 -0.000471
-115200.000000 -0.000832
-115140.000000 -0.000191
-115080.000000 0.002452
-115020.000000 -0.012903
-114960.000000 -0.016257
-114900.000000 -0.018610
-114840.000000 -0.001962
-114780.000000 -0.009313
-114720.000000 -0.017712
-114660.000000 -0.020064
-114600.000000 -0.009416
-114540.000000 -0.003768
-114480.000000 -0.002120
-114420.000000 -0.005472
-114360.000000 -0.004825
-114300.000000 0.004822
-114240.000000 -0.002531
-114180.000000 -0.002951
-114120.000000 -0.006308
-114060.000000 0.004334
-114000.000000 -0.002025
-113940.000000 -0.006385
-113880.000000 -0.012746
-113820.000000 -0.014108
-113760.000000 -0.005472
-113700.000000 -0.010837
-113640.000000 -0.018203
-113580.000000 -0.019572
-113520.000000 -0.016860
-113460.000000 -0.014231
-113400.000000 -0.021606
-113340.000000 -0.017982
-113280.000000 -0.018362
-113220.000000 -0.009745
-113160.000000 -0.000132
-113100.000000 -0.010522
-113040.000000 -0.011916
-112980.000000 0.004686
-112920.000000 0.015283
-112860.000000 -0.011124
-112800.000000 -0.020536
-112740.000000 0.021047
-112680.000000 0.038625
-112620.000000 -0.064803
-112560.000000 -0.023237
-112500.000000 -0.044677
-112440.000000 0.008877
-112380.000000 0.109424
-112320.000000 0.021963
-112260.000000 -0.038504
-112200.000000 0.006021
-112140.000000 0.021539
-112080.000000 0.058109
-112020.000000 -0.036393
-111960.000000 -0.038902
-111900.000000 0.019580
-111840.000000 0.022054
-111780.000000 0.008521
-111720.000000 -0.041021
-111660.000000 0.010429
-111600.000000 0.027872
-111540.000000 0.037308
-111480.000000 -0.009264
-111420.000000 -0.004842
-111360.000000 0.044574
-111300.000000 0.024984
-111240.000000 -0.010611
-111180.000000 -0.012211
-111120.000000 -0.020817
-111060.000000 0.032573
-111000.000000 0.010958
-110940.000000 -0.016661
-110880.000000 -0.024284
-110820.000000 0.007089
-110760.000000 0.022458
-110700.000000 -0.023176
-110640.000000 -0.009814
-110580.000000 -0.008456
-110520.000000 0.031899
-110460.000000 0.020251
-110400.000000 -0.005400
-110340.000000 -0.012054
-110280.000000 0.026289
-110220.000000 0.039629
-110160.000000 0.009966
-110100.000000 -0.006699
-110040.000000 0.012632
-109980.000000 0.039961
-109920.000000 0.033286
-109860.000000 0.004609
-109800.000000 -0.003072
-109740.000000 0.028244
-109680.000000 0.034557
-109620.000000 0.004867
-109560.000000 -0.014827
-109500.000000 0.005475
-109440.000000 0.028774
-109380.000000 0.020069
-109320.000000 -0.017641
-109260.000000 -0.019354
-109200.000000 0.015929
-109140.000000 0.029207
-109080.000000 0.004481
-109020.000000 -0.021249
-108960.000000 0.006016
-108900.000000 0.030277
-108840.000000 0.014533
-108780.000000 -0.011215
-108720.000000 -0.008968
-108660.000000 0.022274
-108600.000000 0.033512
-108540.000000 -0.000255
-108480.000000 -0.015026
-108420.000000 0.008197
-108360.000000 0.033416
-108300.000000 0.013630
-108240.000000 -0.017162
-108180.000000 -0.018958
-108120.000000 0.006240
-108060.000000 0.019433
-108000.000000 -0.008381
-107940.000000 -0.019200
-107880.000000 -0.002026
-107820.000000 0.014142
-107760.000000 -0.009697
-107700.000000 -0.035544
-107640.000000 -0.025398
-107580.000000 0.000739
-107520.000000 0.005869
-107460.000000 -0.011011
-107400.000000 -0.009899
-107340.000000 0.030203
-107280.000000 0.025295
-107220.000000 0.010376
-107160.000000 -0.001602
-107100.000000 0.080455
-107040.000000 0.013502
-106980.000000 -0.099464
-106920.000000 -0.054442
-106860.000000 -0.024432
-106800.000000 0.023564
-106740.000000 0.001547
-106680.000000 -0.038485
-106620.000000 -0.024531
-106560.000000 -0.014592
-106500.000000 0.009331
-106440.000000 -0.026761
-106380.000000 -0.048870
-106320.000000 -0.015995
-106260.000000 0.029862
-106200.000000 0.028703
-106140.000000 -0.037474
-106080.000000 -0.029668
-106020.000000 0.007120
-105960.000000 0.042890
-105900.000000 -0.002357
-105840.000000 -0.017623
-105780.000000 -0.003905
-105720.000000 0.040795
-105660.000000 0.009477
-105600.000000 -0.025857
-105540.000000 -0.022208
-105480.000000 0.016424
-105420.000000 0.017040
-105360.000000 -0.010360
-105300.000000 -0.042776
-105240.000000 -0.022208
-105180.000000 0.013345
-105120.000000 -0.004117
-105060.000000 -0.026595
-105000.000000 -0.048087
-104940.000000 -0.014594
-104880.000000 -0.011116
-104820.000000 -0.017626
-104760.000000 -0.036179
-104700.000000 -0.019748
-104640.000000 -0.006332
-104580.000000 0.003068
-104520.000000 -0.024547
-104460.000000 -0.027179
-104400.000000 0.002173
-104340.000000 0.025530
-104280.000000 0.014847
-104220.000000 -0.008852
-104160.000000 -0.008569
-104100.000000 0.017697
-104040.000000 0.013945
-103980.000000 -0.001824
-103920.000000 0.000389
-103860.000000 0.013584
-103800.000000 0.028761
-103740.000000 0.013920
-103680.000000 -0.002940
-103620.000000 -0.003817
-103560.000000 0.025287
-103500.000000 0.020373
-103440.000000 -0.008558
-103380.000000 -0.011508
-103320.000000 -0.001475
-103260.000000 0.024541
-103200.000000 0.005539
-103140.000000 -0.017480
-103080.000000 -0.012517
-103020.000000 0.014430
-102960.000000 0.009361
-102900.000000 -0.002725
-102840.000000 -0.010828
-102780.000000 0.004054
-102720.000000 0.022920
-102660.000000 0.005770
-102600.000000 -0.016395
-102540.000000 0.003424
-102480.000000 0.018229
-102420.000000 0.015018
-102360.000000 -0.004207
-102300.000000 -0.008448
-102240.000000 0.012297
-102180.000000 0.024027
-102120.000000 0.009743
-102060.000000 -0.018556
-102000.000000 -0.005870
-101940.000000 0.011802
-101880.000000 0.008460
-101820.000000 -0.015897
-101760.000000 -0.020267
-101700.000000 -0.002652
-101640.000000 0.008949
-101580.000000 -0.006464
-101520.000000 -0.022891
-101460.000000 -0.011331
-101400.000000 0.011215
-101340.000000 0.003748
-101280.000000 -0.006733
-101220.000000 -0.013226
-101160.000000 0.003267
-101100.000000 0.009747
-101040.000000 -0.002785
-100980.000000 -0.014329
-100920.000000 -0.004886
-100860.000000 0.014544
-100800.000000 0.005963
-100740.000000 -0.007631
-100680.000000 -0.009237
-100620.000000 0.006144
-100560.000000 0.012514
-100500.000000 -0.002129
-100440.000000 -0.010784
-100380.000000 -0.003452
-100320.000000 0.006868
-100260.000000 0.004175
-100200.000000 -0.012531
-100140.000000 -0.013251
-100080.000000 0.002016
-100020.000000 0.007270
-99960.000000 -0.004490
-99900.000000 -0.009264
-99840.000000 -0.006052
-99780.000000 0.012145
-99720.000000 0.010328
-99660.000000 0.000497
-99600.000000 0.000650
-99540.000000 0.010788
-99480.000000 0.012911
-99360.000000 -0.005889
-99300.000000 -0.000813
-99240.000000 0.011249
-99180.000000 0.008294
-99120.000000 -0.007676
-99060.000000 -0.004662
-99000.000000 0.010336
-98940.000000 0.015318
-98880.000000 0.003284
-98820.000000 -0.013766
-98760.000000 -0.014828
-98700.000000 -0.008910
-98640.000000 -0.004016
-98580.000000 -0.014133
-98520.000000 -0.011267
-98460.000000 -0.003426
-98400.000000 0.000406
-98340.000000 -0.000780
-98280.000000 -0.002983
-98220.000000 0.004796
-98160.000000 0.010557
-98100.000000 0.008299
-98040.000000 -0.002976
-97980.000000 -0.004270
-97920.000000 0.006417
-97860.000000 0.010086
-97800.000000 0.007735
-97740.000000 0.003365
-97680.000000 0.007976
-97620.000000 0.015567
-97560.000000 0.016139
-97500.000000 0.010691
-97440.000000 0.006223
-97380.000000 0.011735
-97320.000000 0.006255
-97260.000000 -0.002270
-97200.000000 -0.006814
-97140.000000 -0.003377
-97080.000000 0.001040
-97020.000000 -0.000562
-96960.000000 -0.004183
-96900.000000 -0.004824
-96840.000000 0.003516
-96780.000000 -0.001164
-96720.000000 -0.003863
-96660.000000 -0.008581
-96600.000000 -0.007319
-96540.000000 -0.003077
-96480.000000 -0.011853
-96420.000000 -0.016649
-96360.000000 -0.019463
-96300.000000 -0.013296
-96240.000000 -0.010148
-96180.000000 -0.015017
-96120.000000 -0.008905
-96060.000000 -0.005809
-96000.000000 0.002270
-95940.000000 -0.001668
-95880.000000 -0.004621
-95820.000000 -0.002590
-95760.000000 -0.000574
-95700.000000 0.003428
-95640.000000 -0.008584
-95580.000000 -0.006611
-95520.000000 -0.002651
-95460.000000 0.002295
-95400.000000 0.006228
-95340.000000 0.000148
-95280.000000 0.006055
-95220.000000 0.008950
-95160.000000 0.008831
-95100.000000 0.002701
-95040.000000 -0.009442
-94980.000000 -0.004597
-94920.000000 -0.008764
-94860.000000 -0.009943
-94800.000000 -0.011134
-94740.000000 -0.013337
-94680.000000 -0.006552
-94620.000000 -0.005778
-94560.000000 -0.007015
-94500.000000 -0.006306
-94440.000000 -0.033563
-94380.000000 -0.005831
-94320.000000 -0.003108
-94260.000000 -0.007395
-94200.000000 -0.006691
-94140.000000 -0.005996
-94080.000000 0.000672
-94020.000000 -0.000645
-93960.000000 0.001031
-93900.000000 0.004699
-93840.000000 0.007361
-93780.000000 0.011017
-93720.000000 0.005666
-93660.000000 0.007310
-93600.000000 0.008947
-93540.000000 0.006579
-93480.000000 0.004205
-93420.000000 0.000826
-93360.000000 0.008441
-93300.000000 0.005050
-93240.000000 0.003655
-93180.000000 0.001255
-93120.000000 0.015850
-93060.000000 -0.010559
-93000.000000 -0.028972
-92940.000000 0.003612
-92880.000000 -0.017808
-92820.000000 0.008770
-92760.000000 -0.023654
-92700.000000 -0.017080
-92640.000000 -0.005507
-92580.000000 0.005065
-92520.000000 0.007637
-92460.000000 -0.012792
-92400.000000 0.000780
-92340.000000 0.006352
-92280.000000 0.002925
-92220.000000 0.009498
-92160.000000 -0.003927
-92100.000000 0.014650
-92040.000000 0.009228
-91980.000000 0.007808
-91920.000000 0.014391
-91860.000000 0.008976
-91800.000000 0.024565
-91740.000000 0.011157
-91680.000000 0.017753
-91620.000000 0.009354
-91560.000000 0.011961
-91500.000000 0.016573
-91440.000000 0.036191
-91380.000000 0.040816
-91320.000000 0.006449
-91260.000000 0.003090
-91200.000000 -0.014261
-91140.000000 0.034399
-91080.000000 0.078068
-91020.000000 0.018748
-90960.000000 -0.034560
-90900.000000 -0.117856
-90840.000000 -0.079140
-90780.000000 -0.017411
-90720.000000 -0.029668
-90660.000000 0.001088
-90600.000000 -0.014143
-90540.000000 0.017641
-90480.000000 -0.018561
-90420.000000 -0.024749
-90360.000000 0.018078
-90300.000000 0.010919
-90240.000000 0.024774
-90180.000000 -0.002356
-90120.000000 -0.004471
-90060.000000 0.004428
-90000.000000 0.003342
-89940.000000 0.041270
-89880.000000 0.014214
-89820.000000 0.025172
-89760.000000 -0.019855
-89700.000000 0.000132
-89640.000000 -0.003866
-89580.000000 -0.012849
-89520.000000 -0.007817
-89460.000000 -0.003770
-89400.000000 0.013291
-89340.000000 -0.012633
-89280.000000 -0.010543
-89220.000000 -0.010438
-89160.000000 0.006682
-89100.000000 0.013816
-89040.000000 0.002965
-88980.000000 0.002128
-88920.000000 0.005306
-88860.000000 -0.004502
-88800.000000 0.005705
-88740.000000 0.007926
-88680.000000 0.030163
-88620.000000 0.016414
-88560.000000 0.022680
-88500.000000 0.008961
-88440.000000 0.013257
-88380.000000 0.006568
-88320.000000 -0.002106
-88260.000000 0.000235
-88200.000000 0.001590
-88140.000000 -0.002040
-88080.000000 -0.006656
-88020.000000 -0.010257
-87960.000000 -0.012845
-87900.000000 -0.007419
-87840.000000 -0.013979
-87780.000000 -0.029526
-87720.000000 -0.010060
-87660.000000 -0.007581
-87600.000000 -0.007090
-87540.000000 -0.017586
-87480.000000 -0.010071
-87420.000000 0.004456
-87360.000000 -0.004006
-87300.000000 -0.006456
-87240.000000 -0.008895
-87180.000000 0.002677
-87120.000000 0.007261
-87060.000000 0.007856
-87000.000000 0.009463
-86940.000000 0.022081
-86880.000000 0.046711
-86820.000000 0.031352
-86760.000000 0.014006
-86700.000000 0.007671
-86640.000000 -0.005651
-86580.000000 0.046039
-86520.000000 0.063741
-86460.000000 -0.007545
-86400.000000 -0.059818
-86340.000000 -0.123079
-86280.000000 -0.027327
-86220.000000 -0.036563
-86160.000000 0.001213
-86100.000000 -0.018999
-86040.000000 -0.011198
-85980.000000 -0.011385
-85920.000000 -0.036561
-85860.000000 -0.007724
-85800.000000 0.005125
-85740.000000 0.016986
-85680.000000 0.032860
-85620.000000 0.006746
-85560.000000 0.020644
-85500.000000 0.003555
-85440.000000 0.023479
-85380.000000 0.034416
-85320.000000 0.037368
-85260.000000 0.035334
-85200.000000 0.009314
-85140.000000 0.030310
-85080.000000 -0.001678
-85020.000000 0.013351
-84960.000000 0.003397
-84900.000000 0.016460
-84840.000000 -0.003459
-84780.000000 -0.005359
-84720.000000 -0.014241
-84660.000000 -0.007104
-84600.000000 -0.004947
-84540.000000 -0.009772
-84480.000000 -0.020577
-84420.000000 -0.009363
-84360.000000 -0.023129
-84300.000000 -0.016875
-84240.000000 -0.016602
-84180.000000 -0.000309
-84120.000000 0.002004
-84060.000000 0.000336
-84000.000000 -0.001311
-83940.000000 -0.000939
-83880.000000 0.007454
-83820.000000 -0.007134
-83760.000000 -0.000701
-83700.000000 0.007751
-83640.000000 0.013224
-83580.000000 0.007717
-83520.000000 -0.003769
-83460.000000 -0.008236
-83400.000000 -0.005682
-83340.000000 -0.005131
-83280.000000 -0.011539
-83220.000000 -0.007926
-83160.000000 0.004679
-83100.000000 -0.003669
-83040.000000 -0.010997
-82980.000000 -0.019304
-82920.000000 -0.006591
-82860.000000 0.000142
-82800.000000 -0.002072
-82740.000000 -0.002298
-82680.000000 -0.005505
-82620.000000 0.009309
-82560.000000 0.006141
-82500.000000 0.008994
-82440.000000 0.003866
-82380.000000 0.011757
-82320.000000 0.002668
-82260.000000 0.000599
-82200.000000 0.005549
-82140.000000 0.009518
-82080.000000 0.010506
-82020.000000 0.001514
-81960.000000 -0.003459
-81900.000000 0.000587
-81840.000000 0.004653
-81780.000000 0.006737
-81720.000000 0.002840
-81660.000000 0.007963
-81600.000000 0.006104
-81540.000000 0.007263
-81480.000000 -0.002558
-81420.000000 -0.002361
-81360.000000 0.003855
-81300.000000 0.006089
-81240.000000 0.009342
-81180.000000 0.011613
-81120.000000 0.015903
-81060.000000 0.015211
-81000.000000 0.011537
-80940.000000 0.005882
-80880.000000 -0.000756
-80820.000000 0.003625
-80760.000000 0.001024
-80700.000000 0.003441
-80640.000000 -0.000124
-80580.000000 0.002330
-80520.000000 -0.002199
-80460.000000 -0.003710
-80400.000000 -0.002202
-80340.000000 -0.004675
-80280.000000 -0.003131
-80220.000000 -0.010567
-80160.000000 -0.014985
-80100.000000 -0.020383
-80040.000000 -0.016762
-79980.000000 -0.012122
-79920.000000 -0.003462
-79860.000000 0.000218
-79800.000000 -0.001082
-79740.000000 0.006639
-79680.000000 0.006381
-79620.000000 0.011144
-79560.000000 0.008928
-79500.000000 0.005734
-79440.000000 0.002561
-79380.000000 0.001411
-79320.000000 0.006283
-79260.000000 0.007177
-79200.000000 0.012087
-79140.000000 0.008024
-79080.000000 0.003984
-79020.000000 -0.001033
-78960.000000 -0.004027
-78900.000000 -0.008998
-78840.000000 -0.009946
-78780.000000 -0.013888
-78720.000000 -0.017791
-78660.000000 -0.019671
-78600.000000 -0.025527
-78540.000000 -0.026360
-78480.000000 -0.024169
-78420.000000 -0.018956
-78360.000000 -0.010720
-78300.000000 -0.007462
-78240.000000 -0.004180
-78180.000000 -0.005877
-78120.000000 -0.004552
-78060.000000 -0.007206
-78000.000000 -0.005838
-77940.000000 -0.002449
-77880.000000 0.001959
-77820.000000 0.007388
-77760.000000 0.009837
-77700.000000 0.007305
-77640.000000 0.005792
-77580.000000 0.006297
-77520.000000 0.005821
-77460.000000 0.005362
-77400.000000 0.008921
-77340.000000 0.007497
-77280.000000 0.005089
-77220.000000 -0.002301
-77160.000000 -0.007676
-77100.000000 -0.009034
-77040.000000 -0.007376
-76980.000000 -0.005703
-76920.000000 -0.005014
-76860.000000 0.004691
-76800.000000 0.007410
-76740.000000 0.014145
-76680.000000 0.006895
-76620.000000 0.009660
-76560.000000 0.006440
-76500.000000 0.016234
-76440.000000 0.020042
-76380.000000 0.020866
-76320.000000 0.018703
-76260.000000 0.015555
-76200.000000 0.013421
-76140.000000 0.007301
-76080.000000 0.004196
-76020.000000 0.004104
-75960.000000 0.008027
-75900.000000 0.005963
-75840.000000 -0.003086
-75780.000000 -0.009121
-75720.000000 -0.002143
-75660.000000 0.006850
-75600.000000 -0.005144
-75540.000000 -0.013123
-75480.000000 0.004911
-75420.000000 0.016958
-75360.000000 0.023019
-75300.000000 0.005093
-75240.000000 -0.010820
-75180.000000 -0.049719
-75120.000000 0.003394
-75060.000000 -0.002480
-75000.000000 0.014658
-74940.000000 0.021809
-74880.000000 0.026971
-74820.000000 0.034144
-74760.000000 -0.007672
-74700.000000 -0.004479
-74640.000000 -0.016284
-74580.000000 -0.001074
-74520.000000 -0.015855
-74460.000000 -0.030626
-74400.000000 -0.012408
-74340.000000 -0.013162
-74280.000000 -0.010908
-74220.000000 -0.007643
-74160.000000 -0.017370
-74100.000000 0.002877
-74040.000000 -0.001834
-73980.000000 0.000465
-73920.000000 -0.004227
-73860.000000 0.008091
-73800.000000 0.004418
-73740.000000 -0.004246
-73680.000000 0.004100
-73620.000000 -0.004546
-73560.000000 0.003818
-73500.000000 -0.001810
-73440.000000 -0.005429
-73380.000000 -0.005039
-73320.000000 -0.007641
-73260.000000 -0.015235
-73200.000000 -0.024821
-73140.000000 -0.023399
-73080.000000 -0.018969
-73020.000000 -0.030532
-72960.000000 -0.032087
-72900.000000 -0.035635
-72840.000000 -0.021231
-72780.000000 -0.013764
-72720.000000 -0.020291
-72660.000000 -0.023811
-72600.000000 -0.011325
-72540.000000 -0.000832
-72480.000000 0.003667
-72420.000000 0.005172
-72360.000000 0.006683
-72300.000000 0.009200
-72240.000000 0.012723
-72180.000000 0.003252
-72120.000000 0.004787
-72060.000000 0.015328
-72000.000000 0.016874
-71940.000000 0.015426
-71880.000000 0.006984
-71820.000000 0.004547
-71760.000000 0.007115
-71700.000000 0.007688
-71640.000000 0.002266
-71580.000000 -0.004150
-71520.000000 -0.007562
-71460.000000 -0.009969
-71400.000000 -0.010371
-71340.000000 -0.011768
-71280.000000 -0.010162
-71220.000000 -0.005545
-71160.000000 -0.001923
-71100.000000 -0.003296
-71040.000000 -0.002664
-70980.000000 0.000974
-70920.000000 0.004616
-70860.000000 0.006264
-70800.000000 0.002916
-70740.000000 -0.000426
-70680.000000 0.001237
-70620.000000 0.000905
-70560.000000 -0.001423
-70500.000000 0.000255
-70440.000000 0.006937
-70380.000000 0.005625
-70320.000000 0.004317
-70260.000000 0.010015
-70200.000000 -0.004283
-70080.000000 -0.000861
-70020.000000 0.015858
-69960.000000 0.005583
-69900.000000 -0.036686
-69840.000000 0.000050
-69780.000000 -0.018206
-69720.000000 0.020543
-69660.000000 0.035299
-69600.000000 0.003061
-69540.000000 0.004830
-69480.000000 0.018606
-69420.000000 0.029389
-69360.000000 0.037178
-69300.000000 -0.007025
-69240.000000 0.010780
-69180.000000 0.010591
-69120.000000 0.010410
-69060.000000 0.008236
-69000.000000 -0.009930
-68940.000000 0.019910
-68880.000000 0.011757
-68820.000000 0.022611
-68760.000000 -0.000529
-68700.000000 0.012337
-68640.000000 0.016209
-68580.000000 0.004086
-68520.000000 -0.003033
-68460.000000 -0.009146
-68400.000000 -0.006256
-68340.000000 0.005637
-68280.000000 -0.009466
-68220.000000 -0.006566
-68160.000000 -0.006665
-68100.000000 0.009239
-68040.000000 0.005145
-67980.000000 -0.004947
-67920.000000 0.005962
-67860.000000 0.000872
-67800.000000 0.015783
-67740.000000 -0.003305
-67680.000000 -0.012392
-67620.000000 -0.018479
-67560.000000 -0.007566
-67500.000000 -0.004653
-67440.000000 -0.016741
-67380.000000 -0.001830
-67320.000000 0.012080
-67260.000000 -0.006013
-67200.000000 0.038892
-67140.000000 0.061794
-67080.000000 -0.078309
-67020.000000 -0.088415
-66960.000000 -0.008527
-66900.000000 0.000355
-66840.000000 0.026231
-66780.000000 -0.059901
-66720.000000 -0.048040
-66660.000000 -0.005187
-66540.000000 0.006489
-66480.000000 -0.039688
-66420.000000 0.007124
-66360.000000 0.048924
-66300.000000 0.017711
-66240.000000 -0.002514
-66180.000000 -0.022754
-66120.000000 -0.002007
-66060.000000 0.015725
-66000.000000 -0.007559
-65940.000000 -0.008858
-65880.000000 -0.055173
-65820.000000 0.019495
-65760.000000 -0.031854
-65700.000000 0.014779
-65640.000000 0.023395
-65580.000000 -0.013006
-65520.000000 -0.004427
-65460.000000 -0.015865
-65400.000000 -0.017323
-65340.000000 -0.004800
-65280.000000 -0.021298
-65220.000000 -0.015816
-65160.000000 0.004645
-65100.000000 -0.036916
-65040.000000 -0.085499
-64980.000000 -0.022106
-64920.000000 -0.000736
-64860.000000 -0.004390
-64800.000000 0.050931
-64740.000000 0.019228
-64680.000000 -0.017501
-64620.000000 0.021745
-64560.000000 0.005965
-64500.000000 0.027159
-64440.000000 -0.012673
-64380.000000 -0.033532
-64320.000000 -0.003418
-64260.000000 -0.010331
-64200.000000 -0.011271
-64140.000000 -0.022238
-64080.000000 0.003767
-64020.000000 0.007744
-63960.000000 -0.007306
-63900.000000 0.002617
-63840.000000 -0.034488
-63780.000000 0.008380
-63720.000000 0.003221
-63660.000000 -0.000965
-63600.000000 -0.001177
-63540.000000 -0.020416
-63480.000000 0.002320
-63360.000000 0.003715
-63300.000000 -0.008624
-63240.000000 -0.011989
-63180.000000 -0.000377
-63120.000000 -0.011789
-63060.000000 -0.017224
-63000.000000 -0.029682
-62940.000000 -0.028163
-62880.000000 -0.005667
-62820.000000 -0.017192
-62760.000000 -0.012739
-62700.000000 -0.023307
-62640.000000 -0.007897
-62580.000000 0.009493
-62520.000000 -0.006137
-62460.000000 -0.002788
-62400.000000 -0.010458
-62340.000000 0.009852
-62280.000000 0.010143
-62220.000000 0.004454
-62160.000000 0.003704
-62100.000000 0.011935
-62040.000000 0.026149
-61980.000000 0.012344
-61920.000000 0.001522
-61860.000000 0.009684
-61800.000000 0.018828
-61740.000000 0.019956
-61680.000000 -0.003932
-61620.000000 -0.010836
-61560.000000 -0.001756
-61500.000000 0.002310
-61440.000000 -0.007639
-61380.000000 -0.022603
-61320.000000 -0.017580
-61260.000000 -0.001572
-61200.000000 -0.002577
-61140.000000 -0.019595
-61080.000000 -0.020626
-61020.000000 -0.005670
-60960.000000 -0.001727
-60900.000000 -0.010796
-60840.000000 -0.025877
-60780.000000 -0.017971
-60720.000000 -0.001077
-60660.000000 0.003805
-60600.000000 -0.013324
-60540.000000 -0.015466
-60420.000000 0.012296
-60360.000000 0.009120
-60300.000000 -0.003069
-60240.000000 0.005730
-60180.000000 0.016516
-60120.000000 0.022290
-60060.000000 0.008051
-60000.000000 0.002800
-59940.000000 0.015535
-59880.000000 0.022258
-59820.000000 0.014967
-59760.000000 0.006664
-59700.000000 0.011348
-59640.000000 0.021018
-59580.000000 0.019676
-59520.000000 0.009320
-59460.000000 0.001951
-59400.000000 0.014569
-59340.000000 0.019173
-59280.000000 0.006764
-59220.000000 0.001255
-59160.000000 -0.000267
-59100.000000 0.009286
-59040.000000 0.008824
-58980.000000 0.000348
-58920.000000 -0.004220
-58860.000000 0.005277
-58800.000000 0.015760
-58740.000000 0.010228
-58680.000000 0.004681
-58620.000000 0.006053
-58560.000000 0.011477
-58500.000000 0.014885
-58440.000000 0.008276
-58380.000000 0.004651
-58320.000000 0.006008
-58260.000000 0.010349
-58200.000000 0.009672
-58140.000000 0.001977
-58080.000000 0.005265
-58020.000000 0.008535
-57960.000000 0.006786
-57900.000000 0.003019
-57840.000000 -0.001766
-57780.000000 0.001431
-57720.000000 0.001609
-57660.000000 0.000768
-57600.000000 -0.009092
-57540.000000 -0.011972
-57480.000000 -0.008870
-57420.000000 -0.008789
-57360.000000 -0.007714
-57300.000000 -0.008668
-57240.000000 -0.005643
-57180.000000 -0.001639
-57120.000000 0.000344
-57060.000000 -0.001694
-57000.000000 -0.002754
-56940.000000 0.002163
-56880.000000 0.001058
-56820.000000 -0.004069
-56760.000000 -0.007219
-56700.000000 -0.010392
-56640.000000 -0.007587
-56580.000000 -0.005805
-56520.000000 -0.006046
-56460.000000 -0.007310
-56400.000000 0.000403
-56340.000000 0.002093
-56280.000000 0.000761
-56220.000000 -0.004595
-56160.000000 -0.004973
-56100.000000 -0.004375
-56040.000000 -0.005800
-55980.000000 -0.009248
-55920.000000 -0.014720
-55860.000000 -0.010214
-55800.000000 -0.007647
-55740.000000 -0.008189
-55680.000000 -0.008754
-55620.000000 -0.011343
-55560.000000 -0.004956
-55500.000000 -0.006592
-55440.000000 -0.006253
-55380.000000 -0.010938
-55320.000000 -0.011647
-55260.000000 -0.008380
-55200.000000 -0.011137
-55140.000000 -0.010919
-55080.000000 -0.012724
-55020.000000 -0.008555
-54960.000000 -0.002409
-54900.000000 -0.004288
-54840.000000 0.000808
-54780.000000 0.000879
-54720.000000 0.008926
-54660.000000 0.006947
-54600.000000 -0.000057
-54540.000000 -0.001087
-54480.000000 -0.001142
-54420.000000 0.002777
-54360.000000 0.000670
-54300.000000 0.000537
-54240.000000 -0.000621
-54180.000000 0.004195
-54120.000000 0.007985
-54060.000000 0.004750
-54000.000000 0.006490
-53940.000000 0.005205
-53880.000000 0.004896
-53820.000000 -0.000439
-53760.000000 -0.002797
-53700.000000 -0.001180
-53640.000000 0.002414
-53580.000000 0.004984
-53520.000000 -0.000470
-53460.000000 -0.002946
-53400.000000 -0.001446
-53340.000000 0.003031
-53280.000000 0.001485
-53220.000000 -0.004083
-53160.000000 -0.006673
-53100.000000 -0.007286
-53040.000000 -0.005921
-52980.000000 -0.004577
-52920.000000 -0.005256
-52860.000000 0.002044
-52800.000000 0.004322
-52740.000000 0.002579
-52680.000000 0.000815
-52560.000000 0.005225
-52500.000000 0.011400
-52440.000000 0.011554
-52380.000000 0.012688
-52320.000000 0.009803
-52260.000000 0.014899
-52200.000000 0.013976
-52140.000000 0.012034
-52080.000000 0.015074
-52020.000000 0.015096
-51960.000000 0.014106
-51900.000000 0.010094
-51840.000000 0.006066
-51780.000000 0.005022
-51720.000000 0.003964
-51660.000000 -0.003108
-51600.000000 -0.010194
-51540.000000 -0.016294
-51480.000000 -0.013402
-51420.000000 -0.011528
-51360.000000 -0.009665
-51300.000000 -0.007815
-51240.000000 -0.007976
-51180.000000 0.000851
-51120.000000 -0.001334
-51060.000000 -0.004529
-51000.000000 -0.005735
-50940.000000 -0.004952
-50880.000000 0.001821
-50820.000000 0.003583
-50760.000000 0.007334
-50700.000000 0.007075
-50640.000000 0.007806
-50580.000000 0.010525
-50520.000000 0.005234
-50460.000000 0.003933
-50400.000000 -0.000380
-50340.000000 0.001297
-50280.000000 -0.006036
-50220.000000 -0.011380
-50160.000000 -0.016734
-50100.000000 -0.018098
-50040.000000 -0.012472
-49980.000000 -0.012856
-49920.000000 -0.011250
-49860.000000 -0.013652
-49800.000000 -0.014064
-49740.000000 -0.012485
-49680.000000 -0.014913
-49620.000000 -0.010350
-49560.000000 -0.012795
-49500.000000 -0.009248
-49440.000000 -0.006708
-49380.000000 -0.007174
-49320.000000 -0.000648
-49260.000000 0.002873
-49200.000000 0.012388
-49140.000000 0.011898
-49080.000000 0.008404
-49020.000000 0.005905
-48960.000000 0.002402
-48900.000000 0.004896
-48840.000000 0.001387
-48780.000000 0.007874
-48720.000000 0.002359
-48660.000000 0.000842
-48600.000000 -0.000679
-48540.000000 -0.004201
-48480.000000 0.003274
-48420.000000 0.001748
-48360.000000 0.003219
-48300.000000 -0.005312
-48240.000000 -0.010845
-48180.000000 -0.004380
-48120.000000 -0.005916
-48060.000000 0.005546
-48000.000000 0.006006
-47940.000000 0.007465
-47880.000000 0.002922
-47820.000000 0.005378
-47760.000000 0.008832
-47700.000000 0.007285
-47640.000000 0.006738
-47580.000000 0.004189
-47520.000000 0.006640
-47460.000000 0.004090
-47400.000000 0.001539
-47340.000000 0.000988
-47280.000000 0.001437
-47220.000000 0.003885
-47160.000000 0.004333
-47100.000000 0.002780
-47040.000000 0.010227
-46980.000000 0.015674
-46920.000000 0.017120
-46860.000000 0.006565
-46800.000000 0.010010
-46740.000000 0.036455
-46680.000000 0.015900
-46620.000000 -0.026656
-46560.000000 -0.017212
-46500.000000 0.015232
-46440.000000 0.014675
-46380.000000 0.023119
-46320.000000 -0.003437
-46260.000000 0.008007
-46200.000000 0.004452
-46140.000000 0.002897
-46080.000000 -0.002656
-46020.000000 -0.012209
-45960.000000 0.007239
-45900.000000 -0.003311
-45840.000000 -0.002859
-45780.000000 -0.005406
-45720.000000 -0.004950
-45660.000000 0.002509
-45600.000000 -0.006029
-45540.000000 -0.006564
-45480.000000 0.001906
-45420.000000 -0.003621
-45360.000000 0.006858
-45300.000000 -0.031658
-45240.000000 -0.014168
-45180.000000 -0.006673
-45120.000000 -0.009170
-45060.000000 0.012339
-45000.000000 0.002856
-44940.000000 0.008381
-44880.000000 -0.019087
-44820.000000 -0.012546
-44760.000000 0.012003
-44700.000000 0.009560
-44640.000000 -0.004873
-44580.000000 0.030702
-44520.000000 -0.019713
-44460.000000 -0.136120
-44400.000000 -0.047517
-44340.000000 -0.049905
-44280.000000 0.011717
-44220.000000 0.028348
-44160.000000 0.007989
-44100.000000 -0.036360
-44040.000000 0.001301
-43980.000000 0.002972
-43920.000000 -0.019346
-43800.000000 -0.048950
-43740.000000 -0.014236
-43680.000000 0.004490
-43620.000000 -0.036772
-43560.000000 -0.043023
-43500.000000 -0.029262
-43440.000000 -0.025489
-43380.000000 0.013296
-43320.000000 -0.017906
-43260.000000 -0.002097
-43200.000000 -0.009276
-43140.000000 -0.000442
-43080.000000 -0.013597
-43020.000000 -0.004740
-42960.000000 0.009129
-42900.000000 -0.015991
-42840.000000 -0.020099
-42780.000000 -0.033196
-42720.000000 -0.018282
-42660.000000 0.007643
-42600.000000 0.005579
-42540.000000 -0.001475
-42480.000000 -0.019518
-42420.000000 -0.004550
-42360.000000 0.002428
-42300.000000 -0.014585
-42240.000000 0.006413
-42180.000000 -0.003579
-42120.000000 0.008439
-42060.000000 0.003467
-42000.000000 -0.005495
-41940.000000 -0.003448
-41880.000000 0.014610
-41820.000000 0.029677
-41760.000000 0.021755
-41700.000000 0.019843
-41640.000000 0.021940
-41580.000000 0.017048
-41520.000000 0.025166
-41460.000000 0.002294
-41400.000000 0.006432
-41340.000000 0.016580
-41280.000000 0.023739
-41220.000000 0.009907
-41160.000000 0.005085
-41100.000000 0.015273
-41040.000000 0.008471
-40980.000000 0.014679
-40920.000000 -0.002104
-40860.000000 -0.002878
-40800.000000 0.010357
-40740.000000 0.010602
-40680.000000 0.000855
-40620.000000 -0.005882
-40560.000000 0.014389
-40500.000000 0.013669
-40440.000000 0.012958
-40380.000000 0.003255
-40320.000000 0.003561
-40260.000000 0.020876
-40200.000000 0.015200
-40140.000000 0.004532
-40080.000000 -0.003127
-40020.000000 0.010223
-39960.000000 0.013583
-39900.000000 -0.000048
-39840.000000 -0.004669
-39780.000000 -0.006281
-39720.000000 0.007118
-39660.000000 -0.004472
-39600.000000 -0.012052
-39540.000000 -0.017621
-39480.000000 -0.003178
-39420.000000 -0.004725
-39360.000000 -0.016261
-39300.000000 -0.015785
-39240.000000 -0.016297
-39180.000000 -0.003798
-39120.000000 -0.016288
-39060.000000 -0.023766
-39000.000000 -0.022232
-38940.000000 -0.007686
-38880.000000 -0.009129
-38820.000000 -0.017560
-38760.000000 -0.016979
-38700.000000 -0.014386
-38640.000000 -0.006782
-38580.000000 -0.014166
-38520.000000 -0.022538
-38460.000000 -0.014899
-38400.000000 -0.004248
-38340.000000 -0.003586
-38280.000000 -0.006911
-38220.000000 -0.001225
-38160.000000 0.000473
-38100.000000 0.006183
-38040.000000 0.001905
-37980.000000 -0.000361
-37920.000000 0.008385
-37860.000000 0.010144
-37800.000000 0.006915
-37740.000000 -0.002300
-37680.000000 0.002496
-37620.000000 0.001306
-37560.000000 0.000130
-37500.000000 -0.006033
-37440.000000 -0.010183
-37380.000000 -0.003319
-37320.000000 -0.002441
-37260.000000 -0.004550
-37200.000000 -0.013645
-37140.000000 -0.006726
-37080.000000 -0.008794
-37020.000000 -0.006848
-36960.000000 -0.009889
-36900.000000 -0.009916
-36840.000000 -0.001930
-36780.000000 0.001115
-36720.000000 -0.000832
-36660.000000 -0.007811
-36600.000000 -0.002778
-36540.000000 -0.003733
-36480.000000 -0.003674
-36420.000000 -0.000603
-36360.000000 -0.002519
-36300.000000 0.006578
-36240.000000 0.009701
-36180.000000 0.009820
-36120.000000 0.007953
-36060.000000 0.012100
-36000.000000 0.016261
-35940.000000 0.011438
-35880.000000 0.011630
-35820.000000 0.007838
-35760.000000 0.016062
-35700.000000 0.015304
-35640.000000 0.011564
-35580.000000 0.010842
-35520.000000 0.008140
-35460.000000 0.008457
-35400.000000 0.001794
-35340.000000 0.001153
-35280.000000 -0.004466
-35220.000000 -0.000062
-35160.000000 -0.007635
-35100.000000 -0.013184
-35040.000000 -0.011710
-34980.000000 -0.011210
-34920.000000 -0.003685
-34860.000000 -0.009135
-34800.000000 -0.004558
-34740.000000 -0.004956
-34680.000000 0.002673
-34620.000000 0.004329
-34560.000000 0.008012
-34500.000000 0.013722
-34440.000000 0.014459
-34380.000000 0.019224
-34320.000000 0.017016
-34260.000000 0.022837
-34200.000000 0.024686
-34140.000000 0.024562
-34080.000000 0.020467
-34020.000000 0.017400
-33960.000000 0.019362
-33900.000000 0.017352
-33840.000000 0.013370
-33780.000000 0.002416
-33720.000000 -0.006510
-33660.000000 -0.010409
-33600.000000 -0.015280
-33540.000000 -0.020124
-33480.000000 -0.020941
-33420.000000 -0.016732
-33360.000000 -0.017496
-33300.000000 -0.016236
-33240.000000 -0.016950
-33180.000000 -0.011640
-33120.000000 -0.008305
-33060.000000 -0.007947
-33000.000000 -0.006565
-32940.000000 -0.009161
-32880.000000 -0.000734
-32820.000000 0.004715
-32760.000000 0.008186
-32700.000000 0.008678
-32640.000000 0.010192
-32580.000000 0.012726
-32520.000000 0.012280
-32460.000000 0.012856
-32400.000000 0.010451
-32340.000000 0.018066
-32280.000000 0.016702
-32220.000000 0.017357
-32160.000000 0.012031
-32100.000000 0.010725
-32040.000000 0.008439
-31980.000000 0.003172
-31920.000000 0.003924
-31860.000000 0.000696
-31800.000000 0.006487
-31740.000000 0.006297
-31680.000000 0.006127
-31620.000000 0.006975
-31560.000000 0.003843
-31500.000000 0.002730
-31440.000000 -0.002364
-31380.000000 -0.003439
-31320.000000 -0.007496
-31260.000000 -0.007533
-31200.000000 -0.007551
-31140.000000 -0.008551
-31080.000000 -0.004533
-31020.000000 -0.004496
-30960.000000 -0.002441
-30900.000000 -0.003368
-30840.000000 -0.002278
-30780.000000 -0.002171
-30720.000000 -0.004047
-30660.000000 -0.004907
-30600.000000 -0.009751
-30540.000000 -0.004579
-30480.000000 -0.006392
-30420.000000 0.000809
-30360.000000 0.001025
-30300.000000 0.006254
-30240.000000 0.005497
-30180.000000 0.008754
-30120.000000 0.011023
-30060.000000 0.006305
-30000.000000 0.005599
-29940.000000 -0.003093
-29880.000000 -0.005774
-29820.000000 -0.011442
-29760.000000 -0.011098
-29700.000000 -0.012741
-29640.000000 -0.016372
-29580.000000 -0.017990
-29520.000000 -0.016596
-29460.000000 -0.013190
-29400.000000 -0.010771
-29340.000000 -0.012339
-29280.000000 -0.014896
-29220.000000 -0.019439
-29160.000000 -0.016970
-29100.000000 -0.016489
-29040.000000 -0.009995
-28980.000000 -0.008489
-28920.000000 -0.000972
-28860.000000 0.005558
-28800.000000 0.008098
-28740.000000 0.015650
-28680.000000 0.018211
-28620.000000 0.020783
-28560.000000 0.018363
-28500.000000 0.016952
-28440.000000 0.014550
-28380.000000 0.015155
-28320.000000 0.015767
-28260.000000 0.016385
-28200.000000 0.017010
-28140.000000 0.016641
-28080.000000 0.015278
-28020.000000 0.012919
-27960.000000 0.010566
-27900.000000 0.009218
-27840.000000 0.006874
-27780.000000 0.003535
-27720.000000 -0.004799
-27660.000000 -0.007129
-27600.000000 -0.007455
-27540.000000 -0.005776
-27480.000000 -0.003093
-27420.000000 0.001593
-27360.000000 0.002284
-27300.000000 -0.010022
-27240.000000 0.002674
-27180.000000 0.000374
-27120.000000 0.000076
-27060.000000 0.001780
-27000.000000 0.002485
-26940.000000 0.000192
-26880.000000 0.001900
-26820.000000 0.001608
-26760.000000 0.004316
-26700.000000 0.006024
-26640.000000 0.005731
-26580.000000 0.002438
-26520.000000 0.000143
-26460.000000 -0.003153
-26400.000000 -0.004450
-26340.000000 -0.007747
-26280.000000 -0.007046
-26220.000000 -0.010346
-26160.000000 -0.010646
-26100.000000 -0.010947
-26040.000000 -0.009248
-25980.000000 -0.006548
-25920.000000 -0.005849
-25860.000000 -0.005149
-25800.000000 -0.006448
-25740.000000 -0.008746
-25680.000000 -0.007044
-25620.000000 -0.003340
-25560.000000 0.003366
-25500.000000 0.006073
-25440.000000 0.006782
-25380.000000 0.005492
-25320.000000 0.003205
-25260.000000 0.004919
-25200.000000 0.003635
-25140.000000 0.001353
-25080.000000 -0.000927
-25020.000000 -0.002206
-24960.000000 -0.003483
-24900.000000 -0.001758
-24840.000000 -0.001033
-24780.000000 0.001693
-24720.000000 -0.002579
-24660.000000 -0.000851
-24600.000000 -0.001123
-24540.000000 0.001606
-24480.000000 0.003334
-24420.000000 0.004062
-24360.000000 0.003790
-24300.000000 0.001517
-24240.000000 -0.000757
-24180.000000 0.000967
-24120.000000 0.000690
-24060.000000 0.004410
-24000.000000 0.003128
-23940.000000 0.004843
-23880.000000 0.002555
-23820.000000 0.002263
-23760.000000 -0.001033
-23700.000000 -0.003333
-23640.000000 -0.004637
-23580.000000 -0.008947
-23520.000000 -0.009262
-23460.000000 -0.010583
-23400.000000 -0.008910
-23340.000000 -0.010244
-23280.000000 -0.009584
-23220.000000 -0.008932
-23160.000000 -0.010288
-23100.000000 -0.010652
-23040.000000 -0.013024
-22980.000000 -0.012405
-22920.000000 -0.009795
-22860.000000 -0.007195
-22800.000000 -0.002604
-22740.000000 -0.000023
-22680.000000 0.002548
-22620.000000 0.004108
-22560.000000 0.008658
-22500.000000 0.013196
-22440.000000 0.015724
-22380.000000 0.016241
-22320.000000 0.014746
-22260.000000 0.014241
-22200.000000 0.013725
-22140.000000 0.015199
-22080.000000 0.014661
-22020.000000 0.013113
-21960.000000 0.013555
-21900.000000 0.010987
-21840.000000 0.010410
-21780.000000 0.008822
-21720.000000 0.003226
-21660.000000 -0.000380
-21600.000000 -0.005995
-21540.000000 -0.008618
-21480.000000 -0.010250
-21420.000000 -0.008891
-21360.000000 -0.009539
-21300.000000 -0.007196
-21240.000000 -0.005860
-21180.000000 -0.002533
-21120.000000 -0.000214
-21060.000000 0.001096
-21000.000000 0.003399
-20940.000000 0.004693
-20880.000000 0.004978
-20820.000000 0.004255
-20760.000000 0.004524
-20700.000000 0.005784
-20640.000000 0.007036
-20580.000000 0.009278
-20520.000000 0.009513
-20460.000000 0.009738
-20400.000000 0.007955
-20340.000000 0.005164
-20280.000000 -0.000636
-20220.000000 -0.005444
-20160.000000 -0.010261
-20100.000000 -0.016085
-20040.000000 -0.016917
-19980.000000 -0.016756
-19920.000000 -0.014603
-19860.000000 -0.010458
-19800.000000 -0.011319
-19740.000000 -0.009188
-19680.000000 -0.012064
-19620.000000 -0.010947
-19560.000000 -0.011837
-19500.000000 -0.011734
-19440.000000 -0.010639
-19380.000000 -0.011551
-19320.000000 -0.009470
-19260.000000 -0.009397
-19200.000000 -0.005331
-19140.000000 -0.002274
-19080.000000 0.001776
-19020.000000 0.002817
-18960.000000 0.000849
-18900.000000 -0.001128
-18840.000000 -0.005113
-18780.000000 -0.006108
-18720.000000 -0.006112
-18660.000000 -0.003125
-18600.000000 -0.002148
-18540.000000 -0.002181
-18480.000000 -0.002223
-18420.000000 -0.002276
-18360.000000 -0.000338
-18300.000000 0.002590
-18240.000000 0.002508
-18180.000000 0.001416
-18120.000000 0.000315
-18060.000000 0.002203
-18000.000000 0.004081
-17940.000000 0.006949
-17880.000000 0.010807
-17820.000000 0.011654
-17760.000000 0.013491
-17700.000000 0.013317
-17640.000000 0.015133
-17580.000000 0.015938
-17520.000000 0.016731
-17460.000000 0.015513
-17400.000000 0.013284
-17340.000000 0.011042
-17280.000000 0.008789
-17220.000000 0.006524
-17160.000000 0.007246
-17100.000000 0.006955
-17040.000000 0.005652
-16980.000000 0.004336
-16920.000000 0.002006
-16860.000000 0.002664
-16800.000000 -0.002692
-16740.000000 -0.000061
-16680.000000 -0.000444
-16620.000000 0.002159
-16560.000000 0.004750
-16500.000000 0.002326
-16440.000000 0.001889
-16380.000000 -0.001562
-16320.000000 -0.000027
-16260.000000 0.001495
-16200.000000 0.001004
-16140.000000 0.001499
-16080.000000 -0.001019
-16020.000000 -0.001551
-15960.000000 -0.001095
-15900.000000 0.000347
-15840.000000 0.005776
-15780.000000 0.004192
-15720.000000 0.004595
-15660.000000 -0.000015
-15600.000000 -0.001637
-15540.000000 -0.000273
-15480.000000 0.000079
-15420.000000 -0.001582
-15360.000000 -0.007256
-15300.000000 -0.009942
-15240.000000 -0.009642
-15180.000000 -0.008354
-15120.000000 -0.005079
-15060.000000 -0.002818
-15000.000000 -0.005569
-14940.000000 -0.008335
-14880.000000 -0.011113
-14820.000000 -0.007906
-14760.000000 -0.005712
-14700.000000 -0.002533
-14640.000000 -0.001367
-14580.000000 -0.003217
-14520.000000 -0.007081
-14460.000000 -0.006960
-14400.000000 -0.006855
-14340.000000 0.000235
-14280.000000 0.001310
-14220.000000 0.003368
-14160.000000 -0.000590
-14100.000000 -0.002564
-14040.000000 -0.001554
-13980.000000 -0.002561
-13920.000000 -0.000585
-13860.000000 -0.002627
-13800.000000 -0.004685
-13740.000000 -0.006761
-13680.000000 -0.004855
-13620.000000 -0.000966
-13560.000000 -0.003096
-13500.000000 -0.003245
-13440.000000 -0.005412
-13380.000000 -0.005598
-13320.000000 -0.003803
-13260.000000 -0.003027
-13200.000000 0.001729
-13140.000000 0.002465
-13080.000000 0.001181
-13020.000000 -0.002123
-12960.000000 -0.002448
-12900.000000 0.004206
-12840.000000 0.010840
-12780.000000 0.014451
-12720.000000 0.014042
-12660.000000 0.010611
-12600.000000 0.010158
-12540.000000 0.011684
-12480.000000 0.010188
-12420.000000 0.010671
-12360.000000 0.008131
-12300.000000 0.003570
-12240.000000 -0.000013
-12180.000000 -0.000617
-12120.000000 0.001757
-12060.000000 0.001111
-12000.000000 -0.003557
-11940.000000 -0.008245
-11880.000000 -0.013954
-11820.000000 -0.015682
-11760.000000 -0.015430
-11700.000000 -0.012198
-11640.000000 -0.012985
-11580.000000 -0.013790
-11520.000000 -0.015614
-11460.000000 -0.019456
-11400.000000 -0.013316
-11340.000000 -0.009193
-11280.000000 -0.002087
-11220.000000 0.003002
-11160.000000 0.006076
-11100.000000 0.010133
-11040.000000 0.008175
-10980.000000 0.005202
-10920.000000 0.001213
-10860.000000 0.006210
-10800.000000 0.008193
-10740.000000 0.009162
-10680.000000 0.011116
-10620.000000 0.012056
-10560.000000 0.009983
-10500.000000 0.003896
-10440.000000 -0.002204
-10380.000000 -0.006318
-10320.000000 -0.005446
-10260.000000 -0.010586
-10200.000000 -0.013740
-10140.000000 -0.010890
-10080.000000 -0.008071
-10020.000000 -0.009265
-9960.000000 -0.006472
-9900.000000 0.001307
-9840.000000 0.002073
-9780.000000 0.004826
-9720.000000 -0.004435
-9660.000000 -0.003710
-9600.000000 0.006002
-9540.000000 0.015700
-9480.000000 0.009384
-9420.000000 0.002054
-9360.000000 0.002711
-9300.000000 0.006354
-9240.000000 0.003982
-9180.000000 0.003597
-9120.000000 0.001199
-9060.000000 0.018786
-9000.000000 0.019360
-8940.000000 0.009920
-8880.000000 -0.002534
-8820.000000 0.007998
-8760.000000 -0.000483
-8700.000000 -0.014978
-8640.000000 -0.028487
-8580.000000 -0.020009
-8520.000000 -0.003545
-8460.000000 0.000904
-8400.000000 -0.005660
-8340.000000 -0.006238
-8280.000000 0.005169
-8220.000000 0.003563
-8160.000000 -0.010058
-8100.000000 -0.015694
-8040.000000 -0.002344
-7980.000000 0.007992
-7920.000000 0.003312
-7860.000000 -0.007382
-7800.000000 -0.000091
-7740.000000 0.016186
-7680.000000 0.014447
-7620.000000 -0.000305
-7560.000000 0.000927
-7500.000000 0.009145
-7440.000000 0.016349
-7380.000000 0.005539
-7320.000000 -0.002286
-7260.000000 -0.001125
-7200.000000 0.006023
-7140.000000 -0.002844
-7080.000000 -0.011724
-7020.000000 -0.006618
-6960.000000 0.006475
-6900.000000 0.001555
-6840.000000 -0.009379
-6780.000000 -0.016325
-6720.000000 -0.005285
-6660.000000 -0.002257
-6600.000000 0.000758
-6540.000000 -0.009240
-6480.000000 -0.001249
-6420.000000 0.008729
-6360.000000 0.005696
-6300.000000 0.000651
-6240.000000 0.001595
-6180.000000 0.008529
-6120.000000 0.010451
-6060.000000 0.004363
-6000.000000 0.004265
-5940.000000 0.004157
-5880.000000 0.010039
-5820.000000 -0.002088
-5760.000000 -0.003225
-5700.000000 -0.006370
-5640.000000 -0.003525
-5580.000000 -0.011688
-5520.000000 -0.015860
-5460.000000 -0.015041
-5400.000000 -0.011230
-5340.000000 -0.017428
-5280.000000 -0.021635
-5220.000000 -0.022850
-5160.000000 -0.015073
-5100.000000 -0.018305
-5040.000000 -0.010545
-4980.000000 -0.009793
-4920.000000 -0.006050
-4860.000000 -0.005314
-4800.000000 0.013414
-4740.000000 0.017134
-4680.000000 -0.040153
-4620.000000 -0.021447
-4560.000000 0.002230
-4500.000000 0.006925
-4440.000000 0.023615
-4380.000000 -0.012702
-4320.000000 0.005977
-4260.000000 0.002651
-4200.000000 0.024321
-4140.000000 0.002988
-4080.000000 -0.001349
-4020.000000 0.005311
-3960.000000 0.017969
-3900.000000 0.008624
-3840.000000 -0.008723
-3780.000000 0.000927
-3720.000000 0.013577
-3660.000000 0.000224
-3600.000000 -0.001131
-3540.000000 -0.003487
-3480.000000 0.003155
-3420.000000 0.001795
-3360.000000 -0.012566
-3300.000000 -0.004929
-3240.000000 -0.004293
-3180.000000 0.022342
-3120.000000 0.019976
-3060.000000 0.000609
-3000.000000 -0.010759
-2940.000000 -0.005126
-2880.000000 0.001506
-2820.000000 0.042139
-2760.000000 0.039772
-2700.000000 -0.021594
-2640.000000 -0.052959
-2580.000000 -0.047323
-2520.000000 0.004316
-2460.000000 -0.008043
-2400.000000 0.003601
-2340.000000 -0.006752
-2280.000000 0.016897
-2220.000000 -0.007449
-2160.000000 -0.015792
-2100.000000 -0.010132
-2040.000000 0.024533
-1980.000000 0.005202
-1920.000000 0.021876
-1860.000000 -0.013446
-1800.000000 0.022238
-1740.000000 0.018927
-1680.000000 0.036622
-1620.000000 0.003324
-1560.000000 0.002032
-1500.000000 0.009748
-1440.000000 0.011472
-1380.000000 0.003204
-1320.000000 -0.004055
-1260.000000 0.015695
-1200.000000 0.015455
-1140.000000 0.011226
-1080.000000 -0.010992
-1020.000000 0.003801
-960.000000 0.001606
-900.000000 0.009423
-840.000000 -0.007747
-780.000000 0.002095
-720.000000 -0.013050
-660.000000 0.000817
-600.000000 -0.004303
-540.000000 -0.005410
-480.000000 -0.005504
-420.000000 0.006416
-360.000000 0.007349
-300.000000 0.003295
-240.000000 -0.000745
-180.000000 -0.007772
-120.000000 0.000216
-60.000000 0.002218
0.000000 0.000233
60.000000 -0.001737
120.000000 0.000307
180.000000 -0.003635
240.000000 -0.009563
300.000000 -0.019476
360.000000 -0.008374
420.000000 -0.006258
480.000000 -0.003128
540.000000 -0.015983
600.000000 -0.009823
660.000000 -0.003648
720.000000 0.001542
780.000000 -0.000254
840.000000 -0.004034
900.000000 0.006201
960.000000 0.002451
1020.000000 0.001716
1080.000000 -0.001004
1140.000000 0.003292
1200.000000 0.007603
1260.000000 -0.001071
1320.000000 -0.001730
1380.000000 -0.000374
1440.000000 0.005998
1500.000000 -0.001615
1560.000000 -0.004213
1620.000000 -0.002795
1680.000000 0.002637
1740.000000 0.006086
1800.000000 -0.009451
1860.000000 -0.008972
1920.000000 -0.006477
1980.000000 -0.004966
2040.000000 -0.006439
2100.000000 -0.001896
2160.000000 0.007664
2220.000000 0.011242
2280.000000 0.010837
2340.000000 0.005449
2400.000000 0.011080
2460.000000 0.012730
2520.000000 -0.000602
2580.000000 0.005086
2640.000000 0.017793
2700.000000 -0.002479
2760.000000 0.004268
2820.000000 0.006036
2880.000000 0.045824
2940.000000 0.023633
3000.000000 -0.058537
3060.000000 -0.047685
3120.000000 -0.023812
3180.000000 0.017083
3240.000000 0.036000
3300.000000 0.043939
3360.000000 -0.030100
3420.000000 -0.000116
3480.000000 0.003890
3540.000000 0.009919
3600.000000 -0.026030
3660.000000 -0.033956
3720.000000 -0.000860
3780.000000 -0.002740
3840.000000 -0.019597
3900.000000 -0.036432
3960.000000 0.010757
4020.000000 0.018969
4080.000000 0.042204
4140.000000 0.000462
4200.000000 -0.003256
4260.000000 0.028049
4320.000000 0.029378
4380.000000 0.008730
4440.000000 -0.009894
4500.000000 0.015506
4560.000000 0.013929
4620.000000 0.008376
4680.000000 -0.008153
4740.000000 -0.001657
4800.000000 0.011862
4860.000000 0.005406
4920.000000 -0.020026
4980.000000 -0.030433
5040.000000 -0.007869
5100.000000 -0.002225
5160.000000 -0.016557
5220.000000 -0.013864
5280.000000 -0.017146
5340.000000 0.009597
5400.000000 0.000365
5460.000000 -0.009843
5520.000000 -0.004026
5580.000000 0.012816
5640.000000 0.017681
5700.000000 0.005571
5760.000000 0.005484
5820.000000 0.012420
5880.000000 0.024380
5940.000000 0.022363
6000.000000 -0.003632
6060.000000 0.006395
6120.000000 0.004444
6180.000000 0.038514
6240.000000 0.011606
6300.000000 -0.042281
6360.000000 -0.033148
6420.000000 -0.004994
6480.000000 0.006180
6540.000000 -0.001625
6600.000000 -0.019411
6660.000000 -0.002176
6720.000000 -0.003922
6780.000000 -0.003648
6840.000000 -0.008354
6900.000000 0.007960
6960.000000 0.004293
7020.000000 0.021644
7080.000000 0.007015
7140.000000 0.011405
7200.000000 0.008814
7260.000000 0.006243
7320.000000 -0.005310
7380.000000 0.007155
7440.000000 -0.004360
7500.000000 0.004143
7560.000000 -0.003335
7620.000000 -0.001795
7680.000000 -0.002237
7740.000000 -0.005660
7800.000000 -0.009065
7860.000000 -0.010451
7920.000000 -0.001819
7980.000000 -0.008169
8040.000000 -0.002501
8100.000000 -0.014815
8160.000000 -0.004111
8220.000000 -0.009389
8280.000000 -0.001649
8340.000000 -0.008891
8400.000000 0.001884
8460.000000 -0.000323
8520.000000 0.005487
8580.000000 -0.000685
8640.000000 0.006160
8700.000000 -0.001978
8760.000000 0.003902
8820.000000 -0.004202
8880.000000 0.004711
8940.000000 -0.001358
9000.000000 0.007589
9060.000000 -0.002447
9120.000000 0.003533
9180.000000 -0.002470
9240.000000 -0.000457
9300.000000 -0.000428
9360.000000 -0.000382
9420.000000 0.004680
9480.000000 0.002759
9540.000000 0.001853
9600.000000 -0.001036
9660.000000 0.003087
9720.000000 -0.001769
9780.000000 -0.002609
9840.000000 -0.002433
9900.000000 0.003760
9960.000000 0.005968
10020.000000 0.002192
10080.000000 -0.001568
10140.000000 -0.004312
10200.000000 -0.004040
10260.000000 -0.002753
10320.000000 -0.006450
10380.000000 -0.003132
10440.000000 -0.001799
10500.000000 -0.004450
10560.000000 -0.008086
10620.000000 -0.005707
10680.000000 -0.003313
10740.000000 -0.001897
10800.000000 0.001527
10860.000000 -0.005034
10920.000000 0.006419
10980.000000 0.004888
11040.000000 0.002371
11100.000000 -0.002130
11160.000000 0.000384
11220.000000 -0.003087
11280.000000 -0.000543
11340.000000 -0.000983
11400.000000 0.001592
11460.000000 0.004182
11520.000000 0.005788
11580.000000 0.005410
11640.000000 0.006046
11700.000000 0.002698
11760.000000 0.002365
11820.000000 -0.000954
11880.000000 0.000743
11940.000000 -0.002546
12000.000000 -0.000821
12060.000000 -0.003081
12120.000000 -0.001326
12180.000000 0.002443
12240.000000 0.007226
12300.000000 0.010024
12360.000000 0.007836
12420.000000 0.005663
12480.000000 0.005505
12540.000000 0.004361
12600.000000 0.002233
12660.000000 0.001120
12720.000000 0.001023
12780.000000 0.001942
12840.000000 0.002877
12900.000000 0.002828
12960.000000 -0.005205
13020.000000 0.003779
13080.000000 0.001778
13140.000000 -0.003206
13200.000000 -0.006155
13260.000000 -0.006107
13320.000000 -0.009043
13380.000000 -0.008964
13440.000000 -0.013870
13500.000000 -0.010761
13560.000000 -0.009637
13620.000000 -0.007481
13680.000000 -0.002328
13740.000000 0.003840
13800.000000 0.010021
13860.000000 0.005217
13920.000000 0.001427
13980.000000 -0.002337
14040.000000 0.007900
14100.000000 0.012151
14160.000000 -0.003585
14220.000000 -0.002306
14280.000000 0.005986
14340.000000 0.016292
14400.000000 0.023613
14460.000000 -0.016053
14520.000000 -0.075704
14580.000000 -0.015342
14640.000000 -0.020964
14700.000000 0.016427
14760.000000 0.041832
14820.000000 0.001251
14880.000000 -0.024315
14940.000000 0.001131
15000.000000 0.008592
15060.000000 0.009066
15120.000000 0.000553
15180.000000 -0.021947
15240.000000 -0.004435
15300.000000 0.001091
15360.000000 -0.012371
15420.000000 -0.022821
15480.000000 0.017741
15540.000000 0.006315
15600.000000 0.025901
15660.000000 -0.013501
15720.000000 0.000107
15780.000000 0.017727
15840.000000 0.012357
15900.000000 0.003999
15960.000000 -0.004350
16020.000000 0.010312
16080.000000 0.012983
16140.000000 -0.000336
16200.000000 0.000355
16260.000000 -0.005946
16320.000000 0.014761
16380.000000 0.004477
16440.000000 -0.012800
16500.000000 -0.021069
16560.000000 -0.011331
16620.000000 0.007413
16680.000000 -0.006837
16740.000000 -0.000081
16800.000000 -0.006319
16860.000000 0.013447
16920.000000 0.019218
16980.000000 0.031993
17040.000000 0.043773
17100.000000 0.030556
17160.000000 0.021342
17220.000000 0.075132
17280.000000 0.096919
17340.000000 -0.025288
17400.000000 -0.131492
17460.000000 -0.042694
17520.000000 -0.010895
17580.000000 0.026906
17640.000000 -0.025292
17700.000000 -0.015489
17760.000000 0.001301
17820.000000 -0.011895
17880.000000 -0.033090
17940.000000 -0.023284
18000.000000 -0.010478
18060.000000 0.009329
18120.000000 0.011137
18180.000000 -0.022055
18240.000000 0.001754
18300.000000 0.008563
18360.000000 0.030373
18420.000000 -0.006816
18480.000000 0.018995
18540.000000 0.004806
18600.000000 0.025618
18660.000000 -0.008570
18720.000000 -0.015758
18780.000000 0.018055
18840.000000 0.028869
18900.000000 -0.006318
18960.000000 -0.022504
19020.000000 -0.017689
19080.000000 -0.008875
19140.000000 0.003939
19200.000000 -0.010247
19260.000000 -0.013434
19320.000000 -0.017620
19380.000000 -0.006808
19440.000000 -0.023997
19500.000000 -0.015186
19560.000000 -0.015377
19620.000000 0.009430
19680.000000 0.004235
19740.000000 -0.001962
19800.000000 -0.010162
19860.000000 -0.002365
19920.000000 0.006428
19980.000000 0.015218
20040.000000 0.006003
20100.000000 0.007783
20160.000000 0.008557
20220.000000 0.019325
20280.000000 0.003087
20340.000000 -0.013159
20400.000000 -0.012413
20460.000000 0.017326
20520.000000 -0.005945
20580.000000 -0.010225
20640.000000 -0.007514
20700.000000 0.030187
20760.000000 0.035878
20820.000000 -0.077441
20880.000000 -0.038771
20940.000000 -0.046111
21000.000000 0.016538
21060.000000 0.097176
21120.000000 0.027804
21180.000000 -0.036579
21240.000000 0.015027
21300.000000 0.048623
21360.000000 0.066209
21420.000000 -0.020216
21480.000000 -0.033650
21540.000000 0.031905
21600.000000 0.036450
21660.000000 0.022985
21720.000000 -0.051489
21780.000000 0.005026
21840.000000 0.029533
21900.000000 0.041029
21960.000000 -0.005483
22020.000000 -0.038004
22080.000000 0.016466
22140.000000 0.006927
22200.000000 -0.001621
22260.000000 -0.029177
22320.000000 -0.021741
22380.000000 0.012687
22440.000000 -0.011877
22500.000000 -0.028467
22560.000000 -0.025065
22620.000000 -0.004671
22680.000000 0.010717
22740.000000 -0.027903
22800.000000 -0.024530
22860.000000 -0.035163
22920.000000 0.001196
22980.000000 -0.005450
23040.000000 -0.022104
23100.000000 -0.015763
23160.000000 -0.007429
23220.000000 0.003898
23280.000000 -0.013780
23340.000000 -0.019466
23400.000000 -0.001158
23460.000000 0.012143
23520.000000 0.013436
23580.000000 -0.007278
23640.000000 -0.010001
23700.000000 0.004269
23760.000000 0.014530
23820.000000 0.000783
23880.000000 -0.012973
23940.000000 0.006261
24000.000000 0.010486
24060.000000 0.008701
24120.000000 -0.005093
24180.000000 -0.012898
24240.000000 0.015286
24300.000000 0.016461
24360.000000 0.003624
24420.000000 -0.007223
24480.000000 0.003918
24540.000000 0.020049
24600.000000 0.016167
24660.000000 0.003274
24720.000000 0.006369
24780.000000 0.048451
24840.000000 0.034520
24900.000000 0.018577
24960.000000 -0.013381
25020.000000 0.029648
25080.000000 0.085663
25140.000000 0.013624
25200.000000 -0.016387
25260.000000 -0.104413
25320.000000 -0.016454
25380.000000 -0.003510
25440.000000 -0.021581
25500.000000 0.019332
25560.000000 0.021230
25620.000000 0.049112
25680.000000 -0.007021
25740.000000 -0.033171
25800.000000 0.015663
25860.000000 0.025480
25920.000000 0.037281
25980.000000 0.011065
26040.000000 -0.025169
26100.000000 0.042579
26160.000000 0.029308
26220.000000 0.040019
26280.000000 -0.007290
26340.000000 0.004380
26400.000000 0.028030
26460.000000 0.005658
26520.000000 0.005264
26580.000000 -0.035153
26640.000000 0.019406
26700.000000 0.028942
26760.000000 0.000453
26820.000000 -0.020061
26880.000000 -0.019601
26940.000000 0.023834
27000.000000 0.024243
27060.000000 0.006626
27120.000000 0.001983
27180.000000 -0.004687
27240.000000 0.021617
27300.000000 0.002895
27360.000000 -0.023853
27420.000000 -0.002627
27480.000000 0.018573
27540.000000 0.026747
27600.000000 -0.013104
27660.000000 -0.019979
27720.000000 -0.014880
27780.000000 0.006196
27840.000000 0.002247
27900.000000 -0.024726
27960.000000 -0.021722
28020.000000 -0.010741
28080.000000 -0.001783
28140.000000 -0.019848
28200.000000 -0.037936
28260.000000 -0.024046
28320.000000 -0.001178
28380.000000 -0.002332
28440.000000 -0.026508
28500.000000 -0.026706
28560.000000 0.004074
28620.000000 0.001892
28680.000000 -0.008372
28740.000000 -0.034659
28800.000000 -0.030968
28860.000000 -0.001299
28920.000000 -0.005654
28980.000000 -0.018031
29040.000000 -0.029369
29100.000000 -0.011792
29160.000000 -0.002239
29220.000000 -0.022709
29280.000000 -0.039202
29340.000000 -0.025719
29400.000000 -0.002203
29460.000000 0.004230
29520.000000 -0.011360
29580.000000 -0.023023
29640.000000 -0.016659
29700.000000 0.001681
29760.000000 -0.005004
29820.000000 -0.020713
29880.000000 -0.012446
29940.000000 0.017796
30000.000000 0.022014
30060.000000 0.001207
30120.000000 -0.005625
30180.000000 0.003518
30240.000000 0.018636
30300.000000 0.013729
30360.000000 0.000797
30420.000000 0.003840
30480.000000 0.021857
30540.000000 0.027849
30600.000000 0.005815
30660.000000 -0.007244
30720.000000 0.001672
30780.000000 0.013563
30840.000000 0.011428
30900.000000 -0.005732
30960.000000 -0.005917
31020.000000 0.011872
31080.000000 0.019637
31140.000000 0.003377
31200.000000 -0.008908
31260.000000 -0.000218
31320.000000 0.013447
31380.000000 0.020088
31440.000000 0.000705
31500.000000 -0.001703
31560.000000 0.015865
31620.000000 0.018409
31680.000000 0.005929
31740.000000 -0.011574
31800.000000 -0.002100
31860.000000 0.010351
31920.000000 0.011779
31980.000000 -0.000815
32040.000000 -0.009432
32100.000000 0.002929
32160.000000 0.010268
32220.000000 -0.001415
32280.000000 -0.015119
32340.000000 -0.010843
32400.000000 0.002411
32460.000000 0.001646
32520.000000 -0.009139
32580.000000 -0.010942
32640.000000 -0.002765
32700.000000 0.007395
32760.000000 0.001547
32820.000000 -0.007329
32880.000000 -0.004221
32940.000000 0.010870
33000.000000 0.011947
33060.000000 0.001008
33120.000000 -0.005945
33180.000000 0.002088
33240.000000 0.010107
33300.000000 0.006111
33360.000000 -0.000897
33420.000000 0.002082
33480.000000 0.007049
33540.000000 0.007004
33600.000000 -0.005052
33660.000000 -0.009119
33720.000000 -0.007197
33780.000000 -0.002286
33840.000000 -0.007386
33900.000000 -0.023496
33960.000000 -0.022617
34020.000000 -0.012748
34080.000000 -0.007890
34140.000000 -0.017042
34200.000000 -0.019205
34260.000000 -0.012378
34320.000000 -0.012562
34380.000000 -0.009757
34440.000000 -0.018963
34500.000000 -0.010179
34560.000000 0.014592
34620.000000 0.002352
34680.000000 -0.038900
34740.000000 -0.027164
34800.000000 0.001559
34860.000000 0.014269
34920.000000 0.027966
34980.000000 -0.006350
35040.000000 -0.002680
35100.000000 0.006976
35160.000000 0.021619
35220.000000 0.006247
35280.000000 -0.009140
35340.000000 0.006459
35400.000000 0.018043
35460.000000 0.007612
35520.000000 -0.002833
35580.000000 -0.011294
35640.000000 -0.000770
35700.000000 0.012739
35760.000000 -0.007767
35820.000000 -0.005289
35880.000000 -0.010825
35940.000000 0.010623
36000.000000 0.002055
36060.000000 0.001472
36120.000000 0.000874
36180.000000 0.002260
36240.000000 0.012630
36300.000000 0.002984
36360.000000 0.001323
36420.000000 0.003646
36480.000000 0.018954
36540.000000 0.017246
36600.000000 0.014522
36660.000000 0.006782
36720.000000 0.015027
36780.000000 0.013256
36840.000000 0.020469
36900.000000 0.011667
36960.000000 0.002849
37020.000000 0.009016
37080.000000 0.011167
37140.000000 0.026303
37200.000000 -0.048577
37260.000000 0.002528
37320.000000 -0.013383
37380.000000 0.020692
37440.000000 0.050750
37500.000000 0.013794
37560.000000 -0.012179
37620.000000 0.004834
37680.000000 0.017830
37740.000000 0.014812
37800.000000 -0.023222
37860.000000 -0.017272
37920.000000 0.009663
37980.000000 0.000583
38040.000000 -0.000512
38100.000000 -0.036622
38160.000000 0.004253
38220.000000 -0.006886
38280.000000 0.002960
38340.000000 -0.017208
38400.000000 -0.025390
38460.000000 -0.003585
38520.000000 -0.019794
38580.000000 -0.012015
38640.000000 -0.026250
38700.000000 -0.015496
38760.000000 -0.014755
38820.000000 -0.015026
38880.000000 -0.017308
38940.000000 -0.008602
39000.000000 -0.013907
39060.000000 -0.012222
39120.000000 -0.028548
39180.000000 -0.020885
39240.000000 -0.027231
39300.000000 -0.014586
39360.000000 -0.015952
39420.000000 -0.016326
39480.000000 -0.007709
39540.000000 -0.021100
39600.000000 -0.004499
39660.000000 -0.005907
39720.000000 -0.005322
39780.000000 -0.002744
39840.000000 0.001827
39900.000000 0.008391
39960.000000 0.006948
40020.000000 0.000499
40080.000000 -0.000955
40140.000000 0.004584
40200.000000 0.011118
40260.000000 -0.000353
40320.000000 -0.000829
40380.000000 0.003690
40440.000000 0.007205
40500.000000 0.007714
40560.000000 -0.010843
40620.000000 -0.002339
40680.000000 0.003162
40740.000000 0.006658
40800.000000 -0.003848
40860.000000 -0.011358
40920.000000 -0.001871
40980.000000 0.002613
41040.000000 -0.004906
41100.000000 -0.010428
41160.000000 -0.008953
41220.000000 0.004519
41280.000000 0.002989
41340.000000 0.000457
41400.000000 -0.001078
41460.000000 0.004386
41520.000000 0.009847
41580.000000 -0.003693
41640.000000 -0.009234
41700.000000 -0.006776
41760.000000 0.003682
41820.000000 0.002140
41880.000000 -0.003403
41940.000000 -0.001945
42000.000000 0.004514
42060.000000 0.005975
42120.000000 -0.003563
42180.000000 -0.004099
42240.000000 0.002368
42300.000000 0.005838
42360.000000 0.003312
42420.000000 -0.003210
42480.000000 0.001273
42540.000000 0.005762
42600.000000 0.006257
42660.000000 0.002759
42720.000000 0.001267
42780.000000 0.011784
42840.000000 0.015308
42900.000000 0.013841
42960.000000 0.006384
43020.000000 0.012936
43080.000000 0.016498
43140.000000 0.013070
43200.000000 0.008654
43260.000000 0.007249
43320.000000 0.011855
43380.000000 0.011473
43440.000000 0.006104
43500.000000 0.004746
43560.000000 0.008401
43620.000000 0.013068
43680.000000 0.004748
43740.000000 0.003441
43800.000000 0.006146
43860.000000 0.008864
43920.000000 0.008594
43980.000000 -0.003663
44040.000000 -0.003907
44100.000000 -0.000139
44160.000000 0.003642
44220.000000 0.003435
44280.000000 -0.002760
44340.000000 0.003058
44400.000000 0.003888
44460.000000 0.004731
44520.000000 -0.004415
44580.000000 -0.008549
44640.000000 -0.006670
44700.000000 -0.009781
44760.000000 -0.009879
44820.000000 -0.001980
44880.000000 -0.009053
44940.000000 -0.004114
45000.000000 -0.007165
45060.000000 -0.006204
45120.000000 -0.005234
45180.000000 -0.000253
45240.000000 0.001737
45300.000000 -0.000263
45360.000000 -0.001253
45420.000000 -0.002234
45480.000000 -0.000207
45540.000000 -0.002170
45600.000000 -0.002125
45660.000000 -0.000072
45720.000000 0.001990
45780.000000 0.003060
45840.000000 0.000138
45900.000000 0.001224
45960.000000 0.004319
46020.000000 0.003421
46080.000000 -0.000469
46140.000000 -0.003350
46200.000000 -0.002224
46260.000000 -0.001089
46320.000000 0.001054
46380.000000 -0.000795
46440.000000 -0.002635
46500.000000 -0.001467
46560.000000 -0.000290
46620.000000 -0.000105
46680.000000 -0.000912
46740.000000 0.000291
46800.000000 -0.000498
46860.000000 -0.001279
46920.000000 -0.004050
46980.000000 -0.005813
47040.000000 -0.003567
47100.000000 -0.004313
47160.000000 -0.006050
47220.000000 -0.006778
47280.000000 -0.005499
47340.000000 -0.002211
47400.000000 -0.001915
47460.000000 -0.002612
47520.000000 -0.001301
47580.000000 0.001018
47640.000000 -0.000657
47700.000000 -0.003324
47760.000000 -0.002984
47820.000000 -0.001637
47880.000000 -0.000284
47940.000000 -0.000923
48000.000000 -0.004556
48060.000000 -0.001181
48120.000000 -0.047800
48180.000000 0.004589
48240.000000 0.001986
48300.000000 -0.000610
48360.000000 -0.002198
48420.000000 -0.002778
48480.000000 -0.002349
48540.000000 -0.007912
48600.000000 -0.005465
48660.000000 -0.008009
48720.000000 -0.003544
48780.000000 -0.001068
48840.000000 -0.002582
48900.000000 0.002915
48960.000000 0.001423
49020.000000 0.003942
49080.000000 -0.000528
49140.000000 -0.002985
49200.000000 -0.003430
49260.000000 -0.002863
49320.000000 0.000718
49380.000000 -0.003688
49440.000000 -0.001080
49500.000000 -0.002457
49560.000000 0.008180
49620.000000 0.012833
49680.000000 0.010501
49740.000000 0.012185
49800.000000 0.001886
49860.000000 0.005604
49920.000000 0.004340
49980.000000 0.010094
50040.000000 0.004866
50100.000000 0.000657
50160.000000 0.003467
50220.000000 0.001297
50280.000000 0.007147
50340.000000 0.001017
50400.000000 0.002908
50460.000000 0.000820
50520.000000 0.000753
50580.000000 -0.006293
50640.000000 -0.012318
50700.000000 -0.012320
50760.000000 -0.013301
50820.000000 -0.013260
50880.000000 -0.013196
50940.000000 -0.012111
51000.000000 -0.002002
51060.000000 -0.000872
51120.000000 0.000282
51180.000000 -0.000542
51240.000000 0.001656
51300.000000 0.001878
51360.000000 0.001123
51420.000000 0.002390
51480.000000 0.002681
51540.000000 0.006995
51600.000000 0.006333
51660.000000 0.008694
51720.000000 0.007078
51780.000000 0.004487
51840.000000 0.009919
51900.000000 0.006375
51960.000000 0.006856
52020.000000 0.000360
52080.000000 -0.000110
52140.000000 0.000443
52200.000000 0.000022
52260.000000 -0.002375
52320.000000 -0.004746
52380.000000 -0.004092
52440.000000 -0.001413
52500.000000 -0.001709
52560.000000 -0.000978
52620.000000 -0.000222
52680.000000 0.002560
52740.000000 0.001368
52800.000000 0.001201
52860.000000 0.003061
52920.000000 0.002947
52980.000000 0.008858
53040.000000 0.005795
53100.000000 0.004758
53160.000000 0.003746
53220.000000 0.005760
53280.000000 0.005800
53340.000000 0.002865
53400.000000 0.003956
53460.000000 0.006072
53520.000000 0.009213
53580.000000 0.009380
53640.000000 0.006572
53700.000000 0.006789
53760.000000 0.009031
53820.000000 0.010299
53880.000000 0.007591
53940.000000 0.004908
54000.000000 0.004250
54060.000000 0.004616
54120.000000 0.006007
54180.000000 0.005422
54240.000000 0.006860
54300.000000 0.003322
54360.000000 0.000808
54420.000000 -0.002684
54480.000000 -0.002153
54540.000000 -0.000599
54600.000000 -0.004023
54660.000000 -0.005425
54720.000000 -0.007806
54780.000000 -0.005165
54840.000000 -0.003504
54900.000000 -0.004776
54960.000000 -0.004032
55020.000000 -0.003275
55080.000000 -0.001507
55140.000000 -0.000731
55200.000000 0.000053
55260.000000 0.001841
55320.000000 0.002635
55380.000000 0.003433
55440.000000 0.002234
55500.000000 0.003040
55560.000000 0.004849
55620.000000 0.006664
55680.000000 0.006483
55740.000000 0.006307
55800.000000 0.006137
55860.000000 0.003973
55920.000000 0.000816
55980.000000 -0.002334
56040.000000 -0.004477
56100.000000 -0.006613
56160.000000 -0.007740
56220.000000 -0.010859
56280.000000 -0.010970
56340.000000 -0.010072
56400.000000 -0.011164
56460.000000 -0.009247
56520.000000 -0.012321
56580.000000 -0.011385
56640.000000 -0.010440
56700.000000 -0.006484
56760.000000 -0.004518
56820.000000 -0.002542
56880.000000 -0.001555
56940.000000 -0.000558
57000.000000 0.001449
57060.000000 0.001467
57120.000000 0.004496
57180.000000 0.003536
57240.000000 0.003586
57300.000000 0.002647
57360.000000 -0.001280
57420.000000 -0.000197
57480.000000 -0.005103
57540.000000 -0.002997
57600.000000 -0.004881
57660.000000 -0.005753
57720.000000 -0.005614
57780.000000 -0.008464
57840.000000 -0.007303
57900.000000 -0.011130
57960.000000 -0.013947
58020.000000 -0.013752
58080.000000 -0.014546
58140.000000 -0.012329
58200.000000 -0.013100
58260.000000 -0.008860
58320.000000 -0.013609
58380.000000 -0.010347
58440.000000 -0.013074
58500.000000 -0.011790
58560.000000 -0.007494
58620.000000 -0.007188
58680.000000 -0.006870
58740.000000 -0.012541
58800.000000 -0.011201
58860.000000 -0.014850
58920.000000 -0.006488
58980.000000 -0.002115
59040.000000 -0.010731
59100.000000 -0.015337
59160.000000 -0.011931
59220.000000 -0.005515
59280.000000 -0.008087
59340.000000 -0.005649
59400.000000 -0.003200
59460.000000 -0.015740
59520.000000 -0.049270
59580.000000 -0.011789
59640.000000 -0.021297
59700.000000 0.000205
59760.000000 -0.007282
59820.000000 0.012241
59880.000000 -0.004225
59940.000000 -0.014681
60000.000000 -0.003126
60060.000000 -0.015561
60120.000000 -0.003985
60180.000000 -0.017400
60240.000000 -0.016804
60300.000000 -0.004197
60360.000000 -0.013581
60420.000000 -0.009954
60480.000000 -0.015317
60540.000000 -0.010670
60600.000000 0.004987
60660.000000 0.000653
60720.000000 0.012330
60780.000000 0.010017
60840.000000 0.024714
60900.000000 0.007421
60960.000000 0.010137
61020.000000 0.011863
61080.000000 0.010599
61140.000000 0.013345
61200.000000 -0.003900
61260.000000 -0.000135
61320.000000 0.003640
61380.000000 0.012424
61440.000000 0.008217
61500.000000 -0.002979
61560.000000 0.007833
61620.000000 0.004655
61680.000000 0.006487
61740.000000 0.000328
61800.000000 0.000178
61860.000000 0.011038
61920.000000 0.007907
61980.000000 0.004785
62040.000000 -0.003327
62100.000000 0.007569
62160.000000 0.013475
62220.000000 0.011390
62280.000000 0.010315
62340.000000 0.005248
62400.000000 0.013191
