# Supplementary material for: Probabilistic tsunami forecasting for early warning
Source: Nat Commun. 2021 Sep 28;12:5677. doi: 10.1038/s41467-021-25815-w (PMC8479076; doi:10.1038/s41467-021-25815-w)
Supplement: Supplementary file 6 — Supplementary Dataset 3. Sea-level records. [file 41467_2021_25815_MOESM6_ESM.zip › sea_level_records/2016-10-30_Norcia/SB36.rad.rmn.txt]

-196800.000000 -0.009400
-196740.000000 -0.011056
-196680.000000 -0.021699
-196620.000000 -0.023331
-196560.000000 -0.028952
-196500.000000 -0.019561
-196440.000000 -0.018158
-196380.000000 -0.017743
-196320.000000 -0.011317
-196260.000000 -0.002880
-196200.000000 0.004569
-196080.000000 0.007501
-196020.000000 0.008984
-195960.000000 0.008479
-195900.000000 0.006984
-195840.000000 0.007501
-195780.000000 -0.000971
-195720.000000 -0.009432
-195660.000000 -0.016882
-195600.000000 -0.012321
-195480.000000 -0.010166
-195420.000000 -0.016572
-195360.000000 -0.008967
-195300.000000 -0.004351
-195240.000000 0.002275
-195180.000000 0.001912
-195120.000000 0.001560
-195060.000000 0.002219
-195000.000000 0.003888
-194940.000000 0.002567
-194880.000000 -0.009742
-194820.000000 -0.014042
-194760.000000 -0.019331
-194700.000000 -0.013610
-194640.000000 -0.009878
-194580.000000 -0.003136
-194520.000000 -0.000384
-194460.000000 0.006378
-194400.000000 0.012151
-194340.000000 0.013933
-194280.000000 0.017726
-194220.000000 0.014528
-194160.000000 0.017341
-194100.000000 0.018163
-194040.000000 0.012995
-193980.000000 0.004837
-193920.000000 -0.000311
-193860.000000 0.004550
-193800.000000 0.009422
-193560.000000 0.012002
-193500.000000 0.021921
-193440.000000 0.017849
-193380.000000 0.024787
-193320.000000 0.029734
-193260.000000 0.036690
-193200.000000 0.033656
-193140.000000 0.031630
-193080.000000 0.029615
-193020.000000 0.030608
-192960.000000 0.026610
-192900.000000 0.015622
-192840.000000 0.011643
-192780.000000 0.009673
-192720.000000 0.015712
-192660.000000 0.006760
-192600.000000 0.005817
-192480.000000 0.023959
-192420.000000 0.029044
-192360.000000 0.021137
-192300.000000 0.023240
-192240.000000 0.025352
-192180.000000 0.024473
-192120.000000 0.012603
-192060.000000 0.000742
-192000.000000 0.002890
-191880.000000 0.005215
-191820.000000 -0.004609
-191760.000000 -0.001423
-191700.000000 0.005772
-191640.000000 0.006976
-191580.000000 0.012190
-191520.000000 0.012413
-191460.000000 0.025646
-191400.000000 0.023889
-191340.000000 0.026142
-191280.000000 0.017404
-191220.000000 0.012677
-191160.000000 0.006960
-191100.000000 -0.007747
-191040.000000 -0.012444
-190980.000000 -0.022130
-190920.000000 -0.020805
-190860.000000 -0.023470
-190800.000000 -0.019123
-190740.000000 -0.009765
-190680.000000 -0.004396
-190620.000000 0.010985
-190560.000000 0.006378
-190500.000000 0.006783
-190440.000000 0.004200
-190380.000000 0.005630
-190320.000000 -0.002927
-190260.000000 -0.021471
-190200.000000 -0.032001
-190140.000000 -0.038517
-190080.000000 -0.036018
-190020.000000 -0.038505
-189960.000000 -0.040977
-189900.000000 -0.040434
-189840.000000 -0.033874
-189780.000000 -0.023298
-189720.000000 -0.025706
-189660.000000 -0.020097
-189600.000000 -0.014471
-189540.000000 -0.007828
-189480.000000 -0.002168
-189420.000000 -0.005491
-189360.000000 0.006201
-189300.000000 0.002909
-189240.000000 0.014630
-189180.000000 0.007362
-189120.000000 0.006104
-189060.000000 0.002853
-189000.000000 -0.005393
-188940.000000 -0.009711
-188880.000000 -0.026031
-188820.000000 -0.025352
-188760.000000 -0.024674
-188700.000000 -0.012999
-188640.000000 -0.004325
-188580.000000 0.001345
-188520.000000 0.021013
-188460.000000 0.023677
-188400.000000 0.035338
-188340.000000 0.030994
-188280.000000 0.027728
-188220.000000 0.025293
-188160.000000 0.019934
-188100.000000 0.022570
-188040.000000 0.006199
-187980.000000 0.007822
-187920.000000 0.001438
-187860.000000 0.005047
-187800.000000 -0.002350
-187740.000000 -0.020755
-187680.000000 -0.025114
-187620.000000 -0.021537
-187560.000000 -0.002967
-187500.000000 -0.002403
-187440.000000 0.009154
-187380.000000 0.026705
-187320.000000 0.051250
-187260.000000 0.063789
-187200.000000 0.051322
-187140.000000 0.046849
-187080.000000 0.042371
-187020.000000 0.033886
-186960.000000 0.007401
-186900.000000 -0.014089
-186840.000000 -0.025583
-186780.000000 -0.027082
-186720.000000 -0.026584
-186660.000000 -0.030090
-186600.000000 -0.023598
-186540.000000 -0.015109
-186480.000000 -0.001622
-186420.000000 0.001862
-186360.000000 0.013345
-186300.000000 0.017826
-186240.000000 0.017305
-186180.000000 0.011784
-186120.000000 -0.000738
-186060.000000 -0.006260
-186000.000000 -0.013782
-185940.000000 -0.018303
-185880.000000 -0.023840
-185820.000000 -0.025374
-185760.000000 -0.027889
-185700.000000 -0.023402
-185640.000000 -0.018913
-185580.000000 -0.002421
-185520.000000 0.004074
-185460.000000 0.014572
-185400.000000 0.027074
-185340.000000 0.036581
-185280.000000 0.038093
-185220.000000 0.031610
-185160.000000 0.017132
-185100.000000 0.003661
-185040.000000 -0.008804
-184980.000000 -0.022263
-184920.000000 -0.031714
-184860.000000 -0.034159
-184800.000000 -0.035596
-184680.000000 -0.026448
-184620.000000 -0.025863
-184560.000000 -0.015270
-184500.000000 0.004330
-184440.000000 0.016938
-184380.000000 0.027553
-184320.000000 0.028175
-184260.000000 0.028804
-184200.000000 0.024421
-184080.000000 -0.000289
-184020.000000 -0.014635
-183960.000000 -0.022975
-183900.000000 -0.021310
-183840.000000 -0.017641
-183780.000000 -0.014968
-183720.000000 -0.015293
-183660.000000 -0.007615
-183600.000000 0.000064
-183480.000000 0.013427
-183420.000000 0.016109
-183360.000000 0.021791
-183300.000000 0.018473
-183240.000000 0.020154
-183180.000000 0.011835
-183120.000000 0.012515
-183060.000000 0.005194
-183000.000000 -0.001130
-182940.000000 -0.002456
-182880.000000 -0.003785
-182820.000000 -0.004117
-182760.000000 -0.009454
-182700.000000 -0.006795
-182640.000000 -0.003141
-182580.000000 -0.000492
-182520.000000 -0.002849
-182460.000000 -0.003211
-182400.000000 0.002421
-182340.000000 0.011046
-182280.000000 0.013666
-182220.000000 0.012280
-182160.000000 0.019888
-182100.000000 0.028490
-182040.000000 0.031086
-181980.000000 0.021676
-181920.000000 0.013259
-181860.000000 0.016836
-181800.000000 0.015407
-181680.000000 -0.009473
-181620.000000 -0.011923
-181560.000000 -0.014380
-181500.000000 -0.018861
-181440.000000 -0.034336
-181380.000000 -0.030817
-181320.000000 -0.022304
-181260.000000 -0.013797
-181200.000000 -0.005294
-181140.000000 -0.000796
-181080.000000 0.009698
-181020.000000 0.016190
-180960.000000 0.019678
-180900.000000 0.024164
-180840.000000 0.018649
-180780.000000 0.020131
-180720.000000 0.004612
-180660.000000 0.001092
-180600.000000 -0.008429
-180540.000000 -0.007951
-180480.000000 -0.016473
-180360.000000 -0.013520
-180300.000000 -0.006043
-180240.000000 0.002433
-180180.000000 0.002908
-180120.000000 0.013384
-180060.000000 0.027826
-180000.000000 0.031301
-179940.000000 0.029776
-179880.000000 0.017249
-179820.000000 0.004721
-179760.000000 -0.014808
-179700.000000 -0.027340
-179640.000000 -0.042873
-179580.000000 -0.047409
-179520.000000 -0.046948
-179460.000000 -0.034490
-179400.000000 -0.028036
-179340.000000 -0.019586
-179280.000000 -0.011140
-179160.000000 0.002737
-179100.000000 0.001169
-179040.000000 -0.003405
-178980.000000 -0.004983
-178920.000000 -0.009567
-178860.000000 -0.017156
-178800.000000 -0.021750
-178740.000000 -0.026350
-178680.000000 -0.022955
-178620.000000 -0.022565
-178560.000000 -0.017180
-178500.000000 -0.017801
-178440.000000 -0.014427
-178380.000000 -0.019058
-178320.000000 -0.014695
-178260.000000 -0.010336
-178200.000000 -0.002981
-178140.000000 0.001369
-178080.000000 0.003714
-178020.000000 0.011055
-177960.000000 0.017392
-177900.000000 0.024725
-177840.000000 0.022053
-177780.000000 0.020376
-177720.000000 0.010694
-177660.000000 0.005006
-177600.000000 0.000313
-177540.000000 -0.001386
-177480.000000 0.004908
-177420.000000 0.001196
-177360.000000 0.010478
-177300.000000 0.006754
-177240.000000 0.011024
-177180.000000 0.020288
-177120.000000 0.017547
-177060.000000 0.020800
-177000.000000 0.011049
-176940.000000 0.023293
-176880.000000 0.019532
-176820.000000 0.014767
-176760.000000 0.009997
-176700.000000 0.004223
-176640.000000 0.016445
-176580.000000 0.009662
-176520.000000 0.006875
-176460.000000 -0.006915
-176400.000000 -0.005709
-176340.000000 -0.004554
-176280.000000 -0.010357
-176220.000000 -0.008162
-176160.000000 0.001031
-176100.000000 0.020223
-176040.000000 0.026413
-175980.000000 0.022603
-175920.000000 0.027791
-175860.000000 0.037979
-175800.000000 0.040165
-175740.000000 0.031351
-175680.000000 0.015534
-175620.000000 0.010717
-175560.000000 0.000897
-175500.000000 -0.016924
-175440.000000 -0.041748
-175380.000000 -0.064574
-175320.000000 -0.070401
-175260.000000 -0.077231
-175200.000000 -0.082062
-175140.000000 -0.077894
-175080.000000 -0.055680
-175020.000000 -0.040517
-174960.000000 -0.028355
-174900.000000 -0.014193
-174840.000000 -0.005033
-174780.000000 0.012128
-174720.000000 0.008287
-174660.000000 -0.002554
-174600.000000 -0.018397
-174540.000000 -0.026240
-174480.000000 -0.037085
-174420.000000 -0.049931
-174360.000000 -0.064778
-174300.000000 -0.066628
-174240.000000 -0.056479
-174180.000000 -0.045332
-174120.000000 -0.032188
-174060.000000 -0.026046
-174000.000000 -0.003906
-173940.000000 0.016232
-173880.000000 0.026366
-173760.000000 0.031627
-173700.000000 0.032753
-173640.000000 0.024875
-173580.000000 0.024993
-173520.000000 0.018107
-173460.000000 0.017216
-173400.000000 0.015319
-173340.000000 0.015416
-173280.000000 0.015507
-173220.000000 0.014590
-173160.000000 0.019666
-173100.000000 0.015733
-173040.000000 0.018792
-172980.000000 0.011843
-172920.000000 0.008884
-172860.000000 0.005916
-172800.000000 0.003940
-172740.000000 -0.001046
-172680.000000 -0.006040
-172560.000000 -0.012055
-172500.000000 -0.022076
-172440.000000 -0.025106
-172380.000000 -0.023146
-172260.000000 -0.016255
-172200.000000 -0.016325
-172140.000000 -0.010406
-172080.000000 0.000501
-172020.000000 0.003397
-171960.000000 0.001282
-171900.000000 0.004155
-171840.000000 0.010016
-171780.000000 0.008866
-171720.000000 -0.000295
-171660.000000 -0.010469
-171600.000000 -0.021653
-171540.000000 -0.028849
-171480.000000 -0.032057
-171360.000000 -0.033506
-171300.000000 -0.023749
-171240.000000 -0.018002
-171180.000000 0.002733
-171120.000000 0.030458
-171060.000000 0.050173
-171000.000000 0.071878
-170940.000000 0.077574
-170880.000000 0.089262
-170820.000000 0.091943
-170760.000000 0.076617
-170700.000000 0.059286
-170640.000000 0.044949
-170580.000000 0.033607
-170520.000000 0.009261
-170460.000000 -0.012089
-170400.000000 -0.030442
-170340.000000 -0.031798
-170280.000000 -0.029158
-170220.000000 -0.032520
-170160.000000 -0.027884
-170100.000000 -0.018249
-170040.000000 -0.003616
-169980.000000 -0.001983
-169920.000000 -0.006350
-169860.000000 -0.005716
-169800.000000 -0.000081
-169740.000000 0.015557
-169680.000000 0.014197
-169620.000000 0.011839
-169560.000000 0.006484
-169500.000000 0.008132
-169440.000000 0.002783
-169380.000000 -0.005563
-169320.000000 -0.014906
-169260.000000 -0.013246
-169200.000000 -0.013583
-169140.000000 -0.012917
-169080.000000 -0.003248
-169020.000000 0.007424
-168960.000000 0.021100
-168900.000000 0.024779
-168840.000000 0.026463
-168780.000000 0.031150
-168720.000000 0.030840
-168660.000000 0.026535
-168600.000000 0.011233
-168540.000000 0.004933
-168480.000000 -0.006363
-168420.000000 -0.010657
-168360.000000 -0.014950
-168300.000000 -0.030242
-168240.000000 -0.032533
-168180.000000 -0.035825
-168120.000000 -0.025118
-168060.000000 -0.020413
-168000.000000 -0.013710
-167940.000000 -0.010009
-167880.000000 0.006689
-167760.000000 0.020077
-167700.000000 0.022767
-167640.000000 0.019454
-167580.000000 0.023138
-167520.000000 0.022821
-167460.000000 0.018500
-167400.000000 0.009178
-167220.000000 0.002245
-167160.000000 0.000913
-167100.000000 -0.010421
-167040.000000 -0.001757
-166980.000000 -0.003094
-166920.000000 0.001567
-166860.000000 0.005228
-166800.000000 0.004889
-166740.000000 0.016550
-166680.000000 0.021211
-166620.000000 0.025875
-166560.000000 0.023540
-166500.000000 0.023208
-166440.000000 0.016878
-166380.000000 0.005553
-166320.000000 0.001230
-166260.000000 -0.007088
-166200.000000 -0.010402
-166140.000000 -0.019712
-166080.000000 -0.023017
-166020.000000 -0.022317
-165960.000000 -0.014613
-165900.000000 -0.012905
-165840.000000 -0.019193
-165780.000000 -0.016476
-165720.000000 -0.012755
-165660.000000 -0.005031
-165600.000000 -0.005303
-165480.000000 0.004162
-165420.000000 0.019898
-165360.000000 0.023635
-165300.000000 0.026374
-165240.000000 0.030113
-165180.000000 0.037852
-165120.000000 0.042590
-165060.000000 0.038327
-165000.000000 0.025061
-164940.000000 0.011793
-164880.000000 0.003522
-164820.000000 -0.002753
-164760.000000 -0.014032
-164700.000000 -0.025316
-164640.000000 -0.027606
-164580.000000 -0.022901
-164520.000000 -0.013202
-164460.000000 -0.011494
-164400.000000 -0.005805
-164340.000000 -0.002123
-164280.000000 0.000552
-164160.000000 -0.019122
-164100.000000 -0.034471
-164040.000000 -0.044827
-163980.000000 -0.056191
-163920.000000 -0.061561
-163860.000000 -0.061938
-163800.000000 -0.052322
-163740.000000 -0.040712
-163680.000000 -0.017107
-163620.000000 -0.004509
-163560.000000 0.011083
-163500.000000 0.026669
-163440.000000 0.037248
-163380.000000 0.045821
-163320.000000 0.047386
-163260.000000 0.043944
-163200.000000 0.032493
-163140.000000 0.021035
-163080.000000 0.001568
-163020.000000 -0.019908
-162960.000000 -0.031392
-162900.000000 -0.042885
-162840.000000 -0.049386
-162780.000000 -0.043896
-162720.000000 -0.030414
-162660.000000 -0.014940
-162600.000000 0.001526
-162540.000000 0.018983
-162480.000000 0.035434
-162420.000000 0.047876
-162360.000000 0.052312
-162300.000000 0.048740
-162240.000000 0.039162
-162180.000000 0.020577
-162120.000000 0.000986
-162060.000000 -0.024611
-162000.000000 -0.033214
-161940.000000 -0.040821
-161880.000000 -0.042433
-161820.000000 -0.042048
-161760.000000 -0.028667
-161700.000000 -0.011289
-161640.000000 0.007087
-161580.000000 0.023461
-161520.000000 0.029834
-161460.000000 0.042205
-161400.000000 0.046576
-161340.000000 0.047946
-161280.000000 0.038315
-161220.000000 0.029683
-161160.000000 0.019051
-161100.000000 0.006417
-161040.000000 -0.012217
-160980.000000 -0.027852
-160920.000000 -0.034488
-160860.000000 -0.044124
-160800.000000 -0.050760
-160740.000000 -0.059395
-160680.000000 -0.060029
-160560.000000 -0.033291
-160500.000000 -0.023917
-160440.000000 -0.013540
-160380.000000 -0.000158
-160320.000000 0.010229
-160260.000000 0.015620
-160200.000000 0.017016
-160140.000000 0.012418
-160080.000000 0.006824
-160020.000000 -0.005718
-159960.000000 -0.015348
-159900.000000 -0.029927
-159840.000000 -0.034501
-159780.000000 -0.038070
-159720.000000 -0.035635
-159660.000000 -0.036195
-159600.000000 -0.028750
-159480.000000 -0.002900
-159420.000000 0.010561
-159360.000000 0.023026
-159300.000000 0.035497
-159240.000000 0.036973
-159180.000000 0.040454
-159120.000000 0.032940
-159060.000000 0.031430
-159000.000000 0.017926
-158880.000000 -0.006070
-158820.000000 -0.011561
-158760.000000 -0.010048
-158700.000000 -0.007530
-158640.000000 -0.005007
-158580.000000 0.001522
-158520.000000 0.013057
-158460.000000 0.025599
-158400.000000 0.033148
-158340.000000 0.034704
-158280.000000 0.035269
-158220.000000 0.037842
-158160.000000 0.037452
-158100.000000 0.033041
-158040.000000 0.029639
-157980.000000 0.028246
-157920.000000 0.021862
-157860.000000 0.014487
-157800.000000 0.005121
-157740.000000 -0.003253
-157680.000000 0.000401
-157560.000000 -0.009264
-157500.000000 -0.014582
-157440.000000 -0.016891
-157380.000000 -0.016191
-157320.000000 -0.012482
-157260.000000 -0.012764
-157200.000000 -0.010038
-157140.000000 -0.013303
-157080.000000 -0.020559
-157020.000000 -0.029807
-156960.000000 -0.037047
-156900.000000 -0.037278
-156840.000000 -0.032501
-156780.000000 -0.027715
-156720.000000 -0.018922
-156660.000000 -0.002119
-156600.000000 0.020692
-156540.000000 0.043513
-156480.000000 0.054342
-156420.000000 0.066180
-156360.000000 0.067028
-156300.000000 0.057886
-156240.000000 0.040754
-156180.000000 0.015631
-156120.000000 -0.002481
-156060.000000 -0.019584
-156000.000000 -0.030677
-155940.000000 -0.039761
-155880.000000 -0.037835
-155820.000000 -0.032900
-155760.000000 -0.021957
-155700.000000 -0.006005
-155640.000000 0.001956
-155580.000000 0.008925
-155520.000000 0.009902
-155460.000000 0.023888
-155400.000000 0.030881
-155340.000000 0.027884
-155280.000000 0.017894
-155220.000000 0.009913
-155160.000000 0.003941
-155100.000000 -0.008026
-155040.000000 -0.025989
-154980.000000 -0.039948
-154920.000000 -0.042899
-154860.000000 -0.039843
-154800.000000 -0.042780
-154740.000000 -0.040709
-154680.000000 -0.025633
-154560.000000 0.004540
-154500.000000 0.014635
-154440.000000 0.027735
-154380.000000 0.032839
-154320.000000 0.040948
-154260.000000 0.039059
-154200.000000 0.035174
-154140.000000 0.038291
-154080.000000 0.030411
-154020.000000 0.015533
-153960.000000 -0.001344
-153900.000000 -0.003219
-153840.000000 -0.008092
-153780.000000 -0.015964
-153720.000000 -0.026835
-153660.000000 -0.031706
-153600.000000 -0.030576
-153540.000000 -0.029446
-153480.000000 -0.027316
-153420.000000 -0.013187
-153360.000000 0.006941
-153300.000000 0.025068
-153240.000000 0.033194
-153180.000000 0.044319
-153120.000000 0.056442
-153060.000000 0.062565
-153000.000000 0.056687
-152940.000000 0.041809
-152880.000000 0.028931
-152820.000000 0.015055
-152760.000000 0.000180
-152700.000000 -0.012692
-152640.000000 -0.019561
-152580.000000 -0.017427
-152520.000000 -0.014288
-152460.000000 -0.012145
-152400.000000 -0.013996
-152340.000000 -0.011841
-152280.000000 -0.005681
-152160.000000 -0.005340
-152100.000000 -0.006159
-152040.000000 -0.004971
-151980.000000 -0.004775
-151920.000000 -0.002553
-151860.000000 -0.005338
-151800.000000 -0.008116
-151740.000000 -0.010885
-151680.000000 -0.016646
-151620.000000 -0.022397
-151560.000000 -0.028141
-151500.000000 -0.028875
-151440.000000 -0.026600
-151380.000000 -0.021317
-151320.000000 -0.015025
-151260.000000 -0.005725
-151200.000000 0.012583
-151140.000000 0.026899
-151080.000000 0.030223
-151020.000000 0.030556
-150960.000000 0.029896
-150900.000000 0.027239
-150840.000000 0.018598
-150780.000000 0.000966
-150720.000000 -0.012658
-150660.000000 -0.021273
-150600.000000 -0.028880
-150540.000000 -0.031478
-150480.000000 -0.031067
-150360.000000 -0.010220
-150300.000000 0.002215
-150240.000000 0.019658
-150180.000000 0.036107
-150120.000000 0.049563
-150060.000000 0.056026
-150000.000000 0.047493
-149940.000000 0.039967
-149880.000000 0.028445
-149820.000000 0.012929
-149760.000000 -0.008582
-149700.000000 -0.020089
-149640.000000 -0.030591
-149580.000000 -0.029091
-149520.000000 -0.029584
-149460.000000 -0.023071
-149400.000000 -0.011552
-149340.000000 0.002972
-149280.000000 0.005502
-149220.000000 0.009039
-149160.000000 0.013582
-149100.000000 0.017133
-149040.000000 0.019691
-148980.000000 0.012257
-148920.000000 0.001851
-148860.000000 -0.001562
-148800.000000 -0.006967
-148740.000000 -0.015361
-148680.000000 -0.019746
-148560.000000 -0.020486
-148500.000000 -0.019841
-148440.000000 -0.015187
-148380.000000 -0.004523
-148320.000000 0.006151
-148260.000000 0.015834
-148200.000000 0.023527
-148140.000000 0.029230
-148080.000000 0.035943
-148020.000000 0.040666
-147960.000000 0.035399
-147900.000000 0.031143
-147840.000000 0.024897
-147780.000000 0.019662
-147720.000000 0.008437
-147660.000000 -0.005778
-147600.000000 -0.012983
-147540.000000 -0.021179
-147480.000000 -0.027366
-147000.000000 0.019430
-146940.000000 0.019316
-146880.000000 0.012209
-146820.000000 0.002111
-146760.000000 0.000020
-146700.000000 -0.008063
-146640.000000 -0.019138
-146580.000000 -0.026207
-146520.000000 -0.027268
-146460.000000 -0.025323
-146400.000000 -0.023371
-146340.000000 -0.020414
-146280.000000 -0.017452
-146220.000000 -0.009484
-146160.000000 0.001487
-146100.000000 0.006463
-146040.000000 0.007442
-145980.000000 0.012424
-145920.000000 0.010409
-145860.000000 0.007395
-145800.000000 -0.002616
-145740.000000 -0.001626
-145680.000000 -0.004635
-145560.000000 -0.020650
-145500.000000 -0.025655
-145440.000000 -0.019660
-145380.000000 -0.014665
-145320.000000 -0.003668
-145260.000000 0.003328
-145200.000000 0.017324
-145140.000000 0.022320
-145080.000000 0.028316
-145020.000000 0.029310
-144960.000000 0.030303
-144900.000000 0.034293
-144840.000000 0.036282
-144780.000000 0.033268
-144720.000000 0.024251
-144660.000000 0.013232
-144600.000000 0.008210
-144540.000000 0.002185
-144480.000000 0.001158
-144360.000000 -0.005904
-144300.000000 -0.004937
-144240.000000 -0.005973
-144180.000000 -0.013009
-144120.000000 -0.015047
-144060.000000 -0.018085
-144000.000000 -0.019124
-143820.000000 -0.015244
-143760.000000 -0.013284
-143700.000000 -0.013325
-143640.000000 -0.011365
-143580.000000 -0.010405
-143520.000000 -0.010446
-143460.000000 -0.014486
-143400.000000 -0.013526
-143340.000000 -0.008566
-143280.000000 -0.002605
-143220.000000 0.001355
-143160.000000 0.003316
-143100.000000 0.013278
-143040.000000 0.018240
-142980.000000 0.021203
-142920.000000 0.016166
-142860.000000 0.016130
-142800.000000 0.007096
-142740.000000 0.003063
-142680.000000 -0.005969
-142560.000000 -0.023026
-142500.000000 -0.029050
-142440.000000 -0.029072
-142380.000000 -0.033094
-142320.000000 -0.031105
-142260.000000 -0.029117
-142200.000000 -0.025124
-142140.000000 -0.019128
-142080.000000 -0.017129
-142020.000000 -0.010128
-141960.000000 -0.007125
-141900.000000 -0.008120
-141840.000000 -0.011113
-141780.000000 -0.009104
-141720.000000 -0.008093
-141660.000000 -0.003081
-141600.000000 -0.000066
-141540.000000 -0.000050
-141480.000000 0.002970
-141420.000000 0.009991
-141360.000000 0.025016
-141300.000000 0.026043
-141240.000000 0.026073
-141180.000000 0.029106
-141120.000000 0.031142
-141060.000000 0.031180
-141000.000000 0.022220
-140880.000000 0.005309
-140820.000000 0.000356
-140760.000000 -0.004594
-140700.000000 -0.005543
-140640.000000 -0.002489
-140580.000000 0.004565
-140520.000000 0.013622
-140460.000000 0.012679
-140400.000000 0.020736
-140340.000000 0.023794
-140280.000000 0.029853
-140220.000000 0.026911
-140160.000000 0.020968
-140100.000000 0.019025
-140040.000000 0.008081
-139980.000000 -0.002864
-139920.000000 -0.018811
-139860.000000 -0.030759
-139800.000000 -0.034710
-139680.000000 -0.023619
-139620.000000 -0.014577
-139560.000000 0.005461
-139500.000000 0.015496
-139440.000000 0.023527
-139380.000000 0.028554
-139320.000000 0.025547
-139260.000000 0.023538
-139200.000000 0.018525
-139140.000000 0.004508
-139080.000000 -0.003480
-139020.000000 -0.011473
-138960.000000 -0.012471
-138900.000000 -0.014475
-138840.000000 -0.008483
-138780.000000 0.004504
-138720.000000 0.015487
-138660.000000 0.023466
-138600.000000 0.023442
-138540.000000 0.020413
-138480.000000 0.013392
-138420.000000 0.007353
-138360.000000 -0.006689
-138300.000000 -0.016735
-138240.000000 -0.028785
-138180.000000 -0.040839
-138120.000000 -0.050897
-138060.000000 -0.054958
-138000.000000 -0.052023
-137940.000000 -0.044091
-137880.000000 -0.034162
-137820.000000 -0.017236
-137760.000000 -0.000314
-137700.000000 0.015646
-137640.000000 0.024567
-137580.000000 0.030486
-137520.000000 0.031402
-137460.000000 0.028315
-137400.000000 0.018225
-137340.000000 0.008130
-137280.000000 -0.004968
-137160.000000 -0.025181
-137100.000000 -0.035297
-137040.000000 -0.038419
-136980.000000 -0.043548
-136920.000000 -0.039685
-136860.000000 -0.029830
-136800.000000 -0.015982
-136740.000000 -0.006143
-136680.000000 0.007601
-136620.000000 0.018425
-136560.000000 0.031242
-136500.000000 0.036137
-136440.000000 0.034938
-136380.000000 0.028730
-136320.000000 0.023515
-136260.000000 0.011292
-136200.000000 -0.002939
-136140.000000 -0.024179
-136080.000000 -0.034427
-136020.000000 -0.046608
-135960.000000 -0.053876
-135900.000000 -0.060153
-135840.000000 -0.062438
-135780.000000 -0.053734
-135720.000000 -0.048038
-135660.000000 -0.040351
-135600.000000 -0.029674
-135540.000000 -0.016005
-135480.000000 -0.002346
-135420.000000 0.008259
-135360.000000 0.013905
-135300.000000 0.016541
-135240.000000 0.016168
-135180.000000 0.013785
-135120.000000 0.012392
-135060.000000 0.006989
-135000.000000 0.000575
-134880.000000 -0.001285
-134820.000000 0.002269
-134760.000000 0.002803
-134700.000000 0.002332
-134640.000000 0.006851
-134580.000000 0.011360
-134520.000000 0.015861
-134460.000000 0.011352
-134400.000000 0.007835
-134160.000000 -0.012283
-134100.000000 -0.013842
-134040.000000 -0.012409
-133980.000000 -0.007986
-133920.000000 -0.005571
-133860.000000 0.002835
-133800.000000 0.008233
-133740.000000 0.014621
-133680.000000 0.016001
-133620.000000 0.014371
-133560.000000 0.015733
-133500.000000 0.013085
-133440.000000 0.014428
-133380.000000 0.009762
-133320.000000 0.010087
-133260.000000 0.008402
-133200.000000 0.009708
-133140.000000 0.009004
-133080.000000 0.005296
-133020.000000 0.005577
-132960.000000 0.000850
-132900.000000 0.000114
-132840.000000 -0.008630
-132780.000000 -0.014382
-132720.000000 -0.019142
-132660.000000 -0.019909
-132600.000000 -0.011682
-132540.000000 -0.009461
-132480.000000 -0.003247
-132420.000000 0.002963
-132360.000000 0.016169
-132300.000000 0.022371
-132240.000000 0.026569
-132180.000000 0.027764
-132120.000000 0.024957
-132060.000000 0.024149
-132000.000000 0.012339
-131940.000000 -0.000480
-131880.000000 -0.017283
-131820.000000 -0.034095
-131760.000000 -0.039906
-131700.000000 -0.049717
-131640.000000 -0.050527
-131580.000000 -0.046337
-131520.000000 -0.035146
-131460.000000 -0.017954
-131400.000000 -0.000762
-131340.000000 0.015432
-131280.000000 0.022628
-131220.000000 0.031825
-131160.000000 0.030024
-131100.000000 0.023225
-131040.000000 0.009428
-130980.000000 -0.000366
-130920.000000 -0.014160
-130860.000000 -0.028951
-130800.000000 -0.035741
-130740.000000 -0.039529
-130680.000000 -0.037316
-130560.000000 -0.026883
-130500.000000 -0.014663
-130440.000000 -0.000440
-130380.000000 0.008788
-130320.000000 0.015019
-130260.000000 0.019255
-130200.000000 0.026496
-130140.000000 0.028743
-130080.000000 0.020994
-130020.000000 0.010250
-129960.000000 -0.001489
-129900.000000 -0.010225
-129840.000000 -0.024959
-129780.000000 -0.039690
-129720.000000 -0.051420
-129660.000000 -0.053150
-129600.000000 -0.045879
-129540.000000 -0.041609
-129480.000000 -0.035339
-129420.000000 -0.016071
-129360.000000 0.005196
-129300.000000 0.013461
-129240.000000 0.026725
-129180.000000 0.034986
-129120.000000 0.042245
-129060.000000 0.046501
-129000.000000 0.045753
-128940.000000 0.038001
-128880.000000 0.030245
-128760.000000 0.007713
-128700.000000 -0.001064
-128640.000000 -0.007849
-128580.000000 -0.013643
-128520.000000 -0.013446
-128460.000000 -0.011258
-128400.000000 -0.006079
-128340.000000 0.000090
-128280.000000 0.010249
-128220.000000 0.019399
-128160.000000 0.024539
-128100.000000 0.033670
-128040.000000 0.043791
-127980.000000 0.049902
-127920.000000 0.046004
-127860.000000 0.044095
-127800.000000 0.032177
-127740.000000 0.024248
-127680.000000 0.011309
-127560.000000 -0.009601
-127500.000000 -0.011574
-127440.000000 -0.009558
-127380.000000 -0.005554
-127320.000000 -0.001563
-127260.000000 0.005417
-127200.000000 0.018385
-127140.000000 0.024342
-127080.000000 0.031290
-127020.000000 0.033227
-126960.000000 0.031151
-126900.000000 0.027064
-126840.000000 0.013965
-126780.000000 -0.004145
-126720.000000 -0.018268
-126660.000000 -0.030403
-126600.000000 -0.038551
-126540.000000 -0.045659
-126480.000000 -0.047826
-126360.000000 -0.034201
-126300.000000 -0.024409
-126240.000000 -0.015631
-126180.000000 -0.007868
-126120.000000 -0.003119
-126060.000000 -0.001386
-126000.000000 -0.006667
-125940.000000 -0.015965
-125880.000000 -0.023278
-125820.000000 -0.032608
-125760.000000 -0.039953
-125700.000000 -0.049316
-125640.000000 -0.056695
-125580.000000 -0.058092
-125520.000000 -0.058506
-125460.000000 -0.055938
-125400.000000 -0.051388
-125340.000000 -0.041858
-125280.000000 -0.026346
-125220.000000 -0.008854
-125160.000000 0.014618
-125100.000000 0.035070
-125040.000000 0.050502
-124980.000000 0.060913
-124920.000000 0.064304
-124860.000000 0.055673
-124800.000000 0.042020
-124740.000000 0.016346
-124680.000000 -0.003350
-124620.000000 -0.021069
-124560.000000 -0.042811
-124500.000000 -0.055575
-124440.000000 -0.060361
-124380.000000 -0.052170
-124320.000000 -0.037000
-124260.000000 -0.015852
-124200.000000 0.005277
-124080.000000 0.061480
-124020.000000 0.083556
-123960.000000 0.091617
-123900.000000 0.094663
-123840.000000 0.089695
-123780.000000 0.080715
-123720.000000 0.058721
-123660.000000 0.033715
-123600.000000 0.004697
-123540.000000 -0.018333
-123480.000000 -0.033375
-123420.000000 -0.044428
-123360.000000 -0.050492
-123300.000000 -0.047567
-123240.000000 -0.036652
-123180.000000 -0.023747
-123120.000000 -0.007851
-123060.000000 0.006037
-123000.000000 0.020916
-122940.000000 0.035787
-122880.000000 0.044651
-122820.000000 0.048508
-122760.000000 0.050359
-122700.000000 0.043202
-122640.000000 0.027040
-122580.000000 0.011872
-122520.000000 -0.006302
-122460.000000 -0.027479
-122400.000000 -0.045661
-122340.000000 -0.055845
-122280.000000 -0.058032
-122220.000000 -0.050219
-122160.000000 -0.031407
-122100.000000 -0.013594
-122040.000000 0.005220
-121980.000000 0.028037
-121920.000000 0.044856
-121860.000000 0.053679
-121800.000000 0.057506
-121740.000000 0.054337
-121680.000000 0.046173
-121620.000000 0.039013
-121560.000000 0.022859
-121500.000000 0.010709
-121440.000000 -0.005435
-121380.000000 -0.017573
-121320.000000 -0.025706
-121260.000000 -0.027833
-121200.000000 -0.024954
-121140.000000 -0.018070
-121080.000000 -0.008179
-121020.000000 0.000716
-120960.000000 0.013617
-120900.000000 0.022522
-120840.000000 0.027432
-120780.000000 0.030346
-120720.000000 0.030264
-120660.000000 0.027185
-120600.000000 0.021109
-120540.000000 0.019035
-120480.000000 0.015963
-120420.000000 0.013893
-120360.000000 0.008824
-120300.000000 0.002757
-120240.000000 -0.001309
-120180.000000 -0.004374
-120120.000000 -0.007437
-120060.000000 -0.012500
-120000.000000 -0.011561
-119940.000000 -0.007621
-119880.000000 -0.001680
-119820.000000 0.005263
-119760.000000 0.011207
-119700.000000 0.022152
-119640.000000 0.033098
-119580.000000 0.040044
-119520.000000 0.036991
-119460.000000 0.027936
-119400.000000 0.022881
-119340.000000 0.012823
-119280.000000 -0.003237
-119220.000000 -0.020300
-119160.000000 -0.036367
-119100.000000 -0.045437
-119040.000000 -0.052512
-118980.000000 -0.054591
-118920.000000 -0.052675
-118860.000000 -0.041764
-118800.000000 -0.027857
-118740.000000 -0.015893
-118680.000000 -0.003993
-118620.000000 0.008901
-118560.000000 0.020789
-118500.000000 0.025672
-118440.000000 0.027549
-118380.000000 0.026420
-118320.000000 0.022285
-118260.000000 0.015145
-118200.000000 0.004998
-118140.000000 -0.007154
-118080.000000 -0.021312
-118020.000000 -0.032475
-117960.000000 -0.044644
-117900.000000 -0.046818
-117840.000000 -0.044997
-117780.000000 -0.033181
-117720.000000 -0.026370
-117660.000000 -0.015563
-117600.000000 -0.009762
-117540.000000 -0.007966
-117480.000000 -0.008175
-117420.000000 -0.013390
-117360.000000 -0.017612
-117300.000000 -0.018840
-117240.000000 -0.018074
-117180.000000 -0.018316
-117120.000000 -0.013565
-117060.000000 -0.007820
-117000.000000 0.001918
-116940.000000 0.011651
-116880.000000 0.019378
-116820.000000 0.029100
-116760.000000 0.035818
-116700.000000 0.043532
-116640.000000 0.046243
-116580.000000 0.040950
-116520.000000 0.033655
-116460.000000 0.020357
-116400.000000 0.005057
-116340.000000 -0.015246
-116280.000000 -0.031550
-116220.000000 -0.047857
-116160.000000 -0.056165
-116100.000000 -0.059474
-116040.000000 -0.053785
-115980.000000 -0.041096
-115920.000000 -0.026409
-115860.000000 -0.011721
-115800.000000 -0.007033
-115680.000000 -0.001656
-115620.000000 -0.002965
-115560.000000 -0.004274
-115500.000000 -0.009580
-115440.000000 -0.011885
-115380.000000 -0.014188
-115320.000000 -0.012490
-115260.000000 -0.008789
-115200.000000 -0.001087
-115140.000000 0.008617
-115080.000000 0.018323
-115020.000000 0.023031
-114960.000000 0.026742
-114900.000000 0.028455
-114840.000000 0.027170
-114780.000000 0.023889
-114720.000000 0.018611
-114660.000000 0.012336
-114600.000000 0.008064
-114540.000000 0.004796
-114480.000000 0.000532
-114360.000000 0.007013
-114300.000000 0.016759
-114240.000000 0.022507
-114180.000000 0.029258
-114120.000000 0.034013
-114060.000000 0.035771
-114000.000000 0.035532
-113940.000000 0.032297
-113880.000000 0.026066
-113820.000000 0.014840
-113760.000000 0.003619
-113700.000000 -0.011595
-113640.000000 -0.021803
-113580.000000 -0.030003
-113520.000000 -0.032196
-113460.000000 -0.029379
-113400.000000 -0.028554
-113340.000000 -0.025720
-113280.000000 -0.022876
-113220.000000 -0.019022
-113160.000000 -0.018158
-113100.000000 -0.016285
-113040.000000 -0.014401
-112980.000000 -0.009507
-112920.000000 -0.000602
-112860.000000 0.007313
-112800.000000 0.017241
-112680.000000 0.033131
-112620.000000 0.035096
-112560.000000 0.031074
-112500.000000 0.029067
-112440.000000 0.026079
-112380.000000 0.020101
-112320.000000 0.014137
-112260.000000 0.007190
-112200.000000 0.003258
-112140.000000 -0.003658
-112080.000000 -0.009559
-112020.000000 -0.012443
-111960.000000 -0.011312
-111900.000000 -0.010166
-111840.000000 -0.011003
-111780.000000 -0.012825
-111720.000000 -0.012631
-111660.000000 -0.009420
-111600.000000 -0.009194
-111540.000000 -0.004950
-111480.000000 0.001310
-111420.000000 0.006588
-111360.000000 0.012883
-111300.000000 0.013197
-111240.000000 0.012528
-111180.000000 0.009878
-111120.000000 0.007246
-111060.000000 -0.002368
-111000.000000 -0.010964
-110940.000000 -0.019542
-110880.000000 -0.024104
-110820.000000 -0.025649
-110760.000000 -0.025178
-110700.000000 -0.018693
-110640.000000 -0.007194
-110580.000000 0.001317
-110520.000000 0.006840
-110460.000000 0.012374
-110400.000000 0.013918
-110340.000000 0.012471
-110280.000000 0.002032
-110220.000000 -0.007400
-110160.000000 -0.018824
-110100.000000 -0.026243
-110040.000000 -0.035656
-109980.000000 -0.040065
-109920.000000 -0.041468
-109860.000000 -0.038868
-109800.000000 -0.027265
-109740.000000 -0.017659
-109680.000000 -0.001050
-109620.000000 0.014560
-109560.000000 0.030172
-109500.000000 0.038784
-109440.000000 0.046397
-109380.000000 0.047010
-109320.000000 0.045622
-109260.000000 0.040233
-109200.000000 0.034843
-109140.000000 0.028451
-109080.000000 0.020057
-109020.000000 0.011662
-108960.000000 0.005265
-108900.000000 0.004866
-108840.000000 0.004466
-108780.000000 0.010064
-108720.000000 0.008663
-108660.000000 0.006261
-108600.000000 0.004859
-108540.000000 0.003458
-108480.000000 0.002059
-108420.000000 0.000662
-108360.000000 0.004268
-108300.000000 0.007877
-108240.000000 0.012491
-108180.000000 0.016109
-108120.000000 0.020733
-108060.000000 0.023363
-108000.000000 0.020032
-107940.000000 0.016673
-107880.000000 0.014323
-107820.000000 0.010982
-107760.000000 0.006650
-107700.000000 0.005328
-107640.000000 0.004016
-107580.000000 0.003715
-107520.000000 -0.000576
-107460.000000 -0.003855
-107400.000000 -0.010124
-107340.000000 -0.016383
-107280.000000 -0.026631
-107220.000000 -0.035870
-107160.000000 -0.043099
-107100.000000 -0.047319
-107040.000000 -0.047531
-106980.000000 -0.043735
-106920.000000 -0.040931
-106860.000000 -0.035120
-106800.000000 -0.028302
-106740.000000 -0.023479
-106680.000000 -0.016650
-106620.000000 -0.010816
-106560.000000 -0.004978
-106500.000000 -0.003136
-106440.000000 -0.001290
-106380.000000 -0.000442
-106320.000000 -0.002590
-106260.000000 -0.003736
-106200.000000 -0.004879
-106140.000000 -0.006019
-106080.000000 -0.008155
-106020.000000 -0.015286
-105960.000000 -0.027414
-105900.000000 -0.037536
-105840.000000 -0.044653
-105780.000000 -0.054764
-105720.000000 -0.056869
-105660.000000 -0.047967
-105600.000000 -0.035059
-105540.000000 -0.017144
-105480.000000 -0.002223
-105420.000000 0.015706
-105360.000000 0.036641
-105300.000000 0.051583
-105240.000000 0.060532
-105180.000000 0.063487
-105120.000000 0.062449
-105060.000000 0.055456
-105000.000000 0.048429
-104700.000000 0.003382
-104640.000000 -0.002611
-104580.000000 -0.006600
-104520.000000 -0.005584
-104460.000000 -0.001564
-104400.000000 0.004461
-104340.000000 0.015490
-104280.000000 0.025522
-104220.000000 0.028558
-104160.000000 0.033598
-104100.000000 0.032640
-104040.000000 0.030686
-103980.000000 0.026735
-103920.000000 0.025786
-103860.000000 0.024840
-103800.000000 0.025896
-103740.000000 0.030955
-103680.000000 0.037017
-103620.000000 0.047082
-103560.000000 0.051149
-103500.000000 0.053221
-103440.000000 0.048295
-103380.000000 0.041374
-103320.000000 0.025457
-103260.000000 0.006545
-103200.000000 -0.011363
-103140.000000 -0.030265
-103080.000000 -0.042162
-103020.000000 -0.051053
-102960.000000 -0.058939
-102900.000000 -0.060819
-102840.000000 -0.057693
-102780.000000 -0.050560
-102720.000000 -0.041421
-102660.000000 -0.030273
-102600.000000 -0.021117
-102540.000000 -0.010952
-102480.000000 -0.003776
-102420.000000 -0.000590
-102360.000000 0.000609
-102300.000000 -0.006179
-102240.000000 -0.013953
-102180.000000 -0.023713
-102120.000000 -0.031457
-102060.000000 -0.038186
-102000.000000 -0.042899
-101940.000000 -0.045595
-101880.000000 -0.044275
-101820.000000 -0.039939
-101760.000000 -0.029587
-101700.000000 -0.018218
-101640.000000 -0.005834
-101580.000000 0.006566
-101520.000000 0.018981
-101460.000000 0.028412
-101400.000000 0.034859
-101340.000000 0.033320
-101280.000000 0.025797
-101220.000000 0.019289
-101160.000000 0.010795
-101100.000000 0.007316
-101040.000000 -0.004150
-100980.000000 -0.004603
-100920.000000 -0.005043
-100860.000000 0.002528
-100800.000000 0.011111
-100740.000000 0.022703
-100680.000000 0.033304
-100620.000000 0.039914
-100560.000000 0.048532
-100500.000000 0.049155
-100440.000000 0.048785
-100380.000000 0.040421
-100320.000000 0.036060
-100260.000000 0.027704
-100200.000000 0.013351
-100140.000000 0.004001
-100080.000000 -0.002347
-100020.000000 -0.003693
-99960.000000 -0.008038
-99900.000000 -0.009383
-99840.000000 -0.016728
-99780.000000 -0.020073
-99720.000000 -0.025419
-99660.000000 -0.031765
-99600.000000 -0.034112
-99540.000000 -0.041460
-99480.000000 -0.049809
-99420.000000 -0.053159
-99360.000000 -0.054509
-99300.000000 -0.053859
-99240.000000 -0.049209
-99180.000000 -0.041559
-99120.000000 -0.032908
-99060.000000 -0.018256
-99000.000000 -0.005603
-98940.000000 0.009051
-98880.000000 0.022707
-98820.000000 0.030366
-98760.000000 0.035026
-98700.000000 0.036688
-98640.000000 0.037354
-98580.000000 0.034022
-98520.000000 0.028695
-98460.000000 0.019371
-98400.000000 0.011051
-98340.000000 0.001736
-98280.000000 -0.006573
-98220.000000 -0.016809
-98160.000000 -0.017107
-98100.000000 -0.016400
-98040.000000 -0.011687
-97980.000000 -0.004970
-97920.000000 0.003753
-97860.000000 0.015481
-97800.000000 0.024215
-97740.000000 0.031953
-97680.000000 0.036696
-97620.000000 0.038443
-97560.000000 0.033195
-97500.000000 0.025951
-97440.000000 0.018711
-97380.000000 0.008474
-97320.000000 0.002242
-97260.000000 -0.004986
-97200.000000 -0.009232
-97140.000000 -0.011463
-97080.000000 -0.012669
-97020.000000 -0.013871
-96960.000000 -0.016067
-96900.000000 -0.015259
-96840.000000 -0.012446
-96780.000000 -0.009628
-96720.000000 -0.010805
-96660.000000 -0.011978
-96600.000000 -0.007146
-96540.000000 -0.001312
-96480.000000 0.001526
-96420.000000 0.004365
-96360.000000 0.007206
-96300.000000 0.012047
-96240.000000 0.012887
-96180.000000 0.011726
-96120.000000 0.005562
-96060.000000 -0.000605
-96000.000000 -0.008776
-95940.000000 -0.018952
-95880.000000 -0.030133
-95820.000000 -0.035320
-95760.000000 -0.043513
-95700.000000 -0.048712
-95640.000000 -0.046918
-95580.000000 -0.040129
-95520.000000 -0.027346
-95460.000000 -0.016568
-95400.000000 -0.006796
-95340.000000 0.004970
-95280.000000 0.014731
-95220.000000 0.029487
-95160.000000 0.041236
-95100.000000 0.051981
-95040.000000 0.055719
-94980.000000 0.052453
-94920.000000 0.045182
-94860.000000 0.037906
-94800.000000 0.031626
-94740.000000 0.024342
-94680.000000 0.013054
-94620.000000 0.008764
-94560.000000 -0.001529
-94500.000000 -0.008824
-94440.000000 -0.015120
-94380.000000 -0.019417
-94320.000000 -0.021716
-94260.000000 -0.018017
-94200.000000 -0.012318
-94140.000000 0.000378
-94080.000000 0.008073
-94020.000000 0.015764
-93960.000000 0.017454
-93900.000000 0.017139
-93840.000000 0.013822
-93780.000000 0.004500
-93720.000000 -0.003825
-93660.000000 -0.016154
-93600.000000 -0.022488
-93540.000000 -0.026825
-93480.000000 -0.029167
-93420.000000 -0.028514
-93360.000000 -0.024866
-93300.000000 -0.019223
-93240.000000 -0.011586
-93180.000000 -0.003956
-93120.000000 0.005668
-93060.000000 0.012283
-93000.000000 0.016889
-92940.000000 0.015487
-92880.000000 0.014075
-92820.000000 0.008654
-92760.000000 -0.000777
-92700.000000 -0.012218
-92640.000000 -0.021669
-92580.000000 -0.026130
-92520.000000 -0.025600
-92460.000000 -0.024079
-92400.000000 -0.021568
-92340.000000 -0.018065
-92280.000000 -0.010571
-92220.000000 -0.002084
-92160.000000 0.006394
-92100.000000 0.011865
-92040.000000 0.015330
-91980.000000 0.017787
-91920.000000 0.020239
-91860.000000 0.022658
-91800.000000 0.023100
-91740.000000 0.018538
-91680.000000 0.012973
-91620.000000 0.010405
-91560.000000 0.007835
-91500.000000 0.003264
-91440.000000 -0.000308
-91380.000000 -0.000879
-91320.000000 0.000549
-91260.000000 0.002978
-91200.000000 0.005407
-91140.000000 0.007837
-91080.000000 0.007268
-91020.000000 0.005699
-90960.000000 0.000132
-90900.000000 -0.005435
-90840.000000 -0.010000
-90780.000000 -0.017563
-90720.000000 -0.019124
-90660.000000 -0.020683
-90540.000000 -0.017791
-90480.000000 -0.015339
-90420.000000 -0.012884
-90360.000000 -0.011425
-90300.000000 -0.012962
-90240.000000 -0.014495
-90120.000000 -0.016549
-90060.000000 -0.014072
-90000.000000 -0.009591
-89940.000000 -0.002108
-89880.000000 0.006378
-89820.000000 0.015866
-89760.000000 0.026358
-89700.000000 0.031852
-89640.000000 0.034349
-89580.000000 0.035849
-89520.000000 0.037353
-89460.000000 0.033860
-89400.000000 0.029371
-89340.000000 0.019886
-89280.000000 0.008406
-89220.000000 -0.005071
-89160.000000 -0.019543
-89100.000000 -0.033011
-89040.000000 -0.041475
-88980.000000 -0.046936
-88920.000000 -0.048393
-88860.000000 -0.046846
-88800.000000 -0.045296
-88740.000000 -0.038742
-88680.000000 -0.027186
-88620.000000 -0.010627
-88560.000000 0.005936
-88500.000000 0.021502
-88440.000000 0.037070
-88380.000000 0.043642
-88320.000000 0.051218
-88260.000000 0.047797
-88200.000000 0.040381
-88140.000000 0.029967
-88080.000000 0.016558
-88020.000000 0.004152
-87960.000000 -0.009252
-87900.000000 -0.016652
-87840.000000 -0.020051
-87780.000000 -0.014448
-87720.000000 -0.002844
-87660.000000 0.013759
-87600.000000 0.026362
-87540.000000 0.036964
-87480.000000 0.041563
-87420.000000 0.041158
-87360.000000 0.038750
-87300.000000 0.032338
-87240.000000 0.028919
-87180.000000 0.019495
-87120.000000 0.011064
-87060.000000 -0.001374
-87000.000000 -0.011819
-86940.000000 -0.023272
-86880.000000 -0.029732
-86820.000000 -0.032200
-86760.000000 -0.029675
-86700.000000 -0.023156
-86640.000000 -0.008644
-86580.000000 0.003862
-86520.000000 0.018362
-86460.000000 0.028857
-86400.000000 0.034347
-86340.000000 0.035831
-86280.000000 0.030311
-86220.000000 0.021786
-86160.000000 0.011256
-86100.000000 -0.001278
-86040.000000 -0.014816
-85980.000000 -0.026357
-85920.000000 -0.035902
-85860.000000 -0.039450
-85800.000000 -0.039000
-85740.000000 -0.032552
-85680.000000 -0.024105
-85620.000000 -0.016661
-85560.000000 -0.003217
-85500.000000 0.004225
-85440.000000 0.009667
-85380.000000 0.009107
-85320.000000 0.008546
-85260.000000 0.002985
-85200.000000 -0.003578
-85140.000000 -0.010143
-85080.000000 -0.014709
-85020.000000 -0.017277
-84960.000000 -0.019848
-84900.000000 -0.026421
-84840.000000 -0.029997
-84780.000000 -0.031576
-84720.000000 -0.031159
-84660.000000 -0.028745
-84600.000000 -0.023335
-84540.000000 -0.013929
-84480.000000 -0.000528
-84420.000000 0.012868
-84360.000000 0.027257
-84240.000000 0.039017
-84180.000000 0.038385
-84120.000000 0.029744
-84060.000000 0.017094
-84000.000000 0.006434
-83940.000000 -0.006237
-83880.000000 -0.011920
-83820.000000 -0.014613
-83760.000000 -0.019319
-83700.000000 -0.018037
-83640.000000 -0.012768
-83580.000000 -0.007511
-83520.000000 -0.002267
-83460.000000 -0.000036
-83400.000000 0.006182
-83340.000000 0.010386
-83280.000000 0.015576
-83220.000000 0.017753
-83160.000000 0.013915
-83100.000000 0.012063
-83040.000000 0.007196
-82980.000000 0.001314
-82920.000000 -0.004582
-82860.000000 -0.007492
-82800.000000 -0.014417
-82740.000000 -0.016356
-82680.000000 -0.018310
-82620.000000 -0.017277
-82560.000000 -0.008233
-82500.000000 0.000772
-82440.000000 0.011764
-82380.000000 0.025741
-82320.000000 0.035705
-82260.000000 0.042655
-82200.000000 0.045590
-82140.000000 0.044511
-82020.000000 0.030307
-81960.000000 0.022182
-81900.000000 0.016041
-81840.000000 0.002885
-81780.000000 -0.006286
-81720.000000 -0.013472
-81660.000000 -0.015673
-81600.000000 -0.014887
-81540.000000 -0.010114
-81480.000000 -0.003353
-81420.000000 0.008397
-81360.000000 0.022137
-81300.000000 0.034868
-81240.000000 0.046591
-81180.000000 0.054307
-81120.000000 0.057016
-81060.000000 0.051719
-81000.000000 0.042416
-80940.000000 0.024107
-80880.000000 0.008793
-80820.000000 -0.007527
-80760.000000 -0.022853
-80700.000000 -0.035184
-80640.000000 -0.043520
-80580.000000 -0.045861
-80520.000000 -0.045207
-80460.000000 -0.039559
-80400.000000 -0.032914
-80340.000000 -0.027274
-80280.000000 -0.025638
-80220.000000 -0.025005
-80160.000000 -0.024377
-80100.000000 -0.024752
-80040.000000 -0.025132
-79980.000000 -0.030516
-79920.000000 -0.034904
-79860.000000 -0.042297
-79800.000000 -0.046695
-79740.000000 -0.049098
-79680.000000 -0.046506
-79620.000000 -0.038920
-79560.000000 -0.024340
-79500.000000 -0.008765
-79440.000000 0.008805
-79380.000000 0.026369
-79320.000000 0.038929
-79260.000000 0.044484
-79200.000000 0.046035
-79140.000000 0.039582
-79080.000000 0.031125
-79020.000000 0.019663
-78960.000000 0.004196
-78900.000000 -0.010275
-78840.000000 -0.020751
-78780.000000 -0.026233
-78720.000000 -0.024721
-78660.000000 -0.015214
-78600.000000 -0.003714
-78540.000000 0.010782
-78480.000000 0.021272
-78420.000000 0.032757
-78360.000000 0.046237
-78300.000000 0.050713
-78240.000000 0.050185
-78180.000000 0.045645
-78120.000000 0.042111
-78060.000000 0.036574
-78000.000000 0.027034
-77940.000000 0.014490
-77880.000000 -0.005058
-77820.000000 -0.018608
-77760.000000 -0.033161
-77700.000000 -0.043717
-77640.000000 -0.050275
-77580.000000 -0.041834
-77520.000000 -0.030395
-77460.000000 -0.011958
-77400.000000 0.011478
-77340.000000 0.030913
-77280.000000 0.052347
-77220.000000 0.061780
-77160.000000 0.064211
-77100.000000 0.056641
-77040.000000 0.042069
-76980.000000 0.016495
-76920.000000 -0.010081
-76860.000000 -0.039659
-76800.000000 -0.064239
-76740.000000 -0.069822
-76680.000000 -0.066474
-76620.000000 -0.049061
-76560.000000 -0.030650
-76500.000000 -0.008241
-76440.000000 0.011167
-76380.000000 0.027574
-76320.000000 0.032981
-76260.000000 0.034388
-76200.000000 0.029796
-76140.000000 0.025205
-76080.000000 0.014615
-76020.000000 0.006026
-75960.000000 -0.003560
-75900.000000 -0.013145
-75840.000000 -0.017727
-75780.000000 -0.020253
-75720.000000 -0.020833
-75660.000000 -0.013411
-75600.000000 -0.003986
-75540.000000 0.004442
-75480.000000 0.014873
-75420.000000 0.022308
-75360.000000 0.026746
-75300.000000 0.028187
-75240.000000 0.024633
-75180.000000 0.017082
-75120.000000 0.006535
-75060.000000 -0.002008
-75000.000000 -0.006546
-74940.000000 -0.013080
-74880.000000 -0.019610
-74820.000000 -0.023135
-74760.000000 -0.025656
-74700.000000 -0.029172
-74640.000000 -0.036684
-74580.000000 -0.038191
-74520.000000 -0.031694
-74460.000000 -0.023191
-74400.000000 -0.012684
-74340.000000 -0.000172
-74280.000000 0.014345
-74220.000000 0.024866
-74160.000000 0.035392
-74100.000000 0.039922
-74040.000000 0.042457
-73980.000000 0.041996
-73920.000000 0.035539
-73860.000000 0.027086
-73800.000000 0.015636
-73740.000000 -0.000811
-73680.000000 -0.015255
-73620.000000 -0.031698
-73560.000000 -0.050139
-73500.000000 -0.063580
-73440.000000 -0.065021
-73380.000000 -0.055462
-73320.000000 -0.042903
-73260.000000 -0.023345
-73200.000000 -0.003789
-73140.000000 0.012767
-73080.000000 0.024323
-73020.000000 0.024878
-72960.000000 0.014433
-72900.000000 0.001989
-72840.000000 -0.013454
-72780.000000 -0.036896
-72720.000000 -0.056337
-72660.000000 -0.071775
-72600.000000 -0.079210
-72540.000000 -0.079642
-72480.000000 -0.075070
-72420.000000 -0.067494
-72360.000000 -0.046913
-72300.000000 -0.027327
-72240.000000 -0.008735
-72180.000000 0.014862
-72120.000000 0.025465
-72060.000000 0.039074
-72000.000000 0.041689
-71940.000000 0.036310
-71880.000000 0.028935
-71820.000000 0.020565
-71760.000000 0.009200
-71700.000000 -0.002161
-71640.000000 -0.008518
-71580.000000 -0.010871
-71520.000000 -0.009221
-71460.000000 -0.006568
-71400.000000 -0.002911
-71340.000000 0.003750
-71280.000000 0.010414
-71220.000000 0.013083
-71160.000000 0.014755
-71100.000000 0.014431
-71040.000000 0.011111
-70980.000000 0.006794
-70920.000000 -0.003520
-70860.000000 -0.010833
-70800.000000 -0.015144
-70740.000000 -0.012454
-70680.000000 -0.006764
-70560.000000 0.017616
-70500.000000 0.034306
-70440.000000 0.047994
-70380.000000 0.057683
-70320.000000 0.062371
-70260.000000 0.061059
-70200.000000 0.053748
-70140.000000 0.039437
-70080.000000 0.022128
-70020.000000 0.007821
-69960.000000 -0.019480
-69900.000000 -0.031787
-69840.000000 -0.042092
-69780.000000 -0.046395
-69720.000000 -0.045697
-69660.000000 -0.039998
-69600.000000 -0.033298
-69540.000000 -0.023597
-69480.000000 -0.010896
-69420.000000 0.000805
-69360.000000 0.012506
-69300.000000 0.019207
-69240.000000 0.026909
-69180.000000 0.028610
-69120.000000 0.031313
-69060.000000 0.030017
-69000.000000 0.023722
-68940.000000 0.014428
-68880.000000 0.006137
-68820.000000 -0.005152
-68760.000000 -0.015439
-68700.000000 -0.022723
-68640.000000 -0.024005
-68580.000000 -0.020284
-68520.000000 -0.013560
-68460.000000 -0.006833
-68400.000000 0.000897
-68340.000000 0.007630
-68280.000000 0.010366
-68160.000000 0.001850
-68100.000000 -0.008402
-68040.000000 -0.017650
-67980.000000 -0.028892
-67920.000000 -0.040129
-67860.000000 -0.046361
-67800.000000 -0.048586
-67740.000000 -0.042805
-67680.000000 -0.035017
-67620.000000 -0.022222
-67560.000000 -0.013462
-67500.000000 -0.003648
-67440.000000 0.006174
-67380.000000 0.013004
-67320.000000 0.015842
-67260.000000 0.015689
-67200.000000 0.013545
-67080.000000 0.007284
-67020.000000 0.005168
-66960.000000 0.001062
-66900.000000 0.000966
-66840.000000 0.000880
-66780.000000 -0.001196
-66720.000000 -0.002261
-66660.000000 -0.004317
-66600.000000 -0.001364
-66540.000000 -0.000402
-66480.000000 0.001568
-66420.000000 0.003545
-66360.000000 0.001528
-66300.000000 -0.001483
-66240.000000 -0.008490
-66180.000000 -0.014493
-66120.000000 -0.018492
-66060.000000 -0.017489
-66000.000000 -0.014483
-65940.000000 -0.008475
-65880.000000 -0.001465
-65820.000000 0.004547
-65760.000000 0.009561
-65700.000000 0.012578
-65640.000000 0.015597
-65580.000000 0.017618
-65520.000000 0.019642
-65460.000000 0.018668
-65400.000000 0.018696
-65340.000000 0.018726
-65280.000000 0.020759
-65220.000000 0.022794
-65160.000000 0.022832
-65100.000000 0.022872
-65040.000000 0.020915
-64980.000000 0.020961
-64920.000000 0.016011
-64860.000000 0.009066
-64800.000000 0.000124
-64740.000000 -0.007812
-64680.000000 -0.016743
-64620.000000 -0.023669
-64560.000000 -0.028588
-64500.000000 -0.026502
-64440.000000 -0.017410
-64380.000000 -0.007312
-64320.000000 0.003791
-64260.000000 0.014900
-64200.000000 0.024013
-64140.000000 0.034131
-64080.000000 0.038254
-64020.000000 0.041381
-63960.000000 0.039513
-63900.000000 0.035650
-63840.000000 0.023791
-63780.000000 0.010937
-63720.000000 -0.000912
-63660.000000 -0.017756
-63600.000000 -0.028595
-63540.000000 -0.038429
-63480.000000 -0.043257
-63420.000000 -0.042080
-63360.000000 -0.033898
-63300.000000 -0.023711
-63240.000000 -0.003519
-63180.000000 0.009678
-63120.000000 0.022881
-63060.000000 0.031089
-63000.000000 0.035303
-62880.000000 0.034748
-62820.000000 0.028979
-62760.000000 0.019215
-62700.000000 0.011458
-62640.000000 -0.001293
-62580.000000 -0.009038
-62520.000000 -0.024777
-62460.000000 -0.035509
-62400.000000 -0.047234
-62280.000000 -0.056661
-62220.000000 -0.054363
-62160.000000 -0.049056
-62100.000000 -0.040741
-62040.000000 -0.034416
-61980.000000 -0.027081
-61920.000000 -0.020736
-61860.000000 -0.014380
-61800.000000 -0.009014
-61740.000000 -0.003637
-61680.000000 -0.000250
-61620.000000 0.002149
-61560.000000 0.001558
-61500.000000 0.000978
-61440.000000 0.001408
-61380.000000 0.001848
-61320.000000 -0.000702
-61260.000000 -0.002243
-61200.000000 -0.006775
-61140.000000 -0.014299
-61080.000000 -0.028813
-61020.000000 -0.036320
-60900.000000 -0.048314
-60840.000000 -0.046792
-60780.000000 -0.038263
-60720.000000 -0.028726
-60660.000000 -0.012181
-60600.000000 0.007371
-60540.000000 0.019931
-60480.000000 0.028499
-60420.000000 0.041042
-60360.000000 0.046620
-60300.000000 0.049205
-60240.000000 0.042797
-60180.000000 0.034398
-60120.000000 0.027006
-60060.000000 0.014622
-60000.000000 0.007245
-59940.000000 -0.000125
-59820.000000 0.002157
-59760.000000 0.005874
-59700.000000 0.009531
-59640.000000 0.016193
-59580.000000 0.023860
-59520.000000 0.031531
-59460.000000 0.039207
-59400.000000 0.044887
-59340.000000 0.044499
-59280.000000 0.039186
-59220.000000 0.028879
-59160.000000 0.014576
-59100.000000 -0.004722
-59040.000000 -0.020015
-58980.000000 -0.040303
-58920.000000 -0.053584
-58860.000000 -0.060861
-58800.000000 -0.061131
-58740.000000 -0.053395
-58680.000000 -0.043654
-58620.000000 -0.033906
-58560.000000 -0.017072
-58500.000000 -0.005313
-58440.000000 0.008452
-58380.000000 0.016223
-58320.000000 0.025000
-58260.000000 0.026784
-58200.000000 0.029575
-58140.000000 0.026373
-58080.000000 0.019177
-58020.000000 0.012989
-57960.000000 0.010807
-57900.000000 0.005632
-57840.000000 0.002463
-57780.000000 0.002300
-57720.000000 0.006143
-57660.000000 0.008991
-57600.000000 0.007845
-57540.000000 0.009703
-57480.000000 0.012566
-57360.000000 0.014315
-57300.000000 0.016187
-57240.000000 0.017063
-57180.000000 0.022942
-57120.000000 0.019826
-57060.000000 0.015714
-57000.000000 0.003606
-56940.000000 -0.007497
-56880.000000 -0.015596
-56820.000000 -0.026690
-56760.000000 -0.035778
-56700.000000 -0.039862
-56640.000000 -0.036940
-56580.000000 -0.033012
-56520.000000 -0.024079
-56460.000000 -0.014140
-56400.000000 -0.007195
-56340.000000 0.001756
-56280.000000 0.001656
-56220.000000 0.002618
-56160.000000 -0.002415
-56100.000000 -0.008442
-56040.000000 -0.014462
-55980.000000 -0.020477
-55920.000000 -0.024486
-55860.000000 -0.024489
-55800.000000 -0.022486
-55740.000000 -0.021478
-55680.000000 -0.021464
-55620.000000 -0.019445
-55560.000000 -0.018420
-55500.000000 -0.013390
-55440.000000 -0.011356
-55380.000000 -0.009317
-55320.000000 -0.005274
-55260.000000 -0.000228
-55200.000000 0.006821
-55140.000000 0.007874
-55080.000000 0.009928
-55020.000000 0.010022
-54960.000000 0.008075
-54900.000000 0.005128
-54840.000000 -0.000818
-54780.000000 -0.005765
-54720.000000 -0.006711
-54660.000000 -0.009658
-54600.000000 -0.008605
-54540.000000 -0.005552
-54480.000000 0.001500
-54360.000000 0.014602
-54300.000000 0.023652
-54240.000000 0.029701
-54180.000000 0.031748
-54120.000000 0.029794
-54060.000000 0.024838
-54000.000000 0.014881
-53940.000000 0.008921
-53880.000000 -0.002041
-53820.000000 -0.015005
-53760.000000 -0.018972
-53700.000000 -0.021941
-53640.000000 -0.022912
-53580.000000 -0.016886
-53520.000000 -0.011862
-53460.000000 0.001159
-53400.000000 0.018178
-53340.000000 0.029193
-53280.000000 0.040207
-53160.000000 0.053224
-53100.000000 0.054149
-53040.000000 0.051152
-52980.000000 0.046151
-52920.000000 0.034148
-52860.000000 0.027141
-52800.000000 0.016130
-52740.000000 0.009115
-52680.000000 0.003096
-52620.000000 -0.004928
-52560.000000 -0.010958
-52500.000000 -0.016995
-52440.000000 -0.020038
-52380.000000 -0.022088
-52320.000000 -0.023145
-52260.000000 -0.023210
-52200.000000 -0.021284
-52140.000000 -0.018365
-52080.000000 -0.010456
-51960.000000 0.010338
-51900.000000 0.018221
-51840.000000 0.028094
-51780.000000 0.031958
-51720.000000 0.035812
-51660.000000 0.034655
-51600.000000 0.028489
-51540.000000 0.021312
-51480.000000 0.011125
-51420.000000 0.003927
-51360.000000 -0.006280
-51300.000000 -0.008496
-51240.000000 -0.011722
-51180.000000 -0.012955
-51120.000000 -0.011197
-51060.000000 -0.011446
-51000.000000 -0.009701
-50940.000000 -0.002962
-50880.000000 0.002771
-50760.000000 0.010224
-50700.000000 0.011945
-50640.000000 0.010662
-50580.000000 0.008376
-50520.000000 0.003088
-50460.000000 -0.004203
-50400.000000 -0.014497
-50340.000000 -0.020793
-50280.000000 -0.023090
-50220.000000 -0.025390
-50160.000000 -0.027692
-50100.000000 -0.027996
-50040.000000 -0.027302
-49980.000000 -0.025612
-49920.000000 -0.023924
-49860.000000 -0.018239
-49800.000000 -0.014559
-49740.000000 -0.009883
-49680.000000 -0.003212
-49440.000000 -0.014517
-49380.000000 -0.016879
-49320.000000 -0.021250
-49260.000000 -0.019628
-49200.000000 -0.019014
-49140.000000 -0.015408
-49080.000000 -0.009811
-49020.000000 -0.007223
-48960.000000 -0.001643
-48900.000000 -0.002073
-48840.000000 0.000488
-48780.000000 0.001039
-48720.000000 0.006579
-48660.000000 0.010109
-48600.000000 0.013629
-48540.000000 0.017137
-48480.000000 0.020634
-48360.000000 0.017596
-48300.000000 0.011061
-48240.000000 0.003516
-48180.000000 -0.006038
-48120.000000 -0.013602
-48060.000000 -0.019175
-48000.000000 -0.021756
-47940.000000 -0.020345
-47880.000000 -0.014942
-47820.000000 -0.008546
-47760.000000 -0.003158
-47700.000000 -0.000778
-47640.000000 0.001595
-47580.000000 0.001961
-47520.000000 0.002320
-47460.000000 0.002670
-47400.000000 0.005014
-47340.000000 0.012350
-47280.000000 0.017679
-47220.000000 0.027001
-47160.000000 0.036317
-47100.000000 0.040626
-47040.000000 0.041928
-46980.000000 0.041225
-46920.000000 0.038516
-46860.000000 0.027801
-46800.000000 0.020081
-46740.000000 0.009357
-46680.000000 -0.000373
-46620.000000 -0.003108
-46560.000000 -0.009847
-46500.000000 -0.008591
-46440.000000 -0.006339
-46380.000000 -0.000092
-46320.000000 0.009151
-46260.000000 0.021391
-46200.000000 0.029627
-46140.000000 0.037860
-46080.000000 0.040090
-46020.000000 0.036319
-45960.000000 0.030545
-45900.000000 0.019770
-45840.000000 0.002993
-45780.000000 -0.007783
-45720.000000 -0.014560
-45660.000000 -0.017336
-45600.000000 -0.017111
-45540.000000 -0.013885
-45480.000000 -0.008698
-45420.000000 -0.002469
-45360.000000 0.001762
-45300.000000 -0.001003
-45240.000000 -0.000766
-45180.000000 -0.003525
-45120.000000 -0.005280
-45060.000000 -0.010031
-45000.000000 -0.013778
-44940.000000 -0.015520
-44880.000000 -0.016257
-44820.000000 -0.016990
-44760.000000 -0.015718
-44700.000000 -0.013441
-44640.000000 -0.010158
-44580.000000 -0.008869
-44520.000000 -0.007574
-44460.000000 -0.009274
-44400.000000 -0.008967
-44340.000000 -0.012655
-44280.000000 -0.018337
-44220.000000 -0.020014
-44160.000000 -0.020685
-44100.000000 -0.020352
-44040.000000 -0.023015
-43980.000000 -0.023675
-43920.000000 -0.018331
-43860.000000 -0.014986
-43800.000000 -0.010639
-43740.000000 -0.007290
-43680.000000 -0.001941
-43620.000000 0.005407
-43560.000000 0.008756
-43500.000000 0.011103
-43440.000000 0.012448
-43380.000000 0.014790
-43320.000000 0.016129
-43260.000000 0.019464
-43200.000000 0.023795
-43140.000000 0.029103
-43080.000000 0.030422
-43020.000000 0.031733
-42960.000000 0.031036
-42900.000000 0.031330
-42840.000000 0.029614
-42780.000000 0.023888
-42720.000000 0.017151
-42660.000000 0.012403
-42600.000000 0.006643
-42540.000000 -0.001128
-42480.000000 -0.006912
-42420.000000 -0.012709
-42360.000000 -0.014518
-42300.000000 -0.015341
-42240.000000 -0.013176
-42180.000000 -0.009026
-42120.000000 -0.001890
-42060.000000 0.004232
-42000.000000 0.010338
-41940.000000 0.013443
-41880.000000 0.017520
-41820.000000 0.018580
-41760.000000 0.017624
-41700.000000 0.012651
-41640.000000 0.009662
-41580.000000 0.000655
-41520.000000 -0.006369
-41460.000000 -0.013411
-41400.000000 -0.020471
-41340.000000 -0.024549
-41280.000000 -0.025644
-41220.000000 -0.023759
-41160.000000 -0.020892
-41100.000000 -0.010044
-41040.000000 -0.002214
-40980.000000 0.008596
-40920.000000 0.018387
-40860.000000 0.026220
-40800.000000 0.034976
-40740.000000 0.038714
-40680.000000 0.041434
-40620.000000 0.036136
-40560.000000 0.027821
-40500.000000 0.016490
-40440.000000 0.003143
-40380.000000 -0.005219
-40320.000000 -0.015596
-40260.000000 -0.021986
-40200.000000 -0.028390
-40140.000000 -0.028807
-40080.000000 -0.029236
-40020.000000 -0.028676
-39960.000000 -0.022127
-39900.000000 -0.016587
-39840.000000 -0.009056
-39780.000000 -0.003534
-39720.000000 0.002981
-39660.000000 0.004489
-39600.000000 0.003990
-39540.000000 0.001485
-39480.000000 -0.006026
-39420.000000 -0.013542
-39360.000000 -0.021063
-39300.000000 -0.024590
-39240.000000 -0.027121
-39180.000000 -0.027656
-39120.000000 -0.025195
-39060.000000 -0.023738
-39000.000000 -0.021285
-38940.000000 -0.019834
-38880.000000 -0.016387
-38820.000000 -0.013942
-38760.000000 -0.014500
-38700.000000 -0.015061
-38640.000000 -0.020624
-38580.000000 -0.022191
-38520.000000 -0.022762
-38460.000000 -0.021336
-38400.000000 -0.016914
-38340.000000 -0.009497
-38280.000000 0.000915
-38220.000000 0.013321
-38160.000000 0.026722
-38100.000000 0.037117
-38040.000000 0.046506
-37980.000000 0.050888
-37920.000000 0.047263
-37860.000000 0.039632
-37800.000000 0.027993
-37740.000000 0.011348
-37680.000000 -0.004304
-37620.000000 -0.018962
-37560.000000 -0.029628
-37500.000000 -0.034299
-37440.000000 -0.033978
-37380.000000 -0.027664
-37320.000000 -0.015356
-37260.000000 -0.000056
-37200.000000 0.013237
-37140.000000 0.027523
-37080.000000 0.036802
-37020.000000 0.042073
-36960.000000 0.045338
-36900.000000 0.041596
-36840.000000 0.035849
-36780.000000 0.027096
-36720.000000 0.017338
-36660.000000 0.008577
-36600.000000 0.002812
-36540.000000 0.000169
-36480.000000 -0.000602
-36420.000000 0.001624
-36360.000000 0.006847
-36300.000000 0.009068
-36240.000000 0.014286
-36180.000000 0.015502
-36120.000000 0.019715
-36060.000000 0.020925
-36000.000000 0.023133
-35940.000000 0.023338
-35880.000000 0.021540
-35820.000000 0.017740
-35760.000000 0.012937
-35700.000000 0.007132
-35640.000000 0.001323
-35580.000000 -0.001487
-35520.000000 -0.002301
-35460.000000 -0.003117
-35400.000000 -0.002937
-35340.000000 -0.000760
-35280.000000 0.007414
-35220.000000 0.012584
-35160.000000 0.016751
-35100.000000 0.021913
-35040.000000 0.022071
-34980.000000 0.022225
-34920.000000 0.019375
-34860.000000 0.015521
-34800.000000 0.008662
-34740.000000 0.002799
-34680.000000 -0.005069
-34620.000000 -0.007941
-34560.000000 -0.009817
-34500.000000 -0.008699
-34440.000000 -0.009584
-34380.000000 -0.006475
-34320.000000 -0.007370
-34260.000000 -0.009270
-34200.000000 -0.014174
-34140.000000 -0.021082
-34080.000000 -0.027994
-34020.000000 -0.032909
-33960.000000 -0.036829
-33900.000000 -0.038751
-33840.000000 -0.039677
-33780.000000 -0.037606
-33720.000000 -0.034538
-33660.000000 -0.030473
-33600.000000 -0.028413
-33540.000000 -0.023356
-33480.000000 -0.018303
-33420.000000 -0.016255
-33360.000000 -0.018213
-33300.000000 -0.021177
-33240.000000 -0.025147
-33180.000000 -0.029125
-33120.000000 -0.031110
-33060.000000 -0.033104
-33000.000000 -0.031107
-32940.000000 -0.023120
-32880.000000 -0.011143
-32820.000000 0.001822
-32760.000000 0.016776
-32700.000000 0.026719
-32640.000000 0.034648
-32580.000000 0.038565
-32520.000000 0.036468
-32460.000000 0.030357
-32400.000000 0.023233
-32340.000000 0.014093
-32280.000000 0.004939
-32220.000000 -0.004231
-32160.000000 -0.012416
-32100.000000 -0.016618
-32040.000000 -0.019836
-31980.000000 -0.018070
-31920.000000 -0.014320
-31860.000000 -0.002587
-31800.000000 0.008130
-31740.000000 0.019832
-31680.000000 0.031519
-31620.000000 0.042191
-31560.000000 0.048850
-31500.000000 0.049497
-31440.000000 0.041131
-31380.000000 0.025754
-31320.000000 0.004367
-31260.000000 -0.017030
-31200.000000 -0.038436
-31140.000000 -0.058850
-31080.000000 -0.072271
-31020.000000 -0.076698
-30960.000000 -0.069132
-30900.000000 -0.056570
-30840.000000 -0.038012
-30780.000000 -0.008459
-30720.000000 0.015092
-30660.000000 0.039640
-30600.000000 0.052186
-30540.000000 0.060731
-30480.000000 0.063275
-30420.000000 0.056820
-30360.000000 0.039366
-30300.000000 0.019915
-30240.000000 -0.002533
-30180.000000 -0.026977
-30120.000000 -0.044414
-30060.000000 -0.055845
-30000.000000 -0.059268
-29940.000000 -0.053681
-29880.000000 -0.039085
-29820.000000 -0.020478
-29760.000000 0.005141
-29700.000000 0.024771
-29640.000000 0.039414
-29580.000000 0.049070
-29520.000000 0.049739
-29460.000000 0.047422
-29400.000000 0.038118
-29340.000000 0.021829
-29280.000000 0.009554
-29220.000000 -0.003706
-29160.000000 -0.016951
-29100.000000 -0.024182
-28980.000000 -0.028597
-28920.000000 -0.025782
-28860.000000 -0.017952
-28800.000000 -0.011108
-28740.000000 -0.003250
-28680.000000 0.004622
-28620.000000 0.012506
-28560.000000 0.020403
-28500.000000 0.025311
-28440.000000 0.025230
-28380.000000 0.026160
-28320.000000 0.024100
-28260.000000 0.021049
-28200.000000 0.015008
-28140.000000 0.008975
-28080.000000 0.002951
-28020.000000 -0.002066
-27960.000000 -0.006076
-27900.000000 -0.008079
-27840.000000 -0.009076
-27780.000000 -0.009067
-27720.000000 -0.008054
-27660.000000 -0.008037
-27600.000000 -0.006016
-27540.000000 -0.004992
-27480.000000 -0.005966
-27420.000000 -0.009939
-27360.000000 -0.010910
-27300.000000 -0.011880
-27240.000000 -0.010849
-27180.000000 -0.006818
-27120.000000 -0.001787
-27060.000000 0.007244
-27000.000000 0.015275
-26940.000000 0.021306
-26880.000000 0.027336
-26820.000000 0.026366
-26760.000000 0.025395
-26700.000000 0.021422
-26640.000000 0.014449
-26580.000000 0.004475
-26520.000000 -0.004501
-26460.000000 -0.010476
-26400.000000 -0.015453
-26340.000000 -0.016429
-26280.000000 -0.015406
-26220.000000 -0.011382
-26160.000000 -0.003359
-26100.000000 0.002665
-26040.000000 0.006690
-25980.000000 0.014715
-25920.000000 0.018740
-25860.000000 0.017766
-25800.000000 0.016792
-25740.000000 0.009818
-25680.000000 0.001845
-25620.000000 -0.004127
-25560.000000 -0.011098
-25500.000000 -0.016068
-25440.000000 -0.017037
-25380.000000 -0.016004
-25320.000000 -0.011970
-25260.000000 -0.007933
-25200.000000 -0.005895
-25140.000000 -0.004856
-25080.000000 -0.003815
-25020.000000 -0.005772
-24960.000000 -0.010729
-24900.000000 -0.014685
-24840.000000 -0.018640
-24780.000000 -0.022594
-24720.000000 -0.025548
-24660.000000 -0.025501
-24600.000000 -0.021453
-24540.000000 -0.015404
-24480.000000 -0.004355
-24420.000000 0.001696
-24360.000000 0.008748
-24300.000000 0.012801
-24240.000000 0.011856
-24180.000000 0.007912
-24120.000000 0.001969
-24060.000000 -0.005972
-24000.000000 -0.011911
-23940.000000 -0.016849
-23880.000000 -0.018784
-23820.000000 -0.018716
-23760.000000 -0.017646
-23700.000000 -0.016573
-23640.000000 -0.016496
-23580.000000 -0.012415
-23520.000000 -0.011330
-23460.000000 -0.008241
-23400.000000 -0.008148
-23340.000000 -0.005051
-23280.000000 -0.000949
-23220.000000 0.004158
-23160.000000 0.012269
-23100.000000 0.019385
-23040.000000 0.023505
-22980.000000 0.025631
-22920.000000 0.025762
-22860.000000 0.023898
-22800.000000 0.019039
-22740.000000 0.014187
-22680.000000 0.009341
-22620.000000 0.005502
-22560.000000 0.003670
-22500.000000 0.000845
-22440.000000 0.002028
-22380.000000 0.004253
-22320.000000 0.008490
-22260.000000 0.012737
-22200.000000 0.013995
-22140.000000 0.014223
-22080.000000 0.013458
-22020.000000 0.013701
-21960.000000 0.013953
-21900.000000 0.014211
-21840.000000 0.013478
-21780.000000 0.015752
-21720.000000 0.014035
-21660.000000 0.011325
-21600.000000 0.003623
-21540.000000 -0.003016
-21480.000000 -0.011700
-21420.000000 -0.017375
-21360.000000 -0.022042
-21300.000000 -0.021699
-21240.000000 -0.018347
-21180.000000 -0.011986
-21120.000000 -0.003614
-21060.000000 0.004768
-21000.000000 0.008161
-20940.000000 0.009566
-20880.000000 0.009981
-20820.000000 0.005408
-20760.000000 0.000847
-20700.000000 -0.005703
-20640.000000 -0.008242
-20580.000000 -0.010769
-20520.000000 -0.012284
-20460.000000 -0.011789
-20400.000000 -0.012282
-20340.000000 -0.010764
-20280.000000 -0.010234
-20220.000000 -0.007645
-20160.000000 -0.002049
-20100.000000 0.003557
-20040.000000 0.011170
-19980.000000 0.015792
-19920.000000 0.019423
-19860.000000 0.022026
-19800.000000 0.018641
-19740.000000 0.014267
-19680.000000 0.007905
-19620.000000 0.000556
-19560.000000 -0.005781
-19500.000000 -0.010106
-19440.000000 -0.010417
-19380.000000 -0.006715
-19320.000000 -0.003999
-19260.000000 0.003730
-19200.000000 0.009474
-19140.000000 0.015231
-19080.000000 0.019004
-19020.000000 0.018790
-18960.000000 0.014592
-18900.000000 0.009407
-18840.000000 0.000246
-18780.000000 -0.003913
-18720.000000 -0.011058
-18660.000000 -0.021191
-18600.000000 -0.027310
-18540.000000 -0.030417
-18480.000000 -0.030512
-18420.000000 -0.024595
-18360.000000 -0.014665
-18300.000000 -0.003724
-18240.000000 0.008228
-18180.000000 0.015192
-18120.000000 0.019167
-18060.000000 0.023153
-18000.000000 0.022149
-17940.000000 0.019155
-17880.000000 0.015170
-17820.000000 0.007195
-17760.000000 -0.002772
-17700.000000 -0.010731
-17640.000000 -0.019707
-17580.000000 -0.024651
-17520.000000 -0.026587
-17460.000000 -0.025516
-17400.000000 -0.022438
-17340.000000 -0.019352
-17280.000000 -0.013259
-17220.000000 -0.010158
-17160.000000 -0.007051
-17100.000000 -0.001936
-17040.000000 0.003186
-16980.000000 0.005316
-16920.000000 0.008452
-16860.000000 0.010595
-16800.000000 0.012744
-16740.000000 0.014901
-16680.000000 0.017064
-16620.000000 0.019234
-16560.000000 0.020412
-16500.000000 0.019596
-16440.000000 0.011789
-16380.000000 0.002989
-16320.000000 -0.006804
-16260.000000 -0.021588
-16200.000000 -0.028365
-16140.000000 -0.037133
-16080.000000 -0.037894
-15960.000000 -0.021394
-15900.000000 -0.005132
-15840.000000 0.009136
-15780.000000 0.023412
-15720.000000 0.030695
-15660.000000 0.034986
-15600.000000 0.037285
-15540.000000 0.034592
-15480.000000 0.026908
-15420.000000 0.023232
-15360.000000 0.012566
-15300.000000 0.004909
-15240.000000 -0.009738
-15180.000000 -0.017374
-15120.000000 -0.023001
-15060.000000 -0.022616
-15000.000000 -0.021222
-14940.000000 -0.014816
-14880.000000 -0.009400
-14340.000000 0.006820
-14280.000000 0.007340
-14220.000000 0.008869
-14160.000000 0.008408
-14100.000000 0.006956
-14040.000000 0.005512
-13980.000000 0.001077
-13920.000000 -0.004351
-13860.000000 -0.007771
-13800.000000 -0.009184
-13620.000000 -0.005384
-13560.000000 -0.000771
-13500.000000 0.002847
-13440.000000 0.007471
-13380.000000 0.014101
-13320.000000 0.015736
-13260.000000 0.015375
-13200.000000 0.009020
-13140.000000 0.002668
-13080.000000 -0.008680
-13020.000000 -0.016024
-12960.000000 -0.022346
-12900.000000 -0.025685
-12840.000000 -0.024022
-12780.000000 -0.021356
-12720.000000 -0.013687
-12660.000000 -0.002016
-12600.000000 0.007658
-12540.000000 0.016334
-12480.000000 0.021012
-11640.000000 -0.003353
-11580.000000 0.005338
-11520.000000 0.019028
-11460.000000 0.031716
-11400.000000 0.039403
-11340.000000 0.043088
-11280.000000 0.037769
-11220.000000 0.031448
-11160.000000 0.019124
-11100.000000 0.001797
-11040.000000 -0.009534
-10980.000000 -0.019868
-10920.000000 -0.029205
-10860.000000 -0.032546
-10800.000000 -0.034890
-10740.000000 -0.032236
-10680.000000 -0.027586
-10560.000000 -0.004366
-10500.000000 0.007279
-10440.000000 0.012922
-10380.000000 0.016565
-10320.000000 0.014206
-10260.000000 0.005846
-10200.000000 -0.000515
-10140.000000 -0.012877
-10080.000000 -0.019239
-10020.000000 -0.025603
-9960.000000 -0.027967
-9900.000000 -0.028331
-9840.000000 -0.028697
-9780.000000 -0.024063
-9720.000000 -0.019430
-9660.000000 -0.009797
-9600.000000 -0.003166
-9540.000000 0.003465
-9480.000000 0.014096
-9300.000000 0.032984
-9240.000000 0.031612
-9180.000000 0.026241
-9120.000000 0.017869
-9060.000000 0.004498
-9000.000000 -0.009873
-8940.000000 -0.024243
-8880.000000 -0.034613
-8820.000000 -0.036982
-8760.000000 -0.032349
-8700.000000 -0.019715
-8640.000000 -0.003079
-8580.000000 0.010559
-8520.000000 0.020200
-8460.000000 0.028842
-8400.000000 0.026487
-8340.000000 0.021135
-8280.000000 0.012785
-8220.000000 0.005437
-8160.000000 -0.007907
-8100.000000 -0.022250
-8040.000000 -0.029590
-7980.000000 -0.038928
-7920.000000 -0.043263
-7860.000000 -0.042595
-7800.000000 -0.037924
-7740.000000 -0.028250
-7680.000000 -0.016573
-7620.000000 -0.005892
-7560.000000 0.006792
-7500.000000 0.015481
-7440.000000 0.022174
-7380.000000 0.023872
-7320.000000 0.023574
-7260.000000 0.021280
-7200.000000 0.017991
-7140.000000 0.010706
-7080.000000 0.005426
-7020.000000 0.000150
-6960.000000 -0.003121
-6900.000000 -0.006387
-6840.000000 -0.004649
-6780.000000 -0.001906
-6720.000000 0.003843
-6660.000000 0.010596
-6600.000000 0.014355
-6540.000000 0.019120
-6480.000000 0.022890
-6420.000000 0.025667
-6360.000000 0.023450
-6300.000000 0.017147
-6240.000000 0.006845
-6180.000000 -0.003455
-6120.000000 -0.013752
-6060.000000 -0.020945
-6000.000000 -0.023131
-5940.000000 -0.018309
-5880.000000 -0.010480
-5760.000000 0.018197
-5700.000000 0.034045
-5640.000000 0.050899
-5580.000000 0.055758
-5520.000000 0.056622
-5460.000000 0.052381
-5400.000000 0.041254
-5340.000000 0.028131
-5280.000000 0.010010
-5220.000000 -0.014108
-5160.000000 -0.035224
-5100.000000 -0.056339
-5040.000000 -0.066452
-4980.000000 -0.064565
-4920.000000 -0.054677
-4860.000000 -0.030788
-4800.000000 -0.006900
-4740.000000 0.019989
-4680.000000 0.042878
-4560.000000 0.062656
-4500.000000 0.060544
-4440.000000 0.045431
-4380.000000 0.028317
-4320.000000 0.015203
-4260.000000 -0.003913
-4200.000000 -0.016044
-4140.000000 -0.019164
-4080.000000 -0.019271
-4020.000000 -0.015364
-3960.000000 -0.010446
-3900.000000 -0.005516
-3840.000000 0.005398
-3780.000000 0.012307
-3720.000000 0.015213
-3660.000000 0.014115
-3600.000000 0.014013
-3540.000000 0.011906
-3480.000000 0.006794
-3360.000000 -0.008445
-3300.000000 -0.019571
-3240.000000 -0.025703
-3180.000000 -0.032840
-3120.000000 -0.037982
-3060.000000 -0.037129
-3000.000000 -0.035282
-2940.000000 -0.023441
-2880.000000 -0.011606
-2820.000000 0.005294
-2760.000000 0.016118
-2700.000000 0.025860
-2640.000000 0.035669
-2580.000000 0.041470
-2520.000000 0.044264
-2460.000000 0.043050
-2400.000000 0.035829
-2340.000000 0.024600
-2280.000000 0.015364
-2160.000000 -0.012130
-2100.000000 -0.026387
-2040.000000 -0.033652
-1980.000000 -0.036922
-1920.000000 -0.034199
-1860.000000 -0.028483
-1800.000000 -0.020772
-1740.000000 -0.012067
-1680.000000 -0.002368
-1620.000000 0.005403
-1560.000000 0.007087
-1500.000000 0.006763
-1440.000000 0.004432
-1380.000000 0.003093
-1320.000000 -0.001253
-1260.000000 -0.007607
-1200.000000 -0.011969
-1140.000000 -0.018339
-1080.000000 -0.027774
-960.000000 -0.038546
-900.000000 -0.039943
-840.000000 -0.038347
-780.000000 -0.030758
-720.000000 -0.020177
-660.000000 -0.005602
-600.000000 0.009967
-540.000000 0.019528
-480.000000 0.025084
-420.000000 0.026633
-360.000000 0.023176
-300.000000 0.017714
-240.000000 0.010246
-180.000000 -0.004228
-120.000000 -0.012706
-60.000000 -0.023190
0.000000 -0.031679
60.000000 -0.036151
120.000000 -0.040646
180.000000 -0.039146
240.000000 -0.030651
300.000000 -0.020160
360.000000 -0.008673
420.000000 0.004810
480.000000 0.015289
540.000000 0.023763
600.000000 0.029233
660.000000 0.032699
720.000000 0.037160
780.000000 0.037617
840.000000 0.034068
900.000000 0.030515
960.000000 0.025957
1020.000000 0.020393
1080.000000 0.014824
1140.000000 0.010250
1200.000000 0.006669
1320.000000 0.005490
1380.000000 0.003891
1440.000000 0.004287
1500.000000 0.003676
1560.000000 0.007059
1620.000000 0.010437
1680.000000 0.015809
1740.000000 0.017175
1800.000000 0.017537
1860.000000 0.017893
1920.000000 0.017245
1980.000000 0.017591
2040.000000 0.013896
2100.000000 0.010234
2160.000000 0.003565
2220.000000 -0.004108
2280.000000 -0.008787
2340.000000 -0.017473
2400.000000 -0.021163
2460.000000 -0.023860
2520.000000 -0.021536
2580.000000 -0.018245
2640.000000 -0.009960
2700.000000 -0.002680
2760.000000 -0.000405
2820.000000 0.001865
2880.000000 0.001130
2940.000000 -0.000609
3000.000000 -0.002353
3060.000000 -0.006102
3120.000000 -0.011855
3180.000000 -0.015612
3240.000000 -0.017372
3300.000000 -0.017135
3360.000000 -0.016903
3420.000000 -0.015674
3480.000000 -0.012449
3540.000000 -0.006228
3600.000000 0.000991
3660.000000 0.006207
3720.000000 0.015421
3780.000000 0.019633
3840.000000 0.025842
3900.000000 0.030049
3960.000000 0.031253
4020.000000 0.029456
4080.000000 0.027656
4140.000000 0.018853
4200.000000 0.007049
4260.000000 -0.004759
4320.000000 -0.012568
4380.000000 -0.020379
4440.000000 -0.027193
4500.000000 -0.030008
4560.000000 -0.027825
4620.000000 -0.019643
4680.000000 -0.013463
4740.000000 -0.006284
4800.000000 -0.004108
4860.000000 -0.001933
4920.000000 -0.001762
4980.000000 -0.003594
5100.000000 -0.016270
5160.000000 -0.022116
5220.000000 -0.023968
5280.000000 -0.021827
5340.000000 -0.015694
5400.000000 -0.006569
5460.000000 0.004548
5520.000000 0.017655
5580.000000 0.025752
5640.000000 0.031840
5700.000000 0.031916
5760.000000 0.025981
5820.000000 0.015034
5880.000000 0.002075
5940.000000 -0.012897
6000.000000 -0.026882
6060.000000 -0.034881
6120.000000 -0.036895
6240.000000 -0.027968
6300.000000 -0.020029
6360.000000 -0.009106
6420.000000 -0.002199
6480.000000 0.003691
6540.000000 0.009564
6600.000000 0.017420
6720.000000 0.035043
6780.000000 0.041849
6840.000000 0.045639
6900.000000 0.045412
6960.000000 0.042170
7020.000000 0.033913
7080.000000 0.023640
7140.000000 0.006352
7200.000000 -0.005951
7320.000000 -0.029599
7380.000000 -0.030945
7440.000000 -0.030305
7500.000000 -0.023678
7560.000000 -0.014065
7620.000000 0.000537
7680.000000 0.014126
7740.000000 0.031705
7800.000000 0.039273
7920.000000 0.044382
7980.000000 0.038923
8040.000000 0.031457
8100.000000 0.018985
8160.000000 0.006505
8220.000000 -0.004980
8280.000000 -0.016472
8340.000000 -0.024969
8400.000000 -0.027470
8460.000000 -0.027977
8520.000000 -0.028488
8580.000000 -0.026054
8640.000000 -0.021572
8700.000000 -0.019092
8760.000000 -0.012615
8820.000000 -0.009140
8880.000000 -0.005666
8940.000000 -0.001194
9000.000000 0.002276
9060.000000 0.006746
9120.000000 0.009215
9180.000000 0.012683
9240.000000 0.011151
9300.000000 0.007620
9360.000000 0.005088
9420.000000 -0.001444
9480.000000 -0.006975
9540.000000 -0.011506
9600.000000 -0.014036
9660.000000 -0.016565
9720.000000 -0.018094
9780.000000 -0.020622
9840.000000 -0.019150
9900.000000 -0.017676
9960.000000 -0.015202
10020.000000 -0.013702
10080.000000 -0.011222
10140.000000 -0.007741
10200.000000 -0.008259
10260.000000 -0.011776
10380.000000 -0.019806
10440.000000 -0.023319
10500.000000 -0.024831
10560.000000 -0.024342
10620.000000 -0.018851
10680.000000 -0.009359
10740.000000 0.002133
10800.000000 0.016626
10860.000000 0.028119
10920.000000 0.039612
10980.000000 0.044106
11040.000000 0.047598
11100.000000 0.043091
11160.000000 0.033582
11220.000000 0.021073
11280.000000 0.009562
11340.000000 0.000051
11400.000000 -0.009461
11460.000000 -0.010974
11520.000000 -0.011488
11580.000000 -0.006003
11640.000000 0.002480
11700.000000 0.014962
11760.000000 0.033442
11820.000000 0.046920
11880.000000 0.058395
11940.000000 0.063868
12000.000000 0.062337
12060.000000 0.055804
12120.000000 0.047268
12180.000000 0.029728
12240.000000 0.015186
12300.000000 0.002642
12360.000000 -0.005904
12420.000000 -0.010451
12480.000000 -0.007961
12540.000000 -0.005508
12600.000000 -0.000055
12660.000000 0.006399
12720.000000 0.011854
12840.000000 0.026769
12900.000000 0.030230
12960.000000 0.032693
13020.000000 0.032159
13080.000000 0.025580
13140.000000 0.020052
13200.000000 0.006529
13260.000000 -0.011989
13320.000000 -0.025502
13380.000000 -0.042011
13440.000000 -0.056514
13500.000000 -0.068011
13560.000000 -0.072504
13620.000000 -0.069992
13680.000000 -0.060475
13740.000000 -0.050953
13800.000000 -0.038428
13860.000000 -0.020897
13920.000000 -0.007363
14040.000000 0.015719
14100.000000 0.016267
14160.000000 0.017820
14220.000000 0.014378
14280.000000 0.009940
14340.000000 0.001507
14400.000000 -0.002921
14520.000000 -0.009762
14580.000000 -0.010177
14700.000000 -0.010984
14760.000000 -0.010384
14820.000000 -0.009780
14880.000000 -0.010173
14940.000000 -0.008564
15000.000000 -0.006953
15060.000000 -0.002340
15120.000000 0.002276
15180.000000 0.006892
15240.000000 0.008511
15300.000000 0.008131
15360.000000 0.003753
15420.000000 -0.002624
15480.000000 -0.012000
15540.000000 -0.021375
15600.000000 -0.030750
15660.000000 -0.037125
15720.000000 -0.041501
15780.000000 -0.040877
15840.000000 -0.032255
15900.000000 -0.023635
15960.000000 -0.012018
16020.000000 -0.002403
16080.000000 0.006209
16140.000000 0.012818
16200.000000 0.015423
16260.000000 0.017025
16320.000000 0.015622
16560.000000 0.003976
16620.000000 0.001555
16680.000000 0.001129
16740.000000 0.000700
16800.000000 0.004266
16860.000000 0.006828
16920.000000 0.008386
16980.000000 0.011940
17040.000000 0.013489
17100.000000 0.015034
17160.000000 0.016575
17220.000000 0.015111
17280.000000 0.011643
17340.000000 0.010171
17400.000000 0.008695
17460.000000 0.006216
17520.000000 0.006733
17640.000000 0.008758
17700.000000 0.010268
17760.000000 0.011775
17820.000000 0.013281
17880.000000 0.012785
18000.000000 0.009792
18060.000000 0.005296
18120.000000 0.000800
18180.000000 -0.002695
18240.000000 -0.005189
18300.000000 -0.004680
18360.000000 -0.006168
18420.000000 -0.008654
18480.000000 -0.013136
18540.000000 -0.014613
18600.000000 -0.020086
18660.000000 -0.024555
18720.000000 -0.030019
18780.000000 -0.031477
18840.000000 -0.030931
18900.000000 -0.024379
18960.000000 -0.014821
19020.000000 -0.005258
19080.000000 0.007311
19140.000000 0.014886
19200.000000 0.019467
19260.000000 0.018056
19320.000000 0.011652
19380.000000 0.003256
19440.000000 -0.010133
19500.000000 -0.016512
19560.000000 -0.022882
19620.000000 -0.026244
19680.000000 -0.026595
19740.000000 -0.022932
19800.000000 -0.016263
19860.000000 -0.006584
19920.000000 0.004106
20040.000000 0.018520
20100.000000 0.025245
20160.000000 0.025982
20220.000000 0.023730
20280.000000 0.018491
20340.000000 0.015264
20400.000000 0.010050
20520.000000 0.003659
20580.000000 0.001482
20640.000000 0.002317
20700.000000 0.002164
20760.000000 0.003993
20820.000000 0.008860
20880.000000 0.014739
20940.000000 0.015628
21000.000000 0.017528
21060.000000 0.016439
21120.000000 0.013360
21180.000000 0.004291
21240.000000 -0.003767
21300.000000 -0.014815
21360.000000 -0.020852
21420.000000 -0.026879
21480.000000 -0.028896
21540.000000 -0.028903
21600.000000 -0.019900
21660.000000 -0.014887
21720.000000 -0.007865
21780.000000 0.003167
21840.000000 0.013208
21900.000000 0.018257
21960.000000 0.020314
22020.000000 0.020380
22080.000000 0.019452
22140.000000 0.016532
22200.000000 0.014617
22260.000000 0.007709
22320.000000 0.001807
22380.000000 -0.002091
22440.000000 -0.001983
22500.000000 -0.002871
22560.000000 -0.002793
22620.000000 -0.003670
22680.000000 -0.000543
22740.000000 0.001588
22800.000000 0.003750
22860.000000 0.005886
22920.000000 0.010026
22980.000000 0.010170
23040.000000 0.010318
23100.000000 0.008470
23160.000000 0.004627
23220.000000 0.003787
23280.000000 -0.000048
23340.000000 -0.002878
23400.000000 -0.006704
23460.000000 -0.008524
23520.000000 -0.009340
23640.000000 -0.009953
23700.000000 -0.008750
23760.000000 -0.006541
23820.000000 -0.006325
23880.000000 -0.005102
23940.000000 -0.002871
24000.000000 -0.000632
24060.000000 0.000614
24120.000000 0.003869
24180.000000 0.005133
24240.000000 0.008404
24300.000000 0.008685
24360.000000 0.010996
24420.000000 0.012294
24480.000000 0.011602
24540.000000 0.010917
24600.000000 0.009240
24720.000000 -0.001090
24780.000000 -0.002744
24840.000000 -0.003392
24900.000000 -0.002033
24960.000000 0.000333
25020.000000 0.006705
25080.000000 0.007083
25140.000000 0.008467
25200.000000 0.005857
25260.000000 0.005254
25320.000000 -0.002344
25380.000000 -0.006936
25440.000000 -0.011475
25500.000000 -0.014057
25560.000000 -0.013634
25620.000000 -0.012206
25680.000000 -0.009773
25740.000000 -0.007335
25800.000000 -0.003894
25860.000000 -0.002449
25920.000000 -0.002000
25980.000000 -0.003547
26040.000000 -0.006090
26100.000000 -0.008630
26160.000000 -0.012167
26220.000000 -0.014699
26280.000000 -0.017228
26340.000000 -0.020753
26400.000000 -0.023274
26460.000000 -0.025791
26520.000000 -0.027305
26580.000000 -0.028814
26640.000000 -0.027321
26700.000000 -0.024823
26760.000000 -0.019323
26820.000000 -0.013819
26880.000000 -0.007312
26940.000000 0.001198
27000.000000 0.007711
27060.000000 0.009226
27120.000000 0.011746
27240.000000 0.009795
27300.000000 0.010325
27360.000000 0.009859
27420.000000 0.010396
27480.000000 0.011938
27540.000000 0.014483
27600.000000 0.019032
27720.000000 0.023142
27780.000000 0.025702
27840.000000 0.025268
27900.000000 0.022835
27960.000000 0.021405
28020.000000 0.016978
28080.000000 0.015553
28140.000000 0.010132
28200.000000 0.005713
28260.000000 0.004298
28320.000000 0.002886
28380.000000 0.002478
28440.000000 0.003073
28500.000000 0.002673
28560.000000 0.003276
28620.000000 0.005884
28680.000000 0.008495
28740.000000 0.010111
28800.000000 0.009731
28860.000000 0.010356
28920.000000 0.006985
28980.000000 0.003619
29040.000000 -0.004742
29100.000000 -0.006098
29160.000000 -0.009448
29220.000000 -0.008793
29280.000000 -0.007130
29340.000000 -0.001461
29400.000000 0.004214
29460.000000 0.006897
29520.000000 0.010587
29580.000000 0.009285
29640.000000 0.007990
29700.000000 0.001702
29760.000000 -0.002579
29820.000000 -0.010853
29880.000000 -0.021120
29940.000000 -0.025379
30000.000000 -0.030632
30060.000000 -0.032877
30120.000000 -0.033115
30240.000000 -0.023568
30300.000000 -0.015783
30360.000000 -0.005992
30420.000000 0.001808
30480.000000 0.008614
30540.000000 0.016428
30600.000000 0.021249
30720.000000 0.017911
30780.000000 0.010752
30840.000000 0.003600
30900.000000 -0.005545
30960.000000 -0.014684
31020.000000 -0.020816
31080.000000 -0.023940
31140.000000 -0.022058
31200.000000 -0.019168
31260.000000 -0.010270
31320.000000 -0.003365
31380.000000 0.006548
31440.000000 0.014468
31500.000000 0.022396
31560.000000 0.027332
31620.000000 0.029275
31680.000000 0.029226
31740.000000 0.027184
31800.000000 0.023150
31860.000000 0.014122
31980.000000 -0.004912
32040.000000 -0.013920
32100.000000 -0.022923
32160.000000 -0.030919
32220.000000 -0.035911
32280.000000 -0.034898
32340.000000 -0.032880
32400.000000 -0.025859
32460.000000 -0.015828
32520.000000 -0.002806
32580.000000 0.012225
32640.000000 0.029258
32700.000000 0.042292
32760.000000 0.053327
32820.000000 0.057362
32880.000000 0.054397
32940.000000 0.046429
33000.000000 0.034460
33060.000000 0.020488
33120.000000 0.005514
33180.000000 -0.006466
33240.000000 -0.013450
33300.000000 -0.017440
33360.000000 -0.015435
33420.000000 -0.009435
33480.000000 -0.003442
33540.000000 0.006546
33600.000000 0.013529
33660.000000 0.016504
33720.000000 0.017473
33780.000000 0.015435
33840.000000 0.010390
33900.000000 0.001337
33960.000000 -0.006723
34020.000000 -0.015790
34080.000000 -0.020864
34140.000000 -0.022946
34200.000000 -0.024034
34320.000000 -0.016229
34380.000000 -0.013335
34440.000000 -0.005446
34500.000000 0.001439
34560.000000 0.010319
34620.000000 0.020195
34680.000000 0.025067
34740.000000 0.025935
34800.000000 0.024800
34920.000000 0.010520
34980.000000 -0.002626
35040.000000 -0.011775
35100.000000 -0.019927
35160.000000 -0.029083
35220.000000 -0.031242
35280.000000 -0.034405
35340.000000 -0.032571
35400.000000 -0.024794
35460.000000 -0.016021
35520.000000 -0.005251
35580.000000 0.002569
35640.000000 0.011388
35700.000000 0.019205
35760.000000 0.022967
35820.000000 0.023834
35880.000000 0.021645
35940.000000 0.015455
36000.000000 0.011263
36060.000000 0.002069
36120.000000 -0.005127
36180.000000 -0.010326
36240.000000 -0.013527
36300.000000 -0.014730
36360.000000 -0.014985
36420.000000 -0.013192
36480.000000 -0.008401
36540.000000 -0.006611
36600.000000 -0.002824
36660.000000 -0.000039
36720.000000 0.001743
36780.000000 0.003524
36840.000000 0.003302
36900.000000 0.004077
36960.000000 0.000850
37020.000000 -0.004380
37080.000000 -0.007613
37140.000000 -0.009849
37200.000000 -0.011087
37260.000000 -0.011329
37320.000000 -0.010574
37380.000000 -0.007821
37440.000000 -0.004072
37500.000000 -0.002326
37560.000000 -0.000582
37620.000000 0.000158
37680.000000 0.000895
37740.000000 -0.000370
37800.000000 -0.001639
37860.000000 -0.003910
37920.000000 -0.007184
37980.000000 -0.010461
38040.000000 -0.016741
38100.000000 -0.020023
38160.000000 -0.019307
38220.000000 -0.018594
38280.000000 -0.012883
38340.000000 -0.007175
38400.000000 -0.001469
38460.000000 0.003234
38520.000000 0.009935
38580.000000 0.016632
38640.000000 0.018327
38700.000000 0.019019
38760.000000 0.019708
38820.000000 0.017353
38880.000000 0.014036
38940.000000 0.007716
39000.000000 0.006394
39120.000000 0.007746
39180.000000 0.009419
39240.000000 0.010092
39300.000000 0.009765
39360.000000 0.008491
39420.000000 0.007165
39480.000000 0.004838
39540.000000 0.003511
39600.000000 0.004184
39660.000000 0.008857
39720.000000 0.015529
39780.000000 0.025201
39840.000000 0.034873
39900.000000 0.043544
39960.000000 0.050216
40020.000000 0.051887
40080.000000 0.048485
40140.000000 0.039156
40200.000000 0.025828
40320.000000 -0.011823
40380.000000 -0.026146
40440.000000 -0.035467
40500.000000 -0.042786
40560.000000 -0.042103
40620.000000 -0.034418
40680.000000 -0.019731
40740.000000 -0.005043
40800.000000 0.013645
41040.000000 0.037394
41100.000000 0.028078
41160.000000 0.016809
41220.000000 0.001485
41280.000000 -0.009843
41340.000000 -0.022175
41400.000000 -0.030511
41520.000000 -0.034197
41580.000000 -0.030548
41640.000000 -0.020905
41700.000000 -0.012268
41760.000000 -0.000638
41820.000000 0.007986
41880.000000 0.015601
41940.000000 0.021209
42000.000000 0.022808
42060.000000 0.022398
42120.000000 0.016978
42180.000000 0.012549
42240.000000 0.007110
42300.000000 -0.001340
42360.000000 -0.007800
42420.000000 -0.018223
42480.000000 -0.025700
42540.000000 -0.032189
42600.000000 -0.035690
42720.000000 -0.034732
42780.000000 -0.028273
42840.000000 -0.020828
42900.000000 -0.004397
42960.000000 0.006918
43020.000000 0.018423
43080.000000 0.028812
43140.000000 0.040188
43200.000000 0.047550
43680.000000 -0.010996
43740.000000 -0.017741
43800.000000 -0.020498
43920.000000 -0.018046
43980.000000 -0.010837
44040.000000 -0.006638
44100.000000 -0.001450
44160.000000 0.004727
44220.000000 0.008894
44280.000000 0.011052
44340.000000 0.010200
44400.000000 0.007338
44580.000000 -0.000303
44640.000000 -0.002202
44700.000000 -0.007110
44760.000000 -0.008027
44820.000000 -0.009954
44880.000000 -0.011890
44940.000000 -0.011836
45000.000000 -0.009791
45060.000000 -0.008754
45120.000000 -0.007727
45180.000000 -0.006708
45240.000000 -0.003699
45300.000000 -0.000698
45360.000000 0.001295
45420.000000 0.002279
45480.000000 0.002262
45540.000000 0.000233
45600.000000 -0.000804
45660.000000 -0.002851
45720.000000 -0.004907
45780.000000 -0.005972
45840.000000 -0.008046
45900.000000 -0.008129
45960.000000 -0.008220
46020.000000 -0.010320
46080.000000 -0.015429
46140.000000 -0.019545
46200.000000 -0.023668
46260.000000 -0.026798
46320.000000 -0.027935
46380.000000 -0.027078
46440.000000 -0.022227
46500.000000 -0.016382
46560.000000 -0.008542
46620.000000 0.004293
46680.000000 0.014122
46740.000000 0.023947
46800.000000 0.031766
46860.000000 0.036580
46920.000000 0.036389
46980.000000 0.035194
47040.000000 0.030993
47100.000000 0.024789
47160.000000 0.017580
47220.000000 0.013328
47280.000000 0.009111
47340.000000 0.005891
47400.000000 0.002667
47520.000000 0.003209
47580.000000 0.004975
47640.000000 0.006737
47700.000000 0.008496
47760.000000 0.011251
47820.000000 0.015002
47880.000000 0.016791
47940.000000 0.017534
48000.000000 0.017272
48060.000000 0.019005
48120.000000 0.015733
48180.000000 0.012456
48240.000000 0.009173
48300.000000 0.008885
48360.000000 0.006592
48420.000000 0.004245
48480.000000 0.001942
48540.000000 -0.000366
48600.000000 0.001322
48660.000000 0.001005
48720.000000 0.001684
48780.000000 0.001360
48840.000000 0.002032
48900.000000 0.002700
48960.000000 0.001364
49020.000000 0.000981
49080.000000 0.000640
49140.000000 -0.000705
49200.000000 -0.001054
49320.000000 0.001238
49380.000000 0.005879
49440.000000 0.007517
49500.000000 0.008151
49560.000000 0.007782
49620.000000 0.005409
49680.000000 0.003033
49740.000000 -0.002347
49800.000000 -0.008732
49860.000000 -0.014121
49920.000000 -0.019515
49980.000000 -0.023913
50040.000000 -0.027318
50100.000000 -0.028728
50160.000000 -0.031144
50220.000000 -0.032567
50280.000000 -0.033997
50340.000000 -0.034434
50400.000000 -0.032878
50460.000000 -0.030329
50520.000000 -0.028788
50580.000000 -0.025254
50640.000000 -0.015728
50700.000000 -0.011209
50760.000000 -0.003697
50820.000000 0.002808
50880.000000 0.008306
50940.000000 0.011797
51000.000000 0.015280
51120.000000 0.015226
51180.000000 0.012687
51240.000000 0.011140
51300.000000 0.007650
51360.000000 0.005157
51420.000000 -0.000339
51480.000000 -0.002838
51540.000000 -0.003421
51600.000000 -0.003013
51660.000000 -0.001694
51720.000000 0.003773
51780.000000 0.013152
51840.000000 0.019521
51900.000000 0.022880
51960.000000 0.027229
52020.000000 0.028568
52080.000000 0.024896
52140.000000 0.018215
52200.000000 0.010522
52260.000000 0.003819
52320.000000 -0.004829
52380.000000 -0.010558
52440.000000 -0.014298
52500.000000 -0.015050
52560.000000 -0.010814
52620.000000 -0.007590
52680.000000 0.000622
52740.000000 0.003822
52800.000000 0.009008
52860.000000 0.013182
52920.000000 0.015343
52980.000000 0.014490
53040.000000 0.011595
53100.000000 0.005719
53160.000000 -0.001171
53220.000000 -0.008074
53280.000000 -0.018991
53340.000000 -0.026920
53400.000000 -0.034861
53460.000000 -0.040815
53520.000000 -0.043782
53640.000000 -0.040748
53700.000000 -0.031748
53760.000000 -0.026757
53820.000000 -0.015777
53880.000000 -0.007805
53940.000000 0.005159
54000.000000 0.011115
54060.000000 0.018065
54120.000000 0.020008
54180.000000 0.020947
54240.000000 0.017881
54300.000000 0.012811
54360.000000 0.006739
54420.000000 -0.001336
54480.000000 -0.006413
54540.000000 -0.014492
54600.000000 -0.019571
54660.000000 -0.019636
54720.000000 -0.016697
54780.000000 -0.009753
54840.000000 -0.003805
54900.000000 0.002148
54960.000000 0.008105
55020.000000 0.017066
55080.000000 0.021032
55140.000000 0.024000
55200.000000 0.025972
55260.000000 0.024946
55320.000000 0.022922
55380.000000 0.016900
55440.000000 0.006880
55500.000000 -0.001140
55560.000000 -0.010158
55620.000000 -0.017176
55680.000000 -0.021194
55740.000000 -0.021212
55800.000000 -0.019230
55860.000000 -0.012248
55920.000000 -0.007267
56040.000000 0.005693
56100.000000 0.008672
56160.000000 0.009649
56220.000000 0.010625
56280.000000 0.008600
56340.000000 0.005573
56400.000000 0.002545
56460.000000 -0.000484
56520.000000 -0.000516
56580.000000 0.002452
56640.000000 0.004417
56700.000000 0.008381
56760.000000 0.014343
56820.000000 0.017303
56880.000000 0.019262
56940.000000 0.019218
57000.000000 0.016173
57060.000000 0.010126
57120.000000 0.006078
57240.000000 -0.005026
57300.000000 -0.007080
57360.000000 -0.006136
57420.000000 -0.003194
57480.000000 0.000746
57540.000000 0.005685
57600.000000 0.008621
57660.000000 0.009556
57720.000000 0.006489
57780.000000 0.000420
57840.000000 -0.006650
57900.000000 -0.017723
57960.000000 -0.024797
58020.000000 -0.029873
58080.000000 -0.031951
58140.000000 -0.030030
58200.000000 -0.024111
58260.000000 -0.013194
58320.000000 -0.002279
58440.000000 0.019547
58500.000000 0.023457
58560.000000 0.028366
58620.000000 0.028273
58680.000000 0.027178
58740.000000 0.023082
58800.000000 0.017983
58860.000000 0.010884
58920.000000 0.003782
58980.000000 0.000679
59040.000000 -0.001425
59100.000000 -0.001532
59160.000000 0.002361
59220.000000 0.009251
59280.000000 0.014141
59340.000000 0.021028
59400.000000 0.029914
59520.000000 0.033682
59580.000000 0.032564
59640.000000 0.028444
59700.000000 0.021323
59760.000000 0.013201
59820.000000 0.005077
59880.000000 -0.001048
59940.000000 -0.007175
60000.000000 -0.011303
60060.000000 -0.015432
60120.000000 -0.016563
60180.000000 -0.017694
60240.000000 -0.018827
60300.000000 -0.018961
60360.000000 -0.018097
60420.000000 -0.019234
60480.000000 -0.018371
60540.000000 -0.019510
60600.000000 -0.016651
60660.000000 -0.015792
60720.000000 -0.012934
60840.000000 -0.012223
60900.000000 -0.012369
60960.000000 -0.012516
61020.000000 -0.011664
61080.000000 -0.008813
61140.000000 -0.006964
61200.000000 -0.005116
61260.000000 -0.004268
61320.000000 -0.004422
61380.000000 -0.004577
61440.000000 -0.002733
61500.000000 -0.001890
61560.000000 0.002951
61620.000000 0.007792
61680.000000 0.013631
61740.000000 0.023469
61800.000000 0.027306
61920.000000 0.029977
61980.000000 0.025810
62040.000000 0.020643
62100.000000 0.013474
62160.000000 0.001304
62220.000000 -0.005867
62280.000000 -0.013039
62340.000000 -0.020212
62400.000000 -0.021387
