# Supplementary material for: Probabilistic tsunami forecasting for early warning
Source: Nat Commun. 2021 Sep 28;12:5677. doi: 10.1038/s41467-021-25815-w (PMC8479076; doi:10.1038/s41467-021-25815-w)
Supplement: Supplementary file 6 — Supplementary Dataset 3. Sea-level records. [file 41467_2021_25815_MOESM6_ESM.zip › sea_level_records/2016-10-30_Norcia/TR22.rad.rmn.txt]

-196800.000000 0.002536
-196740.000000 0.005571
-196680.000000 0.007576
-196620.000000 0.008551
-196560.000000 0.008497
-196500.000000 0.005414
-196440.000000 0.003301
-196380.000000 0.002159
-196320.000000 -0.000013
-196260.000000 -0.002215
-196200.000000 -0.005445
-196140.000000 -0.007706
-196080.000000 -0.005995
-196020.000000 -0.005314
-195960.000000 -0.004663
-195900.000000 -0.002041
-195840.000000 -0.002448
-195780.000000 -0.004885
-195720.000000 -0.004351
-195660.000000 -0.003847
-195600.000000 -0.000371
-195540.000000 0.005074
-195480.000000 0.004491
-195420.000000 0.003878
-195360.000000 0.001235
-195300.000000 0.000564
-195240.000000 0.000863
-195180.000000 0.003132
-195120.000000 0.003373
-195060.000000 0.006584
-195000.000000 0.006766
-194940.000000 0.007918
-194880.000000 0.009041
-194820.000000 0.009135
-194760.000000 0.007200
-194700.000000 0.009236
-194640.000000 0.004242
-194580.000000 0.005219
-194520.000000 0.002167
-194460.000000 0.005086
-194400.000000 0.001975
-194340.000000 0.002836
-194280.000000 0.000667
-194220.000000 -0.000531
-194160.000000 0.003242
-194100.000000 0.003986
-194040.000000 0.004701
-193980.000000 0.004387
-193920.000000 0.001044
-193860.000000 -0.000328
-193800.000000 -0.002729
-193740.000000 -0.003158
-193680.000000 -0.007617
-193620.000000 -0.006105
-193560.000000 -0.007622
-193500.000000 -0.007167
-193440.000000 -0.004742
-193380.000000 -0.006345
-193320.000000 -0.007977
-193260.000000 -0.008638
-193200.000000 -0.008327
-193140.000000 -0.005045
-193080.000000 -0.002792
-193020.000000 -0.002568
-192960.000000 -0.005373
-192900.000000 -0.009206
-192840.000000 -0.009067
-192780.000000 -0.008958
-192720.000000 -0.008877
-192660.000000 -0.009824
-192600.000000 -0.010800
-192540.000000 -0.011805
-192480.000000 -0.008838
-192420.000000 -0.011900
-192360.000000 -0.006990
-192300.000000 -0.011109
-192240.000000 -0.010256
-192180.000000 -0.007432
-192120.000000 -0.007636
-192060.000000 -0.006869
-192000.000000 -0.008130
-191940.000000 -0.008419
-191880.000000 -0.008737
-191820.000000 -0.006084
-191760.000000 -0.004459
-191700.000000 0.001138
-191640.000000 0.001706
-191580.000000 0.000245
-191520.000000 0.000757
-191460.000000 -0.001761
-191400.000000 -0.004307
-191340.000000 -0.005881
-191280.000000 -0.008485
-191220.000000 -0.009116
-191160.000000 -0.005777
-191100.000000 -0.006466
-191040.000000 -0.004184
-190980.000000 -0.001931
-190920.000000 -0.001707
-190860.000000 -0.000512
-190800.000000 -0.003346
-190740.000000 -0.004209
-190680.000000 -0.002102
-190620.000000 -0.000024
-190560.000000 0.006025
-190500.000000 0.009043
-190440.000000 0.008032
-190380.000000 0.001990
-190320.000000 -0.002082
-190260.000000 -0.003184
-190200.000000 -0.001318
-190140.000000 -0.001482
-190080.000000 -0.001679
-190020.000000 -0.002907
-189960.000000 -0.004167
-189900.000000 -0.004460
-189840.000000 -0.005786
-189780.000000 -0.003145
-189720.000000 -0.000538
-189660.000000 0.001035
-189600.000000 0.000574
-189540.000000 0.000079
-189480.000000 -0.002451
-189420.000000 -0.003013
-189360.000000 -0.003610
-189300.000000 -0.005239
-189240.000000 -0.004947
-189180.000000 -0.006683
-189120.000000 -0.005446
-189060.000000 -0.000236
-189000.000000 -0.003054
-188940.000000 -0.004898
-188880.000000 -0.007770
-188820.000000 -0.006667
-188760.000000 -0.007591
-188700.000000 -0.005541
-188640.000000 -0.006516
-188580.000000 -0.007517
-188520.000000 -0.008542
-188460.000000 -0.007592
-188400.000000 -0.003665
-188340.000000 -0.001761
-188280.000000 -0.001880
-188220.000000 -0.006020
-188160.000000 -0.006182
-188100.000000 -0.003364
-188040.000000 -0.001566
-187980.000000 0.002212
-187920.000000 0.002972
-187860.000000 -0.000287
-187800.000000 0.000437
-187740.000000 0.002144
-187680.000000 0.005835
-187620.000000 0.003510
-187560.000000 0.003169
-187500.000000 -0.000186
-187440.000000 -0.000555
-187380.000000 -0.001937
-187320.000000 -0.001332
-187260.000000 0.002261
-187200.000000 0.002843
-187140.000000 0.002414
-187080.000000 0.001975
-187020.000000 0.003526
-186960.000000 0.005068
-186900.000000 0.008601
-186840.000000 0.006125
-186780.000000 0.004642
-186720.000000 0.005150
-186660.000000 0.003651
-186600.000000 0.004145
-186540.000000 0.002631
-186480.000000 -0.000890
-186420.000000 0.000583
-186360.000000 -0.000951
-186300.000000 -0.001492
-186240.000000 -0.003039
-186180.000000 -0.002592
-186120.000000 0.000849
-186060.000000 -0.000716
-186000.000000 -0.000287
-185940.000000 -0.001863
-185880.000000 -0.004446
-185820.000000 -0.004033
-185760.000000 -0.007626
-185700.000000 -0.004225
-185640.000000 -0.002828
-185580.000000 0.000563
-185520.000000 0.000949
-185460.000000 0.005330
-185400.000000 0.001706
-185340.000000 0.001077
-185280.000000 -0.004556
-185220.000000 -0.005193
-185160.000000 -0.004835
-185100.000000 -0.000480
-185040.000000 0.002872
-184980.000000 0.005222
-184920.000000 0.008569
-184860.000000 0.009913
-184800.000000 0.010257
-184740.000000 0.006599
-184680.000000 0.002940
-184620.000000 0.001282
-184560.000000 0.000623
-184440.000000 0.004308
-184380.000000 0.005652
-184320.000000 0.006999
-184260.000000 0.006347
-184200.000000 0.003697
-184140.000000 0.002051
-184080.000000 0.002407
-184020.000000 0.006767
-183960.000000 0.009131
-183900.000000 0.011498
-183840.000000 0.008870
-183780.000000 0.006247
-183720.000000 0.003628
-183660.000000 0.002016
-183600.000000 0.003409
-183540.000000 0.006808
-183480.000000 0.010214
-183420.000000 0.009627
-183360.000000 0.007047
-183300.000000 0.003474
-183240.000000 -0.000092
-183180.000000 0.000350
-183120.000000 -0.001201
-183060.000000 -0.002743
-183000.000000 -0.002278
-182940.000000 -0.004804
-182880.000000 -0.003322
-182820.000000 -0.002831
-182760.000000 0.001668
-182700.000000 0.003176
-182640.000000 0.001693
-182580.000000 -0.003782
-182520.000000 -0.009248
-182460.000000 -0.012705
-182400.000000 -0.013154
-182340.000000 -0.013593
-182280.000000 -0.014024
-182220.000000 -0.013446
-182160.000000 -0.010858
-182100.000000 -0.010262
-182040.000000 -0.006657
-181980.000000 -0.007043
-181920.000000 -0.007420
-181860.000000 -0.006788
-181800.000000 -0.006147
-181740.000000 -0.004498
-181680.000000 -0.003839
-181620.000000 -0.004171
-181560.000000 -0.003495
-181500.000000 -0.006809
-181440.000000 -0.003115
-181380.000000 -0.002411
-181320.000000 0.001302
-181260.000000 0.001024
-181200.000000 0.000756
-181140.000000 -0.001502
-181080.000000 0.003249
-181020.000000 0.005010
-180960.000000 0.006782
-180900.000000 0.007564
-180840.000000 0.004356
-180780.000000 0.005160
-180720.000000 0.002974
-180660.000000 0.002800
-180600.000000 0.003636
-180540.000000 0.004485
-180480.000000 0.001345
-180420.000000 0.001218
-180360.000000 0.000102
-180300.000000 0.001999
-180240.000000 0.002909
-180180.000000 0.001832
-180120.000000 0.004768
-180060.000000 -0.001282
-180000.000000 -0.000319
-179940.000000 -0.000342
-179880.000000 0.002649
-179820.000000 0.004655
-179760.000000 0.006675
-179700.000000 0.002710
-179640.000000 0.000760
-179580.000000 -0.000175
-179520.000000 0.001905
-179460.000000 0.002000
-179400.000000 -0.000890
-179340.000000 -0.002764
-179280.000000 -0.003623
-179220.000000 -0.003465
-179160.000000 -0.004292
-179100.000000 -0.006103
-179040.000000 -0.009898
-178980.000000 -0.009677
-178920.000000 -0.006439
-178860.000000 -0.003184
-178800.000000 0.003088
-178740.000000 0.004376
-178680.000000 0.001682
-178620.000000 0.000006
-178560.000000 -0.003653
-178500.000000 -0.005293
-178440.000000 -0.003915
-178380.000000 -0.003518
-178320.000000 0.000897
-178260.000000 0.001332
-178200.000000 0.000787
-178140.000000 -0.000739
-178080.000000 -0.001244
-178020.000000 0.000271
-177960.000000 0.000807
-177900.000000 0.000365
-177840.000000 -0.003057
-177780.000000 -0.006457
-177720.000000 -0.006834
-177660.000000 -0.006190
-177600.000000 -0.001523
-177540.000000 -0.002833
-177480.000000 -0.001120
-177420.000000 -0.001384
-177360.000000 -0.000625
-177300.000000 0.002159
-177240.000000 0.003967
-177180.000000 0.001799
-177120.000000 -0.000344
-177060.000000 -0.002462
-177000.000000 -0.000555
-176940.000000 0.001367
-176880.000000 0.001326
-176820.000000 0.002311
-176760.000000 0.003323
-176700.000000 0.004360
-176640.000000 0.004424
-176580.000000 0.003515
-176520.000000 0.001633
-176460.000000 -0.000223
-176400.000000 0.000949
-176340.000000 0.001148
-176280.000000 0.001374
-176220.000000 0.002628
-176160.000000 0.001910
-176100.000000 0.005219
-176040.000000 0.005555
-175980.000000 0.002920
-175920.000000 -0.000687
-175860.000000 -0.000266
-175800.000000 0.003183
-175740.000000 0.004660
-175680.000000 0.005166
-175620.000000 0.004700
-175560.000000 0.004262
-175500.000000 0.003853
-175440.000000 0.002472
-175380.000000 -0.000880
-175320.000000 -0.001203
-175260.000000 -0.001499
-175200.000000 -0.000765
-175140.000000 0.001998
-175080.000000 0.003789
-175020.000000 0.003610
-174960.000000 0.003460
-174900.000000 0.004340
-174840.000000 0.005250
-174780.000000 0.004190
-174720.000000 0.004160
-174660.000000 -0.001838
-174600.000000 -0.001806
-174540.000000 -0.004742
-174480.000000 -0.002647
-174420.000000 -0.004521
-174360.000000 -0.004362
-174300.000000 -0.004172
-174240.000000 -0.002950
-174180.000000 -0.002696
-174120.000000 -0.002410
-174060.000000 -0.003091
-174000.000000 -0.001740
-173940.000000 -0.002357
-173880.000000 -0.002942
-173820.000000 -0.005493
-173760.000000 -0.006013
-173700.000000 -0.008500
-173640.000000 -0.003954
-173580.000000 -0.004376
-173520.000000 0.003234
-173460.000000 0.003877
-173400.000000 0.005552
-173340.000000 -0.000741
-173280.000000 0.001999
-173220.000000 -0.003230
-173160.000000 0.003574
-173100.000000 0.005410
-173040.000000 0.008277
-172980.000000 0.008176
-172920.000000 0.007107
-172860.000000 0.004070
-172800.000000 0.006065
-172740.000000 0.005091
-172680.000000 0.006148
-172620.000000 0.008237
-172560.000000 0.008357
-172500.000000 0.007508
-172440.000000 0.006691
-172380.000000 0.004905
-172320.000000 0.004149
-172260.000000 0.003425
-172200.000000 -0.000269
-172140.000000 0.001069
-172080.000000 0.000436
-172020.000000 0.001835
-171960.000000 0.003264
-171900.000000 -0.000276
-171840.000000 0.000214
-171780.000000 -0.000265
-171720.000000 0.001287
-171660.000000 0.002868
-171600.000000 -0.000519
-171540.000000 -0.000876
-171480.000000 -0.001203
-171420.000000 -0.001499
-171360.000000 -0.003764
-171300.000000 -0.001000
-171240.000000 -0.003204
-171180.000000 0.000621
-171120.000000 -0.000524
-171060.000000 -0.000638
-171000.000000 0.000277
-170940.000000 0.000223
-170880.000000 0.000198
-170820.000000 -0.001796
-170760.000000 -0.002761
-170700.000000 -0.007697
-170640.000000 -0.004602
-170580.000000 -0.003478
-170520.000000 0.001675
-170460.000000 0.000858
-170400.000000 -0.000929
-170340.000000 0.000312
-170280.000000 -0.000417
-170220.000000 -0.000117
-170160.000000 0.001213
-170100.000000 -0.000429
-170040.000000 0.000959
-169980.000000 0.000375
-169920.000000 -0.001180
-169860.000000 -0.001706
-169800.000000 -0.001203
-169740.000000 -0.000672
-169680.000000 0.001887
-169620.000000 -0.002524
-169560.000000 0.000092
-169500.000000 -0.002264
-169440.000000 -0.001591
-169380.000000 -0.003891
-169320.000000 -0.004162
-169260.000000 -0.002406
-169200.000000 -0.003623
-169140.000000 -0.002811
-169080.000000 -0.002973
-169020.000000 -0.003108
-168960.000000 -0.002215
-168900.000000 -0.001296
-168840.000000 0.001650
-168780.000000 0.006623
-168720.000000 0.006621
-168660.000000 0.008646
-168600.000000 0.005697
-168540.000000 0.005774
-168480.000000 0.003876
-168420.000000 0.005004
-168360.000000 0.003157
-168300.000000 0.004335
-168240.000000 -0.000462
-168180.000000 0.001766
-168120.000000 0.001019
-168060.000000 0.004296
-168000.000000 0.005597
-167940.000000 0.006923
-167880.000000 0.006273
-167820.000000 0.003647
-167760.000000 0.005045
-167700.000000 0.001467
-167640.000000 0.004912
-167580.000000 0.002381
-167520.000000 0.002872
-167460.000000 -0.001612
-167400.000000 -0.000074
-167340.000000 -0.001513
-167280.000000 -0.001929
-167220.000000 -0.002323
-167160.000000 -0.001694
-167100.000000 -0.004042
-167040.000000 -0.001367
-166980.000000 -0.002670
-166920.000000 0.000049
-166860.000000 -0.001209
-166800.000000 -0.002445
-166740.000000 -0.003658
-166680.000000 -0.002849
-166620.000000 -0.001017
-166560.000000 0.000836
-166500.000000 -0.000287
-166440.000000 -0.000389
-166380.000000 -0.003469
-166320.000000 -0.001526
-166260.000000 -0.001561
-166200.000000 0.001425
-166140.000000 -0.001567
-166080.000000 0.000463
-166020.000000 -0.003485
-165960.000000 -0.001413
-165900.000000 -0.002319
-165840.000000 -0.001204
-165780.000000 -0.003069
-165720.000000 0.001087
-165660.000000 -0.000737
-165600.000000 0.003459
-165540.000000 0.003676
-165480.000000 -0.000089
-165420.000000 0.001166
-165360.000000 0.000440
-165300.000000 -0.000267
-165240.000000 0.001045
-165180.000000 0.002375
-165120.000000 -0.000277
-165060.000000 0.000089
-165000.000000 -0.000528
-164940.000000 -0.000127
-164880.000000 0.001292
-164820.000000 -0.003273
-164760.000000 0.000179
-164700.000000 0.002648
-164640.000000 0.003133
-164580.000000 0.004635
-164520.000000 0.004152
-164460.000000 -0.000314
-164400.000000 0.002235
-164340.000000 0.003800
-164280.000000 0.006380
-164220.000000 0.009975
-164160.000000 0.006585
-164100.000000 0.002210
-164040.000000 -0.001150
-163980.000000 -0.001496
-163920.000000 0.001172
-163860.000000 0.001855
-163800.000000 0.000551
-163740.000000 -0.000739
-163680.000000 -0.003016
-163620.000000 -0.003279
-163560.000000 -0.000529
-163500.000000 0.003234
-163440.000000 0.004010
-163380.000000 0.001798
-163320.000000 0.001598
-163260.000000 0.000410
-163200.000000 0.001234
-163140.000000 0.001070
-163080.000000 -0.003083
-163020.000000 -0.003226
-162960.000000 -0.002357
-162900.000000 -0.002479
-162840.000000 -0.000590
-162780.000000 0.000309
-162720.000000 0.001217
-162660.000000 0.000135
-162600.000000 0.000061
-162540.000000 0.001996
-162480.000000 0.003940
-162420.000000 -0.002108
-162360.000000 -0.002148
-162300.000000 -0.002181
-162240.000000 -0.002206
-162180.000000 -0.000223
-162120.000000 0.000766
-162060.000000 0.000763
-162000.000000 0.001766
-161940.000000 -0.001224
-161880.000000 -0.002208
-161820.000000 -0.001185
-161760.000000 -0.000156
-161700.000000 -0.000121
-161640.000000 -0.004080
-161580.000000 -0.002033
-161520.000000 -0.004981
-161460.000000 -0.003924
-161400.000000 -0.002862
-161340.000000 -0.001795
-161280.000000 -0.003723
-161220.000000 0.000352
-161160.000000 -0.000568
-161100.000000 0.002514
-161040.000000 0.003600
-160980.000000 0.002689
-160920.000000 0.000781
-160860.000000 0.002875
-160800.000000 0.003971
-160740.000000 0.004068
-160680.000000 0.004167
-160620.000000 0.000267
-160560.000000 -0.002632
-160500.000000 -0.003532
-160440.000000 -0.000431
-160380.000000 0.001670
-160320.000000 0.000769
-160260.000000 -0.001133
-160200.000000 0.000964
-160140.000000 0.003059
-160080.000000 0.003151
-160020.000000 0.006241
-159960.000000 0.004329
-159900.000000 0.005412
-159840.000000 0.002493
-159780.000000 0.004570
-159720.000000 0.003642
-159660.000000 0.003710
-159600.000000 0.004774
-159540.000000 0.004832
-159480.000000 0.005886
-159420.000000 0.004933
-159360.000000 0.002975
-159300.000000 0.000011
-159240.000000 -0.001960
-159180.000000 -0.004938
-159120.000000 -0.000923
-159060.000000 -0.003915
-159000.000000 -0.001915
-158940.000000 -0.002923
-158880.000000 -0.002939
-158820.000000 -0.004964
-158760.000000 -0.004998
-158700.000000 -0.005041
-158640.000000 -0.004093
-158580.000000 -0.003154
-158520.000000 -0.004226
-158460.000000 -0.006307
-158400.000000 -0.007399
-158340.000000 -0.004501
-158280.000000 -0.004614
-158220.000000 -0.001739
-158160.000000 -0.003874
-158100.000000 -0.001021
-158040.000000 -0.004180
-157980.000000 -0.004351
-157920.000000 -0.001534
-157860.000000 -0.001729
-157800.000000 0.004063
-157740.000000 -0.000158
-157680.000000 -0.002391
-157620.000000 -0.000637
-157560.000000 -0.002896
-157500.000000 -0.001169
-157440.000000 -0.003455
-157380.000000 -0.000754
-157320.000000 0.004932
-157260.000000 0.007605
-157200.000000 0.009264
-157140.000000 0.006908
-157080.000000 0.001538
-157020.000000 -0.002846
-156960.000000 -0.001246
-156900.000000 -0.000660
-156840.000000 -0.003089
-156780.000000 -0.004534
-156720.000000 -0.001994
-156660.000000 0.000530
-156600.000000 0.004038
-156540.000000 0.005531
-156480.000000 0.001007
-156420.000000 -0.002533
-156360.000000 -0.002090
-156300.000000 -0.001663
-156240.000000 -0.000254
-156180.000000 0.000139
-156120.000000 -0.001486
-156060.000000 0.003872
-156000.000000 0.000212
-155940.000000 0.000534
-155880.000000 -0.002162
-155820.000000 -0.002876
-155760.000000 -0.001609
-155700.000000 0.001639
-155640.000000 0.000868
-155580.000000 0.001078
-155520.000000 -0.000731
-155460.000000 -0.003560
-155400.000000 -0.004409
-155340.000000 -0.006277
-155280.000000 -0.002166
-155220.000000 -0.001076
-155160.000000 -0.000006
-155100.000000 0.000043
-155040.000000 0.002070
-154980.000000 0.005075
-154920.000000 0.008059
-154860.000000 0.009021
-154800.000000 0.005960
-154740.000000 0.002877
-154680.000000 0.001771
-154620.000000 -0.000358
-154560.000000 0.001490
-154500.000000 -0.001685
-154440.000000 -0.003884
-154380.000000 -0.005106
-154320.000000 -0.004352
-154260.000000 -0.003621
-154200.000000 0.000085
-154140.000000 0.001767
-154080.000000 0.001426
-154020.000000 -0.000941
-153960.000000 -0.002332
-153900.000000 -0.001747
-153840.000000 -0.000188
-153780.000000 0.001346
-153720.000000 0.001855
-153660.000000 0.000338
-153600.000000 0.001795
-153540.000000 0.002226
-153480.000000 0.000631
-153420.000000 0.001010
-153360.000000 -0.000639
-153300.000000 0.000686
-153240.000000 0.000984
-153180.000000 0.002254
-153120.000000 0.004497
-153060.000000 0.004713
-153000.000000 0.002900
-152940.000000 0.002060
-152880.000000 0.000191
-152820.000000 0.003294
-152760.000000 0.002369
-152700.000000 0.003414
-152640.000000 0.000431
-152580.000000 0.000418
-152520.000000 0.000376
-152460.000000 0.002304
-152400.000000 0.005202
-152340.000000 0.007070
-152280.000000 0.004907
-152220.000000 0.000713
-152160.000000 -0.002513
-152100.000000 -0.004770
-152040.000000 -0.004058
-151980.000000 -0.004379
-151920.000000 -0.002732
-151860.000000 -0.003118
-151800.000000 -0.006537
-151740.000000 -0.003989
-151680.000000 -0.002475
-151620.000000 0.000006
-151560.000000 -0.000546
-151500.000000 -0.001133
-151440.000000 -0.004754
-151380.000000 -0.004410
-151320.000000 -0.004100
-151260.000000 -0.001825
-151200.000000 -0.003585
-151140.000000 -0.002380
-151080.000000 -0.005211
-151020.000000 -0.007076
-150960.000000 -0.005977
-150900.000000 -0.004914
-150840.000000 -0.003886
-150780.000000 -0.001894
-150720.000000 -0.002938
-150660.000000 -0.002017
-150600.000000 -0.002132
-150540.000000 -0.004282
-150480.000000 -0.005469
-150420.000000 -0.004691
-150360.000000 -0.002949
-150300.000000 -0.004243
-150240.000000 -0.003573
-150180.000000 -0.003938
-150120.000000 -0.005339
-150060.000000 -0.003777
-150000.000000 -0.003250
-149940.000000 -0.004759
-149880.000000 -0.003304
-149820.000000 -0.004885
-149760.000000 -0.002502
-149700.000000 0.000845
-149640.000000 0.003156
-149580.000000 0.003432
-149520.000000 0.002671
-149460.000000 0.002875
-149400.000000 0.002043
-149340.000000 0.002175
-149280.000000 -0.000728
-149220.000000 -0.001667
-149160.000000 -0.002641
-149100.000000 -0.003650
-149040.000000 -0.003694
-148980.000000 -0.003774
-148920.000000 -0.001888
-148860.000000 -0.002037
-148800.000000 -0.002220
-148740.000000 -0.001438
-148680.000000 -0.000690
-148620.000000 0.000024
-148560.000000 -0.000296
-148500.000000 0.000350
-148440.000000 -0.000037
-148380.000000 0.001542
-148320.000000 0.002089
-148260.000000 0.005603
-148200.000000 0.007084
-148140.000000 0.008533
-148080.000000 0.005950
-148020.000000 0.001335
-147960.000000 -0.001312
-147900.000000 -0.006989
-147840.000000 -0.008698
-147780.000000 -0.008437
-147720.000000 -0.006207
-147660.000000 -0.005006
-147600.000000 -0.001836
-147540.000000 -0.002695
-147480.000000 -0.003584
-147420.000000 -0.002502
-147360.000000 -0.003448
-147300.000000 -0.000424
-147240.000000 -0.001428
-147180.000000 -0.001461
-147120.000000 -0.000521
-147060.000000 -0.000609
-147000.000000 -0.000725
-146940.000000 -0.000868
-146880.000000 -0.000038
-146820.000000 -0.000234
-146760.000000 0.000543
-146700.000000 0.000295
-146640.000000 -0.001980
-146580.000000 -0.003280
-146520.000000 -0.005605
-146460.000000 -0.004954
-146400.000000 -0.003329
-146340.000000 0.002273
-146280.000000 0.004850
-146220.000000 0.006404
-146160.000000 0.005935
-146100.000000 0.007443
-146040.000000 0.007929
-145980.000000 0.007392
-145920.000000 0.006833
-145860.000000 0.004252
-145800.000000 -0.000351
-145740.000000 -0.000975
-145680.000000 0.000380
-145620.000000 0.003713
-145560.000000 0.008025
-145500.000000 0.005315
-145440.000000 0.003585
-145380.000000 0.002834
-145320.000000 0.003062
-145260.000000 0.005268
-145200.000000 0.005454
-145140.000000 0.006619
-145080.000000 0.001763
-145020.000000 0.001886
-144960.000000 -0.001013
-144900.000000 0.002067
-144840.000000 0.004126
-144780.000000 0.004163
-144720.000000 0.004178
-144660.000000 -0.000829
-144600.000000 0.001142
-144540.000000 0.001090
-144480.000000 0.001016
-144420.000000 0.000920
-144360.000000 -0.001199
-144300.000000 -0.002342
-144240.000000 -0.004507
-144180.000000 -0.002695
-144120.000000 -0.000907
-144060.000000 -0.000141
-144000.000000 -0.000400
-143940.000000 -0.001681
-143880.000000 0.000014
-143820.000000 -0.000315
-143760.000000 0.001334
-143700.000000 0.002959
-143640.000000 0.005560
-143580.000000 0.003139
-143520.000000 0.002695
-143460.000000 0.001228
-143400.000000 0.002738
-143340.000000 0.002226
-143280.000000 0.000692
-143220.000000 0.000136
-143160.000000 -0.003442
-143100.000000 -0.008041
-143040.000000 -0.010661
-142980.000000 -0.011303
-142920.000000 -0.005965
-142860.000000 -0.004648
-142800.000000 -0.004351
-142740.000000 -0.005073
-142680.000000 -0.003816
-142620.000000 -0.000577
-142560.000000 0.003642
-142500.000000 0.005842
-142440.000000 0.005023
-142380.000000 0.002186
-142320.000000 -0.001670
-142260.000000 -0.005543
-142200.000000 -0.007435
-142140.000000 -0.007344
-142080.000000 -0.006272
-142020.000000 -0.007216
-141960.000000 -0.008179
-141900.000000 -0.008158
-141840.000000 -0.005155
-141780.000000 0.000830
-141720.000000 0.002799
-141660.000000 0.003751
-141600.000000 0.003685
-141540.000000 0.001603
-141480.000000 0.000504
-141420.000000 -0.002613
-141360.000000 -0.005746
-141300.000000 -0.003896
-141240.000000 -0.004063
-141180.000000 -0.002247
-141120.000000 -0.001449
-141060.000000 -0.000667
-141000.000000 0.002097
-140940.000000 0.002845
-140880.000000 0.001575
-140820.000000 0.001288
-140760.000000 -0.001015
-140700.000000 -0.002336
-140640.000000 -0.003674
-140580.000000 -0.004028
-140520.000000 -0.004399
-140460.000000 -0.007785
-140400.000000 -0.009188
-140340.000000 -0.010605
-140280.000000 -0.010038
-140220.000000 -0.005485
-140160.000000 -0.005946
-140100.000000 -0.004420
-140040.000000 -0.006908
-139980.000000 -0.007408
-139920.000000 -0.008921
-139860.000000 -0.006445
-139800.000000 -0.003980
-139740.000000 0.000474
-139680.000000 0.001918
-139620.000000 0.000352
-139560.000000 -0.000223
-139500.000000 0.000194
-139440.000000 0.000602
-139380.000000 0.001003
-139320.000000 0.001397
-139260.000000 -0.000215
-139200.000000 0.000167
-139140.000000 0.002544
-139080.000000 0.004916
-139020.000000 0.008283
-138960.000000 0.016647
-138900.000000 0.017008
-138840.000000 0.015366
-138780.000000 0.016722
-138720.000000 0.015077
-138660.000000 0.014430
-138600.000000 0.013782
-138540.000000 0.012134
-138480.000000 0.009486
-138420.000000 0.009839
-138360.000000 0.008193
-138300.000000 0.009548
-138240.000000 0.010905
-138180.000000 0.011264
-138120.000000 0.011625
-138060.000000 0.014990
-138000.000000 0.013358
-137940.000000 0.013731
-137880.000000 0.011108
-137820.000000 0.005491
-137760.000000 0.000880
-137700.000000 -0.002724
-137640.000000 -0.001321
-137580.000000 0.000090
-137520.000000 0.000510
-137460.000000 -0.001060
-137400.000000 -0.002620
-137340.000000 -0.006170
-137280.000000 -0.003707
-137220.000000 -0.005233
-137160.000000 -0.003746
-137100.000000 -0.002246
-137040.000000 -0.000732
-136980.000000 -0.002205
-136920.000000 -0.001662
-136860.000000 -0.002105
-136800.000000 -0.003532
-136740.000000 -0.004944
-136680.000000 -0.008340
-136620.000000 -0.006721
-136560.000000 -0.005085
-136500.000000 -0.003433
-136440.000000 -0.002765
-136380.000000 -0.002080
-136320.000000 -0.002379
-136260.000000 -0.001662
-136200.000000 -0.000929
-136140.000000 0.002821
-136080.000000 0.001586
-136020.000000 0.003368
-135960.000000 0.003166
-135900.000000 0.000980
-135840.000000 -0.000190
-135780.000000 -0.000345
-135720.000000 -0.000483
-135660.000000 0.001394
-135600.000000 0.003287
-135540.000000 0.003196
-135480.000000 0.003121
-135420.000000 0.004062
-135360.000000 0.001020
-135300.000000 0.000994
-135240.000000 0.002984
-135180.000000 0.003991
-135120.000000 0.006014
-135060.000000 0.003054
-135000.000000 0.003110
-134940.000000 0.002184
-134880.000000 0.004274
-134820.000000 0.005382
-134760.000000 0.005507
-134700.000000 0.004649
-134640.000000 0.002809
-134580.000000 0.002987
-134520.000000 0.003182
-134460.000000 0.005396
-134400.000000 0.003628
-134340.000000 0.002878
-134280.000000 0.000147
-134220.000000 -0.000566
-134160.000000 -0.000261
-134100.000000 -0.000937
-134040.000000 -0.000596
-133980.000000 -0.000236
-133920.000000 -0.001858
-133860.000000 -0.001462
-133800.000000 -0.003047
-133740.000000 -0.003615
-133680.000000 -0.004164
-133620.000000 -0.002696
-133560.000000 -0.000209
-133500.000000 0.001296
-133440.000000 0.000818
-133380.000000 -0.000641
-133320.000000 0.000917
-133260.000000 0.001494
-133200.000000 0.002088
-133140.000000 0.002700
-133080.000000 0.002330
-133020.000000 0.002979
-132960.000000 0.002646
-132900.000000 0.002331
-132840.000000 0.003036
-132780.000000 0.003759
-132720.000000 0.003502
-132660.000000 0.002265
-132600.000000 -0.000953
-132540.000000 -0.002152
-132480.000000 -0.002330
-132420.000000 -0.000488
-132360.000000 0.001374
-132300.000000 0.004257
-132240.000000 0.006160
-132180.000000 0.007083
-132120.000000 0.006027
-132060.000000 0.006992
-132000.000000 0.004977
-131940.000000 0.002982
-131880.000000 -0.000992
-131820.000000 -0.004946
-131760.000000 -0.006879
-131700.000000 -0.006791
-131640.000000 -0.008684
-131580.000000 -0.007556
-131520.000000 -0.010407
-131460.000000 -0.010239
-131400.000000 -0.010051
-131340.000000 -0.006843
-131280.000000 -0.005615
-131220.000000 -0.005368
-131160.000000 -0.005102
-131100.000000 -0.004816
-131040.000000 -0.003511
-130980.000000 -0.002187
-130920.000000 -0.001845
-130860.000000 -0.001484
-130800.000000 -0.001106
-130740.000000 0.002291
-130680.000000 0.003705
-130620.000000 0.006137
-130560.000000 0.005586
-130500.000000 0.003052
-130440.000000 0.003535
-130380.000000 0.004034
-130320.000000 0.004550
-130260.000000 0.007082
-130200.000000 0.005630
-130140.000000 0.006194
-130080.000000 0.006775
-130020.000000 0.007371
-129960.000000 0.005984
-129900.000000 0.004612
-129840.000000 0.003256
-129780.000000 0.003916
-129720.000000 0.003593
-129660.000000 0.004285
-129600.000000 0.004994
-129540.000000 0.002719
-129480.000000 0.000461
-129420.000000 -0.002780
-129360.000000 -0.004004
-129300.000000 -0.004212
-129240.000000 -0.005401
-129180.000000 -0.005573
-129120.000000 -0.007728
-129060.000000 -0.006864
-129000.000000 -0.008983
-128940.000000 -0.009083
-128880.000000 -0.011165
-128820.000000 -0.010228
-128760.000000 -0.008272
-128700.000000 -0.006298
-128640.000000 -0.004304
-128580.000000 -0.005292
-128520.000000 -0.006260
-128460.000000 -0.007210
-128400.000000 -0.006140
-128340.000000 -0.004051
-128280.000000 -0.000943
-128220.000000 -0.000815
-128160.000000 0.000332
-128100.000000 0.000498
-128040.000000 0.000683
-127980.000000 0.001888
-127920.000000 0.004111
-127860.000000 0.005354
-127800.000000 0.008616
-127740.000000 0.006897
-127680.000000 0.006197
-127620.000000 0.005515
-127560.000000 0.005853
-127500.000000 0.005209
-127440.000000 0.005584
-127380.000000 0.003977
-127320.000000 0.001390
-127260.000000 -0.000179
-127200.000000 -0.000729
-127140.000000 0.000740
-127080.000000 0.000228
-127020.000000 -0.003265
-126960.000000 -0.004739
-126900.000000 -0.006193
-126840.000000 -0.003629
-126780.000000 -0.002045
-126720.000000 -0.002442
-126660.000000 -0.003819
-126600.000000 -0.003176
-126540.000000 -0.004513
-126480.000000 -0.000829
-126420.000000 -0.002126
-126360.000000 -0.001402
-126300.000000 -0.002657
-126240.000000 -0.004891
-126180.000000 -0.006104
-126120.000000 -0.005295
-126060.000000 -0.003465
-126000.000000 -0.002613
-125940.000000 -0.003740
-125880.000000 -0.004844
-125820.000000 -0.002926
-125760.000000 0.000014
-125700.000000 0.001976
-125640.000000 0.001961
-125580.000000 0.000968
-125520.000000 0.000997
-125460.000000 0.002050
-125400.000000 0.007125
-125340.000000 0.009223
-125280.000000 0.008344
-125220.000000 0.004488
-125160.000000 0.001655
-125100.000000 -0.000154
-125040.000000 0.002059
-124980.000000 0.003297
-124920.000000 0.005558
-124860.000000 0.004843
-124800.000000 0.004152
-124740.000000 0.004485
-124680.000000 0.009842
-124620.000000 0.013224
-124560.000000 0.011631
-124500.000000 0.006064
-124440.000000 0.000521
-124380.000000 -0.002996
-124320.000000 -0.003487
-124260.000000 -0.003952
-124200.000000 -0.002390
-124140.000000 -0.000802
-124080.000000 -0.001186
-124020.000000 -0.001542
-123960.000000 -0.000871
-123900.000000 -0.001171
-123840.000000 0.000557
-123780.000000 -0.000686
-123720.000000 0.000101
-123660.000000 -0.000084
-123600.000000 -0.000239
-123540.000000 -0.001364
-123480.000000 -0.003460
-123420.000000 -0.002526
-123360.000000 -0.002563
-123300.000000 -0.002570
-123240.000000 -0.002547
-123180.000000 -0.002496
-123120.000000 -0.003415
-123060.000000 -0.003305
-123000.000000 -0.004167
-122940.000000 -0.002000
-122880.000000 -0.001805
-122820.000000 0.000418
-122760.000000 -0.000330
-122700.000000 -0.001052
-122640.000000 -0.002745
-122580.000000 -0.003411
-122520.000000 -0.003049
-122460.000000 0.000339
-122400.000000 0.004755
-122340.000000 0.008198
-122280.000000 0.010668
-122220.000000 0.009165
-122160.000000 0.006689
-122100.000000 0.005240
-122040.000000 0.003819
-121980.000000 0.005424
-121920.000000 0.007057
-121860.000000 0.006718
-121800.000000 0.005406
-121740.000000 0.006122
-121680.000000 0.004865
-121620.000000 0.006637
-121560.000000 0.007437
-121500.000000 0.008265
-121440.000000 0.005122
-121380.000000 0.005007
-121320.000000 0.004920
-121260.000000 0.007861
-121200.000000 0.006831
-121140.000000 0.005829
-121080.000000 0.003855
-121020.000000 0.001909
-120960.000000 0.002990
-120900.000000 0.004099
-120840.000000 0.004235
-120780.000000 0.003397
-120720.000000 0.000586
-120660.000000 -0.000200
-120600.000000 -0.000960
-120540.000000 -0.000695
-120480.000000 -0.001405
-120420.000000 -0.001091
-120360.000000 0.000247
-120300.000000 0.001608
-120240.000000 0.000992
-120180.000000 0.002399
-120120.000000 0.000827
-120060.000000 0.002276
-120000.000000 0.002746
-119940.000000 0.004237
-119880.000000 0.003748
-119820.000000 0.003278
-119760.000000 -0.000172
-119700.000000 -0.002604
-119640.000000 -0.002017
-119580.000000 -0.001412
-119520.000000 0.000211
-119460.000000 0.001852
-119400.000000 0.003509
-119340.000000 0.004184
-119280.000000 0.002875
-119220.000000 0.000582
-119160.000000 -0.000696
-119100.000000 -0.000957
-119040.000000 -0.000204
-118980.000000 0.000565
-118920.000000 0.002348
-118860.000000 0.004145
-118800.000000 0.000957
-118740.000000 0.000782
-118680.000000 -0.002380
-118620.000000 -0.002528
-118560.000000 -0.006664
-118500.000000 -0.006787
-118440.000000 -0.007897
-118380.000000 -0.005996
-118320.000000 -0.005082
-118260.000000 -0.005157
-118200.000000 -0.003221
-118140.000000 -0.003274
-118080.000000 -0.002316
-118020.000000 -0.003348
-117960.000000 -0.001370
-117900.000000 0.000617
-117840.000000 0.000613
-117780.000000 0.000617
-117720.000000 0.000629
-117660.000000 0.001649
-117600.000000 0.002675
-117540.000000 0.005708
-117480.000000 0.008747
-117420.000000 0.006791
-117360.000000 0.006839
-117300.000000 0.004891
-117240.000000 0.003947
-117180.000000 0.005005
-117120.000000 0.004065
-117060.000000 0.003126
-117000.000000 0.002187
-116940.000000 0.003247
-116880.000000 0.002306
-116820.000000 0.001364
-116760.000000 0.003419
-116700.000000 0.004471
-116640.000000 0.003519
-116580.000000 0.003564
-116520.000000 0.002604
-116460.000000 -0.000362
-116400.000000 -0.001332
-116340.000000 -0.002309
-116280.000000 -0.004292
-116220.000000 -0.006283
-116160.000000 -0.008280
-116100.000000 -0.009285
-116040.000000 -0.010298
-115980.000000 -0.010319
-115920.000000 -0.008348
-115860.000000 -0.008386
-115800.000000 -0.008433
-115740.000000 -0.011490
-115680.000000 -0.014555
-115620.000000 -0.013631
-115560.000000 -0.012716
-115500.000000 -0.007811
-115440.000000 -0.005916
-115380.000000 -0.004032
-115320.000000 -0.005159
-115260.000000 -0.006296
-115200.000000 -0.007445
-115140.000000 -0.006606
-115080.000000 -0.005778
-115020.000000 -0.003962
-114960.000000 -0.003159
-114900.000000 -0.003368
-114840.000000 -0.002590
-114780.000000 -0.001825
-114720.000000 0.000926
-114660.000000 0.004663
-114600.000000 0.006386
-114540.000000 0.008095
-114480.000000 0.004789
-114420.000000 0.001469
-114360.000000 0.000134
-114300.000000 -0.002217
-114240.000000 -0.001582
-114180.000000 -0.000964
-114120.000000 -0.000360
-114060.000000 0.000227
-114000.000000 -0.001201
-113940.000000 -0.000646
-113880.000000 -0.002106
-113820.000000 -0.000582
-113760.000000 -0.001074
-113700.000000 -0.003583
-113640.000000 -0.004107
-113580.000000 -0.006647
-113520.000000 -0.005203
-113460.000000 -0.003775
-113400.000000 -0.001362
-113340.000000 0.001035
-113280.000000 0.003416
-113220.000000 0.003782
-113160.000000 0.001133
-113100.000000 -0.002532
-113040.000000 -0.004212
-112980.000000 -0.003907
-112920.000000 -0.003617
-112860.000000 -0.002342
-112800.000000 -0.002082
-112740.000000 -0.000838
-112680.000000 0.001391
-112620.000000 0.001605
-112560.000000 0.000803
-112500.000000 -0.000014
-112440.000000 0.001153
-112380.000000 -0.000695
-112320.000000 0.000441
-112260.000000 0.000561
-112200.000000 0.002666
-112140.000000 0.004754
-112080.000000 0.006827
-112020.000000 0.006884
-111960.000000 0.006924
-111900.000000 0.004949
-111840.000000 0.002958
-111780.000000 0.000950
-111720.000000 -0.002074
-111660.000000 -0.003114
-111600.000000 -0.005170
-111540.000000 -0.005243
-111480.000000 -0.003332
-111420.000000 -0.003437
-111360.000000 -0.003559
-111300.000000 -0.003697
-111240.000000 -0.000852
-111180.000000 0.002977
-111120.000000 0.004790
-111060.000000 0.004587
-111000.000000 0.003368
-110940.000000 0.001133
-110880.000000 -0.000119
-110820.000000 0.000614
-110760.000000 -0.001669
-110700.000000 -0.004969
-110640.000000 -0.006284
-110580.000000 -0.006615
-110520.000000 -0.002963
-110460.000000 -0.001327
-110400.000000 -0.000707
-110340.000000 -0.002104
-110280.000000 -0.003518
-110220.000000 -0.003949
-110160.000000 -0.002397
-110100.000000 -0.000864
-110040.000000 0.002652
-109980.000000 0.002149
-109920.000000 0.003627
-109860.000000 0.005085
-109800.000000 0.005525
-109740.000000 0.006944
-109680.000000 0.007343
-109620.000000 0.006721
-109560.000000 0.007079
-109500.000000 0.003416
-109440.000000 0.003732
-109380.000000 0.005027
-109320.000000 0.006302
-109260.000000 0.007555
-109200.000000 0.009788
-109140.000000 0.009999
-109080.000000 0.008190
-109020.000000 0.005360
-108960.000000 0.002509
-108900.000000 0.000637
-108840.000000 0.000744
-108780.000000 -0.000169
-108720.000000 0.001898
-108660.000000 0.003943
-108600.000000 0.007968
-108540.000000 0.007972
-108480.000000 0.007956
-108420.000000 0.004918
-108360.000000 0.001860
-108300.000000 -0.001220
-108240.000000 -0.003320
-108180.000000 -0.005442
-108120.000000 -0.006585
-108060.000000 -0.007750
-108000.000000 -0.010936
-107940.000000 -0.012144
-107880.000000 -0.012375
-107820.000000 -0.011627
-107760.000000 -0.010902
-107700.000000 -0.010200
-107640.000000 -0.010521
-107580.000000 -0.009865
-107520.000000 -0.008232
-107460.000000 -0.007624
-107400.000000 -0.008039
-107340.000000 -0.009480
-107280.000000 -0.009945
-107220.000000 -0.011435
-107160.000000 -0.011951
-107100.000000 -0.012494
-107040.000000 -0.012062
-106980.000000 -0.011658
-106920.000000 -0.010280
-106860.000000 -0.008930
-106800.000000 -0.006607
-106740.000000 -0.004312
-106680.000000 -0.002044
-106620.000000 0.000195
-106560.000000 0.002406
-106500.000000 0.005589
-106440.000000 0.006743
-106380.000000 0.008869
-106320.000000 0.007965
-106260.000000 0.009034
-106200.000000 0.008073
-106140.000000 0.007084
-106080.000000 0.005065
-106020.000000 0.003018
-105960.000000 0.001942
-105900.000000 0.001836
-105840.000000 0.001701
-105780.000000 0.000537
-105720.000000 0.000344
-105660.000000 -0.000879
-105600.000000 -0.001132
-105540.000000 -0.002414
-105480.000000 -0.004726
-105420.000000 -0.004069
-105360.000000 -0.003441
-105300.000000 -0.002844
-105240.000000 -0.001278
-105180.000000 -0.000743
-105120.000000 0.001761
-105060.000000 0.004233
-105000.000000 0.004674
-104940.000000 0.005083
-104880.000000 0.003459
-104820.000000 0.001803
-104760.000000 0.001115
-104700.000000 0.000392
-104640.000000 -0.000363
-104580.000000 -0.002152
-104520.000000 -0.002975
-104460.000000 -0.002832
-104400.000000 -0.000724
-104340.000000 0.002350
-104280.000000 0.004350
-104220.000000 0.007354
-104160.000000 0.008323
-104100.000000 0.008258
-104040.000000 0.007158
-103980.000000 0.007023
-103920.000000 0.004854
-103860.000000 0.003651
-103800.000000 0.002414
-103740.000000 0.001143
-103680.000000 -0.001163
-103620.000000 -0.001502
-103560.000000 -0.002875
-103500.000000 -0.003281
-103440.000000 -0.001721
-103380.000000 -0.002193
-103320.000000 -0.003698
-103260.000000 -0.005236
-103200.000000 -0.006806
-103140.000000 -0.007407
-103080.000000 -0.009039
-103020.000000 -0.011701
-102960.000000 -0.012394
-102900.000000 -0.013117
-102840.000000 -0.011869
-102780.000000 -0.011651
-102720.000000 -0.013462
-102660.000000 -0.015303
-102600.000000 -0.016172
-102540.000000 -0.016071
-102480.000000 -0.016998
-102420.000000 -0.014955
-102360.000000 -0.011940
-102300.000000 -0.008955
-102240.000000 -0.004999
-102180.000000 -0.003073
-102120.000000 -0.001175
-102060.000000 -0.001307
-102000.000000 -0.001467
-101940.000000 -0.001657
-101880.000000 -0.001874
-101820.000000 -0.001120
-101760.000000 -0.002394
-101700.000000 -0.003695
-101640.000000 -0.004023
-101580.000000 -0.003377
-101520.000000 -0.003758
-101460.000000 -0.005164
-101400.000000 -0.005595
-101340.000000 -0.006052
-101280.000000 -0.006533
-101220.000000 -0.006038
-101160.000000 -0.002567
-101100.000000 -0.000120
-101040.000000 0.002304
-100980.000000 0.002704
-100920.000000 0.003082
-100860.000000 0.002436
-100800.000000 0.000766
-100740.000000 -0.000927
-100680.000000 -0.001644
-100620.000000 -0.002385
-100560.000000 -0.003150
-100500.000000 -0.002939
-100440.000000 -0.002751
-100380.000000 -0.000588
-100320.000000 -0.001447
-100260.000000 -0.002330
-100200.000000 -0.003236
-100140.000000 -0.004165
-100080.000000 -0.004115
-100020.000000 -0.003087
-99960.000000 -0.004080
-99900.000000 -0.005094
-99840.000000 -0.005127
-99780.000000 -0.006180
-99720.000000 -0.002251
-99660.000000 -0.000340
-99600.000000 -0.000447
-99540.000000 0.001431
-99480.000000 0.003294
-99420.000000 0.008142
-99360.000000 0.009975
-99300.000000 0.013796
-99240.000000 0.014604
-99180.000000 0.013399
-99120.000000 0.011183
-99060.000000 0.008956
-99000.000000 0.006718
-98940.000000 0.006470
-98880.000000 0.006212
-98820.000000 0.006944
-98760.000000 0.008668
-98700.000000 0.008383
-98640.000000 0.009090
-98580.000000 0.007789
-98520.000000 0.006480
-98460.000000 0.005164
-98400.000000 0.003841
-98340.000000 0.004512
-98280.000000 0.003177
-98220.000000 0.003836
-98160.000000 0.000489
-98100.000000 0.000138
-98040.000000 -0.000217
-97980.000000 -0.001577
-97920.000000 0.001061
-97860.000000 0.000695
-97800.000000 0.000328
-97740.000000 0.000958
-97680.000000 -0.001412
-97620.000000 -0.001783
-97560.000000 -0.001155
-97500.000000 -0.001526
-97440.000000 -0.001896
-97380.000000 -0.003265
-97320.000000 -0.005633
-97260.000000 -0.007999
-97200.000000 -0.010363
-97140.000000 -0.011725
-97080.000000 -0.012084
-97020.000000 -0.008440
-96960.000000 -0.006792
-96900.000000 -0.004142
-96840.000000 -0.002488
-96720.000000 0.002831
-96660.000000 0.003496
-96600.000000 0.006165
-96540.000000 0.006838
-96480.000000 0.006515
-96420.000000 0.006197
-96360.000000 0.006882
-96300.000000 0.006571
-96240.000000 0.006264
-96180.000000 0.006960
-96120.000000 0.006660
-96060.000000 0.006364
-96000.000000 0.009071
-95940.000000 0.011781
-95880.000000 0.015495
-95820.000000 0.017212
-95760.000000 0.015932
-95700.000000 0.012656
-95640.000000 0.009384
-95580.000000 0.007115
-95520.000000 0.007852
-95460.000000 0.007592
-95400.000000 0.006338
-95340.000000 0.005090
-95280.000000 0.002848
-95220.000000 0.001612
-95160.000000 0.001383
-95100.000000 0.000162
-95040.000000 -0.000051
-94980.000000 -0.000256
-94920.000000 -0.001452
-94860.000000 -0.003639
-94800.000000 -0.004816
-94740.000000 -0.006983
-94680.000000 -0.008140
-94620.000000 -0.009287
-94560.000000 -0.011423
-94500.000000 -0.012549
-94440.000000 -0.013665
-94380.000000 -0.013770
-94320.000000 -0.013865
-94260.000000 -0.011948
-94200.000000 -0.013021
-94140.000000 -0.013083
-94080.000000 -0.012134
-94020.000000 -0.012174
-93960.000000 -0.012202
-93900.000000 -0.014219
-93840.000000 -0.017224
-93780.000000 -0.019217
-93720.000000 -0.016198
-93660.000000 -0.013168
-93600.000000 -0.008125
-93540.000000 -0.003070
-93480.000000 -0.002003
-93420.000000 0.001077
-93360.000000 0.001168
-93300.000000 0.003272
-93240.000000 0.001389
-93180.000000 -0.000482
-93120.000000 -0.000340
-93060.000000 0.001814
-93000.000000 0.004982
-92940.000000 0.004162
-92880.000000 0.003356
-92820.000000 0.001563
-92760.000000 0.000784
-92700.000000 0.001018
-92640.000000 0.004267
-92580.000000 0.005530
-92520.000000 0.006808
-92460.000000 0.004100
-92400.000000 0.001407
-92340.000000 0.001730
-92280.000000 0.003068
-92220.000000 0.006421
-92160.000000 0.006791
-92100.000000 0.006176
-92040.000000 0.002578
-91980.000000 -0.000004
-91920.000000 -0.000571
-91860.000000 0.001880
-91800.000000 0.006347
-91740.000000 0.007830
-91680.000000 0.008330
-91620.000000 0.006846
-91560.000000 0.005380
-91500.000000 0.004930
-91440.000000 0.001496
-91380.000000 0.000080
-91320.000000 -0.004320
-91260.000000 -0.003704
-91200.000000 -0.000071
-91140.000000 0.000579
-91080.000000 0.004244
-91020.000000 0.005927
-90960.000000 0.004625
-90900.000000 0.002340
-90840.000000 0.002071
-90780.000000 -0.000182
-90720.000000 0.002582
-90660.000000 0.005361
-90600.000000 0.006157
-90540.000000 0.005968
-90480.000000 0.001795
-90420.000000 -0.004362
-90360.000000 -0.009504
-90300.000000 -0.011630
-90240.000000 -0.011740
-90180.000000 -0.006835
-90120.000000 -0.001914
-90060.000000 -0.000978
-90000.000000 -0.003025
-89940.000000 -0.007057
-89880.000000 -0.009074
-89820.000000 -0.008074
-89760.000000 -0.007058
-89700.000000 -0.005025
-89640.000000 -0.003976
-89580.000000 -0.006911
-89520.000000 -0.009828
-89460.000000 -0.010729
-89400.000000 -0.007612
-89340.000000 -0.003479
-89280.000000 0.001671
-89220.000000 0.004840
-89160.000000 0.005027
-89100.000000 0.003232
-89040.000000 0.000453
-88980.000000 -0.000308
-88920.000000 0.001947
-88860.000000 0.004219
-88800.000000 0.005508
-88740.000000 0.004814
-88680.000000 0.003136
-88620.000000 0.002475
-88560.000000 0.001830
-88500.000000 0.002202
-88440.000000 0.003590
-88380.000000 0.005995
-88320.000000 0.008415
-88260.000000 0.009850
-88200.000000 0.010302
-88140.000000 0.008768
-88080.000000 0.007249
-88020.000000 0.004745
-87960.000000 0.003256
-87900.000000 0.002780
-87840.000000 0.004319
-87780.000000 0.003871
-87720.000000 0.002437
-87660.000000 0.000017
-87600.000000 -0.003390
-87540.000000 -0.004784
-87480.000000 -0.004165
-87420.000000 -0.003532
-87360.000000 -0.001886
-87300.000000 -0.001227
-87240.000000 -0.003554
-87180.000000 -0.006868
-87120.000000 -0.009169
-87060.000000 -0.010456
-87000.000000 -0.009730
-86940.000000 -0.005990
-86880.000000 -0.004237
-86820.000000 -0.005470
-86760.000000 -0.006689
-86700.000000 -0.008894
-86640.000000 -0.010084
-86580.000000 -0.010261
-86520.000000 -0.011422
-86460.000000 -0.010568
-86400.000000 -0.008698
-86340.000000 -0.006812
-86280.000000 -0.006910
-86220.000000 -0.005991
-86160.000000 -0.007054
-86100.000000 -0.006099
-86040.000000 -0.006126
-85980.000000 -0.005133
-85920.000000 -0.006121
-85860.000000 -0.007089
-85800.000000 -0.006036
-85740.000000 -0.003962
-85680.000000 -0.001867
-85620.000000 -0.001750
-85560.000000 -0.001610
-85500.000000 -0.004447
-85440.000000 -0.004261
-85380.000000 -0.002050
-85320.000000 0.000185
-85260.000000 0.005445
-85200.000000 0.006731
-85140.000000 0.007043
-85080.000000 0.005381
-85020.000000 0.003746
-84960.000000 0.003138
-84900.000000 0.002557
-84840.000000 0.004005
-84780.000000 0.004480
-84720.000000 0.004984
-84660.000000 0.003517
-84600.000000 0.004079
-84540.000000 0.002671
-84480.000000 0.001292
-84420.000000 -0.001057
-84360.000000 -0.002375
-84300.000000 -0.002663
-84240.000000 -0.001920
-84180.000000 -0.001146
-84120.000000 -0.000341
-84060.000000 -0.001504
-84000.000000 -0.002635
-83940.000000 -0.002734
-83880.000000 -0.001802
-83820.000000 0.000163
-83760.000000 0.002161
-83700.000000 0.003191
-83640.000000 0.004254
-83580.000000 0.004350
-83520.000000 0.003479
-83460.000000 0.000641
-83400.000000 -0.002163
-83340.000000 -0.003934
-83280.000000 -0.003672
-83220.000000 -0.003376
-83160.000000 -0.004047
-83100.000000 -0.003684
-83040.000000 -0.005287
-82980.000000 -0.001856
-82920.000000 0.000609
-82860.000000 -0.000891
-82800.000000 0.001644
-82740.000000 0.001215
-82680.000000 0.003822
-82620.000000 0.007465
-82560.000000 0.010145
-82500.000000 0.009863
-82440.000000 0.007619
-82380.000000 0.006413
-82320.000000 0.003248
-82260.000000 0.003122
-82200.000000 0.003038
-82140.000000 0.003995
-82080.000000 0.002995
-82020.000000 0.002038
-81960.000000 0.003126
-81900.000000 0.004257
-81840.000000 0.005434
-81780.000000 0.007656
-81720.000000 0.008924
-81660.000000 0.010239
-81600.000000 0.012599
-81540.000000 0.014006
-81480.000000 0.014459
-81420.000000 0.013959
-81360.000000 0.012506
-81300.000000 0.010098
-81240.000000 0.006737
-81180.000000 0.005421
-81120.000000 0.005151
-81060.000000 0.005925
-81000.000000 0.006744
-80940.000000 0.005607
-80880.000000 0.005513
-80820.000000 0.004461
-80760.000000 0.006452
-80700.000000 0.005484
-80640.000000 0.006556
-80580.000000 0.005669
-80520.000000 0.004821
-80460.000000 0.003012
-80400.000000 0.003241
-80340.000000 0.003508
-80280.000000 0.005813
-80220.000000 0.008154
-80160.000000 0.009531
-80100.000000 0.007945
-80040.000000 0.005394
-79980.000000 0.001879
-79920.000000 -0.000601
-79860.000000 -0.000046
-79800.000000 -0.000457
-79740.000000 0.000167
-79680.000000 -0.001175
-79620.000000 -0.002483
-79560.000000 -0.001758
-79500.000000 -0.002000
-79440.000000 -0.003208
-79380.000000 -0.002384
-79320.000000 -0.001527
-79260.000000 -0.002638
-79200.000000 -0.000717
-79140.000000 -0.000764
-79080.000000 -0.001781
-79020.000000 -0.000766
-78960.000000 -0.000720
-78900.000000 0.001356
-78840.000000 -0.000538
-78780.000000 -0.001402
-78720.000000 -0.003236
-78660.000000 -0.004041
-78600.000000 -0.002817
-78540.000000 -0.001564
-78480.000000 0.000718
-78420.000000 0.002029
-78360.000000 0.001368
-78300.000000 0.001735
-78240.000000 0.003129
-78180.000000 0.005551
-78120.000000 0.006000
-78060.000000 0.007475
-78000.000000 0.004977
-77940.000000 0.005506
-77880.000000 0.004060
-77820.000000 0.002640
-77760.000000 0.002245
-77700.000000 0.001874
-77640.000000 0.002528
-77580.000000 0.004205
-77520.000000 0.002905
-77460.000000 0.003627
-77400.000000 0.003371
-77340.000000 0.003136
-77280.000000 0.002921
-77220.000000 0.002726
-77160.000000 0.001548
-77100.000000 0.000389
-77040.000000 -0.001755
-76980.000000 -0.000883
-76920.000000 -0.002996
-76860.000000 -0.004096
-76800.000000 -0.006183
-76740.000000 -0.004258
-76680.000000 -0.004323
-76620.000000 -0.004377
-76560.000000 -0.006422
-76500.000000 -0.007459
-76440.000000 -0.010489
-76380.000000 -0.011512
-76320.000000 -0.013529
-76260.000000 -0.013540
-76200.000000 -0.013547
-76140.000000 -0.014549
-76080.000000 -0.014548
-76020.000000 -0.013544
-75960.000000 -0.012538
-75900.000000 -0.011530
-75840.000000 -0.010520
-75780.000000 -0.007508
-75720.000000 -0.005495
-75660.000000 -0.002481
-75600.000000 0.000534
-75540.000000 -0.000449
-75480.000000 -0.001431
-75420.000000 -0.003411
-75360.000000 -0.003390
-75300.000000 -0.003368
-75240.000000 -0.002344
-75180.000000 -0.001319
-75120.000000 0.000708
-75060.000000 0.000736
-75000.000000 0.002766
-74940.000000 0.003797
-74880.000000 0.003829
-74820.000000 0.003862
-74760.000000 0.002897
-74700.000000 0.002934
-74640.000000 0.002972
-74580.000000 0.003012
-74520.000000 0.003053
-74460.000000 0.002096
-74400.000000 0.004140
-74340.000000 0.005185
-74280.000000 0.006231
-74220.000000 0.007277
-74160.000000 0.006323
-74100.000000 0.005368
-74040.000000 0.001411
-73980.000000 -0.002548
-73920.000000 -0.004509
-73860.000000 -0.005474
-73800.000000 -0.005442
-73740.000000 -0.007413
-73680.000000 -0.005389
-73620.000000 -0.005369
-73560.000000 -0.006354
-73500.000000 -0.006344
-73440.000000 -0.008338
-73380.000000 -0.006338
-73320.000000 -0.005344
-73260.000000 -0.004355
-73200.000000 -0.003373
-73140.000000 -0.003396
-73080.000000 -0.003426
-73020.000000 -0.003463
-72960.000000 -0.001507
-72900.000000 -0.000558
-72840.000000 0.000384
-72780.000000 0.001319
-72720.000000 -0.001754
-72660.000000 0.000164
-72600.000000 -0.000925
-72540.000000 0.000976
-72480.000000 0.000869
-72420.000000 -0.001248
-72360.000000 -0.001373
-72300.000000 -0.002509
-72240.000000 -0.002654
-72180.000000 -0.002809
-72120.000000 -0.003974
-72060.000000 -0.004150
-72000.000000 -0.002336
-71940.000000 0.000467
-71880.000000 0.003259
-71820.000000 0.006040
-71760.000000 0.007811
-71700.000000 0.007570
-71640.000000 0.006318
-71580.000000 0.007055
-71520.000000 0.005781
-71460.000000 0.005496
-71400.000000 0.001199
-71340.000000 0.000890
-71280.000000 -0.001429
-71220.000000 0.000239
-71160.000000 0.002896
-71100.000000 0.006541
-71040.000000 0.009175
-70980.000000 0.009796
-70920.000000 0.006405
-70860.000000 0.004002
-70800.000000 0.001586
-70740.000000 -0.000843
-70680.000000 0.000715
-70620.000000 0.000260
-70560.000000 0.001791
-70500.000000 0.002309
-70440.000000 0.001812
-70380.000000 0.002244
-70320.000000 0.000661
-70260.000000 0.001063
-70200.000000 -0.000548
-70140.000000 -0.000173
-70080.000000 -0.002812
-70020.000000 -0.004463
-69960.000000 -0.006127
-69900.000000 -0.008746
-69840.000000 -0.011378
-69780.000000 -0.011024
-69720.000000 -0.009683
-69660.000000 -0.009356
-69600.000000 -0.010042
-69540.000000 -0.010742
-69480.000000 -0.012504
-69420.000000 -0.011278
-69360.000000 -0.011063
-69300.000000 -0.011859
-69240.000000 -0.011667
-69180.000000 -0.011486
-69120.000000 -0.013316
-69060.000000 -0.012157
-69000.000000 -0.011009
-68940.000000 -0.008872
-68880.000000 -0.008747
-68820.000000 -0.010632
-68760.000000 -0.014530
-68700.000000 -0.016438
-68640.000000 -0.015357
-68580.000000 -0.013288
-68520.000000 -0.010231
-68460.000000 -0.008184
-68400.000000 -0.006149
-68340.000000 -0.004126
-68280.000000 -0.002114
-68220.000000 -0.000078
-68160.000000 -0.002055
-68100.000000 -0.005046
-68040.000000 -0.006051
-67980.000000 -0.007069
-67920.000000 -0.005101
-67860.000000 -0.002146
-67800.000000 0.000797
-67740.000000 0.002726
-67680.000000 0.002644
-67620.000000 0.003550
-67560.000000 0.004444
-67500.000000 0.006329
-67440.000000 0.007203
-67380.000000 0.005068
-67320.000000 0.003925
-67260.000000 0.002775
-67200.000000 0.002618
-67140.000000 0.004456
-67080.000000 0.005288
-67020.000000 0.006115
-66960.000000 0.006937
-66900.000000 0.008753
-66840.000000 0.010562
-66780.000000 0.013363
-66720.000000 0.013155
-66660.000000 0.012935
-66600.000000 0.006701
-66540.000000 0.004451
-66480.000000 0.004183
-66420.000000 0.006893
-66360.000000 0.009580
-66300.000000 0.010241
-66240.000000 0.009874
-66180.000000 0.006479
-66120.000000 0.007053
-66060.000000 0.007597
-66000.000000 0.009109
-65940.000000 0.009590
-65880.000000 0.008039
-65820.000000 0.007456
-65760.000000 0.005841
-65700.000000 0.005196
-65640.000000 0.003519
-65580.000000 0.001812
-65520.000000 -0.000924
-65460.000000 -0.001690
-65400.000000 -0.002485
-65340.000000 -0.000307
-65280.000000 -0.003157
-65220.000000 -0.005034
-65160.000000 -0.008937
-65100.000000 -0.010866
-65040.000000 -0.010820
-64980.000000 -0.009799
-64920.000000 -0.006802
-64860.000000 -0.005830
-64800.000000 -0.004880
-64740.000000 -0.004953
-64680.000000 -0.004049
-64620.000000 -0.001167
-64560.000000 -0.000306
-64500.000000 0.000534
-64440.000000 0.000353
-64380.000000 -0.000848
-64320.000000 -0.000069
-64260.000000 0.000691
-64200.000000 -0.000569
-64140.000000 -0.003847
-64080.000000 -0.008143
-64020.000000 -0.010457
-63960.000000 -0.011789
-63900.000000 -0.010137
-63840.000000 -0.009502
-63780.000000 -0.009884
-63720.000000 -0.015281
-63660.000000 -0.019693
-63600.000000 -0.022121
-63540.000000 -0.020563
-63480.000000 -0.016020
-63420.000000 -0.013491
-63360.000000 -0.015976
-63300.000000 -0.021475
-63240.000000 -0.024986
-63180.000000 -0.026512
-63120.000000 -0.025050
-63060.000000 -0.024602
-63000.000000 -0.027166
-62940.000000 -0.031744
-62880.000000 -0.037335
-62820.000000 -0.038940
-62760.000000 -0.037559
-62700.000000 -0.037193
-62640.000000 -0.037841
-62580.000000 -0.039506
-62520.000000 -0.043187
-62460.000000 -0.042887
-62400.000000 -0.040606
-62340.000000 -0.038346
-62280.000000 -0.038107
-62220.000000 -0.038892
-62160.000000 -0.038703
-62100.000000 -0.037540
-62040.000000 -0.034405
-61980.000000 -0.030301
-61920.000000 -0.028230
-61860.000000 -0.031192
-61800.000000 -0.032191
-61740.000000 -0.033228
-61680.000000 -0.034306
-61620.000000 -0.033425
-61560.000000 -0.033589
-61500.000000 -0.034798
-61440.000000 -0.035054
-61380.000000 -0.036359
-61320.000000 -0.036713
-61260.000000 -0.038119
-61200.000000 -0.038576
-61140.000000 -0.041087
-61080.000000 -0.043652
-61020.000000 -0.045272
-60960.000000 -0.045947
-60900.000000 -0.046678
-60840.000000 -0.045465
-60780.000000 -0.045309
-60720.000000 -0.046209
-60660.000000 -0.046167
-60600.000000 -0.046181
-60540.000000 -0.047253
-60480.000000 -0.050382
-60420.000000 -0.052568
-60360.000000 -0.054811
-60300.000000 -0.054111
-60240.000000 -0.052469
-60180.000000 -0.050883
-60120.000000 -0.050354
-60060.000000 -0.048881
-60000.000000 -0.049464
-59940.000000 -0.049102
-59880.000000 -0.045794
-59820.000000 -0.043541
-59760.000000 -0.042340
-59700.000000 -0.041190
-59640.000000 -0.041092
-59580.000000 -0.040042
-59520.000000 -0.040040
-59460.000000 -0.039085
-59400.000000 -0.037175
-59340.000000 -0.035309
-59280.000000 -0.036484
-59220.000000 -0.036699
-59160.000000 -0.036952
-59100.000000 -0.033242
-59040.000000 -0.030567
-58980.000000 -0.026924
-58920.000000 -0.025313
-58860.000000 -0.023733
-58800.000000 -0.025181
-58740.000000 -0.026657
-58680.000000 -0.028161
-58620.000000 -0.026690
-58560.000000 -0.023245
-58500.000000 -0.020825
-58440.000000 -0.019428
-58380.000000 -0.018056
-58320.000000 -0.016706
-58260.000000 -0.018379
-58200.000000 -0.016075
-58140.000000 -0.017792
-58080.000000 -0.016531
-58020.000000 -0.016292
-57960.000000 -0.020074
-57900.000000 -0.019877
-57840.000000 -0.020700
-57780.000000 -0.021545
-57720.000000 -0.019410
-57660.000000 -0.018295
-57600.000000 -0.019200
-57540.000000 -0.020126
-57480.000000 -0.021072
-57420.000000 -0.022038
-57360.000000 -0.023024
-57300.000000 -0.024031
-57240.000000 -0.022057
-57180.000000 -0.018105
-57120.000000 -0.016173
-57060.000000 -0.013262
-57000.000000 -0.010373
-56940.000000 -0.011505
-56880.000000 -0.011660
-56820.000000 -0.010837
-56760.000000 -0.011038
-56700.000000 -0.010263
-56640.000000 -0.009513
-56580.000000 -0.006789
-56520.000000 -0.004092
-56460.000000 -0.001423
-56400.000000 0.000216
-56340.000000 -0.000175
-56280.000000 0.000401
-56220.000000 -0.000057
-56160.000000 0.004449
-56100.000000 0.005918
-56040.000000 0.009348
-55980.000000 0.009738
-55920.000000 0.011087
-55860.000000 0.009393
-55800.000000 0.009657
-55740.000000 0.008878
-55680.000000 0.007057
-55620.000000 0.004194
-55560.000000 0.002293
-55500.000000 0.002355
-55440.000000 0.004384
-55380.000000 0.006382
-55320.000000 0.007355
-55260.000000 0.007307
-55200.000000 0.006243
-55140.000000 0.004166
-55080.000000 0.002081
-55020.000000 -0.001007
-54960.000000 -0.002097
-54900.000000 -0.003185
-54840.000000 -0.002270
-54780.000000 0.000649
-54720.000000 -0.001427
-54660.000000 -0.004497
-54600.000000 -0.008563
-54540.000000 -0.010624
-54480.000000 -0.011682
-54420.000000 -0.009737
-54360.000000 -0.007791
-54300.000000 -0.003843
-54240.000000 -0.002895
-54180.000000 -0.003948
-54120.000000 -0.005003
-54060.000000 -0.005061
-54000.000000 -0.003122
-53940.000000 -0.001186
-53880.000000 0.001747
-53820.000000 0.001675
-53760.000000 0.000600
-53700.000000 -0.000479
-53640.000000 -0.001562
-53580.000000 0.000363
-53520.000000 0.001284
-53460.000000 0.003202
-53400.000000 0.004116
-53340.000000 0.005027
-53280.000000 0.004934
-53220.000000 0.004837
-53160.000000 0.003723
-53100.000000 0.003606
-53040.000000 0.002485
-52980.000000 0.003360
-52920.000000 0.005230
-52860.000000 0.006106
-52800.000000 0.007969
-52740.000000 0.007827
-52680.000000 0.004689
-52620.000000 0.003546
-52560.000000 0.001397
-52500.000000 -0.001756
-52440.000000 -0.004915
-52380.000000 -0.008079
-52320.000000 -0.010248
-52260.000000 -0.011422
-52200.000000 -0.009601
-52140.000000 -0.008785
-52080.000000 -0.006974
-52020.000000 -0.007167
-51960.000000 -0.007365
-51900.000000 -0.007567
-51840.000000 -0.007773
-51780.000000 -0.010982
-51720.000000 -0.013194
-51660.000000 -0.012408
-51600.000000 -0.013625
-51540.000000 -0.010843
-51480.000000 -0.006062
-51420.000000 -0.003284
-51360.000000 -0.001509
-51300.000000 0.002264
-51240.000000 0.003033
-51180.000000 0.001800
-51120.000000 0.000563
-51060.000000 -0.000676
-51000.000000 0.000081
-50940.000000 0.000835
-50880.000000 0.002586
-50820.000000 0.004333
-50760.000000 0.004077
-50700.000000 0.005819
-50640.000000 0.005557
-50580.000000 0.003292
-50520.000000 0.003024
-50460.000000 0.002754
-50400.000000 0.003482
-50340.000000 0.005207
-50280.000000 0.005931
-50220.000000 0.008654
-50160.000000 0.008375
-50100.000000 0.008095
-50040.000000 0.007815
-49980.000000 0.010534
-49920.000000 0.009254
-49860.000000 0.007973
-49800.000000 0.000692
-49740.000000 -0.001589
-49680.000000 -0.000869
-49620.000000 0.001851
-49560.000000 0.003572
-49500.000000 0.003294
-49440.000000 0.001015
-49380.000000 -0.004262
-49320.000000 -0.003540
-49260.000000 -0.003817
-49200.000000 -0.001094
-49140.000000 -0.001370
-49080.000000 -0.000647
-49020.000000 -0.003924
-48960.000000 -0.005202
-48900.000000 -0.005480
-48840.000000 -0.005759
-48780.000000 -0.003039
-48720.000000 -0.004320
-48660.000000 -0.003602
-48600.000000 -0.003886
-48540.000000 -0.001172
-48480.000000 0.002540
-48420.000000 0.003249
-48360.000000 0.002957
-48300.000000 0.001662
-48240.000000 -0.000636
-48180.000000 -0.001937
-48120.000000 0.000760
-48060.000000 0.000453
-48000.000000 -0.000856
-47940.000000 -0.000168
-47880.000000 -0.000502
-47820.000000 0.000157
-47760.000000 0.000813
-47700.000000 -0.001535
-47640.000000 -0.004883
-47580.000000 -0.005232
-47520.000000 -0.005580
-47460.000000 -0.003927
-47400.000000 -0.003271
-47340.000000 -0.000612
-47280.000000 0.000050
-47220.000000 0.000716
-47160.000000 0.002386
-47100.000000 0.004063
-47040.000000 0.002740
-46980.000000 0.003418
-46920.000000 0.003096
-46860.000000 0.004775
-46800.000000 0.003453
-46740.000000 0.003132
-46680.000000 0.002811
-46620.000000 0.003490
-46560.000000 0.004169
-46500.000000 0.003848
-46440.000000 0.002528
-46380.000000 0.002206
-46320.000000 -0.000115
-46260.000000 -0.000437
-46200.000000 -0.000760
-46140.000000 -0.001084
-46080.000000 -0.002409
-46020.000000 -0.003737
-45960.000000 -0.004068
-45900.000000 -0.004403
-45840.000000 -0.005742
-45780.000000 -0.007087
-45720.000000 -0.009438
-45660.000000 -0.011796
-45600.000000 -0.015161
-45540.000000 -0.016536
-45480.000000 -0.016919
-45420.000000 -0.017312
-45360.000000 -0.018714
-45300.000000 -0.019126
-45240.000000 -0.018547
-45180.000000 -0.017976
-45120.000000 -0.018413
-45060.000000 -0.017857
-45000.000000 -0.018305
-44940.000000 -0.019757
-44880.000000 -0.021212
-44820.000000 -0.020669
-44760.000000 -0.019126
-44700.000000 -0.018582
-44640.000000 -0.016037
-44580.000000 -0.015488
-44520.000000 -0.012936
-44460.000000 -0.013378
-44400.000000 -0.012813
-44340.000000 -0.011238
-44280.000000 -0.008652
-44220.000000 -0.007052
-44160.000000 -0.008437
-44100.000000 -0.008802
-44040.000000 -0.009146
-43980.000000 -0.009467
-43920.000000 -0.006762
-43860.000000 -0.006028
-43800.000000 -0.005264
-43740.000000 -0.002468
-43680.000000 -0.001638
-43620.000000 -0.001774
-43560.000000 -0.000873
-43500.000000 0.000065
-43440.000000 0.001041
-43380.000000 0.003056
-43320.000000 0.004110
-43260.000000 0.005204
-43200.000000 0.006338
-43140.000000 0.007511
-43080.000000 0.008724
-43020.000000 0.008975
-42960.000000 0.006264
-42900.000000 0.005590
-42840.000000 0.003954
-42780.000000 0.005354
-42720.000000 0.004789
-42660.000000 0.006260
-42600.000000 0.006764
-42540.000000 0.007303
-42480.000000 0.006874
-42420.000000 0.008478
-42360.000000 0.009114
-42300.000000 0.011781
-42240.000000 0.011480
-42180.000000 0.014210
-42120.000000 0.015970
-42060.000000 0.016760
-42000.000000 0.014580
-41940.000000 0.012431
-41880.000000 0.009310
-41820.000000 0.008220
-41760.000000 0.008159
-41700.000000 0.009128
-41640.000000 0.010127
-41580.000000 0.008156
-41520.000000 0.006215
-41460.000000 0.005304
-41400.000000 0.004423
-41340.000000 0.005573
-41280.000000 0.005754
-41220.000000 0.005966
-41160.000000 0.005208
-41100.000000 0.005483
-41040.000000 0.006789
-40980.000000 0.005127
-40920.000000 0.005497
-40860.000000 0.006901
-40800.000000 0.008339
-40740.000000 0.013810
-40680.000000 0.015317
-40620.000000 0.016859
-40560.000000 0.017437
-40500.000000 0.017053
-40440.000000 0.019707
-40380.000000 0.023400
-40320.000000 0.026134
-40260.000000 0.027910
-40200.000000 0.028730
-40140.000000 0.030595
-40080.000000 0.032506
-40020.000000 0.034466
-39960.000000 0.034476
-39900.000000 0.034538
-39840.000000 0.032654
-39780.000000 0.032827
-39720.000000 0.033058
-39660.000000 0.034348
-39600.000000 0.035701
-39540.000000 0.036117
-39480.000000 0.036598
-39420.000000 0.035145
-39360.000000 0.033758
-39300.000000 0.031439
-39240.000000 0.031187
-39180.000000 0.030002
-39120.000000 0.029882
-39060.000000 0.029828
-39000.000000 0.029836
-38940.000000 0.026906
-38880.000000 0.025035
-38820.000000 0.023220
-38760.000000 0.022458
-38700.000000 0.020747
-38640.000000 0.018084
-38580.000000 0.017466
-38520.000000 0.018891
-38460.000000 0.020355
-38400.000000 0.020857
-38340.000000 0.020394
-38280.000000 0.019964
-38220.000000 0.018566
-38160.000000 0.017196
-38100.000000 0.016855
-38040.000000 0.015541
-37980.000000 0.015251
-37920.000000 0.014987
-37860.000000 0.014746
-37800.000000 0.014528
-37740.000000 0.013332
-37680.000000 0.016158
-37620.000000 0.015005
-37560.000000 0.015873
-37500.000000 0.015761
-37440.000000 0.015669
-37380.000000 0.015597
-37320.000000 0.017543
-37260.000000 0.016508
-37200.000000 0.017490
-37140.000000 0.018489
-37080.000000 0.019505
-37020.000000 0.020537
-36960.000000 0.021583
-36900.000000 0.019645
-36840.000000 0.018721
-36780.000000 0.016810
-36720.000000 0.014913
-36660.000000 0.012029
-36600.000000 0.010157
-36540.000000 0.008174
-36480.000000 0.006332
-36420.000000 0.007502
-36360.000000 0.007682
-36300.000000 0.006874
-36240.000000 0.007077
-36180.000000 0.007291
-36120.000000 0.008516
-36060.000000 0.009753
-36000.000000 0.010001
-35940.000000 0.010260
-35880.000000 0.008531
-35820.000000 0.005815
-35760.000000 0.005110
-35700.000000 0.005418
-35640.000000 0.005739
-35580.000000 0.005074
-35520.000000 0.003422
-35460.000000 -0.000215
-35400.000000 -0.001838
-35340.000000 -0.005445
-35280.000000 -0.006037
-35220.000000 -0.007612
-35160.000000 -0.009178
-35100.000000 -0.009726
-35040.000000 -0.009257
-34980.000000 -0.008770
-34920.000000 -0.008264
-34860.000000 -0.008739
-34800.000000 -0.009194
-34740.000000 -0.010630
-34680.000000 -0.010046
-34620.000000 -0.010442
-34560.000000 -0.008817
-34500.000000 -0.008173
-34440.000000 -0.007508
-34380.000000 -0.006824
-34320.000000 -0.008121
-34260.000000 -0.009400
-34200.000000 -0.009663
-34140.000000 -0.008909
-34080.000000 -0.009141
-34020.000000 -0.009361
-33960.000000 -0.009572
-33900.000000 -0.008775
-33840.000000 -0.006973
-33780.000000 -0.005169
-33720.000000 -0.005365
-33660.000000 -0.005565
-33600.000000 -0.004769
-33540.000000 -0.003980
-33480.000000 -0.004199
-33420.000000 -0.003427
-33360.000000 -0.004664
-33300.000000 -0.004910
-33240.000000 -0.005165
-33180.000000 -0.006427
-33120.000000 -0.009697
-33060.000000 -0.010973
-33000.000000 -0.013253
-32940.000000 -0.012536
-32880.000000 -0.010820
-32820.000000 -0.009105
-32760.000000 -0.007389
-32700.000000 -0.008670
-32640.000000 -0.010948
-32580.000000 -0.013222
-32520.000000 -0.012490
-32460.000000 -0.009752
-32400.000000 -0.008008
-32340.000000 -0.006256
-32280.000000 -0.006498
-32220.000000 -0.005731
-32160.000000 -0.004956
-32100.000000 -0.005173
-32040.000000 -0.004331
-31980.000000 -0.002485
-31920.000000 -0.000637
-31860.000000 0.000214
-31800.000000 -0.000933
-31740.000000 -0.003077
-31680.000000 -0.005220
-31620.000000 -0.003361
-31560.000000 -0.000501
-31500.000000 0.003360
-31440.000000 0.005223
-31380.000000 0.004086
-31320.000000 0.004950
-31260.000000 0.005811
-31200.000000 0.007683
-31140.000000 0.009565
-31080.000000 0.009458
-31020.000000 0.007364
-30960.000000 0.007281
-30900.000000 0.005210
-30840.000000 0.006151
-30780.000000 0.007106
-30720.000000 0.009073
-30660.000000 0.011053
-30600.000000 0.009047
-30540.000000 0.007054
-30480.000000 0.004075
-30420.000000 0.003109
-30360.000000 0.003158
-30300.000000 0.003220
-30240.000000 0.004297
-30180.000000 0.004388
-30120.000000 0.005494
-30060.000000 0.005614
-30000.000000 0.004749
-29940.000000 0.003899
-29880.000000 0.004064
-29820.000000 0.003245
-29760.000000 0.004441
-29700.000000 0.004653
-29640.000000 0.005881
-29580.000000 0.002125
-29520.000000 -0.000615
-29460.000000 -0.002338
-29400.000000 -0.002045
-29340.000000 -0.000735
-29280.000000 -0.000407
-29220.000000 -0.000063
-29160.000000 0.001298
-29100.000000 0.000676
-29040.000000 0.002071
-28980.000000 0.004483
-28920.000000 0.005911
-28860.000000 0.007356
-28800.000000 0.005817
-28740.000000 0.004294
-28680.000000 0.004786
-28620.000000 0.005294
-28560.000000 0.004817
-28500.000000 0.001355
-28440.000000 -0.001093
-28380.000000 -0.002527
-28320.000000 -0.001947
-28260.000000 -0.001353
-28200.000000 -0.000747
-28140.000000 -0.001127
-28080.000000 -0.001495
-28020.000000 -0.001851
-27960.000000 -0.001195
-27900.000000 0.000473
-27840.000000 0.001152
-27780.000000 0.000843
-27720.000000 0.000545
-27660.000000 0.002257
-27600.000000 0.004981
-27540.000000 0.007714
-27480.000000 0.009458
-27420.000000 0.009212
-27360.000000 0.007975
-27300.000000 0.004748
-27240.000000 0.005530
-27180.000000 0.005320
-27120.000000 0.004119
-27060.000000 0.002926
-27000.000000 0.001740
-26880.000000 0.003390
-26820.000000 0.003225
-26760.000000 0.005066
-26700.000000 0.002913
-26640.000000 0.001766
-26580.000000 0.001623
-26520.000000 0.002485
-26460.000000 0.003351
-26400.000000 0.005221
-26340.000000 0.004094
-26280.000000 0.000970
-26220.000000 -0.001152
-26160.000000 -0.004271
-26100.000000 -0.003388
-26040.000000 -0.003503
-25980.000000 -0.003616
-25920.000000 -0.005728
-25860.000000 -0.006839
-25800.000000 -0.007948
-25740.000000 -0.007057
-25680.000000 -0.007165
-25620.000000 -0.008273
-25560.000000 -0.006381
-25500.000000 -0.007489
-25440.000000 -0.006598
-25380.000000 -0.006708
-25320.000000 -0.007820
-25260.000000 -0.007933
-25200.000000 -0.008049
-25140.000000 -0.007168
-25080.000000 -0.007289
-25020.000000 -0.004414
-24960.000000 -0.003543
-24900.000000 -0.004676
-24840.000000 -0.005814
-24780.000000 -0.007957
-24720.000000 -0.007104
-24660.000000 -0.006258
-24600.000000 -0.003416
-24540.000000 -0.001581
-24480.000000 -0.001752
-24420.000000 0.000072
-24360.000000 -0.000111
-24300.000000 0.000699
-24240.000000 0.002503
-24180.000000 0.003300
-24120.000000 0.006089
-24060.000000 0.006872
-24000.000000 0.007646
-23940.000000 0.008413
-23880.000000 0.010171
-23820.000000 0.008921
-23760.000000 0.009661
-23700.000000 0.011392
-23640.000000 0.013113
-23580.000000 0.011823
-23520.000000 0.011523
-23460.000000 0.008212
-23400.000000 0.006889
-23340.000000 0.005554
-23280.000000 0.003206
-23220.000000 0.002846
-23160.000000 0.002472
-23100.000000 0.003085
-23040.000000 0.004683
-22980.000000 0.004266
-22920.000000 0.005833
-22860.000000 0.006384
-22800.000000 0.004919
-22740.000000 0.006438
-22680.000000 0.005940
-22620.000000 0.006425
-22560.000000 0.003892
-22500.000000 -0.000658
-22440.000000 -0.002226
-22380.000000 -0.005812
-22320.000000 -0.007417
-22260.000000 -0.007040
-22200.000000 -0.005681
-22140.000000 -0.003342
-22080.000000 -0.003022
-22020.000000 -0.002722
-21960.000000 -0.002441
-21900.000000 -0.001180
-21840.000000 -0.001940
-21780.000000 -0.002720
-21720.000000 -0.002521
-21660.000000 -0.003343
-21600.000000 -0.002186
-21540.000000 -0.000051
-21480.000000 0.003062
-21420.000000 0.004153
-21360.000000 0.003221
-21300.000000 0.003267
-21240.000000 0.001289
-21180.000000 -0.000713
-21120.000000 -0.000739
-21060.000000 0.000211
-21000.000000 0.001135
-20940.000000 0.002035
-20880.000000 0.000910
-20820.000000 0.001759
-20760.000000 0.001583
-20700.000000 0.002380
-20640.000000 0.003151
-20580.000000 0.002895
-20520.000000 0.003613
-20460.000000 0.002304
-20400.000000 0.001967
-20340.000000 0.000603
-20280.000000 -0.001789
-20220.000000 -0.002209
-20160.000000 -0.002658
-20100.000000 -0.001135
-20040.000000 -0.000641
-19980.000000 -0.001177
-19920.000000 -0.001743
-19860.000000 -0.001339
-19800.000000 -0.002966
-19740.000000 -0.002625
-19680.000000 -0.003315
-19620.000000 -0.003038
-19560.000000 -0.001794
-19500.000000 -0.000584
-19440.000000 0.000593
-19380.000000 -0.000207
-19320.000000 -0.001098
-19260.000000 -0.005025
-19200.000000 -0.006989
-19140.000000 -0.006990
-19080.000000 -0.005029
-19020.000000 -0.004105
-18960.000000 -0.004220
-18900.000000 -0.003374
-18840.000000 -0.002567
-18780.000000 -0.002799
-18720.000000 -0.002072
-18660.000000 -0.002385
-18600.000000 -0.002739
-18540.000000 -0.002134
-18480.000000 -0.003570
-18420.000000 -0.003047
-18360.000000 -0.003565
-18300.000000 -0.004126
-18240.000000 -0.004728
-18180.000000 -0.004372
-18120.000000 -0.004059
-18060.000000 -0.002787
-18000.000000 -0.003558
-17940.000000 -0.002371
-17880.000000 -0.001225
-17820.000000 -0.000122
-17760.000000 -0.001060
-17700.000000 -0.001040
-17640.000000 -0.003062
-17580.000000 -0.003124
-17520.000000 -0.003228
-17460.000000 -0.002373
-17400.000000 0.001441
-17340.000000 0.003215
-17280.000000 0.003948
-17220.000000 0.002641
-17160.000000 0.000294
-17100.000000 -0.000094
-17040.000000 -0.000522
-16980.000000 -0.000989
-16920.000000 -0.001497
-16860.000000 -0.002044
-16800.000000 -0.002631
-16740.000000 -0.005258
-16680.000000 -0.006923
-16620.000000 -0.005629
-16560.000000 -0.004374
-16500.000000 -0.003158
-16440.000000 -0.002981
-16380.000000 -0.004844
-16320.000000 -0.007746
-16260.000000 -0.006688
-16200.000000 -0.003668
-16140.000000 0.000312
-16080.000000 0.003254
-16020.000000 0.002158
-15960.000000 0.000023
-15900.000000 -0.004150
-15840.000000 -0.007361
-15780.000000 -0.010609
-15720.000000 -0.009895
-15660.000000 -0.009217
-15600.000000 -0.008576
-15540.000000 -0.006971
-15480.000000 -0.007401
-15420.000000 -0.005867
-15360.000000 -0.004368
-15300.000000 -0.001903
-15240.000000 0.000527
-15180.000000 0.000924
-15120.000000 0.000288
-15060.000000 -0.002381
-15000.000000 -0.003082
-14940.000000 -0.004814
-14880.000000 -0.003578
-14820.000000 -0.003372
-14760.000000 -0.002196
-14700.000000 -0.003049
-14640.000000 -0.002931
-14580.000000 -0.004841
-14520.000000 -0.005779
-14460.000000 -0.003744
-14400.000000 -0.000736
-14340.000000 0.000246
-14280.000000 0.001203
-14220.000000 0.001134
-14160.000000 0.003042
-14100.000000 0.003925
-14040.000000 0.001784
-13980.000000 0.001621
-13920.000000 0.001435
-13860.000000 0.001227
-13800.000000 -0.001002
-13740.000000 -0.001253
-13680.000000 0.000476
-13620.000000 0.001184
-13560.000000 0.002873
-13500.000000 0.003543
-13440.000000 0.003193
-13380.000000 0.003825
-13320.000000 0.003439
-13260.000000 0.004035
-13200.000000 0.004614
-13140.000000 0.005176
-13080.000000 0.007721
-13020.000000 0.005250
-12960.000000 0.004763
-12900.000000 0.004261
-12840.000000 0.004743
-12780.000000 0.006210
-12720.000000 0.005663
-12660.000000 0.005101
-12600.000000 0.004526
-12540.000000 0.002937
-12480.000000 0.001334
-12420.000000 -0.000282
-12360.000000 -0.000910
-12300.000000 -0.001552
-12240.000000 -0.001206
-12180.000000 -0.001872
-12120.000000 -0.003549
-12060.000000 -0.006239
-12000.000000 -0.007940
-11940.000000 -0.006651
-11880.000000 -0.002374
-11820.000000 -0.000107
-11760.000000 0.001149
-11700.000000 -0.000604
-11640.000000 -0.001367
-11580.000000 -0.003138
-11520.000000 -0.001919
-11460.000000 0.001292
-11400.000000 0.002496
-11340.000000 0.001691
-11280.000000 0.001879
-11220.000000 0.002060
-11160.000000 0.004234
-11100.000000 0.006401
-11040.000000 0.005562
-10980.000000 0.006717
-10920.000000 0.005865
-10860.000000 0.005007
-10800.000000 0.005144
-10740.000000 0.007275
-10680.000000 0.009400
-10620.000000 0.010520
-10560.000000 0.011635
-10500.000000 0.010745
-10440.000000 0.008849
-10380.000000 0.006948
-10320.000000 0.008041
-10260.000000 0.006130
-10200.000000 0.005213
-10140.000000 0.004290
-10080.000000 0.004362
-10020.000000 0.002429
-9960.000000 0.000490
-9900.000000 -0.001455
-9840.000000 -0.003405
-9780.000000 -0.001362
-9720.000000 0.001676
-9660.000000 0.004707
-9600.000000 0.005732
-9540.000000 0.004751
-9480.000000 0.002763
-9420.000000 -0.000230
-9360.000000 -0.001230
-9300.000000 -0.001237
-9240.000000 -0.001250
-9180.000000 -0.000269
-9120.000000 -0.001295
-9060.000000 -0.002327
-9000.000000 -0.004365
-8940.000000 -0.004410
-8880.000000 -0.005461
-8820.000000 -0.004519
-8760.000000 -0.002583
-8700.000000 -0.001654
-8640.000000 -0.002731
-8580.000000 -0.001815
-8520.000000 0.000094
-8460.000000 0.000996
-8400.000000 -0.000109
-8340.000000 -0.001220
-8280.000000 -0.002339
-8220.000000 -0.003464
-8160.000000 -0.004596
-8100.000000 -0.004735
-8040.000000 -0.002881
-7980.000000 -0.005033
-7920.000000 -0.005193
-7860.000000 -0.004358
-7800.000000 -0.005531
-7740.000000 -0.003710
-7680.000000 -0.002895
-7620.000000 -0.002087
-7560.000000 -0.002285
-7500.000000 -0.003490
-7440.000000 -0.004701
-7380.000000 -0.005917
-7320.000000 -0.004140
-7260.000000 -0.000368
-7200.000000 -0.000602
-7140.000000 0.001159
-7080.000000 -0.000085
-7020.000000 0.000666
-6960.000000 0.002412
-6900.000000 0.001153
-6840.000000 0.000889
-6780.000000 -0.000378
-6720.000000 -0.001650
-6660.000000 -0.001926
-6600.000000 -0.002206
-6540.000000 -0.000489
-6480.000000 -0.000775
-6420.000000 -0.001065
-6360.000000 -0.001359
-6300.000000 -0.003655
-6240.000000 -0.002954
-6180.000000 -0.001256
-6120.000000 0.001439
-6060.000000 0.002132
-6000.000000 0.000822
-5940.000000 -0.001491
-5880.000000 -0.002806
-5820.000000 -0.005123
-5760.000000 -0.001442
-5700.000000 -0.001763
-5640.000000 -0.000085
-5580.000000 -0.001409
-5520.000000 -0.003735
-5460.000000 -0.005061
-5400.000000 -0.007388
-5340.000000 -0.008715
-5280.000000 -0.007043
-5220.000000 -0.007370
-5160.000000 -0.004696
-5100.000000 -0.003022
-5040.000000 0.000654
-4980.000000 0.002332
-4920.000000 0.002012
-4860.000000 0.001695
-4800.000000 0.000381
-4740.000000 -0.001929
-4680.000000 0.000765
-4620.000000 0.001465
-4560.000000 0.003169
-4500.000000 0.002880
-4440.000000 0.002597
-4380.000000 0.001322
-4320.000000 0.003054
-4260.000000 0.004794
-4200.000000 0.006543
-4140.000000 0.006301
-4080.000000 0.007068
-4020.000000 0.005845
-3960.000000 0.004632
-3900.000000 0.002430
-3840.000000 -0.000761
-3780.000000 -0.001941
-3720.000000 -0.003110
-3660.000000 -0.004266
-3600.000000 -0.002411
-3540.000000 0.000458
-3480.000000 0.000339
-3420.000000 0.000234
-3360.000000 -0.001858
-3300.000000 -0.002935
-3240.000000 -0.001998
-3180.000000 -0.002046
-3120.000000 -0.001079
-3060.000000 -0.001096
-3000.000000 -0.002096
-2940.000000 -0.003079
-2880.000000 -0.004045
-2820.000000 -0.004993
-2760.000000 -0.003923
-2700.000000 -0.001834
-2640.000000 -0.001727
-2580.000000 0.001400
-2520.000000 0.001547
-2460.000000 0.002713
-2400.000000 0.003899
-2340.000000 0.004106
-2280.000000 0.003334
-2220.000000 0.002582
-2160.000000 0.000852
-2100.000000 0.003143
-2040.000000 0.004456
-1980.000000 0.005790
-1920.000000 0.005146
-1860.000000 0.004525
-1800.000000 0.002925
-1740.000000 0.003348
-1680.000000 0.003794
-1620.000000 0.004262
-1560.000000 0.003753
-1500.000000 0.001267
-1440.000000 0.000804
-1380.000000 0.001364
-1320.000000 -0.000053
-1260.000000 -0.000446
-1200.000000 -0.002816
-1140.000000 -0.003162
-1080.000000 -0.001484
-1020.000000 -0.001783
-960.000000 -0.002057
-900.000000 -0.002308
-840.000000 -0.001535
-780.000000 0.000263
-720.000000 0.002085
-660.000000 0.002931
-600.000000 0.002802
-540.000000 0.002698
-480.000000 0.002619
-420.000000 -0.000435
-360.000000 -0.000463
-300.000000 -0.000466
-240.000000 0.000557
-180.000000 0.002606
-120.000000 0.004681
-60.000000 0.004783
0.000000 0.003911
60.000000 0.004065
120.000000 0.004247
180.000000 0.002456
240.000000 0.000692
300.000000 0.000956
360.000000 0.001247
420.000000 0.004566
480.000000 0.004912
540.000000 0.005286
600.000000 0.006689
660.000000 0.005119
720.000000 0.006578
780.000000 0.005065
840.000000 0.001580
900.000000 -0.000877
960.000000 -0.003305
1020.000000 -0.002705
1080.000000 -0.001076
1140.000000 -0.000419
1200.000000 0.000266
1260.000000 -0.000020
1320.000000 0.001722
1380.000000 0.001493
1440.000000 0.001292
1500.000000 0.001120
1560.000000 0.000976
1620.000000 -0.000140
1680.000000 0.000773
1740.000000 -0.000285
1800.000000 -0.000316
1860.000000 -0.000318
1920.000000 -0.001291
1980.000000 -0.002236
2040.000000 -0.004152
2100.000000 -0.005040
2160.000000 -0.002899
2220.000000 -0.001730
2280.000000 -0.001532
2340.000000 -0.001306
2400.000000 -0.001051
2460.000000 0.000232
2520.000000 0.000544
2580.000000 0.000884
2640.000000 -0.001748
2700.000000 -0.003353
2760.000000 -0.003929
2820.000000 -0.002478
2880.000000 -0.000999
2940.000000 0.002507
3000.000000 0.001041
3060.000000 -0.001399
3120.000000 -0.002812
3180.000000 -0.003198
3240.000000 -0.003557
3300.000000 -0.004890
3360.000000 -0.005196
3420.000000 -0.003476
3480.000000 -0.002729
3540.000000 -0.000957
3600.000000 -0.001158
3660.000000 -0.000333
3720.000000 0.000518
3780.000000 0.002396
3840.000000 0.002300
3900.000000 0.003230
3960.000000 0.002186
4020.000000 0.002169
4080.000000 0.002178
4140.000000 0.003214
4200.000000 0.003277
4260.000000 0.002366
4320.000000 0.002482
4380.000000 0.002626
4440.000000 0.003796
4500.000000 0.003995
4560.000000 0.005221
4620.000000 0.004474
4680.000000 0.004756
4740.000000 0.004067
4800.000000 0.002406
4860.000000 0.000774
4920.000000 -0.000829
4980.000000 0.000597
5040.000000 0.002053
5100.000000 0.003539
5160.000000 0.004054
5220.000000 0.002600
5280.000000 -0.000824
5340.000000 -0.003218
5400.000000 -0.005581
5460.000000 -0.006913
5520.000000 -0.008213
5580.000000 -0.007483
5640.000000 -0.006721
5700.000000 -0.003928
5760.000000 -0.003103
5820.000000 -0.001246
5880.000000 -0.001358
5940.000000 -0.002437
6000.000000 -0.002484
6060.000000 -0.001498
6120.000000 -0.002480
6180.000000 -0.002429
6240.000000 -0.003345
6300.000000 -0.005229
6360.000000 -0.005079
6420.000000 -0.004897
6480.000000 -0.003681
6540.000000 -0.002432
6600.000000 -0.001150
6660.000000 -0.000834
6720.000000 -0.000486
6780.000000 -0.001104
6840.000000 -0.001688
6900.000000 -0.001239
6960.000000 -0.001757
7020.000000 -0.001241
7080.000000 -0.000692
7140.000000 -0.000109
7200.000000 0.001508
7260.000000 0.003158
7320.000000 0.004841
7380.000000 0.006557
7440.000000 0.006307
7500.000000 0.005090
7560.000000 0.002906
7620.000000 0.002755
7680.000000 0.002637
7740.000000 0.003551
7800.000000 0.005499
7860.000000 0.006479
7920.000000 0.008492
7980.000000 0.008537
8040.000000 0.008615
8100.000000 0.004725
8160.000000 0.000868
8220.000000 -0.000958
8280.000000 0.000250
8340.000000 0.003489
8400.000000 0.005760
8460.000000 0.008064
8520.000000 0.009399
8580.000000 0.007767
8640.000000 0.007166
8700.000000 0.005597
8760.000000 0.004060
8820.000000 0.002554
8880.000000 0.003080
8940.000000 0.003637
9000.000000 0.006226
9060.000000 0.006845
9120.000000 0.007495
9180.000000 0.006176
9240.000000 0.005888
9300.000000 0.004629
9360.000000 0.004401
9420.000000 0.003202
9480.000000 0.004033
9540.000000 0.003894
9600.000000 0.002784
9660.000000 0.004704
9720.000000 0.003652
9780.000000 0.002630
9840.000000 0.002637
9900.000000 0.000672
9960.000000 -0.000264
10020.000000 -0.001172
10080.000000 -0.002051
10140.000000 -0.002902
10200.000000 -0.003725
10260.000000 -0.004521
10320.000000 -0.004288
10380.000000 -0.004028
10440.000000 -0.000741
10500.000000 0.001573
10560.000000 0.002914
10620.000000 0.002281
10680.000000 -0.002325
10740.000000 -0.003906
10800.000000 -0.005461
10860.000000 -0.006990
10920.000000 -0.005495
10980.000000 -0.004975
11040.000000 -0.004430
11100.000000 -0.002863
11160.000000 -0.004272
11220.000000 -0.002658
11280.000000 -0.006022
11340.000000 -0.006365
11400.000000 -0.006686
11460.000000 -0.006986
11520.000000 -0.006266
11580.000000 -0.003526
11640.000000 -0.000766
11700.000000 0.001012
11760.000000 -0.000190
11820.000000 0.001625
11880.000000 0.002458
11940.000000 0.004309
12000.000000 0.006177
12060.000000 0.006060
12120.000000 0.005960
12180.000000 0.003876
12240.000000 0.003806
12300.000000 0.003751
12360.000000 0.002711
12420.000000 0.001684
12480.000000 0.001670
12540.000000 0.003670
12600.000000 0.006682
12660.000000 0.006707
12720.000000 0.006743
12780.000000 0.003791
12840.000000 0.001849
12900.000000 -0.000081
12960.000000 -0.000001
13020.000000 0.000089
13080.000000 0.001189
13140.000000 0.004298
13200.000000 0.004416
13260.000000 0.004543
13320.000000 0.003678
13380.000000 0.001822
13440.000000 0.000973
13500.000000 -0.001867
13560.000000 -0.005701
13620.000000 -0.007527
13680.000000 -0.007346
13740.000000 -0.006158
13800.000000 -0.002965
13860.000000 -0.002765
13920.000000 -0.001559
13980.000000 -0.000348
14040.000000 0.000869
14100.000000 0.001092
14160.000000 0.002319
14220.000000 0.001552
14280.000000 0.000789
14340.000000 -0.000969
14400.000000 -0.002723
14460.000000 -0.004473
14520.000000 -0.003219
14580.000000 -0.003962
14640.000000 -0.006701
14700.000000 -0.006437
14760.000000 -0.006170
14820.000000 -0.002901
14880.000000 -0.000629
14940.000000 -0.000354
15000.000000 -0.002076
15060.000000 -0.004797
15120.000000 -0.004514
15180.000000 -0.002230
15240.000000 -0.000943
15300.000000 0.000346
15360.000000 0.000638
15420.000000 -0.000069
15480.000000 0.001226
15540.000000 0.000522
15600.000000 -0.000180
15660.000000 -0.001881
15720.000000 0.000419
15780.000000 0.000719
15840.000000 0.001021
15900.000000 0.003322
15960.000000 0.002624
16020.000000 0.001925
16080.000000 0.001225
16140.000000 -0.002477
16200.000000 -0.002180
16260.000000 -0.001885
16320.000000 0.001407
16380.000000 0.004697
16440.000000 0.007982
16500.000000 0.009264
16560.000000 0.010541
16620.000000 0.008812
16680.000000 0.010078
16740.000000 0.008337
16800.000000 0.007589
16860.000000 0.004833
16920.000000 0.002070
16980.000000 0.000297
17040.000000 -0.002485
17100.000000 -0.003276
17160.000000 -0.004078
17220.000000 -0.002890
17280.000000 0.000287
17340.000000 0.002452
17400.000000 0.002604
17460.000000 0.002745
17520.000000 0.001873
17580.000000 0.000987
17640.000000 0.001088
17700.000000 0.001176
17760.000000 0.002249
17820.000000 0.004307
17880.000000 0.004351
17940.000000 0.002380
18000.000000 -0.000606
18060.000000 -0.002608
18120.000000 -0.003625
18180.000000 -0.001658
18240.000000 -0.002707
18300.000000 -0.002772
18360.000000 -0.004853
18420.000000 -0.004950
18480.000000 -0.006064
18540.000000 -0.005195
18600.000000 -0.003342
18660.000000 -0.000507
18720.000000 0.000312
18780.000000 0.000112
18840.000000 -0.000104
18900.000000 -0.000339
18960.000000 0.001408
19020.000000 0.000136
19080.000000 0.000846
19140.000000 -0.000463
19200.000000 0.000209
19260.000000 -0.001138
19320.000000 -0.000505
19380.000000 -0.000892
19440.000000 -0.001300
19500.000000 -0.001728
19560.000000 -0.003176
19620.000000 -0.003646
19680.000000 -0.003138
19740.000000 -0.002651
19800.000000 -0.002186
19860.000000 -0.003743
19920.000000 -0.003322
19980.000000 -0.002924
20040.000000 -0.002548
20100.000000 -0.001196
20160.000000 -0.000867
20220.000000 -0.001561
20280.000000 -0.003279
20340.000000 -0.004021
20400.000000 -0.000787
20460.000000 -0.000577
20520.000000 -0.000391
20580.000000 0.000770
20640.000000 0.001906
20700.000000 0.002018
20760.000000 0.001104
20820.000000 0.000165
20880.000000 -0.002799
20940.000000 -0.003789
21000.000000 -0.006805
21060.000000 -0.005848
21120.000000 -0.004916
21180.000000 -0.003011
21240.000000 -0.001133
21300.000000 -0.000281
21360.000000 0.001543
21420.000000 0.000341
21480.000000 -0.000889
21540.000000 -0.005146
21600.000000 -0.006430
21660.000000 -0.008741
21720.000000 -0.010080
21780.000000 -0.010447
21840.000000 -0.009840
21900.000000 -0.009261
21960.000000 -0.007709
22020.000000 -0.005185
22080.000000 -0.003687
22140.000000 -0.001217
22200.000000 0.001227
22260.000000 0.002644
22320.000000 0.004034
22380.000000 0.003397
22440.000000 0.001734
22500.000000 0.002045
22560.000000 -0.001671
22620.000000 -0.001412
22680.000000 -0.002180
22740.000000 -0.000973
22800.000000 0.000208
22860.000000 0.001364
22920.000000 0.003494
22980.000000 0.004599
23040.000000 0.005679
23100.000000 0.005733
23160.000000 0.004763
23220.000000 0.004768
23280.000000 0.003748
23340.000000 0.002704
23400.000000 -0.000365
23460.000000 -0.001459
23520.000000 -0.001576
23580.000000 0.000282
23640.000000 0.002116
23700.000000 0.002926
23760.000000 -0.000288
23820.000000 -0.004527
23880.000000 -0.005790
23940.000000 -0.004077
24000.000000 -0.001389
24060.000000 0.004275
24120.000000 0.006913
24180.000000 0.006527
24240.000000 0.004116
24300.000000 -0.000320
24360.000000 -0.002782
24420.000000 -0.004269
24480.000000 -0.002781
24540.000000 -0.001319
24600.000000 -0.000882
24660.000000 -0.000471
24720.000000 0.000914
24780.000000 0.002273
24840.000000 0.005606
24900.000000 0.009913
24960.000000 0.011193
25020.000000 0.009446
25080.000000 0.008672
25140.000000 0.004870
25200.000000 0.004042
25260.000000 0.004185
25320.000000 0.002301
25380.000000 0.002389
25440.000000 0.002449
25500.000000 0.002480
25560.000000 0.003483
25620.000000 0.004457
25680.000000 0.004403
25740.000000 0.002320
25800.000000 0.000207
25860.000000 -0.000934
25920.000000 -0.001105
25980.000000 -0.002305
26040.000000 -0.002535
26100.000000 -0.002795
26160.000000 -0.001086
26220.000000 0.000594
26280.000000 0.002243
26340.000000 0.003861
26400.000000 0.002449
26460.000000 0.000005
26520.000000 -0.003471
26580.000000 -0.005978
26640.000000 -0.007517
26700.000000 -0.005088
26760.000000 -0.001691
26820.000000 0.000673
26880.000000 0.001004
26940.000000 0.000302
27000.000000 0.001566
27060.000000 0.001797
27120.000000 0.001994
27180.000000 0.002157
27240.000000 0.002285
27300.000000 0.002379
27360.000000 0.002437
27420.000000 0.002460
27480.000000 0.002447
27540.000000 0.001399
27600.000000 0.000313
27660.000000 0.000191
27720.000000 0.001031
27780.000000 0.000834
27840.000000 -0.000401
27900.000000 -0.001674
27960.000000 -0.002986
28020.000000 -0.005338
28080.000000 -0.006728
28140.000000 -0.006158
28200.000000 -0.006628
28260.000000 -0.008137
28320.000000 -0.009687
28380.000000 -0.011278
28440.000000 -0.012909
28500.000000 -0.013580
28560.000000 -0.014292
28620.000000 -0.013044
28680.000000 -0.013837
28740.000000 -0.010670
28800.000000 -0.009544
28860.000000 -0.009459
28920.000000 -0.008413
28980.000000 -0.007408
29040.000000 -0.003443
29100.000000 -0.002517
29160.000000 0.000368
29220.000000 -0.000785
29280.000000 -0.002978
29340.000000 -0.005211
29400.000000 -0.006482
29460.000000 -0.006791
29520.000000 -0.005139
29580.000000 -0.003525
29640.000000 -0.001948
29700.000000 -0.002409
29760.000000 -0.002907
29820.000000 -0.003442
29880.000000 -0.004014
29940.000000 -0.004621
30000.000000 -0.006265
30060.000000 -0.006943
30120.000000 -0.008657
30180.000000 -0.008406
30240.000000 -0.008188
30300.000000 -0.007005
30360.000000 -0.003855
30420.000000 -0.002738
30480.000000 0.000347
30540.000000 0.000400
30600.000000 0.001421
30660.000000 0.000412
30720.000000 -0.001628
30780.000000 -0.002697
30840.000000 -0.004795
30900.000000 -0.003923
30960.000000 -0.004078
31020.000000 -0.002262
31080.000000 -0.004472
31140.000000 -0.004710
31200.000000 -0.003975
31260.000000 -0.003266
31320.000000 -0.000583
31380.000000 0.001074
31440.000000 0.002705
31500.000000 0.001311
31560.000000 0.003893
31620.000000 0.003450
31680.000000 0.004982
31740.000000 0.007491
31800.000000 0.006976
31860.000000 0.005437
31920.000000 0.002875
31980.000000 0.000290
32040.000000 -0.002317
32100.000000 -0.003947
32160.000000 -0.004599
32220.000000 -0.005273
32280.000000 -0.004968
32340.000000 -0.003685
32400.000000 -0.002422
32460.000000 -0.001179
32520.000000 0.000043
32580.000000 0.000246
32640.000000 0.000430
32700.000000 0.001595
32760.000000 0.001741
32820.000000 0.003870
32880.000000 0.002981
32940.000000 0.002074
33000.000000 0.001151
33060.000000 0.001212
33120.000000 -0.000744
33180.000000 0.001285
33240.000000 0.003300
33300.000000 0.005300
33360.000000 0.006288
33420.000000 0.007262
33480.000000 0.007224
33540.000000 0.006175
33600.000000 0.005116
33660.000000 0.005046
33720.000000 0.005968
33780.000000 0.004880
33840.000000 0.004785
33900.000000 0.005683
33960.000000 0.005575
34020.000000 0.007461
34080.000000 0.007342
34140.000000 0.006218
34200.000000 0.006091
34260.000000 0.005960
34320.000000 0.007827
34380.000000 0.008691
34440.000000 0.008553
34500.000000 0.006413
34560.000000 0.003271
34620.000000 0.000127
34680.000000 -0.003018
34740.000000 -0.005166
34800.000000 -0.007315
34860.000000 -0.007465
34920.000000 -0.007618
34980.000000 -0.005773
35040.000000 -0.002931
35100.000000 -0.002091
35160.000000 -0.001254
35220.000000 -0.000420
35280.000000 0.000411
35340.000000 0.001238
35400.000000 0.001061
35460.000000 -0.000119
35520.000000 -0.000303
35580.000000 -0.000492
35640.000000 0.002316
35700.000000 0.003120
35760.000000 0.001919
35820.000000 0.003715
35880.000000 0.003507
35940.000000 0.003296
36000.000000 0.004081
36060.000000 0.002864
36120.000000 0.002643
36180.000000 0.001420
36240.000000 -0.000806
36300.000000 -0.003034
36360.000000 -0.005264
36420.000000 -0.006497
36480.000000 -0.006731
36540.000000 -0.006967
36600.000000 -0.005205
36660.000000 -0.004445
36720.000000 -0.002686
36780.000000 -0.001929
36840.000000 -0.000173
36900.000000 0.001582
36960.000000 0.001336
37020.000000 -0.000910
37080.000000 -0.000158
37140.000000 -0.000406
37200.000000 -0.001654
37260.000000 -0.000903
37320.000000 -0.002153
37380.000000 -0.004402
37440.000000 -0.003652
37500.000000 -0.003903
37560.000000 -0.002153
37620.000000 -0.001404
37680.000000 0.002345
37740.000000 0.006093
37800.000000 0.006842
37860.000000 0.007590
37920.000000 0.008337
37980.000000 0.007085
38040.000000 0.006832
38100.000000 0.005578
38160.000000 0.005323
38220.000000 0.004068
38280.000000 0.004813
38340.000000 0.003557
38400.000000 0.002300
38460.000000 0.001043
38520.000000 0.000785
38580.000000 0.000526
38640.000000 0.001268
38700.000000 0.002008
38760.000000 0.002749
38820.000000 0.002489
38880.000000 0.001230
38940.000000 -0.001030
39000.000000 -0.003290
39060.000000 -0.003550
39120.000000 -0.005809
39180.000000 -0.005068
39240.000000 -0.005326
39300.000000 -0.004584
39360.000000 -0.003841
39420.000000 -0.006096
39480.000000 -0.006349
39540.000000 -0.006601
39600.000000 -0.006850
39660.000000 -0.005097
39720.000000 -0.007341
39780.000000 -0.007581
39840.000000 -0.007819
39900.000000 -0.007052
39960.000000 -0.006282
40020.000000 -0.004508
40080.000000 -0.004729
40140.000000 -0.003947
40200.000000 -0.002160
40260.000000 -0.002368
40320.000000 -0.000572
40380.000000 0.002229
40440.000000 0.003035
40500.000000 0.004846
40560.000000 0.006661
40620.000000 0.006482
40680.000000 0.005308
40740.000000 0.004140
40800.000000 0.004976
40860.000000 0.004818
40920.000000 0.004666
40980.000000 0.005519
41040.000000 0.006378
41100.000000 0.005242
41160.000000 0.005113
41220.000000 0.004989
41280.000000 0.003871
41340.000000 0.003759
41400.000000 0.005653
41460.000000 0.004554
41520.000000 0.005460
41580.000000 0.004374
41640.000000 0.002293
41700.000000 0.002219
41760.000000 0.002152
41820.000000 0.001092
41880.000000 0.000039
41940.000000 -0.000007
42000.000000 -0.001046
42060.000000 -0.002077
42120.000000 -0.003101
42180.000000 -0.004117
42240.000000 -0.005126
42300.000000 -0.005126
42360.000000 -0.005118
42420.000000 -0.006102
42480.000000 -0.005077
42540.000000 -0.005043
42600.000000 -0.006001
42660.000000 -0.006949
42720.000000 -0.007889
42780.000000 -0.006819
42840.000000 -0.004740
42900.000000 -0.003652
42960.000000 -0.004554
43020.000000 -0.005446
43080.000000 -0.006328
43140.000000 -0.005201
43200.000000 -0.005063
43260.000000 -0.001915
43320.000000 -0.001757
43380.000000 -0.001587
43440.000000 -0.002407
43500.000000 -0.003215
43560.000000 -0.002012
43620.000000 0.000203
43680.000000 0.001430
43740.000000 0.001670
43800.000000 0.001923
43860.000000 0.003189
43920.000000 0.005469
43980.000000 0.005763
44040.000000 0.007072
44100.000000 0.007394
44160.000000 0.006732
44220.000000 0.008086
44280.000000 0.009454
44340.000000 0.009839
44400.000000 0.008240
44460.000000 0.005658
44520.000000 0.003092
44580.000000 0.000543
44640.000000 -0.000988
44700.000000 -0.001502
44760.000000 -0.001998
44820.000000 -0.003475
44880.000000 -0.004935
44940.000000 -0.006375
45000.000000 -0.005797
45060.000000 -0.003200
45120.000000 -0.002584
45180.000000 -0.001947
45240.000000 -0.004292
45300.000000 -0.005616
45360.000000 -0.006919
45420.000000 -0.007203
45480.000000 -0.005465
45540.000000 -0.005707
45600.000000 -0.004927
45660.000000 -0.002126
45720.000000 -0.001303
45780.000000 0.000542
45840.000000 -0.000592
45900.000000 0.000297
45960.000000 -0.000792
46020.000000 -0.000858
46080.000000 -0.000902
46140.000000 0.000078
46200.000000 0.001080
46260.000000 0.001106
46320.000000 -0.000845
46380.000000 -0.000772
46440.000000 0.000324
46500.000000 0.001445
46560.000000 0.004589
46620.000000 0.005759
46680.000000 0.004953
46740.000000 0.005172
46800.000000 0.005417
46860.000000 0.006687
46920.000000 0.004984
46980.000000 0.003307
47040.000000 0.001658
47100.000000 0.000036
47160.000000 -0.000559
47220.000000 0.000875
47280.000000 -0.001661
47340.000000 -0.003169
47400.000000 -0.004646
47460.000000 -0.004094
47520.000000 -0.003510
47580.000000 -0.000896
47640.000000 0.000751
47700.000000 0.001429
47760.000000 0.000139
47820.000000 0.000882
47880.000000 0.002657
47940.000000 0.002466
48000.000000 0.001308
48060.000000 0.000184
48120.000000 -0.000906
48180.000000 0.001037
48240.000000 0.003015
48300.000000 0.004027
48360.000000 0.004074
48420.000000 0.003155
48480.000000 0.001271
48540.000000 0.002421
48600.000000 0.001607
48660.000000 0.002827
48720.000000 0.004082
48780.000000 0.004371
48840.000000 0.004696
48900.000000 0.004055
48960.000000 0.003450
49020.000000 0.003878
49080.000000 0.004342
49140.000000 0.003840
49200.000000 0.003372
49260.000000 0.000939
49320.000000 0.000540
49380.000000 -0.001824
49440.000000 -0.001155
49500.000000 -0.001451
49560.000000 -0.000714
49620.000000 0.001058
49680.000000 0.000864
49740.000000 0.000704
49800.000000 -0.000422
49860.000000 -0.001514
49920.000000 -0.001572
49980.000000 -0.001595
50040.000000 -0.001584
50100.000000 -0.001539
50160.000000 -0.001459
50220.000000 -0.002345
50280.000000 -0.003197
50340.000000 -0.003013
50400.000000 -0.001795
50460.000000 0.001458
50520.000000 0.003746
50580.000000 0.004069
50640.000000 0.004427
50700.000000 0.003820
50760.000000 0.004248
50820.000000 0.006711
50880.000000 0.006209
50940.000000 0.005743
51000.000000 0.005311
51060.000000 0.003914
51120.000000 0.004553
51180.000000 0.004226
51240.000000 0.000934
51300.000000 -0.001323
51360.000000 -0.003546
51420.000000 -0.000734
51480.000000 0.001112
51540.000000 0.004992
51600.000000 0.004907
51660.000000 0.004855
51720.000000 0.003837
51780.000000 0.004853
51840.000000 0.003903
51900.000000 0.001987
51960.000000 0.000105
52020.000000 -0.001742
52080.000000 -0.001556
52140.000000 -0.001334
52200.000000 -0.001078
52260.000000 0.000213
52320.000000 0.001539
52380.000000 0.002900
52440.000000 0.002296
52500.000000 0.001728
52560.000000 0.001195
52620.000000 0.000697
52680.000000 0.001234
52740.000000 0.002806
52800.000000 0.000412
52860.000000 -0.002948
52920.000000 -0.004274
52980.000000 -0.004567
53040.000000 -0.001827
53100.000000 -0.003017
53160.000000 -0.006215
53220.000000 -0.006382
53280.000000 -0.004521
53340.000000 -0.005631
53400.000000 -0.004713
53460.000000 -0.006768
53520.000000 -0.005797
53580.000000 -0.005780
53640.000000 -0.005747
53700.000000 -0.004700
53760.000000 -0.004639
53820.000000 -0.004564
53880.000000 -0.005474
53940.000000 -0.005370
54000.000000 -0.003250
54060.000000 -0.002114
54120.000000 -0.000962
54180.000000 -0.001792
54240.000000 -0.000604
54300.000000 0.001603
54360.000000 0.005828
54420.000000 0.007072
54480.000000 0.005337
54540.000000 0.001621
54600.000000 -0.000074
54660.000000 -0.001749
54720.000000 0.000597
54780.000000 0.002964
54840.000000 0.003353
54900.000000 0.002763
54960.000000 0.003194
55020.000000 0.004648
55080.000000 0.005123
55140.000000 0.006620
55200.000000 0.002140
55260.000000 0.002681
55320.000000 -0.000755
55380.000000 -0.001169
55440.000000 -0.001561
55500.000000 -0.001930
55560.000000 -0.003276
55620.000000 -0.003600
55680.000000 -0.005901
55740.000000 -0.005180
55800.000000 -0.005436
55860.000000 -0.005669
55920.000000 -0.003879
55980.000000 -0.004067
56040.000000 -0.003232
56100.000000 -0.005374
56160.000000 -0.007493
56220.000000 -0.012589
56280.000000 -0.012663
56340.000000 -0.011713
56400.000000 -0.011741
56460.000000 -0.012746
56520.000000 -0.010728
56580.000000 -0.010687
56640.000000 -0.007623
56700.000000 -0.010537
56760.000000 -0.010427
56820.000000 -0.011295
56880.000000 -0.011140
56940.000000 -0.010962
57000.000000 -0.011761
57060.000000 -0.013537
57120.000000 -0.014291
57180.000000 -0.014022
57240.000000 -0.014730
57300.000000 -0.014416
57360.000000 -0.014078
57420.000000 -0.013718
57480.000000 -0.012336
57540.000000 -0.010930
57600.000000 -0.011502
57660.000000 -0.013052
57720.000000 -0.011579
57780.000000 -0.010083
57840.000000 -0.011565
57900.000000 -0.012024
57960.000000 -0.012461
58020.000000 -0.014875
58080.000000 -0.016267
58140.000000 -0.015636
58200.000000 -0.013983
58260.000000 -0.012308
58320.000000 -0.013610
58380.000000 -0.011890
58440.000000 -0.012148
58500.000000 -0.012384
58560.000000 -0.012597
58620.000000 -0.012788
58680.000000 -0.013957
58740.000000 -0.015104
58800.000000 -0.015229
58860.000000 -0.013332
58920.000000 -0.010412
58980.000000 -0.010471
59040.000000 -0.007508
59100.000000 -0.005522
59160.000000 -0.002515
59220.000000 -0.002486
59280.000000 -0.003435
59340.000000 -0.002363
59400.000000 -0.001268
59460.000000 0.001848
59520.000000 0.001986
59580.000000 -0.001855
59640.000000 -0.002673
59700.000000 -0.001471
59760.000000 0.000754
59820.000000 0.002000
59880.000000 0.004267
59940.000000 0.005556
60000.000000 0.005867
60060.000000 0.006199
60120.000000 0.004552
60180.000000 0.002926
60240.000000 0.005322
60300.000000 0.006739
60360.000000 0.011178
60420.000000 0.012638
60480.000000 0.012119
60540.000000 0.011621
60660.000000 0.018688
60720.000000 0.024254
60780.000000 0.025841
60840.000000 0.025448
60900.000000 0.023077
60960.000000 0.024727
61020.000000 0.027398
61080.000000 0.032090
61140.000000 0.036802
61200.000000 0.037536
61260.000000 0.030291
61320.000000 0.032067
61380.000000 0.032863
61440.000000 0.037681
61500.000000 0.042520
61560.000000 0.045379
61620.000000 0.048259
61680.000000 0.048160
61740.000000 0.049082
61800.000000 0.053025
61860.000000 0.056988
61920.000000 0.058973
61980.000000 0.058978
62040.000000 0.057004
62100.000000 0.059051
62160.000000 0.065118
62220.000000 0.073206
62280.000000 0.078315
62340.000000 0.078445
62400.000000 0.078595
