# Supplementary material for: Probabilistic tsunami forecasting for early warning
Source: Nat Commun. 2021 Sep 28;12:5677. doi: 10.1038/s41467-021-25815-w (PMC8479076; doi:10.1038/s41467-021-25815-w)
Supplement: Supplementary file 6 — Supplementary Dataset 3. Sea-level records. [file 41467_2021_25815_MOESM6_ESM.zip › sea_level_records/2016-10-30_Norcia/VE19.rad.rmn.txt]

-196800.000000 0.006720
-196740.000000 0.006323
-196680.000000 0.004899
-196620.000000 0.006450
-196560.000000 0.005974
-196500.000000 0.006472
-196440.000000 0.005945
-196380.000000 0.004391
-196320.000000 0.003811
-196260.000000 0.002206
-196200.000000 0.001574
-196140.000000 -0.000084
-196080.000000 0.000232
-196020.000000 -0.000478
-195960.000000 -0.001213
-195900.000000 -0.004975
-195840.000000 -0.005763
-195780.000000 -0.007577
-195720.000000 -0.006416
-195660.000000 -0.010282
-195600.000000 -0.006174
-195540.000000 -0.006091
-195480.000000 -0.004035
-195420.000000 -0.003005
-195360.000000 -0.002000
-195300.000000 -0.005021
-195240.000000 -0.004069
-195180.000000 -0.006142
-195120.000000 -0.005241
-195060.000000 -0.002367
-195000.000000 -0.000518
-194940.000000 0.004305
-194880.000000 0.003102
-194820.000000 0.004873
-194760.000000 0.006618
-194700.000000 0.006338
-194640.000000 0.003031
-194580.000000 0.000698
-194520.000000 -0.000660
-194460.000000 0.001955
-194400.000000 -0.000455
-194340.000000 -0.002891
-194280.000000 -0.000354
-194220.000000 -0.001842
-194160.000000 -0.003356
-194100.000000 0.002104
-194040.000000 0.001539
-193980.000000 -0.001053
-193920.000000 -0.000671
-193860.000000 0.000686
-193800.000000 0.001017
-193740.000000 0.001321
-193680.000000 -0.001400
-193620.000000 -0.004147
-193560.000000 -0.000919
-193500.000000 -0.004718
-193440.000000 -0.002543
-193380.000000 -0.000393
-193320.000000 -0.002269
-193260.000000 -0.001171
-193200.000000 -0.000099
-193140.000000 -0.001053
-193080.000000 0.001968
-193020.000000 0.000963
-192960.000000 -0.000069
-192900.000000 -0.004126
-192840.000000 -0.002208
-192780.000000 -0.000317
-192720.000000 0.000549
-192660.000000 0.001389
-192600.000000 0.003203
-192540.000000 0.003991
-192480.000000 0.002753
-192420.000000 0.005490
-192360.000000 0.007201
-192300.000000 0.007886
-192240.000000 0.009545
-192180.000000 0.010179
-192120.000000 0.011787
-192060.000000 0.013369
-192000.000000 0.014925
-191940.000000 0.011456
-191880.000000 0.011961
-191820.000000 0.007440
-191760.000000 0.002893
-191700.000000 -0.000679
-191640.000000 -0.004277
-191580.000000 -0.005900
-191520.000000 -0.007550
-191460.000000 -0.006225
-191400.000000 -0.007925
-191340.000000 -0.008651
-191280.000000 -0.007403
-191220.000000 -0.010180
-191160.000000 -0.010983
-191100.000000 -0.010812
-191040.000000 -0.011666
-190980.000000 -0.013546
-190920.000000 -0.015452
-190860.000000 -0.014383
-190800.000000 -0.014340
-190740.000000 -0.015322
-190680.000000 -0.016330
-190620.000000 -0.012364
-190560.000000 -0.013424
-190500.000000 -0.015509
-190440.000000 -0.015620
-190380.000000 -0.013758
-190320.000000 -0.014921
-190260.000000 -0.013110
-190200.000000 -0.011325
-190140.000000 -0.007567
-190080.000000 -0.010834
-190020.000000 -0.008128
-189960.000000 -0.005449
-189900.000000 -0.005796
-189840.000000 -0.008169
-189780.000000 -0.005568
-189720.000000 -0.012994
-189660.000000 -0.010446
-189600.000000 -0.009924
-189540.000000 -0.009427
-189480.000000 -0.014956
-189420.000000 -0.011509
-189360.000000 -0.012088
-189300.000000 -0.008690
-189240.000000 -0.009347
-189180.000000 -0.008024
-189120.000000 -0.006723
-189060.000000 -0.004443
-189000.000000 -0.001186
-188940.000000 0.000050
-188880.000000 0.002264
-188820.000000 0.007455
-188760.000000 -0.000376
-188700.000000 -0.000230
-188640.000000 0.004893
-188580.000000 0.003993
-188520.000000 0.004070
-188460.000000 0.008123
-188400.000000 0.006152
-188340.000000 0.013159
-188280.000000 0.009141
-188220.000000 0.010100
-188160.000000 0.012036
-188100.000000 0.010948
-188040.000000 0.010838
-187980.000000 0.010703
-187920.000000 0.007546
-187860.000000 0.013366
-187800.000000 0.009164
-187740.000000 0.009939
-187680.000000 0.007692
-187620.000000 0.007422
-187560.000000 0.001132
-187500.000000 0.003819
-187440.000000 0.002486
-187380.000000 0.003132
-187320.000000 0.000757
-187260.000000 0.001362
-187200.000000 0.006948
-187140.000000 0.008513
-187080.000000 0.009060
-187020.000000 0.010588
-186960.000000 0.007098
-186900.000000 0.005590
-186840.000000 0.006064
-186780.000000 0.005522
-186720.000000 0.007963
-186660.000000 0.000389
-186600.000000 0.004799
-186540.000000 0.001195
-186480.000000 0.004576
-186420.000000 0.005944
-186360.000000 0.008299
-186300.000000 0.002642
-186240.000000 -0.002026
-186180.000000 -0.005706
-186120.000000 -0.005396
-186060.000000 -0.005095
-186000.000000 -0.005803
-185940.000000 -0.006520
-185880.000000 -0.005245
-185820.000000 -0.001978
-185760.000000 -0.000718
-185700.000000 -0.003464
-185640.000000 -0.002217
-185580.000000 -0.005975
-185520.000000 -0.010739
-185460.000000 -0.009509
-185400.000000 -0.009284
-185340.000000 -0.009063
-185280.000000 -0.007848
-185220.000000 -0.008638
-185160.000000 -0.007432
-185100.000000 -0.007232
-185040.000000 -0.006036
-184980.000000 -0.004846
-184920.000000 -0.003661
-184860.000000 -0.002481
-184800.000000 -0.003307
-184740.000000 -0.005139
-184680.000000 -0.006977
-184620.000000 -0.001821
-184560.000000 -0.000671
-184500.000000 -0.001528
-184440.000000 -0.003393
-184380.000000 0.002736
-184320.000000 0.001856
-184260.000000 -0.002032
-184200.000000 0.002072
-184140.000000 0.003167
-184080.000000 0.000252
-184020.000000 0.001327
-183960.000000 -0.000607
-183900.000000 -0.000552
-183840.000000 0.002493
-183780.000000 0.005527
-183720.000000 0.003550
-183660.000000 0.002562
-183600.000000 -0.003437
-183540.000000 -0.005448
-183480.000000 -0.008470
-183420.000000 -0.008505
-183360.000000 -0.007551
-183300.000000 -0.004608
-183240.000000 -0.003678
-183180.000000 -0.004759
-183120.000000 -0.000852
-183060.000000 0.004044
-183000.000000 0.002928
-182940.000000 -0.000199
-182880.000000 0.000663
-182820.000000 0.001513
-182760.000000 0.005353
-182700.000000 0.012182
-182640.000000 0.014000
-182580.000000 0.016808
-182520.000000 0.014606
-182460.000000 0.018393
-182400.000000 0.017171
-182340.000000 0.014940
-182280.000000 0.019699
-182220.000000 0.018451
-182160.000000 0.020194
-182100.000000 0.017930
-182040.000000 0.017660
-181980.000000 0.014383
-181920.000000 0.011101
-181860.000000 0.005813
-181800.000000 0.001522
-181740.000000 -0.000773
-181680.000000 -0.004071
-181620.000000 -0.004371
-181560.000000 0.002328
-181500.000000 -0.003975
-181440.000000 -0.006278
-181380.000000 -0.008581
-181320.000000 -0.006884
-181260.000000 -0.008185
-181200.000000 -0.006485
-181140.000000 -0.008783
-181080.000000 -0.010078
-181020.000000 -0.010370
-180960.000000 -0.006658
-180900.000000 -0.009942
-180840.000000 -0.004222
-180780.000000 -0.006496
-180720.000000 -0.006764
-180660.000000 -0.008025
-180600.000000 -0.009279
-180540.000000 -0.007524
-180480.000000 -0.007761
-180420.000000 -0.003988
-180360.000000 -0.012204
-180300.000000 -0.012409
-180240.000000 -0.011603
-180180.000000 -0.009784
-180120.000000 -0.006952
-180060.000000 -0.005107
-180000.000000 -0.007248
-179940.000000 -0.010375
-179880.000000 -0.008487
-179820.000000 -0.003584
-179760.000000 -0.009665
-179700.000000 -0.008730
-179640.000000 -0.008778
-179580.000000 -0.004811
-179520.000000 -0.002826
-179460.000000 -0.002825
-179400.000000 -0.001807
-179340.000000 0.002229
-179280.000000 0.004282
-179220.000000 0.004352
-179160.000000 0.006440
-179100.000000 0.009544
-179040.000000 0.010667
-178980.000000 0.007806
-178920.000000 0.008963
-178860.000000 0.006138
-178800.000000 0.006329
-178740.000000 0.002538
-178680.000000 0.000763
-178620.000000 0.004006
-178560.000000 0.009266
-178500.000000 0.008543
-178440.000000 0.004838
-178380.000000 0.008149
-178320.000000 0.013478
-178260.000000 0.003824
-178200.000000 0.004187
-178140.000000 0.004568
-178080.000000 0.002967
-178020.000000 0.006384
-177960.000000 0.002819
-177900.000000 0.006272
-177840.000000 0.005745
-177780.000000 0.005236
-177720.000000 0.007748
-177660.000000 0.008279
-177600.000000 0.008830
-177540.000000 0.007401
-177480.000000 0.006994
-177420.000000 0.008607
-177360.000000 0.009242
-177300.000000 0.007898
-177240.000000 0.010576
-177180.000000 0.008276
-177120.000000 0.007998
-177060.000000 0.000744
-177000.000000 -0.000489
-176940.000000 -0.001698
-176880.000000 -0.001884
-176820.000000 0.001953
-176760.000000 -0.000187
-176700.000000 0.009697
-176640.000000 0.008604
-176580.000000 0.010534
-176520.000000 0.009488
-176460.000000 0.002465
-176400.000000 -0.003535
-176340.000000 -0.001512
-176280.000000 0.002535
-176220.000000 0.004605
-176160.000000 0.005697
-176100.000000 0.009813
-176040.000000 0.006952
-175980.000000 0.006115
-175920.000000 0.008300
-175860.000000 0.007508
-175800.000000 0.006739
-175740.000000 0.005992
-175680.000000 0.004269
-175620.000000 0.002568
-175560.000000 -0.000111
-175500.000000 -0.003768
-175440.000000 -0.004403
-175380.000000 -0.004016
-175320.000000 -0.010607
-175260.000000 -0.010177
-175200.000000 -0.003726
-175140.000000 -0.004253
-175080.000000 -0.006760
-175020.000000 -0.013246
-174960.000000 -0.012711
-174900.000000 -0.013155
-174840.000000 -0.007580
-174780.000000 -0.009984
-174720.000000 -0.012368
-174660.000000 -0.005732
-174600.000000 -0.012077
-174540.000000 -0.008401
-174480.000000 -0.011707
-174420.000000 -0.010993
-174360.000000 -0.013260
-174300.000000 -0.013507
-174240.000000 -0.014736
-174180.000000 -0.013945
-174120.000000 -0.010135
-174060.000000 -0.011306
-174000.000000 -0.002458
-173940.000000 -0.001590
-173880.000000 -0.002704
-173820.000000 -0.000799
-173760.000000 -0.003874
-173700.000000 -0.000931
-173640.000000 0.000031
-173580.000000 -0.000988
-173520.000000 -0.000987
-173460.000000 0.001032
-173400.000000 0.005070
-173340.000000 0.007127
-173280.000000 0.005203
-173220.000000 0.006298
-173160.000000 0.003413
-173100.000000 0.003546
-173040.000000 -0.001301
-172980.000000 -0.004128
-172920.000000 -0.002935
-172860.000000 -0.001722
-172800.000000 0.000511
-172740.000000 -0.000235
-172680.000000 0.000040
-172620.000000 0.001335
-172560.000000 0.002653
-172500.000000 0.002991
-172440.000000 -0.000648
-172380.000000 -0.000265
-172320.000000 -0.001860
-172260.000000 -0.002433
-172200.000000 -0.002982
-172140.000000 -0.001509
-172080.000000 0.001987
-172020.000000 -0.000493
-171960.000000 0.001050
-171900.000000 -0.000383
-171840.000000 -0.002793
-171780.000000 -0.005179
-171720.000000 -0.005541
-171660.000000 -0.010880
-171600.000000 -0.005194
-171540.000000 -0.004485
-171480.000000 -0.003751
-171420.000000 0.001007
-171360.000000 -0.002210
-171300.000000 0.001597
-171240.000000 -0.001571
-171180.000000 0.000286
-171120.000000 -0.004832
-171060.000000 0.004076
-171000.000000 0.001009
-170940.000000 0.002968
-170880.000000 0.010954
-170820.000000 0.010966
-170760.000000 0.012005
-170700.000000 0.011071
-170640.000000 0.013165
-170580.000000 0.008286
-170520.000000 0.008437
-170460.000000 0.009615
-170400.000000 0.009824
-170340.000000 0.011061
-170280.000000 0.014329
-170220.000000 0.012626
-170160.000000 0.014955
-170100.000000 0.007314
-170040.000000 0.011704
-169980.000000 0.014126
-169920.000000 0.012580
-169860.000000 0.010066
-169800.000000 0.004584
-169740.000000 0.001135
-169680.000000 0.001718
-169620.000000 0.001334
-169560.000000 0.000983
-169500.000000 -0.002334
-169440.000000 0.002381
-169380.000000 -0.000870
-169320.000000 -0.001088
-169260.000000 -0.004273
-169200.000000 -0.006425
-169140.000000 -0.005544
-169080.000000 -0.002630
-169020.000000 0.000317
-168960.000000 -0.000704
-168900.000000 0.001308
-168840.000000 -0.003648
-168780.000000 0.003427
-168720.000000 0.000534
-168660.000000 0.001672
-168600.000000 -0.001159
-168540.000000 0.000040
-168480.000000 -0.004732
-168420.000000 -0.006473
-168360.000000 -0.004186
-168300.000000 -0.000871
-168240.000000 -0.010527
-168180.000000 -0.004155
-168120.000000 -0.000756
-168060.000000 -0.003330
-168000.000000 -0.005877
-167940.000000 0.000602
-167880.000000 -0.000892
-167820.000000 -0.007360
-167760.000000 -0.001803
-167700.000000 -0.003220
-167640.000000 0.000388
-167580.000000 -0.000978
-167520.000000 -0.001320
-167460.000000 0.006362
-167400.000000 0.001069
-167340.000000 0.000801
-167280.000000 0.002557
-167220.000000 0.007337
-167160.000000 0.004140
-167100.000000 -0.002032
-167040.000000 0.002820
-166980.000000 0.004696
-166920.000000 0.002595
-166860.000000 0.009518
-166800.000000 0.001465
-166740.000000 0.004436
-166680.000000 0.001430
-166620.000000 -0.000551
-166560.000000 -0.001509
-166500.000000 -0.003443
-166440.000000 -0.002353
-166380.000000 -0.005239
-166320.000000 -0.004102
-166260.000000 -0.002940
-166200.000000 0.000246
-166140.000000 0.000455
-166080.000000 -0.003311
-166020.000000 -0.005054
-165960.000000 0.005226
-165900.000000 0.003531
-165840.000000 0.004858
-165780.000000 0.002209
-165720.000000 0.004583
-165660.000000 0.006980
-165600.000000 0.009400
-165540.000000 0.007842
-165480.000000 0.010307
-165420.000000 0.004795
-165360.000000 0.004305
-165300.000000 0.005838
-165240.000000 0.003392
-165180.000000 0.003969
-165120.000000 0.003567
-165060.000000 -0.000813
-165000.000000 -0.001171
-164940.000000 -0.003508
-164880.000000 -0.005824
-164820.000000 -0.008119
-164760.000000 -0.008393
-164700.000000 -0.007646
-164640.000000 -0.007879
-164580.000000 -0.010092
-164520.000000 -0.014285
-164460.000000 -0.007457
-164400.000000 -0.006611
-164340.000000 -0.009745
-164280.000000 -0.012819
-164220.000000 -0.005915
-164160.000000 -0.006992
-164100.000000 -0.006051
-164040.000000 -0.008092
-163980.000000 -0.006116
-163920.000000 -0.005122
-163860.000000 -0.003110
-163800.000000 -0.002080
-163740.000000 -0.000034
-163680.000000 -0.000969
-163620.000000 0.003112
-163560.000000 0.000211
-163500.000000 0.003326
-163440.000000 0.006459
-163380.000000 -0.000391
-163320.000000 0.003776
-163260.000000 0.002960
-163200.000000 0.008160
-163140.000000 0.011376
-163080.000000 0.010609
-163020.000000 0.012858
-162960.000000 0.011122
-162900.000000 0.009402
-162840.000000 0.003697
-162780.000000 0.009008
-162720.000000 0.012333
-162660.000000 0.009673
-162600.000000 0.006028
-162540.000000 0.002396
-162480.000000 0.001778
-162420.000000 -0.000826
-162360.000000 0.001583
-162300.000000 -0.000995
-162240.000000 0.001440
-162180.000000 0.004887
-162120.000000 0.004347
-162060.000000 0.007819
-162000.000000 0.014303
-161940.000000 0.015798
-161880.000000 0.014304
-161820.000000 0.012821
-161760.000000 0.010349
-161700.000000 0.005887
-161640.000000 0.008435
-161580.000000 -0.002007
-161520.000000 -0.007440
-161460.000000 -0.001863
-161400.000000 -0.007278
-161340.000000 -0.005685
-161280.000000 -0.003083
-161220.000000 -0.000472
-161160.000000 -0.000854
-161100.000000 -0.003228
-161040.000000 -0.005595
-160980.000000 -0.002954
-160920.000000 -0.004305
-160860.000000 -0.000649
-160800.000000 -0.002985
-160740.000000 -0.001314
-160680.000000 -0.004636
-160620.000000 -0.006951
-160560.000000 -0.011259
-160500.000000 -0.012559
-160440.000000 -0.003853
-160380.000000 -0.005140
-160320.000000 -0.007420
-160260.000000 -0.010693
-160200.000000 -0.011959
-160140.000000 -0.009218
-160080.000000 -0.008471
-160020.000000 -0.008718
-159960.000000 -0.008959
-159900.000000 -0.008193
-159840.000000 -0.006422
-159780.000000 -0.007646
-159720.000000 -0.009864
-159660.000000 -0.006078
-159600.000000 -0.005287
-159540.000000 -0.006491
-159480.000000 -0.000692
-159420.000000 -0.003888
-159360.000000 0.002919
-159300.000000 0.000731
-159240.000000 0.003545
-159180.000000 0.011364
-159120.000000 0.006185
-159060.000000 0.007011
-159000.000000 0.003839
-158940.000000 0.003670
-158880.000000 0.001504
-158820.000000 0.002341
-158760.000000 0.004181
-158700.000000 0.014023
-158640.000000 0.014867
-158580.000000 0.014714
-158520.000000 0.016562
-158460.000000 0.011411
-158400.000000 0.011262
-158340.000000 0.009113
-158280.000000 0.009964
-158220.000000 0.005816
-158160.000000 0.003667
-158100.000000 0.005518
-158040.000000 0.000367
-157980.000000 -0.001785
-157920.000000 -0.001938
-157860.000000 0.002906
-157800.000000 0.002748
-157740.000000 0.002587
-157680.000000 0.001424
-157620.000000 0.002257
-157560.000000 0.000087
-157500.000000 0.001914
-157440.000000 -0.000263
-157380.000000 -0.003443
-157320.000000 -0.004628
-157260.000000 -0.004816
-157200.000000 -0.005009
-157140.000000 -0.007206
-157080.000000 -0.005407
-157020.000000 -0.004614
-156960.000000 -0.002825
-156900.000000 -0.004043
-156840.000000 -0.011266
-156720.000000 -0.005733
-156660.000000 -0.003977
-156600.000000 0.001771
-156540.000000 -0.000489
-156480.000000 0.000242
-156420.000000 0.005964
-156360.000000 -0.002323
-156300.000000 -0.002620
-156240.000000 0.002072
-156180.000000 0.001753
-156120.000000 0.002423
-156060.000000 0.006080
-156000.000000 0.003725
-155940.000000 0.010356
-155880.000000 0.009974
-155820.000000 0.008577
-155760.000000 0.008165
-155700.000000 0.008737
-155640.000000 0.010293
-155580.000000 0.012833
-155520.000000 0.009355
-155460.000000 0.012860
-155400.000000 0.013347
-155340.000000 0.010815
-155280.000000 0.009264
-155220.000000 0.007694
-155160.000000 0.002106
-155100.000000 0.003497
-155040.000000 -0.001130
-154980.000000 0.006222
-154920.000000 -0.003445
-154860.000000 -0.000132
-154800.000000 0.000162
-154740.000000 -0.005564
-154680.000000 -0.004311
-154620.000000 -0.011077
-154560.000000 -0.007863
-154500.000000 -0.010669
-154440.000000 -0.005495
-154380.000000 -0.005343
-154320.000000 -0.012211
-154260.000000 -0.008100
-154200.000000 -0.011012
-154140.000000 -0.009945
-154080.000000 -0.009900
-154020.000000 -0.006877
-153960.000000 -0.008877
-153900.000000 -0.008900
-153840.000000 -0.008946
-153780.000000 -0.004015
-153720.000000 -0.001107
-153660.000000 0.001777
-153600.000000 -0.000363
-153540.000000 -0.001527
-153480.000000 -0.010714
-153420.000000 -0.008926
-153360.000000 -0.007162
-153300.000000 -0.007422
-153240.000000 -0.003707
-153180.000000 -0.005016
-153120.000000 -0.004350
-153060.000000 -0.001709
-153000.000000 -0.002093
-152940.000000 0.000498
-152880.000000 -0.005937
-152820.000000 -0.006396
-152760.000000 -0.004881
-152700.000000 -0.008391
-152640.000000 -0.012928
-152580.000000 -0.010490
-152520.000000 -0.009079
-152460.000000 -0.012694
-152400.000000 -0.010335
-152340.000000 -0.014004
-152280.000000 -0.009699
-152220.000000 -0.008423
-152160.000000 -0.008174
-152100.000000 -0.006953
-152040.000000 0.002239
-151980.000000 0.002402
-151920.000000 0.005536
-151860.000000 0.001641
-151800.000000 0.000715
-151740.000000 -0.002241
-151680.000000 -0.009229
-151620.000000 -0.006247
-151560.000000 -0.005297
-151500.000000 -0.000378
-151440.000000 0.000509
-151380.000000 0.004363
-151320.000000 0.008185
-151260.000000 0.014975
-151200.000000 0.014732
-151140.000000 0.019457
-151080.000000 0.014149
-151020.000000 0.012808
-150960.000000 0.015433
-150900.000000 0.009026
-150840.000000 0.014585
-150780.000000 0.016111
-150720.000000 0.014604
-150660.000000 0.009064
-150600.000000 0.012491
-150540.000000 0.012884
-150480.000000 0.014245
-150420.000000 0.009573
-150360.000000 0.013869
-150300.000000 0.011133
-150240.000000 0.011364
-150180.000000 0.006563
-150120.000000 0.006731
-150060.000000 0.004867
-150000.000000 0.011972
-149940.000000 0.002045
-149880.000000 -0.000912
-149820.000000 0.000101
-149760.000000 -0.000917
-149700.000000 -0.001964
-149640.000000 -0.005041
-149580.000000 -0.003148
-149520.000000 -0.006283
-149460.000000 -0.008446
-149400.000000 -0.004638
-149340.000000 -0.002857
-149280.000000 -0.002104
-149220.000000 0.003624
-149160.000000 -0.002677
-149100.000000 -0.004004
-149040.000000 -0.004358
-148980.000000 -0.002737
-148920.000000 -0.005142
-148860.000000 -0.005572
-148800.000000 -0.011027
-148740.000000 -0.012507
-148680.000000 -0.015011
-148620.000000 -0.011540
-148560.000000 -0.012092
-148500.000000 -0.013668
-148440.000000 -0.015268
-148380.000000 -0.018891
-148320.000000 -0.017536
-148260.000000 -0.019205
-148200.000000 -0.017895
-148140.000000 -0.017608
-148080.000000 -0.014343
-148020.000000 -0.016100
-147960.000000 -0.016878
-147900.000000 -0.017678
-147840.000000 -0.019500
-147780.000000 -0.014344
-147720.000000 -0.010209
-147660.000000 -0.008096
-147600.000000 -0.015004
-147540.000000 -0.010935
-147480.000000 -0.012888
-147420.000000 -0.006863
-147360.000000 -0.001861
-147300.000000 0.006119
-147240.000000 0.003075
-147180.000000 0.003007
-147120.000000 0.005916
-147060.000000 0.006801
-147000.000000 0.012661
-146940.000000 0.013497
-146880.000000 0.018309
-146820.000000 0.016095
-146760.000000 0.018856
-146700.000000 0.019592
-146640.000000 0.020301
-146580.000000 0.023986
-146520.000000 0.024644
-146460.000000 0.022276
-146400.000000 0.021881
-146340.000000 0.019460
-146280.000000 0.018013
-146220.000000 0.018538
-146160.000000 0.017037
-146100.000000 0.019508
-146040.000000 0.017951
-145980.000000 0.018367
-145920.000000 0.020755
-145860.000000 0.025115
-145800.000000 0.023447
-145740.000000 0.017751
-145680.000000 0.009026
-145620.000000 0.011273
-145560.000000 0.004491
-145500.000000 0.003680
-145440.000000 0.000841
-145380.000000 0.001972
-145320.000000 0.001074
-145260.000000 0.000148
-145200.000000 0.003193
-145140.000000 0.002208
-145080.000000 0.003195
-145020.000000 0.003154
-144960.000000 0.004085
-144900.000000 0.001987
-144840.000000 0.000862
-144780.000000 -0.005291
-144720.000000 -0.004471
-144660.000000 -0.009679
-144600.000000 -0.004913
-144540.000000 -0.007174
-144480.000000 -0.006461
-144420.000000 -0.006775
-144360.000000 -0.009114
-144300.000000 -0.007480
-144240.000000 -0.004871
-144180.000000 0.001712
-144120.000000 0.003271
-144060.000000 0.002804
-144000.000000 -0.000687
-143940.000000 0.005797
-143880.000000 0.004257
-143820.000000 0.004693
-143760.000000 0.003104
-143700.000000 -0.000508
-143640.000000 -0.002144
-143580.000000 -0.003804
-143520.000000 -0.002488
-143460.000000 -0.000195
-143400.000000 -0.000926
-143340.000000 -0.001681
-143280.000000 -0.008459
-143220.000000 -0.004262
-143160.000000 -0.006088
-143100.000000 0.001062
-143040.000000 -0.001812
-142980.000000 -0.002710
-142920.000000 -0.006631
-142860.000000 -0.011577
-142800.000000 -0.010545
-142740.000000 -0.012537
-142680.000000 -0.016552
-142620.000000 -0.016590
-142560.000000 -0.016651
-142500.000000 -0.015734
-142440.000000 -0.016840
-142380.000000 -0.017968
-142320.000000 -0.017118
-142260.000000 -0.016291
-142200.000000 -0.015485
-142140.000000 -0.018700
-142080.000000 -0.018938
-142020.000000 -0.017197
-141960.000000 -0.019478
-141900.000000 -0.017781
-141840.000000 -0.018106
-141780.000000 -0.015453
-141720.000000 -0.013823
-141660.000000 -0.010216
-141600.000000 -0.001631
-141540.000000 -0.002069
-141480.000000 -0.002529
-141420.000000 -0.002013
-141360.000000 -0.001519
-141300.000000 -0.000047
-141240.000000 0.006402
-141180.000000 0.009830
-141120.000000 0.015237
-141060.000000 0.012623
-141000.000000 0.016989
-140940.000000 0.014336
-140880.000000 0.016665
-140820.000000 0.012976
-140760.000000 0.011270
-140700.000000 0.010548
-140640.000000 0.004811
-140580.000000 0.004061
-140520.000000 0.003297
-140460.000000 0.006521
-140400.000000 0.005733
-140340.000000 -0.001065
-140280.000000 -0.003873
-140220.000000 -0.006690
-140160.000000 -0.005516
-140100.000000 -0.005350
-140040.000000 -0.006193
-139980.000000 -0.004043
-139920.000000 -0.001900
-139860.000000 -0.001765
-139800.000000 -0.001638
-139740.000000 0.001482
-139680.000000 0.000595
-139620.000000 0.004700
-139560.000000 -0.000203
-139500.000000 0.003886
-139440.000000 0.010968
-139380.000000 0.015043
-139320.000000 0.014110
-139260.000000 0.011170
-139200.000000 0.016222
-139140.000000 0.012268
-139080.000000 0.012307
-139020.000000 0.010340
-138960.000000 0.008367
-138900.000000 0.006388
-138840.000000 0.005403
-138780.000000 0.002412
-138720.000000 0.002417
-138660.000000 0.002417
-138600.000000 0.005412
-138540.000000 0.008403
-138480.000000 0.006391
-138420.000000 0.004374
-138360.000000 -0.000646
-138300.000000 -0.003668
-138240.000000 -0.008693
-138180.000000 -0.008721
-138120.000000 -0.007751
-138060.000000 -0.006783
-138000.000000 -0.005817
-137940.000000 -0.000853
-137880.000000 0.000110
-137820.000000 0.004071
-137760.000000 0.003031
-137700.000000 0.004990
-137640.000000 0.004948
-137580.000000 0.000905
-137520.000000 -0.001138
-137460.000000 -0.001181
-137400.000000 0.000776
-137340.000000 -0.000266
-137280.000000 -0.004308
-137220.000000 -0.004348
-137160.000000 -0.003386
-137100.000000 -0.002423
-137040.000000 -0.005456
-136980.000000 -0.011487
-136920.000000 -0.014514
-136860.000000 -0.013538
-136800.000000 -0.015557
-136740.000000 -0.012571
-136680.000000 -0.013581
-136620.000000 -0.015585
-136560.000000 -0.013584
-136500.000000 -0.016577
-136440.000000 -0.011564
-136380.000000 -0.012544
-136320.000000 -0.011519
-136260.000000 -0.012487
-136200.000000 -0.014448
-136140.000000 -0.010403
-136080.000000 -0.006352
-136020.000000 -0.006294
-135960.000000 -0.002230
-135900.000000 0.002840
-135840.000000 0.002917
-135780.000000 0.007999
-135720.000000 0.014088
-135660.000000 0.013182
-135600.000000 0.013281
-135540.000000 0.014387
-135480.000000 0.013497
-135420.000000 0.013613
-135360.000000 0.015734
-135300.000000 0.017861
-135240.000000 0.015992
-135180.000000 0.015130
-135120.000000 0.015273
-135060.000000 0.015421
-135000.000000 0.014575
-134940.000000 0.012736
-134880.000000 0.013902
-134820.000000 0.011074
-134760.000000 0.003253
-134700.000000 0.000439
-134640.000000 -0.002369
-134580.000000 -0.000169
-134520.000000 -0.000962
-134460.000000 -0.005748
-134400.000000 -0.005525
-134340.000000 -0.005295
-134280.000000 -0.003056
-134220.000000 0.001192
-134160.000000 -0.003552
-134100.000000 0.000714
-134040.000000 -0.001012
-133980.000000 0.000272
-133920.000000 0.002565
-133860.000000 0.002868
-133800.000000 0.000180
-133740.000000 -0.000498
-133680.000000 0.000835
-133620.000000 -0.000823
-133560.000000 -0.001470
-133500.000000 0.000894
-133440.000000 0.001269
-133380.000000 -0.002344
-133320.000000 0.000054
-133260.000000 0.000465
-133200.000000 -0.003111
-133140.000000 0.000325
-133080.000000 0.000775
-133020.000000 0.001238
-132960.000000 -0.001285
-132900.000000 -0.001794
-132840.000000 -0.001288
-132780.000000 -0.002767
-132720.000000 0.000768
-132660.000000 -0.001681
-132600.000000 -0.007116
-132540.000000 -0.006534
-132480.000000 -0.001937
-132420.000000 -0.001325
-132360.000000 0.002303
-132300.000000 0.000947
-132240.000000 0.002607
-132180.000000 0.002283
-132120.000000 0.001974
-132060.000000 0.001682
-132000.000000 0.004404
-131940.000000 0.006143
-131880.000000 0.005897
-131820.000000 0.004667
-131760.000000 0.004452
-131700.000000 0.005252
-131640.000000 0.006067
-131580.000000 0.004898
-131520.000000 0.004743
-131460.000000 0.006603
-131400.000000 0.007477
-131340.000000 0.005365
-131280.000000 0.002267
-131220.000000 -0.000818
-131160.000000 -0.004889
-131100.000000 -0.008948
-131040.000000 -0.006994
-130980.000000 -0.006027
-130920.000000 -0.004048
-130860.000000 -0.004058
-130800.000000 -0.006056
-130740.000000 -0.007043
-130680.000000 -0.007019
-130620.000000 -0.005984
-130560.000000 -0.004939
-130500.000000 -0.004884
-130440.000000 -0.005819
-130380.000000 -0.002743
-130320.000000 -0.004659
-130260.000000 0.001435
-130200.000000 -0.002462
-130140.000000 -0.002349
-130080.000000 -0.005228
-130020.000000 -0.005097
-129960.000000 -0.003958
-129900.000000 -0.004809
-129840.000000 -0.005650
-129780.000000 -0.002482
-129720.000000 0.000697
-129660.000000 0.001885
-129600.000000 0.001084
-129540.000000 0.003294
-129480.000000 0.007515
-129420.000000 0.007748
-129360.000000 0.008992
-129300.000000 0.005249
-129240.000000 0.010520
-129180.000000 0.008803
-129120.000000 0.007100
-129060.000000 0.006412
-129000.000000 0.008738
-128940.000000 0.005080
-128880.000000 0.004436
-128820.000000 0.003809
-128760.000000 0.005198
-128700.000000 0.002603
-128640.000000 0.001026
-128580.000000 -0.001535
-128520.000000 0.000922
-128460.000000 -0.000604
-128400.000000 0.002888
-128340.000000 0.002398
-128280.000000 0.002926
-128220.000000 -0.000528
-128160.000000 0.000036
-128100.000000 -0.003382
-128040.000000 -0.005780
-127980.000000 -0.010161
-127920.000000 -0.014522
-127860.000000 -0.016865
-127800.000000 -0.015188
-127740.000000 -0.012492
-127680.000000 -0.010776
-127620.000000 -0.010041
-127560.000000 -0.007285
-127500.000000 -0.007510
-127440.000000 -0.005713
-127380.000000 -0.008896
-127320.000000 -0.006058
-127260.000000 -0.009198
-127200.000000 -0.012317
-127140.000000 -0.007413
-127080.000000 -0.012487
-127020.000000 -0.008538
-126960.000000 -0.009566
-126900.000000 -0.004571
-126840.000000 -0.001551
-126780.000000 -0.000508
-126720.000000 -0.005440
-126660.000000 -0.003347
-126600.000000 -0.008229
-126540.000000 -0.005086
-126480.000000 -0.006917
-126420.000000 -0.002722
-126360.000000 -0.002501
-126300.000000 0.000747
-126240.000000 0.009022
-126180.000000 0.010324
-126120.000000 0.010653
-126060.000000 0.013011
-126000.000000 0.012397
-125940.000000 0.015811
-125880.000000 0.015253
-125820.000000 0.014725
-125760.000000 0.015225
-125700.000000 0.013755
-125640.000000 0.013315
-125580.000000 0.012905
-125520.000000 0.012526
-125460.000000 0.007177
-125400.000000 0.006859
-125340.000000 0.004572
-125280.000000 0.007317
-125220.000000 0.004094
-125160.000000 0.004902
-125100.000000 0.007742
-125040.000000 0.009614
-124980.000000 0.009519
-124920.000000 0.011455
-124860.000000 0.009424
-124800.000000 0.009425
-124740.000000 0.009458
-124680.000000 0.010524
-124620.000000 0.010621
-124560.000000 0.009750
-124500.000000 0.005910
-124440.000000 0.007102
-124380.000000 0.008325
-124320.000000 0.011578
-124260.000000 0.009862
-124200.000000 0.005176
-124140.000000 -0.011480
-124080.000000 -0.021107
-124020.000000 -0.024705
-123960.000000 -0.014275
-123900.000000 -0.009817
-123840.000000 0.007669
-123780.000000 0.004183
-123720.000000 0.003723
-123660.000000 -0.000711
-123600.000000 0.000882
-123540.000000 0.000500
-123480.000000 0.001144
-123420.000000 -0.000186
-123360.000000 -0.001490
-123300.000000 -0.006769
-123240.000000 -0.003023
-123180.000000 -0.001252
-123120.000000 0.003545
-123060.000000 0.006367
-123000.000000 0.005213
-122940.000000 0.003084
-122880.000000 0.001978
-122820.000000 0.002896
-122760.000000 0.003837
-122700.000000 0.003800
-122640.000000 0.006786
-122580.000000 0.006792
-122520.000000 0.004819
-122460.000000 0.005866
-122400.000000 0.003933
-122340.000000 0.005018
-122280.000000 0.003121
-122220.000000 0.002242
-122160.000000 0.002379
-122100.000000 0.007532
-122040.000000 0.007701
-121980.000000 0.002885
-121920.000000 0.001082
-121860.000000 -0.001706
-121800.000000 -0.005482
-121740.000000 -0.003245
-121680.000000 -0.003997
-121620.000000 -0.007737
-121560.000000 -0.009466
-121500.000000 -0.008185
-121440.000000 -0.005894
-121380.000000 -0.003593
-121320.000000 -0.000282
-121260.000000 -0.000962
-121200.000000 -0.000632
-121140.000000 -0.005293
-121080.000000 -0.006946
-121020.000000 -0.005590
-120960.000000 -0.006224
-120900.000000 -0.006851
-120840.000000 -0.007469
-120780.000000 -0.006078
-120720.000000 -0.006679
-120660.000000 -0.007272
-120600.000000 -0.008856
-120540.000000 -0.007432
-120480.000000 -0.009001
-120420.000000 -0.011561
-120360.000000 -0.008113
-120300.000000 -0.004658
-120240.000000 -0.000195
-120180.000000 0.003276
-120120.000000 0.002755
-120060.000000 -0.002759
-120000.000000 -0.006265
-119940.000000 -0.007764
-119880.000000 -0.010254
-119820.000000 -0.006736
-119760.000000 -0.007209
-119700.000000 -0.008674
-119640.000000 -0.009130
-119580.000000 -0.009578
-119520.000000 -0.014016
-119460.000000 -0.012444
-119400.000000 -0.010863
-119340.000000 -0.008272
-119280.000000 -0.006671
-119220.000000 -0.005060
-119160.000000 -0.002438
-119100.000000 -0.001805
-119040.000000 -0.000162
-118980.000000 -0.001507
-118920.000000 -0.008840
-118860.000000 -0.012162
-118800.000000 -0.014473
-118740.000000 -0.011771
-118680.000000 -0.010058
-118620.000000 -0.008334
-118560.000000 -0.006580
-118500.000000 -0.004829
-118440.000000 -0.001065
-118380.000000 0.001709
-118320.000000 0.003496
-118260.000000 0.005294
-118200.000000 0.007103
-118140.000000 0.008923
-118080.000000 0.015755
-118020.000000 0.016597
-117960.000000 0.018451
-117900.000000 0.015315
-117840.000000 0.012191
-117780.000000 0.006077
-117720.000000 0.005974
-117660.000000 0.007882
-117600.000000 0.012800
-117540.000000 0.014728
-117480.000000 0.011666
-117420.000000 0.007615
-117360.000000 0.005574
-117300.000000 0.003542
-117240.000000 0.010520
-117180.000000 0.014508
-117120.000000 0.016505
-117060.000000 0.018511
-117000.000000 0.016527
-116940.000000 0.016552
-116880.000000 0.015586
-116820.000000 0.011629
-116760.000000 0.013681
-116700.000000 0.018743
-116640.000000 0.019815
-116580.000000 0.022896
-116520.000000 0.021987
-116460.000000 0.024088
-116400.000000 0.020201
-116340.000000 0.019324
-116280.000000 0.018459
-116220.000000 0.013606
-116160.000000 0.012764
-116100.000000 0.009935
-116040.000000 0.007119
-115980.000000 0.004317
-115920.000000 0.004528
-115860.000000 0.004755
-115800.000000 -0.000004
-115740.000000 -0.002747
-115680.000000 -0.006474
-115620.000000 -0.008184
-115560.000000 -0.008877
-115500.000000 -0.010551
-115440.000000 -0.010207
-115380.000000 -0.011844
-115320.000000 -0.011462
-115260.000000 -0.014060
-115200.000000 -0.011637
-115140.000000 -0.012194
-115080.000000 -0.009731
-115020.000000 -0.009247
-114960.000000 -0.008743
-114900.000000 -0.007218
-114840.000000 -0.006674
-114780.000000 -0.006111
-114720.000000 -0.003529
-114660.000000 -0.005930
-114600.000000 -0.007313
-114540.000000 -0.008680
-114480.000000 -0.006032
-114420.000000 -0.005370
-114360.000000 -0.003694
-114300.000000 -0.000005
-114240.000000 0.001695
-114180.000000 0.003405
-114120.000000 0.004126
-114060.000000 0.005855
-114000.000000 0.004592
-113940.000000 0.002336
-113880.000000 0.000086
-113820.000000 -0.002158
-113760.000000 -0.002398
-113700.000000 -0.003633
-113640.000000 -0.002865
-113580.000000 -0.001095
-113520.000000 0.000678
-113460.000000 0.001452
-113400.000000 0.002227
-113340.000000 0.002003
-113280.000000 -0.000221
-113220.000000 -0.001445
-113160.000000 -0.002670
-113100.000000 -0.005897
-113040.000000 -0.003125
-112980.000000 -0.001356
-112920.000000 0.002411
-112860.000000 0.006174
-112800.000000 0.005934
-112740.000000 0.005689
-112680.000000 0.008439
-112620.000000 0.011184
-112560.000000 0.013924
-112500.000000 0.017657
-112440.000000 0.019383
-112380.000000 0.021103
-112320.000000 0.020815
-112260.000000 0.023519
-112200.000000 0.027214
-112140.000000 0.026900
-112080.000000 0.025577
-112020.000000 0.023243
-111960.000000 0.019899
-111900.000000 0.015543
-111840.000000 0.011175
-111780.000000 0.007794
-111720.000000 0.008400
-111660.000000 0.007992
-111600.000000 0.005570
-111540.000000 0.005134
-111480.000000 0.004682
-111420.000000 0.005215
-111360.000000 0.004731
-111300.000000 0.004231
-111240.000000 0.006713
-111180.000000 0.002177
-111120.000000 0.001623
-111000.000000 -0.001544
-110940.000000 -0.002157
-110880.000000 -0.005790
-110820.000000 -0.005443
-110760.000000 -0.005117
-110700.000000 -0.004813
-110640.000000 -0.005530
-110580.000000 -0.007268
-110520.000000 -0.010029
-110460.000000 -0.010812
-110400.000000 -0.011618
-110340.000000 -0.013446
-110280.000000 -0.012297
-110220.000000 -0.009171
-110160.000000 -0.012066
-110100.000000 -0.013984
-110040.000000 -0.016924
-109980.000000 -0.020885
-109920.000000 -0.022868
-109860.000000 -0.022872
-109800.000000 -0.021898
-109740.000000 -0.021945
-109680.000000 -0.028013
-109620.000000 -0.029102
-109560.000000 -0.029213
-109500.000000 -0.029345
-109440.000000 -0.029500
-109380.000000 -0.027676
-109320.000000 -0.022876
-109260.000000 -0.021099
-109200.000000 -0.018345
-109140.000000 -0.018616
-109080.000000 -0.015912
-109020.000000 -0.018234
-108960.000000 -0.018582
-108900.000000 -0.017957
-108840.000000 -0.020360
-108780.000000 -0.018791
-108720.000000 -0.016251
-108660.000000 -0.012740
-108600.000000 -0.010258
-108540.000000 -0.011806
-108480.000000 -0.011384
-108420.000000 -0.012991
-108360.000000 -0.010629
-108300.000000 -0.010296
-108240.000000 -0.008993
-108180.000000 -0.006720
-108120.000000 -0.004477
-108060.000000 -0.001264
-108000.000000 -0.000080
-107940.000000 0.004074
-107880.000000 0.005198
-107820.000000 0.005293
-107760.000000 0.006358
-107700.000000 0.006393
-107640.000000 0.006399
-107580.000000 0.007375
-107520.000000 0.008321
-107460.000000 0.008238
-107400.000000 0.010125
-107340.000000 0.009983
-107280.000000 0.007812
-107220.000000 0.006611
-107160.000000 0.005381
-107100.000000 0.004121
-107040.000000 0.005833
-106980.000000 0.008517
-106920.000000 0.007171
-106860.000000 0.008798
-106800.000000 0.007396
-106740.000000 0.005967
-106680.000000 0.005510
-106620.000000 0.006025
-106560.000000 0.004513
-106500.000000 0.000973
-106440.000000 0.000407
-106380.000000 0.002815
-106320.000000 0.002196
-106260.000000 0.005552
-106200.000000 0.007882
-106140.000000 0.006186
-106080.000000 0.005466
-106020.000000 0.002720
-105960.000000 0.002950
-105900.000000 0.000156
-105840.000000 -0.001663
-105780.000000 -0.004506
-105720.000000 -0.005372
-105660.000000 -0.003262
-105600.000000 -0.004175
-105540.000000 -0.006111
-105480.000000 -0.005070
-105420.000000 -0.004051
-105360.000000 -0.006054
-105300.000000 -0.006080
-105240.000000 -0.004128
-105180.000000 -0.001198
-105120.000000 0.001710
-105060.000000 0.002597
-105000.000000 0.003462
-104940.000000 0.003306
-104880.000000 0.002128
-104820.000000 -0.000070
-104760.000000 -0.000289
-104700.000000 -0.001529
-104640.000000 0.000210
-104580.000000 0.001929
-104520.000000 0.006628
-104460.000000 0.008306
-104400.000000 0.006963
-104340.000000 0.007600
-104280.000000 0.008215
-104220.000000 0.008810
-104160.000000 0.004383
-104100.000000 -0.001066
-104040.000000 -0.005538
-103980.000000 -0.013032
-103920.000000 -0.016549
-103860.000000 -0.019090
-103800.000000 -0.018655
-103740.000000 -0.015244
-103680.000000 -0.013858
-103620.000000 -0.011498
-103560.000000 -0.012163
-103500.000000 -0.015798
-103440.000000 -0.017511
-103380.000000 -0.019251
-103320.000000 -0.019018
-103260.000000 -0.012811
-103200.000000 -0.007630
-103140.000000 -0.003477
-103080.000000 0.001651
-103020.000000 0.003752
-102960.000000 0.005828
-102900.000000 0.005877
-102840.000000 0.006901
-102780.000000 0.005899
-102720.000000 0.003871
-102660.000000 0.002817
-102600.000000 0.003737
-102540.000000 0.002631
-102480.000000 0.003499
-102420.000000 0.007341
-102360.000000 0.005158
-102300.000000 0.004948
-102240.000000 0.003713
-102180.000000 0.003452
-102120.000000 0.002164
-102060.000000 0.001851
-102000.000000 0.002513
-101940.000000 -0.000852
-101880.000000 -0.003241
-101820.000000 -0.004655
-101760.000000 -0.007094
-101700.000000 -0.011558
-101640.000000 -0.012045
-101580.000000 -0.011556
-101520.000000 -0.008091
-101460.000000 -0.005650
-101400.000000 -0.002231
-101340.000000 0.000164
-101280.000000 0.002537
-101220.000000 0.002888
-101160.000000 0.001216
-101100.000000 -0.004477
-101040.000000 -0.006191
-100980.000000 -0.006926
-100920.000000 -0.004682
-100860.000000 -0.001457
-100800.000000 -0.000252
-100740.000000 0.001935
-100680.000000 0.001103
-100620.000000 0.002253
-100560.000000 0.001386
-100500.000000 -0.000499
-100440.000000 -0.002399
-100380.000000 -0.006315
-100320.000000 -0.008247
-100260.000000 -0.009193
-100200.000000 -0.011153
-100140.000000 -0.010128
-100080.000000 -0.008116
-100020.000000 -0.006117
-99960.000000 -0.007131
-99900.000000 -0.005158
-99840.000000 -0.000197
-99780.000000 0.003751
-99720.000000 0.003688
-99660.000000 0.004612
-99600.000000 0.004524
-99540.000000 0.003425
-99480.000000 0.001314
-99420.000000 0.000192
-99360.000000 -0.000942
-99300.000000 0.000913
-99240.000000 0.006756
-99180.000000 0.008588
-99120.000000 0.010409
-99060.000000 0.010218
-99000.000000 0.010015
-98940.000000 0.007802
-98880.000000 0.004576
-98820.000000 -0.000660
-98760.000000 -0.003909
-98700.000000 -0.005169
-98640.000000 -0.003441
-98580.000000 -0.001724
-98520.000000 0.001981
-98460.000000 0.006675
-98400.000000 0.013357
-98340.000000 0.014027
-98280.000000 0.012687
-98220.000000 0.010335
-98160.000000 0.008972
-98100.000000 0.007598
-98040.000000 0.005213
-97980.000000 0.004817
-97920.000000 0.004411
-97860.000000 0.000995
-97800.000000 0.001568
-97740.000000 0.004132
-97680.000000 0.008685
-97620.000000 0.011228
-97560.000000 0.011762
-97500.000000 0.006286
-97440.000000 -0.003200
-97380.000000 -0.002695
-97320.000000 -0.000200
-97260.000000 0.001286
-97200.000000 0.000762
-97140.000000 0.001228
-97080.000000 -0.000316
-97020.000000 0.000131
-96960.000000 0.001567
-96900.000000 0.002994
-96840.000000 0.002410
-96780.000000 -0.000185
-96720.000000 -0.000789
-96660.000000 0.001596
-96600.000000 0.001971
-96540.000000 -0.004664
-96480.000000 -0.005309
-96420.000000 -0.007964
-96360.000000 -0.009627
-96300.000000 -0.015300
-96240.000000 -0.013982
-96180.000000 -0.011672
-96120.000000 -0.000370
-96060.000000 0.001923
-96000.000000 0.007208
-95940.000000 0.010486
-95880.000000 0.015755
-95820.000000 0.019016
-95760.000000 0.018270
-95700.000000 0.015515
-95640.000000 0.007753
-95580.000000 -0.000017
-95520.000000 -0.003796
-95460.000000 -0.007583
-95400.000000 -0.006379
-95340.000000 -0.006183
-95280.000000 -0.005996
-95220.000000 -0.007817
-95160.000000 -0.011648
-95100.000000 -0.014487
-95040.000000 -0.013334
-94980.000000 -0.010190
-94920.000000 -0.012055
-94860.000000 -0.012928
-94800.000000 -0.013810
-94740.000000 -0.015700
-94680.000000 -0.018599
-94620.000000 -0.021506
-94560.000000 -0.022422
-94500.000000 -0.021347
-94440.000000 -0.020279
-94380.000000 -0.017220
-94320.000000 -0.015168
-94260.000000 -0.014125
-94200.000000 -0.015089
-94140.000000 -0.010061
-94080.000000 -0.008040
-94020.000000 -0.007026
-93960.000000 -0.006019
-93900.000000 -0.001019
-93840.000000 0.000974
-93780.000000 0.000961
-93720.000000 0.000942
-93660.000000 -0.000083
-93600.000000 0.001887
-93540.000000 0.004852
-93480.000000 0.004811
-93420.000000 0.000767
-93360.000000 -0.000281
-93300.000000 0.006667
-93240.000000 0.008612
-93180.000000 0.009556
-93120.000000 0.011497
-93060.000000 0.012438
-93000.000000 0.014378
-92940.000000 0.014318
-92880.000000 0.011258
-92820.000000 0.006200
-92760.000000 0.003144
-92700.000000 0.000091
-92640.000000 -0.000960
-92580.000000 -0.001007
-92520.000000 0.002949
-92460.000000 0.000910
-92400.000000 0.005875
-92340.000000 0.001846
-92280.000000 0.000821
-92220.000000 -0.000198
-92160.000000 -0.000210
-92100.000000 0.004783
-92040.000000 0.002783
-91980.000000 -0.000211
-91920.000000 -0.003197
-91860.000000 -0.006176
-91800.000000 -0.007147
-91740.000000 -0.008110
-91680.000000 -0.012064
-91620.000000 -0.012010
-91560.000000 -0.013947
-91500.000000 -0.009874
-91440.000000 -0.007792
-91380.000000 -0.006699
-91320.000000 -0.001595
-91260.000000 -0.000480
-91200.000000 -0.001354
-91140.000000 -0.003216
-91080.000000 -0.004066
-91020.000000 -0.003903
-90960.000000 -0.005726
-90900.000000 -0.003537
-90840.000000 -0.000333
-90780.000000 -0.002114
-90720.000000 0.001119
-90660.000000 0.001368
-90600.000000 0.000633
-90540.000000 0.002915
-90480.000000 0.005215
-90420.000000 0.008532
-90360.000000 0.007868
-90300.000000 0.012224
-90240.000000 0.009599
-90180.000000 0.005995
-90120.000000 0.009413
-90060.000000 0.009852
-90000.000000 0.001314
-89940.000000 -0.019201
-89880.000000 -0.007693
-89820.000000 -0.002160
-89760.000000 0.001397
-89700.000000 -0.001021
-89640.000000 0.002586
-89580.000000 0.002219
-89520.000000 0.003877
-89460.000000 0.001561
-89400.000000 0.005271
-89340.000000 0.008006
-89280.000000 0.010768
-89220.000000 0.011556
-89160.000000 0.011369
-89100.000000 0.011209
-89040.000000 0.008075
-88980.000000 0.011966
-88920.000000 0.004883
-88860.000000 -0.000174
-88800.000000 0.001794
-88740.000000 0.000788
-88680.000000 -0.000194
-88620.000000 -0.006150
-88560.000000 -0.008081
-88500.000000 -0.008989
-88440.000000 -0.006872
-88380.000000 -0.000731
-88320.000000 -0.001567
-88260.000000 0.001620
-88200.000000 0.000831
-88140.000000 0.000064
-88080.000000 0.002320
-88020.000000 0.004598
-87960.000000 0.007897
-87900.000000 0.010219
-87840.000000 0.008562
-87780.000000 0.007927
-87720.000000 0.008314
-87660.000000 0.008722
-87600.000000 0.007152
-87540.000000 0.002604
-87480.000000 0.001078
-87420.000000 0.002574
-87360.000000 0.003094
-87300.000000 0.003636
-87240.000000 0.005201
-87180.000000 0.001791
-87120.000000 -0.001596
-87060.000000 -0.005959
-87000.000000 -0.007297
-86940.000000 -0.006610
-86880.000000 -0.006898
-86820.000000 -0.007161
-86760.000000 -0.006398
-86700.000000 -0.006609
-86640.000000 -0.006794
-86580.000000 -0.001953
-86520.000000 -0.002087
-86460.000000 -0.001194
-86400.000000 -0.000275
-86340.000000 0.003670
-86280.000000 0.004641
-86220.000000 0.004638
-86160.000000 0.003660
-86100.000000 0.003709
-86040.000000 0.005783
-85980.000000 0.006883
-85920.000000 0.009008
-85860.000000 0.009158
-85800.000000 0.009334
-85740.000000 0.009534
-85680.000000 0.010759
-85620.000000 0.008008
-85560.000000 0.003281
-85500.000000 -0.004421
-85440.000000 -0.006100
-85380.000000 -0.007756
-85320.000000 -0.007388
-85260.000000 -0.004998
-85200.000000 -0.005585
-85140.000000 -0.004149
-85080.000000 -0.006691
-85020.000000 -0.007211
-84960.000000 -0.008709
-84900.000000 -0.009186
-84840.000000 -0.005641
-84780.000000 -0.004075
-84720.000000 -0.003488
-84660.000000 0.000120
-84600.000000 -0.000252
-84540.000000 0.000398
-84480.000000 -0.001933
-84420.000000 -0.002243
-84360.000000 -0.000533
-84300.000000 -0.000802
-84240.000000 -0.001052
-84180.000000 -0.002283
-84120.000000 -0.003493
-84060.000000 -0.005685
-84000.000000 -0.007857
-83940.000000 -0.007011
-83880.000000 -0.008145
-83820.000000 -0.010261
-83760.000000 -0.010359
-83700.000000 -0.008438
-83640.000000 -0.006498
-83580.000000 -0.005541
-83520.000000 -0.004566
-83460.000000 -0.003572
-83400.000000 0.000439
-83340.000000 0.004468
-83280.000000 0.010515
-83220.000000 0.014579
-83160.000000 0.014662
-83100.000000 0.014761
-83040.000000 0.014879
-82980.000000 0.014014
-82920.000000 0.014166
-82860.000000 0.015335
-82800.000000 0.014523
-82740.000000 0.014727
-82680.000000 0.012949
-82620.000000 0.013189
-82560.000000 0.011446
-82500.000000 0.010722
-82440.000000 0.009015
-82380.000000 0.005327
-82320.000000 0.003658
-82260.000000 0.004008
-82200.000000 0.004377
-82140.000000 0.002767
-82080.000000 0.001176
-82020.000000 0.000606
-81960.000000 -0.001943
-81900.000000 -0.004471
-81840.000000 -0.008978
-81780.000000 -0.011462
-81720.000000 -0.012924
-81660.000000 -0.013362
-81600.000000 -0.012778
-81540.000000 -0.010170
-81480.000000 -0.007538
-81420.000000 -0.005881
-81360.000000 -0.004200
-81300.000000 -0.004493
-81240.000000 -0.004761
-81180.000000 -0.004003
-81120.000000 -0.004220
-81060.000000 -0.007410
-81000.000000 -0.008574
-80940.000000 -0.008711
-80880.000000 -0.011822
-80820.000000 -0.014906
-80760.000000 -0.014963
-80700.000000 -0.013993
-80640.000000 -0.010996
-80580.000000 -0.008973
-80520.000000 -0.007923
-80460.000000 -0.002845
-80400.000000 0.002258
-80340.000000 0.003389
-80280.000000 0.005546
-80220.000000 0.005729
-80160.000000 0.005939
-80100.000000 0.006175
-80040.000000 0.005437
-79980.000000 0.004725
-79920.000000 0.004039
-79860.000000 0.001378
-79800.000000 0.000744
-79740.000000 0.000135
-79680.000000 0.001551
-79620.000000 0.000993
-79560.000000 0.000460
-79500.000000 -0.001047
-79440.000000 0.000470
-79380.000000 0.000012
-79320.000000 -0.002421
-79260.000000 0.000171
-79200.000000 0.001787
-79140.000000 0.004428
-79080.000000 0.004093
-79020.000000 0.005782
-78960.000000 0.008496
-78900.000000 0.006233
-78840.000000 0.002994
-78780.000000 0.001779
-78720.000000 0.001588
-78660.000000 0.004421
-78600.000000 0.006277
-78540.000000 0.009156
-78480.000000 0.006059
-78420.000000 0.003986
-78360.000000 0.003936
-78300.000000 -0.000091
-78240.000000 0.001906
-78180.000000 0.003926
-78120.000000 0.007969
-78060.000000 0.007036
-78000.000000 0.009126
-77940.000000 0.006240
-77880.000000 0.005377
-77820.000000 0.006539
-77760.000000 0.004724
-77700.000000 0.006933
-77640.000000 0.008167
-77580.000000 0.011424
-77520.000000 0.016706
-77460.000000 0.021012
-77400.000000 0.017342
-77340.000000 0.015697
-77280.000000 0.012075
-77220.000000 0.008479
-77160.000000 0.001907
-77100.000000 0.000359
-77040.000000 -0.001164
-76980.000000 -0.005663
-76920.000000 -0.005137
-76860.000000 -0.009586
-76800.000000 -0.007010
-76740.000000 -0.007409
-76680.000000 -0.005784
-76620.000000 -0.005133
-76560.000000 -0.002457
-76500.000000 0.000245
-76440.000000 -0.001029
-76380.000000 -0.001276
-76320.000000 -0.006499
-76260.000000 -0.011695
-76200.000000 -0.016866
-76140.000000 -0.019012
-76080.000000 -0.019132
-76020.000000 -0.018226
-75960.000000 -0.016294
-75900.000000 -0.013337
-75840.000000 -0.011354
-75780.000000 -0.009347
-75720.000000 -0.008314
-75660.000000 -0.010257
-75600.000000 -0.012176
-75540.000000 -0.016071
-75480.000000 -0.014942
-75420.000000 -0.013791
-75360.000000 -0.009617
-75300.000000 -0.006421
-75240.000000 -0.000203
-75180.000000 0.002035
-75120.000000 0.003293
-75060.000000 0.005571
-75000.000000 0.003867
-74940.000000 0.002182
-74880.000000 0.001513
-74820.000000 0.004860
-74760.000000 0.005224
-74700.000000 0.007602
-74640.000000 0.008995
-74580.000000 0.011401
-74520.000000 0.011822
-74460.000000 0.012255
-74400.000000 0.012702
-74340.000000 0.015161
-74280.000000 0.014633
-74220.000000 0.014118
-74160.000000 0.010615
-74100.000000 0.007124
-74040.000000 0.004646
-73980.000000 0.003181
-73920.000000 0.000729
-73860.000000 0.001290
-73800.000000 -0.000135
-73740.000000 0.001453
-73680.000000 0.001056
-73620.000000 0.001672
-73560.000000 0.003304
-73500.000000 0.002950
-73440.000000 0.004611
-73380.000000 0.007287
-73320.000000 0.007978
-73260.000000 0.007684
-73200.000000 0.007405
-73140.000000 0.005140
-73080.000000 0.001891
-73020.000000 0.002656
-72960.000000 0.004436
-72900.000000 0.006230
-72840.000000 0.005038
-72780.000000 0.003860
-72720.000000 0.002694
-72660.000000 0.002542
-72600.000000 0.001401
-72540.000000 0.000273
-72480.000000 0.001156
-72420.000000 -0.001951
-72360.000000 -0.006047
-72300.000000 -0.008133
-72240.000000 -0.007210
-72180.000000 -0.008279
-72120.000000 -0.012339
-72060.000000 -0.011392
-72000.000000 -0.010437
-71940.000000 -0.009476
-71880.000000 -0.006510
-71820.000000 -0.001538
-71760.000000 0.001439
-71700.000000 0.000420
-71640.000000 -0.003596
-71580.000000 -0.004608
-71520.000000 -0.002618
-71460.000000 -0.000626
-71400.000000 0.005368
-71340.000000 0.008363
-71280.000000 0.009358
-71220.000000 0.006354
-71160.000000 0.008349
-71100.000000 0.010344
-71040.000000 0.009337
-70980.000000 0.008329
-70920.000000 0.001319
-70860.000000 -0.001694
-70800.000000 -0.001709
-70740.000000 0.003273
-70680.000000 0.004252
-70620.000000 0.005226
-70560.000000 0.005196
-70500.000000 0.003161
-70440.000000 0.001121
-70380.000000 -0.002925
-70320.000000 -0.002977
-70260.000000 -0.004036
-70200.000000 -0.007102
-70140.000000 -0.006176
-70080.000000 -0.006260
-70020.000000 -0.003352
-69960.000000 -0.002456
-69900.000000 -0.000570
-69840.000000 0.000304
-69780.000000 -0.002835
-69720.000000 -0.001986
-69660.000000 -0.001151
-69600.000000 -0.000330
-69540.000000 -0.001523
-69480.000000 -0.005731
-69420.000000 -0.004953
-69360.000000 -0.003190
-69300.000000 -0.002442
-69240.000000 -0.003710
-69180.000000 -0.005993
-69120.000000 -0.006292
-69060.000000 -0.004607
-69000.000000 -0.002938
-68940.000000 0.000716
-68880.000000 0.001353
-68820.000000 0.002973
-68760.000000 0.006578
-68700.000000 0.005165
-68640.000000 0.004736
-68580.000000 0.002289
-68520.000000 -0.001175
-68460.000000 -0.002658
-68400.000000 -0.000158
-68340.000000 0.004323
-68280.000000 0.007786
-68220.000000 0.004230
-68160.000000 0.002656
-68100.000000 -0.002937
-68040.000000 -0.005550
-67980.000000 -0.007181
-67920.000000 -0.004832
-67860.000000 -0.009503
-67800.000000 -0.012193
-67740.000000 -0.016902
-67680.000000 -0.022631
-67620.000000 -0.024379
-67560.000000 -0.024147
-67500.000000 -0.022934
-67440.000000 -0.026741
-67380.000000 -0.026566
-67320.000000 -0.023411
-67260.000000 -0.019275
-67200.000000 -0.015159
-67140.000000 -0.014062
-67080.000000 -0.013984
-67020.000000 -0.016926
-66960.000000 -0.015888
-66900.000000 -0.012869
-66840.000000 -0.009871
-66780.000000 -0.005893
-66720.000000 -0.003936
-66660.000000 -0.003999
-66600.000000 -0.006084
-66540.000000 -0.003190
-66480.000000 -0.000317
-66420.000000 0.001535
-66360.000000 0.004364
-66300.000000 0.006172
-66240.000000 0.008957
-66180.000000 0.008720
-66120.000000 0.008460
-66060.000000 0.012177
-66000.000000 0.012871
-65940.000000 0.013541
-65880.000000 0.011189
-65820.000000 0.003813
-65760.000000 0.001412
-65700.000000 -0.003012
-65640.000000 -0.004460
-65580.000000 -0.001933
-65520.000000 -0.002430
-65460.000000 0.002048
-65400.000000 0.005502
-65340.000000 0.008931
-65280.000000 0.007336
-65220.000000 0.004716
-65160.000000 0.004071
-65100.000000 0.002402
-65040.000000 -0.002292
-64980.000000 -0.001011
-64920.000000 0.002246
-64860.000000 0.000479
-64800.000000 0.000687
-64740.000000 0.001871
-64680.000000 0.005031
-64620.000000 0.006167
-64560.000000 0.010278
-64500.000000 0.009366
-64440.000000 0.009429
-64380.000000 0.010468
-64320.000000 0.006483
-64260.000000 0.005474
-64200.000000 0.001441
-64140.000000 0.000384
-64080.000000 -0.001697
-64020.000000 -0.005802
-63960.000000 -0.005931
-63900.000000 -0.005085
-63840.000000 -0.001262
-63780.000000 0.000536
-63720.000000 0.001310
-63660.000000 0.000059
-63600.000000 -0.002216
-63540.000000 -0.004515
-63480.000000 -0.004839
-63420.000000 -0.003188
-63360.000000 -0.003561
-63300.000000 -0.002958
-63240.000000 -0.001381
-63180.000000 -0.000828
-63120.000000 -0.001302
-63060.000000 -0.001802
-63000.000000 -0.002326
-62940.000000 -0.002877
-62880.000000 -0.003453
-62820.000000 -0.003054
-62760.000000 -0.002682
-62700.000000 -0.000336
-62640.000000 0.001983
-62580.000000 0.003276
-62520.000000 0.001541
-62460.000000 0.000780
-62400.000000 -0.001009
-62340.000000 0.000175
-62280.000000 -0.003670
-62220.000000 -0.003543
-62160.000000 -0.002444
-62100.000000 -0.003374
-62040.000000 -0.002333
-61980.000000 -0.001321
-61920.000000 -0.001338
-61860.000000 -0.000385
-61800.000000 0.000538
-61740.000000 0.001432
-61680.000000 0.002296
-61620.000000 0.004131
-61560.000000 0.002935
-61500.000000 0.003710
-61440.000000 0.000455
-61380.000000 -0.000830
-61320.000000 -0.003144
-61260.000000 -0.003488
-61200.000000 -0.003861
-61140.000000 -0.006264
-61080.000000 -0.005696
-61020.000000 -0.008158
-60960.000000 -0.008649
-60900.000000 -0.009169
-60840.000000 -0.009718
-60780.000000 -0.010296
-60720.000000 -0.010903
-60660.000000 -0.011539
-60600.000000 -0.010203
-60540.000000 -0.008895
-60480.000000 -0.004615
-60420.000000 -0.003362
-60360.000000 -0.003137
-60300.000000 -0.002940
-60240.000000 -0.000769
-60180.000000 0.001376
-60120.000000 0.003494
-60060.000000 0.005585
-60000.000000 0.007651
-59940.000000 0.007691
-59880.000000 0.007706
-59820.000000 0.009695
-59760.000000 0.010660
-59700.000000 0.010600
-59640.000000 0.008515
-59580.000000 0.005407
-59520.000000 -0.000725
-59460.000000 -0.001880
-59400.000000 -0.007058
-59340.000000 -0.007259
-59280.000000 -0.007483
-59220.000000 -0.006729
-59160.000000 -0.007997
-59100.000000 -0.009287
-59040.000000 -0.009599
-58980.000000 -0.009933
-58920.000000 -0.006289
-58860.000000 -0.003666
-58800.000000 0.000936
-58740.000000 0.004516
-58680.000000 0.005075
-58620.000000 0.001614
-58560.000000 -0.000868
-58500.000000 -0.003371
-58440.000000 -0.004894
-58380.000000 -0.005437
-58320.000000 -0.002000
-58260.000000 0.000417
-58200.000000 0.004815
-58140.000000 0.006194
-58080.000000 0.007553
-58020.000000 0.007894
-57960.000000 0.008217
-57900.000000 0.006521
-57840.000000 0.005806
-57780.000000 0.003074
-57720.000000 0.001323
-57660.000000 0.001555
-57600.000000 0.000768
-57540.000000 0.001964
-57480.000000 0.002142
-57420.000000 0.002303
-57360.000000 0.004445
-57300.000000 0.003570
-57240.000000 0.002677
-57180.000000 0.003766
-57120.000000 0.003836
-57060.000000 0.002889
-57000.000000 0.003923
-56940.000000 0.001939
-56880.000000 0.004936
-56820.000000 0.004914
-56760.000000 0.006873
-56700.000000 0.008813
-56640.000000 0.008734
-56580.000000 0.011635
-56520.000000 0.014516
-56460.000000 0.015378
-56400.000000 0.015219
-56340.000000 0.016041
-56280.000000 0.013841
-56220.000000 0.013621
-56160.000000 0.012380
-56100.000000 0.012118
-56040.000000 0.007834
-55980.000000 0.003529
-55920.000000 0.002202
-55860.000000 -0.002147
-55800.000000 -0.003518
-55740.000000 -0.003911
-55680.000000 -0.001327
-55560.000000 0.001774
-55500.000000 0.001290
-55440.000000 -0.000217
-55380.000000 -0.000748
-55320.000000 -0.004301
-55260.000000 -0.005879
-55200.000000 -0.006480
-55140.000000 -0.006105
-55080.000000 -0.007753
-55020.000000 -0.010426
-54960.000000 -0.012122
-54900.000000 -0.014843
-54840.000000 -0.013587
-54780.000000 -0.015355
-54720.000000 -0.012146
-54660.000000 -0.011962
-54600.000000 -0.007801
-54540.000000 -0.003664
-54480.000000 -0.001551
-54420.000000 0.001539
-54360.000000 -0.004396
-54300.000000 -0.025354
-54240.000000 -0.022336
-54180.000000 -0.023342
-54120.000000 -0.009372
-54060.000000 0.006574
-54000.000000 0.012495
-53940.000000 -0.005609
-53880.000000 0.002262
-53820.000000 -0.003893
-53760.000000 -0.010072
-53700.000000 -0.006278
-53640.000000 -0.004510
-53580.000000 0.000232
-53520.000000 0.002948
-53460.000000 -0.004363
-53400.000000 -0.003701
-53340.000000 -0.003065
-53280.000000 0.001544
-53220.000000 0.011126
-53160.000000 0.008681
-53100.000000 0.004210
-53040.000000 0.005712
-52980.000000 0.002187
-52920.000000 0.003636
-52860.000000 -0.002941
-52800.000000 -0.004546
-52740.000000 -0.005177
-52680.000000 -0.007835
-52620.000000 -0.013519
-52560.000000 -0.014231
-52500.000000 -0.016970
-52440.000000 -0.019735
-52380.000000 -0.017528
-52320.000000 -0.020347
-52260.000000 -0.016194
-52200.000000 -0.026067
-52140.000000 -0.029966
-52080.000000 -0.032892
-52020.000000 -0.026844
-51960.000000 -0.021822
-51900.000000 -0.004825
-51840.000000 -0.008854
-51780.000000 -0.006907
-51720.000000 -0.006984
-51660.000000 -0.005086
-51600.000000 0.000789
-51540.000000 0.005640
-51480.000000 0.010469
-51420.000000 0.006276
-51360.000000 0.000060
-51300.000000 -0.007176
-51240.000000 -0.004434
-51180.000000 -0.006712
-51120.000000 -0.003010
-51060.000000 -0.002327
-51000.000000 -0.001663
-50940.000000 -0.001018
-50880.000000 0.000611
-50820.000000 0.002222
-50760.000000 0.001817
-50700.000000 0.001397
-50640.000000 0.000963
-50580.000000 0.001514
-50520.000000 -0.000948
-50460.000000 0.000577
-50400.000000 0.005091
-50340.000000 0.007593
-50280.000000 0.007085
-50220.000000 0.005567
-50160.000000 0.004039
-50100.000000 0.003503
-50040.000000 0.005958
-49980.000000 0.006406
-49920.000000 0.003847
-49860.000000 0.002282
-49800.000000 0.000710
-49740.000000 0.002132
-49680.000000 0.005550
-49620.000000 0.006962
-49560.000000 0.007370
-49500.000000 0.007774
-49440.000000 0.003173
-49380.000000 0.003570
-49320.000000 0.000963
-49260.000000 -0.001648
-49200.000000 -0.003260
-49140.000000 -0.008875
-49080.000000 -0.011493
-49020.000000 -0.009111
-48960.000000 -0.008731
-48900.000000 -0.007352
-48840.000000 -0.007973
-48780.000000 -0.010593
-48720.000000 -0.011213
-48660.000000 -0.010830
-48600.000000 -0.009446
-48540.000000 -0.010059
-48480.000000 -0.009669
-48420.000000 -0.011274
-48360.000000 -0.013876
-48300.000000 -0.014473
-48240.000000 -0.013065
-48180.000000 -0.013651
-48120.000000 -0.012232
-48060.000000 -0.008806
-48000.000000 -0.007373
-47940.000000 -0.004933
-47880.000000 -0.001487
-47820.000000 0.003967
-47760.000000 0.009428
-47700.000000 0.016897
-47640.000000 0.017373
-47580.000000 0.017857
-47520.000000 0.017349
-47460.000000 0.016849
-47400.000000 0.015357
-47340.000000 0.014874
-47280.000000 0.014400
-47220.000000 0.014934
-47160.000000 0.015479
-47100.000000 0.016034
-47040.000000 0.019598
-46980.000000 0.018174
-46920.000000 0.014760
-46860.000000 0.011358
-46800.000000 0.007967
-46740.000000 0.005589
-46680.000000 0.006225
-46620.000000 0.005874
-46560.000000 0.004538
-46500.000000 0.004216
-46440.000000 0.003910
-46380.000000 0.002620
-46320.000000 0.001346
-46260.000000 0.002088
-46200.000000 0.001846
-46140.000000 0.003621
-46080.000000 0.005412
-46020.000000 0.010220
-45960.000000 0.012045
-45900.000000 0.013886
-45840.000000 0.012744
-45780.000000 0.009619
-45720.000000 0.006509
-45660.000000 0.005416
-45600.000000 0.004340
-45540.000000 0.002279
-45480.000000 0.002234
-45420.000000 0.002205
-45360.000000 -0.000808
-45300.000000 -0.001806
-45240.000000 -0.002787
-45180.000000 -0.003753
-45120.000000 -0.003703
-45060.000000 -0.004637
-45000.000000 -0.007554
-44940.000000 -0.008455
-44880.000000 -0.010338
-44820.000000 -0.011204
-44760.000000 -0.012052
-44700.000000 -0.011881
-44640.000000 -0.010692
-44580.000000 -0.009484
-44520.000000 -0.005273
-44460.000000 -0.005026
-44400.000000 -0.003758
-44340.000000 -0.004470
-44280.000000 -0.003160
-44220.000000 -0.001830
-44160.000000 -0.004479
-44100.000000 -0.004107
-44040.000000 -0.009713
-43980.000000 -0.008298
-43920.000000 -0.006861
-43860.000000 -0.003403
-43800.000000 -0.001923
-43740.000000 -0.000421
-43680.000000 0.000104
-43620.000000 0.003650
-43560.000000 0.002219
-43500.000000 0.005810
-43440.000000 0.009425
-43380.000000 0.008062
-43320.000000 0.006721
-43260.000000 0.005404
-43200.000000 0.005111
-43140.000000 0.002840
-43080.000000 0.002592
-43020.000000 0.003368
-42960.000000 0.003167
-42900.000000 0.000989
-42840.000000 -0.001167
-42780.000000 0.000701
-42720.000000 0.001591
-42660.000000 -0.000496
-42600.000000 -0.001561
-42540.000000 -0.002604
-42480.000000 -0.002625
-42420.000000 -0.000625
-42360.000000 -0.001603
-42300.000000 -0.003561
-42240.000000 -0.003499
-42180.000000 -0.004416
-42120.000000 -0.003314
-42060.000000 -0.003192
-42000.000000 -0.003051
-41940.000000 -0.002892
-41880.000000 -0.001714
-41820.000000 -0.002517
-41760.000000 -0.002302
-41700.000000 -0.001070
-41640.000000 -0.000819
-41580.000000 0.000449
-41520.000000 0.005735
-41460.000000 0.010039
-41400.000000 0.009361
-41340.000000 0.010701
-41280.000000 0.014058
-41220.000000 0.014433
-41160.000000 0.018826
-41100.000000 0.018237
-41040.000000 0.018666
-40980.000000 0.018113
-40920.000000 0.017578
-40860.000000 0.018060
-40800.000000 0.016561
-40740.000000 0.016079
-40680.000000 0.015615
-40620.000000 0.014168
-40560.000000 0.013739
-40500.000000 0.012328
-40440.000000 0.011934
-40380.000000 0.008557
-40320.000000 0.006197
-40260.000000 0.001853
-40200.000000 -0.001473
-40140.000000 -0.002783
-40080.000000 -0.003077
-40020.000000 -0.005355
-39960.000000 -0.004617
-39900.000000 -0.004864
-39840.000000 -0.004094
-39780.000000 -0.003309
-39720.000000 -0.003509
-39660.000000 -0.002693
-39600.000000 -0.002862
-39540.000000 -0.002015
-39480.000000 -0.003153
-39420.000000 -0.000276
-39360.000000 0.000616
-39300.000000 0.001523
-39240.000000 0.000446
-39180.000000 0.000384
-39120.000000 0.003337
-39060.000000 0.003306
-39000.000000 0.001290
-38940.000000 -0.000710
-38880.000000 -0.003695
-38820.000000 -0.006665
-38760.000000 -0.006619
-38700.000000 -0.006558
-38640.000000 -0.006481
-38580.000000 -0.006389
-38520.000000 -0.010282
-38460.000000 -0.011160
-38400.000000 -0.014024
-38340.000000 -0.013872
-38280.000000 -0.013707
-38220.000000 -0.012527
-38160.000000 -0.011333
-38100.000000 -0.011125
-38040.000000 -0.007903
-37980.000000 -0.005668
-37920.000000 -0.004420
-37860.000000 -0.004158
-37800.000000 -0.000883
-37740.000000 0.001404
-37680.000000 0.001705
-37620.000000 0.003018
-37560.000000 0.002343
-37500.000000 0.002681
-37440.000000 0.001031
-37380.000000 -0.000606
-37320.000000 -0.002232
-37260.000000 -0.002846
-37200.000000 -0.006447
-37140.000000 -0.009037
-37080.000000 -0.009615
-37020.000000 -0.007181
-36960.000000 -0.006736
-36900.000000 -0.006278
-36840.000000 -0.005809
-36780.000000 -0.007328
-36720.000000 -0.007835
-36660.000000 -0.009330
-36600.000000 -0.008814
-36540.000000 -0.007285
-36480.000000 -0.005744
-36420.000000 -0.003191
-36360.000000 -0.000626
-36300.000000 0.002952
-36240.000000 0.006543
-36180.000000 0.009148
-36120.000000 0.010765
-36060.000000 0.010397
-36000.000000 0.006042
-35940.000000 0.003702
-35880.000000 0.002377
-35820.000000 0.003066
-35760.000000 0.002772
-35700.000000 0.002494
-35640.000000 0.001232
-35580.000000 0.000987
-35520.000000 0.000760
-35460.000000 0.000551
-35400.000000 0.000362
-35340.000000 0.000191
-35280.000000 0.000041
-35220.000000 -0.000089
-35160.000000 -0.000197
-35100.000000 -0.001284
-35040.000000 -0.000349
-34980.000000 -0.002390
-34920.000000 -0.001408
-34860.000000 -0.000403
-34800.000000 -0.000372
-34740.000000 0.001682
-34680.000000 0.005762
-34620.000000 0.006867
-34560.000000 0.010998
-34500.000000 0.010155
-34440.000000 0.012339
-34380.000000 0.013548
-34320.000000 0.011784
-34260.000000 0.012047
-34200.000000 0.012337
-34140.000000 0.010653
-34080.000000 0.010996
-34020.000000 0.009367
-33960.000000 0.009764
-33900.000000 0.006189
-33840.000000 0.004641
-33780.000000 0.003121
-33720.000000 -0.003371
-33660.000000 -0.008834
-33600.000000 -0.011268
-33540.000000 -0.013672
-33480.000000 -0.014047
-33420.000000 -0.012391
-33360.000000 -0.010703
-33300.000000 -0.009984
-33240.000000 -0.008234
-33180.000000 -0.010450
-33120.000000 -0.009634
-33060.000000 -0.010784
-33000.000000 -0.010901
-32940.000000 -0.009984
-32880.000000 -0.009032
-32820.000000 -0.008046
-32760.000000 -0.006025
-32700.000000 -0.003970
-32640.000000 -0.000880
-32580.000000 0.003245
-32520.000000 0.005405
-32460.000000 0.007600
-32400.000000 0.008830
-32340.000000 0.009094
-32280.000000 0.009392
-32220.000000 0.009725
-32160.000000 0.009091
-32100.000000 0.008490
-32040.000000 0.007922
-31980.000000 0.009387
-31920.000000 0.010883
-31860.000000 0.011410
-31800.000000 0.013968
-31740.000000 0.014556
-31680.000000 0.014174
-31620.000000 0.013820
-31560.000000 0.011494
-31500.000000 0.011196
-31440.000000 0.009925
-31380.000000 0.008679
-31320.000000 0.009459
-31260.000000 0.011264
-31200.000000 0.011093
-31140.000000 0.008946
-31080.000000 0.009823
-31020.000000 0.009723
-30960.000000 0.008646
-30900.000000 0.008591
-30840.000000 0.007559
-30780.000000 0.006549
-30720.000000 0.005561
-30660.000000 0.002595
-30600.000000 0.003650
-30540.000000 0.003726
-30480.000000 0.004823
-30420.000000 0.005940
-30360.000000 0.004078
-30300.000000 0.003236
-30240.000000 0.000414
-30180.000000 -0.003388
-30120.000000 -0.005170
-30060.000000 -0.008934
-30000.000000 -0.009678
-29940.000000 -0.013403
-29880.000000 -0.012109
-29820.000000 -0.013797
-29760.000000 -0.011466
-29700.000000 -0.010117
-29640.000000 -0.008749
-29580.000000 -0.008364
-29520.000000 -0.007961
-29460.000000 -0.007540
-29400.000000 -0.009102
-29340.000000 -0.006647
-29280.000000 -0.009175
-29220.000000 -0.005687
-29160.000000 -0.003183
-29100.000000 0.003337
-29040.000000 0.005871
-28980.000000 0.008421
-28920.000000 0.009985
-28860.000000 0.009562
-28800.000000 0.008152
-28740.000000 0.007755
-28680.000000 0.006369
-28620.000000 0.005994
-28560.000000 0.002629
-28500.000000 0.004274
-28440.000000 0.003928
-28380.000000 0.005589
-28320.000000 0.005259
-28260.000000 0.004935
-28200.000000 0.006617
-28140.000000 0.005306
-28080.000000 0.005999
-28020.000000 0.002697
-27960.000000 0.000399
-27900.000000 0.000105
-27840.000000 -0.001185
-27780.000000 -0.003472
-27720.000000 -0.006756
-27660.000000 -0.010038
-27600.000000 -0.010316
-27540.000000 -0.014593
-27480.000000 -0.015868
-27420.000000 -0.015141
-27360.000000 -0.014412
-27300.000000 -0.012682
-27240.000000 -0.013952
-27180.000000 -0.015222
-27120.000000 -0.018493
-27060.000000 -0.018764
-27000.000000 -0.017038
-26940.000000 -0.017315
-26880.000000 -0.013596
-26820.000000 -0.010881
-26760.000000 -0.010172
-26700.000000 -0.008470
-26640.000000 -0.006774
-26580.000000 -0.004087
-26520.000000 -0.002409
-26460.000000 0.000260
-26400.000000 0.001918
-26340.000000 0.005566
-26280.000000 0.007203
-26220.000000 0.007828
-26160.000000 0.006442
-26100.000000 0.005043
-26040.000000 0.002632
-25980.000000 0.003208
-25920.000000 0.002772
-25860.000000 0.002323
-25800.000000 0.002861
-25740.000000 0.002386
-25680.000000 0.003899
-25620.000000 0.005399
-25560.000000 0.005888
-25500.000000 0.005364
-25440.000000 0.004829
-25380.000000 0.004283
-25320.000000 0.004726
-25260.000000 0.005159
-25200.000000 0.006581
-25140.000000 0.004994
-25080.000000 0.005397
-25020.000000 0.003792
-24960.000000 0.002177
-24900.000000 0.002554
-24840.000000 0.000922
-24780.000000 -0.000717
-24720.000000 -0.004365
-24660.000000 -0.001020
-24600.000000 -0.001682
-24540.000000 -0.000351
-24480.000000 -0.001027
-24420.000000 -0.003709
-24360.000000 -0.004397
-24300.000000 -0.007091
-24240.000000 -0.010790
-24180.000000 -0.011495
-24120.000000 -0.015205
-24060.000000 -0.016920
-24000.000000 -0.016640
-23940.000000 -0.012365
-23880.000000 -0.007094
-23820.000000 -0.003827
-23760.000000 -0.001565
-23700.000000 -0.002308
-23640.000000 -0.006055
-23580.000000 -0.006806
-23520.000000 -0.007562
-23460.000000 -0.007322
-23400.000000 -0.005088
-23340.000000 -0.005857
-23280.000000 -0.003632
-23220.000000 -0.005412
-23160.000000 -0.005197
-23100.000000 -0.002987
-23040.000000 -0.002782
-22980.000000 -0.001583
-22920.000000 -0.002389
-22860.000000 -0.002201
-22800.000000 -0.001019
-22740.000000 0.002158
-22680.000000 0.006328
-22620.000000 0.007492
-22560.000000 0.008650
-22500.000000 0.006801
-22440.000000 0.005945
-22380.000000 0.003082
-22320.000000 0.002212
-22260.000000 0.003335
-22200.000000 0.000449
-22140.000000 0.000555
-22080.000000 -0.000348
-22020.000000 0.002740
-21960.000000 0.002819
-21900.000000 0.001889
-21840.000000 0.002949
-21780.000000 0.001998
-21720.000000 0.000036
-21660.000000 0.000064
-21600.000000 0.003080
-21540.000000 0.005084
-21480.000000 0.007075
-21420.000000 0.007054
-21360.000000 0.010019
-21300.000000 0.009970
-21240.000000 0.010906
-21180.000000 0.012827
-21120.000000 0.012733
-21060.000000 0.015623
-21000.000000 0.014496
-20940.000000 0.018353
-20880.000000 0.018193
-20820.000000 0.019015
-20760.000000 0.018819
-20700.000000 0.016605
-20640.000000 0.013373
-20580.000000 0.012122
-20520.000000 0.012853
-20460.000000 0.012565
-20400.000000 0.011259
-20340.000000 0.011934
-20280.000000 0.011591
-20220.000000 0.011228
-20160.000000 0.007847
-20100.000000 0.005448
-20040.000000 0.002030
-19980.000000 0.000593
-19920.000000 -0.002862
-19860.000000 -0.005336
-19800.000000 -0.005828
-19740.000000 -0.006339
-19680.000000 -0.005870
-19620.000000 -0.005419
-19560.000000 -0.003987
-19500.000000 -0.005574
-19440.000000 -0.006180
-19380.000000 -0.008807
-19320.000000 -0.012452
-19260.000000 -0.013118
-19200.000000 -0.011804
-19140.000000 -0.010510
-19080.000000 -0.010237
-19020.000000 -0.008985
-18960.000000 -0.010754
-18900.000000 -0.011544
-18840.000000 -0.013357
-18780.000000 -0.014192
-18720.000000 -0.014050
-18660.000000 -0.013931
-18600.000000 -0.013837
-18540.000000 -0.012766
-18480.000000 -0.010720
-18420.000000 -0.009698
-18360.000000 -0.005702
-18300.000000 -0.004731
-18240.000000 -0.004787
-18180.000000 -0.006868
-18120.000000 -0.008976
-18060.000000 -0.013110
-18000.000000 -0.012272
-17940.000000 -0.011461
-17880.000000 -0.012678
-17820.000000 -0.011923
-17760.000000 -0.012195
-17700.000000 -0.014497
-17640.000000 -0.013826
-17580.000000 -0.012185
-17520.000000 -0.010572
-17460.000000 -0.007988
-17400.000000 -0.007433
-17340.000000 -0.004907
-17280.000000 -0.002410
-17220.000000 0.000059
-17160.000000 0.003499
-17100.000000 0.004910
-17040.000000 0.006292
-16980.000000 0.006645
-16920.000000 0.007970
-16860.000000 0.007266
-16800.000000 0.006533
-16740.000000 0.006771
-16680.000000 0.005980
-16620.000000 0.006161
-16560.000000 0.007312
-16500.000000 0.008435
-16440.000000 0.013529
-16380.000000 0.014593
-16320.000000 0.013629
-16260.000000 0.012636
-16200.000000 0.010614
-16140.000000 0.008564
-16080.000000 0.010484
-16020.000000 0.010377
-15960.000000 0.012240
-15900.000000 0.012075
-15840.000000 0.011882
-15780.000000 0.009661
-15720.000000 0.006413
-15660.000000 0.002136
-15600.000000 -0.000168
-15540.000000 -0.002498
-15480.000000 -0.002856
-15420.000000 -0.002240
-15360.000000 -0.003651
-15300.000000 -0.006087
-15240.000000 -0.008549
-15180.000000 -0.009037
-15120.000000 -0.009550
-15060.000000 -0.009087
-15000.000000 -0.008649
-14940.000000 -0.008235
-14880.000000 -0.009846
-14820.000000 -0.008480
-14760.000000 -0.007137
-14700.000000 -0.003818
-14640.000000 -0.002521
-14580.000000 -0.002247
-14520.000000 -0.002995
-14460.000000 -0.001765
-14400.000000 -0.001558
-14340.000000 -0.000371
-14280.000000 -0.000207
-14220.000000 0.001936
-14160.000000 0.003059
-14100.000000 0.003160
-14040.000000 0.002240
-13980.000000 0.000299
-13920.000000 -0.001663
-13860.000000 -0.003645
-13800.000000 -0.004647
-13740.000000 -0.003671
-13680.000000 -0.001715
-13620.000000 0.001221
-13560.000000 0.004137
-13500.000000 0.004032
-13440.000000 0.005907
-13380.000000 0.005762
-13320.000000 0.005597
-13260.000000 0.006412
-13200.000000 0.006207
-13140.000000 0.004982
-13080.000000 0.003737
-13020.000000 0.003473
-12960.000000 0.003188
-12900.000000 -0.000116
-12840.000000 -0.001440
-12780.000000 -0.002784
-12720.000000 0.001851
-12660.000000 0.004467
-12600.000000 0.005062
-12540.000000 0.005638
-12480.000000 0.005193
-12420.000000 0.003727
-12360.000000 0.003241
-12300.000000 0.001735
-12240.000000 0.001208
-12180.000000 -0.001340
-12120.000000 -0.001909
-12060.000000 -0.001498
-12000.000000 -0.002109
-11940.000000 -0.001741
-11880.000000 -0.001394
-11820.000000 -0.003069
-11760.000000 -0.005766
-11700.000000 -0.007485
-11640.000000 -0.010227
-11580.000000 -0.011990
-11520.000000 -0.013776
-11460.000000 -0.014585
-11400.000000 -0.013417
-11340.000000 -0.013272
-11280.000000 -0.012151
-11220.000000 -0.009052
-11160.000000 -0.006977
-11100.000000 -0.001926
-11040.000000 -0.003898
-10980.000000 -0.003894
-10920.000000 -0.003914
-10860.000000 -0.003957
-10800.000000 -0.004024
-10740.000000 -0.004115
-10680.000000 -0.003229
-10620.000000 -0.002367
-10560.000000 -0.001528
-10500.000000 0.002288
-10440.000000 0.003081
-10380.000000 0.004852
-10320.000000 0.005601
-10260.000000 0.007328
-10200.000000 0.006034
-10140.000000 0.006719
-10080.000000 0.008383
-10020.000000 0.010027
-9960.000000 0.010651
-9900.000000 0.010256
-9840.000000 0.008842
-9780.000000 0.005409
-9720.000000 0.002958
-9660.000000 0.002489
-9600.000000 0.002002
-9540.000000 0.002498
-9480.000000 0.001976
-9420.000000 0.002438
-9360.000000 0.001883
-9300.000000 0.001313
-9240.000000 -0.000274
-9180.000000 0.000124
-9120.000000 -0.000493
-9060.000000 -0.003125
-9000.000000 -0.003772
-8940.000000 -0.003433
-8880.000000 -0.003109
-8820.000000 -0.002798
-8760.000000 -0.004502
-8700.000000 -0.005221
-8640.000000 -0.005953
-8580.000000 -0.007699
-8520.000000 -0.008460
-8460.000000 -0.004234
-8400.000000 -0.002023
-8340.000000 0.000175
-8280.000000 0.001358
-8220.000000 0.000528
-8160.000000 0.001684
-8100.000000 0.000826
-8040.000000 -0.001046
-7980.000000 -0.000931
-7920.000000 -0.001830
-7860.000000 -0.003742
-7800.000000 -0.003666
-7740.000000 -0.006603
-7680.000000 -0.004553
-7620.000000 -0.002514
-7560.000000 -0.001487
-7500.000000 -0.002471
-7440.000000 -0.002466
-7380.000000 -0.005472
-7320.000000 -0.005487
-7260.000000 -0.006512
-7200.000000 -0.005546
-7140.000000 -0.005589
-7080.000000 -0.005640
-7020.000000 -0.006700
-6960.000000 -0.007766
-6900.000000 -0.006840
-6840.000000 -0.004921
-6780.000000 -0.002008
-6720.000000 -0.003100
-6660.000000 -0.004198
-6600.000000 -0.004301
-6540.000000 -0.003408
-6480.000000 -0.002518
-6420.000000 -0.004632
-6360.000000 -0.004748
-6300.000000 -0.004865
-6240.000000 -0.003985
-6180.000000 0.001895
-6120.000000 0.003774
-6060.000000 0.004654
-6000.000000 0.006534
-5940.000000 0.006414
-5880.000000 0.006296
-5820.000000 0.006179
-5760.000000 0.008063
-5700.000000 0.008950
-5640.000000 0.009839
-5580.000000 0.009729
-5520.000000 0.007623
-5460.000000 0.011518
-5400.000000 0.010416
-5340.000000 0.009317
-5280.000000 0.010221
-5220.000000 0.011128
-5160.000000 0.011037
-5100.000000 0.011950
-5040.000000 0.012866
-4980.000000 0.011785
-4920.000000 0.007707
-4860.000000 0.006632
-4800.000000 0.005561
-4740.000000 0.004494
-4680.000000 0.003430
-4620.000000 0.000370
-4560.000000 0.001314
-4500.000000 0.002262
-4440.000000 0.002215
-4380.000000 0.002172
-4320.000000 0.001134
-4260.000000 -0.000899
-4200.000000 -0.003925
-4140.000000 -0.005945
-4080.000000 -0.007958
-4020.000000 -0.006963
-3960.000000 -0.008959
-3900.000000 -0.010947
-3840.000000 -0.012924
-3780.000000 -0.009891
-3720.000000 -0.005847
-3660.000000 -0.007791
-3600.000000 -0.005723
-3540.000000 -0.002642
-3480.000000 -0.013549
-3420.000000 -0.012441
-3360.000000 -0.006320
-3300.000000 -0.001185
-3240.000000 0.001965
-3180.000000 0.001129
-3120.000000 0.001309
-3060.000000 0.000504
-3000.000000 0.000714
-2940.000000 0.001940
-2880.000000 0.001181
-2820.000000 -0.001561
-2760.000000 0.004712
-2700.000000 0.005002
-2640.000000 0.003308
-2580.000000 0.002630
-2520.000000 -0.000030
-2460.000000 0.001325
-2400.000000 0.002698
-2340.000000 0.000087
-2280.000000 0.002493
-2220.000000 0.008916
-2160.000000 0.008356
-2100.000000 0.008813
-2040.000000 0.006286
-1980.000000 0.009777
-1920.000000 0.012284
-1860.000000 0.014808
-1800.000000 0.011349
-1740.000000 0.009906
-1680.000000 0.004479
-1620.000000 0.001070
-1560.000000 0.002676
-1500.000000 0.002299
-1440.000000 0.000937
-1380.000000 -0.000408
-1320.000000 -0.002737
-1260.000000 -0.010051
-1200.000000 -0.012335
-1140.000000 -0.004618
-1080.000000 -0.000885
-1020.000000 -0.001136
-960.000000 -0.001372
-900.000000 -0.001592
-840.000000 -0.000796
-780.000000 -0.000986
-720.000000 -0.003159
-660.000000 -0.004318
-600.000000 -0.004460
-540.000000 -0.003588
-480.000000 -0.001699
-420.000000 0.003204
-360.000000 0.001124
-300.000000 -0.001941
-240.000000 -0.001989
-180.000000 -0.005022
-120.000000 -0.004038
-60.000000 -0.004038
0.000000 -0.002021
60.000000 -0.001987
120.000000 -0.001937
180.000000 -0.004870
240.000000 -0.005785
300.000000 -0.001682
360.000000 0.000438
420.000000 0.000576
480.000000 0.004732
540.000000 0.004906
600.000000 0.006098
660.000000 0.008309
720.000000 0.009539
780.000000 0.008786
840.000000 0.008053
900.000000 0.008338
960.000000 0.010641
1020.000000 0.010963
1080.000000 0.012303
1140.000000 0.011661
1200.000000 0.011038
1260.000000 0.009434
1320.000000 0.007847
1380.000000 0.006278
1440.000000 0.003728
1500.000000 0.006195
1560.000000 0.003680
1620.000000 0.001182
1680.000000 -0.002298
1740.000000 -0.006760
1800.000000 -0.007205
1860.000000 -0.009633
1920.000000 -0.008043
1980.000000 -0.009436
2040.000000 -0.009812
2100.000000 -0.010169
2160.000000 -0.010510
2220.000000 -0.011833
2280.000000 -0.012138
2340.000000 -0.014425
2400.000000 -0.014694
2460.000000 -0.014946
2520.000000 -0.011180
2580.000000 -0.009395
2640.000000 -0.007593
2700.000000 -0.005773
2760.000000 -0.002934
2820.000000 -0.001078
2880.000000 -0.000202
2940.000000 0.003691
3000.000000 0.004604
3060.000000 0.006535
3120.000000 0.004486
3180.000000 0.003456
3240.000000 0.002446
3300.000000 0.001456
3360.000000 0.002486
3420.000000 0.004536
3480.000000 0.004607
3540.000000 0.003700
3600.000000 0.001814
3660.000000 0.000949
3720.000000 -0.000893
3780.000000 -0.003712
3840.000000 -0.005509
3900.000000 -0.005282
3960.000000 -0.005032
4020.000000 -0.006758
4080.000000 -0.006460
4140.000000 -0.006137
4200.000000 -0.003790
4260.000000 -0.003418
4320.000000 -0.000020
4380.000000 0.001402
4440.000000 0.002850
4500.000000 0.003324
4560.000000 0.005823
4620.000000 0.004348
4680.000000 0.001898
4740.000000 0.001474
4800.000000 0.004076
4860.000000 0.005704
4920.000000 0.002358
4980.000000 0.002038
5040.000000 -0.001257
5100.000000 0.001475
5160.000000 0.004233
5220.000000 0.006017
5280.000000 0.004827
5340.000000 0.001663
5400.000000 -0.001475
5460.000000 -0.002586
5520.000000 -0.004671
5580.000000 -0.004730
5640.000000 -0.004763
5700.000000 -0.007769
5760.000000 -0.004749
5820.000000 -0.004703
5880.000000 -0.005629
5940.000000 -0.006529
6000.000000 -0.005402
6060.000000 -0.004247
6120.000000 -0.003065
6180.000000 -0.003856
6240.000000 -0.004618
6360.000000 -0.003059
6420.000000 -0.002737
6480.000000 -0.000386
6540.000000 0.002994
6600.000000 0.004403
6660.000000 0.008842
6720.000000 0.010309
6780.000000 0.011807
6840.000000 0.011335
6900.000000 0.009893
6960.000000 0.010481
7020.000000 0.011100
7080.000000 0.010750
7140.000000 0.011430
7200.000000 0.012141
7260.000000 0.012884
7320.000000 0.014658
7380.000000 0.015463
7440.000000 0.017301
7500.000000 0.016169
7560.000000 0.014070
7620.000000 0.011003
7680.000000 0.011968
7740.000000 0.009965
7800.000000 0.008994
7860.000000 0.007055
7920.000000 0.006148
7980.000000 0.003273
8040.000000 0.003430
8100.000000 -0.000381
8160.000000 -0.003161
8220.000000 -0.006910
8280.000000 -0.007627
8340.000000 -0.008314
8400.000000 -0.005969
8460.000000 -0.005595
8520.000000 -0.006189
8580.000000 -0.007754
8640.000000 -0.008289
8700.000000 -0.008794
8760.000000 -0.007269
8820.000000 -0.003715
8880.000000 -0.004131
8940.000000 -0.003519
9000.000000 -0.005877
9060.000000 -0.004207
9120.000000 -0.002509
9180.000000 0.000218
9240.000000 0.002974
9300.000000 0.003757
9360.000000 0.006569
9420.000000 0.007409
9480.000000 0.007277
9540.000000 0.006173
9600.000000 0.003097
9660.000000 -0.004951
9720.000000 -0.006972
9780.000000 -0.005965
9840.000000 -0.004930
9900.000000 -0.002868
9960.000000 -0.003779
10020.000000 -0.003663
10080.000000 -0.003520
10140.000000 -0.000349
10200.000000 -0.000153
10260.000000 0.003071
10320.000000 0.003321
10380.000000 0.001596
10440.000000 0.002898
10500.000000 0.006225
10560.000000 0.004578
10620.000000 0.001955
10680.000000 0.002357
10740.000000 0.000783
10800.000000 -0.000767
10860.000000 -0.001293
10920.000000 0.001205
10980.000000 0.002725
11040.000000 0.004268
11100.000000 0.003833
11160.000000 0.004421
11220.000000 0.006031
11280.000000 0.005662
11340.000000 0.006314
11400.000000 0.003988
11460.000000 0.002682
11520.000000 0.000398
11580.000000 0.001134
11640.000000 -0.000110
11700.000000 -0.001334
11760.000000 -0.001537
11820.000000 -0.002721
11880.000000 -0.003885
11940.000000 -0.003030
12000.000000 -0.003156
12060.000000 -0.000262
12120.000000 -0.005350
12180.000000 -0.002418
12240.000000 -0.001468
12300.000000 -0.001500
12360.000000 0.000487
12420.000000 0.001491
12480.000000 0.000514
12540.000000 0.000555
12600.000000 -0.002387
12660.000000 -0.001311
12720.000000 -0.001217
12780.000000 -0.003106
12840.000000 -0.001977
12900.000000 -0.001831
12960.000000 -0.000668
13020.000000 0.000513
13080.000000 0.003711
13140.000000 0.001926
13200.000000 0.002157
13260.000000 0.003406
13320.000000 0.003672
13380.000000 0.004955
13440.000000 0.005254
13500.000000 0.002570
13560.000000 -0.000097
13620.000000 0.000253
13680.000000 -0.004381
13740.000000 -0.003998
13800.000000 -0.002598
13860.000000 -0.000204
13920.000000 0.002230
13980.000000 0.003680
14040.000000 0.003147
14100.000000 0.001631
14160.000000 -0.001868
14220.000000 -0.002351
14280.000000 -0.003817
14340.000000 -0.004266
14400.000000 -0.004699
14460.000000 -0.005116
14520.000000 -0.002515
14580.000000 0.000101
14640.000000 0.000734
14700.000000 0.000383
14760.000000 -0.000952
14820.000000 -0.000272
14880.000000 -0.000575
14940.000000 0.001136
15000.000000 0.001863
15060.000000 -0.000395
15120.000000 -0.000639
15180.000000 -0.003869
15240.000000 -0.004085
15300.000000 -0.004288
15360.000000 -0.004477
15420.000000 -0.004653
15480.000000 -0.003817
15540.000000 -0.002968
15600.000000 0.000892
15660.000000 0.003765
15720.000000 0.003649
15780.000000 0.005544
15840.000000 0.008450
15900.000000 0.005367
15960.000000 0.007294
16020.000000 0.005232
16080.000000 0.007179
16140.000000 0.006136
16200.000000 0.007101
16260.000000 0.005076
16320.000000 0.005058
16380.000000 0.004048
16440.000000 0.002045
16500.000000 0.001048
16560.000000 0.003058
16620.000000 0.004073
16680.000000 0.004093
16740.000000 0.002117
16800.000000 0.001146
16860.000000 0.000177
16920.000000 0.000212
16980.000000 0.001249
17040.000000 0.003287
17100.000000 0.005327
17160.000000 0.007368
17220.000000 0.008410
17280.000000 0.009451
17340.000000 0.012493
17400.000000 0.010535
17460.000000 0.009576
17520.000000 0.006616
17580.000000 0.003655
17640.000000 0.003692
17700.000000 0.002728
17760.000000 0.000761
17820.000000 -0.002208
17880.000000 -0.006179
17940.000000 -0.006154
18000.000000 -0.006132
18060.000000 -0.004114
18120.000000 -0.003100
18180.000000 -0.003090
18240.000000 -0.006085
18300.000000 -0.007085
18360.000000 -0.007091
18420.000000 -0.005103
18480.000000 -0.004121
18540.000000 -0.003146
18600.000000 -0.006178
18660.000000 -0.006218
18720.000000 -0.006266
18780.000000 -0.003324
18840.000000 -0.003391
18900.000000 -0.004467
18960.000000 -0.004555
19020.000000 -0.002653
19080.000000 0.000237
19140.000000 0.003116
19200.000000 0.006982
19260.000000 0.008835
19320.000000 0.008675
19380.000000 0.005501
19440.000000 0.005313
19500.000000 0.002110
19560.000000 -0.000108
19620.000000 -0.002341
19680.000000 -0.000590
19740.000000 0.001144
19800.000000 0.001862
19860.000000 0.004563
19920.000000 0.006246
19980.000000 0.002911
20040.000000 0.000558
20100.000000 -0.002815
20160.000000 -0.004206
20220.000000 -0.004617
20280.000000 -0.005048
20340.000000 -0.005499
20400.000000 -0.003971
20460.000000 -0.010464
20520.000000 -0.010979
20580.000000 -0.012516
20640.000000 -0.012075
20700.000000 -0.010656
20760.000000 -0.010260
20820.000000 -0.011888
20880.000000 -0.011539
20940.000000 -0.013214
21000.000000 -0.012914
21060.000000 -0.009638
21120.000000 -0.010387
21180.000000 -0.009162
21240.000000 -0.008962
21300.000000 -0.009787
21360.000000 -0.005639
21420.000000 -0.005518
21480.000000 -0.002423
21540.000000 -0.003355
21600.000000 -0.003314
21660.000000 -0.005300
21720.000000 -0.004314
21780.000000 -0.002355
21840.000000 0.000575
21900.000000 0.002479
21960.000000 0.003354
22020.000000 0.005201
22080.000000 0.005021
22140.000000 0.003813
22200.000000 0.003576
22260.000000 0.002312
22320.000000 0.001021
22380.000000 0.000701
22440.000000 0.001354
22500.000000 0.006980
22560.000000 0.009579
22620.000000 0.012150
22680.000000 0.013695
22740.000000 0.011213
22800.000000 0.008705
22860.000000 0.006171
22920.000000 0.003612
22980.000000 0.000027
23040.000000 -0.000582
23100.000000 -0.000216
23160.000000 -0.001874
23220.000000 0.000444
23280.000000 0.001739
23340.000000 0.001011
23400.000000 0.000260
23460.000000 -0.003514
23520.000000 -0.005309
23580.000000 -0.009126
23640.000000 -0.008965
23700.000000 -0.008824
23760.000000 -0.007705
23820.000000 -0.008606
23880.000000 -0.006528
23940.000000 -0.005469
24000.000000 -0.005432
24060.000000 -0.006414
24120.000000 -0.006416
24180.000000 -0.008438
24240.000000 -0.007480
24300.000000 -0.008543
24360.000000 -0.006625
24420.000000 -0.004728
24480.000000 -0.002851
24540.000000 -0.000995
24600.000000 0.000841
24660.000000 0.003655
24720.000000 0.004447
24780.000000 0.006218
24840.000000 0.006966
24900.000000 0.006692
24960.000000 0.009394
25020.000000 0.009073
25080.000000 0.009729
25140.000000 0.008361
25200.000000 0.003968
25260.000000 0.003551
25320.000000 0.004109
25380.000000 0.004643
25440.000000 0.004151
25500.000000 0.003634
25560.000000 0.004091
25620.000000 0.003523
25680.000000 0.001930
25740.000000 -0.000690
25800.000000 -0.000335
25860.000000 -0.000006
25920.000000 0.000297
25980.000000 0.001574
26040.000000 0.001825
26100.000000 0.001050
26160.000000 0.002249
26220.000000 0.003421
26280.000000 0.004567
26340.000000 0.005687
26400.000000 0.007780
26460.000000 0.007847
26520.000000 0.006887
26580.000000 0.005899
26640.000000 0.003885
26700.000000 0.001842
26760.000000 0.000772
26820.000000 -0.000326
26880.000000 0.001548
26940.000000 0.003393
27000.000000 0.004209
27060.000000 0.003997
27120.000000 0.001755
27180.000000 0.000483
27240.000000 -0.000818
27300.000000 -0.001149
27360.000000 -0.002510
27420.000000 -0.001901
27480.000000 -0.002322
27540.000000 -0.000773
27600.000000 0.000745
27660.000000 0.002232
27720.000000 0.000690
27780.000000 0.002117
27840.000000 0.001513
27900.000000 0.001879
27960.000000 0.000215
28020.000000 0.000520
28080.000000 -0.000205
28140.000000 0.000039
28200.000000 0.000253
28260.000000 0.000436
28320.000000 -0.001412
28380.000000 -0.006290
28440.000000 -0.010199
28500.000000 -0.012138
28560.000000 -0.015109
28620.000000 -0.016110
28680.000000 -0.017142
28740.000000 -0.018206
28800.000000 -0.016300
28860.000000 -0.016425
28920.000000 -0.014582
28980.000000 -0.015769
29040.000000 -0.014988
29100.000000 -0.017238
29160.000000 -0.018519
29220.000000 -0.019831
29280.000000 -0.017175
29340.000000 -0.017549
29400.000000 -0.015955
29460.000000 -0.015391
29520.000000 -0.013858
29580.000000 -0.012356
29640.000000 -0.012885
29700.000000 -0.012444
29760.000000 -0.009034
29820.000000 -0.006655
29880.000000 -0.005306
29940.000000 -0.003987
30000.000000 -0.003698
30060.000000 -0.003440
30120.000000 -0.003213
30180.000000 -0.003015
30240.000000 -0.002848
30300.000000 -0.001711
30360.000000 -0.000603
30420.000000 0.001474
30480.000000 0.003521
30540.000000 0.005477
30600.000000 0.007469
30660.000000 0.007433
30720.000000 0.008368
30780.000000 0.008276
30840.000000 0.007155
30900.000000 0.006008
30960.000000 0.006833
31020.000000 0.007631
31080.000000 0.007402
31140.000000 0.007147
31200.000000 0.007865
31260.000000 0.010557
31320.000000 0.010223
31380.000000 0.010864
31440.000000 0.011479
31500.000000 0.011069
31560.000000 0.009635
31620.000000 0.009177
31680.000000 0.006695
31740.000000 0.004189
31800.000000 0.001661
31860.000000 -0.002890
31920.000000 -0.003463
31980.000000 -0.004057
32040.000000 -0.003674
32100.000000 -0.005311
32160.000000 -0.005969
32220.000000 -0.006648
32280.000000 -0.006347
32340.000000 -0.006066
32400.000000 -0.005805
32460.000000 -0.004563
32520.000000 -0.005341
32580.000000 -0.005137
32640.000000 -0.003952
32700.000000 -0.002785
32760.000000 -0.003636
32820.000000 -0.002505
32880.000000 -0.002391
32940.000000 -0.002295
33000.000000 -0.000216
33060.000000 0.000847
33120.000000 0.003893
33180.000000 0.003923
33240.000000 0.003937
33300.000000 0.002935
33360.000000 0.001918
33420.000000 0.002886
33480.000000 0.003839
33540.000000 0.002777
33600.000000 0.003700
33660.000000 0.002610
33720.000000 0.001505
33780.000000 0.001387
33840.000000 0.000256
33900.000000 -0.000889
33960.000000 -0.001046
34020.000000 -0.001215
34080.000000 -0.002396
34140.000000 -0.002590
34200.000000 -0.002794
34260.000000 -0.003010
34320.000000 0.000763
34380.000000 0.001526
34440.000000 0.004277
34500.000000 0.004019
34560.000000 0.003750
34620.000000 0.004472
34680.000000 0.004183
34740.000000 0.005884
34800.000000 0.006576
34860.000000 0.006257
34920.000000 0.006929
34980.000000 0.008590
35040.000000 0.009242
35100.000000 0.007882
35160.000000 0.006513
35220.000000 0.004133
35280.000000 0.002742
35340.000000 0.001340
35400.000000 -0.000073
35460.000000 -0.001498
35520.000000 -0.002935
35580.000000 -0.004383
35640.000000 -0.005844
35700.000000 -0.006317
35760.000000 -0.006803
35820.000000 -0.008302
35880.000000 -0.008814
35940.000000 -0.007340
36000.000000 -0.007878
36060.000000 -0.007430
36120.000000 -0.004996
36180.000000 -0.003575
36240.000000 -0.003168
36300.000000 -0.001775
36360.000000 -0.001395
36420.000000 0.000971
36480.000000 0.001323
36540.000000 0.001661
36600.000000 0.003986
36660.000000 0.005296
36720.000000 0.007593
36780.000000 0.007875
36840.000000 0.006143
36900.000000 0.006398
36960.000000 0.005638
37020.000000 0.003864
37080.000000 0.002076
37140.000000 0.002275
37200.000000 0.003459
37260.000000 0.003629
37320.000000 0.002785
37380.000000 0.000928
37440.000000 -0.000944
37500.000000 -0.001829
37560.000000 -0.001728
37620.000000 -0.002641
37680.000000 -0.000567
37740.000000 -0.002507
37800.000000 -0.004460
37860.000000 -0.010426
37920.000000 -0.029406
37980.000000 -0.031398
38040.000000 -0.039403
38100.000000 -0.021422
38160.000000 -0.015453
38220.000000 0.001504
38280.000000 -0.009553
38340.000000 -0.003623
38400.000000 -0.006705
38460.000000 -0.011800
38520.000000 -0.008909
38580.000000 -0.006029
38640.000000 -0.000163
38760.000000 -0.002467
38820.000000 0.000363
38880.000000 0.005181
38940.000000 0.010988
39000.000000 0.016783
39060.000000 0.013568
39120.000000 0.008342
39180.000000 0.004106
39240.000000 0.002861
39300.000000 -0.002394
39360.000000 -0.009657
39420.000000 -0.014929
39480.000000 -0.016208
39540.000000 -0.003494
39600.000000 0.010214
39660.000000 0.010916
39720.000000 0.005613
39780.000000 0.000306
39840.000000 -0.004004
39900.000000 -0.009317
39960.000000 -0.005632
40020.000000 -0.003947
40080.000000 -0.004263
40140.000000 -0.007579
40200.000000 -0.013895
40260.000000 -0.013209
40320.000000 -0.014521
40380.000000 -0.011831
40440.000000 -0.012140
40500.000000 -0.013446
40560.000000 -0.017749
40620.000000 -0.014049
40680.000000 -0.012347
40740.000000 -0.008641
40800.000000 -0.007932
40860.000000 -0.005220
40920.000000 -0.003505
40980.000000 -0.002786
41040.000000 -0.001063
41100.000000 -0.000337
41160.000000 0.001394
41220.000000 0.002128
41280.000000 0.001867
41340.000000 0.000610
41400.000000 0.000358
41460.000000 0.001111
41520.000000 0.000868
41580.000000 -0.001369
41640.000000 -0.000601
41700.000000 0.002172
41760.000000 0.003950
41820.000000 0.004734
41880.000000 0.004524
41940.000000 0.003319
42000.000000 0.003120
42060.000000 0.001928
42120.000000 0.001742
42180.000000 0.000562
42240.000000 -0.000610
42300.000000 0.001225
42360.000000 0.006068
42420.000000 0.008919
42480.000000 0.009778
42540.000000 0.009646
42600.000000 0.009524
42660.000000 0.007412
42720.000000 0.007309
42780.000000 0.009218
42840.000000 0.008138
42900.000000 0.010069
42960.000000 0.009013
43020.000000 0.006970
43080.000000 0.005940
43140.000000 0.005923
43200.000000 0.006922
43260.000000 0.007935
43320.000000 0.008964
43380.000000 0.010009
43440.000000 0.010071
43500.000000 0.012151
43560.000000 0.012249
43620.000000 0.009366
43680.000000 0.006501
43740.000000 0.003657
43800.000000 0.001832
43860.000000 0.002028
43920.000000 0.001245
43980.000000 0.002483
44040.000000 0.003743
44100.000000 0.003024
44160.000000 0.002328
44220.000000 -0.000346
44280.000000 -0.003998
44340.000000 -0.005627
44400.000000 -0.006232
44460.000000 -0.004815
44520.000000 -0.006374
44580.000000 -0.002910
44640.000000 -0.001423
44700.000000 -0.004912
44760.000000 -0.007378
44820.000000 -0.011820
44880.000000 -0.010238
44940.000000 -0.010633
45000.000000 -0.011005
45060.000000 -0.014353
45120.000000 -0.015677
45180.000000 -0.015978
45240.000000 -0.014256
45300.000000 -0.014510
45360.000000 -0.016740
45420.000000 -0.013947
45480.000000 -0.010130
45540.000000 -0.008288
45600.000000 -0.007423
45660.000000 -0.003533
45720.000000 -0.001618
45780.000000 0.000320
45840.000000 0.001283
45900.000000 0.004270
45960.000000 0.006282
46020.000000 0.007317
46080.000000 0.010375
46140.000000 0.008458
46200.000000 0.008564
46260.000000 0.008672
46320.000000 0.005827
46380.000000 0.005004
46440.000000 0.004204
46500.000000 0.004426
46560.000000 0.006670
46620.000000 0.004936
46680.000000 0.005224
46740.000000 0.005533
46800.000000 0.004863
46860.000000 0.006214
46920.000000 0.007586
46980.000000 0.008978
47040.000000 0.010391
47100.000000 0.010824
47160.000000 0.015277
47220.000000 0.013749
47280.000000 0.016240
47340.000000 0.016751
47400.000000 0.014281
47460.000000 0.014830
47520.000000 0.009397
47580.000000 0.007983
47640.000000 0.006588
47700.000000 0.007211
47760.000000 0.003853
47820.000000 0.003514
47880.000000 0.005193
47940.000000 0.003890
48000.000000 0.001606
48060.000000 -0.002660
48120.000000 -0.005908
48180.000000 -0.007136
48240.000000 -0.009347
48300.000000 -0.010539
48360.000000 -0.011713
48420.000000 -0.010869
48480.000000 -0.011007
48540.000000 -0.013126
48600.000000 -0.015229
48660.000000 -0.015313
48720.000000 -0.014379
48780.000000 -0.012429
48840.000000 -0.011460
48900.000000 -0.008474
48960.000000 -0.007471
49020.000000 -0.006450
49080.000000 -0.006412
49140.000000 -0.004357
49200.000000 -0.003284
49260.000000 -0.001193
49320.000000 0.000915
49380.000000 0.003041
49440.000000 0.002185
49500.000000 0.004346
49560.000000 0.006526
49620.000000 0.006723
49680.000000 0.006939
49740.000000 0.007174
49800.000000 0.007426
49860.000000 0.007698
49920.000000 0.003988
49980.000000 0.003297
50040.000000 0.000624
50100.000000 -0.000029
50160.000000 -0.000664
50220.000000 -0.000279
50280.000000 0.000125
50340.000000 -0.000453
50400.000000 -0.002010
50460.000000 -0.003548
50520.000000 -0.007067
50580.000000 -0.008566
50640.000000 -0.010045
50700.000000 -0.009504
50760.000000 -0.007943
50820.000000 -0.007362
50880.000000 -0.004761
50940.000000 -0.005139
51000.000000 -0.005497
51060.000000 -0.005835
51120.000000 -0.005152
51180.000000 -0.005448
51240.000000 -0.006723
51300.000000 -0.006978
51360.000000 -0.005211
51420.000000 -0.004423
51480.000000 -0.001613
51540.000000 0.000218
51600.000000 0.000070
51660.000000 0.001944
51720.000000 0.001841
51780.000000 0.002759
51840.000000 0.002699
51900.000000 0.001662
51960.000000 0.000647
52020.000000 -0.000345
52080.000000 0.000686
52140.000000 0.000740
52200.000000 0.001817
52260.000000 0.001917
52320.000000 0.002041
52380.000000 0.001189
52440.000000 0.000361
52500.000000 -0.000444
52560.000000 -0.001223
52620.000000 -0.002978
52680.000000 -0.004707
52740.000000 -0.005411
52800.000000 -0.004090
52860.000000 -0.002742
52920.000000 -0.001369
52980.000000 0.000031
53040.000000 0.000457
53100.000000 0.000910
53160.000000 0.002390
53220.000000 0.001895
53280.000000 0.001428
53340.000000 0.000987
53400.000000 0.003572
53460.000000 0.004183
53520.000000 0.005821
53580.000000 0.006485
53640.000000 0.008175
53700.000000 0.008891
53760.000000 0.009632
53820.000000 0.010399
53880.000000 0.012192
53940.000000 0.014011
54000.000000 0.013855
54060.000000 0.013724
54120.000000 0.010619
54180.000000 0.008539
54240.000000 0.007485
54300.000000 0.005457
54360.000000 0.003454
54420.000000 0.004476
54480.000000 0.004524
54540.000000 0.004597
54600.000000 0.006695
54660.000000 0.007818
54720.000000 0.007967
54780.000000 0.007140
54840.000000 0.007338
54900.000000 0.006560
54960.000000 0.006837
55020.000000 0.007136
55080.000000 0.006455
55140.000000 0.006793
55200.000000 0.007150
55260.000000 0.008524
55320.000000 0.008914
55380.000000 0.010321
55440.000000 0.008744
55500.000000 0.005182
55560.000000 -0.002364
55620.000000 -0.007895
55680.000000 -0.013410
55740.000000 -0.007910
55800.000000 -0.005395
55860.000000 0.002136
55920.000000 -0.000317
55980.000000 -0.001755
56040.000000 -0.003176
56100.000000 -0.006582
56160.000000 -0.008972
56220.000000 -0.008346
56280.000000 -0.009703
56340.000000 -0.012044
56400.000000 -0.015368
56460.000000 -0.016676
56520.000000 -0.018967
56580.000000 -0.018242
56640.000000 -0.016500
56700.000000 -0.016741
56760.000000 -0.017964
56820.000000 -0.017172
56880.000000 -0.016362
56940.000000 -0.014534
57000.000000 -0.014690
57060.000000 -0.013829
57120.000000 -0.014951
57180.000000 -0.015055
57240.000000 -0.014142
57300.000000 -0.011212
57360.000000 -0.009265
57420.000000 -0.005301
57480.000000 -0.003319
57540.000000 -0.000320
57600.000000 0.000696
57660.000000 0.001730
57720.000000 0.001781
57780.000000 -0.001151
57840.000000 -0.002066
57900.000000 -0.003963
57960.000000 -0.004843
58020.000000 -0.006706
58080.000000 -0.006552
58140.000000 -0.006380
58200.000000 -0.004191
58260.000000 -0.004985
58320.000000 -0.004761
58380.000000 -0.004521
58440.000000 -0.004263
58500.000000 -0.004988
58560.000000 -0.005696
58620.000000 -0.004386
58680.000000 -0.003060
58740.000000 -0.002716
58800.000000 -0.002356
58860.000000 -0.002978
58920.000000 -0.004583
58980.000000 -0.004171
59040.000000 -0.003742
59100.000000 -0.003296
59160.000000 -0.002833
59220.000000 -0.001353
59280.000000 0.000144
59340.000000 0.000658
59400.000000 0.001189
59460.000000 -0.001264
59520.000000 -0.000699
59580.000000 -0.000118
59640.000000 0.000480
59700.000000 0.001095
59760.000000 0.001727
59820.000000 0.003375
59880.000000 0.005041
59940.000000 0.004722
60000.000000 0.002421
60060.000000 0.003136
60120.000000 -0.001132
60180.000000 -0.003383
60240.000000 -0.004618
60300.000000 -0.004837
60360.000000 -0.006038
60420.000000 -0.007224
60480.000000 -0.007393
60540.000000 -0.008545
60600.000000 -0.009681
60660.000000 -0.010800
60720.000000 -0.009903
60780.000000 -0.009990
60840.000000 -0.011060
60900.000000 -0.010114
60960.000000 -0.011152
61020.000000 -0.010173
61080.000000 -0.008178
61140.000000 -0.005167
61200.000000 -0.002140
61260.000000 -0.000097
61320.000000 0.000963
61380.000000 0.003038
61440.000000 0.003130
61500.000000 0.005237
61560.000000 0.005361
61620.000000 0.007501
61680.000000 0.008656
61740.000000 0.011827
61800.000000 0.013015
61860.000000 0.012218
61920.000000 0.011437
61980.000000 0.012671
62040.000000 0.013922
62100.000000 0.017188
62160.000000 0.019470
62220.000000 0.020767
62280.000000 0.023080
62340.000000 0.024409
62400.000000 0.023754
