# Supplementary material for: Probabilistic tsunami forecasting for early warning
Source: Nat Commun. 2021 Sep 28;12:5677. doi: 10.1038/s41467-021-25815-w (PMC8479076; doi:10.1038/s41467-021-25815-w)
Supplement: Supplementary file 6 — Supplementary Dataset 3. Sea-level records. [file 41467_2021_25815_MOESM6_ESM.zip › sea_level_records/2016-10-30_Norcia/VI12.rad.rmn.txt]

-196800.000000 -0.002903
-196740.000000 0.025370
-196680.000000 0.020651
-196620.000000 0.018940
-196560.000000 0.012238
-196500.000000 0.015544
-196440.000000 -0.004141
-196380.000000 -0.005818
-196320.000000 0.005513
-196260.000000 -0.000147
-196200.000000 0.014202
-196140.000000 0.011559
-196080.000000 0.013924
-196020.000000 -0.001702
-195960.000000 -0.008320
-195840.000000 -0.015529
-195780.000000 -0.016121
-195720.000000 -0.026704
-195660.000000 -0.026279
-195600.000000 -0.009845
-195540.000000 -0.005402
-195480.000000 -0.008951
-195420.000000 0.007509
-195360.000000 0.011978
-195300.000000 0.019455
-195240.000000 0.010941
-195180.000000 0.009436
-195120.000000 -0.011061
-195060.000000 -0.026548
-195000.000000 -0.039027
-194940.000000 -0.032498
-194880.000000 -0.042959
-194820.000000 -0.021412
-194760.000000 0.004144
-194640.000000 0.024282
-194580.000000 0.024865
-194520.000000 0.047456
-194460.000000 0.051056
-194400.000000 0.035665
-194340.000000 0.016282
-194280.000000 -0.007091
-194220.000000 -0.025456
-194160.000000 -0.041812
-194100.000000 -0.023159
-194040.000000 -0.017497
-193980.000000 -0.002826
-193920.000000 0.013854
-193860.000000 0.015542
-193800.000000 0.018240
-193740.000000 0.010946
-193680.000000 0.000661
-193620.000000 -0.011615
-193500.000000 -0.015139
-193440.000000 -0.029388
-193380.000000 -0.039629
-193320.000000 -0.029860
-193260.000000 -0.001082
-193200.000000 0.013705
-193140.000000 0.035500
-193080.000000 0.051305
-193020.000000 0.058118
-192960.000000 0.046941
-192900.000000 0.023772
-192840.000000 -0.007387
-192780.000000 -0.029538
-192720.000000 -0.032680
-192660.000000 -0.042813
-192600.000000 -0.028936
-192540.000000 -0.032051
-192480.000000 -0.005157
-192420.000000 -0.009254
-192300.000000 0.013579
-192240.000000 0.011508
-192180.000000 0.006447
-192120.000000 0.001395
-192060.000000 -0.001649
-192000.000000 -0.019683
-191940.000000 -0.021709
-191880.000000 -0.017726
-191820.000000 -0.024734
-191760.000000 -0.023733
-191700.000000 0.000277
-191640.000000 -0.008705
-191580.000000 0.012323
-191520.000000 0.011359
-191460.000000 0.008403
-191400.000000 -0.005543
-191340.000000 -0.015481
-191280.000000 -0.017411
-191160.000000 -0.023243
-191100.000000 -0.016147
-191040.000000 -0.007042
-190980.000000 0.005072
-190920.000000 0.014193
-190860.000000 0.036324
-190800.000000 0.037462
-190740.000000 0.044609
-190680.000000 0.027764
-190620.000000 0.015927
-190560.000000 0.010098
-190500.000000 -0.004723
-190440.000000 -0.009535
-190380.000000 -0.001340
-190320.000000 0.008863
-190260.000000 0.023075
-190200.000000 0.032294
-190140.000000 0.042520
-190080.000000 0.025755
-189960.000000 0.032247
-189900.000000 0.009505
-189840.000000 -0.006229
-189780.000000 -0.010956
-189720.000000 -0.012675
-189660.000000 -0.003386
-189600.000000 0.003911
-189540.000000 0.017216
-189480.000000 0.014529
-189420.000000 0.026852
-189360.000000 0.016183
-189300.000000 0.013524
-189240.000000 0.004874
-189180.000000 -0.029764
-189120.000000 -0.028391
-189060.000000 -0.052005
-189000.000000 -0.062607
-188940.000000 -0.054195
-188820.000000 -0.035263
-188760.000000 -0.020774
-188700.000000 -0.006271
-188640.000000 0.014248
-188580.000000 0.016781
-188520.000000 0.010328
-188460.000000 0.006890
-188400.000000 -0.019533
-188340.000000 -0.033943
-188280.000000 -0.042340
-188220.000000 -0.040722
-188160.000000 -0.046092
-188100.000000 -0.012448
-188040.000000 0.013209
-187980.000000 0.031878
-187920.000000 0.031561
-187860.000000 0.038256
-187800.000000 0.044964
-187740.000000 0.023684
-187620.000000 0.009160
-187560.000000 -0.009085
-187500.000000 0.000682
-187440.000000 -0.024539
-187380.000000 -0.034749
-187320.000000 -0.018948
-187260.000000 -0.009137
-187200.000000 0.009686
-187140.000000 0.028519
-187080.000000 0.032363
-187020.000000 0.022217
-186960.000000 0.008082
-186900.000000 -0.018043
-186840.000000 -0.033159
-186780.000000 -0.042266
-186720.000000 -0.041363
-186660.000000 -0.032452
-186600.000000 -0.035533
-186540.000000 0.000394
-186420.000000 0.010271
-186360.000000 0.025221
-186300.000000 0.028177
-186240.000000 0.027140
-186180.000000 0.033110
-186120.000000 0.016087
-186060.000000 0.001069
-186000.000000 -0.009942
-185940.000000 -0.012948
-185880.000000 -0.024950
-185820.000000 -0.039946
-185760.000000 -0.008937
-185700.000000 -0.019923
-185640.000000 -0.002905
-185580.000000 0.022119
-185520.000000 0.020147
-185460.000000 0.017180
-185400.000000 0.024217
-185340.000000 0.028260
-185220.000000 0.006358
-185160.000000 0.022414
-185100.000000 0.016473
-185040.000000 0.019537
-184980.000000 0.016603
-184920.000000 0.020674
-184860.000000 0.019748
-184800.000000 0.016826
-184740.000000 0.016908
-184680.000000 -0.013006
-184620.000000 -0.016916
-184560.000000 -0.033822
-184500.000000 -0.021724
-184440.000000 -0.046622
-184380.000000 -0.015516
-184320.000000 -0.011406
-184260.000000 0.009708
-184200.000000 0.021825
-184080.000000 0.028070
-184020.000000 0.015198
-183960.000000 0.000329
-183900.000000 -0.007536
-183840.000000 -0.019397
-183780.000000 -0.037255
-183720.000000 -0.020108
-183660.000000 -0.024958
-183600.000000 -0.011804
-183540.000000 -0.004646
-183480.000000 0.010516
-183420.000000 0.004682
-183360.000000 -0.002148
-183300.000000 -0.004973
-183240.000000 -0.024795
-183180.000000 -0.026613
-183120.000000 -0.015427
-183000.000000 -0.033043
-182940.000000 -0.003845
-182880.000000 -0.017644
-182820.000000 0.007560
-182760.000000 0.006768
-182700.000000 0.009979
-182640.000000 0.014193
-182580.000000 0.003410
-182520.000000 -0.010370
-182460.000000 -0.013148
-182400.000000 0.005077
-182340.000000 -0.031697
-182280.000000 -0.013469
-182220.000000 -0.005239
-182160.000000 -0.002008
-182100.000000 -0.010776
-182040.000000 0.010457
-181980.000000 0.017690
-181860.000000 0.006160
-181800.000000 0.018395
-181740.000000 0.019630
-181680.000000 0.005865
-181620.000000 0.002099
-181560.000000 0.023332
-181500.000000 0.003564
-181440.000000 0.015795
-181380.000000 0.037025
-181320.000000 0.032253
-181260.000000 0.024481
-181200.000000 0.034707
-181140.000000 0.028932
-181080.000000 -0.007844
-181020.000000 0.007379
-180960.000000 -0.006400
-180900.000000 -0.019180
-180840.000000 -0.019963
-180720.000000 -0.008532
-180660.000000 -0.021319
-180600.000000 -0.001107
-180540.000000 -0.001898
-180480.000000 -0.000689
-180420.000000 0.000518
-180360.000000 0.005724
-180300.000000 -0.010071
-180240.000000 -0.005868
-180180.000000 0.000333
-180120.000000 -0.024468
-180060.000000 -0.007271
-180000.000000 -0.006076
-179940.000000 -0.019884
-179880.000000 0.001306
-179820.000000 0.021492
-179760.000000 0.012676
-179700.000000 0.003858
-179640.000000 0.026037
-179520.000000 0.006387
-179460.000000 0.003559
-179400.000000 0.018728
-179340.000000 -0.022106
-179280.000000 -0.015942
-179220.000000 -0.008780
-179160.000000 -0.023621
-179100.000000 -0.020464
-179040.000000 0.005690
-178980.000000 -0.002157
-178920.000000 0.008994
-178860.000000 0.014143
-178800.000000 0.005291
-178740.000000 0.018438
-178680.000000 0.001583
-178620.000000 0.004727
-178560.000000 -0.014130
-178440.000000 -0.014851
-178380.000000 -0.023714
-178320.000000 -0.029579
-178260.000000 -0.028446
-178200.000000 -0.010315
-178140.000000 -0.007186
-178080.000000 0.001942
-178020.000000 0.020068
-177960.000000 0.027192
-177900.000000 0.015315
-177840.000000 0.007435
-177780.000000 0.011553
-177720.000000 0.010669
-177660.000000 0.009782
-177600.000000 0.018892
-177540.000000 -0.003002
-177480.000000 -0.007899
-177420.000000 0.012200
-177300.000000 -0.015615
-177240.000000 -0.001530
-177180.000000 0.003550
-177120.000000 0.021624
-177060.000000 0.007691
-177000.000000 0.016752
-176940.000000 0.024805
-176880.000000 -0.003149
-176820.000000 0.002889
-176760.000000 -0.000081
-176700.000000 -0.013058
-176640.000000 -0.021044
-176580.000000 -0.003038
-176520.000000 -0.017040
-176460.000000 -0.009051
-176400.000000 -0.012070
-176340.000000 -0.016099
-176280.000000 -0.016136
-176160.000000 -0.003240
-176100.000000 -0.015308
-176040.000000 0.008615
-175980.000000 0.001526
-175920.000000 0.012427
-175860.000000 0.005317
-175800.000000 0.014196
-175740.000000 -0.014937
-175680.000000 -0.020080
-175620.000000 -0.027235
-175560.000000 -0.038401
-175500.000000 -0.011579
-175440.000000 0.009231
-175380.000000 0.020029
-175320.000000 0.042816
-175260.000000 0.056591
-175200.000000 0.043354
-175140.000000 0.045107
-175020.000000 0.027579
-174960.000000 0.002298
-174900.000000 -0.016993
-174840.000000 -0.018294
-174780.000000 -0.031606
-174720.000000 -0.020929
-174660.000000 -0.018261
-174600.000000 0.016396
-174540.000000 0.030043
-174480.000000 0.049681
-174420.000000 0.061308
-174360.000000 0.048926
-174300.000000 0.036534
-174240.000000 0.011132
-174180.000000 -0.019279
-174120.000000 -0.035700
-174060.000000 -0.040131
-174000.000000 -0.036573
-173940.000000 -0.039024
-173820.000000 -0.013958
-173760.000000 0.007558
-173700.000000 0.017064
-173640.000000 0.027558
-173580.000000 0.014040
-173520.000000 0.007510
-173460.000000 -0.010032
-173400.000000 -0.027587
-173340.000000 -0.028155
-173280.000000 -0.029735
-173220.000000 -0.027329
-173160.000000 -0.009935
-173100.000000 -0.007554
-173040.000000 -0.003186
-172980.000000 0.019169
-172920.000000 0.019512
-172860.000000 0.017843
-172800.000000 0.020161
-172740.000000 -0.006532
-172620.000000 -0.007954
-172560.000000 -0.029682
-172500.000000 -0.035421
-172440.000000 -0.033171
-172380.000000 -0.017932
-172320.000000 -0.001703
-172260.000000 0.022515
-172200.000000 0.037723
-172140.000000 0.047920
-172080.000000 0.058107
-172020.000000 0.038284
-171960.000000 0.005450
-171900.000000 -0.004395
-171840.000000 -0.037251
-171780.000000 -0.059118
-171720.000000 -0.040997
-171660.000000 -0.027886
-171600.000000 -0.019787
-171540.000000 0.021300
-171420.000000 0.031442
-171360.000000 0.041496
-171300.000000 0.042538
-171240.000000 0.027570
-171180.000000 0.006590
-171120.000000 -0.005400
-171060.000000 -0.039401
-171000.000000 -0.049413
-170940.000000 -0.053435
-170880.000000 -0.040468
-170820.000000 -0.019510
-170760.000000 -0.003562
-170700.000000 0.025378
-170640.000000 0.039309
-170580.000000 0.048232
-170520.000000 0.049147
-170460.000000 0.042056
-170400.000000 0.008957
-170280.000000 -0.004256
-170220.000000 -0.027371
-170160.000000 -0.045491
-170100.000000 -0.038616
-170040.000000 -0.026746
-169980.000000 -0.006880
-169920.000000 0.001980
-169860.000000 0.033835
-169800.000000 0.036685
-169740.000000 0.029530
-169680.000000 0.020370
-169620.000000 0.010205
-169560.000000 -0.010965
-169500.000000 -0.023141
-169440.000000 -0.035322
-169380.000000 -0.029508
-169320.000000 -0.016700
-169260.000000 0.003103
-169140.000000 0.001689
-169080.000000 0.024473
-169020.000000 0.013249
-168960.000000 0.012019
-168900.000000 0.026782
-168840.000000 0.015538
-168780.000000 0.007287
-168720.000000 0.023030
-168660.000000 -0.002234
-168600.000000 -0.009505
-168540.000000 -0.005783
-168480.000000 -0.013067
-168420.000000 -0.018358
-168360.000000 0.004345
-168300.000000 0.001040
-168240.000000 0.004729
-168180.000000 0.003412
-168120.000000 -0.007912
-168060.000000 -0.012242
-167940.000000 -0.018920
-167880.000000 -0.013268
-167820.000000 -0.018622
-167760.000000 -0.010982
-167700.000000 0.005653
-167640.000000 0.005282
-167580.000000 0.011905
-167520.000000 0.018523
-167460.000000 0.024135
-167400.000000 0.023740
-167340.000000 0.016340
-167280.000000 0.006933
-167220.000000 0.005521
-167160.000000 -0.003899
-167100.000000 -0.009325
-167040.000000 0.004243
-166980.000000 -0.001195
-166920.000000 0.001360
-166800.000000 0.001451
-166740.000000 -0.006013
-166680.000000 -0.014484
-166620.000000 -0.005962
-166560.000000 -0.009446
-166500.000000 0.003062
-166440.000000 0.007562
-166380.000000 0.012055
-166320.000000 0.001540
-166260.000000 0.003016
-166200.000000 -0.003515
-166140.000000 -0.003054
-166080.000000 -0.010602
-166020.000000 -0.016157
-165960.000000 -0.019721
-165900.000000 -0.013293
-165840.000000 -0.012873
-165720.000000 -0.008057
-165660.000000 -0.002661
-165600.000000 0.011726
-165540.000000 0.010104
-165480.000000 -0.005526
-165420.000000 0.009836
-165360.000000 0.016190
-165300.000000 0.005535
-165240.000000 0.014873
-165180.000000 0.009202
-165120.000000 0.000525
-165060.000000 0.005839
-165000.000000 0.010147
-164940.000000 -0.000553
-164880.000000 0.013740
-164820.000000 0.020025
-164760.000000 0.006304
-164700.000000 0.023575
-164580.000000 -0.001902
-164520.000000 -0.011652
-164460.000000 -0.013407
-164400.000000 -0.021170
-164340.000000 -0.039939
-164280.000000 -0.012714
-164220.000000 -0.029496
-164160.000000 -0.015284
-164100.000000 -0.015079
-164040.000000 -0.005881
-163980.000000 -0.003689
-163920.000000 0.003496
-163860.000000 -0.009325
-163800.000000 -0.007153
-163740.000000 -0.018987
-163680.000000 -0.023828
-163620.000000 -0.026675
-163560.000000 -0.028529
-163440.000000 -0.033257
-163380.000000 -0.012131
-163320.000000 0.000987
-163260.000000 0.011099
-163200.000000 0.030203
-163140.000000 0.036301
-163080.000000 0.023392
-163020.000000 0.017476
-162960.000000 0.023554
-162900.000000 -0.002376
-162840.000000 0.013689
-162780.000000 0.011746
-162720.000000 0.026798
-162660.000000 0.011843
-162600.000000 0.021883
-162540.000000 0.027916
-162480.000000 0.006944
-162420.000000 0.007967
-162300.000000 -0.007004
-162240.000000 -0.004997
-162180.000000 -0.012994
-162120.000000 -0.009996
-162060.000000 -0.008003
-162000.000000 0.002985
-161940.000000 0.012969
-161880.000000 0.012948
-161820.000000 0.012922
-161760.000000 0.006892
-161700.000000 -0.015143
-161640.000000 -0.017183
-161580.000000 -0.027226
-161520.000000 -0.025274
-161460.000000 -0.030325
-161400.000000 -0.016379
-161340.000000 -0.009436
-161280.000000 0.005503
-161220.000000 0.020441
-161100.000000 0.018310
-161040.000000 0.005241
-160980.000000 0.001171
-160920.000000 -0.013900
-160860.000000 -0.033972
-160800.000000 -0.046045
-160740.000000 -0.035117
-160680.000000 -0.027190
-160620.000000 -0.000261
-160560.000000 0.008668
-160500.000000 0.034600
-160440.000000 0.025534
-160380.000000 0.024471
-160320.000000 0.018412
-160260.000000 0.014356
-160200.000000 0.003303
-160140.000000 0.000256
-160080.000000 -0.006788
-160020.000000 0.001174
-159900.000000 -0.014888
-159840.000000 0.001089
-159780.000000 0.006071
-159720.000000 -0.006941
-159660.000000 0.006051
-159600.000000 0.009048
-159540.000000 0.000051
-159480.000000 -0.002942
-159420.000000 0.005069
-159360.000000 -0.000914
-159300.000000 0.001107
-159240.000000 0.020132
-159180.000000 0.004161
-159120.000000 0.017194
-159060.000000 0.005230
-159000.000000 0.001271
-158940.000000 -0.004685
-158880.000000 -0.015638
-158820.000000 -0.015587
-158700.000000 -0.012476
-158640.000000 -0.030415
-158580.000000 -0.021352
-158520.000000 0.001715
-158460.000000 -0.010217
-158400.000000 -0.003145
-158340.000000 0.012928
-158280.000000 0.021003
-158220.000000 0.013080
-158160.000000 0.031158
-158100.000000 0.015238
-158040.000000 0.008319
-157980.000000 -0.018598
-157920.000000 -0.017515
-157860.000000 -0.034430
-157800.000000 -0.023345
-157740.000000 -0.015259
-157620.000000 0.009915
-157560.000000 0.025002
-157500.000000 0.042089
-157440.000000 0.040176
-157380.000000 0.048262
-157320.000000 0.040347
-157260.000000 0.020431
-157200.000000 -0.004485
-157140.000000 -0.000403
-157080.000000 -0.003322
-157020.000000 -0.027243
-156960.000000 -0.013165
-156900.000000 -0.009087
-156840.000000 0.000989
-156780.000000 0.014064
-156720.000000 0.026139
-156660.000000 0.032213
-156600.000000 0.045288
-156540.000000 0.026363
-156420.000000 -0.013483
-156360.000000 -0.014403
-156300.000000 -0.031321
-156240.000000 -0.047237
-156180.000000 -0.037150
-156120.000000 -0.008059
-156060.000000 0.009036
-156000.000000 0.009134
-155940.000000 0.041237
-155880.000000 0.034345
-155820.000000 0.006459
-155760.000000 -0.005422
-155700.000000 -0.018296
-155640.000000 -0.031164
-155580.000000 -0.055025
-155520.000000 -0.055879
-155460.000000 -0.047725
-155340.000000 -0.061394
-155280.000000 -0.035217
-155220.000000 -0.002032
-155160.000000 0.005161
-155100.000000 0.030362
-155040.000000 0.049572
-154980.000000 0.048791
-154920.000000 0.044018
-154860.000000 0.043254
-154800.000000 0.017500
-154740.000000 -0.022245
-154680.000000 -0.027980
-154620.000000 -0.020706
-154560.000000 -0.033422
-154500.000000 -0.038128
-154440.000000 -0.015824
-154380.000000 -0.015510
-154320.000000 -0.010185
-154260.000000 -0.015850
-154140.000000 -0.019145
-154080.000000 -0.041776
-154020.000000 -0.032395
-153960.000000 -0.048003
-153900.000000 -0.028599
-153840.000000 -0.020184
-153780.000000 -0.006758
-153720.000000 0.006681
-153660.000000 0.013130
-153600.000000 0.023591
-153540.000000 0.030063
-153480.000000 0.005546
-153420.000000 -0.011960
-153360.000000 -0.006455
-153300.000000 -0.012939
-153240.000000 -0.006412
-153180.000000 -0.010875
-153120.000000 0.011673
-153000.000000 0.016799
-152940.000000 0.030377
-152880.000000 0.023965
-152820.000000 0.034563
-152760.000000 0.035170
-152700.000000 0.039786
-152640.000000 0.020411
-152580.000000 0.031044
-152520.000000 0.005685
-152460.000000 0.021334
-152400.000000 -0.004009
-152340.000000 -0.000344
-152280.000000 0.012327
-152220.000000 0.011006
-152160.000000 0.007692
-152100.000000 -0.003615
-152040.000000 0.018086
-151980.000000 0.012794
-151920.000000 0.024509
-151800.000000 0.022963
-151740.000000 0.026702
-151680.000000 0.009449
-151620.000000 0.002205
-151560.000000 -0.005030
-151500.000000 -0.010227
-151440.000000 -0.008444
-151380.000000 -0.001651
-151320.000000 -0.007849
-151260.000000 0.001963
-151200.000000 0.022785
-151140.000000 0.021616
-151080.000000 0.013457
-151020.000000 0.023309
-150960.000000 0.009172
-150900.000000 -0.010955
-150840.000000 -0.013070
-150780.000000 -0.006206
-150660.000000 -0.040377
-150600.000000 -0.018445
-150540.000000 -0.024501
-150480.000000 -0.017518
-150420.000000 -0.033551
-150360.000000 -0.009571
-150300.000000 0.001420
-150240.000000 -0.010575
-150180.000000 0.014441
-150120.000000 0.009470
-150060.000000 0.013512
-150000.000000 0.001566
-149940.000000 0.010633
-149880.000000 -0.019288
-149820.000000 -0.013197
-149760.000000 -0.008093
-149700.000000 -0.017976
-149640.000000 -0.005845
-149580.000000 -0.002702
-149460.000000 -0.008383
-149400.000000 -0.004221
-149340.000000 -0.001037
-149280.000000 0.000157
-149220.000000 0.001362
-149160.000000 0.013576
-149100.000000 0.009800
-149040.000000 0.009033
-148980.000000 0.008275
-148920.000000 0.003526
-148860.000000 0.001785
-148800.000000 0.002053
-148740.000000 -0.025671
-148680.000000 -0.017388
-148620.000000 -0.017096
-148560.000000 -0.010797
-148500.000000 -0.024490
-148440.000000 -0.014176
-148320.000000 -0.014525
-148260.000000 -0.003189
-148200.000000 -0.008845
-148140.000000 -0.006495
-148080.000000 0.004863
-148020.000000 -0.001773
-147960.000000 -0.008402
-147900.000000 -0.023026
-147840.000000 -0.012643
-147780.000000 -0.014256
-147720.000000 -0.004862
-147660.000000 -0.005464
-147600.000000 0.015939
-147540.000000 -0.001653
-147480.000000 0.013759
-147420.000000 0.012175
-147360.000000 0.002596
-147300.000000 0.011020
-147240.000000 0.028447
-147120.000000 0.015311
-147060.000000 -0.001253
-147000.000000 0.024185
-146940.000000 -0.006375
-146880.000000 -0.015933
-146820.000000 0.006511
-146760.000000 -0.007043
-146700.000000 0.007406
-146640.000000 0.027858
-146580.000000 0.039313
-146520.000000 0.030772
-146460.000000 0.029236
-146400.000000 0.032704
-146340.000000 0.020178
-146280.000000 0.008657
-146220.000000 0.006142
-146160.000000 0.002634
-146100.000000 -0.012868
-145980.000000 -0.006848
-145920.000000 -0.014327
-145860.000000 -0.015796
-145800.000000 -0.005257
-145740.000000 0.021292
-145680.000000 0.005850
-145620.000000 0.004419
-145560.000000 0.026998
-145500.000000 0.002587
-145440.000000 -0.008812
-145380.000000 0.003799
-145320.000000 0.000422
-145260.000000 -0.025943
-145200.000000 -0.021297
-145140.000000 -0.023639
-145080.000000 -0.030969
-145020.000000 -0.025287
-144960.000000 -0.018594
-144840.000000 -0.016174
-144780.000000 -0.006447
-144720.000000 -0.005708
-144660.000000 -0.004959
-144600.000000 -0.002199
-144540.000000 -0.016428
-144480.000000 -0.018646
-144420.000000 -0.002853
-144360.000000 -0.020049
-144300.000000 -0.001235
-144240.000000 0.012590
-144180.000000 0.014427
-144120.000000 0.023274
-144060.000000 0.034132
-144000.000000 0.027001
-143940.000000 0.024881
-143880.000000 0.018772
-143820.000000 0.008673
-143700.000000 -0.008492
-143640.000000 -0.010559
-143520.000000 -0.018661
-143460.000000 -0.009696
-143400.000000 0.004279
-143340.000000 0.014266
-143280.000000 0.015262
-143220.000000 0.021269
-143160.000000 0.009286
-143100.000000 -0.004687
-143040.000000 -0.017650
-142980.000000 -0.018604
-142920.000000 -0.019548
-142860.000000 -0.006481
-142800.000000 -0.009405
-142740.000000 0.008681
-142680.000000 0.026777
-142620.000000 0.020883
-142500.000000 0.027127
-142440.000000 0.024264
-142380.000000 0.009410
-142320.000000 -0.010433
-142260.000000 -0.001267
-142200.000000 -0.037091
-142140.000000 -0.027905
-142080.000000 -0.015711
-142020.000000 -0.012507
-141960.000000 -0.002294
-141900.000000 0.038928
-141840.000000 0.028160
-141780.000000 0.022400
-141720.000000 0.019649
-141660.000000 -0.003093
-141600.000000 -0.027828
-141540.000000 -0.031554
-141420.000000 -0.040985
-141360.000000 -0.035689
-141300.000000 -0.008386
-141240.000000 -0.003076
-141180.000000 0.012241
-141060.000000 0.039893
-141000.000000 0.021229
-140940.000000 0.016570
-140880.000000 0.023918
-140820.000000 0.008309
-140760.000000 0.008669
-140700.000000 -0.008965
-140640.000000 0.013405
-140580.000000 -0.002220
-140520.000000 0.014161
-140460.000000 0.019546
-140400.000000 0.026935
-140340.000000 -0.004671
-140220.000000 0.005130
-140160.000000 -0.030463
-140100.000000 -0.051053
-140040.000000 -0.057639
-139980.000000 -0.056221
-139920.000000 -0.058799
-139860.000000 -0.023374
-139800.000000 -0.018944
-139740.000000 0.002491
-139680.000000 0.018930
-139620.000000 0.015373
-139560.000000 0.006822
-139500.000000 0.000275
-139440.000000 -0.010267
-139380.000000 -0.044804
-139320.000000 -0.020336
-139200.000000 -0.027388
-139140.000000 -0.027908
-139080.000000 0.003575
-139020.000000 0.035060
-138960.000000 0.032548
-138900.000000 0.060037
-138840.000000 0.060527
-138780.000000 0.048017
-138720.000000 0.041507
-138660.000000 0.032995
-138600.000000 0.000482
-138540.000000 -0.006034
-138480.000000 -0.020552
-138420.000000 -0.037075
-138360.000000 -0.024601
-138300.000000 -0.000131
-138240.000000 0.016334
-138180.000000 0.041795
-138060.000000 0.066702
-138000.000000 0.080148
-137940.000000 0.069589
-137880.000000 0.072024
-137820.000000 0.039454
-137760.000000 0.024878
-137700.000000 0.013296
-137640.000000 -0.027291
-137580.000000 -0.041884
-137520.000000 -0.039483
-137460.000000 -0.038087
-137400.000000 -0.036696
-137340.000000 -0.014310
-137280.000000 -0.000929
-137220.000000 0.000448
-137160.000000 -0.009180
-137100.000000 -0.015812
-137040.000000 -0.036449
-136980.000000 -0.065089
-136860.000000 -0.071383
-136800.000000 -0.070035
-136740.000000 -0.064692
-136680.000000 -0.025351
-136620.000000 0.011985
-136560.000000 0.042318
-136500.000000 0.064647
-136440.000000 0.074973
-136380.000000 0.023294
-136320.000000 0.018612
-136260.000000 -0.009076
-136200.000000 -0.041768
-136140.000000 -0.053465
-136080.000000 -0.036168
-136020.000000 -0.021876
-135960.000000 0.005409
-135900.000000 0.044688
-135840.000000 0.058961
-135780.000000 0.079228
-135660.000000 0.068741
-135600.000000 0.049987
-135540.000000 0.012237
-135480.000000 -0.015532
-135420.000000 -0.047318
-135360.000000 -0.044101
-135300.000000 -0.044893
-135240.000000 -0.027692
-135180.000000 0.006500
-135120.000000 0.026685
-135060.000000 0.045861
-135000.000000 0.077030
-134940.000000 0.074190
-134880.000000 0.067343
-134820.000000 0.039487
-134760.000000 0.006624
-134700.000000 -0.021248
-134640.000000 -0.038128
-134520.000000 -0.032916
-134460.000000 -0.015822
-134400.000000 0.007264
-134340.000000 0.038342
-134280.000000 0.051412
-134220.000000 0.058490
-134160.000000 0.033547
-134100.000000 0.015598
-134040.000000 -0.013359
-133980.000000 -0.046324
-133920.000000 -0.051296
-133860.000000 -0.043275
-133800.000000 -0.033263
-133740.000000 0.002741
-133680.000000 0.019736
-133620.000000 0.035724
-133560.000000 0.054703
-133500.000000 0.049675
-133440.000000 0.037617
-133380.000000 0.019574
-133260.000000 0.003464
-133200.000000 -0.009601
-133140.000000 -0.017674
-133080.000000 -0.008755
-133020.000000 0.012157
-132960.000000 0.028061
-132900.000000 0.073956
-132840.000000 0.085844
-132780.000000 0.098722
-132720.000000 0.081592
-132660.000000 0.066452
-132600.000000 0.016303
-132540.000000 -0.009856
-132480.000000 -0.043025
-132420.000000 -0.067203
-132360.000000 -0.068392
-132300.000000 -0.056590
-132240.000000 -0.033799
-132180.000000 -0.009017
-132060.000000 0.017515
-132000.000000 0.027267
-131940.000000 0.040007
-131880.000000 0.037738
-131820.000000 0.024458
-131760.000000 0.020167
-131700.000000 0.005867
-131640.000000 -0.005444
-131580.000000 0.000236
-131520.000000 -0.005095
-131460.000000 -0.007435
-131400.000000 -0.020785
-131340.000000 -0.014145
-131280.000000 -0.023515
-131220.000000 -0.030895
-131160.000000 -0.024284
-131100.000000 -0.038682
-131040.000000 -0.049090
-130980.000000 -0.045508
-130860.000000 -0.044373
-130800.000000 -0.036821
-130740.000000 -0.014279
-130680.000000 0.005253
-130620.000000 0.017774
-130560.000000 0.046283
-130500.000000 0.048782
-130440.000000 0.050270
-130380.000000 0.033746
-130320.000000 0.012212
-130260.000000 -0.004334
-130200.000000 -0.027892
-130140.000000 -0.033461
-130080.000000 -0.023043
-130020.000000 -0.021636
-129960.000000 0.001715
-129900.000000 0.017098
-129840.000000 0.027469
-129720.000000 0.027172
-129660.000000 0.041505
-129600.000000 0.029824
-129540.000000 0.018131
-129480.000000 0.011426
-129420.000000 -0.009291
-129360.000000 -0.020020
-129300.000000 -0.025761
-129240.000000 -0.025514
-129180.000000 -0.019278
-129120.000000 -0.003054
-129060.000000 0.015158
-129000.000000 0.013358
-128940.000000 0.020546
-128880.000000 0.010722
-128820.000000 -0.002114
-128760.000000 0.000037
-128700.000000 -0.014824
-128580.000000 -0.029585
-128520.000000 -0.022484
-128460.000000 -0.031397
-128400.000000 -0.022323
-128340.000000 -0.005263
-128280.000000 0.011784
-128220.000000 0.032818
-128160.000000 0.052839
-128100.000000 0.062847
-128040.000000 0.052843
-127980.000000 0.032827
-127920.000000 0.007800
-127860.000000 -0.019238
-127800.000000 -0.053287
-127740.000000 -0.066346
-127680.000000 -0.068416
-127620.000000 -0.064495
-127560.000000 -0.034583
-127500.000000 -0.011681
-127380.000000 -0.002904
-127320.000000 0.016971
-127260.000000 0.014838
-127200.000000 -0.001304
-127140.000000 -0.001453
-127080.000000 -0.013611
-127020.000000 -0.022776
-126960.000000 -0.010950
-126900.000000 -0.002131
-126840.000000 -0.002320
-126780.000000 0.032484
-126720.000000 0.044279
-126660.000000 0.051066
-126600.000000 0.053845
-126540.000000 0.048617
-126480.000000 0.028380
-126420.000000 0.009135
-126360.000000 -0.002117
-126300.000000 -0.023377
-126180.000000 -0.033920
-126120.000000 -0.034202
-126060.000000 -0.035493
-126000.000000 -0.026791
-125940.000000 -0.010096
-125880.000000 0.011591
-125820.000000 0.030271
-125760.000000 0.049943
-125700.000000 0.056607
-125640.000000 0.059264
-125580.000000 0.054913
-125520.000000 0.037553
-125460.000000 0.034186
-125400.000000 0.020810
-125340.000000 0.008425
-125280.000000 0.011032
-125220.000000 -0.010370
-125160.000000 -0.016781
-125040.000000 -0.029629
-124980.000000 -0.020067
-124920.000000 -0.029513
-124860.000000 -0.010968
-124800.000000 -0.005432
-124740.000000 -0.005905
-124680.000000 0.011615
-124620.000000 0.014126
-124560.000000 0.013629
-124500.000000 0.012124
-124440.000000 -0.002390
-124380.000000 -0.018912
-124320.000000 -0.030443
-124260.000000 -0.035982
-124200.000000 -0.024530
-124140.000000 -0.011087
-124080.000000 0.000346
-124020.000000 0.018770
-123960.000000 0.027185
-123840.000000 0.021982
-123780.000000 0.010365
-123720.000000 -0.011264
-123660.000000 -0.021903
-123600.000000 -0.027554
-123540.000000 -0.017217
-123480.000000 0.003109
-123420.000000 0.012423
-123360.000000 0.034726
-123300.000000 0.040018
-123240.000000 0.049298
-123180.000000 0.029567
-123120.000000 0.020825
-123060.000000 -0.001928
-123000.000000 -0.019692
-122940.000000 -0.037467
-122880.000000 -0.035254
-122820.000000 -0.044051
-122760.000000 -0.020860
-122700.000000 0.002320
-122580.000000 0.033645
-122520.000000 0.061790
-122460.000000 0.075924
-122400.000000 0.079047
-122340.000000 0.050159
-122280.000000 0.014260
-122220.000000 -0.020650
-122160.000000 -0.055570
-122100.000000 -0.075500
-122040.000000 -0.089439
-121980.000000 -0.084388
-121920.000000 -0.067346
-121860.000000 -0.033314
-121800.000000 -0.003290
-121740.000000 0.018725
-121680.000000 0.031732
-121620.000000 0.036730
-121500.000000 0.020700
-121440.000000 0.005674
-121380.000000 -0.011361
-121320.000000 -0.039402
-121260.000000 -0.043450
-121200.000000 -0.058505
-121140.000000 -0.048566
-121080.000000 -0.029634
-121020.000000 -0.014708
-120960.000000 -0.000788
-120900.000000 0.011125
-120840.000000 0.006032
-120780.000000 -0.008066
-120720.000000 -0.015171
-120660.000000 -0.025281
-120600.000000 -0.024396
-120540.000000 -0.019517
-120480.000000 -0.011643
-120420.000000 0.007225
-120300.000000 0.020942
-120240.000000 0.030792
-120180.000000 0.047634
-120120.000000 0.047468
-120060.000000 0.053296
-120000.000000 0.047115
-119940.000000 0.033927
-119880.000000 0.023730
-119820.000000 0.005525
-119760.000000 -0.011687
-119700.000000 -0.019908
-119640.000000 -0.029137
-119580.000000 -0.019374
-119520.000000 -0.018619
-119460.000000 -0.001871
-119400.000000 0.016868
-119340.000000 0.019600
-119280.000000 0.022324
-119220.000000 0.018040
-119100.000000 0.002449
-119040.000000 -0.018858
-118980.000000 -0.030172
-118920.000000 -0.028493
-118860.000000 -0.030822
-118800.000000 -0.029157
-118740.000000 -0.010499
-118680.000000 -0.002848
-118620.000000 0.010796
-118560.000000 0.021434
-118500.000000 0.028066
-118440.000000 0.026692
-118380.000000 0.020313
-118320.000000 0.014928
-118260.000000 -0.000462
-118200.000000 -0.012856
-118140.000000 -0.023254
-118080.000000 -0.012655
-118020.000000 -0.016060
-117900.000000 0.005122
-117840.000000 0.011709
-117780.000000 0.013294
-117720.000000 0.014877
-117660.000000 0.008458
-117600.000000 -0.007963
-117540.000000 -0.003385
-117480.000000 -0.015810
-117420.000000 -0.019235
-117360.000000 -0.017662
-117300.000000 -0.008091
-117240.000000 -0.002520
-117180.000000 0.020049
-117120.000000 0.033618
-117060.000000 0.035185
-117000.000000 0.050753
-116940.000000 0.040320
-116880.000000 0.025887
-116760.000000 0.006022
-116700.000000 -0.004410
-116640.000000 -0.015841
-116580.000000 -0.019271
-116520.000000 -0.006699
-116460.000000 -0.001125
-116400.000000 0.012451
-116340.000000 0.013029
-116280.000000 0.026609
-116220.000000 0.007192
-116160.000000 -0.010223
-116100.000000 -0.031634
-116040.000000 -0.047043
-115980.000000 -0.054448
-115920.000000 -0.048850
-115860.000000 -0.035248
-115800.000000 -0.021643
-115740.000000 -0.008034
-115620.000000 -0.005805
-115560.000000 0.000815
-115500.000000 -0.003561
-115440.000000 -0.002933
-115380.000000 -0.007302
-115320.000000 -0.016667
-115260.000000 -0.017028
-115200.000000 -0.019385
-115140.000000 -0.025739
-115080.000000 -0.021088
-115020.000000 -0.010434
-114960.000000 -0.006775
-114900.000000 0.003888
-114840.000000 0.016555
-114780.000000 0.012226
-114720.000000 0.020900
-114660.000000 0.012578
-114600.000000 0.005260
-114480.000000 0.002634
-114420.000000 -0.003674
-114360.000000 0.008021
-114300.000000 0.002721
-114240.000000 0.017423
-114180.000000 0.023130
-114120.000000 0.018839
-114060.000000 0.019552
-114000.000000 0.017244
-113940.000000 0.002963
-113880.000000 0.000684
-113820.000000 -0.001591
-113760.000000 0.001135
-113700.000000 0.005864
-113640.000000 0.015595
-113580.000000 0.021329
-113520.000000 0.019065
-113460.000000 0.013804
-113400.000000 0.007546
-113280.000000 -0.000961
-113220.000000 0.003790
-113160.000000 0.011544
-113100.000000 0.018301
-113040.000000 0.024062
-112980.000000 0.030825
-112920.000000 0.029592
-112860.000000 0.017363
-112800.000000 0.012137
-112740.000000 -0.000085
-112680.000000 -0.008303
-112620.000000 -0.016518
-112560.000000 -0.017728
-112500.000000 -0.026935
-112440.000000 -0.029138
-112380.000000 -0.030338
-112260.000000 -0.024727
-112200.000000 -0.028916
-112140.000000 -0.023102
-112080.000000 -0.009284
-112020.000000 -0.013462
-111960.000000 -0.004636
-111900.000000 -0.005806
-111840.000000 0.006029
-111780.000000 -0.007133
-111720.000000 0.000710
-111660.000000 -0.006444
-111600.000000 -0.000593
-111540.000000 -0.005737
-111480.000000 -0.001878
-111420.000000 -0.004014
-111360.000000 -0.010147
-111300.000000 -0.007274
-111240.000000 -0.008398
-111180.000000 -0.014516
-111060.000000 -0.009738
-111000.000000 -0.000840
-110940.000000 0.003063
-110880.000000 0.009972
-110820.000000 0.019888
-110760.000000 0.016809
-110700.000000 -0.001263
-110640.000000 -0.000329
-110580.000000 -0.009390
-110520.000000 -0.010444
-110460.000000 0.001508
-110400.000000 0.014466
-110340.000000 0.029431
-110280.000000 0.029402
-110220.000000 0.035380
-110160.000000 0.022366
-110100.000000 0.016358
-110040.000000 0.001358
-109920.000000 0.004379
-109860.000000 -0.004600
-109800.000000 -0.003573
-109740.000000 0.002462
-109680.000000 0.000503
-109620.000000 -0.006448
-109560.000000 -0.017393
-109500.000000 -0.028331
-109440.000000 -0.029263
-109380.000000 -0.033188
-109320.000000 -0.026106
-109260.000000 -0.027020
-109200.000000 -0.007927
-109140.000000 -0.003830
-109080.000000 0.007272
-109020.000000 0.016378
-108960.000000 0.020489
-108900.000000 0.011605
-108840.000000 0.011725
-108720.000000 -0.007019
-108660.000000 -0.024884
-108600.000000 -0.036744
-108540.000000 -0.040599
-108480.000000 -0.044450
-108420.000000 -0.023296
-108360.000000 -0.002137
-108300.000000 0.013027
-108240.000000 0.023195
-108180.000000 0.030368
-108120.000000 0.021547
-108060.000000 0.012731
-108000.000000 -0.002078
-107940.000000 -0.019880
-107880.000000 -0.019675
-107820.000000 -0.005462
-107760.000000 0.000760
-107700.000000 0.024990
-107580.000000 0.034481
-107520.000000 0.040742
-107460.000000 0.037014
-107400.000000 0.033297
-107340.000000 0.028593
-107280.000000 0.008900
-107220.000000 0.005220
-107160.000000 -0.013447
-107100.000000 -0.019102
-107040.000000 -0.021744
-106980.000000 -0.021372
-106920.000000 -0.011988
-106860.000000 0.008410
-106800.000000 0.026821
-106740.000000 0.039246
-106680.000000 0.044683
-106620.000000 0.032134
-106560.000000 0.018598
-106500.000000 -0.000926
-106380.000000 -0.016933
-106320.000000 -0.037418
-106260.000000 -0.035890
-106200.000000 -0.039350
-106140.000000 -0.025796
-106080.000000 -0.014230
-106020.000000 0.022348
-105960.000000 0.028939
-105900.000000 0.047542
-105840.000000 0.050157
-105780.000000 0.043785
-105720.000000 0.019424
-105660.000000 -0.007926
-105600.000000 -0.030264
-105540.000000 -0.036592
-105480.000000 -0.035908
-105420.000000 -0.026214
-105360.000000 -0.010509
-105240.000000 0.013931
-105180.000000 0.026665
-105120.000000 0.026408
-105060.000000 0.020160
-105000.000000 0.001921
-104940.000000 -0.012311
-104880.000000 -0.020535
-104820.000000 -0.027750
-104760.000000 -0.024959
-104700.000000 -0.009160
-104640.000000 0.010647
-104580.000000 0.018462
-104520.000000 0.038284
-104460.000000 0.042114
-104400.000000 0.037952
-104340.000000 0.020799
-104280.000000 0.006654
-104160.000000 -0.018608
-104100.000000 -0.040725
-104040.000000 -0.040833
-103980.000000 -0.035930
-103920.000000 -0.035017
-103860.000000 -0.016095
-103800.000000 -0.010161
-103740.000000 0.001782
-103680.000000 0.010737
-103620.000000 0.015702
-103560.000000 0.024679
-103500.000000 0.022667
-103440.000000 0.016667
-103380.000000 0.003680
-103320.000000 -0.015294
-103260.000000 -0.038255
-103200.000000 -0.066202
-103140.000000 -0.063136
-103080.000000 -0.070055
-102960.000000 -0.059851
-102900.000000 -0.029728
-102840.000000 -0.010591
-102780.000000 0.014560
-102720.000000 0.027725
-102660.000000 0.043904
-102600.000000 0.039072
-102540.000000 0.030278
-102480.000000 0.009498
-102420.000000 -0.002269
-102360.000000 -0.012023
-102300.000000 -0.022765
-102240.000000 -0.013494
-102180.000000 -0.012210
-102120.000000 0.002087
-102060.000000 0.007396
-102000.000000 0.010713
-101880.000000 -0.002613
-101820.000000 -0.000256
-101760.000000 -0.019887
-101700.000000 -0.023481
-101640.000000 -0.043082
-101580.000000 -0.038670
-101520.000000 -0.045244
-101460.000000 -0.029805
-101400.000000 -0.009351
-101340.000000 0.010116
-101280.000000 0.042597
-101220.000000 0.050092
-101160.000000 0.056602
-101100.000000 0.040125
-101040.000000 0.022664
-100980.000000 -0.001784
-100920.000000 -0.020217
-100860.000000 -0.038636
-100740.000000 -0.036428
-100680.000000 -0.027800
-100620.000000 -0.024157
-100560.000000 -0.004497
-100500.000000 0.008179
-100440.000000 0.017872
-100380.000000 0.024582
-100320.000000 0.028307
-100260.000000 0.027048
-100200.000000 0.026805
-100140.000000 0.029576
-100080.000000 0.035363
-100020.000000 0.035164
-99960.000000 0.029980
-99900.000000 0.034810
-99840.000000 0.031655
-99780.000000 0.004513
-99720.000000 -0.008616
-99600.000000 -0.017834
-99540.000000 -0.022925
-99480.000000 -0.035004
-99420.000000 -0.014073
-99360.000000 -0.000132
-99300.000000 0.012819
-99240.000000 0.015780
-99180.000000 0.017750
-99120.000000 0.018729
-99060.000000 0.005717
-99000.000000 -0.011285
-98940.000000 -0.024278
-98880.000000 -0.026261
-98820.000000 -0.019235
-98760.000000 -0.005200
-98700.000000 0.004846
-98640.000000 0.020900
-98580.000000 0.033965
-98520.000000 0.034040
-98400.000000 0.032220
-98340.000000 0.029326
-98280.000000 0.021443
-98220.000000 0.006571
-98160.000000 -0.003289
-98100.000000 -0.009139
-98040.000000 -0.011978
-97980.000000 -0.005806
-97920.000000 0.002377
-97860.000000 0.017570
-97800.000000 0.022773
-97740.000000 0.017986
-97680.000000 0.010208
-97620.000000 0.010440
-97560.000000 -0.006319
-97500.000000 -0.017070
-97440.000000 -0.030812
-97380.000000 -0.028546
-97320.000000 -0.045272
-97200.000000 -0.037702
-97140.000000 -0.039407
-97080.000000 -0.033106
-97020.000000 -0.026798
-96960.000000 -0.020484
-96900.000000 -0.005164
-96840.000000 0.000162
-96780.000000 0.000493
-96720.000000 -0.002170
-96660.000000 0.015171
-96600.000000 -0.001483
-96540.000000 0.016866
-96480.000000 0.006219
-96420.000000 0.008574
-96360.000000 -0.008069
-96300.000000 -0.002710
-96240.000000 -0.026350
-96180.000000 -0.036989
-96060.000000 -0.031263
-96000.000000 -0.026900
-95940.000000 -0.011536
-95880.000000 0.004829
-95820.000000 0.028193
-95760.000000 0.044556
-95700.000000 0.045919
-95640.000000 0.048280
-95580.000000 0.033640
-95520.000000 0.027997
-95460.000000 0.007351
-95400.000000 -0.000298
-95340.000000 -0.003951
-95280.000000 -0.005607
-95220.000000 -0.004268
-95160.000000 -0.023933
-95100.000000 -0.025604
-95040.000000 -0.026281
-94920.000000 -0.039654
-94860.000000 -0.030351
-94800.000000 -0.018055
-94740.000000 0.001233
-94620.000000 0.044784
-94560.000000 0.052047
-94500.000000 0.056302
-94440.000000 0.058548
-94380.000000 0.029786
-94320.000000 0.014016
-94260.000000 -0.003763
-94200.000000 -0.023550
-94140.000000 -0.032345
-94080.000000 -0.026148
-94020.000000 -0.010959
-93960.000000 -0.001778
-93900.000000 0.027395
-93840.000000 0.054561
-93720.000000 0.074873
-93660.000000 0.084019
-93600.000000 0.079159
-93540.000000 0.056293
-93480.000000 0.034422
-93420.000000 0.006546
-93360.000000 -0.007336
-93300.000000 -0.014223
-93240.000000 -0.021114
-93180.000000 -0.019010
-93120.000000 0.002091
-93060.000000 0.017188
-93000.000000 0.021282
-92940.000000 0.038373
-92880.000000 0.044464
-92820.000000 0.022552
-92760.000000 0.007640
-92700.000000 -0.008272
-92640.000000 -0.029185
-92520.000000 -0.043008
-92460.000000 -0.025919
-92400.000000 -0.031828
-92340.000000 -0.016736
-92280.000000 -0.010643
-92220.000000 -0.002547
-92160.000000 -0.002450
-92100.000000 0.001648
-92040.000000 -0.000251
-91980.000000 -0.015149
-91920.000000 -0.015045
-91860.000000 -0.024939
-91800.000000 -0.040831
-91740.000000 -0.044721
-91680.000000 -0.043609
-91620.000000 -0.041495
-91560.000000 -0.035378
-91440.000000 -0.017134
-91380.000000 -0.005007
-91320.000000 0.006122
-91260.000000 0.014255
-91200.000000 0.019391
-91140.000000 0.017530
-91080.000000 0.010671
-91020.000000 0.011815
-90960.000000 0.011962
-90900.000000 0.010112
-90840.000000 0.011264
-90780.000000 0.015419
-90720.000000 0.019576
-90660.000000 0.009734
-90600.000000 0.026895
-90540.000000 0.026057
-90480.000000 0.021221
-90420.000000 0.022385
-90360.000000 0.024550
-90240.000000 0.013881
-90180.000000 0.012045
-90120.000000 -0.001791
-90060.000000 0.001371
-90000.000000 -0.009468
-89940.000000 -0.021310
-89880.000000 -0.017155
-89820.000000 -0.026002
-89760.000000 -0.023854
-89700.000000 -0.020708
-89640.000000 -0.001566
-89580.000000 -0.001428
-89520.000000 0.010707
-89460.000000 0.022838
-89400.000000 0.027967
-89340.000000 0.029092
-89280.000000 0.042214
-89220.000000 0.034333
-89160.000000 0.036449
-89040.000000 0.032671
-88980.000000 0.017777
-88920.000000 -0.000120
-88860.000000 -0.013020
-88800.000000 -0.026924
-88740.000000 -0.041831
-88680.000000 -0.032741
-88620.000000 -0.024655
-88560.000000 -0.010572
-88500.000000 0.017507
-88440.000000 0.035583
-88380.000000 0.048656
-88320.000000 0.062725
-88260.000000 0.045791
-88200.000000 0.016853
-88140.000000 -0.004088
-88080.000000 -0.037033
-88020.000000 -0.052981
-87900.000000 -0.057889
-87840.000000 -0.062849
-87780.000000 -0.052813
-87720.000000 -0.040782
-87660.000000 -0.026755
-87600.000000 0.002266
-87540.000000 0.008282
-87480.000000 0.013292
-87420.000000 0.014297
-87360.000000 0.009295
-87300.000000 0.004287
-87240.000000 -0.001727
-87180.000000 -0.004747
-87120.000000 -0.002773
-87060.000000 0.012194
-87000.000000 0.023156
-86940.000000 0.025110
-86880.000000 0.020058
-86820.000000 0.017000
-86700.000000 -0.001105
-86640.000000 -0.012180
-86580.000000 -0.021263
-86520.000000 -0.031388
-86460.000000 -0.032486
-86400.000000 -0.028590
-86340.000000 -0.022701
-86280.000000 -0.012818
-86220.000000 0.002058
-86160.000000 0.000927
-86100.000000 0.006791
-86040.000000 0.000647
-85980.000000 -0.008503
-85920.000000 -0.019660
-85860.000000 -0.029824
-85800.000000 -0.032951
-85740.000000 -0.043131
-85680.000000 -0.034320
-85620.000000 -0.031518
-85500.000000 -0.013941
-85440.000000 0.003833
-85380.000000 0.020597
-85320.000000 0.033352
-85260.000000 0.026096
-85200.000000 0.019829
-85140.000000 0.002551
-85080.000000 -0.022739
-85020.000000 -0.029042
-84960.000000 -0.018357
-84900.000000 -0.014687
-84840.000000 0.007970
-84780.000000 0.033612
-84720.000000 0.049240
-84660.000000 0.049853
-84600.000000 0.052450
-84540.000000 0.044031
-84480.000000 0.026597
-84360.000000 -0.001320
-84300.000000 -0.001802
-84240.000000 -0.022302
-84180.000000 -0.022818
-84120.000000 -0.026350
-84060.000000 -0.010899
-84000.000000 -0.000464
-83940.000000 0.018955
-83880.000000 0.039358
-83820.000000 0.055746
-83760.000000 0.040118
-83700.000000 0.044476
-83640.000000 0.025819
-83580.000000 0.005147
-83520.000000 -0.001538
-83460.000000 -0.022237
-83400.000000 -0.016949
-83340.000000 -0.016674
-83280.000000 -0.003411
-83160.000000 0.022079
-83100.000000 0.035306
-83040.000000 0.048521
-82980.000000 0.067725
-82920.000000 0.057918
-82860.000000 0.056101
-82800.000000 0.043272
-82740.000000 0.021433
-82680.000000 0.007583
-82620.000000 -0.015278
-82560.000000 -0.029149
-82500.000000 -0.037030
-82440.000000 -0.045922
-82380.000000 -0.044825
-82320.000000 -0.041738
-82260.000000 -0.035662
-82200.000000 -0.031596
-82140.000000 -0.022539
-82080.000000 -0.007493
-81960.000000 -0.005429
-81900.000000 0.018589
-81840.000000 0.014597
-81780.000000 0.025596
-81720.000000 0.026585
-81660.000000 0.010565
-81600.000000 -0.005466
-81540.000000 -0.022508
-81480.000000 -0.029560
-81420.000000 -0.034624
-81360.000000 -0.029699
-81300.000000 -0.028786
-81240.000000 -0.010885
-81180.000000 0.014005
-81120.000000 0.028882
-81060.000000 0.047747
-81000.000000 0.056601
-80940.000000 0.039442
-80820.000000 0.031090
-80760.000000 0.006895
-80700.000000 -0.005312
-80640.000000 -0.021531
-80580.000000 -0.017762
-80520.000000 -0.018006
-80460.000000 -0.017263
-80400.000000 -0.010533
-80340.000000 -0.000816
-80280.000000 0.001888
-80220.000000 0.010580
-80160.000000 0.007259
-80100.000000 0.012926
-80040.000000 0.014581
-79980.000000 0.009224
-79920.000000 0.000856
-79860.000000 -0.007523
-79800.000000 -0.024914
-79680.000000 -0.022728
-79620.000000 -0.036153
-79560.000000 -0.031589
-79500.000000 -0.019037
-79440.000000 -0.025497
-79380.000000 -0.009969
-79320.000000 -0.008454
-79260.000000 -0.004952
-79200.000000 -0.011462
-79140.000000 -0.002985
-79080.000000 -0.005520
-79020.000000 0.008932
-78960.000000 0.015371
-78900.000000 0.019798
-78840.000000 0.034213
-78780.000000 0.034615
-78720.000000 0.023005
-78660.000000 0.017383
-78540.000000 0.013104
-78480.000000 -0.006552
-78420.000000 -0.007219
-78360.000000 -0.002897
-78300.000000 -0.005586
-78240.000000 0.009716
-78180.000000 0.031008
-78120.000000 0.039290
-78060.000000 0.052562
-78000.000000 0.060825
-77940.000000 0.064080
-77880.000000 0.054326
-77820.000000 0.045563
-77760.000000 0.024792
-77700.000000 0.013014
-77640.000000 -0.001772
-77580.000000 -0.007566
-77520.000000 -0.010367
-77400.000000 -0.021991
-77340.000000 -0.020814
-77280.000000 -0.026644
-77220.000000 -0.028481
-77160.000000 -0.017325
-77100.000000 -0.009175
-77040.000000 -0.003031
-76980.000000 -0.003892
-76920.000000 -0.003758
-76860.000000 -0.016629
-76800.000000 -0.017504
-76740.000000 -0.030383
-76680.000000 -0.026266
-76620.000000 -0.031153
-76560.000000 -0.022043
-76500.000000 -0.012936
-76440.000000 -0.011833
-76380.000000 -0.007732
-76320.000000 0.004366
-76260.000000 0.003462
-76140.000000 0.003646
-76080.000000 0.003735
-76020.000000 -0.000178
-75960.000000 0.002906
-75900.000000 0.004988
-75840.000000 0.013068
-75780.000000 0.022146
-75720.000000 0.022221
-75660.000000 0.020294
-75600.000000 0.016365
-75540.000000 0.012434
-75480.000000 0.007500
-75420.000000 0.010564
-75360.000000 0.008626
-75300.000000 0.007686
-75240.000000 0.003743
-75180.000000 0.011797
-75120.000000 0.001847
-75060.000000 0.006895
-74940.000000 0.009979
-74880.000000 0.002016
-74820.000000 0.001049
-74760.000000 0.000078
-74700.000000 -0.015897
-74640.000000 -0.019874
-74580.000000 -0.004855
-74520.000000 0.002161
-74460.000000 0.010175
-74400.000000 0.017187
-74340.000000 0.030196
-74280.000000 0.016204
-74220.000000 0.016210
-74160.000000 -0.002786
-74100.000000 -0.010784
-74040.000000 -0.031784
-73980.000000 -0.032785
-73920.000000 -0.040789
-73800.000000 -0.028804
-73740.000000 -0.021814
-73680.000000 -0.005827
-73620.000000 0.006159
-73560.000000 0.016144
-73500.000000 0.025128
-73440.000000 0.017110
-73380.000000 0.016092
-73320.000000 0.007072
-73260.000000 -0.012948
-73200.000000 -0.026969
-73140.000000 -0.038991
-73080.000000 -0.051013
-73020.000000 -0.045036
-72960.000000 -0.037059
-72900.000000 -0.031081
-72840.000000 -0.011103
-72780.000000 -0.001124
-72660.000000 0.010838
-72600.000000 0.012821
-72540.000000 0.018807
-72480.000000 0.015794
-72420.000000 0.025784
-72360.000000 0.022776
-72300.000000 0.021771
-72240.000000 0.020768
-72180.000000 0.014768
-72120.000000 0.010771
-72060.000000 -0.007223
-72000.000000 -0.013213
-71940.000000 -0.022200
-71880.000000 -0.031182
-71820.000000 -0.023161
-71760.000000 -0.015134
-71700.000000 -0.009104
-71640.000000 0.006932
-71520.000000 0.016017
-71460.000000 0.025066
-71400.000000 0.033119
-71340.000000 0.031176
-71280.000000 0.027237
-71220.000000 0.018302
-71160.000000 0.004369
-71100.000000 -0.008560
-71040.000000 -0.015486
-70980.000000 -0.014409
-70920.000000 -0.008330
-70860.000000 0.001751
-70800.000000 0.022833
-70740.000000 0.019918
-70680.000000 0.023003
-70620.000000 0.016090
-70560.000000 -0.000824
-70500.000000 -0.006737
-70440.000000 -0.014650
-70320.000000 -0.026478
-70260.000000 -0.013392
-70200.000000 -0.009308
-70140.000000 -0.012225
-70080.000000 -0.004142
-70020.000000 -0.006061
-69960.000000 -0.004981
-69900.000000 -0.006903
-69840.000000 -0.010826
-69780.000000 -0.020751
-69720.000000 -0.017677
-69660.000000 -0.021605
-69600.000000 -0.011535
-69540.000000 -0.009467
-69480.000000 0.006600
-69420.000000 0.019665
-69360.000000 0.025729
-69300.000000 0.027793
-69180.000000 0.031918
-69120.000000 0.024981
-69060.000000 0.009043
-69000.000000 0.007106
-68940.000000 -0.004831
-68880.000000 -0.017767
-68820.000000 -0.012702
-68760.000000 -0.008635
-68700.000000 -0.003567
-68640.000000 0.004503
-68580.000000 0.012576
-68520.000000 0.007651
-68460.000000 0.005729
-68400.000000 0.006810
-68340.000000 0.002894
-68280.000000 0.002982
-68220.000000 0.008074
-68160.000000 0.009169
-68100.000000 0.007268
-67980.000000 0.007476
-67920.000000 0.007586
-67860.000000 0.006699
-67800.000000 0.009817
-67740.000000 0.003938
-67680.000000 -0.005936
-67620.000000 -0.007806
-67560.000000 -0.013671
-67500.000000 -0.023532
-67440.000000 -0.028388
-67380.000000 -0.022240
-67320.000000 -0.019086
-67260.000000 -0.018928
-67200.000000 -0.007765
-67140.000000 -0.008596
-67080.000000 -0.001423
-67020.000000 0.003756
-66960.000000 0.004940
-66900.000000 0.009129
-66780.000000 0.010523
-66720.000000 0.007727
-66660.000000 0.001936
-66600.000000 -0.009850
-66540.000000 -0.017631
-66480.000000 -0.023408
-66420.000000 -0.031181
-66360.000000 -0.030950
-66300.000000 -0.025714
-66240.000000 -0.019474
-66180.000000 -0.014230
-66120.000000 0.008018
-66060.000000 0.016271
-66000.000000 0.023527
-65940.000000 0.014788
-65880.000000 0.011053
-65820.000000 -0.006678
-65760.000000 -0.022405
-65640.000000 -0.021847
-65580.000000 -0.013563
-65520.000000 -0.009274
-65460.000000 0.001018
-65400.000000 0.022314
-65340.000000 0.032615
-65280.000000 0.050921
-65220.000000 0.049232
-65160.000000 0.054548
-65100.000000 0.034870
-65040.000000 0.024198
-64980.000000 0.014532
-64920.000000 0.001872
-64860.000000 0.001217
-64800.000000 -0.012431
-64740.000000 -0.000073
-64680.000000 0.000290
-64620.000000 0.008659
-64560.000000 0.015033
-64440.000000 0.016799
-64380.000000 0.027191
-64320.000000 0.025589
-64260.000000 0.018992
-64200.000000 0.012402
-64140.000000 0.005819
-64080.000000 -0.012758
-64020.000000 -0.012328
-63960.000000 -0.016891
-63900.000000 -0.017446
-63840.000000 -0.019994
-63780.000000 -0.016534
-63720.000000 -0.017066
-63660.000000 -0.008589
-63600.000000 -0.002104
-63540.000000 0.007389
-63480.000000 0.014892
-63420.000000 0.020404
-63300.000000 0.022456
-63240.000000 0.015997
-63180.000000 0.008548
-63120.000000 -0.005891
-63060.000000 -0.017319
-63000.000000 -0.026737
-62940.000000 -0.026144
-62880.000000 -0.031540
-62820.000000 -0.025926
-62760.000000 -0.017300
-62700.000000 -0.002662
-62640.000000 0.011987
-62580.000000 0.018648
-62520.000000 0.030322
-62460.000000 0.030009
-62400.000000 0.020710
-62340.000000 0.009425
-62280.000000 0.004154
-62220.000000 -0.012102
-62100.000000 -0.022569
-62040.000000 -0.032780
-61980.000000 -0.034976
-61920.000000 -0.030156
-61860.000000 -0.017321
-61800.000000 -0.007471
-61740.000000 0.007395
-61680.000000 0.022276
-61620.000000 0.022173
-61560.000000 0.021084
-61500.000000 0.014011
-61440.000000 -0.000047
-61380.000000 -0.022090
-61320.000000 -0.036118
-61260.000000 -0.051131
-61200.000000 -0.054128
-61140.000000 -0.045111
-61080.000000 -0.035078
-60960.000000 -0.012967
-60900.000000 0.008111
-60840.000000 0.030204
-60780.000000 0.033312
-60720.000000 0.035435
-60660.000000 0.015572
-60600.000000 -0.010276
-60540.000000 -0.014110
-60480.000000 -0.033931
-60420.000000 -0.032738
-60360.000000 -0.029531
-60300.000000 -0.012313
-60240.000000 0.016918
-60180.000000 0.032160
-60120.000000 0.040413
-60060.000000 0.047676
-60000.000000 0.038949
-59940.000000 0.018233
-59880.000000 0.010525
-59760.000000 0.003137
-59700.000000 0.005457
-59640.000000 0.007786
-59580.000000 0.019124
-59520.000000 0.027472
-59460.000000 0.032828
-59400.000000 0.021194
-59340.000000 0.019569
-59280.000000 -0.000046
-59220.000000 -0.005653
-59160.000000 -0.008251
-59100.000000 0.000160
-59040.000000 -0.000421
-58980.000000 0.003007
-58920.000000 0.003442
-58860.000000 0.006887
-58800.000000 0.010340
-58740.000000 0.010801
-58680.000000 0.007271
-58560.000000 0.004240
-58500.000000 -0.002262
-58440.000000 -0.001752
-58380.000000 -0.008233
-58320.000000 -0.006702
-58260.000000 -0.011160
-58200.000000 -0.003607
-58140.000000 -0.012043
-58080.000000 -0.004467
-58020.000000 -0.002880
-57960.000000 0.001718
-57900.000000 0.006328
-57840.000000 0.012949
-57780.000000 0.022581
-57720.000000 0.019225
-57660.000000 0.015880
-57600.000000 0.010546
-57540.000000 -0.000777
-57480.000000 -0.007089
-57360.000000 -0.014679
-57300.000000 -0.021959
-57240.000000 -0.032228
-57180.000000 -0.036487
-57120.000000 -0.039736
-57060.000000 -0.037975
-57000.000000 -0.027206
-56940.000000 -0.018427
-56880.000000 -0.001640
-56820.000000 0.008156
-56760.000000 0.017960
-56700.000000 0.018773
-56640.000000 0.010593
-56580.000000 -0.000579
-56520.000000 -0.009743
-56460.000000 -0.017901
-56400.000000 -0.019052
-56340.000000 -0.023197
-56220.000000 -0.026469
-56160.000000 -0.019597
-56100.000000 -0.015720
-56040.000000 -0.003838
-55980.000000 0.014050
-55920.000000 0.035942
-55860.000000 0.044839
-55800.000000 0.053741
-55740.000000 0.038648
-55680.000000 0.027558
-55620.000000 0.009472
-55560.000000 -0.012610
-55500.000000 -0.020690
-55440.000000 -0.019767
-55380.000000 -0.023841
-55320.000000 -0.012914
-55260.000000 -0.006985
-55200.000000 -0.002054
-55080.000000 0.006814
-55020.000000 0.014752
-54960.000000 0.012692
-54900.000000 0.019634
-54840.000000 0.022578
-54780.000000 0.017524
-54720.000000 0.012471
-54660.000000 0.011420
-54600.000000 0.002370
-54540.000000 -0.000680
-54480.000000 -0.008728
-54420.000000 -0.019776
-54360.000000 -0.021824
-54300.000000 -0.028870
-54240.000000 -0.029916
-54180.000000 -0.030962
-54120.000000 -0.023006
-54060.000000 -0.018049
-54000.000000 -0.009091
-53880.000000 0.004829
-53820.000000 0.012792
-53760.000000 0.017756
-53700.000000 0.020723
-53640.000000 0.014691
-53580.000000 0.013662
-53520.000000 0.010636
-53460.000000 0.008613
-53400.000000 -0.000406
-53340.000000 -0.001420
-53280.000000 -0.001430
-53220.000000 0.005566
-53160.000000 0.009567
-53100.000000 0.020574
-53040.000000 0.017588
-52980.000000 0.024608
-52920.000000 0.016636
-52860.000000 0.008671
-52800.000000 -0.001286
-52680.000000 -0.011177
-52620.000000 -0.023110
-52560.000000 -0.030035
-52500.000000 -0.032951
-52440.000000 -0.030859
-52380.000000 -0.024758
-52320.000000 -0.009649
-52260.000000 -0.011531
-52200.000000 -0.001406
-52140.000000 0.003728
-52080.000000 0.009869
-52020.000000 0.016017
-51960.000000 0.020173
-51900.000000 0.020336
-51840.000000 0.018505
-51780.000000 0.010682
-51720.000000 -0.001135
-51660.000000 -0.012946
-51540.000000 -0.012548
-51480.000000 -0.020341
-51420.000000 -0.019128
-51360.000000 -0.017910
-51300.000000 -0.019686
-51240.000000 -0.016457
-51180.000000 -0.003223
-51120.000000 0.004015
-51060.000000 0.015257
-51000.000000 0.020502
-50940.000000 0.025751
-50880.000000 0.019003
-50820.000000 0.020258
-50760.000000 0.014514
-50700.000000 0.011773
-50640.000000 0.016033
-50580.000000 0.018295
-50520.000000 0.012558
-50460.000000 0.009822
-50340.000000 0.000354
-50280.000000 -0.009379
-50220.000000 -0.022111
-50160.000000 -0.025844
-50100.000000 -0.030576
-50040.000000 -0.018308
-49980.000000 -0.008042
-49920.000000 0.016224
-49860.000000 0.031489
-49800.000000 0.043752
-49740.000000 0.050013
-49680.000000 0.041273
-49620.000000 0.018530
-49560.000000 0.001785
-49500.000000 -0.018963
-49440.000000 -0.029712
-49380.000000 -0.033464
-49320.000000 -0.027219
-49200.000000 -0.016735
-49140.000000 0.008503
-49080.000000 0.017739
-49020.000000 0.032972
-48960.000000 0.032204
-48900.000000 0.021433
-48840.000000 0.000661
-48780.000000 -0.010114
-48720.000000 -0.027890
-48660.000000 -0.033667
-48600.000000 -0.027445
-48540.000000 -0.019225
-48480.000000 -0.006006
-48420.000000 0.006213
-48360.000000 0.019431
-48300.000000 0.020649
-48240.000000 0.021867
-48180.000000 0.014084
-48060.000000 0.001519
-48000.000000 -0.013264
-47940.000000 -0.019047
-47880.000000 -0.030831
-47820.000000 -0.027615
-47760.000000 -0.024400
-47700.000000 -0.008186
-47640.000000 0.001027
-47580.000000 0.016240
-47520.000000 0.026452
-47460.000000 0.034662
-47400.000000 0.029872
-47340.000000 0.023080
-47280.000000 0.011286
-47220.000000 -0.013510
-47160.000000 -0.027308
-47100.000000 -0.042109
-47040.000000 -0.042913
-46980.000000 -0.038719
-46860.000000 -0.025341
-46800.000000 -0.017156
-46740.000000 -0.001974
-46680.000000 -0.006795
-46620.000000 -0.006620
-46560.000000 -0.012447
-46500.000000 -0.011278
-46440.000000 -0.017111
-46380.000000 -0.009948
-46320.000000 -0.012788
-46260.000000 -0.009630
-46200.000000 -0.006476
-46140.000000 -0.004325
-46080.000000 -0.004178
-46020.000000 0.003966
-45960.000000 0.009107
-45900.000000 0.013243
-45840.000000 0.019375
-45780.000000 0.017503
-45660.000000 0.023741
-45600.000000 0.020851
-45540.000000 0.021954
-45480.000000 0.016050
-45420.000000 0.019139
-45360.000000 0.019219
-45300.000000 0.024291
-45240.000000 0.024355
-45180.000000 0.023411
-45120.000000 0.018457
-45060.000000 0.015494
-45000.000000 -0.003477
-44940.000000 -0.005459
-44880.000000 -0.017449
-44820.000000 -0.013450
-44760.000000 -0.015460
-44700.000000 -0.005480
-44640.000000 -0.001510
-44520.000000 0.003400
-44460.000000 0.009341
-44400.000000 0.006271
-44340.000000 0.005192
-44280.000000 -0.002896
-44220.000000 -0.002994
-44160.000000 -0.005102
-44100.000000 0.000781
-44040.000000 0.001654
-43980.000000 0.008518
-43920.000000 0.012373
-43860.000000 0.017218
-43800.000000 0.013054
-43740.000000 0.011881
-43680.000000 0.006699
-43620.000000 0.000507
-43560.000000 -0.002693
-43500.000000 -0.007902
-43380.000000 -0.011344
-43320.000000 -0.012578
-43260.000000 -0.019819
-43200.000000 -0.015068
-43140.000000 -0.015326
-43080.000000 -0.006591
-43020.000000 0.004134
-42960.000000 0.010851
-42900.000000 0.018559
-42840.000000 0.016257
-42780.000000 0.010946
-42720.000000 0.001626
-42660.000000 -0.007703
-42600.000000 -0.009043
-42540.000000 -0.012391
-42480.000000 -0.008749
-42420.000000 -0.004116
-42360.000000 -0.000493
-42300.000000 -0.003879
-42180.000000 -0.002680
-42120.000000 -0.008095
-42060.000000 -0.008521
-42000.000000 -0.008957
-41940.000000 -0.012404
-41880.000000 -0.015863
-41820.000000 -0.017333
-41760.000000 -0.015815
-41700.000000 -0.021310
-41640.000000 -0.018816
-41580.000000 -0.019334
-41520.000000 -0.021863
-41460.000000 -0.014405
-41400.000000 -0.002959
-41340.000000 0.005475
-41280.000000 0.015897
-41220.000000 0.018306
-41160.000000 0.019703
-41100.000000 0.011086
-40980.000000 0.006814
-40920.000000 -0.006843
-40860.000000 -0.009512
-40800.000000 -0.011195
-40740.000000 -0.003892
-40680.000000 0.001399
-40620.000000 0.012675
-40560.000000 0.013939
-40500.000000 0.016188
-40440.000000 0.011423
-40380.000000 0.007643
-40320.000000 0.001848
-40260.000000 -0.001963
-40200.000000 -0.000789
-40140.000000 0.001369
-40080.000000 0.001512
-39960.000000 0.001748
-39900.000000 -0.002158
-39840.000000 -0.004080
-39780.000000 -0.012019
-39720.000000 -0.017974
-39660.000000 -0.023946
-39600.000000 -0.021935
-39540.000000 -0.016941
-39480.000000 -0.006965
-39420.000000 0.005994
-39360.000000 0.019935
-39300.000000 0.032859
-39240.000000 0.038767
-39180.000000 0.036657
-39120.000000 0.029531
-39060.000000 0.016389
-39000.000000 0.003230
-38940.000000 -0.003944
-38880.000000 -0.006135
-38760.000000 -0.011562
-38700.000000 -0.005798
-38640.000000 -0.004049
-38580.000000 0.010687
-38520.000000 0.020408
-38460.000000 0.028116
-38400.000000 0.035811
-38340.000000 0.029494
-38280.000000 0.024164
-38220.000000 0.006822
-38160.000000 -0.004531
-38100.000000 -0.022897
-38040.000000 -0.032273
-37980.000000 -0.039661
-37920.000000 -0.040061
-37860.000000 -0.031471
-37800.000000 -0.024891
-37740.000000 -0.013322
-37620.000000 -0.001216
-37560.000000 0.006322
-37500.000000 0.014850
-37440.000000 0.011368
-37380.000000 0.005876
-37320.000000 -0.000625
-37260.000000 -0.008137
-37200.000000 -0.016658
-37140.000000 -0.025188
-37080.000000 -0.028727
-37020.000000 -0.027275
-36960.000000 -0.027830
-36900.000000 -0.015393
-36840.000000 -0.005964
-36780.000000 0.002458
-36720.000000 0.009874
-36660.000000 0.018283
-36600.000000 0.020687
-36540.000000 0.019084
-36420.000000 0.019860
-36360.000000 0.014240
-36300.000000 0.005615
-36240.000000 -0.008015
-36180.000000 -0.014650
-36120.000000 -0.023291
-36060.000000 -0.024936
-36000.000000 -0.017587
-35940.000000 -0.006243
-35880.000000 0.011095
-35820.000000 0.023427
-35760.000000 0.029754
-35700.000000 0.031075
-35640.000000 0.026389
-35580.000000 0.010698
-35520.000000 -0.001999
-35460.000000 -0.015702
-35400.000000 -0.019412
-35340.000000 -0.020129
-35220.000000 -0.015582
-35160.000000 -0.008320
-35100.000000 -0.001065
-35040.000000 0.008182
-34980.000000 0.017420
-34920.000000 0.019650
-34860.000000 0.021871
-34800.000000 0.016084
-34740.000000 0.011288
-34680.000000 -0.002517
-34620.000000 -0.008331
-34560.000000 -0.022154
-34500.000000 -0.029986
-34440.000000 -0.030828
-34380.000000 -0.035679
-34320.000000 -0.026539
-34260.000000 -0.018408
-34200.000000 -0.001286
-34080.000000 0.008932
-34020.000000 0.021028
-33960.000000 0.023116
-33900.000000 0.026196
-33840.000000 0.025269
-33780.000000 0.019334
-33720.000000 0.012392
-33660.000000 0.004442
-33600.000000 -0.000515
-33540.000000 -0.000479
-33480.000000 -0.001450
-33420.000000 0.001571
-33360.000000 0.005585
-33300.000000 0.013592
-33240.000000 0.020592
-33180.000000 0.028584
-33120.000000 0.030568
-33000.000000 0.025515
-32940.000000 0.016476
-32880.000000 0.004440
-32820.000000 -0.005616
-32760.000000 -0.014680
-32700.000000 -0.021752
-32640.000000 -0.022831
-32580.000000 -0.017918
-32520.000000 -0.010013
-32460.000000 -0.000116
-32400.000000 0.010774
-32340.000000 0.020656
-32280.000000 0.014532
-32220.000000 0.013400
-32160.000000 0.006261
-32100.000000 -0.003885
-32040.000000 -0.013037
-31980.000000 -0.019196
-31920.000000 -0.015362
-31800.000000 -0.008735
-31740.000000 0.004079
-31680.000000 0.015886
-31620.000000 0.016687
-31560.000000 0.009483
-31500.000000 -0.000727
-31440.000000 -0.010943
-31380.000000 -0.018165
-31320.000000 -0.027393
-31260.000000 -0.028626
-31200.000000 -0.029866
-31140.000000 -0.025111
-31080.000000 -0.019363
-31020.000000 -0.004620
-30960.000000 0.001116
-30900.000000 0.007847
-30840.000000 0.013573
-30780.000000 0.010246
-30660.000000 -0.001286
-30600.000000 -0.004583
-30540.000000 -0.018886
-30480.000000 -0.022195
-30420.000000 -0.023511
-30360.000000 -0.013832
-30300.000000 -0.014160
-30240.000000 0.004506
-30180.000000 0.006165
-30120.000000 0.013818
-30060.000000 0.010464
-30000.000000 0.011104
-29940.000000 -0.007263
-29880.000000 -0.011636
-29820.000000 -0.024015
-29760.000000 -0.032400
-29700.000000 -0.037819
-29580.000000 -0.028591
-29520.000000 -0.021999
-29460.000000 -0.004412
-29400.000000 0.013169
-29340.000000 0.023744
-29280.000000 0.029315
-29220.000000 0.027880
-29160.000000 0.021440
-29100.000000 0.010996
-29040.000000 0.002549
-28980.000000 0.000097
-28920.000000 -0.004358
-28860.000000 0.006183
-28800.000000 0.012721
-28740.000000 0.019256
-28680.000000 0.021788
-28620.000000 0.024317
-28500.000000 0.015368
-28440.000000 0.009889
-28380.000000 -0.001599
-28320.000000 -0.008086
-28260.000000 -0.009576
-28200.000000 -0.010068
-28140.000000 -0.002564
-28080.000000 0.002938
-28020.000000 0.010438
-27960.000000 0.012934
-27900.000000 0.011428
-27840.000000 0.002918
-27780.000000 -0.004594
-27720.000000 -0.011109
-27660.000000 -0.023628
-27600.000000 -0.021149
-27540.000000 -0.025673
-27480.000000 -0.012199
-27420.000000 -0.002728
-27300.000000 0.006234
-27240.000000 0.007699
-27180.000000 0.017136
-27120.000000 0.016597
-27060.000000 0.008057
-27000.000000 0.000515
-26940.000000 -0.007028
-26880.000000 -0.012573
-26820.000000 -0.017119
-26760.000000 -0.012665
-26700.000000 -0.008212
-26640.000000 0.004242
-26580.000000 0.009695
-26520.000000 0.024149
-26460.000000 0.029604
-26400.000000 0.035061
-26340.000000 0.030518
-26280.000000 0.022978
-26220.000000 0.015457
-26100.000000 -0.002615
-26040.000000 -0.011158
-25980.000000 -0.014684
-25920.000000 -0.014207
-25860.000000 -0.005726
-25800.000000 0.005758
-25740.000000 0.010246
-25680.000000 0.015737
-25620.000000 0.014232
-25560.000000 0.004731
-25500.000000 -0.005766
-25440.000000 -0.014260
-25380.000000 -0.029751
-25320.000000 -0.034237
-25260.000000 -0.042720
-25200.000000 -0.029199
-25140.000000 -0.019675
-25020.000000 -0.008633
-24900.000000 0.012465
-24840.000000 0.018010
-24780.000000 0.016560
-24720.000000 0.016116
-24660.000000 0.006676
-24600.000000 0.004241
-24480.000000 -0.010613
-24420.000000 -0.012032
-24360.000000 -0.014446
-24300.000000 -0.011854
-24240.000000 -0.002257
-24180.000000 0.003346
-24120.000000 0.001953
-24060.000000 -0.000433
-24000.000000 -0.011814
-23880.000000 -0.019575
-23760.000000 -0.025281
-23700.000000 -0.018632
-23580.000000 -0.009317
-23520.000000 -0.008651
-23460.000000 0.005021
-23400.000000 0.015699
-23340.000000 0.023383
-23280.000000 0.025073
-23220.000000 0.019769
-23160.000000 0.013471
-23100.000000 0.005180
-23040.000000 0.004895
-22980.000000 0.005616
-22920.000000 0.005343
-22860.000000 0.003077
-22800.000000 0.003817
-22680.000000 0.001328
-22620.000000 -0.000928
-22560.000000 -0.008164
-22500.000000 -0.009394
-22440.000000 -0.015617
-22380.000000 -0.016834
-22320.000000 -0.018043
-22260.000000 -0.016246
-22200.000000 -0.009442
-22140.000000 -0.001630
-22080.000000 0.004189
-22020.000000 0.010014
-21960.000000 0.008847
-21900.000000 0.005687
-21840.000000 0.004534
-21780.000000 0.001389
-21720.000000 -0.002748
-21600.000000 -0.003997
-21540.000000 -0.001108
-21480.000000 -0.000211
-21420.000000 0.002695
-21360.000000 0.012609
-21300.000000 0.020533
-21240.000000 0.024465
-21180.000000 0.023405
-21120.000000 0.025355
-21060.000000 0.018313
-21000.000000 0.014280
-20940.000000 0.005257
-20880.000000 0.001243
-20820.000000 -0.008762
-20760.000000 -0.009757
-20700.000000 -0.002742
-20640.000000 -0.000718
-20580.000000 0.006316
-20460.000000 0.008412
-20400.000000 0.009476
-20340.000000 0.000549
-20280.000000 -0.004368
-20220.000000 -0.015274
-20160.000000 -0.022170
-20100.000000 -0.022055
-20040.000000 -0.018929
-19980.000000 -0.003791
-19920.000000 0.010357
-19860.000000 0.017517
-19800.000000 0.023689
-19740.000000 0.025872
-19680.000000 0.007067
-19620.000000 -0.001726
-19560.000000 -0.021506
-19500.000000 -0.032275
-19440.000000 -0.041030
-19380.000000 -0.036773
-19260.000000 -0.025220
-19200.000000 -0.007925
-19140.000000 0.013382
-19080.000000 0.020702
-19020.000000 0.028033
-18960.000000 0.024376
-18900.000000 0.019732
-18840.000000 0.005099
-18780.000000 -0.002523
-18720.000000 -0.014132
-18660.000000 -0.020729
-18600.000000 -0.021314
-18540.000000 -0.018887
-18480.000000 -0.006448
-18420.000000 0.001002
-18360.000000 0.011464
-18300.000000 0.015936
-18240.000000 0.019420
-18120.000000 0.013420
-18060.000000 0.005936
-18000.000000 -0.004537
-17940.000000 -0.011000
-17880.000000 -0.022451
-17820.000000 -0.020892
-17760.000000 -0.023321
-17700.000000 -0.018740
-17640.000000 -0.015148
-17580.000000 -0.008546
-17520.000000 0.002067
-17460.000000 0.007691
-17400.000000 0.011325
-17340.000000 0.013970
-17280.000000 0.009625
-17220.000000 0.006291
-17160.000000 0.002968
-17100.000000 -0.000344
-16980.000000 -0.000934
-16920.000000 0.001793
-16860.000000 0.005525
-16800.000000 0.001268
-16740.000000 0.002020
-16680.000000 0.000786
-16620.000000 -0.002437
-16560.000000 0.004350
-16500.000000 0.004146
-16440.000000 0.006954
-16380.000000 0.004773
-16320.000000 0.011602
-16260.000000 0.008442
-16200.000000 0.006293
-16140.000000 0.007155
-16080.000000 0.012027
-16020.000000 0.010910
-15960.000000 0.011804
-15900.000000 0.001709
-15780.000000 -0.010456
-15720.000000 -0.007519
-15660.000000 -0.011570
-15600.000000 -0.007611
-15540.000000 -0.002641
-15480.000000 0.006339
-15420.000000 0.004329
-15360.000000 0.011330
-15300.000000 0.010340
-15240.000000 0.007359
-15180.000000 -0.004611
-15120.000000 -0.014572
-15060.000000 -0.016523
-15000.000000 -0.019465
-14940.000000 -0.017396
-14880.000000 -0.011317
-14820.000000 -0.004228
-14760.000000 0.003872
-14700.000000 0.015984
-14580.000000 0.016241
-14520.000000 0.012389
-14460.000000 0.004548
-14400.000000 0.003721
-14340.000000 -0.011094
-14280.000000 -0.017888
-14220.000000 -0.020676
-14160.000000 -0.017450
-14100.000000 -0.010211
-14040.000000 -0.001958
-13980.000000 0.002309
-13920.000000 0.015589
-13860.000000 0.014882
-13800.000000 0.010189
-13740.000000 0.001510
-13680.000000 -0.010155
-13620.000000 -0.020806
-13560.000000 -0.022443
-13440.000000 -0.020676
-13380.000000 -0.008271
-13320.000000 0.007148
-13260.000000 0.018580
-13200.000000 0.030025
-13140.000000 0.035484
-13080.000000 0.027956
-13020.000000 0.016442
-12960.000000 0.004940
-12900.000000 -0.009548
-12840.000000 -0.018023
-12780.000000 -0.017485
-12720.000000 -0.018933
-12660.000000 -0.014367
-12600.000000 -0.006787
-12540.000000 0.009808
-12480.000000 0.014416
-12420.000000 0.023039
-12360.000000 0.023676
-12240.000000 0.021995
-12180.000000 0.008676
-12120.000000 0.003372
-12060.000000 -0.006916
-12000.000000 -0.010190
-11940.000000 -0.010449
-11880.000000 -0.006693
-11820.000000 0.000077
-11760.000000 0.006862
-11700.000000 0.012661
-11640.000000 0.012473
-11580.000000 0.008299
-11520.000000 -0.004861
-11460.000000 -0.016009
-11400.000000 -0.029143
-11340.000000 -0.035264
-11280.000000 -0.038373
-11220.000000 -0.028469
-11160.000000 -0.018553
-11040.000000 0.001313
-10980.000000 0.019263
-10920.000000 0.034223
-10860.000000 0.042193
-10800.000000 0.043173
-10740.000000 0.040162
-10680.000000 0.021160
-10620.000000 0.005167
-10560.000000 -0.014817
-10500.000000 -0.028794
-10440.000000 -0.034762
-10380.000000 -0.026723
-10320.000000 -0.009676
-10260.000000 0.006379
-10200.000000 0.022441
-10140.000000 0.033510
-10080.000000 0.033587
-10020.000000 0.027671
-9900.000000 0.016863
-9840.000000 0.005970
-9780.000000 -0.013915
-9720.000000 -0.024792
-9660.000000 -0.028662
-9600.000000 -0.021523
-9540.000000 -0.005377
-9480.000000 0.011776
-9420.000000 0.024936
-9360.000000 0.032103
-9300.000000 0.037276
-9240.000000 0.031455
-9180.000000 0.031639
-9120.000000 0.018829
-9060.000000 0.011023
-9000.000000 0.001223
-8940.000000 -0.002573
-8880.000000 -0.007365
-8820.000000 -0.007153
-8700.000000 -0.012716
-8640.000000 -0.004492
-8580.000000 -0.008265
-8520.000000 -0.005035
-8460.000000 -0.002802
-8400.000000 0.003434
-8340.000000 0.007671
-8280.000000 0.006910
-8220.000000 0.007151
-8160.000000 0.000393
-8100.000000 -0.004364
-8040.000000 -0.008120
-7980.000000 -0.013875
-7920.000000 -0.011629
-7860.000000 -0.016381
-7800.000000 -0.016133
-7740.000000 -0.021884
-7680.000000 -0.021634
-7620.000000 -0.025382
-7500.000000 -0.019876
-7440.000000 -0.013620
-7380.000000 -0.007364
-7320.000000 0.001894
-7260.000000 0.006153
-7200.000000 0.013413
-7140.000000 0.014676
-7080.000000 0.016940
-7020.000000 0.015206
-6960.000000 0.012474
-6900.000000 0.007744
-6840.000000 0.004016
-6780.000000 -0.004711
-6660.000000 -0.010160
-6600.000000 -0.013883
-6540.000000 -0.012606
-6480.000000 -0.018328
-6420.000000 -0.017049
-6300.000000 -0.019489
-6240.000000 -0.012209
-6180.000000 -0.016927
-6120.000000 -0.009645
-6060.000000 -0.011363
-6000.000000 -0.005080
-5940.000000 0.004203
-5880.000000 0.007486
-5760.000000 0.008052
-5700.000000 0.006335
-5640.000000 -0.006382
-5580.000000 -0.012099
-5520.000000 -0.019816
-5460.000000 -0.020534
-5400.000000 -0.019251
-5340.000000 -0.012969
-5220.000000 -0.002405
-5160.000000 0.004877
-5100.000000 0.013157
-5040.000000 0.023437
-4980.000000 0.027715
-4920.000000 0.024993
-4860.000000 0.024271
-4800.000000 0.018547
-4740.000000 0.013823
-4680.000000 0.008099
-4620.000000 0.002374
-4560.000000 -0.000352
-4500.000000 0.000922
-4440.000000 0.005195
-4380.000000 0.013467
-4320.000000 0.015737
-4260.000000 0.021006
-4200.000000 0.017274
-4080.000000 0.011803
-4020.000000 -0.000935
-3960.000000 -0.008675
-3900.000000 -0.018417
-3840.000000 -0.022160
-3780.000000 -0.022906
-3720.000000 -0.017653
-3660.000000 -0.002402
-3600.000000 0.013847
-3540.000000 0.031095
-3480.000000 0.040341
-3420.000000 0.043585
-3360.000000 0.031827
-3300.000000 0.020068
-3240.000000 -0.005692
-3180.000000 -0.024455
-3120.000000 -0.037219
-3060.000000 -0.042985
-2940.000000 -0.039524
-2880.000000 -0.032297
-2820.000000 -0.018071
-2760.000000 -0.005848
-2700.000000 0.006374
-2640.000000 0.018593
-2580.000000 0.020811
-2520.000000 0.019028
-2460.000000 0.014244
-2400.000000 0.006459
-2340.000000 0.005673
-2280.000000 0.004887
-2220.000000 0.007099
-2160.000000 0.012312
-2100.000000 0.014523
-2040.000000 0.014735
-1980.000000 0.017946
-1860.000000 0.012367
-1800.000000 0.005577
-1740.000000 -0.005212
-1680.000000 -0.014002
-1620.000000 -0.022793
-1560.000000 -0.027584
-1500.000000 -0.024375
-1440.000000 -0.021168
-1380.000000 -0.015963
-1320.000000 -0.004759
-1260.000000 0.001442
-1200.000000 0.005641
-1140.000000 0.007837
-1080.000000 0.011031
-1020.000000 0.008221
-960.000000 0.002407
-900.000000 -0.004411
-840.000000 -0.018233
-720.000000 -0.023890
-660.000000 -0.029726
-600.000000 -0.027568
-540.000000 -0.024415
-480.000000 -0.016267
-420.000000 -0.006126
-360.000000 0.003009
-300.000000 0.013137
-240.000000 0.009259
-180.000000 0.007375
-120.000000 0.007483
-60.000000 0.002585
0.000000 0.002680
60.000000 0.001768
120.000000 0.003848
180.000000 0.003922
240.000000 0.008988
300.000000 0.008047
420.000000 0.011142
480.000000 0.014177
540.000000 0.016205
600.000000 0.014224
660.000000 0.014234
720.000000 0.009235
780.000000 0.005226
840.000000 -0.002792
900.000000 -0.013820
960.000000 -0.019858
1020.000000 -0.029906
1080.000000 -0.035964
1140.000000 -0.028032
1200.000000 -0.019109
1260.000000 -0.007197
1320.000000 0.005705
1380.000000 0.014598
1440.000000 0.012481
1500.000000 0.009355
1620.000000 0.000081
1680.000000 -0.009080
1740.000000 -0.020244
1800.000000 -0.018417
1860.000000 -0.016598
1920.000000 -0.007789
1980.000000 -0.004988
2040.000000 0.003804
2100.000000 0.008587
2160.000000 0.013359
2220.000000 0.016124
2280.000000 0.015882
2340.000000 0.015633
2400.000000 0.009376
2460.000000 0.005112
2520.000000 0.000841
2580.000000 -0.000436
2700.000000 -0.000010
2760.000000 0.001692
2820.000000 0.006388
2880.000000 0.011076
2940.000000 0.014757
3000.000000 0.016429
3060.000000 0.020094
3120.000000 0.018750
3180.000000 0.006398
3240.000000 0.003038
3300.000000 -0.004332
3360.000000 -0.012710
3420.000000 -0.011097
3480.000000 -0.009493
3540.000000 -0.009898
3600.000000 -0.009313
3660.000000 -0.003736
3720.000000 -0.003170
3840.000000 -0.001066
3900.000000 0.002471
3960.000000 0.002998
4020.000000 0.003515
4080.000000 0.003022
4140.000000 0.000519
4200.000000 -0.000993
4260.000000 -0.012516
4320.000000 -0.018048
4380.000000 -0.022591
4440.000000 -0.024144
4500.000000 -0.024707
4560.000000 -0.027281
4620.000000 -0.020864
4680.000000 -0.015458
4740.000000 -0.001061
4800.000000 0.009326
4860.000000 0.017703
4920.000000 0.018071
5040.000000 0.018776
5100.000000 0.011114
5160.000000 0.006442
5220.000000 0.003759
5280.000000 0.001065
5340.000000 -0.001640
5400.000000 -0.001356
5460.000000 -0.002083
5520.000000 0.005177
5580.000000 0.011426
5640.000000 0.017663
5700.000000 0.022888
5760.000000 0.022101
5820.000000 0.019301
5880.000000 0.007488
5940.000000 -0.000338
6000.000000 -0.016177
6060.000000 -0.016030
6120.000000 -0.019896
6240.000000 -0.010668
6300.000000 -0.004573
6360.000000 0.007508
6420.000000 0.010577
6480.000000 0.011632
6540.000000 0.007675
6600.000000 0.004705
6660.000000 -0.007277
6720.000000 -0.011273
6780.000000 -0.014281
6840.000000 -0.013302
6900.000000 -0.016336
6960.000000 -0.006383
7020.000000 -0.011442
7080.000000 -0.000513
7140.000000 0.001404
7200.000000 0.005310
7320.000000 0.003089
7380.000000 0.008962
7440.000000 0.008824
7500.000000 0.004676
7560.000000 0.006517
7620.000000 0.002348
7680.000000 -0.003832
7740.000000 -0.004022
7800.000000 -0.007223
7860.000000 -0.008434
7920.000000 -0.002655
7980.000000 0.000114
8040.000000 0.001873
8100.000000 -0.002378
8160.000000 -0.004639
8220.000000 -0.010910
8280.000000 -0.017191
8340.000000 -0.024482
8400.000000 -0.024783
8520.000000 -0.018417
8580.000000 -0.012749
8640.000000 -0.006091
8700.000000 0.003556
8760.000000 0.003194
8820.000000 0.012822
8880.000000 0.012441
8940.000000 0.018050
9000.000000 0.012650
9060.000000 0.007242
9120.000000 0.002824
9180.000000 -0.003602
9240.000000 -0.011037
9300.000000 -0.009482
9360.000000 -0.009935
9420.000000 -0.011398
9480.000000 -0.010869
9540.000000 -0.008349
9660.000000 -0.005334
9720.000000 0.001161
9780.000000 0.016648
9840.000000 0.023127
9900.000000 0.030599
9960.000000 0.032063
10020.000000 0.034519
10080.000000 0.028967
10140.000000 0.024408
10200.000000 0.013841
10260.000000 0.006266
10320.000000 -0.003316
10380.000000 -0.011906
10440.000000 -0.011502
10500.000000 -0.013106
10560.000000 -0.013717
10620.000000 -0.014334
10680.000000 -0.008959
10740.000000 -0.007590
10860.000000 -0.002875
10920.000000 0.005472
10980.000000 0.004811
11040.000000 0.007142
11100.000000 0.010465
11160.000000 0.005781
11220.000000 -0.001911
11280.000000 0.000389
11340.000000 -0.006318
11400.000000 -0.015033
11460.000000 -0.012754
11520.000000 -0.009482
11580.000000 -0.009217
11640.000000 0.001041
11700.000000 0.002292
11760.000000 0.005537
11820.000000 0.002775
11880.000000 0.005005
12000.000000 -0.000553
12060.000000 0.006657
12120.000000 0.003862
12180.000000 0.016060
12240.000000 0.021253
12300.000000 0.021440
12360.000000 0.022621
12420.000000 0.022797
12480.000000 0.007969
12540.000000 0.006135
12600.000000 -0.006704
12660.000000 -0.013547
12720.000000 -0.021395
12780.000000 -0.018248
12840.000000 -0.026106
12900.000000 -0.013969
12960.000000 -0.007837
13020.000000 0.002290
13140.000000 0.012527
13200.000000 0.014638
13260.000000 0.017742
13320.000000 0.008840
13380.000000 0.004933
13440.000000 -0.009981
13500.000000 -0.016901
13560.000000 -0.023827
13620.000000 -0.023759
13680.000000 -0.019697
13740.000000 -0.009642
13800.000000 0.002407
13860.000000 0.005450
13920.000000 0.009487
13980.000000 0.012519
14040.000000 0.000544
14100.000000 -0.000436
14160.000000 -0.007423
14280.000000 -0.015411
14340.000000 -0.017413
14400.000000 -0.018419
14460.000000 -0.016431
14520.000000 -0.009446
14580.000000 -0.011466
14640.000000 0.006510
14700.000000 0.017483
14760.000000 0.020452
14820.000000 0.027418
14880.000000 0.032380
14940.000000 0.017340
15000.000000 0.007296
15060.000000 -0.009752
15120.000000 -0.024802
15180.000000 -0.033856
15240.000000 -0.033913
15300.000000 -0.022973
15420.000000 -0.003100
15480.000000 0.012832
15540.000000 0.024763
15600.000000 0.027682
15660.000000 0.028612
15720.000000 0.020540
15780.000000 0.017467
15840.000000 0.000392
15900.000000 -0.005684
15960.000000 -0.012760
16020.000000 -0.020838
16080.000000 -0.019917
16140.000000 -0.014996
16200.000000 -0.007076
16260.000000 -0.001156
16320.000000 0.014764
16380.000000 0.013684
16440.000000 0.023584
16500.000000 0.013505
16620.000000 0.009348
16680.000000 -0.010729
16740.000000 -0.018805
16800.000000 -0.032856
16860.000000 -0.037929
16920.000000 -0.038000
16980.000000 -0.034070
17040.000000 -0.015138
17100.000000 -0.001204
17160.000000 0.006732
17220.000000 0.012669
17280.000000 0.018609
17340.000000 0.015550
17400.000000 0.011493
17460.000000 0.003439
17520.000000 -0.001613
17580.000000 -0.004687
17640.000000 -0.003733
17700.000000 -0.005776
17820.000000 -0.001855
17880.000000 0.002110
17940.000000 0.012077
18000.000000 0.017076
18060.000000 0.026050
18120.000000 0.025027
18180.000000 0.028007
18240.000000 0.022990
18300.000000 0.011977
18360.000000 0.001967
18420.000000 -0.007040
18480.000000 -0.020043
18540.000000 -0.021042
18600.000000 -0.022038
18660.000000 -0.022030
18720.000000 -0.010018
18780.000000 0.000968
18840.000000 0.012988
18960.000000 0.025042
19020.000000 0.032074
19080.000000 0.031134
19140.000000 0.027172
19200.000000 0.020215
19260.000000 0.004261
19320.000000 -0.009689
19380.000000 -0.018634
19440.000000 -0.021576
19500.000000 -0.017513
19560.000000 -0.008445
19620.000000 0.000627
19680.000000 0.014704
19740.000000 0.018786
19800.000000 0.016873
19860.000000 0.017965
19920.000000 0.010065
19980.000000 0.000169
20040.000000 -0.005722
20160.000000 -0.005491
20220.000000 -0.009374
20280.000000 -0.003246
20340.000000 -0.000113
20400.000000 0.003025
20460.000000 0.008169
20520.000000 0.006317
20580.000000 -0.001530
20640.000000 -0.009372
20700.000000 -0.016208
20760.000000 -0.028040
20820.000000 -0.032867
20880.000000 -0.033689
20940.000000 -0.027506
21000.000000 -0.017319
21060.000000 -0.010116
21120.000000 0.002081
21180.000000 0.005283
21300.000000 0.013701
21360.000000 0.008906
21420.000000 0.009126
21480.000000 -0.001649
21540.000000 -0.006420
21600.000000 -0.015186
21660.000000 -0.019947
21720.000000 -0.021703
21780.000000 -0.013455
21840.000000 -0.003203
21900.000000 0.013054
21960.000000 0.017316
22020.000000 0.029582
22080.000000 0.038853
22140.000000 0.025129
22200.000000 0.013432
22260.000000 0.003718
22320.000000 -0.001991
22440.000000 -0.011393
22500.000000 -0.010086
22560.000000 -0.011803
22620.000000 -0.010487
22680.000000 -0.011166
22740.000000 -0.012839
22800.000000 -0.013508
22860.000000 -0.004171
22920.000000 0.005172
22980.000000 0.011520
23040.000000 0.021873
23100.000000 0.028233
23160.000000 0.029598
23220.000000 0.021970
23280.000000 0.013347
23340.000000 -0.003247
23460.000000 -0.024464
23580.000000 -0.032659
23640.000000 -0.025248
23700.000000 -0.020844
23760.000000 -0.006419
23820.000000 0.005013
23880.000000 0.013451
23940.000000 0.008895
24000.000000 0.005346
24060.000000 0.001805
24120.000000 -0.010730
24180.000000 -0.012257
24240.000000 -0.009777
24300.000000 -0.003289
24360.000000 0.001206
24420.000000 0.011710
24480.000000 0.018222
24540.000000 0.018724
24600.000000 0.013251
24660.000000 0.002787
24780.000000 -0.011113
24840.000000 -0.017523
24900.000000 -0.024948
24960.000000 -0.028363
25020.000000 -0.017768
25080.000000 -0.011163
25140.000000 0.007452
25200.000000 0.014078
25260.000000 0.027714
25320.000000 0.027360
25380.000000 0.027018
25440.000000 0.015685
25500.000000 0.014364
25560.000000 0.003053
25620.000000 -0.000247
25680.000000 0.001464
25740.000000 -0.003837
25800.000000 0.000897
25860.000000 0.005643
25980.000000 0.009191
26040.000000 0.004972
26100.000000 0.003766
26160.000000 -0.005429
26220.000000 -0.015610
26280.000000 -0.017780
26340.000000 -0.019936
26400.000000 -0.022080
26460.000000 -0.010211
26520.000000 0.002672
26580.000000 0.009567
26640.000000 0.007476
26700.000000 0.004399
26760.000000 -0.003664
26820.000000 -0.016714
26880.000000 -0.026771
26940.000000 -0.020794
27060.000000 -0.020799
27120.000000 -0.008782
27180.000000 0.004269
27240.000000 0.021312
27300.000000 0.027369
27360.000000 0.034439
27420.000000 0.028522
27480.000000 0.024619
27540.000000 0.012728
27600.000000 0.002850
27660.000000 -0.004015
27720.000000 -0.009868
27780.000000 -0.005709
27840.000000 -0.001537
27900.000000 0.011646
27960.000000 0.017840
28020.000000 0.022046
28080.000000 0.023238
28200.000000 0.012706
28260.000000 -0.004042
28320.000000 -0.013749
28380.000000 -0.018474
28440.000000 -0.024188
28500.000000 -0.020890
28560.000000 -0.015582
28620.000000 -0.007262
28680.000000 0.004068
28740.000000 0.014410
28800.000000 0.018762
28860.000000 0.021126
28920.000000 0.017500
28980.000000 0.010886
29040.000000 0.001284
29100.000000 -0.004308
29160.000000 -0.008890
29220.000000 -0.018483
29340.000000 -0.016589
29400.000000 -0.013110
29460.000000 -0.009639
29520.000000 -0.005160
29580.000000 0.003330
29640.000000 0.005829
29700.000000 0.010337
29760.000000 0.015855
29820.000000 0.009382
29880.000000 0.004917
29940.000000 -0.002539
30000.000000 -0.000987
30060.000000 -0.009428
30120.000000 -0.015860
30180.000000 -0.009285
30240.000000 -0.008703
30300.000000 -0.001114
30360.000000 0.004499
30420.000000 0.015106
30540.000000 0.014319
30600.000000 0.018947
30660.000000 0.018582
30720.000000 0.015226
30780.000000 0.001878
30840.000000 -0.008462
30900.000000 -0.021793
30960.000000 -0.029116
31020.000000 -0.024430
31080.000000 -0.015736
31140.000000 -0.006033
31200.000000 -0.000322
31260.000000 0.012397
31320.000000 0.011125
31380.000000 0.015881
31440.000000 0.012625
31500.000000 0.008377
31560.000000 0.001139
31680.000000 -0.008313
31740.000000 -0.008526
31800.000000 -0.006731
31860.000000 -0.001928
31920.000000 0.007884
31980.000000 0.018703
32040.000000 0.020530
32100.000000 0.021365
32160.000000 0.020208
32220.000000 0.003059
32280.000000 -0.007083
32340.000000 -0.023216
32400.000000 -0.034341
32460.000000 -0.036458
32520.000000 -0.032566
32580.000000 -0.025666
32640.000000 -0.015758
32700.000000 -0.001842
32820.000000 0.001017
32880.000000 0.005960
32940.000000 0.007911
33000.000000 0.003870
33060.000000 -0.003162
33120.000000 -0.009186
33180.000000 -0.018202
33240.000000 -0.020210
33300.000000 -0.020210
33360.000000 -0.015203
33420.000000 -0.003188
33480.000000 0.005834
33540.000000 0.014865
33600.000000 0.022902
33660.000000 0.027948
33720.000000 0.021001
33780.000000 0.015063
33840.000000 0.003132
33960.000000 -0.008707
34020.000000 -0.014615
34080.000000 -0.013516
34140.000000 -0.009409
34200.000000 -0.006295
34260.000000 0.000827
34320.000000 0.005956
34380.000000 0.010093
34440.000000 0.008237
34500.000000 0.009388
34560.000000 0.004545
34620.000000 -0.001290
34680.000000 -0.001118
34740.000000 -0.001939
34800.000000 0.000246
34860.000000 0.002438
34920.000000 0.007637
34980.000000 0.011842
35040.000000 0.012054
35160.000000 0.013495
35220.000000 0.012724
35280.000000 0.005958
35340.000000 0.001197
35400.000000 -0.002559
35460.000000 -0.012310
35520.000000 -0.014057
35580.000000 -0.006800
35640.000000 -0.002539
35700.000000 0.010727
35760.000000 0.020997
35820.000000 0.024271
35880.000000 0.026548
35940.000000 0.022830
36000.000000 0.017115
36060.000000 0.004403
36120.000000 -0.002304
36180.000000 -0.008008
36300.000000 -0.011404
36360.000000 -0.012096
36420.000000 -0.003785
36480.000000 0.001530
36540.000000 0.007849
36600.000000 0.016170
36660.000000 0.016495
36720.000000 0.014822
36780.000000 0.004151
36840.000000 0.004482
36900.000000 -0.008184
36960.000000 -0.010849
37020.000000 -0.015513
37080.000000 -0.013175
37140.000000 -0.015835
37200.000000 -0.009494
37260.000000 -0.005151
37380.000000 -0.001462
37440.000000 -0.001117
37500.000000 -0.001771
37560.000000 -0.005424
37620.000000 -0.010077
37680.000000 -0.016730
37740.000000 -0.021383
37800.000000 -0.023036
37860.000000 -0.018688
37920.000000 -0.013341
37980.000000 -0.006993
38040.000000 -0.001645
38100.000000 0.004702
38160.000000 0.008051
38220.000000 0.010399
38280.000000 0.010747
38340.000000 0.013095
38400.000000 0.013444
38520.000000 0.013140
38580.000000 0.011488
38640.000000 0.011836
38700.000000 0.011183
38760.000000 0.003531
38820.000000 0.003878
38880.000000 -0.005775
38940.000000 -0.002429
39000.000000 -0.002083
39060.000000 0.000263
39120.000000 0.001608
39180.000000 0.001953
39240.000000 -0.006703
39300.000000 -0.013360
39360.000000 -0.027017
39420.000000 -0.034676
39540.000000 -0.040999
39600.000000 -0.036663
39660.000000 -0.032330
39720.000000 -0.018999
39780.000000 -0.003671
39840.000000 0.006653
39900.000000 0.013975
39960.000000 0.018292
40020.000000 0.019606
40080.000000 0.015916
40140.000000 0.006222
40200.000000 0.003524
40260.000000 -0.002178
40320.000000 -0.006883
40380.000000 -0.004593
40440.000000 -0.006306
40500.000000 -0.007023
40560.000000 -0.004744
40620.000000 -0.004469
40740.000000 -0.002934
40800.000000 -0.000673
40860.000000 -0.001417
40920.000000 -0.000166
40980.000000 0.005081
41040.000000 0.009322
41100.000000 0.011559
41160.000000 0.018791
41220.000000 0.027018
41280.000000 0.025240
41340.000000 0.024457
41400.000000 0.018668
41460.000000 0.009873
41520.000000 0.000072
41580.000000 0.000265
41640.000000 -0.009548
41700.000000 -0.011368
41760.000000 -0.009193
41880.000000 -0.005864
41940.000000 -0.007708
42000.000000 -0.003557
42060.000000 -0.001413
42120.000000 0.002727
42180.000000 0.000860
42240.000000 0.000989
42300.000000 -0.001888
42360.000000 -0.002770
42420.000000 -0.003657
42480.000000 0.000452
42540.000000 0.001555
42600.000000 0.002654
42660.000000 0.003749
42720.000000 0.001839
42780.000000 -0.000075
42840.000000 0.000008
42900.000000 -0.003914
43020.000000 -0.002769
43080.000000 -0.000703
43140.000000 -0.000641
43200.000000 0.003417
43260.000000 0.006471
43320.000000 0.003520
43380.000000 0.010565
43440.000000 0.006605
43500.000000 0.002640
43560.000000 0.006670
43620.000000 0.006695
43680.000000 0.007714
43740.000000 0.015726
43800.000000 0.015733
43860.000000 0.016733
43920.000000 0.015727
43980.000000 0.006713
44040.000000 -0.001308
44100.000000 -0.006335
44220.000000 -0.013414
44280.000000 -0.019464
44340.000000 -0.020523
44400.000000 -0.025590
44460.000000 -0.019666
44520.000000 -0.014751
44580.000000 -0.011846
44640.000000 -0.000950
44700.000000 0.003937
44760.000000 0.007813
44820.000000 0.001679
44880.000000 -0.002465
44940.000000 -0.013619
45000.000000 -0.018784
45060.000000 -0.023960
45120.000000 -0.023147
45180.000000 -0.021345
45240.000000 -0.012555
45300.000000 -0.003777
45420.000000 0.004742
45480.000000 0.008482
45540.000000 0.010211
45600.000000 0.006926
45660.000000 0.001628
45720.000000 -0.003683
45780.000000 -0.004007
45840.000000 -0.006344
45900.000000 -0.002695
45960.000000 0.003939
46020.000000 0.010559
46080.000000 0.020165
46140.000000 0.022755
46200.000000 0.021329
46260.000000 0.011888
46320.000000 0.003430
46380.000000 -0.007044
46440.000000 -0.014535
46560.000000 -0.013569
46620.000000 -0.011111
46680.000000 -0.003671
46740.000000 0.005751
46800.000000 0.022157
46860.000000 0.031545
46920.000000 0.032915
46980.000000 0.028268
47040.000000 0.015605
47100.000000 -0.000076
47160.000000 -0.016774
47220.000000 -0.029488
47280.000000 -0.032218
47340.000000 -0.029965
47400.000000 -0.024727
47460.000000 -0.008505
47520.000000 0.001702
47580.000000 0.014894
47640.000000 0.027071
47760.000000 0.034380
47820.000000 0.032513
47880.000000 0.030631
47940.000000 0.015734
48000.000000 -0.000177
48060.000000 -0.010102
48120.000000 -0.022041
48180.000000 -0.025993
48240.000000 -0.025959
48300.000000 -0.020939
48360.000000 -0.013931
48420.000000 -0.005936
48480.000000 0.001046
48540.000000 0.003016
48600.000000 0.008973
48660.000000 0.008918
48720.000000 0.000851
48780.000000 -0.008228
48900.000000 -0.019422
48960.000000 -0.026537
49020.000000 -0.029663
49080.000000 -0.029801
49140.000000 -0.024950
49200.000000 -0.016111
49260.000000 -0.009283
49320.000000 -0.007466
49380.000000 -0.002660
49440.000000 -0.002865
49500.000000 -0.001080
49560.000000 -0.001307
49620.000000 0.002456
49680.000000 -0.000791
49740.000000 0.001951
49800.000000 0.000682
49860.000000 -0.000596
49920.000000 -0.000884
50040.000000 -0.000490
50100.000000 0.003192
50160.000000 0.007865
50220.000000 0.013529
50280.000000 0.018183
50340.000000 0.020828
50400.000000 0.022463
50460.000000 0.016090
50520.000000 0.016706
50580.000000 0.005314
50640.000000 0.000912
50700.000000 -0.005500
50760.000000 -0.005921
50820.000000 -0.008351
50880.000000 -0.002792
50940.000000 -0.002242
51000.000000 0.001297
51060.000000 0.003826
51120.000000 0.002346
51240.000000 -0.000648
51300.000000 -0.005161
51360.000000 -0.006684
51420.000000 -0.002219
51480.000000 0.003235
51540.000000 0.009677
51600.000000 0.016108
51660.000000 0.015527
51720.000000 0.014934
51780.000000 0.011330
51840.000000 0.002713
51900.000000 0.000085
51960.000000 -0.005555
52020.000000 -0.005206
52080.000000 -0.004869
52140.000000 0.001457
52200.000000 0.007771
52260.000000 0.013074
52380.000000 0.013649
52440.000000 0.012920
52500.000000 0.014181
52560.000000 0.009431
52620.000000 0.003672
52680.000000 -0.005098
52740.000000 -0.011877
52800.000000 -0.016666
52860.000000 -0.016464
52920.000000 -0.014272
52980.000000 -0.008088
53040.000000 0.000088
53100.000000 0.004256
53160.000000 0.011415
53220.000000 0.013567
53280.000000 0.010712
53340.000000 0.008849
53400.000000 0.000980
53520.000000 -0.004782
53580.000000 -0.007673
53640.000000 -0.013571
53700.000000 -0.019477
53760.000000 -0.018389
53820.000000 -0.014308
53880.000000 -0.013235
53940.000000 -0.006168
54000.000000 0.002891
54060.000000 0.002943
54120.000000 0.005988
54180.000000 0.006026
54240.000000 0.001056
54300.000000 -0.003920
54360.000000 -0.005904
54420.000000 -0.007894
54480.000000 -0.005891
54540.000000 -0.006894
54600.000000 -0.004936
54720.000000 -0.005032
54780.000000 -0.003084
54840.000000 0.001862
54900.000000 0.003806
54960.000000 0.005749
55020.000000 0.005690
55080.000000 0.004630
55140.000000 0.004567
55200.000000 0.002502
55260.000000 0.001435
55320.000000 -0.002635
55380.000000 -0.006709
55440.000000 -0.010785
55500.000000 -0.011866
55560.000000 -0.010950
55620.000000 -0.009039
55680.000000 -0.003132
55800.000000 -0.001332
55860.000000 0.002561
55920.000000 0.001449
55980.000000 0.001331
56040.000000 0.002208
56100.000000 -0.000920
56160.000000 0.001945
56220.000000 -0.007195
56280.000000 -0.007340
56340.000000 -0.009492
56400.000000 -0.013649
56460.000000 -0.005813
56520.000000 -0.000982
56580.000000 0.009842
56640.000000 0.015660
56700.000000 0.020472
56760.000000 0.020277
56820.000000 0.019077
56880.000000 0.017870
57000.000000 0.008437
57060.000000 0.001211
57120.000000 -0.006022
57180.000000 -0.011261
57240.000000 -0.010506
57300.000000 -0.007758
57360.000000 -0.003016
57420.000000 0.004719
57480.000000 0.009448
57540.000000 0.016171
57600.000000 0.014887
57660.000000 0.016597
57720.000000 0.012300
57780.000000 0.011997
57840.000000 0.009687
57900.000000 0.013371
57960.000000 0.006049
58020.000000 0.004720
58140.000000 -0.001957
58200.000000 -0.005305
58260.000000 -0.002659
58320.000000 0.001980
58380.000000 -0.000387
58440.000000 0.000240
58500.000000 -0.001139
58560.000000 -0.001525
58620.000000 -0.003917
58680.000000 0.002684
58740.000000 -0.000720
58800.000000 0.003869
58860.000000 0.004452
58920.000000 0.004029
58980.000000 0.001600
59040.000000 0.001164
59100.000000 0.001722
59160.000000 0.001275
59280.000000 0.004360
59340.000000 0.004894
59400.000000 0.012422
59460.000000 0.009944
59520.000000 0.012459
59580.000000 0.005969
59640.000000 0.006472
59700.000000 -0.006030
59760.000000 -0.002539
59820.000000 -0.006054
59880.000000 -0.002574
59940.000000 0.001899
60000.000000 0.001367
60060.000000 -0.000171
60120.000000 0.000284
60180.000000 -0.001266
60240.000000 -0.004822
60300.000000 -0.005384
60360.000000 -0.004952
60480.000000 -0.011105
60540.000000 -0.004690
60600.000000 0.000718
60660.000000 0.005121
60720.000000 0.007518
60780.000000 0.011910
60840.000000 0.009295
60900.000000 0.004675
60960.000000 0.002049
61020.000000 -0.006583
61080.000000 -0.012220
61140.000000 -0.015864
61200.000000 -0.016513
61260.000000 -0.016167
61320.000000 -0.015828
61380.000000 -0.011494
61440.000000 -0.013166
61500.000000 -0.010843
61620.000000 -0.013216
61680.000000 -0.012910
61740.000000 -0.014611
61800.000000 -0.009317
61860.000000 -0.012028
61920.000000 -0.009746
61980.000000 -0.002469
62040.000000 0.002802
62100.000000 0.008068
62160.000000 0.013327
62220.000000 0.021581
62280.000000 0.026829
62340.000000 0.019072
62400.000000 0.016309
