# Supplementary material for: Probabilistic tsunami forecasting for early warning
Source: Nat Commun. 2021 Sep 28;12:5677. doi: 10.1038/s41467-021-25815-w (PMC8479076; doi:10.1038/s41467-021-25815-w)
Supplement: Supplementary file 6 — Supplementary Dataset 3. Sea-level records. [file 41467_2021_25815_MOESM6_ESM.zip › sea_level_records/2016-10-30_Norcia/ajac2.rad.rmn.txt]

-43200.000000 -0.012976
-43140.000000 -0.013450
-43080.000000 -0.012923
-43020.000000 -0.012395
-42960.000000 -0.011866
-42900.000000 -0.011337
-42840.000000 -0.011806
-42060.000000 -0.003834
-42000.000000 -0.003292
-41940.000000 -0.003749
-41880.000000 -0.003205
-41820.000000 -0.003661
-41760.000000 -0.003115
-41700.000000 -0.003569
-41640.000000 -0.003023
-41580.000000 -0.002475
-41520.000000 -0.002927
-41460.000000 -0.003378
-41400.000000 -0.002828
-41340.000000 -0.003278
-41280.000000 -0.002727
-41220.000000 -0.002175
-41160.000000 -0.001622
-41100.000000 -0.001069
-41040.000000 -0.000515
-40980.000000 -0.000960
-40920.000000 -0.000405
-40860.000000 0.000151
-40800.000000 0.001708
-40740.000000 0.003265
-40680.000000 0.004823
-40620.000000 0.005381
-40560.000000 0.004941
-40500.000000 0.003501
-40440.000000 0.003061
-40380.000000 0.002622
-40320.000000 0.001184
-40260.000000 0.000746
-40200.000000 0.001309
-40140.000000 0.001872
-40080.000000 0.002437
-40020.000000 0.003001
-39960.000000 0.003566
-39900.000000 0.003132
-39840.000000 0.003699
-39780.000000 0.003265
-39720.000000 0.002833
-39660.000000 0.001401
-39600.000000 0.000970
-39540.000000 0.000539
-39480.000000 0.001108
-39420.000000 0.001679
-39360.000000 0.002249
-39300.000000 0.002821
-39240.000000 0.002393
-39180.000000 0.001965
-39120.000000 0.001538
-39060.000000 0.001111
-39000.000000 0.001685
-38940.000000 0.001260
-38880.000000 0.001835
-38820.000000 0.001411
-38760.000000 0.001987
-38700.000000 0.001563
-38640.000000 0.002141
-38580.000000 0.002718
-38520.000000 0.003297
-38460.000000 0.003875
-38400.000000 0.003455
-38340.000000 0.003035
-38280.000000 0.001615
-38220.000000 0.001196
-38160.000000 0.001778
-38100.000000 0.002360
-38040.000000 0.001943
-37980.000000 0.002526
-37920.000000 0.003110
-37860.000000 0.002694
-37800.000000 0.001279
-37740.000000 -0.002135
-37680.000000 -0.002549
-37620.000000 -0.003962
-37560.000000 -0.004375
-37500.000000 -0.003787
-37440.000000 -0.003198
-37380.000000 -0.002608
-37320.000000 -0.002018
-37260.000000 -0.001428
-37200.000000 -0.000836
-37140.000000 -0.000244
-37080.000000 -0.001651
-37020.000000 -0.002058
-36960.000000 -0.002463
-36900.000000 -0.002868
-36840.000000 -0.003273
-36780.000000 -0.003676
-36720.000000 -0.003079
-36660.000000 -0.002481
-36600.000000 -0.002882
-36540.000000 -0.003282
-36480.000000 -0.003681
-36420.000000 -0.004080
-36360.000000 -0.004478
-36300.000000 -0.003874
-36240.000000 -0.004270
-36180.000000 -0.003665
-36120.000000 -0.003060
-36060.000000 -0.002453
-36000.000000 -0.000845
-35940.000000 -0.000236
-35880.000000 0.000373
-35820.000000 0.001984
-35760.000000 0.002595
-35700.000000 0.003208
-35640.000000 0.002821
-35580.000000 0.003436
-35520.000000 0.003051
-35460.000000 0.003667
-35400.000000 0.004285
-35340.000000 0.003903
-35280.000000 0.003522
-35220.000000 0.003142
-35160.000000 0.002762
-35100.000000 0.002384
-35040.000000 0.001005
-34980.000000 -0.000372
-34920.000000 -0.001750
-34860.000000 -0.002127
-34800.000000 -0.002504
-34740.000000 -0.002882
-34680.000000 -0.002261
-34620.000000 -0.001641
-34560.000000 -0.000023
-34500.000000 0.000593
-34440.000000 0.002206
-34380.000000 0.002817
-34320.000000 0.003421
-34260.000000 0.004023
-34200.000000 0.003623
-34140.000000 0.003223
-34080.000000 0.002820
-34020.000000 0.002417
-33960.000000 0.002012
-33900.000000 -0.000395
-33840.000000 -0.000802
-33780.000000 -0.001212
-33720.000000 -0.001622
-33660.000000 -0.002034
-33600.000000 -0.003447
-33540.000000 -0.002862
-33480.000000 -0.003277
-33420.000000 -0.003694
-33360.000000 -0.003112
-33300.000000 -0.001531
-33240.000000 -0.000951
-33180.000000 -0.000373
-33120.000000 0.000205
-33060.000000 0.000782
-33000.000000 0.001358
-32940.000000 0.001933
-32880.000000 0.001508
-32820.000000 0.001081
-32760.000000 0.001654
-32700.000000 0.002226
-32640.000000 0.001798
-32580.000000 0.002370
-32520.000000 0.002941
-32460.000000 0.002512
-32400.000000 0.001083
-31980.000000 -0.002908
-31920.000000 -0.002332
-31860.000000 -0.001755
-31800.000000 -0.001176
-31740.000000 -0.001596
-31680.000000 -0.002014
-31620.000000 -0.002431
-31560.000000 -0.001846
-31500.000000 -0.002259
-31440.000000 -0.001671
-31380.000000 -0.002081
-31320.000000 -0.001489
-31260.000000 -0.001895
-31200.000000 -0.002299
-31140.000000 -0.001702
-31080.000000 -0.002103
-31020.000000 -0.001503
-30960.000000 -0.000900
-30900.000000 -0.002296
-30840.000000 -0.002691
-30780.000000 -0.003083
-30720.000000 -0.002475
-30660.000000 -0.002864
-30600.000000 -0.002252
-30540.000000 -0.002639
-30480.000000 -0.002024
-30420.000000 -0.000408
-30360.000000 0.000210
-30300.000000 0.000830
-30240.000000 0.000451
-30180.000000 -0.000927
-30120.000000 -0.000302
-30060.000000 0.000324
-30000.000000 0.000951
-29940.000000 0.000581
-29880.000000 0.001212
-29820.000000 0.001845
-29760.000000 0.001480
-29700.000000 0.001117
-29640.000000 0.001757
-29580.000000 0.001398
-29520.000000 0.001041
-29460.000000 0.000686
-29400.000000 -0.000666
-29340.000000 -0.000017
-29280.000000 0.000635
-29220.000000 0.001289
-29160.000000 0.001946
-29100.000000 0.001605
-29040.000000 0.002266
-28980.000000 0.002930
-28920.000000 0.002596
-28860.000000 0.003265
-28800.000000 0.002937
-28740.000000 0.002611
-28680.000000 0.002288
-28620.000000 0.001968
-28560.000000 0.001651
-28500.000000 0.000337
-28440.000000 0.000026
-28380.000000 -0.000282
-28320.000000 0.000412
-28260.000000 0.000110
-28200.000000 0.000810
-28140.000000 0.000514
-28080.000000 0.000219
-28020.000000 -0.000072
-27960.000000 -0.000361
-27900.000000 0.000352
-27840.000000 0.001068
-27780.000000 0.001787
-27720.000000 0.002508
-27660.000000 0.003231
-27600.000000 0.003957
-27540.000000 0.004685
-27480.000000 0.004416
-27420.000000 0.004149
-27360.000000 0.003885
-27300.000000 0.002623
-27240.000000 0.002365
-27180.000000 0.002108
-27120.000000 0.002855
-27060.000000 0.002605
-27000.000000 0.002357
-26940.000000 0.001112
-26880.000000 0.000871
-26820.000000 0.000632
-26760.000000 -0.000604
-26700.000000 -0.000836
-26640.000000 -0.001066
-26580.000000 -0.001294
-26520.000000 -0.001519
-26460.000000 -0.000741
-26400.000000 -0.000960
-26340.000000 -0.001178
-26280.000000 -0.001392
-26220.000000 -0.001605
-26160.000000 -0.001815
-26100.000000 -0.002024
-26040.000000 -0.002230
-25980.000000 -0.002434
-25920.000000 -0.001636
-25860.000000 -0.001837
-25800.000000 -0.001035
-25740.000000 -0.001232
-25680.000000 -0.001427
-25620.000000 -0.001621
-25560.000000 -0.001813
-25500.000000 -0.002004
-25440.000000 -0.001193
-25380.000000 -0.001381
-25320.000000 -0.000568
-25260.000000 0.000246
-25200.000000 0.000061
-25140.000000 -0.000123
-25080.000000 0.000694
-25020.000000 0.000511
-24960.000000 0.001330
-24900.000000 0.002148
-24840.000000 0.002968
-24780.000000 0.003787
-24720.000000 0.004607
-24660.000000 0.004426
-24600.000000 0.004242
-24540.000000 0.003058
-24480.000000 0.002873
-24420.000000 0.002691
-24360.000000 0.002507
-24300.000000 0.002322
-24240.000000 0.002136
-24180.000000 0.000949
-24120.000000 -0.001241
-24060.000000 -0.002432
-24000.000000 -0.002624
-23940.000000 -0.002819
-23880.000000 -0.004016
-23820.000000 -0.003215
-23760.000000 -0.003416
-23700.000000 -0.002620
-23640.000000 -0.001826
-23580.000000 -0.002034
-23520.000000 -0.002245
-23460.000000 -0.001459
-23400.000000 -0.001676
-23340.000000 -0.001896
-23280.000000 -0.001118
-23220.000000 -0.000344
-23160.000000 0.000428
-23100.000000 0.001196
-23040.000000 0.001961
-22980.000000 0.001723
-22920.000000 0.001481
-22860.000000 0.001236
-22800.000000 0.000987
-22740.000000 0.000735
-22680.000000 0.001478
-22620.000000 0.002218
-22560.000000 0.001954
-22500.000000 0.002686
-22440.000000 0.002414
-22380.000000 0.001138
-22320.000000 0.000858
-22260.000000 -0.000427
-22200.000000 -0.000716
-22140.000000 -0.001010
-22080.000000 -0.000308
-22020.000000 -0.000612
-21960.000000 0.000081
-21900.000000 0.000768
-21840.000000 0.001450
-21780.000000 0.002127
-21720.000000 0.002799
-21660.000000 0.002465
-21600.000000 0.003126
-21540.000000 0.002781
-21480.000000 0.002431
-21420.000000 0.002074
-21360.000000 0.001710
-21300.000000 0.001341
-21240.000000 0.001964
-21180.000000 0.001581
-21120.000000 0.001191
-21060.000000 0.000793
-21000.000000 -0.001612
-20940.000000 -0.003024
-20880.000000 -0.003443
-20820.000000 -0.004870
-20760.000000 -0.005304
-20700.000000 -0.006745
-20640.000000 -0.007193
-20580.000000 -0.006649
-20520.000000 -0.006112
-20460.000000 -0.004582
-20400.000000 -0.003059
-20340.000000 -0.002544
-20280.000000 -0.002036
-20220.000000 -0.001535
-20160.000000 -0.002042
-20100.000000 -0.002556
-20040.000000 -0.002078
-19980.000000 -0.001608
-19920.000000 -0.000146
-19860.000000 0.001307
-19800.000000 0.001752
-19740.000000 0.002188
-19680.000000 0.002615
-19620.000000 0.002033
-19560.000000 0.001442
-19500.000000 -0.000160
-19440.000000 -0.000771
-19380.000000 -0.002392
-19320.000000 -0.003024
-19260.000000 -0.003666
-19200.000000 -0.003318
-19140.000000 -0.002981
-19080.000000 -0.001655
-19020.000000 -0.001339
-18960.000000 -0.001034
-18900.000000 -0.001741
-18840.000000 -0.001458
-18780.000000 -0.002187
-18720.000000 -0.001926
-18660.000000 -0.001677
-18600.000000 -0.001440
-18540.000000 -0.000213
-18480.000000 0.001001
-18420.000000 0.002205
-18360.000000 0.002397
-18300.000000 0.002577
-18240.000000 0.003746
-18180.000000 0.003903
-18120.000000 0.003049
-18060.000000 0.003183
-18000.000000 0.002296
-17940.000000 0.001407
-17880.000000 0.000506
-17820.000000 -0.000407
-17760.000000 -0.000332
-17700.000000 0.000732
-17640.000000 0.001783
-17580.000000 0.001823
-17520.000000 0.000850
-17460.000000 -0.000134
-17400.000000 -0.001130
-17340.000000 -0.001139
-17280.000000 -0.002160
-17220.000000 -0.002193
-17160.000000 -0.002238
-17100.000000 -0.003296
-17040.000000 -0.002366
-16980.000000 -0.002449
-16920.000000 -0.002544
-16860.000000 -0.001652
-16800.000000 -0.001773
-16740.000000 -0.000907
-16680.000000 -0.001053
-16620.000000 -0.001212
-16560.000000 -0.001384
-16500.000000 -0.001569
-16440.000000 -0.001767
-16380.000000 -0.001978
-16320.000000 -0.001202
-16260.000000 -0.000439
-16200.000000 0.000311
-16140.000000 0.000048
-16080.000000 0.000771
-16020.000000 0.000480
-15960.000000 0.001177
-15900.000000 0.000859
-15840.000000 0.000527
-15780.000000 0.000182
-15720.000000 -0.000177
-15660.000000 -0.000551
-15600.000000 -0.000939
-15540.000000 -0.000341
-15480.000000 0.000243
-15420.000000 0.000812
-15360.000000 0.000367
-15300.000000 0.000908
-15240.000000 0.000434
-15180.000000 0.000945
-15120.000000 0.000442
-15060.000000 0.000924
-15000.000000 0.001392
-14940.000000 0.002846
-14880.000000 0.002285
-14820.000000 0.002710
-14760.000000 0.002121
-14700.000000 0.000517
-14640.000000 -0.000100
-14580.000000 -0.001731
-14520.000000 -0.002376
-14460.000000 -0.002034
-14400.000000 -0.002706
-14340.000000 -0.003391
-14280.000000 -0.003089
-14220.000000 -0.003800
-14160.000000 -0.004523
-14100.000000 -0.005259
-14040.000000 -0.006007
-13980.000000 -0.006768
-13920.000000 -0.007540
-13860.000000 -0.007325
-13800.000000 -0.007121
-13740.000000 -0.004928
-13680.000000 -0.004747
-13620.000000 -0.003578
-13560.000000 -0.003419
-13500.000000 -0.002271
-13440.000000 -0.002135
-13380.000000 -0.002008
-13320.000000 -0.001892
-13260.000000 -0.000787
-13200.000000 -0.000691
-13140.000000 -0.000605
-13080.000000 -0.001528
-13020.000000 -0.001460
-12960.000000 -0.001400
-12900.000000 -0.001350
-12840.000000 -0.001307
-12780.000000 -0.002273
-12720.000000 -0.002246
-12660.000000 -0.002227
-12600.000000 -0.002215
-12540.000000 -0.003210
-12480.000000 -0.003213
-12420.000000 -0.003222
-12360.000000 -0.004237
-12300.000000 -0.003259
-12240.000000 -0.003287
-12180.000000 -0.003322
-12120.000000 -0.003362
-12060.000000 -0.003407
-12000.000000 -0.002458
-11940.000000 -0.001514
-11880.000000 -0.000575
-11820.000000 -0.000641
-11760.000000 -0.000711
-11700.000000 0.000215
-11640.000000 0.000137
-11580.000000 0.000056
-11520.000000 -0.000029
-11460.000000 -0.000116
-11400.000000 -0.000206
-11340.000000 0.000701
-11280.000000 0.000607
-11220.000000 0.001510
-11160.000000 0.001412
-11100.000000 0.001313
-11040.000000 0.001213
-10980.000000 0.001111
-10920.000000 0.000009
-10860.000000 0.000906
-10800.000000 0.000802
-10740.000000 0.001698
-10680.000000 0.001594
-10620.000000 0.002490
-10560.000000 0.003386
-10500.000000 10.004282
-10440.000000 0.004179
-10380.000000 0.004076
-10320.000000 0.002974
-10260.000000 0.002872
-10200.000000 0.001771
-10140.000000 0.001671
-10080.000000 0.001572
-10020.000000 0.002475
-9960.000000 0.002378
-9900.000000 0.003284
-9840.000000 0.004191
-9780.000000 0.005100
-9720.000000 0.005012
-9660.000000 0.005926
-9600.000000 0.005843
-9540.000000 0.006763
-9480.000000 0.006686
-9420.000000 0.005613
-9360.000000 0.005544
-9300.000000 0.004479
-9240.000000 0.003418
-9180.000000 0.003362
-9120.000000 0.003310
-9060.000000 0.003264
-9000.000000 0.003223
-8940.000000 0.002187
-8880.000000 0.002158
-8820.000000 0.001134
-8760.000000 0.001117
-8700.000000 0.000106
-8640.000000 -0.000899
-8580.000000 -0.000896
-8520.000000 -0.000886
-8460.000000 0.000131
-8400.000000 0.001155
-8340.000000 0.002186
-8280.000000 0.002226
-8160.000000 0.001327
-8100.000000 0.001389
-8040.000000 0.000459
-7980.000000 0.000536
-7920.000000 0.000622
-7860.000000 0.001714
-7800.000000 0.000815
-7740.000000 0.001922
-7680.000000 0.002037
-7620.000000 0.001159
-7560.000000 0.000289
-7500.000000 -0.000563
-7440.000000 -0.000411
-7380.000000 -0.001253
-7320.000000 -0.002091
-7260.000000 -0.002923
-7200.000000 -0.001750
-7140.000000 -0.000572
-7080.000000 -0.001389
-7020.000000 -0.000199
-6960.000000 0.000986
-6900.000000 0.001179
-6840.000000 0.001378
-6780.000000 0.002583
-6720.000000 0.001795
-6660.000000 0.001014
-6600.000000 -0.000761
-6540.000000 -0.001530
-6480.000000 -0.002293
-6420.000000 -0.002049
-6360.000000 -0.001800
-6300.000000 -0.001544
-6240.000000 -0.000282
-6180.000000 -0.000013
-6120.000000 0.000261
-6060.000000 -0.000458
-6000.000000 -0.001172
-5940.000000 -0.002878
-5880.000000 -0.003579
-5820.000000 -0.003273
-5760.000000 -0.003961
-5700.000000 -0.002643
-5640.000000 -0.001318
-5580.000000 0.000012
-5520.000000 0.000349
-5460.000000 0.000693
-5400.000000 0.000042
-5340.000000 0.000398
-5280.000000 -0.000241
-5220.000000 -0.000874
-5160.000000 -0.001501
-5100.000000 -0.001122
-5040.000000 -0.001737
-4980.000000 -0.001347
-4920.000000 -0.000952
-4860.000000 -0.000551
-4800.000000 -0.001145
-4740.000000 -0.000733
-4680.000000 -0.000316
-4620.000000 0.000106
-4560.000000 0.000533
-4500.000000 -0.000035
-4440.000000 -0.000598
-4380.000000 -0.001156
-4320.000000 -0.000709
-4260.000000 -0.001257
-4200.000000 0.000200
-4140.000000 0.002661
-4080.000000 0.003127
-4020.000000 0.003599
-3960.000000 0.004075
-3900.000000 0.003556
-3840.000000 0.003041
-3780.000000 0.002532
-3720.000000 0.002027
-3660.000000 0.001527
-3600.000000 0.001032
-3540.000000 0.001542
-3480.000000 0.002056
-3420.000000 0.001576
-3360.000000 0.001100
-3300.000000 0.000629
-3240.000000 0.000163
-3180.000000 0.000701
-3120.000000 0.000245
-3060.000000 -0.000207
-3000.000000 -0.000654
-2940.000000 -0.001096
-2880.000000 -0.000533
-2820.000000 0.001035
-2760.000000 0.001608
-2700.000000 0.002186
-2640.000000 0.002769
-2580.000000 0.002356
-2520.000000 0.002949
-2460.000000 0.002547
-2400.000000 0.002151
-2340.000000 0.000759
-2280.000000 0.000372
-2220.000000 -0.001009
-2160.000000 -0.001385
-2100.000000 -0.001756
-2040.000000 -0.002121
-1980.000000 -0.001481
-1920.000000 -0.001836
-1860.000000 -0.001185
-1800.000000 -0.001529
-1740.000000 -0.000867
-1680.000000 -0.001200
-1620.000000 -0.001527
-1560.000000 -0.001849
-1500.000000 -0.001165
-1440.000000 -0.000476
-1380.000000 0.000219
-1320.000000 -0.000080
-1260.000000 0.000627
-1200.000000 0.001339
-1140.000000 0.002057
-1080.000000 0.001781
-1020.000000 0.001510
-960.000000 0.001246
-900.000000 -0.000013
-840.000000 -0.000266
-780.000000 -0.000514
-720.000000 -0.000755
-660.000000 -0.000991
-600.000000 -0.001221
-540.000000 -0.001445
-480.000000 -0.002663
-420.000000 -0.002875
-360.000000 -0.003082
-300.000000 -0.003282
-240.000000 -0.004477
-180.000000 -0.004666
-120.000000 -0.003846
-60.000000 -0.003027
0.000000 -0.001202
1140.000000 -0.000376
1200.000000 -0.000432
1260.000000 -0.001483
1320.000000 -0.000527
1380.000000 -0.000565
1440.000000 0.001403
1500.000000 0.002377
1560.000000 0.003357
1620.000000 0.004343
1680.000000 0.003335
1740.000000 0.003333
1800.000000 0.001338
1860.000000 0.000348
1920.000000 -0.000635
1980.000000 -0.001613
2040.000000 -0.000584
2100.000000 0.000450
2160.000000 0.001491
2220.000000 0.001537
2280.000000 0.001590
2340.000000 0.001648
2400.000000 0.001713
2460.000000 0.001783
2520.000000 0.000859
2580.000000 -0.000058
2640.000000 0.000030
2700.000000 0.000124
2760.000000 0.000224
2820.000000 0.001329
2880.000000 0.002441
2940.000000 0.002558
3000.000000 0.003681
3060.000000 0.002810
3120.000000 0.001944
3180.000000 0.000084
3240.000000 -0.000770
3300.000000 -0.000619
3360.000000 -0.001462
3420.000000 -0.000299
3480.000000 -0.000131
3540.000000 0.000042
3600.000000 0.001222
3660.000000 0.002406
3720.000000 0.002597
3780.000000 0.002792
3840.000000 0.002994
3900.000000 0.002200
3960.000000 0.001413
4020.000000 0.000630
4080.000000 0.000854
4140.000000 0.000083
4200.000000 0.000317
4260.000000 -0.000443
4320.000000 -0.000198
4380.000000 0.000052
4440.000000 -0.000692
4500.000000 -0.000430
4560.000000 -0.001163
4620.000000 -0.000891
4680.000000 -0.000613
4740.000000 -0.001330
4800.000000 -0.001042
4860.000000 -0.000748
4920.000000 -0.000448
4980.000000 -0.001144
5040.000000 -0.000834
5100.000000 0.000482
5160.000000 0.000803
5220.000000 0.001129
5280.000000 0.000461
5340.000000 -0.000202
5400.000000 -0.000859
5460.000000 -0.000511
5520.000000 -0.000159
5580.000000 0.000199
5640.000000 0.000562
5700.000000 0.000930
5760.000000 0.001303
5820.000000 0.001680
5880.000000 0.001061
5940.000000 0.001447
6000.000000 0.001836
6060.000000 0.001230
6120.000000 0.001627
6180.000000 0.001027
6240.000000 0.001431
6300.000000 0.001837
6360.000000 0.001246
6420.000000 0.000658
6480.000000 0.001072
6540.000000 0.000488
6600.000000 0.000906
6660.000000 0.000326
6720.000000 0.000747
6780.000000 0.000170
6840.000000 -0.000406
6900.000000 0.000019
6960.000000 -0.000555
7020.000000 -0.001129
7080.000000 -0.001701
7140.000000 -0.001273
7200.000000 -0.000844
7260.000000 -0.001415
7320.000000 -0.000985
7380.000000 -0.000554
7440.000000 -0.000123
7500.000000 -0.002690
7560.000000 -0.002257
7620.000000 -0.001824
7680.000000 -0.002389
7740.000000 -0.001953
7800.000000 -0.001517
7860.000000 -0.000079
7920.000000 0.000360
8340.000000 -0.002523
8400.000000 -0.002065
8460.000000 -0.001604
8520.000000 -0.001140
8580.000000 -0.000675
8640.000000 -0.000207
8700.000000 -0.000739
8760.000000 -0.000270
8820.000000 0.000200
8880.000000 0.000658
8940.000000 0.001116
9000.000000 0.001574
9060.000000 0.001032
9120.000000 0.001490
9180.000000 0.000948
9240.000000 0.001406
9300.000000 0.000863
9360.000000 0.000320
9420.000000 0.000777
9480.000000 0.000233
9540.000000 -0.000311
9600.000000 -0.000856
9660.000000 -0.001401
9720.000000 -0.001947
9780.000000 -0.002494
9840.000000 -0.003041
9900.000000 -0.002588
9960.000000 -0.002136
10020.000000 -0.001685
10080.000000 -0.001234
10140.000000 -0.000783
10200.000000 -0.000333
10260.000000 0.000117
10320.000000 0.000566
10380.000000 0.000015
10440.000000 0.000463
10500.000000 -0.000089
10560.000000 -0.000641
10620.000000 -0.000194
10680.000000 -0.000747
10740.000000 -0.000301
10800.000000 0.000145
10860.000000 -0.000409
10920.000000 0.000036
10980.000000 -0.000519
11040.000000 -0.001075
11100.000000 -0.000631
11160.000000 -0.001187
11220.000000 -0.000744
11280.000000 -0.000300
11340.000000 0.000143
11400.000000 0.000585
11460.000000 0.001028
11520.000000 0.001471
11580.000000 0.000913
11640.000000 0.000356
11700.000000 0.000798
11760.000000 0.000241
11820.000000 -0.000316
11880.000000 0.000127
11940.000000 0.000570
12000.000000 0.001013
12060.000000 0.000457
12120.000000 0.000902
12180.000000 0.000346
12240.000000 -0.000208
12300.000000 -0.000763
12360.000000 -0.001316
12420.000000 -0.000869
12480.000000 -0.002421
12540.000000 -0.002972
12600.000000 -0.002522
12660.000000 -0.002071
12720.000000 -0.001620
12780.000000 -0.001167
12840.000000 -0.000712
12900.000000 -0.000257
12960.000000 0.000199
13020.000000 -0.000343
13080.000000 -0.000884
13140.000000 -0.000424
13200.000000 -0.000962
13260.000000 -0.000500
13320.000000 -0.000035
13380.000000 0.000430
13440.000000 0.000897
13500.000000 0.001365
13560.000000 0.000835
13620.000000 0.000306
13680.000000 -0.000221
13740.000000 0.000253
13800.000000 -0.000271
13860.000000 0.000206
13920.000000 -0.000315
13980.000000 -0.000834
14040.000000 -0.000351
14100.000000 0.000133
14160.000000 0.000620
14220.000000 0.001108
14280.000000 0.000598
14340.000000 0.001091
14400.000000 0.001586
14460.000000 0.001083
14520.000000 0.001582
14580.000000 0.002083
14640.000000 0.001587
14700.000000 0.002093
14760.000000 0.001601
14820.000000 0.001112
14880.000000 0.000625
14940.000000 0.000141
15000.000000 -0.000340
15060.000000 -0.000820
15120.000000 -0.002296
15180.000000 -0.002770
15240.000000 -0.002240
15300.000000 -0.002708
15360.000000 -0.002174
15420.000000 -0.001636
15480.000000 -0.000095
15540.000000 0.000450
15600.000000 0.000997
15660.000000 0.001548
15720.000000 0.002089
15780.000000 0.001633
15840.000000 0.002180
15900.000000 0.002743
15960.000000 0.002311
16020.000000 0.002882
16080.000000 0.002457
16140.000000 0.003036
16200.000000 0.002619
16260.000000 0.002207
16320.000000 0.001798
16380.000000 0.001394
16440.000000 -0.000007
16500.000000 -0.000403
16560.000000 -0.001795
16620.000000 -0.003183
16680.000000 -0.003566
16740.000000 -0.003946
16800.000000 -0.003321
16860.000000 -0.003693
16920.000000 -0.003060
16980.000000 -0.001423
17040.000000 -0.000782
17100.000000 0.000862
17160.000000 0.001511
17220.000000 0.002164
17280.000000 0.002821
17340.000000 0.002481
17400.000000 0.002146
17460.000000 0.001814
17520.000000 0.001486
17580.000000 0.002162
17640.000000 0.002841
17700.000000 0.002524
17760.000000 0.003210
17820.000000 0.001900
17880.000000 0.001592
17940.000000 0.000288
18000.000000 -0.001013
18060.000000 -0.001311
18120.000000 -0.002606
18180.000000 -0.002899
18240.000000 -0.002189
18300.000000 -0.001477
18360.000000 -0.000763
18420.000000 -0.000047
18480.000000 0.000671
18540.000000 0.001391
18600.000000 0.002113
18660.000000 0.001836
18720.000000 0.002560
18780.000000 0.003286
18840.000000 0.004013
18900.000000 0.003740
18960.000000 0.003468
19020.000000 0.003197
19080.000000 0.002927
19140.000000 0.002656
19200.000000 0.002386
19260.000000 0.002116
19320.000000 0.001846
19380.000000 0.001575
19440.000000 0.001304
19500.000000 0.001032
19560.000000 0.000760
19620.000000 0.001486
19680.000000 0.001212
19740.000000 0.001936
19800.000000 0.002659
19860.000000 0.003381
19920.000000 0.004101
19980.000000 0.003820
20040.000000 0.003536
20100.000000 0.002251
20160.000000 0.000964
20220.000000 -0.000325
20280.000000 -0.001616
20340.000000 -0.002909
20400.000000 -0.003205
20460.000000 -0.003502
20520.000000 -0.002802
20580.000000 -0.003105
20640.000000 -0.002410
20700.000000 -0.002717
20760.000000 -0.003027
20820.000000 -0.003340
20880.000000 -0.003655
20940.000000 -0.002974
21000.000000 -0.002295
21060.000000 -0.001619
21120.000000 -0.000947
21180.000000 -0.000279
21240.000000 0.001387
21300.000000 0.001048
21360.000000 0.001705
21420.000000 0.001357
21480.000000 0.001005
21540.000000 0.000648
21600.000000 0.000286
21660.000000 -0.001081
21720.000000 -0.001454
21780.000000 -0.002832
21840.000000 -0.003217
21900.000000 -0.003607
21960.000000 -0.004003
22020.000000 -0.003405
22080.000000 -0.003813
22140.000000 -0.003228
22200.000000 -0.002649
22260.000000 -0.003077
22320.000000 -0.002511
22380.000000 -0.001953
22440.000000 -0.002401
22500.000000 -0.001856
22560.000000 -0.001318
22620.000000 0.000212
22680.000000 0.000735
22740.000000 0.001250
22800.000000 0.001757
22860.000000 0.001257
22920.000000 0.000749
22980.000000 0.000232
23040.000000 -0.001292
23100.000000 -0.001825
23160.000000 -0.001367
23220.000000 -0.001917
23280.000000 -0.000475
23340.000000 -0.000043
23400.000000 0.000381
23460.000000 0.000795
23520.000000 0.001200
23580.000000 0.000597
23640.000000 -0.000017
23700.000000 -0.000639
23760.000000 -0.000272
23820.000000 0.000087
23880.000000 0.000435
23940.000000 0.001774
24000.000000 0.002103
24060.000000 0.002422
24120.000000 0.002731
24180.000000 0.003030
24240.000000 0.003319
24300.000000 0.002598
24360.000000 0.001866
24420.000000 0.002123
24480.000000 0.001370
24540.000000 0.000607
24600.000000 0.000832
24660.000000 -0.000953
24720.000000 -0.000749
24780.000000 -0.000555
24840.000000 -0.000373
24900.000000 -0.000202
24960.000000 -0.000042
25020.000000 -0.000893
25080.000000 -0.000755
25140.000000 -0.000629
25200.000000 -0.000514
25260.000000 0.000590
25320.000000 0.002682
25380.000000 0.003763
25440.000000 0.004832
25500.000000 0.004889
25560.000000 0.004935
25620.000000 0.003970
25680.000000 0.002993
25740.000000 0.000004
25800.000000 -0.001996
25860.000000 -0.003008
25920.000000 -0.004031
25980.000000 -0.004066
26040.000000 -0.003112
26100.000000 -0.002170
26160.000000 -0.002239
26220.000000 -0.002320
26280.000000 -0.001413
26340.000000 -0.001518
26400.000000 -0.002635
26460.000000 -0.002764
26520.000000 -0.003905
26580.000000 -0.004058
26640.000000 -0.004224
26700.000000 -0.004402
26760.000000 -0.003593
26820.000000 -0.003796
26880.000000 -0.003012
26940.000000 -0.003242
27000.000000 -0.002484
27060.000000 -0.002739
27120.000000 -0.003007
27180.000000 -0.003288
27240.000000 -0.003582
27300.000000 -0.003889
27360.000000 -0.004209
27420.000000 -0.003542
27480.000000 -0.000888
27540.000000 -0.000247
27600.000000 0.000381
27660.000000 0.001997
27720.000000 0.002599
27780.000000 0.002189
27840.000000 0.002766
27900.000000 0.002331
27960.000000 0.001882
28020.000000 0.001421
28080.000000 0.000947
28140.000000 0.000460
28200.000000 -0.000039
28260.000000 0.000449
28320.000000 -0.001075
28380.000000 -0.001612
28440.000000 -0.002162
28500.000000 -0.002723
28560.000000 -0.003297
28620.000000 -0.004884
28680.000000 -0.005482
28740.000000 -0.005092
28800.000000 -0.004715
28860.000000 -0.004349
28920.000000 -0.003994
28980.000000 -0.002651
29040.000000 -0.001320
29100.000000 -0.000999
29160.000000 0.000310
29220.000000 0.000608
29280.000000 0.000896
29340.000000 0.001174
29400.000000 0.000442
29460.000000 -0.000301
29520.000000 -0.001053
29580.000000 -0.000814
29640.000000 -0.001585
29700.000000 -0.002364
29760.000000 -0.002152
29820.000000 -0.001949
29880.000000 -0.002754
29940.000000 -0.002567
30000.000000 -0.002388
30060.000000 -0.003216
30120.000000 -0.003052
30180.000000 -0.002895
30240.000000 -0.001744
30300.000000 -0.001601
30360.000000 -0.001464
30420.000000 -0.000333
30480.000000 -0.000208
30540.000000 0.000911
30600.000000 0.002024
30660.000000 0.002133
30720.000000 0.002236
30780.000000 0.002335
30840.000000 0.002429
30900.000000 0.002520
30960.000000 0.001606
31020.000000 0.001689
31080.000000 0.000769
31140.000000 -0.000154
31200.000000 -0.001081
31260.000000 -0.002010
31320.000000 -0.002941
31380.000000 -0.002875
31440.000000 -0.002810
31500.000000 -0.002748
31560.000000 -0.001686
31620.000000 -0.000626
31680.000000 0.000434
31740.000000 0.000493
31800.000000 0.001551
31860.000000 0.001609
31920.000000 0.002668
31980.000000 0.002726
32040.000000 0.002785
32100.000000 0.002845
32160.000000 0.001906
32220.000000 0.001967
32280.000000 0.002030
32340.000000 0.001094
32400.000000 0.001159
32460.000000 0.001226
32520.000000 0.000295
32580.000000 0.000365
32640.000000 0.000437
32700.000000 0.000511
32760.000000 0.000588
32820.000000 0.000666
32880.000000 0.001746
32940.000000 0.001828
33000.000000 0.002913
33060.000000 0.004000
33120.000000 0.005090
33180.000000 0.005182
33240.000000 0.004276
33300.000000 0.004373
33360.000000 0.003472
33420.000000 0.002574
33480.000000 0.001678
33540.000000 0.000786
33600.000000 -0.000105
33660.000000 0.000008
33720.000000 0.000123
33780.000000 0.000241
33840.000000 -0.000638
33900.000000 -0.000514
33960.000000 0.000612
34020.000000 0.000742
34080.000000 0.000875
34140.000000 0.001011
34200.000000 0.001150
34260.000000 0.001293
34320.000000 0.001439
34380.000000 0.002588
34440.000000 0.002741
34500.000000 0.004897
34560.000000 0.005057
34620.000000 0.005220
34680.000000 0.004386
34740.000000 0.004556
34800.000000 0.003729
34860.000000 0.002905
34920.000000 0.002085
34980.000000 0.001268
35040.000000 0.000454
35100.000000 0.000644
35160.000000 0.000836
35220.000000 0.000031
35280.000000 0.000229
35340.000000 0.000429
35400.000000 0.000633
35460.000000 0.000838
35520.000000 0.000046
35580.000000 -0.000743
35640.000000 -0.000531
35700.000000 -0.001317
35760.000000 -0.002095
35820.000000 -0.000873
35880.000000 0.000348
35940.000000 0.000568
36000.000000 0.000788
36060.000000 0.001007
36120.000000 0.001225
36180.000000 0.001443
36240.000000 0.000661
36300.000000 -0.000123
36360.000000 -0.000906
36420.000000 -0.001690
36480.000000 -0.002473
36540.000000 -0.003257
36600.000000 -0.003040
36660.000000 -0.002823
36720.000000 -0.001606
36780.000000 -0.002389
36840.000000 -0.002171
36900.000000 -0.001953
36960.000000 -0.001734
37020.000000 -0.001514
37080.000000 -0.001294
37140.000000 -0.002073
37200.000000 -0.001852
37260.000000 -0.000630
37320.000000 -0.000407
37380.000000 -0.000184
37440.000000 0.000041
37500.000000 -0.000734
37560.000000 -0.000508
37620.000000 -0.000282
37680.000000 -0.001054
37740.000000 -0.000826
37800.000000 -0.001597
37860.000000 -0.002367
37920.000000 -0.002136
37980.000000 -0.002905
38040.000000 -0.003672
38100.000000 -0.003439
38160.000000 -0.003205
38220.000000 -0.001970
38280.000000 -0.001735
38340.000000 -0.001498
38400.000000 -0.001261
38460.000000 -0.000022
38520.000000 0.000217
38580.000000 -0.000544
38640.000000 -0.001303
38700.000000 -0.001062
38760.000000 -0.001819
38820.000000 -0.002576
38880.000000 -0.002332
38940.000000 -0.001088
39000.000000 -0.000842
39060.000000 -0.000596
39120.000000 -0.000349
39180.000000 -0.001102
39240.000000 -0.000853
39300.000000 -0.000604
39360.000000 0.000646
39420.000000 0.000897
39480.000000 0.001148
39540.000000 0.002400
39600.000000 0.002653
39660.000000 0.002907
39720.000000 0.003161
39780.000000 0.002416
39840.000000 0.001672
39900.000000 0.001928
39960.000000 0.000185
40020.000000 -0.000557
40080.000000 -0.001299
40140.000000 -0.002040
40200.000000 -0.001780
40260.000000 -0.002519
40320.000000 -0.002258
40380.000000 -0.001996
40440.000000 -0.001734
40500.000000 -0.002470
40560.000000 -0.002207
40620.000000 -0.001942
40680.000000 -0.000677
40740.000000 -0.000411
40800.000000 -0.000145
40860.000000 0.001122
40920.000000 0.001390
40980.000000 0.002658
41040.000000 0.002927
41100.000000 0.003197
41160.000000 0.004467
41220.000000 0.003738
41280.000000 0.003009
41340.000000 0.002281
41400.000000 0.000554
41460.000000 -0.000173
41520.000000 -0.000899
41580.000000 -0.001625
41640.000000 -0.001350
41700.000000 -0.001074
41760.000000 -0.001798
41820.000000 -0.001521
41880.000000 0.000756
41940.000000 0.001034
42000.000000 0.000313
42060.000000 0.000592
42120.000000 0.000872
42180.000000 0.001152
42240.000000 0.001433
42300.000000 0.002715
42360.000000 0.002997
42420.000000 0.004280
42480.000000 0.004563
42540.000000 0.003847
42600.000000 0.003131
42660.000000 0.002416
42720.000000 0.000702
42780.000000 -0.000012
42840.000000 -0.001725
42900.000000 -0.003438
42960.000000 -0.004150
43020.000000 -0.005861
43080.000000 -0.006572
43140.000000 -0.006283
43200.000000 -0.006992
