# Supplementary material for: Probabilistic tsunami forecasting for early warning
Source: Nat Commun. 2021 Sep 28;12:5677. doi: 10.1038/s41467-021-25815-w (PMC8479076; doi:10.1038/s41467-021-25815-w)
Supplement: Supplementary file 6 — Supplementary Dataset 3. Sea-level records. [file 41467_2021_25815_MOESM6_ESM.zip › sea_level_records/2016-10-30_Norcia/cent2.rad.rmn.txt]

-42960.000000 -0.000674
-42900.000000 0.000743
-42840.000000 -0.000838
-42780.000000 0.001584
-42720.000000 -0.001992
-42660.000000 -0.002565
-42600.000000 -0.001136
-42540.000000 -0.006704
-42480.000000 0.000730
-42420.000000 0.005167
-42360.000000 -0.005394
-42300.000000 -0.005952
-42240.000000 -0.002508
-42180.000000 -0.003061
-42120.000000 0.006389
-42060.000000 0.001841
-42000.000000 0.005295
-41940.000000 0.001752
-41880.000000 -0.002788
-41820.000000 -0.004326
-41760.000000 0.002138
-41700.000000 0.001605
-41640.000000 -0.006925
-41580.000000 -0.004453
-41520.000000 0.006021
-41460.000000 0.008498
-41400.000000 0.001977
-41340.000000 0.001459
-41280.000000 0.005944
-41220.000000 0.005431
-41160.000000 -0.005080
-41100.000000 -0.000588
-41040.000000 0.005907
-40980.000000 0.003404
-40920.000000 -0.003097
-40860.000000 -0.002595
-40800.000000 0.013909
-40740.000000 0.009416
-40680.000000 -0.009075
-40620.000000 -0.012563
-40560.000000 0.004952
-40500.000000 0.008469
-40440.000000 -0.004012
-40380.000000 -0.000490
-40320.000000 0.010034
-40260.000000 0.004561
-40200.000000 -0.003910
-40140.000000 -0.002378
-40080.000000 -0.000843
-40020.000000 -0.001306
-39960.000000 -0.004767
-39900.000000 0.006775
-39840.000000 0.004319
-39780.000000 -0.004134
-39720.000000 -0.003584
-39660.000000 0.007968
-39600.000000 0.002522
-39540.000000 -0.010921
-39480.000000 -0.004361
-39420.000000 0.008201
-39360.000000 -0.000234
-39300.000000 0.005333
-39240.000000 0.004903
-39180.000000 -0.011525
-39120.000000 -0.009950
-39060.000000 0.002627
-39000.000000 0.005207
-38940.000000 -0.000210
-38880.000000 -0.000625
-38820.000000 0.010963
-38760.000000 0.001553
-38700.000000 -0.011854
-38640.000000 -0.002258
-38580.000000 -0.003660
-38520.000000 0.000940
-38460.000000 0.000544
-38400.000000 0.008150
-38340.000000 0.004758
-38280.000000 -0.013631
-38220.000000 -0.005017
-38160.000000 0.003600
-38100.000000 0.001219
-38040.000000 -0.011160
-37980.000000 -0.006535
-37920.000000 0.003092
-37860.000000 0.001722
-37800.000000 -0.007646
-37740.000000 -0.004011
-37680.000000 0.005627
-37620.000000 -0.001732
-37560.000000 -0.008089
-37500.000000 -0.007443
-37440.000000 -0.010795
-37380.000000 -0.007143
-37320.000000 0.006511
-37260.000000 0.005168
-37200.000000 -0.002173
-37140.000000 -0.009511
-37080.000000 -0.000846
-37020.000000 0.004822
-36960.000000 -0.007508
-36900.000000 -0.008835
-36840.000000 -0.001159
-36780.000000 -0.002481
-36720.000000 -0.000800
-36660.000000 -0.001116
-36600.000000 0.003570
-36540.000000 0.001259
-36480.000000 0.003950
-36420.000000 0.005644
-36360.000000 -0.005660
-36300.000000 -0.001961
-36240.000000 -0.000260
-36180.000000 -0.006557
-36120.000000 -0.003851
-36060.000000 0.003856
-36000.000000 0.003566
-35940.000000 -0.010723
-35880.000000 -0.006010
-35820.000000 0.007705
-35760.000000 0.012421
-35700.000000 0.003139
-35640.000000 -0.002142
-35580.000000 0.001577
-35520.000000 -0.001702
-35460.000000 -0.010980
-35400.000000 0.001753
-35340.000000 -0.000511
-35280.000000 -0.000771
-35220.000000 -0.001028
-35160.000000 -0.003281
-35100.000000 0.000468
-35040.000000 -0.005778
-34980.000000 0.001978
-34920.000000 0.007738
-34860.000000 0.008502
-34800.000000 0.004269
-34740.000000 -0.005960
-34680.000000 -0.007186
-34620.000000 0.006592
-34560.000000 0.002374
-34500.000000 -0.002841
-34440.000000 0.004948
-34380.000000 0.009741
-34320.000000 0.009537
-34260.000000 -0.011663
-34200.000000 -0.017859
-34140.000000 0.001948
-34080.000000 0.014760
-34020.000000 0.004575
-33960.000000 0.005394
-33900.000000 0.006216
-33840.000000 0.002042
-33780.000000 0.000872
-33720.000000 -0.001295
-33660.000000 0.006542
-33600.000000 0.000382
-33540.000000 -0.001774
-33480.000000 0.012073
-33420.000000 0.009924
-33360.000000 0.001778
-33300.000000 -0.006364
-33240.000000 0.003497
-33180.000000 0.005361
-33120.000000 0.002228
-33060.000000 0.007099
-33000.000000 0.012972
-32940.000000 0.003848
-32880.000000 -0.003273
-32820.000000 -0.004391
-32760.000000 -0.001507
-32700.000000 -0.002620
-32640.000000 -0.005732
-32580.000000 0.000160
-32520.000000 -0.003947
-32460.000000 -0.004051
-32400.000000 0.001846
-32340.000000 0.000746
-32280.000000 0.003647
-32220.000000 -0.000450
-32160.000000 -0.002545
-32100.000000 0.001362
-32040.000000 0.000270
-31980.000000 -0.003821
-31920.000000 -0.000910
-31860.000000 -0.000998
-31800.000000 0.007915
-31740.000000 0.002829
-31680.000000 0.000744
-31620.000000 0.004660
-31560.000000 0.002576
-31500.000000 -0.002507
-31440.000000 -0.002590
-31380.000000 0.004328
-31320.000000 0.001245
-31260.000000 -0.002837
-31200.000000 0.005080
-31140.000000 0.009997
-31080.000000 -0.004087
-31020.000000 -0.011171
-30960.000000 -0.008256
-30900.000000 0.001659
-30840.000000 -0.000428
-30780.000000 -0.005515
-30720.000000 0.000396
-30660.000000 0.000306
-30600.000000 -0.003785
-30540.000000 0.001121
-30480.000000 0.000027
-30420.000000 -0.000070
-30360.000000 -0.008183
-30300.000000 -0.004284
-30240.000000 -0.002388
-30180.000000 -0.003494
-30120.000000 -0.003602
-30060.000000 0.001287
-30000.000000 0.005174
-29940.000000 0.003057
-29880.000000 0.003938
-29820.000000 -0.002185
-29760.000000 -0.007310
-29700.000000 -0.006440
-29640.000000 0.000428
-29580.000000 0.001291
-29520.000000 0.000151
-29460.000000 -0.002993
-29400.000000 0.000859
-29340.000000 0.000707
-29280.000000 0.002550
-29220.000000 0.003389
-29160.000000 -0.000776
-29100.000000 -0.000946
-29040.000000 -0.006120
-28980.000000 0.003701
-28920.000000 0.002517
-28860.000000 -0.002672
-28800.000000 -0.007866
-28740.000000 -0.008065
-28680.000000 0.003731
-28620.000000 0.010522
-28560.000000 0.003307
-28500.000000 0.001087
-28440.000000 0.001862
-28380.000000 0.000632
-28320.000000 -0.000604
-28260.000000 -0.008846
-28200.000000 -0.005093
-28140.000000 -0.002345
-28080.000000 -0.008603
-28020.000000 0.001134
-27960.000000 0.008865
-27900.000000 0.002591
-27840.000000 -0.005688
-27780.000000 -0.004972
-27720.000000 0.004739
-27660.000000 -0.005555
-27600.000000 -0.010854
-27540.000000 0.003843
-27480.000000 0.005535
-27420.000000 -0.002777
-27360.000000 -0.004093
-27300.000000 0.001587
-27240.000000 0.007262
-27180.000000 -0.001066
-27120.000000 -0.002399
-27060.000000 -0.000735
-27000.000000 -0.003074
-26940.000000 -0.008418
-26880.000000 -0.000764
-26820.000000 0.005885
-26760.000000 0.004532
-26700.000000 -0.002825
-26640.000000 -0.006184
-26580.000000 -0.001547
-26520.000000 0.000088
-26460.000000 0.003719
-26400.000000 0.004348
-26340.000000 0.000975
-26280.000000 -0.003401
-26220.000000 -0.001780
-26160.000000 -0.002161
-26100.000000 0.000455
-26040.000000 0.001069
-25980.000000 -0.004319
-25920.000000 -0.006709
-25860.000000 -0.004102
-25800.000000 0.006504
-25740.000000 0.003107
-25680.000000 -0.003291
-25620.000000 0.002308
-25560.000000 0.000906
-25500.000000 -0.012498
-25440.000000 -0.012904
-25380.000000 0.001689
-25320.000000 0.005280
-25260.000000 0.001869
-25200.000000 -0.001543
-25140.000000 0.000044
-25080.000000 -0.004370
-25020.000000 0.000215
-24960.000000 0.004799
-24900.000000 0.004381
-24840.000000 -0.003036
-24780.000000 -0.004455
-24720.000000 0.003126
-24660.000000 0.005706
-24600.000000 0.000285
-24540.000000 0.004864
-24480.000000 0.010443
-24420.000000 0.001021
-24360.000000 -0.005401
-24300.000000 0.003176
-24240.000000 0.010784
-24180.000000 0.004393
-24120.000000 -0.007999
-24060.000000 -0.011423
-24000.000000 0.006152
-23940.000000 0.015725
-23880.000000 0.003297
-23820.000000 0.000867
-23760.000000 0.007435
-23700.000000 0.006003
-23640.000000 -0.001432
-23580.000000 -0.009868
-23520.000000 0.001695
-23460.000000 0.008256
-23400.000000 0.002815
-23340.000000 -0.004627
-23280.000000 0.006929
-23220.000000 0.020483
-23160.000000 0.008037
-23100.000000 -0.002412
-23040.000000 0.010138
-22980.000000 0.011686
-22920.000000 -0.010767
-22860.000000 -0.024222
-22800.000000 -0.004679
-22740.000000 0.021863
-22680.000000 0.016402
-22620.000000 -0.002061
-22560.000000 0.006474
-22500.000000 0.012007
-22440.000000 -0.003463
-22380.000000 -0.017935
-22320.000000 -0.006411
-22260.000000 0.008131
-22200.000000 0.015667
-22140.000000 0.003197
-22080.000000 0.000720
-22020.000000 0.010234
-21960.000000 0.000739
-21900.000000 -0.012774
-21840.000000 -0.008292
-21780.000000 0.004184
-21720.000000 0.010655
-21660.000000 0.005120
-21600.000000 0.000580
-21540.000000 0.006034
-21480.000000 0.008483
-21420.000000 -0.001075
-21360.000000 -0.011637
-21300.000000 -0.010205
-21240.000000 0.007221
-21180.000000 0.003641
-21120.000000 -0.006944
-21060.000000 -0.009535
-21000.000000 0.000869
-20940.000000 0.005266
-20880.000000 -0.000342
-20820.000000 -0.004955
-20760.000000 0.000425
-20700.000000 -0.003201
-20640.000000 -0.010833
-20580.000000 -0.001471
-20520.000000 0.008885
-20460.000000 0.003234
-20400.000000 -0.008424
-20340.000000 -0.007090
-20280.000000 -0.000762
-20220.000000 -0.002441
-20160.000000 -0.002128
-20100.000000 0.000177
-20040.000000 -0.001525
-19980.000000 -0.005235
-19920.000000 -0.009953
-19860.000000 -0.002680
-19800.000000 -0.000415
-19740.000000 -0.003158
-19680.000000 -0.002910
-19620.000000 -0.007672
-19560.000000 -0.003442
-19500.000000 0.003779
-19440.000000 0.003990
-19380.000000 0.002192
-19320.000000 -0.000615
-19260.000000 -0.000432
-19200.000000 -0.009258
-19140.000000 -0.015095
-19080.000000 -0.006940
-19020.000000 0.005204
-18960.000000 0.004338
-18900.000000 -0.001537
-18840.000000 -0.003423
-18780.000000 0.001682
-18720.000000 -0.006224
-18660.000000 -0.013139
-18600.000000 -0.002065
-18540.000000 0.008999
-18480.000000 0.005052
-18420.000000 -0.009905
-18360.000000 -0.003872
-18300.000000 0.001151
-18240.000000 0.000163
-18180.000000 -0.001836
-18120.000000 0.002155
-18060.000000 0.002135
-18000.000000 -0.002895
-17940.000000 -0.009936
-17880.000000 -0.008988
-17820.000000 0.003950
-17760.000000 0.004876
-17700.000000 0.005792
-17640.000000 0.003697
-17580.000000 0.004591
-17520.000000 0.000474
-17460.000000 -0.007654
-17400.000000 -0.005794
-17340.000000 0.000055
-17280.000000 0.002893
-17220.000000 0.005720
-17160.000000 0.006536
-17100.000000 0.004340
-17040.000000 0.001133
-16980.000000 0.000914
-16920.000000 -0.007316
-16860.000000 -0.006557
-16800.000000 -0.001809
-16740.000000 0.003927
-16320.000000 -0.007233
-16260.000000 0.002414
-16200.000000 0.005049
-16140.000000 0.002674
-16080.000000 0.002289
-16020.000000 -0.000108
-15960.000000 -0.005516
-15900.000000 -0.010934
-15840.000000 -0.005363
-15780.000000 0.003197
-15720.000000 0.007747
-15660.000000 0.000286
-15600.000000 -0.004186
-15540.000000 -0.002668
-15480.000000 0.000839
-15420.000000 -0.004665
-15360.000000 -0.012178
-15300.000000 -0.004703
-15240.000000 0.008763
-15180.000000 0.007217
-15120.000000 0.000662
-15060.000000 -0.000904
-15000.000000 -0.000480
-14940.000000 -0.010066
-14880.000000 -0.012662
-14820.000000 -0.004268
-14760.000000 0.011115
-14700.000000 0.007490
-14640.000000 -0.004128
-14580.000000 -0.003772
-13800.000000 0.006009
-13740.000000 0.004237
-13680.000000 0.000457
-13620.000000 -0.003332
-13560.000000 -0.006129
-13500.000000 0.001066
-13440.000000 -0.002747
-13380.000000 -0.007569
-13320.000000 -0.009399
-13260.000000 -0.005236
-13200.000000 0.000918
-13140.000000 0.001065
-13080.000000 0.000204
-13020.000000 -0.000664
-12960.000000 0.000461
-12900.000000 0.003578
-12840.000000 0.006688
-12780.000000 0.005790
-12720.000000 -0.002114
-12660.000000 -0.008026
-12600.000000 -0.009944
-12540.000000 -0.007870
-12480.000000 -0.008802
-12420.000000 -0.000741
-12360.000000 0.007314
-12300.000000 0.009362
-12240.000000 0.003403
-12180.000000 -0.004561
-12120.000000 -0.004532
-12060.000000 -0.003508
-12000.000000 -0.003491
-11940.000000 0.000521
-11880.000000 0.006527
-11820.000000 -0.003472
-11760.000000 -0.014478
-11700.000000 -0.018488
-11640.000000 -0.010504
-11580.000000 -0.003525
-11520.000000 -0.000552
-11460.000000 0.007416
-11400.000000 0.010379
-11340.000000 0.004337
-11280.000000 -0.003710
-11220.000000 -0.005762
-11160.000000 -0.003819
-11100.000000 -0.000880
-11040.000000 -0.005946
-10980.000000 -0.003016
-10920.000000 0.001909
-10860.000000 -0.004170
-10800.000000 0.001747
-10740.000000 0.004660
-10680.000000 0.002569
-10620.000000 -0.001526
-10560.000000 -0.002624
-10500.000000 0.001274
-10440.000000 0.003169
-10380.000000 0.002061
-10320.000000 0.004949
-10260.000000 0.002835
-10200.000000 -0.000282
-10140.000000 -0.000402
-10080.000000 0.002476
-10020.000000 -0.005649
-9960.000000 -0.007777
-9900.000000 0.002093
-9840.000000 0.007961
-9780.000000 0.001827
-9720.000000 -0.003309
-9660.000000 -0.002447
-9600.000000 -0.002586
-9540.000000 0.000272
-9480.000000 0.002129
-9420.000000 -0.001016
-9360.000000 0.000838
-9300.000000 0.002690
-9240.000000 0.003541
-9180.000000 0.002391
-9120.000000 -0.003760
-9060.000000 -0.003913
-9000.000000 -0.004066
-8940.000000 -0.007221
-8880.000000 -0.005376
-8820.000000 0.000469
-8760.000000 0.005313
-8700.000000 0.010158
-8640.000000 0.007003
-8580.000000 0.001844
-8520.000000 -0.004313
-8460.000000 -0.008467
-8400.000000 -0.001614
-8340.000000 0.006241
-8280.000000 0.006099
-8220.000000 0.000960
-8160.000000 -0.004175
-8100.000000 -0.002307
-8040.000000 -0.001436
-7980.000000 -0.001561
-7920.000000 0.000318
-7860.000000 0.001202
-7800.000000 -0.004911
-7740.000000 -0.008020
-7680.000000 -0.006125
-7620.000000 -0.000225
-7560.000000 0.003678
-7500.000000 0.001586
-7440.000000 -0.000503
-7380.000000 -0.001587
-7320.000000 -0.002667
-7260.000000 0.002257
-7200.000000 0.002185
-7140.000000 -0.001883
-7080.000000 -0.011948
-7020.000000 -0.003008
-6960.000000 0.005936
-6900.000000 -0.002117
-6840.000000 0.001835
-6780.000000 0.006790
-6720.000000 0.011750
-6660.000000 0.003714
-6600.000000 -0.005326
-6540.000000 -0.004365
-6480.000000 0.001599
-6420.000000 -0.003433
-6360.000000 -0.002460
-6300.000000 -0.000481
-6240.000000 0.005517
-6180.000000 0.002521
-6120.000000 -0.002469
-6060.000000 0.000549
-6000.000000 0.002573
-5940.000000 -0.002396
-5880.000000 0.001643
-5820.000000 0.005688
-5760.000000 0.011741
-5700.000000 0.000802
-5640.000000 -0.005131
-5580.000000 -0.007056
-5520.000000 0.001027
-5460.000000 0.004117
-5400.000000 0.007214
-5340.000000 0.004319
-5280.000000 0.004431
-5220.000000 0.001550
-5160.000000 -0.004323
-5100.000000 -0.005189
-5040.000000 -0.000047
-4980.000000 0.005103
-4920.000000 0.001260
-4860.000000 0.000425
-4800.000000 -0.008402
-4740.000000 -0.001222
-4680.000000 -0.000034
-4620.000000 0.000162
-4560.000000 0.000366
-4500.000000 0.005577
-4440.000000 0.005796
-4380.000000 0.006024
-4320.000000 0.007259
-4260.000000 0.007502
-4200.000000 0.001754
-4140.000000 -0.006986
-4080.000000 -0.003717
-4020.000000 -0.000440
-3960.000000 0.000846
-3900.000000 0.001140
-3840.000000 0.002443
-3780.000000 0.003755
-3720.000000 -0.000924
-3660.000000 -0.002594
-3600.000000 0.000744
-3540.000000 0.004092
-3480.000000 0.004448
-3420.000000 0.006814
-3360.000000 -0.002812
-3300.000000 -0.009428
-3240.000000 -0.012035
-3180.000000 -0.002634
-3120.000000 0.002777
-3060.000000 0.003196
-3000.000000 -0.004376
-2940.000000 -0.003939
-2880.000000 -0.002493
-2820.000000 0.004961
-2760.000000 0.008424
-2700.000000 0.007895
-2640.000000 0.003375
-2580.000000 -0.006137
-2520.000000 -0.009641
-2460.000000 -0.009136
-2400.000000 -0.002624
-2340.000000 0.004897
-2280.000000 0.001426
-2220.000000 0.003963
-2160.000000 0.002508
-2100.000000 -0.002939
-2040.000000 0.001622
-1980.000000 0.005191
-1920.000000 0.004767
-1860.000000 0.005351
-1800.000000 -0.001057
-1740.000000 -0.001458
-1680.000000 -0.000852
-1620.000000 -0.000238
-1560.000000 -0.002617
-1500.000000 0.001011
-1440.000000 0.006647
-1380.000000 0.006290
-1320.000000 -0.001061
-1260.000000 -0.003404
-1200.000000 -0.002741
-1140.000000 -0.002070
-1080.000000 -0.007394
-1020.000000 0.002289
-960.000000 0.011979
-900.000000 0.003675
-840.000000 -0.002622
-780.000000 -0.006914
-720.000000 -0.005199
-660.000000 -0.003478
-600.000000 -0.009751
-540.000000 -0.007018
-480.000000 0.001722
-420.000000 0.003468
-360.000000 0.002219
-300.000000 0.002977
-240.000000 0.003741
-180.000000 0.002511
-120.000000 -0.002713
-60.000000 -0.004931
0.000000 -0.001143
60.000000 -0.002349
120.000000 -0.000549
180.000000 0.001257
240.000000 0.003069
300.000000 -0.003113
360.000000 -0.012289
420.000000 -0.004459
480.000000 0.007378
540.000000 0.004220
600.000000 -0.004931
660.000000 -0.004076
720.000000 0.000784
780.000000 0.003651
840.000000 -0.000476
900.000000 -0.000597
960.000000 0.002289
1020.000000 -0.010819
1080.000000 -0.010922
1140.000000 0.004983
1200.000000 0.012893
1260.000000 0.006810
1320.000000 0.000733
1380.000000 0.002662
1440.000000 -0.006403
1500.000000 -0.013461
1560.000000 0.000487
1620.000000 0.011442
1680.000000 0.006403
1740.000000 -0.006629
1800.000000 -0.007655
1860.000000 -0.000675
1920.000000 -0.005688
1980.000000 -0.010694
2040.000000 0.008306
2100.000000 0.016313
2160.000000 0.000327
2220.000000 -0.010652
2280.000000 -0.001624
2340.000000 0.007411
2400.000000 -0.006548
2460.000000 -0.006498
2520.000000 0.001558
2580.000000 0.002622
2640.000000 -0.002307
2700.000000 -0.001229
2760.000000 0.006857
2820.000000 0.001951
2880.000000 -0.009948
2940.000000 -0.001839
3000.000000 0.006277
3060.000000 0.000401
3120.000000 0.004533
3180.000000 -0.000328
3240.000000 -0.005181
3300.000000 -0.007026
3360.000000 -0.000863
3420.000000 0.007307
3480.000000 0.006485
3540.000000 0.007671
3600.000000 0.008864
3660.000000 -0.005934
3720.000000 -0.015725
3780.000000 -0.006509
3840.000000 0.007716
3900.000000 0.004948
3960.000000 0.006187
4020.000000 0.013434
4080.000000 0.009689
4140.000000 -0.004049
4200.000000 -0.005780
4260.000000 0.003497
4320.000000 0.006782
4380.000000 -0.003926
4440.000000 -0.007626
4500.000000 -0.003319
4560.000000 -0.003005
4620.000000 -0.002683
4680.000000 0.001646
4740.000000 0.006983
4800.000000 0.006328
4860.000000 -0.000320
4920.000000 0.000039
4980.000000 0.007406
5040.000000 0.009781
5100.000000 0.001164
5160.000000 -0.003446
5220.000000 0.000951
5280.000000 0.000357
5340.000000 -0.002231
5400.000000 0.004190
5460.000000 0.005617
5520.000000 0.003052
5580.000000 0.000495
5640.000000 -0.005056
5700.000000 0.002401
5760.000000 0.002864
5820.000000 -0.001665
5880.000000 0.001812
5940.000000 -0.001703
6000.000000 -0.004213
6060.000000 0.000285
6120.000000 0.003789
6180.000000 0.001299
6240.000000 0.000815
6300.000000 -0.001663
6360.000000 -0.004136
6420.000000 -0.004602
6480.000000 0.000937
6540.000000 0.002481
6600.000000 0.004030
6660.000000 0.003585
6720.000000 0.005144
6780.000000 0.007708
6840.000000 0.000276
6900.000000 -0.006151
6960.000000 -0.005574
7020.000000 -0.003993
7080.000000 -0.000408
7140.000000 -0.006820
7200.000000 -0.002228
7260.000000 0.009367
7320.000000 0.001966
7380.000000 -0.002432
7440.000000 0.005172
7500.000000 0.010780
7560.000000 0.000391
7620.000000 0.000004
7680.000000 -0.000380
7740.000000 -0.005761
7800.000000 -0.008140
7860.000000 -0.000517
7920.000000 0.012109
7980.000000 0.012737
8040.000000 0.006367
8100.000000 -0.001002
8160.000000 0.000631
8220.000000 -0.004734
8280.000000 -0.001098
8340.000000 -0.000460
8400.000000 -0.004821
8460.000000 -0.006181
8520.000000 -0.004540
8580.000000 -0.007898
8640.000000 0.000745
8700.000000 0.008389
8760.000000 0.006033
8820.000000 -0.003323
8880.000000 -0.006678
8940.000000 0.000967
9000.000000 0.001612
9060.000000 -0.004743
9120.000000 -0.006098
9180.000000 -0.006453
9240.000000 -0.000808
9300.000000 -0.001163
9360.000000 0.005481
9420.000000 0.012126
9480.000000 0.004770
9540.000000 0.000414
9600.000000 -0.000943
9660.000000 -0.002300
9720.000000 -0.005657
9780.000000 -0.001015
9840.000000 0.004627
9900.000000 0.002268
9960.000000 -0.009091
10020.000000 -0.008451
10080.000000 -0.000811
10140.000000 0.004829
10200.000000 0.002468
10260.000000 -0.003892
10320.000000 -0.002253
10380.000000 -0.001615
10440.000000 0.003024
10500.000000 0.001662
10560.000000 0.003300
10620.000000 0.002938
10680.000000 -0.005424
10740.000000 -0.009787
10800.000000 -0.005149
10860.000000 0.004488
10920.000000 -0.000875
10980.000000 -0.009238
11040.000000 -0.006601
11100.000000 -0.002964
11160.000000 -0.003328
11220.000000 0.001308
11280.000000 0.011944
11340.000000 0.013580
11400.000000 -0.002785
11460.000000 -0.012150
11520.000000 -0.002515
11580.000000 -0.000881
11640.000000 -0.011247
11700.000000 -0.010614
11760.000000 -0.000981
11820.000000 0.007652
11880.000000 0.001285
11940.000000 -0.001082
12000.000000 0.002550
12060.000000 0.006183
12120.000000 0.000815
12180.000000 0.000447
12240.000000 -0.001921
12300.000000 -0.002289
12360.000000 0.003343
12420.000000 0.005974
12480.000000 0.007606
12540.000000 0.007237
12600.000000 0.003868
12660.000000 -0.000501
12720.000000 -0.005870
12780.000000 -0.000240
12840.000000 0.006391
12900.000000 0.004021
12960.000000 0.003652
13020.000000 0.001282
13080.000000 -0.000088
13140.000000 0.003542
13200.000000 -0.000827
13260.000000 -0.004197
13320.000000 -0.002567
13380.000000 0.002063
13440.000000 0.004694
13500.000000 0.000324
13560.000000 -0.006045
13620.000000 0.000586
13680.000000 -0.003784
13740.000000 -0.006153
13800.000000 0.005478
13860.000000 0.006109
13920.000000 -0.002259
13980.000000 -0.000628
14040.000000 0.007004
14100.000000 0.005636
14160.000000 -0.007732
14220.000000 -0.010100
14280.000000 -0.003468
14340.000000 0.003164
14400.000000 -0.001204
14460.000000 -0.002571
14520.000000 0.000062
14580.000000 0.007695
14640.000000 0.006329
14700.000000 0.001962
14760.000000 0.002597
14820.000000 0.001231
14880.000000 0.002865
14940.000000 -0.000500
15000.000000 0.001135
15060.000000 0.006770
15120.000000 0.001406
15180.000000 -0.005959
15240.000000 -0.011323
15300.000000 -0.008687
15360.000000 -0.008051
15420.000000 -0.004414
15480.000000 -0.000778
15540.000000 0.001858
15600.000000 0.003495
15660.000000 -0.001869
15720.000000 -0.001233
15780.000000 0.001403
15840.000000 -0.000961
15900.000000 -0.002325
15960.000000 -0.003689
16020.000000 -0.013054
16080.000000 -0.019419
16140.000000 -0.003784
16200.000000 0.012851
16260.000000 0.010485
16320.000000 -0.003882
16380.000000 -0.004249
16440.000000 0.007384
16500.000000 0.001015
16560.000000 -0.002354
16620.000000 0.004277
16680.000000 0.009906
16740.000000 -0.003465
16800.000000 -0.011838
16860.000000 0.000789
16920.000000 0.006414
16980.000000 -0.005962
17040.000000 -0.004340
17100.000000 0.003281
17160.000000 0.006900
17220.000000 -0.002482
17280.000000 -0.000866
17340.000000 0.005748
17400.000000 0.007360
17460.000000 -0.000030
17520.000000 -0.000422
17580.000000 0.003184
17640.000000 -0.002212
17700.000000 -0.003610
17760.000000 0.000989
17820.000000 0.003586
17880.000000 -0.002819
17940.000000 -0.005227
18000.000000 0.003362
18060.000000 -0.000051
18120.000000 -0.001466
18180.000000 0.005116
18240.000000 -0.001305
18300.000000 -0.004728
18360.000000 -0.002154
18420.000000 0.009418
18480.000000 0.008987
18540.000000 -0.005447
18600.000000 -0.007883
18660.000000 -0.000322
18720.000000 0.002237
18780.000000 0.000792
18840.000000 0.005346
18900.000000 0.002896
18960.000000 -0.003556
19020.000000 0.001989
19080.000000 0.002532
19140.000000 0.000072
19200.000000 -0.003390
19260.000000 0.000145
19320.000000 0.001678
19380.000000 -0.004791
19440.000000 -0.003263
19500.000000 0.006262
19560.000000 0.007785
19620.000000 0.001305
19680.000000 -0.001177
19740.000000 0.000338
19800.000000 -0.003149
19860.000000 -0.005639
19920.000000 -0.002132
19980.000000 0.003373
20040.000000 0.000875
20100.000000 -0.002625
20160.000000 0.000871
20220.000000 0.008365
20280.000000 0.010857
20340.000000 0.002345
20400.000000 -0.008169
20460.000000 -0.001687
20520.000000 0.001793
20580.000000 -0.003731
20640.000000 -0.006257
20700.000000 0.003214
20760.000000 0.008681
20820.000000 -0.006855
20880.000000 -0.010393
20940.000000 -0.001935
21000.000000 0.004519
21060.000000 -0.000029
21120.000000 -0.001581
21180.000000 0.001863
21240.000000 -0.000696
21300.000000 -0.006258
21360.000000 -0.006824
21420.000000 0.002606
21480.000000 -0.000968
21540.000000 0.000454
21600.000000 0.004873
21660.000000 0.004287
21720.000000 -0.002303
21780.000000 -0.002897
21840.000000 0.003504
21900.000000 0.003902
21960.000000 -0.004706
22020.000000 -0.006317
22080.000000 0.001066
22140.000000 0.005445
22200.000000 0.002818
22260.000000 -0.002814
22320.000000 -0.001450
22380.000000 0.007907
22440.000000 0.006259
22500.000000 -0.000394
22560.000000 0.000947
22620.000000 0.000282
22680.000000 -0.000389
22740.000000 -0.004065
22800.000000 -0.000748
22860.000000 0.004563
22920.000000 -0.002132
22980.000000 -0.005833
23040.000000 0.004459
23100.000000 0.011745
23160.000000 0.005024
23220.000000 -0.001703
23280.000000 -0.003437
23340.000000 0.002822
23400.000000 0.002075
23460.000000 -0.004679
23520.000000 0.001560
23580.000000 0.000792
23640.000000 0.001016
23700.000000 0.002233
23760.000000 0.000443
23820.000000 -0.000355
23880.000000 0.002840
23940.000000 0.006027
24000.000000 0.005206
24060.000000 0.000377
24120.000000 -0.003460
24180.000000 -0.003305
24240.000000 -0.002158
24300.000000 0.001980
24360.000000 0.004110
24420.000000 -0.003768
24480.000000 -0.006655
24540.000000 -0.000551
24600.000000 0.004544
24660.000000 0.006631
24720.000000 0.004709
24780.000000 0.003777
24840.000000 -0.000163
24900.000000 -0.005113
24960.000000 -0.003072
25020.000000 -0.003041
25080.000000 -0.003020
25140.000000 -0.002007
25200.000000 0.000995
25260.000000 0.003988
25320.000000 -0.001030
25380.000000 -0.007057
25440.000000 -0.001094
25500.000000 -0.000141
25560.000000 -0.005198
25620.000000 -0.006265
25680.000000 0.003657
25740.000000 0.009570
25800.000000 0.002471
25860.000000 -0.005637
25920.000000 -0.007757
25980.000000 -0.007887
26040.000000 -0.005028
26100.000000 -0.003180
26160.000000 0.003658
26220.000000 0.000484
26280.000000 0.002300
26340.000000 0.001104
26400.000000 -0.001102
26460.000000 -0.002320
26520.000000 -0.004549
26580.000000 -0.001789
26640.000000 -0.001040
26700.000000 -0.003302
26760.000000 -0.003576
26820.000000 -0.000861
26880.000000 -0.004157
26940.000000 0.001536
27000.000000 -0.000782
27060.000000 -0.004112
27120.000000 -0.000453
27180.000000 -0.002805
27240.000000 -0.003168
27300.000000 0.001457
27360.000000 0.002072
27420.000000 0.001675
27480.000000 0.001267
27540.000000 -0.001151
27600.000000 -0.000580
27660.000000 -0.002021
27720.000000 -0.012472
27780.000000 -0.005933
27840.000000 0.004594
27900.000000 0.005112
27960.000000 0.001618
28020.000000 -0.001885
28080.000000 -0.004399
28140.000000 -0.005922
28200.000000 -0.004456
28260.000000 0.000001
28320.000000 -0.000552
28380.000000 -0.004115
28440.000000 -0.001686
28500.000000 0.000733
28560.000000 0.004143
28620.000000 -0.005456
28680.000000 -0.007063
28740.000000 0.003321
28800.000000 0.002697
28860.000000 -0.000935
28920.000000 0.001425
28980.000000 -0.000224
29040.000000 0.003121
29100.000000 0.006457
29160.000000 -0.000213
29220.000000 0.000109
29280.000000 -0.003576
29340.000000 -0.000268
29400.000000 0.000034
29460.000000 0.000328
29520.000000 0.004616
29580.000000 -0.002102
29640.000000 -0.004826
29700.000000 -0.002557
29760.000000 -0.001294
29820.000000 0.002963
29880.000000 0.003215
29940.000000 -0.004539
30000.000000 0.002701
30060.000000 -0.005065
30120.000000 -0.003835
30180.000000 0.002389
30240.000000 0.006607
30300.000000 0.005821
30360.000000 -0.001970
30420.000000 -0.000766
30480.000000 -0.001566
30540.000000 0.002629
30600.000000 0.002820
30660.000000 0.000006
30720.000000 -0.003812
30780.000000 -0.005633
30840.000000 -0.003459
30900.000000 0.001712
30960.000000 0.002878
31020.000000 0.003041
31080.000000 0.002201
31140.000000 0.008357
31200.000000 0.007509
31260.000000 0.000658
31320.000000 -0.003196
31380.000000 0.001947
31440.000000 -0.001914
31500.000000 -0.000778
31560.000000 0.003356
31620.000000 0.005486
31680.000000 0.002613
31740.000000 -0.001262
31800.000000 -0.001140
31860.000000 0.003979
31920.000000 0.002096
31980.000000 0.005210
32040.000000 0.005321
32100.000000 0.004430
32160.000000 -0.001463
32220.000000 -0.009359
32280.000000 -0.003257
32340.000000 0.000842
32400.000000 0.004939
32460.000000 -0.000966
32520.000000 0.004127
32580.000000 0.004217
32640.000000 0.002305
32700.000000 0.001391
32760.000000 0.000475
32820.000000 -0.000442
32880.000000 -0.005362
32940.000000 -0.000284
33000.000000 0.001792
33060.000000 0.005867
33120.000000 0.000940
33180.000000 -0.008989
33240.000000 -0.006919
33300.000000 -0.000852
33360.000000 -0.000785
33420.000000 0.000280
33480.000000 0.003343
33540.000000 0.007406
33600.000000 0.001467
33660.000000 -0.009474
33720.000000 -0.004415
33780.000000 0.001642
33840.000000 0.003698
33900.000000 -0.002246
33960.000000 -0.001192
34020.000000 -0.002139
34080.000000 -0.005087
34140.000000 -0.004036
34200.000000 0.000015
34260.000000 0.001064
34320.000000 -0.002887
34380.000000 -0.002839
34440.000000 -0.005791
34500.000000 -0.005744
34560.000000 -0.000698
34620.000000 0.002347
34680.000000 0.004392
34740.000000 0.003436
34800.000000 -0.003520
34860.000000 -0.003478
34920.000000 -0.008435
34980.000000 -0.007394
35040.000000 0.003647
35100.000000 -0.002312
35160.000000 -0.004273
35220.000000 -0.003234
35280.000000 0.004805
35340.000000 0.004843
35400.000000 -0.009119
35460.000000 -0.007081
35520.000000 0.002956
35580.000000 0.002993
35640.000000 0.003030
35700.000000 0.000067
35760.000000 0.004095
35820.000000 0.002123
35880.000000 -0.001848
35940.000000 0.001184
36000.000000 0.002218
36060.000000 0.003255
36120.000000 -0.003705
36180.000000 -0.001661
36240.000000 0.008388
36300.000000 0.011440
36360.000000 0.002497
36420.000000 0.000558
36480.000000 -0.007376
36540.000000 0.000693
36600.000000 0.000767
36660.000000 0.000845
36720.000000 0.001927
36780.000000 0.005013
36840.000000 -0.001897
36900.000000 -0.004804
36960.000000 -0.003706
37020.000000 -0.000605
37080.000000 0.003499
37140.000000 0.004607
37200.000000 0.005719
37260.000000 0.000834
37320.000000 -0.000048
37380.000000 -0.004927
37440.000000 -0.004802
37500.000000 0.004325
37560.000000 0.001456
37620.000000 -0.001410
37680.000000 -0.002273
37740.000000 0.008867
37800.000000 0.007010
37860.000000 -0.002844
37920.000000 0.003305
37980.000000 0.005457
38040.000000 0.000612
38100.000000 -0.001230
38160.000000 -0.002070
38220.000000 0.002093
38280.000000 0.002260
38340.000000 0.000429
38400.000000 0.001600
38460.000000 0.005775
38520.000000 0.000952
38580.000000 0.004132
38640.000000 0.001315
38700.000000 0.000501
38760.000000 0.009689
38820.000000 0.003881
38880.000000 -0.001926
38940.000000 -0.002729
39000.000000 0.006471
39060.000000 0.005673
39120.000000 -0.006122
39180.000000 0.000085
39240.000000 0.013296
39300.000000 0.007509
39360.000000 -0.001275
39420.000000 0.001944
39480.000000 0.006165
39540.000000 0.001390
39600.000000 -0.003383
39660.000000 0.001846
39720.000000 0.008079
39780.000000 -0.001686
39840.000000 0.001553
39900.000000 0.004794
39960.000000 0.010037
40020.000000 0.007284
40080.000000 -0.000466
40140.000000 0.000786
40200.000000 0.005041
40260.000000 0.002299
40320.000000 -0.001440
40380.000000 0.004824
40440.000000 0.009090
40500.000000 -0.001640
40560.000000 -0.006368
40620.000000 0.002908
40680.000000 0.008186
40740.000000 0.005467
40800.000000 -0.001249
40860.000000 0.001038
40920.000000 0.002328
40980.000000 0.002621
41040.000000 0.004917
41100.000000 0.009217
41160.000000 0.004519
41220.000000 -0.003176
41280.000000 0.001132
41340.000000 0.001443
41400.000000 -0.002243
41460.000000 -0.000926
41520.000000 0.007395
41580.000000 0.008718
41640.000000 0.000044
41700.000000 -0.002626
41760.000000 0.002707
41820.000000 0.002043
41880.000000 -0.000618
41940.000000 -0.000276
42000.000000 0.005070
42060.000000 -0.001582
42120.000000 -0.006230
42180.000000 -0.006875
42240.000000 -0.003517
42300.000000 -0.004155
42360.000000 -0.004790
42420.000000 -0.005422
42480.000000 0.001949
42540.000000 0.004324
42600.000000 -0.000299
42660.000000 -0.000917
42720.000000 0.000467
42780.000000 -0.002145
42840.000000 -0.014754
42900.000000 -0.009359
42960.000000 -0.003961
43020.000000 -0.007560
43080.000000 -0.011155
43140.000000 -0.006747
43200.000000 -0.001335
