# Supplementary material for: Probabilistic tsunami forecasting for early warning
Source: Nat Commun. 2021 Sep 28;12:5677. doi: 10.1038/s41467-021-25815-w (PMC8479076; doi:10.1038/s41467-021-25815-w)
Supplement: Supplementary file 6 — Supplementary Dataset 3. Sea-level records. [file 41467_2021_25815_MOESM6_ESM.zip › sea_level_records/2016-10-30_Norcia/sole2.rad.rmn.txt]

-43200.000000 0.018289
-43140.000000 -0.014033
-43080.000000 -0.007345
-43020.000000 -0.009646
-42960.000000 0.007063
-42900.000000 0.002782
-42840.000000 0.008512
-42780.000000 0.000252
-42720.000000 0.005002
-42660.000000 -0.002237
-42600.000000 -0.006465
-42540.000000 -0.013683
-42480.000000 0.007109
-42420.000000 0.010912
-42360.000000 0.001725
-42300.000000 0.011548
-42240.000000 -0.002618
-42180.000000 0.000226
-42120.000000 0.001081
-42060.000000 0.003946
-42000.000000 -0.000178
-41940.000000 0.001707
-41880.000000 0.007604
-41820.000000 -0.004490
-41760.000000 -0.009572
-41700.000000 -0.001645
-41640.000000 -0.011707
-41580.000000 0.007241
-41520.000000 0.000200
-41460.000000 0.011169
-41400.000000 -0.014851
-41340.000000 -0.002861
-41280.000000 -0.018861
-41220.000000 -0.005850
-41160.000000 -0.010829
-41100.000000 -0.003797
-41040.000000 -0.008755
-40980.000000 0.009297
-40920.000000 -0.002640
-40860.000000 -0.011567
-40800.000000 -0.014484
-40740.000000 -0.010390
-40680.000000 -0.004285
-40620.000000 0.012829
-40560.000000 0.015954
-40500.000000 0.014089
-40440.000000 0.007235
-40380.000000 -0.004609
-40320.000000 -0.008443
-40260.000000 -0.006267
-40200.000000 -0.013080
-40140.000000 0.002117
-40080.000000 0.006325
-40020.000000 -0.010458
-39960.000000 0.007770
-39900.000000 0.005009
-39840.000000 -0.003743
-39780.000000 -0.010484
-39720.000000 -0.006215
-39660.000000 -0.007936
-39600.000000 0.001353
-39540.000000 0.005653
-39480.000000 0.013963
-39420.000000 0.017283
-39360.000000 0.006613
-39300.000000 0.002953
-39240.000000 0.006304
-39180.000000 -0.000336
-39120.000000 0.010035
-39060.000000 0.006416
-39000.000000 0.007807
-38940.000000 0.003207
-38880.000000 0.000619
-38820.000000 -0.000960
-38760.000000 -0.001529
-38700.000000 -0.007088
-38640.000000 0.009363
-38580.000000 -0.002175
-38520.000000 -0.000704
-38460.000000 0.000777
-38400.000000 0.008269
-38340.000000 -0.003230
-38280.000000 -0.002718
-38220.000000 0.010803
-38160.000000 0.001334
-38100.000000 0.012876
-38040.000000 0.007427
-37980.000000 0.008988
-37920.000000 -0.001441
-37860.000000 0.002141
-37800.000000 -0.000268
-37740.000000 0.004333
-37680.000000 -0.002056
-37620.000000 0.002565
-37560.000000 -0.004803
-37500.000000 0.001838
-37440.000000 0.005489
-37380.000000 -0.008849
-37320.000000 -0.000178
-37260.000000 0.007504
-37200.000000 0.003196
-37140.000000 0.018898
-37080.000000 0.008610
-37020.000000 0.007333
-36960.000000 0.007066
-36900.000000 -0.010191
-36840.000000 -0.002436
-36780.000000 -0.000671
-36720.000000 0.005104
-36660.000000 -0.004109
-36600.000000 0.001689
-36540.000000 0.005498
-36480.000000 -0.005681
-36420.000000 -0.002849
-36360.000000 -0.000005
-36300.000000 -0.000148
-36240.000000 0.003721
-36180.000000 0.004602
-36120.000000 0.010497
-36060.000000 0.005405
-36000.000000 -0.000674
-35940.000000 0.002261
-35880.000000 0.000210
-35820.000000 0.006173
-35760.000000 0.010149
-35700.000000 0.017139
-35640.000000 0.017157
-35580.000000 0.010184
-35520.000000 -0.000779
-35460.000000 -0.006732
-35400.000000 -0.003677
-35340.000000 -0.001612
-35280.000000 0.004462
-35220.000000 -0.003456
-35160.000000 0.011635
-35100.000000 0.002734
-35040.000000 -0.002159
-34980.000000 -0.016045
-34920.000000 -0.006923
-34860.000000 -0.011795
-34800.000000 0.001341
-34740.000000 0.000483
-34680.000000 0.006631
-34620.000000 0.003786
-34560.000000 0.001946
-34500.000000 -0.006888
-34440.000000 -0.006716
-34380.000000 0.000461
-34320.000000 -0.008357
-34260.000000 0.007830
-34200.000000 0.008022
-34140.000000 0.005219
-34080.000000 0.003420
-34020.000000 -0.012374
-33960.000000 -0.024164
-33900.000000 -0.018950
-33840.000000 -0.014732
-33780.000000 -0.001510
-33720.000000 -0.003284
-33660.000000 0.002946
-33600.000000 0.011180
-33540.000000 -0.001582
-33480.000000 -0.009341
-33420.000000 -0.011096
-33360.000000 -0.014848
-33300.000000 -0.001596
-33240.000000 0.006659
-33180.000000 0.010917
-33120.000000 0.003179
-33060.000000 -0.001557
-33000.000000 -0.007290
-32940.000000 -0.004020
-32880.000000 -0.010748
-32820.000000 -0.004473
-32760.000000 -0.005196
-32700.000000 0.003084
-32640.000000 0.000366
-32580.000000 -0.004349
-32520.000000 -0.013063
-32460.000000 -0.006773
-32400.000000 -0.008482
-32340.000000 0.006811
-32280.000000 0.006107
-32220.000000 0.013404
-32160.000000 0.007704
-32100.000000 0.008005
-32040.000000 -0.012692
-31980.000000 -0.002388
-31920.000000 -0.004082
-31860.000000 -0.003775
-31800.000000 0.003533
-31740.000000 0.006842
-31680.000000 0.001152
-31620.000000 -0.001538
-31560.000000 -0.010227
-31500.000000 -0.007915
-31440.000000 -0.011603
-31380.000000 0.003708
-31320.000000 0.004021
-31260.000000 0.010333
-31200.000000 0.005646
-31140.000000 0.007958
-31080.000000 -0.002729
-31020.000000 -0.000417
-30960.000000 -0.006104
-30900.000000 0.003208
-30840.000000 0.003521
-30780.000000 0.013833
-30720.000000 0.017144
-30660.000000 0.015455
-30600.000000 0.006766
-30540.000000 -0.007924
-30480.000000 -0.001614
-30420.000000 -0.010305
-30360.000000 0.004004
-30300.000000 0.007312
-30240.000000 0.000621
-30180.000000 0.008929
-30120.000000 -0.000764
-30060.000000 -0.011456
-30000.000000 -0.011148
-29940.000000 -0.009840
-29880.000000 0.003468
-29820.000000 0.007776
-29760.000000 0.000084
-29700.000000 0.000393
-29640.000000 0.003702
-29580.000000 0.000011
-29520.000000 -0.007679
-29460.000000 -0.009369
-29400.000000 -0.005058
-29340.000000 -0.002746
-29280.000000 0.010567
-29220.000000 -0.005120
-29160.000000 0.005195
-29100.000000 0.001511
-29040.000000 -0.004173
-28980.000000 -0.003855
-28920.000000 0.001464
-28860.000000 -0.002215
-28800.000000 0.006106
-28740.000000 0.003428
-28680.000000 0.003752
-28620.000000 0.004076
-28560.000000 -0.004599
-28500.000000 0.001727
-28440.000000 -0.001947
-28380.000000 0.000379
-28320.000000 0.005706
-28260.000000 0.010033
-28200.000000 0.010360
-28140.000000 0.007687
-28080.000000 0.002013
-28020.000000 0.004338
-27960.000000 -0.005338
-27900.000000 -0.005015
-27840.000000 -0.019694
-27780.000000 -0.005375
-27720.000000 -0.003057
-27660.000000 -0.002742
-27600.000000 0.000570
-27540.000000 0.007880
-27480.000000 0.010187
-27420.000000 0.000490
-27360.000000 0.002790
-27300.000000 -0.001913
-27240.000000 -0.001621
-27180.000000 -0.010333
-27120.000000 -0.009049
-27060.000000 -0.002769
-27000.000000 0.001505
-26940.000000 0.003774
-26880.000000 0.007037
-26820.000000 -0.008705
-26760.000000 -0.001453
-26700.000000 -0.008208
-26640.000000 0.004031
-26580.000000 0.009263
-26520.000000 0.006487
-26460.000000 0.010704
-26400.000000 0.001913
-26340.000000 0.004114
-26280.000000 -0.001693
-26220.000000 -0.009509
-26160.000000 -0.003333
-26100.000000 -0.006166
-26040.000000 0.003991
-25980.000000 0.012139
-25920.000000 0.018278
-25860.000000 0.010407
-25800.000000 0.005527
-25740.000000 -0.002364
-25680.000000 -0.007264
-25620.000000 -0.008175
-25560.000000 0.001903
-25500.000000 -0.013028
-25440.000000 0.005029
-25380.000000 0.006076
-25320.000000 0.008112
-25260.000000 0.002137
-25200.000000 0.006150
-25140.000000 -0.002847
-25080.000000 -0.004855
-25020.000000 -0.005875
-24960.000000 0.000093
-24900.000000 0.007051
-24840.000000 0.012996
-24780.000000 0.002930
-24720.000000 -0.004148
-24660.000000 -0.004237
-24600.000000 -0.002339
-24540.000000 -0.005453
-24480.000000 -0.008579
-24420.000000 -0.004718
-24360.000000 0.005132
-24300.000000 -0.001031
-24240.000000 -0.006205
-24180.000000 -0.006392
-24120.000000 -0.004592
-24060.000000 -0.004803
-24000.000000 -0.004026
-23940.000000 -0.002261
-23880.000000 0.000492
-23820.000000 -0.003768
-23760.000000 -0.001038
-23700.000000 -0.010321
-23640.000000 -0.010616
-23580.000000 -0.008923
-23520.000000 -0.001241
-23460.000000 -0.003572
-23400.000000 -0.011913
-23340.000000 -0.007267
-23280.000000 -0.012633
-23220.000000 -0.006010
-23160.000000 -0.004398
-23100.000000 -0.008799
-23040.000000 -0.000211
-22980.000000 0.001365
-22920.000000 0.010930
-22860.000000 0.005483
-22800.000000 -0.005975
-22740.000000 -0.011444
-22680.000000 -0.012925
-22620.000000 -0.011417
-22560.000000 -0.001920
-22500.000000 -0.008433
-22440.000000 0.007042
-22380.000000 0.005506
-22320.000000 0.006960
-22260.000000 0.004404
-22200.000000 -0.006164
-22140.000000 -0.006741
-22080.000000 -0.000329
-22020.000000 -0.001928
-21960.000000 -0.000536
-21900.000000 0.002846
-21840.000000 0.014218
-21780.000000 0.010581
-21720.000000 0.009934
-21660.000000 -0.005723
-21600.000000 -0.002389
-21540.000000 -0.007064
-21480.000000 -0.000748
-21420.000000 0.009558
-21360.000000 0.011856
-21300.000000 0.013144
-21240.000000 0.008423
-21180.000000 0.003694
-21120.000000 0.006956
-21060.000000 0.000208
-21000.000000 0.011452
-20940.000000 0.007687
-20880.000000 0.001914
-20820.000000 -0.003869
-20760.000000 -0.000660
-20700.000000 -0.017460
-20640.000000 -0.012269
-20580.000000 -0.000087
-20520.000000 0.003087
-20460.000000 -0.000747
-20400.000000 0.005410
-20340.000000 0.004560
-20280.000000 0.009701
-20220.000000 -0.005166
-20160.000000 0.002959
-20100.000000 0.003077
-20040.000000 0.005188
-19980.000000 0.015291
-19920.000000 0.004387
-19860.000000 0.000476
-19800.000000 -0.000442
-19740.000000 -0.003367
-19680.000000 -0.010299
-19620.000000 -0.004237
-19560.000000 -0.003181
-19500.000000 -0.005132
-19440.000000 0.002912
-19380.000000 0.001949
-19320.000000 0.001981
-19260.000000 -0.000993
-19200.000000 0.006027
-19140.000000 -0.004959
-19080.000000 0.000050
-19020.000000 0.003053
-18960.000000 -0.001949
-18900.000000 0.002043
-18840.000000 0.011030
-18780.000000 0.007011
-18720.000000 0.004987
-18660.000000 0.006959
-18600.000000 0.004924
-18540.000000 0.007885
-18480.000000 0.004841
-18420.000000 -0.004209
-18360.000000 -0.002264
-18300.000000 -0.014324
-18240.000000 -0.002389
-18180.000000 -0.000460
-18120.000000 -0.001536
-18060.000000 -0.002617
-18000.000000 0.003296
-17940.000000 -0.002797
-17880.000000 -0.003896
-17820.000000 -0.001000
-17760.000000 -0.004111
-17700.000000 0.004771
-17640.000000 0.003647
-17580.000000 0.004516
-17520.000000 0.003378
-17460.000000 -0.004767
-17400.000000 -0.011920
-17340.000000 -0.013080
-17280.000000 -0.014248
-17220.000000 -0.008425
-17160.000000 -0.012609
-17100.000000 -0.003801
-17040.000000 -0.001002
-16980.000000 -0.001212
-16920.000000 -0.002430
-16860.000000 -0.001657
-16800.000000 0.003106
-16740.000000 -0.000139
-16680.000000 0.005605
-16620.000000 0.007341
-16560.000000 0.000066
-16500.000000 -0.007218
-16440.000000 0.000487
-16380.000000 -0.003818
-16320.000000 0.001866
-16260.000000 -0.002460
-16200.000000 0.001204
-16140.000000 0.007856
-16080.000000 0.007497
-16020.000000 0.004128
-15960.000000 -0.003253
-15900.000000 -0.002645
-15840.000000 0.000951
-15780.000000 0.000536
-15720.000000 0.009110
-15660.000000 0.001673
-15600.000000 0.001223
-15540.000000 -0.005237
-15480.000000 -0.002709
-15420.000000 -0.007193
-15360.000000 -0.003688
-15300.000000 0.002806
-15240.000000 0.011288
-15180.000000 0.008758
-15120.000000 0.007217
-15060.000000 -0.001335
-15000.000000 -0.003899
-14940.000000 -0.009474
-14880.000000 -0.006060
-14820.000000 -0.001657
-14760.000000 0.000734
-14700.000000 0.017115
-14640.000000 0.007485
-14580.000000 0.006845
-14520.000000 0.006194
-14460.000000 -0.006467
-14400.000000 -0.003138
-14340.000000 -0.002819
-14280.000000 -0.005509
-14220.000000 0.008790
-14160.000000 0.007081
-14100.000000 0.003361
-14040.000000 -0.007367
-13980.000000 -0.001104
-13920.000000 -0.008849
-13860.000000 -0.003604
-13800.000000 -0.011367
-13740.000000 0.002862
-13680.000000 -0.006918
-13620.000000 -0.000705
-13560.000000 -0.014501
-13500.000000 -0.013304
-13440.000000 -0.013115
-13380.000000 -0.008934
-13320.000000 -0.006760
-13260.000000 0.004408
-13200.000000 0.001568
-13140.000000 0.005722
-13080.000000 -0.009130
-13020.000000 -0.011987
-12960.000000 -0.026851
-12900.000000 -0.013720
-12840.000000 0.000406
-12780.000000 0.008526
-12720.000000 0.009642
-12660.000000 0.008753
-12600.000000 -0.005140
-12540.000000 -0.013038
-12480.000000 -0.025939
-12420.000000 -0.017844
-12360.000000 -0.014752
-12300.000000 -0.001664
-12240.000000 0.011421
-12180.000000 0.012504
-12120.000000 0.010584
-12060.000000 -0.000338
-12000.000000 -0.015262
-11940.000000 -0.020188
-11880.000000 -0.014116
-11820.000000 -0.003045
-11760.000000 0.007024
-11700.000000 0.005091
-11640.000000 0.006158
-11580.000000 -0.000777
-11520.000000 0.002287
-11460.000000 -0.004650
-11400.000000 0.000412
-11340.000000 -0.000528
-11280.000000 -0.000468
-11220.000000 0.000590
-11160.000000 -0.000353
-11100.000000 0.003703
-11040.000000 -0.000243
-10980.000000 0.000810
-10920.000000 0.008863
-10860.000000 0.006914
-10800.000000 0.006963
-10740.000000 0.007012
-10680.000000 0.001059
-10620.000000 0.002104
-10560.000000 -0.000851
-10500.000000 -0.005808
-10440.000000 -0.001766
-10380.000000 0.005275
-10320.000000 0.001314
-10260.000000 0.009352
-10200.000000 0.002388
-10140.000000 0.009423
-10080.000000 0.009457
-10020.000000 0.012489
-9960.000000 0.012519
-9900.000000 0.013548
-9840.000000 0.014577
-9780.000000 0.008604
-9720.000000 -0.000370
-9660.000000 -0.000344
-9600.000000 -0.002319
-9540.000000 0.000706
-9480.000000 0.004730
-9420.000000 0.007754
-9360.000000 0.007777
-9300.000000 -0.000199
-9240.000000 0.002824
-9180.000000 -0.003152
-9120.000000 -0.006129
-9060.000000 -0.002106
-9000.000000 0.005918
-8940.000000 -0.002058
-8880.000000 0.003966
-8820.000000 -0.002009
-8760.000000 -0.001985
-8700.000000 -0.011959
-8640.000000 -0.009933
-8580.000000 -0.007907
-8520.000000 0.000120
-8460.000000 0.006147
-8400.000000 0.012175
-8340.000000 0.007204
-8280.000000 0.000233
-8220.000000 -0.003737
-8160.000000 -0.013707
-8100.000000 -0.009676
-8040.000000 -0.006644
-7980.000000 -0.006611
-7920.000000 -0.000579
-7860.000000 -0.003545
-7800.000000 -0.006511
-7740.000000 -0.008477
-7680.000000 -0.013443
-7620.000000 -0.008408
-7560.000000 -0.000374
-7500.000000 0.005660
-7440.000000 0.013694
-7380.000000 0.010728
-7320.000000 0.003761
-7260.000000 -0.000206
-7200.000000 -0.017174
-7140.000000 -0.012144
-7080.000000 -0.010114
-7020.000000 0.000914
-6960.000000 0.006941
-6900.000000 0.005966
-6840.000000 0.006989
-6780.000000 -0.012989
-6720.000000 -0.010969
-6660.000000 -0.024952
-6600.000000 -0.015937
-6540.000000 -0.012924
-6480.000000 0.000087
-6420.000000 0.005095
-6360.000000 0.002100
-6300.000000 0.001103
-6240.000000 0.002103
-6180.000000 -0.000900
-6120.000000 -0.007905
-6060.000000 -0.000913
-6000.000000 0.003076
-5940.000000 0.007062
-5880.000000 0.007045
-5820.000000 0.002026
-5760.000000 -0.005996
-5700.000000 -0.019021
-5640.000000 -0.016048
-5580.000000 -0.013078
-5520.000000 -0.000110
-5460.000000 0.005855
-5400.000000 0.010818
-5340.000000 0.005778
-5280.000000 0.002735
-5220.000000 -0.005310
-5160.000000 -0.006357
-5100.000000 -0.004407
-5040.000000 0.002541
-4980.000000 0.009487
-4920.000000 0.009431
-4860.000000 0.004373
-4800.000000 0.001313
-4740.000000 -0.006749
-4680.000000 -0.005812
-4620.000000 -0.005877
-4560.000000 -0.003943
-4500.000000 0.010990
-4440.000000 0.014922
-4380.000000 0.015854
-4320.000000 0.013785
-4260.000000 -0.002284
-4200.000000 -0.008352
-4140.000000 -0.021420
-4080.000000 -0.015488
-4020.000000 -0.007554
-3960.000000 0.009380
-3900.000000 0.013316
-3840.000000 0.016253
-3780.000000 0.016193
-3720.000000 0.004134
-3660.000000 -0.006922
-3600.000000 -0.019975
-3540.000000 -0.016026
-3480.000000 -0.013073
-3420.000000 0.003883
-3360.000000 0.013843
-3300.000000 0.011807
-3240.000000 0.008775
-3180.000000 -0.001253
-3120.000000 -0.010277
-3060.000000 -0.014296
-3000.000000 -0.006310
-2940.000000 -0.003318
-2880.000000 0.002678
-2820.000000 -0.000320
-2760.000000 -0.009313
-2700.000000 -0.011300
-2640.000000 -0.016282
-2580.000000 -0.008257
-2520.000000 0.002774
-2460.000000 0.011811
-2400.000000 0.015854
-2340.000000 0.015905
-2280.000000 -0.006038
-2220.000000 -0.008974
-2160.000000 -0.018903
-2100.000000 -0.012824
-2040.000000 -0.003738
-1980.000000 0.007355
-1920.000000 0.009457
-1860.000000 0.013566
-1800.000000 0.000684
-1740.000000 -0.009191
-1680.000000 -0.016057
-1620.000000 -0.016914
-1560.000000 -0.001764
-1500.000000 0.000396
-1440.000000 0.011564
-1380.000000 0.006742
-1320.000000 0.005928
-1260.000000 -0.004876
-1200.000000 -0.014670
-1140.000000 -0.003455
-1080.000000 0.000770
-1020.000000 0.010005
-960.000000 0.018250
-900.000000 0.014505
-840.000000 0.005770
-780.000000 -0.000954
-720.000000 -0.003669
-660.000000 -0.012373
-600.000000 -0.007067
-540.000000 0.003249
-480.000000 0.007576
-420.000000 0.017913
-360.000000 0.007260
-300.000000 0.003618
-240.000000 -0.001014
-180.000000 -0.010636
-120.000000 -0.005248
-60.000000 0.005151
0.000000 0.010560
60.000000 0.013980
120.000000 0.006409
180.000000 0.002849
240.000000 -0.000702
300.000000 -0.000242
360.000000 -0.001772
420.000000 0.003708
480.000000 0.009199
540.000000 0.007700
600.000000 0.006211
660.000000 0.000732
720.000000 -0.004737
780.000000 -0.007195
840.000000 -0.003643
900.000000 -0.000081
960.000000 0.001492
1020.000000 0.004076
1080.000000 0.000670
1140.000000 -0.004726
1200.000000 -0.004111
1260.000000 -0.009485
1320.000000 -0.001849
1380.000000 0.005798
1440.000000 0.010455
1500.000000 0.017123
1560.000000 0.011802
1620.000000 -0.004509
1680.000000 -0.009809
1740.000000 -0.009098
1800.000000 -0.007377
1860.000000 -0.008645
1920.000000 0.004098
1980.000000 0.006851
2040.000000 0.012616
2100.000000 0.005391
2160.000000 0.002177
2220.000000 0.002973
2280.000000 -0.007220
2340.000000 0.000597
2400.000000 -0.000575
2460.000000 0.008264
2520.000000 0.000113
2580.000000 0.001973
2640.000000 -0.001157
2700.000000 0.001724
2760.000000 0.004615
2820.000000 0.000516
2880.000000 0.008428
2940.000000 0.005351
3000.000000 -0.000716
3060.000000 -0.005773
3120.000000 -0.002819
3180.000000 -0.004855
3240.000000 -0.000881
3300.000000 -0.001896
3360.000000 -0.004901
3420.000000 -0.013896
3480.000000 -0.016881
3540.000000 -0.022856
3600.000000 -0.013820
3660.000000 -0.006775
3720.000000 0.006280
3780.000000 0.011344
3840.000000 0.014417
3900.000000 -0.000500
3960.000000 -0.003408
4020.000000 -0.015307
4080.000000 -0.009197
4140.000000 -0.001078
4200.000000 0.010049
4260.000000 0.009185
4320.000000 0.002330
4380.000000 -0.006516
4440.000000 -0.014354
4500.000000 -0.016183
4560.000000 -0.010004
4620.000000 -0.003816
4680.000000 0.005381
4740.000000 0.012586
4800.000000 0.008799
4860.000000 0.004021
4920.000000 -0.003749
4980.000000 -0.009510
5040.000000 -0.012263
5100.000000 -0.005008
5160.000000 0.007256
5220.000000 0.009529
5280.000000 0.009810
5340.000000 -0.002901
5400.000000 -0.010603
5460.000000 -0.015296
5520.000000 -0.007981
5580.000000 -0.004657
5640.000000 0.003676
5700.000000 0.010018
5760.000000 0.010369
5820.000000 -0.001271
5880.000000 0.003098
5940.000000 -0.000524
6000.000000 0.003864
6060.000000 0.009262
6120.000000 0.008669
6180.000000 0.016085
6240.000000 0.010512
6300.000000 0.005948
6360.000000 -0.003606
6420.000000 -0.012150
6480.000000 -0.010684
6540.000000 -0.007208
6600.000000 -0.000723
6660.000000 0.003773
6720.000000 0.009279
6780.000000 0.003795
6840.000000 -0.001679
6900.000000 -0.003142
6960.000000 -0.000595
7020.000000 -0.000038
7080.000000 -0.000470
7140.000000 -0.000891
7200.000000 0.001698
7260.000000 0.002298
7320.000000 -0.000092
7380.000000 0.002530
7440.000000 -0.000838
7500.000000 0.005805
7560.000000 0.006459
7620.000000 0.003123
7680.000000 -0.000202
7740.000000 0.001483
7800.000000 -0.003821
7860.000000 -0.005115
7920.000000 -0.007398
7980.000000 -0.007671
8040.000000 -0.001934
8100.000000 0.000813
8160.000000 -0.001429
8220.000000 0.009339
8280.000000 0.004117
8340.000000 0.009905
8400.000000 0.001704
8460.000000 -0.002488
8520.000000 -0.000669
8580.000000 -0.002840
8640.000000 -0.001001
8700.000000 0.002848
8760.000000 0.004707
8820.000000 0.004576
8880.000000 -0.001545
8940.000000 -0.003657
9000.000000 -0.008759
9060.000000 -0.004851
9120.000000 -0.001935
9180.000000 0.006991
9240.000000 0.005926
9300.000000 0.006869
9360.000000 -0.002178
9420.000000 -0.006218
9480.000000 -0.007249
9540.000000 -0.008272
9600.000000 -0.001288
9660.000000 -0.002296
9720.000000 0.015703
9780.000000 0.012708
9840.000000 0.009720
9900.000000 0.009739
9960.000000 0.005764
10020.000000 0.000795
10080.000000 -0.002168
10140.000000 -0.002126
10200.000000 0.001922
10260.000000 0.003975
10320.000000 0.003034
10380.000000 0.000097
10440.000000 0.008165
10500.000000 0.006238
10560.000000 0.008315
10620.000000 0.005397
10680.000000 0.006483
10740.000000 0.002572
10800.000000 0.001666
10860.000000 0.000764
10920.000000 -0.003135
10980.000000 -0.006030
11040.000000 -0.011923
11100.000000 -0.017812
11160.000000 -0.003699
11220.000000 0.002417
11280.000000 0.010535
11340.000000 0.006656
11400.000000 0.002778
11460.000000 -0.003098
11520.000000 -0.001973
11580.000000 -0.006846
11640.000000 0.005282
11700.000000 0.002411
11760.000000 0.003541
11820.000000 -0.004329
11880.000000 -0.007198
11940.000000 -0.010067
12000.000000 -0.011935
12060.000000 -0.014804
12120.000000 -0.002673
12180.000000 0.008458
12240.000000 0.007587
12300.000000 0.008716
12360.000000 -0.003156
12420.000000 -0.010029
12480.000000 -0.013903
12540.000000 -0.008778
12600.000000 -0.008654
12660.000000 -0.001532
12720.000000 0.006589
12780.000000 0.008708
12840.000000 0.001825
12900.000000 -0.003060
12960.000000 -0.003946
13020.000000 -0.009834
13080.000000 -0.000724
13140.000000 -0.003616
13200.000000 0.008490
13260.000000 0.004593
13320.000000 0.010695
13380.000000 0.000793
13440.000000 -0.004110
13500.000000 -0.013016
13560.000000 -0.012925
13620.000000 -0.007837
13680.000000 0.001248
13740.000000 -0.001670
13800.000000 -0.000592
13860.000000 -0.001517
13920.000000 -0.007445
13980.000000 -0.006377
14040.000000 -0.007314
14100.000000 0.000746
14160.000000 0.001802
14220.000000 0.006854
14280.000000 0.005901
14340.000000 0.003944
14400.000000 -0.000018
14460.000000 0.002016
14520.000000 0.005046
14580.000000 0.008071
14640.000000 0.002091
14700.000000 0.003107
14760.000000 -0.005882
14820.000000 -0.010875
14880.000000 -0.009872
14940.000000 -0.006874
15000.000000 -0.002881
15060.000000 0.002109
15120.000000 0.005094
15180.000000 0.000074
15240.000000 0.005051
15300.000000 -0.003977
15360.000000 -0.003009
15420.000000 -0.005045
15480.000000 0.002915
15540.000000 -0.002129
15600.000000 0.003823
15660.000000 -0.000229
15720.000000 0.002716
15780.000000 -0.001344
15840.000000 0.002593
15900.000000 0.001525
15960.000000 0.004454
16020.000000 -0.002621
16080.000000 0.008300
16140.000000 -0.000782
16200.000000 -0.003868
16260.000000 -0.000958
16320.000000 -0.003052
16380.000000 -0.010149
16440.000000 -0.004250
16500.000000 0.004646
16560.000000 -0.000462
16620.000000 0.003427
16680.000000 0.000312
16740.000000 -0.000806
16800.000000 -0.005927
16860.000000 -0.009051
16920.000000 -0.006178
16980.000000 -0.001309
17040.000000 -0.000442
17100.000000 0.004422
17160.000000 0.001283
17220.000000 0.007141
17280.000000 0.005996
17340.000000 0.006849
17400.000000 0.007699
17460.000000 0.012547
17520.000000 0.011391
17580.000000 0.007234
17640.000000 0.005073
17700.000000 -0.004089
17760.000000 -0.001255
17820.000000 -0.005423
17880.000000 -0.006594
17940.000000 -0.005768
18000.000000 0.000055
18060.000000 0.001876
18120.000000 0.000693
18180.000000 -0.000493
18240.000000 -0.001682
18300.000000 -0.000874
18360.000000 -0.003069
18420.000000 0.000732
18480.000000 0.006529
18540.000000 0.008324
18600.000000 0.006114
18660.000000 0.006901
18720.000000 0.003684
18780.000000 -0.004537
18840.000000 -0.008763
18900.000000 -0.002992
18960.000000 -0.003226
19020.000000 0.003535
19080.000000 0.004292
19140.000000 0.009044
19200.000000 0.003792
19260.000000 -0.004466
19320.000000 -0.010728
19380.000000 -0.017995
19440.000000 -0.007268
19500.000000 -0.005545
19560.000000 0.007173
19620.000000 0.013885
19680.000000 0.010592
19740.000000 0.004293
19800.000000 -0.002011
19860.000000 -0.008321
19920.000000 -0.009637
19980.000000 -0.004959
20040.000000 0.002713
20100.000000 0.003379
20160.000000 0.006038
20220.000000 0.004691
20280.000000 -0.004663
20340.000000 0.000976
20400.000000 -0.002393
20460.000000 0.002232
20520.000000 -0.000151
20580.000000 0.009458
20640.000000 0.015059
20700.000000 0.009653
20760.000000 0.004238
20820.000000 -0.000186
20880.000000 -0.001618
20940.000000 -0.002059
21000.000000 -0.004509
21060.000000 -0.001969
21120.000000 -0.000437
21180.000000 -0.008916
21240.000000 -0.006403
21300.000000 -0.009901
21360.000000 -0.008408
21420.000000 -0.007926
21480.000000 0.000546
21540.000000 -0.006992
21600.000000 0.006460
21660.000000 0.002900
21720.000000 0.005330
21780.000000 -0.001251
21840.000000 -0.002844
21900.000000 -0.007449
21960.000000 -0.003065
22020.000000 0.004307
22080.000000 0.011668
22140.000000 0.017016
22200.000000 0.010352
22260.000000 0.001676
22320.000000 0.005988
22380.000000 -0.003712
22440.000000 -0.006425
22500.000000 -0.008149
22560.000000 -0.001885
22620.000000 0.003366
22680.000000 0.001606
22740.000000 0.011834
22800.000000 0.001050
22860.000000 -0.005745
22920.000000 -0.008552
22980.000000 -0.004371
23040.000000 -0.005200
23100.000000 -0.000041
23160.000000 0.006107
23220.000000 0.009245
23280.000000 -0.001629
23340.000000 -0.008513
23400.000000 -0.013407
23460.000000 -0.015312
23520.000000 -0.017227
23580.000000 -0.007152
23640.000000 -0.012086
23700.000000 -0.000030
23760.000000 -0.000983
23820.000000 0.003055
23880.000000 0.000083
23940.000000 -0.008897
24000.000000 -0.007886
24060.000000 -0.013883
24120.000000 -0.005890
24180.000000 -0.002905
24240.000000 0.011072
24300.000000 0.002040
24360.000000 -0.002000
24420.000000 -0.004049
24480.000000 -0.005107
24540.000000 0.000827
24600.000000 0.002753
24660.000000 0.004670
24720.000000 0.007578
24780.000000 0.002478
24840.000000 0.001369
24900.000000 -0.000748
24960.000000 -0.005874
25020.000000 -0.005009
25080.000000 -0.010152
25140.000000 -0.005303
25200.000000 -0.002462
25260.000000 0.004370
25320.000000 0.004195
25380.000000 0.006012
25440.000000 0.002821
25500.000000 -0.001377
25560.000000 -0.000583
25620.000000 -0.001796
25680.000000 -0.005017
25740.000000 0.002755
25800.000000 0.000520
25860.000000 -0.000722
25920.000000 -0.005971
25980.000000 -0.002228
26040.000000 -0.001491
26100.000000 -0.001762
26160.000000 0.002961
26220.000000 0.000677
26280.000000 0.004385
26340.000000 0.002088
26400.000000 0.010783
26460.000000 0.006473
26520.000000 0.006156
26580.000000 0.005832
26640.000000 0.009502
26700.000000 0.013166
26760.000000 0.007824
26820.000000 0.010476
26880.000000 0.005122
26940.000000 0.002762
27000.000000 -0.001603
27060.000000 -0.000974
27120.000000 -0.001351
27180.000000 0.005267
27240.000000 0.007880
27300.000000 0.011487
27360.000000 0.009089
27420.000000 0.002686
27480.000000 0.002278
27540.000000 -0.006135
27600.000000 -0.007552
27660.000000 -0.000975
27720.000000 0.001598
27780.000000 0.011165
27840.000000 0.008729
27900.000000 0.015287
27960.000000 0.003841
28020.000000 -0.005610
28080.000000 -0.014066
28140.000000 -0.015526
28200.000000 -0.012991
28260.000000 -0.005461
28320.000000 -0.003935
28380.000000 0.010586
28440.000000 0.004103
28500.000000 0.005615
28560.000000 0.003123
28620.000000 -0.008373
28680.000000 -0.001874
28740.000000 -0.006378
28800.000000 -0.003888
28860.000000 -0.003401
28920.000000 -0.002918
28980.000000 -0.003440
29040.000000 -0.007966
29100.000000 -0.009497
29160.000000 -0.007031
29220.000000 -0.008570
29280.000000 0.000886
29340.000000 0.004338
29400.000000 -0.001215
29460.000000 -0.000773
29520.000000 -0.004336
29580.000000 -0.001904
29640.000000 -0.007476
29700.000000 -0.006055
29760.000000 -0.006638
29820.000000 -0.002227
29880.000000 0.009179
29940.000000 0.007579
30000.000000 0.005973
30060.000000 0.006361
30120.000000 -0.002256
30180.000000 -0.004880
30240.000000 -0.005510
30300.000000 0.000853
30360.000000 -0.000790
30420.000000 -0.000440
30480.000000 0.003903
30540.000000 0.006239
30600.000000 0.006568
30660.000000 0.005889
30720.000000 0.003203
30780.000000 0.001510
30840.000000 0.005809
30900.000000 0.007100
30960.000000 0.012384
31020.000000 0.005660
31080.000000 0.002929
31140.000000 0.006189
31200.000000 0.001442
31260.000000 -0.004312
31320.000000 -0.011074
31380.000000 -0.004844
31440.000000 -0.003621
31500.000000 -0.006405
31560.000000 -0.007197
31620.000000 -0.003996
31680.000000 -0.003803
31740.000000 -0.011616
31800.000000 -0.012437
31860.000000 -0.002265
31920.000000 -0.002100
31980.000000 -0.001942
32040.000000 0.003209
32100.000000 0.001353
32160.000000 -0.001509
32220.000000 -0.001379
32280.000000 0.004745
32340.000000 0.002863
32400.000000 0.007974
32460.000000 0.003079
32520.000000 0.004178
32580.000000 -0.002728
32640.000000 0.005359
32700.000000 -0.004558
32760.000000 0.000519
32820.000000 -0.007409
32880.000000 -0.002342
32940.000000 -0.000280
33000.000000 0.001778
33060.000000 0.001831
33120.000000 -0.005120
33180.000000 -0.003074
33240.000000 -0.001033
33300.000000 -0.006995
33360.000000 -0.005961
33420.000000 0.003070
33480.000000 0.008097
33540.000000 0.005122
33600.000000 0.004143
33660.000000 0.005162
33720.000000 0.001178
33780.000000 -0.005809
33840.000000 -0.005798
33900.000000 -0.007790
33960.000000 -0.001784
34020.000000 -0.002780
34080.000000 0.001221
34140.000000 -0.001780
34200.000000 0.000218
34260.000000 -0.014787
34320.000000 -0.004793
34380.000000 -0.000801
34440.000000 0.007190
34500.000000 0.005179
34560.000000 0.004166
34620.000000 0.003152
34680.000000 -0.001863
34740.000000 0.000120
34800.000000 -0.003897
34860.000000 -0.005916
34920.000000 -0.004936
34980.000000 -0.000957
35040.000000 0.002022
35100.000000 0.003999
35160.000000 0.005976
35220.000000 -0.000048
35280.000000 -0.003073
35340.000000 -0.003098
35400.000000 -0.002124
35460.000000 -0.004150
35520.000000 0.003823
35580.000000 0.004796
35640.000000 0.005769
35700.000000 0.001742
35760.000000 0.000731
35820.000000 -0.002278
35880.000000 -0.004284
35940.000000 -0.006286
36000.000000 0.001714
36060.000000 -0.000283
36120.000000 0.002723
36180.000000 0.002732
36240.000000 0.002742
36300.000000 0.002755
36360.000000 0.007769
36420.000000 -0.000216
36480.000000 -0.000199
36540.000000 0.002819
36600.000000 0.004838
36660.000000 0.001857
36720.000000 0.002878
36780.000000 0.004899
36840.000000 0.000920
36900.000000 0.006942
36960.000000 0.012965
37020.000000 0.010987
37080.000000 0.008010
37140.000000 0.006033
37200.000000 -0.000943
37260.000000 0.000080
37320.000000 -0.001896
37380.000000 0.000128
37440.000000 0.003152
37500.000000 0.001176
37560.000000 0.002200
37620.000000 0.006224
37680.000000 0.001249
37740.000000 -0.005727
37800.000000 -0.011702
37860.000000 -0.007678
37920.000000 -0.009653
37980.000000 -0.001628
38040.000000 0.002397
38100.000000 0.004422
38160.000000 0.001447
38220.000000 -0.001528
38280.000000 -0.003502
38340.000000 0.000523
38400.000000 0.001549
38460.000000 0.010575
38520.000000 0.012600
38580.000000 0.009626
38640.000000 0.004653
38700.000000 -0.001321
38760.000000 -0.004295
38820.000000 -0.001268
38880.000000 -0.001241
38940.000000 0.004786
39000.000000 0.011813
39060.000000 0.003840
39120.000000 0.007868
39180.000000 -0.005104
39240.000000 -0.008076
39300.000000 -0.015048
39360.000000 -0.007019
39420.000000 0.001009
39480.000000 0.009038
39540.000000 0.011068
39600.000000 0.013097
39660.000000 0.005127
39720.000000 -0.003843
39780.000000 -0.005813
39840.000000 -0.000782
39900.000000 -0.001751
39960.000000 0.010280
40020.000000 0.009312
40080.000000 0.003344
40140.000000 0.006376
40200.000000 -0.011591
40260.000000 -0.013559
40320.000000 -0.007525
40380.000000 -0.018492
40440.000000 -0.004458
40500.000000 0.007576
40560.000000 -0.001389
40620.000000 -0.003354
40680.000000 -0.000319
40740.000000 -0.006283
40800.000000 -0.009247
40860.000000 -0.003210
40920.000000 -0.003174
40980.000000 -0.005137
41040.000000 0.006901
41100.000000 -0.004061
41160.000000 -0.003023
41220.000000 -0.000984
41280.000000 -0.010945
41340.000000 0.001094
41400.000000 0.005134
41460.000000 0.005174
41520.000000 0.008214
41580.000000 -0.005745
41640.000000 -0.000704
41700.000000 -0.011662
41760.000000 -0.011620
41820.000000 -0.001578
41880.000000 -0.005536
41940.000000 0.004507
42000.000000 0.003551
42060.000000 -0.000406
42120.000000 0.004638
42180.000000 0.001683
42240.000000 0.003727
42300.000000 -0.000228
42360.000000 -0.001182
42420.000000 -0.006137
42480.000000 -0.004091
42540.000000 -0.000045
42600.000000 0.001002
42660.000000 0.000049
42720.000000 0.004096
42780.000000 0.001144
42840.000000 0.001192
42900.000000 -0.001760
42960.000000 0.000288
43020.000000 -0.000663
43080.000000 0.003386
43140.000000 0.007436
43200.000000 0.004485
