# Supplementary material for: Probabilistic tsunami forecasting for early warning
Source: Nat Commun. 2021 Sep 28;12:5677. doi: 10.1038/s41467-021-25815-w (PMC8479076; doi:10.1038/s41467-021-25815-w)
Supplement: Supplementary file 6 — Supplementary Dataset 3. Sea-level records. [file 41467_2021_25815_MOESM6_ESM.zip › sea_level_records/2017-06-12_Lesvos/NOA03.rad.rmn.txt]

-43200.000000 0.000664
-43140.000000 0.005979
-43080.000000 0.000293
-43020.000000 -0.005393
-42960.000000 -0.009080
-42900.000000 -0.003767
-42840.000000 -0.003456
-42780.000000 -0.012144
-42720.000000 -0.011834
-42660.000000 -0.006524
-42600.000000 -0.006215
-42540.000000 -0.001906
-42480.000000 0.000402
-42420.000000 0.003709
-42360.000000 0.007015
-42300.000000 0.005321
-42240.000000 0.006626
-42180.000000 0.002931
-42120.000000 0.000234
-42060.000000 0.003537
-42000.000000 0.002840
-41940.000000 -0.003859
-41880.000000 0.001442
-41820.000000 0.000742
-41760.000000 -0.003958
-41700.000000 -0.012660
-41640.000000 -0.004362
-41580.000000 -0.001064
-41520.000000 -0.006768
-41460.000000 0.003528
-41400.000000 0.000823
-41340.000000 -0.002883
-41280.000000 0.001410
-41220.000000 -0.002297
-41160.000000 0.003994
-41100.000000 0.006285
-41040.000000 0.003576
-40980.000000 0.004865
-40920.000000 0.003154
-40860.000000 0.009442
-40800.000000 0.009728
-40740.000000 0.003015
-40680.000000 0.000300
-40620.000000 -0.007415
-40560.000000 -0.003132
-40500.000000 0.000151
-40440.000000 -0.001567
-40380.000000 0.002714
-40320.000000 0.001995
-40260.000000 0.008274
-40200.000000 0.004553
-40140.000000 0.001831
-40080.000000 -0.000892
-40020.000000 0.004384
-39960.000000 -0.001341
-39900.000000 -0.007067
-39840.000000 -0.012793
-39780.000000 -0.005520
-39720.000000 -0.008249
-39660.000000 -0.001978
-39600.000000 0.008292
-39540.000000 0.007562
-39480.000000 -0.001170
-39420.000000 -0.001903
-39360.000000 -0.000636
-39300.000000 0.003630
-39240.000000 0.003894
-39180.000000 -0.000842
-39120.000000 0.002421
-39060.000000 0.000683
-39000.000000 0.002945
-38940.000000 0.005205
-38880.000000 -0.001536
-38820.000000 0.000723
-38760.000000 0.002981
-38700.000000 0.006237
-38640.000000 0.004493
-38580.000000 0.000748
-38520.000000 -0.000998
-38460.000000 0.000256
-38400.000000 0.000508
-38340.000000 0.003760
-38280.000000 -0.001990
-38220.000000 -0.005740
-38160.000000 -0.024491
-38100.000000 -0.010243
-38040.000000 -0.000996
-37980.000000 -0.002749
-37920.000000 0.001497
-37860.000000 0.000741
-37800.000000 0.005985
-37740.000000 0.006229
-37680.000000 0.003471
-37620.000000 0.006713
-37560.000000 0.009954
-37500.000000 0.007194
-37440.000000 0.001433
-37380.000000 -0.006328
-37320.000000 -0.005090
-37260.000000 -0.009853
-37200.000000 -0.005616
-37140.000000 -0.008380
-37080.000000 -0.008144
-37020.000000 0.000091
-36960.000000 -0.000675
-36900.000000 -0.000441
-36840.000000 -0.004208
-36780.000000 -0.003975
-36720.000000 0.008258
-36660.000000 0.003490
-36600.000000 0.007722
-36540.000000 0.011953
-36480.000000 0.008184
-36420.000000 0.007415
-36360.000000 0.002646
-36300.000000 -0.007124
-36240.000000 -0.008894
-36180.000000 -0.007665
-36120.000000 -0.002436
-36060.000000 -0.002208
-36000.000000 -0.012980
-35940.000000 0.004247
-35880.000000 0.002472
-35820.000000 0.003696
-35760.000000 -0.003082
-35700.000000 0.008138
-35640.000000 0.006351
-35580.000000 0.009561
-35520.000000 0.002769
-35460.000000 -0.000026
-35400.000000 0.000176
-35340.000000 0.003376
-35280.000000 -0.009427
-35220.000000 0.001768
-35160.000000 -0.004040
-35100.000000 0.000150
-35040.000000 0.008338
-34980.000000 0.007523
-34920.000000 -0.003293
-34860.000000 0.004888
-34800.000000 0.005066
-34740.000000 -0.002757
-34680.000000 -0.000583
-34620.000000 -0.005410
-34560.000000 -0.008240
-34500.000000 -0.005072
-34440.000000 -0.006906
-34380.000000 -0.009742
-34320.000000 -0.000580
-34260.000000 0.004580
-34200.000000 0.008739
-34140.000000 -0.001105
-34080.000000 0.001050
-34020.000000 0.005204
-33960.000000 0.000355
-33900.000000 0.002505
-33840.000000 -0.010347
-33780.000000 -0.012201
-33720.000000 -0.008057
-33660.000000 0.000086
-33600.000000 -0.011774
-33540.000000 -0.009636
-33480.000000 -0.007499
-33420.000000 0.001635
-33360.000000 -0.000233
-33300.000000 0.000896
-33240.000000 0.004023
-33180.000000 0.001148
-33120.000000 -0.001731
-33060.000000 0.010388
-33000.000000 0.007504
-32940.000000 0.003617
-32880.000000 -0.006273
-32820.000000 -0.004167
-32760.000000 -0.005063
-32700.000000 0.006037
-32640.000000 -0.002867
-32580.000000 -0.012773
-32520.000000 0.004316
-32460.000000 -0.007598
-32400.000000 0.002484
-32340.000000 0.002562
-32280.000000 0.006637
-32220.000000 0.005708
-32160.000000 0.008774
-32100.000000 0.004837
-32040.000000 -0.009105
-31980.000000 -0.005051
-31920.000000 -0.010001
-31860.000000 -0.000955
-31800.000000 -0.013914
-31740.000000 0.000123
-31680.000000 0.003156
-31620.000000 0.006184
-31560.000000 0.013208
-31500.000000 0.016227
-31440.000000 0.008241
-31380.000000 0.007251
-31320.000000 0.010256
-31260.000000 0.006257
-31200.000000 -0.005747
-31140.000000 -0.006756
-31080.000000 -0.003769
-31020.000000 -0.002787
-30960.000000 -0.004809
-30900.000000 -0.016836
-30840.000000 -0.004867
-30780.000000 -0.010902
-30720.000000 0.000058
-30660.000000 0.005014
-30600.000000 0.016966
-30540.000000 0.004914
-30480.000000 0.004857
-30420.000000 0.001797
-30360.000000 0.000733
-30300.000000 0.004666
-30240.000000 -0.004406
-30180.000000 -0.005481
-30120.000000 -0.000561
-30060.000000 -0.000644
-30000.000000 0.004269
-29940.000000 0.002179
-29880.000000 0.004084
-29820.000000 0.003987
-29760.000000 -0.000114
-29700.000000 -0.003218
-29640.000000 -0.003326
-29580.000000 0.000564
-29520.000000 -0.000550
-29460.000000 -0.001666
-29400.000000 -0.008786
-29340.000000 -0.007908
-29280.000000 -0.000033
-29220.000000 -0.009161
-29160.000000 -0.002292
-29100.000000 -0.001426
-29040.000000 0.004438
-28980.000000 -0.002702
-28920.000000 0.003156
-28860.000000 0.010011
-28800.000000 0.000863
-28740.000000 -0.000288
-28680.000000 -0.006441
-28620.000000 -0.007596
-28560.000000 -0.006754
-28500.000000 -0.007915
-28440.000000 -0.014078
-28380.000000 -0.012244
-28320.000000 -0.013412
-28260.000000 -0.012583
-28200.000000 -0.003756
-28140.000000 -0.008933
-28080.000000 0.001888
-28020.000000 0.006706
-27960.000000 0.008520
-27900.000000 0.008332
-27840.000000 -0.000859
-27780.000000 0.000946
-27720.000000 -0.003251
-27660.000000 -0.003451
-27600.000000 0.002346
-27540.000000 0.003139
-27480.000000 0.004930
-27420.000000 0.002717
-27360.000000 0.000502
-27300.000000 -0.007717
-27240.000000 0.007062
-27180.000000 0.001837
-27120.000000 0.007610
-27060.000000 0.006380
-27000.000000 0.002146
-26940.000000 0.002910
-26880.000000 0.002671
-26820.000000 -0.003571
-26760.000000 0.008185
-26700.000000 0.004937
-26640.000000 0.002686
-26580.000000 -0.009568
-26520.000000 -0.001824
-26460.000000 0.007916
-26400.000000 0.001653
-26340.000000 0.004387
-26280.000000 0.014119
-26220.000000 0.003847
-26160.000000 0.008573
-26100.000000 0.010296
-26040.000000 0.011017
-25980.000000 -0.007265
-25920.000000 -0.023550
-25860.000000 -0.012838
-25800.000000 -0.003128
-25740.000000 0.002580
-25680.000000 -0.005716
-25620.000000 -0.005014
-25560.000000 -0.002315
-25500.000000 0.001382
-25440.000000 0.004075
-25380.000000 -0.001234
-25320.000000 0.015454
-25260.000000 0.007139
-25200.000000 0.000821
-25140.000000 -0.011499
-25080.000000 -0.008822
-25020.000000 -0.006148
-24960.000000 0.001523
-24900.000000 0.000192
-24840.000000 -0.005142
-24780.000000 -0.001479
-24720.000000 -0.016819
-24660.000000 -0.002161
-24600.000000 -0.001506
-24540.000000 0.001147
-24480.000000 0.004796
-24420.000000 0.005443
-24360.000000 0.002087
-24300.000000 -0.010271
-24240.000000 -0.004632
-24180.000000 -0.008996
-24120.000000 -0.006363
-24060.000000 0.004268
-24000.000000 0.007896
-23940.000000 0.007521
-23880.000000 -0.003856
-23820.000000 -0.008237
-23760.000000 -0.000621
-23700.000000 -0.008008
-23640.000000 -0.014398
-23580.000000 -0.001790
-23520.000000 0.004814
-23460.000000 0.006416
-23400.000000 0.004015
-23340.000000 0.003611
-23280.000000 -0.006795
-23220.000000 0.001796
-23160.000000 0.006385
-23100.000000 0.006971
-23040.000000 -0.009445
-22980.000000 -0.004865
-22920.000000 -0.010287
-22860.000000 -0.001712
-22800.000000 -0.003139
-22740.000000 -0.001570
-22680.000000 0.006996
-22620.000000 0.009560
-22560.000000 0.001120
-22500.000000 0.001677
-22440.000000 0.000231
-22380.000000 -0.005218
-22320.000000 -0.009670
-22260.000000 0.000875
-22200.000000 -0.005583
-22140.000000 0.004955
-22080.000000 0.001491
-22020.000000 -0.002976
-21960.000000 -0.003447
-21900.000000 -0.008920
-21840.000000 -0.007396
-21780.000000 0.002125
-21720.000000 -0.004357
-21660.000000 0.005158
-21600.000000 0.001671
-21540.000000 0.006182
-21480.000000 0.009689
-21420.000000 0.001195
-21360.000000 -0.003302
-21300.000000 0.000198
-21240.000000 -0.002304
-21180.000000 0.004193
-21120.000000 -0.010313
-21060.000000 -0.011821
-21000.000000 -0.012330
-20940.000000 -0.005841
-20880.000000 -0.007353
-20820.000000 -0.002866
-20760.000000 0.006620
-20700.000000 -0.002895
-20640.000000 -0.012411
-20580.000000 0.004073
-20520.000000 0.001556
-20460.000000 0.005039
-20400.000000 0.004522
-20340.000000 0.002005
-20280.000000 0.003487
-20220.000000 -0.000030
-20160.000000 0.002453
-20100.000000 0.002936
-20040.000000 -0.002580
-19980.000000 0.004904
-19920.000000 0.002389
-19860.000000 0.006874
-19800.000000 0.007359
-19740.000000 0.000845
-19680.000000 -0.007668
-19620.000000 -0.002180
-19560.000000 -0.001692
-19500.000000 0.004798
-19440.000000 -0.002712
-19380.000000 -0.007221
-19320.000000 0.000271
-19260.000000 0.001763
-19200.000000 0.001257
-19140.000000 0.001752
-19080.000000 0.004248
-19020.000000 0.001745
-18960.000000 -0.001757
-18900.000000 -0.002257
-18840.000000 0.005244
-18780.000000 0.007746
-18720.000000 0.009249
-18660.000000 -0.000246
-18600.000000 0.000260
-18540.000000 -0.011233
-18480.000000 -0.000725
-18420.000000 -0.005215
-18360.000000 -0.006709
-18300.000000 -0.005196
-18240.000000 0.001319
-18180.000000 0.005835
-18120.000000 0.002353
-18060.000000 0.001872
-18000.000000 -0.001606
-17940.000000 -0.009083
-17880.000000 -0.003558
-17820.000000 -0.001031
-17760.000000 -0.000502
-17700.000000 0.006029
-17640.000000 0.006562
-17580.000000 0.006097
-17520.000000 0.007635
-17460.000000 -0.001826
-17400.000000 -0.002283
-17340.000000 -0.006739
-17280.000000 -0.005192
-17220.000000 -0.005642
-17160.000000 0.002910
-17100.000000 0.007465
-17040.000000 0.003023
-16980.000000 0.000583
-16920.000000 -0.003853
-16860.000000 0.005713
-16800.000000 -0.004718
-16740.000000 -0.000146
-16680.000000 -0.000571
-16620.000000 -0.004993
-16560.000000 -0.002412
-16500.000000 -0.011827
-16440.000000 -0.007239
-16380.000000 -0.001648
-16320.000000 -0.001053
-16260.000000 0.005545
-16200.000000 0.014147
-16140.000000 0.011752
-16080.000000 0.009360
-16020.000000 0.005972
-15960.000000 0.007587
-15900.000000 0.003206
-15840.000000 -0.004172
-15780.000000 -0.004547
-15720.000000 -0.000918
-15660.000000 -0.006286
-15600.000000 -0.013651
-15540.000000 -0.011012
-15480.000000 -0.011370
-15420.000000 -0.004725
-15360.000000 0.001924
-15300.000000 0.003577
-15240.000000 0.001233
-15180.000000 0.001892
-15120.000000 0.007554
-15060.000000 0.001220
-15000.000000 -0.002111
-14940.000000 0.003561
-14880.000000 0.000237
-14820.000000 0.003915
-14760.000000 0.002598
-14700.000000 -0.005717
-14640.000000 0.002972
-14580.000000 0.000665
-14520.000000 -0.001639
-14460.000000 0.002061
-14400.000000 0.002764
-14340.000000 -0.008529
-14280.000000 0.001182
-14220.000000 0.004896
-14160.000000 0.004613
-14100.000000 0.000334
-14040.000000 -0.006941
-13980.000000 -0.007213
-13920.000000 -0.000481
-13860.000000 0.006254
-13800.000000 0.003992
-13740.000000 0.002735
-13680.000000 -0.000519
-13620.000000 0.002231
-13560.000000 -0.001015
-13500.000000 -0.000257
-13440.000000 0.001505
-13380.000000 0.000271
-13320.000000 0.001041
-13260.000000 -0.003184
-13200.000000 0.001595
-13140.000000 0.000378
-13080.000000 -0.000835
-13020.000000 0.003957
-12960.000000 0.004752
-12900.000000 0.004553
-12840.000000 -0.004643
-12780.000000 -0.008834
-12720.000000 -0.005021
-12660.000000 -0.004204
-12600.000000 -0.005383
-12540.000000 -0.000557
-12480.000000 -0.005727
-12420.000000 0.001107
-12360.000000 0.007945
-12300.000000 0.005787
-12240.000000 0.001633
-12180.000000 0.002483
-12120.000000 -0.000663
-12060.000000 -0.004805
-12000.000000 -0.003943
-11940.000000 -0.000078
-11880.000000 0.004792
-11820.000000 0.005666
-11760.000000 0.010544
-11700.000000 0.011425
-11640.000000 0.005311
-11580.000000 0.003200
-11520.000000 -0.002906
-11460.000000 -0.011009
-11400.000000 -0.012107
-11340.000000 -0.007202
-11280.000000 -0.013293
-11220.000000 -0.011380
-11160.000000 -0.001463
-11100.000000 0.000458
-11040.000000 0.006382
-10980.000000 0.006310
-10920.000000 0.003242
-10860.000000 -0.001822
-10800.000000 0.005118
-10740.000000 0.000061
-10680.000000 -0.001993
-10620.000000 -0.001043
-10560.000000 -0.006089
-10500.000000 0.001868
-10440.000000 -0.001172
-10380.000000 -0.006209
-10320.000000 0.000758
-10260.000000 0.003729
-10200.000000 0.000702
-10140.000000 0.004679
-10080.000000 0.006658
-10020.000000 0.004641
-9960.000000 -0.004373
-9900.000000 -0.003385
-9840.000000 -0.007393
-9780.000000 -0.002399
-9720.000000 -0.005402
-9660.000000 -0.000401
-9600.000000 0.002602
-9540.000000 0.005608
-9480.000000 0.001616
-9420.000000 0.003628
-9360.000000 -0.000358
-9300.000000 0.003659
-9240.000000 0.003679
-9180.000000 0.000701
-9120.000000 0.003726
-9060.000000 -0.001246
-9000.000000 0.003784
-8940.000000 -0.000183
-8880.000000 -0.009147
-8820.000000 -0.006109
-8760.000000 -0.009068
-8700.000000 -0.005025
-8640.000000 -0.002979
-8580.000000 0.003070
-8520.000000 0.004121
-8460.000000 0.000174
-8400.000000 -0.005770
-8340.000000 0.004289
-8280.000000 0.001350
-8220.000000 0.009413
-8160.000000 0.011479
-8100.000000 0.001547
-8040.000000 -0.006382
-7980.000000 -0.006309
-7920.000000 -0.006233
-7860.000000 -0.008155
-7800.000000 -0.006074
-7740.000000 0.001010
-7680.000000 0.000096
-7620.000000 0.005185
-7560.000000 -0.001723
-7500.000000 0.007372
-7440.000000 0.007469
-7380.000000 0.002569
-7320.000000 0.005673
-7260.000000 -0.004222
-7200.000000 0.002887
-7140.000000 0.000998
-7080.000000 -0.003887
-7020.000000 -0.009770
-6960.000000 -0.001650
-6900.000000 -0.008527
-6840.000000 -0.014401
-6780.000000 -0.007272
-6720.000000 0.006861
-6660.000000 -0.000008
-6600.000000 0.000131
-6540.000000 0.002274
-6480.000000 -0.001580
-6420.000000 0.003570
-6360.000000 0.000723
-6300.000000 0.007880
-6240.000000 0.005040
-6180.000000 0.002204
-6120.000000 -0.006628
-6060.000000 -0.009458
-6000.000000 -0.007283
-5940.000000 -0.002105
-5880.000000 -0.001923
-5820.000000 -0.000738
-5760.000000 0.003451
-5700.000000 0.006644
-5640.000000 0.003840
-5580.000000 0.002040
-5520.000000 0.004244
-5460.000000 0.001451
-5400.000000 -0.002338
-5340.000000 0.001877
-5280.000000 -0.008904
-5220.000000 -0.014682
-5160.000000 -0.008456
-5100.000000 -0.005225
-5040.000000 -0.005991
-4980.000000 -0.005753
-4920.000000 -0.003511
-4860.000000 0.008735
-4800.000000 0.005985
-4740.000000 0.008238
-4680.000000 0.005496
-4620.000000 0.000758
-4560.000000 0.001023
-4500.000000 -0.006707
-4440.000000 0.003566
-4380.000000 -0.001157
-4320.000000 0.006123
-4260.000000 0.009407
-4200.000000 0.006694
-4140.000000 0.006985
-4080.000000 -0.000720
-4020.000000 -0.006423
-3960.000000 -0.003122
-3900.000000 -0.000817
-3840.000000 0.001491
-3780.000000 0.004802
-3720.000000 0.002117
-3660.000000 0.002436
-3600.000000 0.002758
-3540.000000 -0.005917
-3480.000000 -0.006588
-3420.000000 -0.005256
-3360.000000 -0.004921
-3300.000000 0.002417
-3240.000000 0.011758
-3180.000000 0.012103
-3120.000000 0.005450
-3060.000000 0.003800
-3000.000000 0.005154
-2940.000000 0.001510
-2880.000000 0.002870
-2820.000000 -0.006768
-2760.000000 -0.008402
-2700.000000 -0.006034
-2640.000000 0.001337
-2580.000000 0.005711
-2520.000000 0.008087
-2460.000000 0.005466
-2400.000000 0.000848
-2340.000000 0.000233
-2280.000000 0.005620
-2220.000000 0.006009
-2160.000000 -0.003599
-2100.000000 -0.004205
-2040.000000 -0.005808
-1980.000000 -0.005409
-1920.000000 -0.000008
-1860.000000 -0.000605
-1800.000000 -0.004200
-1740.000000 0.000208
-1680.000000 -0.002383
-1620.000000 0.002028
-1560.000000 0.006441
-1500.000000 0.003856
-1440.000000 0.010272
-1380.000000 0.006690
-1320.000000 0.005110
-1260.000000 -0.013469
-1200.000000 -0.008046
-1140.000000 -0.005621
-1080.000000 -0.010195
-1020.000000 -0.008767
-960.000000 -0.005338
-900.000000 -0.007908
-840.000000 -0.011477
-780.000000 -0.003044
-720.000000 -0.000611
-660.000000 0.000824
-600.000000 0.004259
-540.000000 0.007696
-480.000000 0.010133
-420.000000 0.013571
-360.000000 0.014010
-300.000000 0.002450
-240.000000 -0.009110
-180.000000 -0.008669
-120.000000 -0.006227
-60.000000 -0.007785
0.000000 -0.000342
60.000000 -0.004899
120.000000 -0.004456
180.000000 -0.009012
240.000000 0.001431
300.000000 0.002875
360.000000 0.006318
420.000000 0.002762
480.000000 0.006205
540.000000 0.006649
600.000000 0.000092
660.000000 0.005535
720.000000 -0.002022
780.000000 -0.016579
840.000000 -0.022136
900.000000 -0.010695
960.000000 0.000747
1020.000000 0.000188
1080.000000 -0.003372
1140.000000 -0.001932
1200.000000 -0.003492
1260.000000 0.000946
1320.000000 0.001385
1380.000000 0.002822
1440.000000 0.005260
1500.000000 0.001697
1560.000000 -0.005867
1620.000000 -0.008430
1680.000000 -0.004994
1740.000000 -0.001559
1800.000000 -0.001123
1860.000000 0.000312
1920.000000 -0.004252
1980.000000 0.001183
2040.000000 0.002618
2100.000000 -0.000947
2160.000000 0.003488
2220.000000 0.001923
2280.000000 0.001358
2340.000000 0.000794
2400.000000 0.001231
2460.000000 0.002668
2520.000000 0.000105
2580.000000 0.005543
2640.000000 0.000982
2700.000000 0.001421
2760.000000 0.001861
2820.000000 0.003301
2880.000000 -0.003258
2940.000000 -0.003817
3000.000000 -0.002375
3060.000000 -0.011932
3120.000000 -0.004488
3180.000000 -0.000044
3240.000000 0.007401
3300.000000 0.004847
3360.000000 -0.001706
3420.000000 0.003741
3480.000000 0.001190
3540.000000 0.002639
3600.000000 0.001090
3660.000000 0.003542
3720.000000 0.003995
3780.000000 -0.000551
3840.000000 -0.007096
3900.000000 -0.004639
3960.000000 -0.009182
4020.000000 -0.007723
4080.000000 0.002738
4140.000000 0.000200
4200.000000 0.005663
4260.000000 0.001127
4320.000000 -0.000407
4380.000000 0.002060
4440.000000 0.007528
4500.000000 -0.000002
4560.000000 -0.001532
4620.000000 -0.001060
4680.000000 -0.003588
4740.000000 -0.000115
4800.000000 0.005360
4860.000000 0.003835
4920.000000 -0.002690
4980.000000 -0.005213
5040.000000 -0.006737
5100.000000 -0.004260
5160.000000 0.003218
5220.000000 0.007695
5280.000000 0.004172
5340.000000 -0.000350
5400.000000 0.003127
5460.000000 0.003604
5520.000000 0.004081
5580.000000 -0.002442
5640.000000 -0.002966
5700.000000 -0.000489
5760.000000 -0.004013
5820.000000 0.002462
5880.000000 0.006937
5940.000000 0.004411
6000.000000 0.002885
6060.000000 -0.004642
6120.000000 -0.003169
6180.000000 -0.000698
6240.000000 -0.000228
6300.000000 -0.001758
6360.000000 0.000710
6420.000000 0.000177
6480.000000 0.000644
6540.000000 0.005110
6600.000000 -0.001426
6660.000000 0.003038
6720.000000 0.002501
6780.000000 -0.000037
6840.000000 0.000424
6900.000000 0.002883
6960.000000 0.006342
7020.000000 0.003800
7080.000000 0.005256
7140.000000 -0.001289
7200.000000 -0.000836
7260.000000 -0.002384
7320.000000 -0.004933
7380.000000 -0.004484
7440.000000 -0.006036
7500.000000 0.001410
7560.000000 0.005855
7620.000000 0.010298
7680.000000 0.004739
7740.000000 -0.002821
7800.000000 -0.001383
7860.000000 -0.004946
7920.000000 -0.008512
7980.000000 -0.002080
8040.000000 -0.001650
8100.000000 0.000779
8160.000000 -0.003796
8220.000000 -0.014372
8280.000000 -0.010951
8340.000000 -0.005532
8400.000000 -0.006113
8460.000000 0.003301
8520.000000 -0.001289
8580.000000 0.005119
8640.000000 0.005524
8700.000000 0.003926
8760.000000 0.002324
8820.000000 0.000720
8880.000000 0.000112
8940.000000 -0.001500
9000.000000 -0.002114
9060.000000 -0.005733
9120.000000 -0.006355
9180.000000 0.000020
9240.000000 0.000390
9300.000000 0.001757
9360.000000 0.001120
9420.000000 0.002478
9480.000000 0.006833
9540.000000 0.008183
9600.000000 -0.001470
9660.000000 -0.001129
9720.000000 0.002209
9780.000000 -0.002458
9840.000000 -0.006130
9900.000000 -0.007807
9960.000000 -0.004488
10020.000000 -0.003174
10080.000000 -0.005865
10140.000000 -0.003561
10200.000000 -0.005262
10260.000000 0.003033
10320.000000 0.005322
10380.000000 0.004606
10440.000000 0.009885
10500.000000 0.005159
10560.000000 -0.000571
10620.000000 -0.002307
10680.000000 -0.000048
10740.000000 -0.000794
10800.000000 0.002456
10860.000000 -0.001299
10920.000000 0.003941
10980.000000 0.000176
11040.000000 0.000406
11100.000000 -0.001368
11160.000000 0.002853
11220.000000 -0.003930
11280.000000 0.004282
11340.000000 0.009489
11400.000000 0.004692
11460.000000 -0.001109
11520.000000 -0.002914
11580.000000 -0.001724
11640.000000 -0.000538
11700.000000 -0.002357
11760.000000 -0.000179
11820.000000 0.001994
11880.000000 -0.000837
11940.000000 -0.001672
12000.000000 -0.002511
12060.000000 -0.000354
12120.000000 -0.001202
12180.000000 -0.003053
12240.000000 -0.010908
12300.000000 0.002233
12360.000000 -0.002629
12420.000000 -0.005496
12480.000000 0.001634
12540.000000 -0.004240
12600.000000 -0.007117
12660.000000 -0.002998
12720.000000 0.004118
12780.000000 0.006230
12840.000000 0.007338
12900.000000 0.003444
12960.000000 -0.007455
13020.000000 -0.002356
13080.000000 -0.003262
13140.000000 0.003830
13200.000000 0.000918
13260.000000 -0.001997
13320.000000 -0.003916
13380.000000 -0.003838
13440.000000 -0.003763
13500.000000 -0.008691
13560.000000 -0.005622
13620.000000 0.003443
13680.000000 0.004505
13740.000000 0.011564
13800.000000 0.004620
13860.000000 0.001672
13920.000000 -0.005279
13980.000000 0.003766
14040.000000 0.004808
14100.000000 0.007846
14160.000000 -0.001119
14220.000000 -0.006087
14280.000000 0.000940
14340.000000 -0.002036
14400.000000 -0.003015
14460.000000 0.001001
14520.000000 -0.000986
14580.000000 0.003023
14640.000000 0.004028
14700.000000 0.008029
14760.000000 0.004026
14820.000000 0.000019
14880.000000 0.000008
14940.000000 -0.005007
15000.000000 -0.011026
15060.000000 0.000950
15120.000000 0.004923
15180.000000 0.004891
15240.000000 0.001855
15300.000000 0.004814
15360.000000 0.003769
15420.000000 0.004719
15480.000000 0.005665
15540.000000 -0.000394
15600.000000 0.000543
15660.000000 -0.002525
15720.000000 0.000403
15780.000000 -0.004673
15840.000000 -0.004754
15900.000000 0.002161
15960.000000 0.004072
16020.000000 0.001978
16080.000000 0.005880
16140.000000 0.006778
16200.000000 -0.000329
16260.000000 -0.006440
16320.000000 -0.005555
16380.000000 -0.002674
16440.000000 0.001202
16500.000000 -0.000926
16560.000000 -0.004057
16620.000000 0.003807
16680.000000 0.001666
16740.000000 -0.001478
16800.000000 -0.003626
16860.000000 0.000221
16920.000000 -0.000936
16980.000000 -0.004096
17040.000000 -0.010261
17100.000000 -0.004430
17160.000000 -0.000603
17220.000000 -0.001781
17280.000000 -0.002961
17340.000000 0.001854
17400.000000 -0.002334
17460.000000 -0.010526
17520.000000 -0.007722
17580.000000 -0.003920
17640.000000 -0.003122
17700.000000 0.000673
17760.000000 0.000464
17820.000000 0.001253
17880.000000 -0.001962
17940.000000 0.001821
18000.000000 0.006600
18060.000000 0.004377
18120.000000 0.000150
18180.000000 0.001921
18240.000000 -0.004311
18300.000000 -0.001545
18360.000000 0.001218
18420.000000 0.001978
18480.000000 -0.000264
18540.000000 -0.000509
18600.000000 -0.001755
18660.000000 -0.004004
18720.000000 -0.000255
18780.000000 -0.003508
18840.000000 -0.002763
18900.000000 -0.005020
18960.000000 -0.004278
19020.000000 0.000462
19080.000000 -0.001800
19140.000000 0.003937
19200.000000 0.002673
19260.000000 -0.005593
19320.000000 -0.002859
19380.000000 0.000873
19440.000000 0.000604
19500.000000 -0.002666
19560.000000 0.000063
19620.000000 -0.002209
19680.000000 0.001519
19740.000000 0.001246
19800.000000 0.002972
19860.000000 -0.001302
19920.000000 0.001424
19980.000000 0.000149
20040.000000 0.001874
20100.000000 0.003599
20160.000000 0.000324
20220.000000 -0.003951
20280.000000 -0.004226
20340.000000 -0.000501
20400.000000 0.002224
20460.000000 0.000949
20520.000000 0.004674
20580.000000 0.006400
20640.000000 0.003126
20700.000000 0.001852
20760.000000 0.004579
20820.000000 0.003306
20880.000000 -0.000967
20940.000000 -0.002239
21000.000000 -0.006510
21060.000000 0.000219
21120.000000 0.003949
21180.000000 0.003679
21240.000000 -0.004589
21300.000000 0.004143
21360.000000 0.003876
21420.000000 0.004609
21480.000000 0.004344
21540.000000 0.006079
21600.000000 0.006815
21660.000000 0.001552
21720.000000 -0.001710
21780.000000 0.003029
21840.000000 0.001769
21900.000000 0.003509
21960.000000 0.000251
22020.000000 0.003994
22080.000000 0.003738
22140.000000 0.000483
22200.000000 0.002229
22260.000000 0.003977
22320.000000 -0.001275
22380.000000 -0.001526
22440.000000 0.000224
22500.000000 -0.002025
22560.000000 -0.002273
22620.000000 -0.002520
22680.000000 -0.003766
22740.000000 -0.011012
22800.000000 -0.001257
22860.000000 0.002499
22920.000000 0.002255
22980.000000 0.005012
23040.000000 0.005769
23100.000000 0.007527
23160.000000 0.006285
23220.000000 0.001043
23280.000000 0.002802
23340.000000 -0.001439
23400.000000 -0.001680
23460.000000 -0.001921
23520.000000 0.001838
23580.000000 0.003597
23640.000000 0.005356
23700.000000 0.000115
23760.000000 -0.001127
23820.000000 -0.006369
23880.000000 -0.006611
23940.000000 -0.006854
24000.000000 -0.008097
24060.000000 -0.005342
24120.000000 -0.002586
24180.000000 -0.000832
24240.000000 -0.003078
24300.000000 0.002676
24360.000000 -0.000572
24420.000000 -0.003820
24480.000000 -0.008069
24540.000000 -0.008319
24600.000000 0.001430
24660.000000 0.003179
24720.000000 0.003926
24780.000000 -0.001327
24840.000000 0.002419
24900.000000 -0.005837
24960.000000 -0.000094
25020.000000 -0.005352
25080.000000 -0.003612
25140.000000 -0.002873
25200.000000 0.001865
25260.000000 0.001600
25320.000000 -0.001665
25380.000000 -0.003933
25440.000000 -0.005202
25500.000000 -0.003473
25560.000000 -0.004745
25620.000000 -0.003020
25680.000000 -0.000297
25740.000000 0.000425
25800.000000 0.002144
25860.000000 0.002861
25920.000000 0.000576
25980.000000 0.005289
26040.000000 0.004000
26100.000000 0.000709
26160.000000 -0.000585
26220.000000 0.002120
26280.000000 -0.000178
26340.000000 -0.004477
26400.000000 0.004222
26460.000000 -0.001081
26520.000000 -0.005386
26580.000000 -0.002692
26640.000000 -0.001000
26700.000000 0.000691
26760.000000 -0.000621
26820.000000 0.001067
26880.000000 -0.001247
26940.000000 0.004437
27000.000000 -0.000880
27060.000000 0.005802
27120.000000 0.006483
27180.000000 0.001163
27240.000000 -0.004158
27300.000000 -0.004480
27360.000000 -0.000804
27420.000000 0.001873
27480.000000 0.003548
27540.000000 0.006223
27600.000000 0.004897
27660.000000 0.001571
27720.000000 0.001244
27780.000000 -0.005083
27840.000000 -0.006411
27900.000000 -0.004738
27960.000000 -0.003065
28020.000000 -0.001392
28080.000000 0.003282
28140.000000 -0.000045
28200.000000 0.002630
28260.000000 -0.000695
28320.000000 0.001980
28380.000000 0.002656
28440.000000 -0.002667
28500.000000 -0.001988
28560.000000 -0.002309
28620.000000 0.001372
28680.000000 -0.002946
28740.000000 0.002737
28800.000000 -0.001578
28860.000000 -0.002891
28920.000000 -0.006203
28980.000000 -0.002512
29040.000000 0.005180
29100.000000 0.009874
29160.000000 0.008570
29220.000000 0.006268
29280.000000 0.002969
29340.000000 0.000671
29400.000000 -0.000624
29460.000000 -0.002917
29520.000000 -0.003208
29580.000000 -0.004497
29640.000000 -0.006783
29700.000000 -0.007066
29760.000000 -0.002347
29820.000000 0.003375
29880.000000 0.002099
29940.000000 0.001826
30000.000000 -0.002444
30060.000000 0.001288
30120.000000 0.001023
30180.000000 0.003761
30240.000000 0.007502
30300.000000 0.000246
30360.000000 -0.002007
30420.000000 0.002742
30480.000000 0.003494
30540.000000 -0.000750
30600.000000 -0.004992
30660.000000 0.000769
30720.000000 -0.000467
30780.000000 0.001300
30840.000000 -0.001931
30900.000000 -0.000158
30960.000000 0.001617
31020.000000 0.001395
31080.000000 -0.000825
31140.000000 0.001958
31200.000000 -0.000256
31260.000000 -0.003468
31320.000000 -0.001677
31380.000000 -0.000883
31440.000000 0.007913
31500.000000 0.008711
31560.000000 0.004513
31620.000000 0.005317
31680.000000 0.005124
31740.000000 -0.000067
31800.000000 0.004745
31860.000000 0.003559
31920.000000 -0.002624
31980.000000 -0.004805
32040.000000 -0.007984
32100.000000 -0.012160
32160.000000 -0.007333
32220.000000 -0.003505
32280.000000 -0.000674
32340.000000 -0.002841
32400.000000 -0.002006
32460.000000 -0.000169
32520.000000 0.006671
32580.000000 0.008512
32640.000000 0.008356
32700.000000 0.002201
32760.000000 0.000048
32820.000000 0.000898
32880.000000 0.000749
32940.000000 -0.003398
33000.000000 -0.004543
33060.000000 -0.002686
33120.000000 -0.002827
33180.000000 -0.001966
33240.000000 0.001896
33300.000000 0.002761
33360.000000 0.003627
33420.000000 0.004495
33480.000000 0.003365
33540.000000 0.003237
33600.000000 0.005111
33660.000000 0.003986
33720.000000 0.000864
33780.000000 -0.002257
33840.000000 -0.001375
33900.000000 -0.002492
33960.000000 -0.002606
34020.000000 -0.003719
34080.000000 0.001171
34140.000000 -0.000938
34200.000000 -0.004044
34260.000000 0.002851
34320.000000 0.002749
34380.000000 0.001648
34440.000000 0.003549
34500.000000 -0.000548
34560.000000 -0.005643
34620.000000 -0.004737
34680.000000 -0.008828
34740.000000 -0.006917
34800.000000 -0.009005
34860.000000 -0.010090
34920.000000 -0.005174
34980.000000 0.000744
35040.000000 0.004665
35100.000000 0.007587
35160.000000 0.005511
35220.000000 0.005437
35280.000000 0.000365
35340.000000 0.000295
35400.000000 0.000227
35460.000000 -0.004839
35520.000000 -0.007903
35580.000000 -0.005964
35640.000000 -0.001024
35700.000000 0.004918
35760.000000 0.000857
35820.000000 -0.001201
35880.000000 -0.004256
35940.000000 -0.000308
36000.000000 0.002645
36060.000000 0.009600
36120.000000 0.007560
36180.000000 0.004523
36240.000000 -0.001511
36300.000000 -0.008541
36360.000000 -0.007567
36420.000000 -0.007591
36480.000000 -0.001611
36540.000000 -0.002628
36600.000000 -0.005641
36660.000000 -0.001652
36720.000000 0.005340
36780.000000 0.005335
36840.000000 0.000334
36900.000000 0.003335
36960.000000 -0.001662
37020.000000 -0.003655
37080.000000 -0.000646
37140.000000 0.002366
37200.000000 0.003381
37260.000000 -0.007601
37320.000000 -0.005581
37380.000000 -0.006559
37440.000000 -0.005533
37500.000000 0.002495
37560.000000 0.007525
37620.000000 0.008559
37680.000000 0.009594
37740.000000 0.003633
37800.000000 0.006673
37860.000000 0.004717
37920.000000 0.010763
37980.000000 0.008811
38040.000000 0.000863
38100.000000 -0.000084
38160.000000 -0.001028
38220.000000 -0.001969
38280.000000 -0.005908
38340.000000 0.000156
38400.000000 -0.001777
38460.000000 -0.001708
38520.000000 0.005363
38580.000000 0.007437
38640.000000 0.004514
38700.000000 0.004593
38760.000000 -0.003325
38820.000000 0.003759
38880.000000 0.008846
38940.000000 0.006936
39000.000000 0.000028
39060.000000 -0.004877
39120.000000 -0.007780
39180.000000 -0.005680
39240.000000 0.005423
39300.000000 0.001528
39360.000000 0.004635
39420.000000 0.002746
39480.000000 -0.001141
39540.000000 -0.000026
39600.000000 -0.001907
39660.000000 0.002213
39720.000000 -0.000663
39780.000000 -0.006537
39840.000000 -0.003408
39900.000000 0.001723
39960.000000 0.003857
40020.000000 -0.003006
40080.000000 -0.006866
40140.000000 -0.002724
40200.000000 -0.005580
40260.000000 -0.000432
40320.000000 0.003718
40380.000000 0.002871
40440.000000 0.002026
40500.000000 -0.001816
40560.000000 0.003345
40620.000000 0.003508
40680.000000 0.004674
40740.000000 -0.000157
40800.000000 -0.004985
40860.000000 -0.000811
40920.000000 -0.000634
40980.000000 0.004545
41040.000000 0.008728
41100.000000 0.007913
41160.000000 -0.001900
41220.000000 -0.000709
41280.000000 -0.001516
41340.000000 -0.008320
41400.000000 -0.009122
41460.000000 -0.012920
41520.000000 -0.010716
41580.000000 -0.009509
41640.000000 -0.003300
41700.000000 -0.000088
41760.000000 0.001127
41820.000000 0.002345
41880.000000 0.011565
41940.000000 0.003788
42000.000000 0.005014
42060.000000 0.003243
42120.000000 -0.002526
42180.000000 -0.000292
42240.000000 0.000945
42300.000000 -0.001816
42360.000000 -0.002574
42420.000000 -0.003329
42480.000000 -0.002081
42540.000000 -0.002831
42600.000000 -0.006578
42660.000000 0.001678
42720.000000 0.000937
42780.000000 0.007198
42840.000000 0.004462
42900.000000 -0.001271
42960.000000 -0.003001
43020.000000 -0.002729
43080.000000 -0.003454
43140.000000 0.003824
43200.000000 0.007104
