# Supplementary material for: Probabilistic tsunami forecasting for early warning
Source: Nat Commun. 2021 Sep 28;12:5677. doi: 10.1038/s41467-021-25815-w (PMC8479076; doi:10.1038/s41467-021-25815-w)
Supplement: Supplementary file 6 — Supplementary Dataset 3. Sea-level records. [file 41467_2021_25815_MOESM6_ESM.zip › sea_level_records/2017-06-12_Lesvos/NOA05.rad.rmn.txt]

-43200.000000 -0.001890
-43140.000000 -0.001040
-43080.000000 0.000814
-43020.000000 0.003674
-42960.000000 0.005539
-42900.000000 0.007410
-42840.000000 0.007286
-42780.000000 0.004167
-42720.000000 0.002054
-42660.000000 0.002946
-42600.000000 0.004844
-42540.000000 0.007747
-42480.000000 0.012655
-42420.000000 0.015569
-42360.000000 0.014489
-42300.000000 0.010414
-42240.000000 0.004345
-42180.000000 -0.000719
-42120.000000 -0.003778
-42060.000000 -0.003831
-42000.000000 -0.001878
-41940.000000 0.000080
-41880.000000 0.002044
-41820.000000 0.001014
-41760.000000 -0.003011
-41700.000000 -0.007030
-41640.000000 -0.011044
-41580.000000 -0.013052
-41520.000000 -0.010054
-41460.000000 -0.007050
-41400.000000 -0.004041
-41340.000000 -0.003026
-41280.000000 -0.004006
-41220.000000 -0.004979
-41160.000000 -0.005947
-41100.000000 -0.004909
-41040.000000 -0.002866
-40980.000000 0.001184
-40920.000000 0.002239
-40860.000000 0.003300
-40800.000000 0.002367
-40740.000000 0.000439
-40680.000000 -0.001482
-40620.000000 -0.002398
-40560.000000 0.000692
-40500.000000 0.004788
-40440.000000 0.007890
-40380.000000 0.008998
-40320.000000 0.008112
-40260.000000 0.004231
-40200.000000 0.000357
-40140.000000 -0.002512
-40080.000000 -0.005374
-40020.000000 -0.004231
-39960.000000 -0.002082
-39900.000000 -0.000926
-39840.000000 -0.000765
-39780.000000 -0.001598
-39720.000000 -0.004425
-39660.000000 -0.008245
-39600.000000 -0.013060
-39540.000000 -0.015869
-39480.000000 -0.015671
-39420.000000 -0.014468
-39360.000000 -0.013259
-39300.000000 -0.012043
-39240.000000 -0.012822
-39180.000000 -0.014594
-39120.000000 -0.015360
-39060.000000 -0.014121
-39000.000000 -0.011875
-38940.000000 -0.008623
-38880.000000 -0.003365
-38820.000000 -0.000101
-38760.000000 0.001169
-38700.000000 0.001445
-38640.000000 0.002727
-38580.000000 0.003016
-38520.000000 0.006310
-38460.000000 0.009610
-38400.000000 0.012916
-38340.000000 0.016229
-38280.000000 0.015547
-38220.000000 0.011871
-38160.000000 0.008202
-38100.000000 0.003538
-38040.000000 -0.002120
-37980.000000 -0.006772
-37920.000000 -0.009418
-37860.000000 -0.009058
-37800.000000 -0.009693
-37740.000000 -0.010321
-37680.000000 -0.012944
-37620.000000 -0.014560
-37560.000000 -0.017171
-37500.000000 -0.016777
-37440.000000 -0.014376
-37380.000000 -0.011971
-37320.000000 -0.007559
-37260.000000 -0.004142
-37200.000000 -0.001719
-37140.000000 -0.001292
-37080.000000 -0.000858
-37020.000000 0.000580
-36960.000000 0.003024
-36900.000000 0.007473
-36840.000000 0.009926
-36780.000000 0.013385
-36720.000000 0.012848
-36660.000000 0.009316
-36600.000000 0.003789
-36540.000000 0.000266
-36480.000000 0.000748
-36420.000000 0.000234
-36360.000000 0.001725
-36300.000000 0.004220
-36240.000000 0.005719
-36180.000000 0.004223
-36120.000000 0.002731
-36060.000000 -0.000755
-36000.000000 -0.003236
-35940.000000 -0.003712
-35880.000000 -0.000180
-35820.000000 0.001359
-35760.000000 0.000906
-35700.000000 -0.002538
-35640.000000 -0.005980
-35580.000000 -0.005412
-35520.000000 -0.007835
-35460.000000 -0.008248
-35400.000000 -0.007652
-35340.000000 -0.005046
-35280.000000 -0.002430
-35220.000000 -0.001805
-35160.000000 -0.005170
-35100.000000 -0.006525
-35040.000000 -0.006871
-34980.000000 -0.006207
-34920.000000 -0.004534
-34860.000000 -0.000850
-34800.000000 0.001843
-34740.000000 0.001546
-34680.000000 0.001259
-34620.000000 -0.003018
-34560.000000 -0.002284
-34500.000000 -0.000540
-34440.000000 0.000214
-34380.000000 0.001979
-34320.000000 0.003756
-34260.000000 0.004543
-34200.000000 -0.000658
-34140.000000 -0.003847
-34080.000000 -0.005024
-34020.000000 -0.001189
-33960.000000 -0.000341
-33900.000000 0.002519
-33840.000000 0.005393
-33780.000000 0.007279
-33720.000000 0.006179
-33660.000000 0.002092
-33600.000000 0.002018
-33540.000000 -0.000043
-33480.000000 0.002910
-33420.000000 0.002876
-33360.000000 0.005854
-33300.000000 0.010846
-33240.000000 0.011851
-33180.000000 0.010868
-33120.000000 0.005898
-33060.000000 0.003940
-33000.000000 0.002995
-32940.000000 0.003062
-32880.000000 0.002141
-32820.000000 0.003232
-32760.000000 0.004336
-32700.000000 0.002452
-32640.000000 -0.001420
-32580.000000 -0.005280
-32520.000000 -0.008127
-32460.000000 -0.009962
-32400.000000 -0.007784
-32340.000000 -0.003593
-32280.000000 -0.001390
-32220.000000 -0.001174
-32160.000000 -0.002944
-32100.000000 -0.003701
-32040.000000 -0.008445
-31980.000000 -0.009176
-31920.000000 -0.006892
-31860.000000 -0.001595
-31800.000000 0.004717
-31740.000000 0.010042
-31680.000000 0.012383
-31620.000000 0.009737
-31560.000000 0.007107
-31500.000000 0.001491
-31440.000000 -0.000111
-31380.000000 -0.001697
-31320.000000 0.000732
-31260.000000 0.005175
-31200.000000 0.006634
-31140.000000 0.006107
-31080.000000 0.005595
-31020.000000 0.001098
-30960.000000 -0.003384
-30900.000000 -0.004852
-30840.000000 -0.002306
-30780.000000 0.001256
-30720.000000 0.002831
-30660.000000 0.004421
-30600.000000 0.004025
-30540.000000 0.001642
-30480.000000 -0.000726
-30420.000000 -0.000080
-30360.000000 0.001580
-30300.000000 0.002254
-30240.000000 0.004943
-30180.000000 0.004645
-30120.000000 0.001361
-30060.000000 -0.001909
-30000.000000 -0.007165
-29940.000000 -0.011406
-29880.000000 -0.012633
-29820.000000 -0.012846
-29760.000000 -0.009044
-29700.000000 -0.004228
-29640.000000 -0.004397
-29580.000000 -0.006552
-29520.000000 -0.007693
-29460.000000 -0.009818
-29400.000000 -0.009930
-29340.000000 -0.008026
-29280.000000 -0.001109
-29220.000000 0.004823
-29160.000000 0.008770
-29100.000000 0.009730
-29040.000000 0.009705
-28980.000000 0.007693
-28920.000000 0.004695
-28860.000000 0.004711
-28800.000000 0.005741
-28740.000000 0.007784
-28680.000000 0.006840
-28620.000000 0.004908
-28560.000000 0.001990
-28500.000000 0.000084
-28440.000000 -0.002809
-28380.000000 -0.003690
-28320.000000 -0.003558
-28260.000000 -0.001414
-28200.000000 0.000742
-28140.000000 -0.000090
-28080.000000 -0.004910
-28020.000000 -0.005717
-27960.000000 -0.008512
-27900.000000 -0.009295
-27840.000000 -0.006066
-27780.000000 -0.002824
-27720.000000 0.001430
-27660.000000 0.003697
-27600.000000 0.002976
-27540.000000 0.004268
-27480.000000 -0.000427
-27420.000000 -0.004109
-27360.000000 -0.002779
-27300.000000 -0.000435
-27240.000000 0.004922
-27180.000000 0.008292
-27120.000000 0.011676
-27060.000000 0.014072
-27000.000000 0.013482
-26940.000000 0.011905
-26880.000000 0.009341
-26820.000000 0.007790
-26760.000000 0.006252
-26700.000000 0.005727
-26640.000000 0.005215
-26580.000000 0.004716
-26520.000000 0.003229
-26460.000000 0.000754
-26400.000000 -0.004708
-26340.000000 -0.009158
-26280.000000 -0.010597
-26220.000000 -0.011023
-26160.000000 -0.009438
-26100.000000 -0.010841
-26040.000000 -0.009232
-25980.000000 -0.011612
-25920.000000 -0.011981
-25860.000000 -0.011338
-25800.000000 -0.009684
-25740.000000 -0.005019
-25680.000000 0.000656
-25620.000000 0.003343
-25560.000000 0.006041
-25500.000000 0.006749
-25440.000000 0.006468
-25380.000000 0.004197
-25320.000000 0.002937
-25260.000000 0.004687
-25200.000000 0.005448
-25140.000000 0.004218
-25080.000000 0.003999
-25020.000000 0.002790
-24960.000000 0.000592
-24900.000000 -0.003597
-24840.000000 -0.005775
-24780.000000 -0.005943
-24720.000000 -0.004101
-24660.000000 -0.000248
-24600.000000 -0.000386
-24540.000000 -0.000513
-24480.000000 -0.000630
-24420.000000 -0.000736
-24360.000000 -0.000833
-24300.000000 0.001080
-24240.000000 0.005003
-24180.000000 0.008936
-24120.000000 0.010879
-24060.000000 0.010830
-24000.000000 0.011791
-23940.000000 0.010761
-23880.000000 0.008739
-23820.000000 0.004726
-23760.000000 0.000721
-23700.000000 0.000724
-23640.000000 0.001735
-23580.000000 0.000754
-23520.000000 -0.005220
-23460.000000 -0.008187
-23400.000000 -0.010147
-23340.000000 -0.013101
-23280.000000 -0.015048
-23220.000000 -0.013988
-23160.000000 -0.009922
-23100.000000 -0.005850
-23040.000000 -0.006772
-22980.000000 -0.009688
-22920.000000 -0.011598
-22860.000000 -0.011503
-22800.000000 -0.010402
-22740.000000 -0.006295
-22680.000000 0.001818
-22620.000000 0.009936
-22560.000000 0.015061
-22500.000000 0.014191
-22440.000000 0.011328
-22380.000000 0.008470
-22320.000000 0.006619
-22260.000000 0.006774
-22200.000000 0.007936
-22140.000000 0.011104
-22080.000000 0.015278
-22020.000000 0.013460
-21960.000000 0.006648
-21900.000000 0.000842
-21840.000000 -0.003957
-21780.000000 -0.007750
-21720.000000 -0.002537
-21660.000000 -0.001318
-21600.000000 -0.002093
-21540.000000 -0.004863
-21480.000000 -0.011627
-21420.000000 -0.014387
-21360.000000 -0.015143
-21300.000000 -0.014894
-21240.000000 -0.011640
-21180.000000 -0.003382
-21120.000000 0.000879
-21060.000000 0.000145
-21000.000000 -0.000585
-20940.000000 -0.007312
-20880.000000 -0.008034
-20820.000000 -0.008752
-20760.000000 -0.004466
-20700.000000 -0.001177
-20640.000000 0.002118
-20580.000000 0.005416
-20520.000000 0.005718
-20460.000000 0.007025
-20400.000000 0.007336
-20340.000000 0.005652
-20280.000000 0.005972
-20220.000000 0.003296
-20160.000000 0.002625
-20100.000000 0.003958
-20040.000000 0.006295
-19980.000000 0.007636
-19920.000000 0.005981
-19860.000000 0.006330
-19800.000000 0.000682
-19740.000000 0.002038
-19680.000000 0.002397
-19620.000000 -0.001240
-19560.000000 -0.001875
-19500.000000 -0.002508
-19440.000000 -0.004139
-19380.000000 -0.006767
-19320.000000 -0.012394
-19260.000000 -0.012020
-19200.000000 -0.013644
-19140.000000 -0.009267
-19080.000000 -0.003888
-19020.000000 0.003491
-18960.000000 0.007872
-18900.000000 0.008255
-18840.000000 0.003638
-18780.000000 -0.000977
-18720.000000 -0.000591
-18660.000000 0.004797
-18600.000000 0.006186
-18540.000000 0.011576
-18480.000000 0.014968
-18420.000000 0.013362
-18360.000000 0.008757
-18300.000000 0.003153
-18240.000000 -0.005449
-18180.000000 -0.007050
-18120.000000 -0.005649
-18060.000000 -0.003248
-18000.000000 0.002155
-17940.000000 -0.001442
-17880.000000 -0.004037
-17820.000000 -0.007633
-17760.000000 -0.010228
-17700.000000 -0.005822
-17640.000000 0.000583
-17580.000000 0.004989
-17520.000000 0.010394
-17460.000000 0.004799
-17400.000000 0.007204
-17340.000000 0.003608
-17280.000000 0.003011
-17220.000000 0.005413
-17160.000000 0.003814
-17100.000000 0.010214
-17040.000000 0.007612
-16980.000000 0.007009
-16920.000000 0.003405
-16860.000000 0.001798
-16800.000000 -0.003811
-16740.000000 -0.007422
-16680.000000 -0.007036
-16620.000000 -0.005652
-16560.000000 -0.002272
-16500.000000 -0.001895
-16440.000000 -0.004522
-16380.000000 -0.006153
-16320.000000 -0.006788
-16260.000000 -0.005428
-16200.000000 -0.007071
-16140.000000 -0.008719
-16080.000000 -0.007371
-16020.000000 -0.004028
-15960.000000 -0.002690
-15900.000000 -0.003357
-15840.000000 -0.002028
-15780.000000 -0.001704
-15720.000000 -0.003385
-15660.000000 -0.003071
-15600.000000 0.000238
-15540.000000 0.004542
-15480.000000 0.003841
-15420.000000 0.004135
-15360.000000 0.004424
-15300.000000 0.006708
-15240.000000 0.008987
-15180.000000 0.006262
-15120.000000 0.010531
-15060.000000 0.009795
-15000.000000 0.008054
-14940.000000 0.008307
-14880.000000 0.005554
-14820.000000 0.003796
-14760.000000 -0.001969
-14700.000000 -0.001740
-14640.000000 -0.004517
-14580.000000 -0.005302
-14520.000000 -0.004093
-14460.000000 -0.004892
-14400.000000 -0.008698
-14340.000000 -0.011512
-14280.000000 -0.013333
-14220.000000 -0.012162
-14160.000000 -0.010999
-14100.000000 -0.008843
-14040.000000 -0.003696
-13980.000000 -0.000556
-13920.000000 0.001576
-13860.000000 -0.000299
-13800.000000 -0.003183
-13740.000000 -0.002075
-13680.000000 -0.001974
-13620.000000 0.004118
-13560.000000 0.007203
-13500.000000 0.009280
-13440.000000 0.008350
-13380.000000 0.010411
-13320.000000 0.008466
-13260.000000 0.006512
-13200.000000 -0.001449
-13140.000000 -0.000417
-13080.000000 -0.000393
-13020.000000 0.001623
-12960.000000 0.006632
-12900.000000 0.004633
-12840.000000 0.002625
-12780.000000 -0.002390
-12720.000000 -0.003413
-12660.000000 -0.005445
-12600.000000 -0.005486
-12540.000000 -0.003535
-12480.000000 -0.002592
-12420.000000 -0.001659
-12360.000000 -0.002735
-12300.000000 -0.006820
-12240.000000 -0.008915
-12180.000000 -0.012019
-12120.000000 -0.014132
-12060.000000 -0.006254
-12000.000000 0.000614
-11940.000000 0.000473
-11880.000000 0.004322
-11820.000000 0.003163
-11760.000000 0.001994
-11700.000000 -0.003184
-11640.000000 -0.006370
-11580.000000 0.000434
-11520.000000 0.002230
-11460.000000 0.005016
-11400.000000 0.005793
-11340.000000 0.006561
-11280.000000 0.004320
-11220.000000 0.004070
-11160.000000 -0.005190
-11100.000000 -0.002460
-11040.000000 0.006261
-10980.000000 0.006971
-10920.000000 0.002671
-10860.000000 0.002361
-10800.000000 -0.001959
-10740.000000 -0.004290
-10680.000000 -0.002631
-10620.000000 -0.001983
-10560.000000 0.005655
-10500.000000 0.008283
-10440.000000 0.008900
-10380.000000 0.007507
-10320.000000 0.005104
-10260.000000 -0.000310
-10200.000000 -0.008734
-10140.000000 -0.009168
-10080.000000 -0.004612
-10020.000000 -0.004066
-9960.000000 -0.000531
-9900.000000 0.002994
-9840.000000 0.003509
-9780.000000 0.006013
-9720.000000 0.003506
-9660.000000 -0.000012
-9600.000000 -0.003540
-9540.000000 -0.003080
-9480.000000 -0.002630
-9420.000000 -0.000192
-9360.000000 0.002235
-9300.000000 -0.002350
-9240.000000 -0.003946
-9180.000000 -0.004553
-9120.000000 -0.005172
-9060.000000 -0.005802
-9000.000000 -0.002444
-8940.000000 -0.000098
-8880.000000 0.000238
-8820.000000 -0.002439
-8760.000000 -0.005127
-8700.000000 -0.008826
-8640.000000 -0.010536
-8580.000000 -0.004258
-8520.000000 0.001009
-8460.000000 0.010265
-8400.000000 0.020509
-8340.000000 0.021743
-8280.000000 0.016965
-8220.000000 0.008176
-8160.000000 0.010376
-8100.000000 0.007564
-8040.000000 0.010741
-7980.000000 0.011907
-7920.000000 0.011062
-7860.000000 0.010204
-7800.000000 0.008335
-7740.000000 0.001454
-7680.000000 -0.006439
-7620.000000 -0.010345
-7560.000000 -0.010263
-7500.000000 -0.009195
-7440.000000 -0.009139
-7380.000000 -0.012096
-7320.000000 -0.009067
-7260.000000 -0.011051
-7200.000000 -0.013049
-7140.000000 -0.012060
-7080.000000 -0.018085
-7020.000000 -0.008123
-6960.000000 -0.005175
-6900.000000 -0.002241
-6840.000000 0.004680
-6780.000000 0.002586
-6720.000000 0.000479
-6660.000000 -0.002641
-6600.000000 -0.005776
-6540.000000 -0.006923
-6480.000000 -0.000084
-6420.000000 0.005741
-6360.000000 0.008553
-6300.000000 0.007352
-6240.000000 0.013138
-6180.000000 0.012911
-6120.000000 0.003671
-6060.000000 0.002418
-6000.000000 0.004152
-5940.000000 0.005873
-5880.000000 0.006580
-5820.000000 0.010275
-5760.000000 0.010957
-5700.000000 0.004625
-5640.000000 -0.004720
-5580.000000 -0.006078
-5520.000000 -0.006449
-5460.000000 -0.005834
-5400.000000 0.000768
-5340.000000 -0.001642
-5280.000000 -0.008066
-5220.000000 -0.008504
-5160.000000 -0.007954
-5100.000000 -0.017416
-5040.000000 -0.012892
-4980.000000 -0.009380
-4920.000000 -0.005880
-4860.000000 0.003607
-4800.000000 0.005083
-4740.000000 0.003546
-4680.000000 0.003998
-4620.000000 0.003438
-4560.000000 0.000866
-4500.000000 0.006283
-4440.000000 0.008689
-4380.000000 0.012083
-4320.000000 0.010466
-4260.000000 0.008837
-4200.000000 0.004198
-4140.000000 -0.004453
-4080.000000 -0.007114
-4020.000000 -0.008787
-3960.000000 -0.010470
-3900.000000 -0.009164
-3840.000000 -0.007869
-3780.000000 -0.008584
-3720.000000 -0.014309
-3660.000000 -0.009045
-3600.000000 -0.008791
-3540.000000 -0.010547
-3480.000000 -0.009312
-3420.000000 -0.007087
-3360.000000 -0.000872
-3300.000000 0.004333
-3240.000000 0.003529
-3180.000000 0.009716
-3120.000000 0.006893
-3060.000000 0.004061
-3000.000000 0.001220
-2940.000000 0.004369
-2880.000000 0.013509
-2820.000000 0.007640
-2760.000000 0.005762
-2700.000000 0.002874
-2640.000000 0.004978
-2580.000000 0.001072
-2520.000000 -0.005842
-2460.000000 -0.004765
-2400.000000 -0.004696
-2340.000000 0.000363
-2280.000000 0.001414
-2220.000000 0.001456
-2160.000000 -0.001510
-2100.000000 -0.006485
-2040.000000 -0.008469
-1980.000000 -0.009461
-1920.000000 -0.003462
-1860.000000 0.001529
-1800.000000 -0.000488
-1740.000000 -0.000514
-1680.000000 -0.000548
-1620.000000 0.000410
-1560.000000 0.000361
-1500.000000 0.000303
-1440.000000 0.001238
-1380.000000 0.007165
-1320.000000 0.008085
-1260.000000 0.007998
-1200.000000 0.010903
-1140.000000 0.009801
-1080.000000 0.003693
-1020.000000 0.002577
-960.000000 0.005455
-900.000000 0.004326
-840.000000 0.010190
-780.000000 0.009047
-720.000000 0.004897
-660.000000 0.003741
-600.000000 -0.000423
-540.000000 -0.000593
-480.000000 -0.005770
-420.000000 -0.002955
-360.000000 -0.004146
-300.000000 -0.007344
-240.000000 -0.009549
-180.000000 -0.013761
-120.000000 -0.014980
-60.000000 -0.018205
0.000000 -0.015437
60.000000 -0.014674
120.000000 -0.012917
180.000000 -0.004166
240.000000 -0.003420
300.000000 -0.004678
360.000000 -0.004942
420.000000 -0.003210
480.000000 -0.007483
540.000000 -0.002759
600.000000 0.001960
660.000000 0.009675
720.000000 0.013387
780.000000 0.018095
840.000000 0.015799
900.000000 0.011499
960.000000 0.010195
1020.000000 0.011888
1080.000000 0.002578
1140.000000 0.005263
1200.000000 0.003945
1260.000000 0.005624
1320.000000 0.003299
1380.000000 0.002970
1440.000000 -0.000363
1500.000000 -0.005699
1560.000000 -0.009039
1620.000000 -0.003383
1680.000000 -0.000730
1740.000000 -0.004081
1800.000000 0.001564
1860.000000 -0.004794
1920.000000 -0.010156
1980.000000 -0.008521
2040.000000 -0.002890
2100.000000 -0.004262
2160.000000 0.003362
2220.000000 0.010983
2280.000000 0.005601
2340.000000 0.008215
2400.000000 0.003827
2460.000000 -0.002564
2520.000000 -0.005958
2580.000000 -0.004355
2640.000000 -0.003755
2700.000000 -0.004158
2760.000000 -0.003563
2820.000000 -0.003971
2880.000000 -0.000382
2940.000000 -0.002795
3000.000000 -0.005211
3060.000000 -0.002630
3120.000000 -0.002052
3180.000000 -0.002476
3240.000000 -0.003902
3300.000000 0.003668
3360.000000 0.005237
3420.000000 0.003803
3480.000000 0.002367
3540.000000 0.000929
3600.000000 0.005489
3660.000000 0.012047
3720.000000 0.008603
3780.000000 0.009158
3840.000000 0.011712
3900.000000 0.005264
3960.000000 -0.001184
4020.000000 -0.003634
4080.000000 -0.008084
4140.000000 -0.004535
4200.000000 -0.003986
4260.000000 0.000562
4320.000000 0.006110
4380.000000 0.006658
4440.000000 0.002205
4500.000000 -0.000248
4560.000000 -0.003701
4620.000000 -0.005154
4680.000000 -0.003607
4740.000000 0.000939
4800.000000 -0.001514
4860.000000 -0.001966
4920.000000 -0.002419
4980.000000 -0.001871
5040.000000 -0.009322
5100.000000 -0.010773
5160.000000 -0.008223
5220.000000 -0.003672
5280.000000 -0.002120
5340.000000 -0.003567
5400.000000 -0.000012
5460.000000 -0.004456
5520.000000 -0.007897
5580.000000 0.000663
5640.000000 0.000226
5700.000000 0.005791
5760.000000 0.008358
5820.000000 0.008929
5880.000000 0.007502
5940.000000 0.006078
6000.000000 0.005657
6060.000000 0.002240
6120.000000 0.000825
6180.000000 0.004414
6240.000000 0.002006
6300.000000 0.004601
6360.000000 0.001200
6420.000000 0.001803
6480.000000 -0.004591
6540.000000 -0.004982
6600.000000 -0.011368
6660.000000 -0.012751
6720.000000 -0.006130
6780.000000 -0.004505
6840.000000 -0.003876
6900.000000 -0.000243
6960.000000 -0.004606
7020.000000 -0.003964
7080.000000 -0.006318
7140.000000 -0.003667
7200.000000 0.000989
7260.000000 0.002650
7320.000000 0.008316
7380.000000 0.007988
7440.000000 0.006665
7500.000000 0.006349
7560.000000 0.002038
7620.000000 0.000734
7680.000000 -0.002562
7740.000000 -0.000852
7800.000000 0.004865
7860.000000 0.003590
7920.000000 0.004322
7980.000000 0.000062
8040.000000 -0.000189
8100.000000 -0.002433
8160.000000 -0.004668
8220.000000 0.001106
8280.000000 0.002888
8340.000000 0.003678
8400.000000 0.001477
8460.000000 -0.001715
8520.000000 0.001101
8580.000000 -0.006074
8640.000000 -0.003240
8700.000000 -0.002398
8760.000000 0.005453
8820.000000 0.003313
8880.000000 0.004181
8940.000000 0.001057
9000.000000 -0.005058
9060.000000 -0.004164
9120.000000 -0.005261
9180.000000 -0.004349
9240.000000 -0.003429
9300.000000 0.001501
9360.000000 0.000441
9420.000000 -0.001610
9480.000000 -0.002652
9540.000000 -0.000683
9600.000000 -0.004705
9660.000000 0.002284
9720.000000 0.000283
9780.000000 -0.000708
9840.000000 0.001312
9900.000000 0.006342
9960.000000 0.001383
10020.000000 0.004436
10080.000000 0.007499
10140.000000 0.003573
10200.000000 0.003658
10260.000000 0.000755
10320.000000 0.001863
10380.000000 0.005982
10440.000000 0.005112
10500.000000 0.000254
10560.000000 -0.000592
10620.000000 0.000572
10680.000000 -0.001252
10740.000000 -0.003065
10800.000000 0.002133
10860.000000 -0.001658
10920.000000 0.003562
10980.000000 0.003792
11040.000000 0.003033
11100.000000 -0.000716
11160.000000 0.001545
11220.000000 -0.002184
11280.000000 0.000097
11340.000000 0.006388
11400.000000 0.007689
11460.000000 0.012000
11520.000000 0.011320
11580.000000 0.002650
11640.000000 -0.001010
11700.000000 0.000340
11760.000000 -0.001300
11820.000000 -0.000930
11880.000000 0.003450
11940.000000 0.000841
12000.000000 -0.000759
12060.000000 -0.004349
12120.000000 -0.008928
12180.000000 -0.007496
12240.000000 -0.010055
12300.000000 -0.003603
12360.000000 0.000860
12420.000000 0.001333
12480.000000 -0.000184
12540.000000 -0.001690
12600.000000 -0.002186
12660.000000 -0.001671
12720.000000 0.000854
12780.000000 -0.000610
12840.000000 0.005936
12900.000000 0.007492
12960.000000 0.008059
13020.000000 0.004636
13080.000000 -0.000776
13140.000000 -0.006179
13200.000000 -0.005571
13260.000000 -0.003952
13320.000000 -0.003324
13380.000000 0.003315
13440.000000 0.005963
13500.000000 0.001622
13560.000000 -0.000709
13620.000000 -0.003030
13680.000000 -0.004341
13740.000000 -0.000643
13800.000000 -0.003934
13860.000000 -0.000215
13920.000000 0.006513
13980.000000 0.007251
14040.000000 -0.002001
14100.000000 -0.006243
14160.000000 -0.004475
14220.000000 -0.007698
14280.000000 -0.006910
14340.000000 -0.005113
14400.000000 -0.003306
14460.000000 -0.004490
14520.000000 -0.005663
14580.000000 -0.003827
14640.000000 -0.007981
14700.000000 -0.007126
14760.000000 -0.001261
14820.000000 0.002613
14880.000000 0.005497
14940.000000 0.007390
15000.000000 0.009292
15060.000000 0.012203
15120.000000 0.008124
15180.000000 0.008053
15240.000000 0.009991
15300.000000 0.011938
15360.000000 0.006895
15420.000000 0.003860
15480.000000 0.002835
15540.000000 -0.003182
15600.000000 -0.003189
15660.000000 -0.006187
15720.000000 -0.005175
15780.000000 -0.011154
15840.000000 -0.012123
15900.000000 -0.011083
15960.000000 -0.010032
16020.000000 -0.007972
16080.000000 -0.009901
16140.000000 -0.007821
16200.000000 -0.002730
16260.000000 -0.005629
16320.000000 -0.006518
16380.000000 0.001603
16440.000000 0.006734
16500.000000 0.006876
16560.000000 0.012028
16620.000000 0.008191
16680.000000 0.009365
16740.000000 0.006549
16800.000000 -0.000256
16860.000000 0.000950
16920.000000 0.008167
16980.000000 0.007396
17040.000000 0.008637
17100.000000 0.006889
17160.000000 0.006153
17220.000000 0.001429
17280.000000 -0.000283
17340.000000 -0.002983
17400.000000 0.001330
17460.000000 0.005655
17520.000000 0.007992
17580.000000 0.001342
17640.000000 -0.002296
17700.000000 -0.002921
17760.000000 -0.004535
17820.000000 -0.004136
17880.000000 -0.000725
17940.000000 -0.000301
18000.000000 0.003134
18060.000000 -0.007418
18120.000000 -0.010959
18180.000000 -0.011487
18240.000000 -0.013003
18300.000000 -0.012506
18360.000000 -0.006997
18420.000000 -0.004476
18480.000000 -0.000942
18540.000000 0.000604
18600.000000 -0.002837
18660.000000 -0.004265
18720.000000 0.002319
18780.000000 0.002916
18840.000000 0.001526
18900.000000 0.008148
18960.000000 0.013783
19020.000000 0.009431
19080.000000 0.007091
19140.000000 0.006764
19200.000000 0.004449
19260.000000 0.007147
19320.000000 0.004857
19380.000000 0.003579
19440.000000 0.005314
19500.000000 0.000061
19560.000000 -0.002180
19620.000000 -0.003409
19680.000000 -0.002625
19740.000000 -0.006830
19800.000000 -0.009022
19860.000000 -0.009203
19920.000000 -0.006371
19980.000000 -0.001528
20040.000000 0.003327
20100.000000 0.005193
20160.000000 0.002071
20220.000000 0.000960
20280.000000 0.002860
20340.000000 -0.000229
20400.000000 0.004693
20460.000000 0.009625
20520.000000 0.013568
20580.000000 0.012522
20640.000000 0.006485
20700.000000 0.002459
20760.000000 0.002443
20820.000000 0.000437
20880.000000 0.001440
20940.000000 0.008453
21000.000000 0.004476
21060.000000 0.002508
21120.000000 -0.001450
21180.000000 -0.006400
21240.000000 -0.007340
21300.000000 -0.008271
21360.000000 -0.007192
21420.000000 -0.003105
21480.000000 0.002991
21540.000000 0.003096
21600.000000 0.003211
21660.000000 0.001334
21720.000000 0.000466
21780.000000 -0.001393
21840.000000 -0.002243
21900.000000 -0.005084
21960.000000 0.000083
22020.000000 0.001260
22080.000000 0.003445
22140.000000 -0.000361
22200.000000 -0.002159
22260.000000 -0.002948
22320.000000 -0.005728
22380.000000 -0.009501
22440.000000 -0.007265
22500.000000 -0.001021
22560.000000 0.000230
22620.000000 0.002488
22680.000000 0.003753
22740.000000 0.006026
22800.000000 0.003305
22860.000000 -0.000410
22920.000000 0.000881
22980.000000 0.005178
23040.000000 0.008482
23100.000000 0.008791
23160.000000 0.006105
23220.000000 0.004425
23280.000000 -0.001250
23340.000000 -0.006919
23400.000000 -0.008583
23460.000000 -0.006242
23520.000000 -0.001896
23580.000000 -0.000544
23640.000000 -0.004188
23700.000000 -0.005826
23760.000000 -0.007459
23820.000000 -0.010087
23880.000000 -0.008710
23940.000000 -0.002328
24000.000000 0.006058
24060.000000 0.009448
24120.000000 0.011843
24180.000000 0.012242
24240.000000 0.005644
24300.000000 0.004050
24360.000000 0.002459
24420.000000 0.004870
24480.000000 0.006284
24540.000000 0.007700
24600.000000 0.005118
24660.000000 0.001537
24720.000000 -0.003042
24780.000000 -0.009620
24840.000000 -0.011197
24900.000000 -0.009773
24960.000000 -0.010347
25020.000000 -0.010921
25080.000000 -0.009494
25140.000000 -0.008065
25200.000000 -0.010636
25260.000000 -0.007206
25320.000000 -0.004774
25380.000000 -0.004341
25440.000000 0.001093
25500.000000 0.004528
25560.000000 0.004965
25620.000000 0.007403
25680.000000 0.005842
25740.000000 0.005282
25800.000000 0.009724
25860.000000 0.009167
25920.000000 0.005611
25980.000000 0.002056
26040.000000 0.002502
26100.000000 -0.000050
26160.000000 0.001398
26220.000000 -0.000152
26280.000000 0.001298
26340.000000 -0.000251
26400.000000 -0.003799
26460.000000 -0.006346
26520.000000 -0.003893
26580.000000 -0.001439
26640.000000 -0.001985
26700.000000 -0.003531
26760.000000 -0.001076
26820.000000 -0.002622
26880.000000 -0.003168
26940.000000 -0.003714
27000.000000 -0.001260
27060.000000 0.001193
27120.000000 0.005647
27180.000000 0.005100
27240.000000 0.002553
27300.000000 0.002006
27360.000000 -0.002541
27420.000000 -0.007087
27480.000000 -0.004634
27540.000000 0.000819
27600.000000 0.003273
27660.000000 0.001726
27720.000000 -0.000820
27780.000000 -0.003367
27840.000000 -0.004914
27900.000000 -0.005461
27960.000000 -0.004008
28020.000000 -0.001556
28080.000000 0.001896
28140.000000 0.001347
28200.000000 -0.001204
28260.000000 -0.003755
28320.000000 -0.001308
28380.000000 -0.001863
28440.000000 -0.000419
28500.000000 0.003024
28560.000000 0.007464
28620.000000 0.006903
28680.000000 0.005340
28740.000000 0.002775
28800.000000 0.002209
28860.000000 0.000641
28920.000000 -0.000929
28980.000000 -0.001501
29040.000000 0.000925
29100.000000 0.005349
29160.000000 0.007772
29220.000000 0.006192
29280.000000 0.004611
29340.000000 0.004028
29400.000000 0.004443
29460.000000 0.003855
29520.000000 0.004266
29580.000000 0.002674
29640.000000 0.003081
29700.000000 0.002484
29760.000000 -0.001115
29820.000000 -0.001717
29880.000000 -0.003321
29940.000000 -0.004929
30000.000000 -0.005541
30060.000000 -0.003156
30120.000000 -0.001774
30180.000000 -0.003397
30240.000000 -0.007024
30300.000000 -0.009656
30360.000000 -0.009292
30420.000000 -0.008933
30480.000000 -0.006579
30540.000000 -0.001231
30600.000000 0.005112
30660.000000 0.010449
30720.000000 0.010781
30780.000000 0.012106
30840.000000 0.009425
30900.000000 0.006738
30960.000000 0.007045
31020.000000 0.008345
31080.000000 0.011638
31140.000000 0.012925
31200.000000 0.010205
31260.000000 0.004477
31320.000000 -0.000257
31380.000000 -0.002999
31440.000000 -0.006749
31500.000000 -0.010507
31560.000000 -0.011273
31620.000000 -0.012047
31680.000000 -0.012830
31740.000000 -0.012622
31800.000000 -0.016422
31860.000000 -0.014232
31920.000000 -0.012050
31980.000000 -0.008879
32040.000000 -0.004716
32100.000000 0.001437
32160.000000 0.004580
32220.000000 0.004714
32280.000000 0.003838
32340.000000 0.004952
32400.000000 0.005056
32460.000000 0.004150
32520.000000 0.001235
32580.000000 0.001309
32640.000000 0.001373
32700.000000 0.003427
32760.000000 0.000470
32820.000000 -0.002497
32880.000000 -0.001474
32940.000000 -0.003462
33000.000000 -0.004461
33060.000000 -0.007471
33120.000000 -0.005492
33180.000000 -0.002524
33240.000000 0.000433
33300.000000 0.001377
33360.000000 0.002310
33420.000000 0.001231
33480.000000 0.000139
33540.000000 -0.000965
33600.000000 -0.000081
33660.000000 0.001790
33720.000000 0.002648
33780.000000 0.001494
33840.000000 -0.001674
33900.000000 -0.004854
33960.000000 -0.007047
34020.000000 -0.010253
34080.000000 -0.009471
34140.000000 -0.007702
34200.000000 -0.002947
34260.000000 -0.001204
34320.000000 -0.000473
34380.000000 0.000244
34440.000000 -0.000051
34500.000000 -0.000359
34560.000000 -0.000680
34620.000000 0.000986
34680.000000 0.004639
34740.000000 0.007278
34800.000000 0.007905
34860.000000 0.006519
34920.000000 0.006120
34980.000000 0.001708
35040.000000 -0.000717
35100.000000 -0.003155
35160.000000 -0.003606
35220.000000 -0.003070
35280.000000 -0.005546
35340.000000 -0.008035
35400.000000 -0.008536
35460.000000 -0.009049
35520.000000 -0.010574
35580.000000 -0.011111
35640.000000 -0.006660
35700.000000 -0.004220
35760.000000 -0.000802
35820.000000 -0.000393
35880.000000 0.003008
35940.000000 0.005400
36000.000000 0.005783
36060.000000 0.005159
36120.000000 0.005526
36180.000000 0.011884
36240.000000 0.014234
36300.000000 0.012575
36360.000000 0.010908
36420.000000 0.008231
36480.000000 0.004545
36540.000000 0.000851
36600.000000 -0.000854
36660.000000 0.000433
36720.000000 0.001709
36780.000000 -0.000023
36840.000000 -0.003766
36900.000000 -0.007518
36960.000000 -0.007281
37020.000000 -0.008053
37080.000000 -0.011835
37140.000000 -0.009627
37200.000000 -0.003429
37260.000000 -0.000241
37320.000000 -0.001064
37380.000000 -0.002896
37440.000000 -0.002739
37500.000000 -0.002592
37560.000000 0.000544
37620.000000 0.002671
37680.000000 0.006787
37740.000000 0.010893
37800.000000 0.009988
37860.000000 0.006074
37920.000000 0.002149
37980.000000 0.001213
38040.000000 -0.000733
38100.000000 -0.001689
38160.000000 -0.000656
38220.000000 0.003368
38280.000000 0.003380
38340.000000 -0.000617
38400.000000 -0.003625
38460.000000 -0.003644
38520.000000 -0.002673
38580.000000 -0.001712
38640.000000 -0.001761
38700.000000 0.000179
38760.000000 0.002109
38820.000000 0.003028
38880.000000 0.002937
38940.000000 0.002836
39000.000000 0.004724
39060.000000 0.006602
39120.000000 0.005470
39180.000000 0.003327
39240.000000 0.004174
39300.000000 0.003010
39360.000000 0.002837
39420.000000 0.001653
39480.000000 0.000458
39540.000000 0.000254
39600.000000 -0.001961
39660.000000 -0.002187
39720.000000 -0.000422
39780.000000 0.003332
39840.000000 0.006076
39900.000000 0.005809
39960.000000 0.004533
40020.000000 0.003246
40080.000000 0.000949
40140.000000 -0.002359
40200.000000 -0.000676
40260.000000 0.001996
40320.000000 0.004658
40380.000000 0.005309
40440.000000 0.000951
40500.000000 -0.001418
40560.000000 -0.002797
40620.000000 -0.008186
40680.000000 -0.009585
40740.000000 -0.004995
40800.000000 0.000586
40860.000000 0.001156
40920.000000 -0.000284
40980.000000 -0.003734
41040.000000 -0.004195
41100.000000 -0.007665
41160.000000 -0.005146
41220.000000 0.003363
41280.000000 0.008863
41340.000000 0.012351
41400.000000 0.008830
41460.000000 0.003299
41520.000000 0.000757
41580.000000 -0.003794
41640.000000 -0.005356
41700.000000 -0.005928
41760.000000 -0.002510
41820.000000 -0.000102
41880.000000 -0.001704
41940.000000 -0.005316
42000.000000 -0.008939
42060.000000 -0.010571
42120.000000 -0.011214
42180.000000 -0.010866
42240.000000 -0.005529
42300.000000 -0.001202
42360.000000 0.001115
42420.000000 0.000422
42480.000000 -0.001282
42540.000000 0.000005
42600.000000 0.001282
42660.000000 0.001548
42720.000000 0.004804
42780.000000 0.009051
42840.000000 0.011287
42900.000000 0.011513
42960.000000 0.007729
43020.000000 0.002934
43080.000000 -0.000870
43140.000000 -0.003684
43200.000000 -0.007509
