# Supplementary material for: Probabilistic tsunami forecasting for early warning
Source: Nat Commun. 2021 Sep 28;12:5677. doi: 10.1038/s41467-021-25815-w (PMC8479076; doi:10.1038/s41467-021-25815-w)
Supplement: Supplementary file 6 — Supplementary Dataset 3. Sea-level records. [file 41467_2021_25815_MOESM6_ESM.zip › sea_level_records/2017-06-12_Lesvos/NOA06.rad.rmn.txt]

-30720.000000 -0.003631
-30660.000000 -0.001741
-30600.000000 -0.000843
-30540.000000 0.001063
-30480.000000 0.000978
-30420.000000 0.000901
-30360.000000 0.000833
-30300.000000 0.000773
-30240.000000 0.001722
-30180.000000 0.001680
-30120.000000 0.001646
-30060.000000 0.001620
-30000.000000 -0.001397
-29940.000000 -0.002405
-29880.000000 -0.002405
-29820.000000 -0.001397
-29760.000000 -0.001380
-29700.000000 -0.002354
-29640.000000 -0.002320
-29580.000000 -0.004278
-29520.000000 -0.005227
-29460.000000 -0.005168
-29400.000000 -0.004100
-29340.000000 -0.004023
-29280.000000 -0.002939
-29220.000000 -0.002845
-29160.000000 -0.001744
-29100.000000 -0.001633
-29040.000000 -0.002515
-28980.000000 -0.000388
-28920.000000 -0.001252
-28860.000000 -0.000109
-28800.000000 0.000044
-28740.000000 0.000204
-28680.000000 0.001374
-28620.000000 0.000551
-28560.000000 -0.000263
-28500.000000 -0.000069
-28440.000000 0.000134
-28380.000000 0.002345
-28320.000000 0.004564
-28260.000000 0.005792
-28200.000000 0.003028
-28140.000000 0.002273
-28080.000000 0.002526
-28020.000000 0.005787
-27960.000000 0.006056
-27900.000000 0.005334
-27840.000000 0.004620
-27780.000000 0.004915
-27720.000000 0.006218
-27660.000000 0.007529
-27600.000000 0.007848
-27540.000000 0.007176
-27480.000000 0.004512
-27420.000000 0.002856
-27360.000000 0.002209
-27300.000000 0.003570
-27240.000000 0.003939
-27180.000000 0.002316
-27120.000000 -0.000298
-27060.000000 -0.002904
-27000.000000 -0.001501
-26940.000000 0.000909
-26880.000000 0.002328
-26820.000000 -0.000245
-26760.000000 -0.000809
-26700.000000 0.000635
-26640.000000 0.001087
-26580.000000 0.000547
-26520.000000 -0.002984
-26460.000000 -0.002507
-26400.000000 -0.002022
-26340.000000 -0.002529
-26280.000000 -0.003027
-26220.000000 -0.002517
-26160.000000 -0.000998
-26100.000000 0.000528
-26040.000000 -0.000937
-25980.000000 -0.001393
-25920.000000 -0.001842
-25860.000000 -0.000282
-25800.000000 0.002287
-25740.000000 0.003863
-25680.000000 0.002448
-25620.000000 -0.001958
-25560.000000 -0.000357
-25500.000000 -0.001747
-25440.000000 -0.001128
-25380.000000 0.003499
-25320.000000 0.002134
-25260.000000 0.000777
-25200.000000 -0.001570
-25140.000000 0.000090
-25080.000000 0.003759
-25020.000000 -0.000563
-24960.000000 0.000123
-24900.000000 0.000817
-24840.000000 0.000520
-24780.000000 0.001232
-24720.000000 0.000952
-24660.000000 0.002682
-24600.000000 0.000419
-24540.000000 0.002166
-24480.000000 0.000921
-24420.000000 0.002685
-24360.000000 0.004459
-24300.000000 0.006241
-24240.000000 0.002032
-24180.000000 0.000832
-24120.000000 -0.003358
-24060.000000 -0.002539
-24000.000000 0.000289
-23940.000000 -0.000873
-23880.000000 0.001974
-23820.000000 0.001831
-23760.000000 0.003698
-23700.000000 0.004575
-23640.000000 0.002461
-23580.000000 -0.000643
-23520.000000 0.000263
-23460.000000 -0.003822
-23400.000000 -0.001898
-23340.000000 -0.002965
-23280.000000 -0.008024
-23220.000000 -0.005075
-23160.000000 -0.005117
-23100.000000 0.000849
-23040.000000 -0.002179
-22980.000000 -0.006199
-22920.000000 -0.005213
-22860.000000 -0.004219
-22800.000000 -0.001219
-22740.000000 -0.002212
-22680.000000 -0.004198
-22620.000000 -0.003178
-22560.000000 0.000849
-22500.000000 0.001882
-22440.000000 0.001921
-22380.000000 -0.000034
-22320.000000 0.000018
-22260.000000 0.002075
-22200.000000 0.003139
-22140.000000 0.003208
-22080.000000 0.003284
-22020.000000 0.003365
-21960.000000 0.004453
-21900.000000 0.004546
-21840.000000 0.003646
-21780.000000 0.003752
-21720.000000 0.002864
-21660.000000 0.006982
-21600.000000 0.007107
-21540.000000 0.007238
-21480.000000 0.008376
-21420.000000 0.005521
-21360.000000 0.004672
-21300.000000 0.003829
-21240.000000 0.001994
-21180.000000 0.000165
-21120.000000 0.001343
-21060.000000 0.001527
-21000.000000 -0.000282
-20940.000000 -0.000084
-20880.000000 -0.003879
-20820.000000 0.000332
-20760.000000 -0.001451
-20700.000000 -0.000228
-20640.000000 -0.001998
-20580.000000 -0.002763
-20520.000000 -0.001521
-20460.000000 -0.004274
-20400.000000 -0.002022
-20340.000000 -0.004764
-20280.000000 -0.001500
-20220.000000 -0.000232
-20160.000000 -0.002958
-20100.000000 -0.000680
-20040.000000 -0.001397
-19980.000000 0.000890
-19920.000000 0.000182
-19860.000000 -0.001522
-19800.000000 -0.001222
-19740.000000 -0.002918
-19680.000000 0.000390
-19620.000000 -0.001297
-19560.000000 -0.004980
-19500.000000 -0.007660
-19440.000000 -0.005335
-19380.000000 -0.003005
-19320.000000 -0.000672
-19260.000000 -0.002334
-19200.000000 0.000008
-19140.000000 -0.000646
-19080.000000 -0.001296
-19020.000000 -0.000941
-18960.000000 0.001418
-18900.000000 0.001781
-18840.000000 -0.000852
-18780.000000 -0.000480
-18720.000000 0.001896
-18660.000000 0.000275
-18600.000000 0.003659
-18540.000000 0.003046
-18480.000000 0.003438
-18420.000000 0.004833
-18360.000000 0.004231
-18300.000000 0.004633
-18240.000000 0.005039
-18180.000000 0.005447
-18120.000000 0.004858
-18060.000000 0.005272
-18000.000000 0.005689
-17940.000000 0.004108
-17880.000000 0.003529
-17820.000000 0.000951
-17760.000000 0.000376
-17700.000000 0.000802
-17640.000000 0.000229
-17580.000000 0.000657
-17520.000000 0.000086
-17460.000000 0.000516
-17400.000000 0.001945
-17340.000000 0.001375
-17280.000000 -0.004196
-17220.000000 -0.004767
-17160.000000 -0.004340
-17100.000000 -0.002913
-17040.000000 -0.000488
-16980.000000 -0.004065
-16920.000000 -0.000643
-16860.000000 -0.000224
-16800.000000 0.002193
-16740.000000 0.000607
-16680.000000 -0.001982
-16620.000000 -0.001574
-16560.000000 0.001831
-16500.000000 0.004233
-16440.000000 0.002631
-16380.000000 0.003026
-16320.000000 0.003417
-16260.000000 0.002804
-16200.000000 0.000188
-16140.000000 -0.000433
-16080.000000 -0.000058
-16020.000000 0.001313
-15960.000000 0.000680
-15900.000000 0.002042
-15840.000000 0.000400
-15780.000000 -0.000246
-15720.000000 -0.003897
-15660.000000 0.000447
-15600.000000 0.000786
-15540.000000 0.003121
-15480.000000 0.000450
-15420.000000 0.001775
-15360.000000 -0.001906
-15300.000000 -0.003591
-15240.000000 -0.004282
-15180.000000 -0.002978
-15120.000000 -0.005679
-15060.000000 -0.007386
-15000.000000 -0.005098
-14940.000000 -0.003816
-14880.000000 0.003461
-14820.000000 -0.001268
-14760.000000 0.001997
-14700.000000 0.003257
-14640.000000 0.005510
-14580.000000 -0.000243
-14520.000000 0.001997
-14460.000000 0.001231
-14400.000000 0.001458
-14340.000000 0.003677
-14280.000000 0.002890
-14220.000000 0.000094
-14160.000000 0.000291
-14100.000000 -0.000521
-14040.000000 -0.000341
-13980.000000 0.004830
-13920.000000 0.001991
-13860.000000 -0.005858
-13800.000000 -0.002716
-13740.000000 -0.001585
-13680.000000 -0.005464
-13620.000000 -0.003354
-13560.000000 -0.003255
-13500.000000 -0.007167
-13440.000000 -0.005090
-13380.000000 -0.007025
-13320.000000 -0.003971
-13260.000000 -0.003929
-13200.000000 -0.005900
-13140.000000 -0.005882
-13080.000000 -0.002876
-13020.000000 -0.001915
-12960.000000 -0.005934
-12900.000000 -0.008964
-12840.000000 -0.006008
-12780.000000 -0.008063
-12720.000000 -0.008131
-12660.000000 -0.007212
-12600.000000 -0.000305
-12540.000000 -0.000410
-12480.000000 -0.004528
-12420.000000 0.002341
-12360.000000 0.001199
-12300.000000 0.000043
-12240.000000 -0.005124
-12180.000000 -0.002304
-12120.000000 0.000503
-12060.000000 -0.001702
-12000.000000 0.000081
-11940.000000 0.001851
-11880.000000 0.004609
-11820.000000 0.000354
-11760.000000 0.000086
-11700.000000 0.004806
-11640.000000 0.004514
-11580.000000 0.002208
-11520.000000 0.005891
-11460.000000 0.004560
-11400.000000 0.000218
-11340.000000 -0.001138
-11280.000000 0.001494
-11220.000000 0.000114
-11160.000000 0.000721
-11100.000000 0.002315
-11040.000000 0.001897
-10980.000000 0.002466
-10920.000000 0.002023
-10860.000000 0.000567
-10800.000000 -0.003902
-10740.000000 -0.002384
-10680.000000 0.003122
-10620.000000 -0.000385
-10560.000000 -0.001904
-10500.000000 -0.000437
-10440.000000 0.001018
-10380.000000 0.001461
-10320.000000 -0.000109
-10260.000000 0.000309
-10200.000000 -0.004286
-10140.000000 -0.004892
-10080.000000 -0.000511
-10020.000000 -0.002142
-9960.000000 -0.004784
-9900.000000 -0.001438
-9840.000000 -0.003104
-9780.000000 -0.005781
-9720.000000 -0.005469
-9660.000000 -0.004168
-9600.000000 -0.002879
-9540.000000 0.001400
-9480.000000 0.000668
-9420.000000 -0.001075
-9360.000000 0.003172
-9300.000000 -0.000591
-9240.000000 -0.004366
-9180.000000 0.000850
-9120.000000 -0.001945
-9060.000000 -0.001750
-9000.000000 -0.000565
-8940.000000 0.000610
-8880.000000 -0.002225
-8820.000000 0.000929
-8760.000000 0.000073
-8700.000000 0.002207
-8640.000000 0.005331
-8580.000000 0.003445
-8520.000000 0.000549
-8460.000000 0.004642
-8400.000000 -0.001274
-8340.000000 0.001798
-8280.000000 0.004861
-8220.000000 0.001913
-8160.000000 0.006955
-8100.000000 -0.000013
-8040.000000 0.003008
-7980.000000 0.005018
-7920.000000 -0.003982
-7860.000000 0.001007
-7800.000000 -0.000014
-7740.000000 -0.001047
-7680.000000 -0.003089
-7620.000000 0.003857
-7560.000000 0.002793
-7500.000000 0.001718
-7440.000000 0.000633
-7380.000000 -0.004464
-7320.000000 0.000429
-7260.000000 -0.002689
-7200.000000 0.001183
-7140.000000 0.000043
-7080.000000 -0.000107
-7020.000000 0.000732
-6960.000000 0.003560
-6900.000000 0.006377
-6840.000000 -0.001818
-6780.000000 -0.004023
-6720.000000 0.000761
-6660.000000 -0.000466
-6600.000000 -0.004705
-6540.000000 -0.001954
-6480.000000 -0.004215
-6420.000000 -0.002487
-6360.000000 -0.000770
-6300.000000 -0.005065
-6240.000000 -0.004370
-6180.000000 0.000313
-6120.000000 0.001986
-6060.000000 -0.000353
-6000.000000 -0.000703
-5940.000000 -0.000063
-5880.000000 0.001565
-5820.000000 -0.000818
-5760.000000 0.004788
-5700.000000 0.005384
-5640.000000 0.005968
-5580.000000 0.004542
-5520.000000 0.014105
-5460.000000 0.005657
-5400.000000 0.005199
-5340.000000 0.007730
-5280.000000 0.003250
-5220.000000 -0.002240
-5160.000000 0.001260
-5100.000000 0.000749
-5040.000000 0.004228
-4980.000000 0.007697
-4920.000000 0.005155
-4860.000000 0.000603
-4800.000000 -0.003959
-4740.000000 -0.005531
-4680.000000 -0.005114
-4620.000000 0.000294
-4560.000000 -0.005309
-4500.000000 -0.007921
-4440.000000 -0.007544
-4380.000000 -0.007176
-4320.000000 -0.006819
-4260.000000 -0.002471
-4200.000000 -0.007134
-4140.000000 -0.001806
-4080.000000 -0.001489
-4020.000000 -0.004182
-3960.000000 -0.005885
-3900.000000 -0.004597
-3840.000000 -0.003320
-3780.000000 -0.002054
-3720.000000 -0.000797
-3660.000000 -0.005550
-3600.000000 -0.006313
-3540.000000 -0.006086
-3480.000000 -0.002869
-3420.000000 -0.001662
-3360.000000 0.000536
-3300.000000 -0.006276
-3240.000000 0.001902
-3180.000000 0.002071
-3120.000000 -0.000770
-3060.000000 0.003380
-3000.000000 0.000521
-2940.000000 -0.002347
-2880.000000 -0.001224
-2820.000000 -0.000110
-2760.000000 0.001995
-2700.000000 0.004091
-2640.000000 0.007178
-2580.000000 -0.001743
-2520.000000 0.005327
-2460.000000 0.003389
-2400.000000 -0.003557
-2340.000000 0.002489
-2280.000000 0.001526
-2220.000000 0.000556
-2160.000000 0.007578
-2100.000000 0.003592
-2040.000000 0.004598
-1980.000000 0.003597
-1920.000000 0.000588
-1860.000000 -0.000428
-1800.000000 0.005548
-1740.000000 0.000517
-1680.000000 0.004478
-1620.000000 0.006433
-1560.000000 0.007380
-1500.000000 0.000320
-1440.000000 0.004253
-1380.000000 -0.005821
-1320.000000 0.001098
-1260.000000 0.000010
-1200.000000 -0.004084
-1140.000000 -0.001185
-1080.000000 -0.000293
-1020.000000 -0.012407
-960.000000 -0.001528
-900.000000 -0.005656
-840.000000 -0.003790
-780.000000 -0.004930
-720.000000 -0.003077
-660.000000 -0.002230
-600.000000 -0.003389
-540.000000 -0.005554
-480.000000 -0.008726
-420.000000 -0.002903
-360.000000 -0.005086
-300.000000 -0.003274
-240.000000 -0.002468
-180.000000 -0.001668
-120.000000 0.002128
-60.000000 0.004918
0.000000 0.005703
60.000000 -0.010517
120.000000 0.005259
180.000000 0.001030
240.000000 0.003796
300.000000 0.002558
360.000000 0.004316
420.000000 0.003069
480.000000 0.003819
540.000000 -0.001436
600.000000 -0.002695
660.000000 0.003043
720.000000 0.003777
780.000000 0.005507
840.000000 0.001234
900.000000 0.002957
960.000000 0.003677
1020.000000 0.002394
1080.000000 0.002108
1140.000000 0.002818
1200.000000 -0.001474
1260.000000 -0.002770
1320.000000 0.004932
1380.000000 0.000631
1440.000000 -0.002673
1500.000000 -0.004980
1560.000000 -0.003290
1620.000000 -0.001602
1680.000000 0.001082
1740.000000 0.002764
1800.000000 0.004442
1860.000000 0.006118
1920.000000 0.000791
1980.000000 -0.002540
2040.000000 -0.001858
2100.000000 -0.003193
2160.000000 -0.005532
2220.000000 -0.004874
2280.000000 -0.003219
2340.000000 0.001434
2400.000000 -0.007917
2460.000000 -0.009271
2520.000000 -0.003628
2580.000000 -0.002989
2640.000000 -0.006352
2700.000000 -0.009718
2760.000000 0.001913
2820.000000 -0.002459
2880.000000 -0.008834
2940.000000 -0.004211
3000.000000 -0.010591
3060.000000 -0.005973
3120.000000 -0.003357
3180.000000 -0.007743
3240.000000 -0.001131
3300.000000 -0.001519
3360.000000 -0.000910
3420.000000 0.003699
3480.000000 0.000308
3540.000000 0.002915
3600.000000 0.002522
3660.000000 0.002129
3720.000000 -0.003264
3780.000000 0.004344
3840.000000 0.003951
3900.000000 0.006559
3960.000000 0.004168
4020.000000 0.003778
4080.000000 0.005389
4140.000000 0.001001
4200.000000 -0.004386
4260.000000 -0.002771
4320.000000 0.006845
4380.000000 0.007463
4440.000000 -0.001917
4500.000000 -0.000295
4560.000000 -0.003672
4620.000000 0.001954
4680.000000 0.004582
4740.000000 0.005213
4800.000000 0.005845
4860.000000 -0.001520
4920.000000 -0.001882
4980.000000 -0.000242
5040.000000 0.001401
5100.000000 -0.000954
5160.000000 -0.002306
5220.000000 -0.006655
5280.000000 -0.000001
5340.000000 -0.007345
5400.000000 -0.002686
5460.000000 -0.007024
5520.000000 -0.003359
5580.000000 -0.005692
5640.000000 0.000979
5700.000000 -0.004348
5760.000000 -0.010672
5820.000000 -0.002993
5880.000000 0.001690
5940.000000 0.000375
6000.000000 0.005063
6060.000000 -0.010245
6120.000000 -0.000550
6180.000000 0.003149
6240.000000 0.002851
6300.000000 0.002556
6360.000000 0.000266
6420.000000 -0.001021
6480.000000 -0.002303
6540.000000 -0.000582
6600.000000 0.002145
6660.000000 0.002876
6720.000000 0.003612
6780.000000 0.003354
6840.000000 0.001100
6900.000000 -0.002147
6960.000000 -0.000390
7020.000000 0.004374
7080.000000 0.007144
7140.000000 -0.003080
7200.000000 0.003703
7260.000000 0.004492
7320.000000 0.007288
7380.000000 0.002090
7440.000000 -0.000101
7500.000000 -0.000285
7560.000000 0.002538
7620.000000 0.004369
7680.000000 0.000206
7740.000000 0.002051
7800.000000 -0.000097
7860.000000 0.003762
7920.000000 0.000629
7980.000000 -0.003497
8040.000000 -0.004616
8100.000000 -0.002727
8160.000000 -0.006831
8220.000000 0.003073
8280.000000 0.001984
8340.000000 -0.002097
8400.000000 -0.002171
8460.000000 -0.004237
8520.000000 -0.002296
8580.000000 -0.003347
8640.000000 0.003610
8700.000000 0.007574
8760.000000 -0.002454
8820.000000 -0.002474
8880.000000 0.002514
8940.000000 -0.001490
9000.000000 -0.002487
9060.000000 -0.001475
9120.000000 -0.005455
9180.000000 -0.003427
9240.000000 -0.002391
9300.000000 0.003653
9360.000000 0.001706
9420.000000 -0.003234
9480.000000 -0.004165
9540.000000 0.002913
9600.000000 -0.000002
9660.000000 -0.005907
9720.000000 -0.005804
9780.000000 -0.003693
9840.000000 -0.001572
9900.000000 -0.001443
9960.000000 -0.002305
10020.000000 0.001843
10080.000000 -0.001001
10140.000000 0.003165
10200.000000 0.003341
10260.000000 -0.001474
10320.000000 -0.006280
10380.000000 0.006925
10440.000000 0.005139
10500.000000 0.004364
10560.000000 0.005599
10620.000000 -0.000156
10680.000000 0.005099
10740.000000 0.008365
10800.000000 0.004642
10860.000000 -0.000071
10920.000000 0.002227
10980.000000 0.000536
11040.000000 0.002855
11100.000000 0.003185
11160.000000 0.001526
11220.000000 0.002878
11280.000000 -0.000760
11340.000000 0.002613
11400.000000 0.000997
11460.000000 -0.002608
11520.000000 -0.001203
11580.000000 0.003213
11640.000000 0.003641
11700.000000 -0.000921
11760.000000 -0.004472
11820.000000 0.004988
11880.000000 -0.000541
11940.000000 -0.000059
12000.000000 0.001435
12060.000000 0.001939
12120.000000 -0.004545
12180.000000 -0.001018
12240.000000 0.001521
12300.000000 0.000071
12360.000000 -0.001368
12420.000000 -0.001795
12480.000000 -0.001211
12540.000000 -0.001615
12600.000000 -0.003008
12660.000000 -0.003388
12720.000000 -0.002757
12780.000000 -0.004114
12840.000000 -0.002458
12900.000000 -0.006791
12960.000000 -0.004111
13020.000000 -0.003418
13080.000000 0.001287
13140.000000 -0.000996
13200.000000 0.001734
13260.000000 0.004477
13320.000000 0.000233
13380.000000 -0.003999
13440.000000 -0.001217
13500.000000 0.001577
13560.000000 0.000385
13620.000000 0.001205
13680.000000 0.007038
13740.000000 0.004884
13800.000000 0.004743
13860.000000 0.003615
13920.000000 0.007499
13980.000000 0.006396
14040.000000 0.004306
14100.000000 0.002229
14160.000000 0.003164
14220.000000 0.002111
14280.000000 0.005071
14340.000000 0.003044
14400.000000 0.004029
14460.000000 0.003027
14520.000000 0.007037
14580.000000 0.001059
14640.000000 0.002093
14700.000000 -0.001860
14760.000000 -0.000801
14820.000000 0.002270
14880.000000 0.000353
14940.000000 -0.005553
15000.000000 -0.005446
15060.000000 -0.002328
15120.000000 0.000802
15180.000000 -0.000057
15240.000000 -0.003905
15300.000000 -0.001741
15360.000000 -0.002566
15420.000000 0.001620
15480.000000 -0.004183
15540.000000 -0.003976
15600.000000 0.004243
15660.000000 -0.000527
15720.000000 -0.002287
15780.000000 -0.005036
15840.000000 0.003225
15900.000000 0.002497
15960.000000 0.002779
16020.000000 0.004071
16080.000000 -0.001626
16140.000000 -0.001313
16200.000000 0.006009
16260.000000 0.001342
16320.000000 -0.001315
16380.000000 0.002037
16440.000000 0.005399
16500.000000 0.002770
16560.000000 0.002152
16620.000000 0.001542
16680.000000 -0.000058
16740.000000 -0.000648
16800.000000 -0.000229
16860.000000 0.001199
16920.000000 -0.009364
16980.000000 0.000082
17040.000000 0.002538
17100.000000 0.000002
17160.000000 0.000475
17220.000000 -0.001043
17280.000000 -0.002552
17340.000000 0.000948
17400.000000 0.001456
17460.000000 0.003973
17520.000000 -0.001501
17580.000000 -0.001967
17640.000000 0.003575
17700.000000 0.002125
17760.000000 -0.002316
17820.000000 -0.001750
17880.000000 -0.004176
17940.000000 -0.001594
18000.000000 0.003996
18060.000000 0.000593
18120.000000 0.000197
18180.000000 0.000809
18240.000000 -0.002573
18300.000000 0.000053
18360.000000 -0.001315
18420.000000 -0.005676
18480.000000 -0.001030
18540.000000 -0.002378
18600.000000 -0.000719
18660.000000 -0.006054
18720.000000 -0.003382
18780.000000 -0.003704
18840.000000 -0.001020
18900.000000 -0.002329
18960.000000 -0.000632
19020.000000 -0.002929
19080.000000 -0.001220
19140.000000 0.000496
19200.000000 0.004217
19260.000000 0.001945
19320.000000 0.000679
19380.000000 0.000420
19440.000000 -0.001834
19500.000000 -0.004081
19560.000000 -0.002322
19620.000000 -0.000557
19680.000000 -0.000785
19740.000000 0.000993
19800.000000 0.000777
19860.000000 -0.004432
19920.000000 0.002366
19980.000000 0.006170
20040.000000 0.003981
20100.000000 -0.002202
20160.000000 -0.003377
20220.000000 -0.000546
20280.000000 0.001292
20340.000000 0.002136
20400.000000 0.002988
20460.000000 -0.000153
20520.000000 -0.003288
20580.000000 0.000584
20640.000000 -0.000536
20700.000000 -0.000650
20760.000000 -0.001758
20820.000000 -0.002858
20880.000000 0.002048
20940.000000 -0.003039
21000.000000 -0.007119
21060.000000 -0.001193
21120.000000 -0.006260
21180.000000 0.000680
21240.000000 -0.004374
21300.000000 -0.004421
21360.000000 -0.003462
21420.000000 0.003503
21480.000000 0.002475
21540.000000 0.002453
21600.000000 0.001438
21660.000000 0.003429
21720.000000 0.001426
21780.000000 -0.000570
21840.000000 -0.001559
21900.000000 -0.000542
21960.000000 -0.001518
22020.000000 0.000512
22080.000000 -0.000450
22140.000000 -0.001406
22200.000000 0.001645
22260.000000 -0.000297
22320.000000 -0.001232
22380.000000 -0.002160
22440.000000 -0.001080
22500.000000 0.003007
22560.000000 0.006101
22620.000000 0.005202
22680.000000 -0.000688
22740.000000 0.002428
22800.000000 0.002552
22860.000000 0.002684
22920.000000 0.002824
22980.000000 -0.000029
23040.000000 0.000127
23100.000000 0.002290
23160.000000 0.004461
23220.000000 0.004640
23280.000000 0.000827
23340.000000 0.001022
23400.000000 0.004225
23460.000000 0.002435
23520.000000 0.003654
23580.000000 0.000880
23640.000000 0.001114
23700.000000 0.002356
23760.000000 0.001605
23820.000000 0.000862
23880.000000 -0.000873
23940.000000 -0.001601
24000.000000 0.000678
24060.000000 0.003965
24120.000000 0.001260
24180.000000 0.001561
24240.000000 0.000870
24300.000000 0.002186
24360.000000 0.002509
24420.000000 0.000839
24480.000000 -0.001823
24540.000000 -0.001479
24600.000000 -0.002127
24660.000000 -0.001768
24720.000000 -0.002403
24780.000000 -0.002030
24840.000000 0.000350
24900.000000 -0.000263
24960.000000 -0.000869
25020.000000 -0.003469
25080.000000 -0.001061
25140.000000 0.001353
25200.000000 -0.001226
25260.000000 -0.004799
25320.000000 -0.006365
25380.000000 -0.003925
25440.000000 -0.002479
25500.000000 -0.000027
25560.000000 -0.000568
25620.000000 0.001896
25680.000000 -0.000634
25740.000000 0.001841
25800.000000 0.001322
25860.000000 0.001808
25920.000000 -0.002702
25980.000000 0.002794
26040.000000 0.004294
26100.000000 0.003798
26160.000000 -0.002693
26220.000000 -0.000181
26280.000000 0.002335
26340.000000 0.005854
26400.000000 0.004377
26460.000000 0.005903
26520.000000 0.004431
26580.000000 0.005961
26640.000000 0.008494
26700.000000 0.007029
26760.000000 0.004565
26820.000000 0.004103
26880.000000 0.003642
26940.000000 0.007181
27000.000000 0.005721
27060.000000 0.002261
27120.000000 0.002801
27180.000000 0.003340
27240.000000 0.002878
27300.000000 0.003414
27360.000000 -0.000051
27420.000000 0.000482
27480.000000 0.000013
27540.000000 0.000541
27600.000000 -0.000934
27660.000000 -0.002413
27720.000000 -0.000895
27780.000000 -0.003381
27840.000000 -0.004871
27900.000000 -0.002365
27960.000000 -0.005864
28020.000000 -0.002368
28080.000000 -0.000876
28140.000000 -0.001390
28200.000000 -0.004908
28260.000000 -0.001432
28320.000000 -0.002961
28380.000000 -0.004496
28440.000000 -0.004037
28500.000000 -0.004583
28560.000000 -0.003136
28620.000000 -0.002694
28680.000000 0.000741
28740.000000 0.001169
28800.000000 0.000592
28860.000000 0.001007
28920.000000 0.002416
28980.000000 0.000818
29040.000000 -0.001787
29100.000000 -0.000399
29160.000000 -0.000018
29220.000000 0.001355
29280.000000 0.001722
29340.000000 0.002081
29400.000000 0.001432
29460.000000 0.003776
29520.000000 -0.002887
29580.000000 -0.001557
29640.000000 -0.003235
29700.000000 -0.001921
29760.000000 -0.001614
29820.000000 -0.002315
29880.000000 -0.000024
29940.000000 -0.001741
30000.000000 -0.000465
30060.000000 -0.002198
30120.000000 0.001061
30180.000000 -0.001688
30240.000000 0.001554
30300.000000 -0.001213
30360.000000 0.001012
30420.000000 -0.001773
30480.000000 -0.000566
30540.000000 -0.004368
30600.000000 -0.004180
30660.000000 -0.004002
30720.000000 -0.004832
30780.000000 -0.001673
30840.000000 -0.000524
30900.000000 -0.003385
30960.000000 -0.004256
31020.000000 -0.001137
31080.000000 -0.003029
31140.000000 -0.003931
31200.000000 -0.004845
31260.000000 -0.003769
31320.000000 -0.003704
31380.000000 -0.006649
31440.000000 -0.004606
31500.000000 -0.002574
31560.000000 -0.001553
31620.000000 -0.002544
31680.000000 -0.002545
31740.000000 -0.001558
31800.000000 0.000418
31860.000000 0.001383
31920.000000 -0.000663
31980.000000 -0.000721
32040.000000 -0.001790
32100.000000 0.002130
32160.000000 0.000039
32220.000000 -0.001064
32280.000000 -0.001177
32340.000000 -0.000302
32400.000000 0.003563
32460.000000 0.003416
32520.000000 0.002259
32580.000000 0.000091
32640.000000 0.003913
32700.000000 0.003724
32760.000000 0.000525
32820.000000 0.002316
32880.000000 0.001097
32940.000000 -0.001133
33000.000000 0.001628
33060.000000 0.003378
33120.000000 0.004119
33180.000000 0.001850
33240.000000 0.003571
33300.000000 0.005283
33360.000000 0.004986
33420.000000 0.003678
33480.000000 0.001362
33540.000000 0.003036
33600.000000 0.001700
33660.000000 0.001356
33720.000000 0.001002
33780.000000 0.003638
33840.000000 0.002266
33900.000000 0.001884
33960.000000 0.001493
34020.000000 -0.000907
34080.000000 -0.000317
34140.000000 0.000265
34200.000000 -0.000163
34260.000000 -0.001600
34320.000000 -0.004046
34380.000000 -0.003502
34440.000000 -0.004966
34500.000000 -0.004439
34560.000000 -0.005918
34620.000000 -0.004409
34680.000000 -0.001908
34740.000000 -0.000417
34800.000000 0.000067
34860.000000 -0.001459
34920.000000 -0.002993
34980.000000 -0.003536
35040.000000 -0.006087
35100.000000 -0.006647
35160.000000 -0.002214
35220.000000 -0.001791
35280.000000 -0.001375
35340.000000 0.000032
35400.000000 -0.000569
35460.000000 -0.002178
35520.000000 -0.001795
35580.000000 -0.000421
35640.000000 0.001946
35700.000000 0.002305
35760.000000 0.001668
35820.000000 0.001023
35880.000000 0.000370
35940.000000 -0.000292
36000.000000 0.000037
36060.000000 0.002356
36120.000000 0.001665
36180.000000 0.002963
36240.000000 0.005252
36300.000000 0.003530
36360.000000 0.003797
36420.000000 0.003053
36480.000000 0.002299
36540.000000 0.002535
36600.000000 0.000760
36660.000000 0.000974
36720.000000 0.002177
36780.000000 0.001371
36840.000000 0.001553
36900.000000 0.000725
36960.000000 -0.001113
37020.000000 -0.000962
37080.000000 0.001180
37140.000000 0.001310
37200.000000 0.001431
37260.000000 -0.000459
37320.000000 0.000641
37380.000000 -0.000270
37440.000000 0.000810
37500.000000 -0.001121
37560.000000 -0.002061
37620.000000 -0.002012
37680.000000 -0.000973
37740.000000 0.001056
37800.000000 0.000075
37860.000000 -0.000916
37920.000000 -0.000918
37980.000000 -0.002929
38040.000000 -0.003950
38100.000000 -0.000981
38160.000000 -0.002023
38220.000000 -0.000074
38280.000000 -0.004135
38340.000000 -0.003206
38400.000000 -0.001287
38460.000000 -0.000379
38520.000000 0.002520
38580.000000 0.001409
38640.000000 -0.000712
38700.000000 0.002158
38760.000000 0.003017
38820.000000 0.001866
38880.000000 0.002705
38940.000000 -0.001465
39000.000000 -0.000646
39060.000000 0.005164
39120.000000 -0.002036
39180.000000 -0.001247
39240.000000 0.000533
39300.000000 -0.001697
39360.000000 -0.000937
39420.000000 -0.002186
39480.000000 -0.004446
39540.000000 -0.002716
39600.000000 0.003005
39660.000000 0.000715
39720.000000 0.002416
39780.000000 -0.000893
39840.000000 -0.002212
39900.000000 0.000459
39960.000000 0.001120
40020.000000 -0.000229
40080.000000 -0.001588
40140.000000 -0.001957
40200.000000 -0.001335
40260.000000 -0.002724
40320.000000 -0.005122
40380.000000 -0.004530
40440.000000 -0.009948
40500.000000 -0.011377
40560.000000 -0.010815
40620.000000 -0.002263
40680.000000 -0.002721
40740.000000 -0.000188
40800.000000 -0.002666
40860.000000 -0.004154
40920.000000 -0.008651
40980.000000 -0.009159
41040.000000 -0.005677
41100.000000 -0.004204
41160.000000 -0.004742
41220.000000 -0.001289
41280.000000 -0.002847
41340.000000 0.001586
41400.000000 0.001009
41460.000000 -0.005579
41520.000000 -0.004176
41580.000000 -0.000784
41640.000000 0.003599
41700.000000 0.004972
41760.000000 0.001334
41820.000000 -0.000313
41880.000000 0.003029
41940.000000 0.003362
42000.000000 0.002684
42120.000000 -0.000701
42180.000000 -0.001409
42240.000000 0.000873
42300.000000 0.003145
42360.000000 0.003407
42420.000000 0.001659
42480.000000 0.001901
42540.000000 -0.000867
42600.000000 0.001354
42660.000000 -0.001434
42720.000000 -0.000233
42780.000000 0.000958
42840.000000 0.000140
42900.000000 0.002311
42960.000000 0.003472
43020.000000 0.003622
43080.000000 0.001763
43140.000000 0.001893
43200.000000 0.001014
