# Supplementary material for: Probabilistic tsunami forecasting for early warning
Source: Nat Commun. 2021 Sep 28;12:5677. doi: 10.1038/s41467-021-25815-w (PMC8479076; doi:10.1038/s41467-021-25815-w)
Supplement: Supplementary file 6 — Supplementary Dataset 3. Sea-level records. [file 41467_2021_25815_MOESM6_ESM.zip › sea_level_records/2017-06-12_Lesvos/bodru.rad.rmn.txt]

-43200.000000 0.000173
-43170.000000 0.000409
-43140.000000 0.000643
-43110.000000 0.000875
-43080.000000 0.001104
-43050.000000 0.001330
-43020.000000 0.000554
-42990.000000 0.000775
-42960.000000 0.000994
-42930.000000 0.001210
-42900.000000 0.001424
-42870.000000 0.000635
-42840.000000 0.000844
-42810.000000 0.001051
-42780.000000 0.000254
-42750.000000 0.000456
-42720.000000 0.000655
-42690.000000 -0.000149
-42660.000000 0.000045
-42630.000000 0.000236
-42600.000000 -0.000575
-42570.000000 -0.000388
-42540.000000 -0.000204
-42510.000000 -0.000023
-42480.000000 0.000157
-42450.000000 -0.000667
-42420.000000 -0.000492
-42390.000000 -0.000321
-42360.000000 -0.000151
-42330.000000 0.000016
-42300.000000 0.000180
-42270.000000 0.000342
-42240.000000 0.000502
-42210.000000 0.000659
-42180.000000 0.000814
-42150.000000 -0.000033
-42120.000000 0.000117
-42090.000000 0.000264
-42060.000000 0.000409
-42030.000000 -0.000448
-42000.000000 -0.000307
-41970.000000 -0.001169
-41940.000000 -0.001033
-41910.000000 -0.001900
-41880.000000 -0.001769
-41850.000000 -0.002640
-41820.000000 -0.002514
-41790.000000 -0.003390
-41760.000000 -0.003268
-41730.000000 -0.004149
-41700.000000 -0.004032
-41670.000000 -0.003918
-41640.000000 -0.003805
-41610.000000 -0.004695
-41580.000000 -0.004588
-41550.000000 -0.004482
-41520.000000 -0.004379
-41490.000000 -0.004278
-41460.000000 -0.004180
-41430.000000 -0.005084
-41400.000000 -0.004990
-41370.000000 -0.004898
-41340.000000 -0.004809
-41310.000000 -0.004722
-41280.000000 -0.004637
-41250.000000 -0.004555
-41220.000000 -0.004474
-41190.000000 -0.004396
-41160.000000 -0.004320
-41130.000000 -0.004247
-41100.000000 -0.003176
-41070.000000 -0.003106
-41040.000000 -0.003040
-41010.000000 -0.002975
-40980.000000 -0.002912
-40950.000000 -0.002852
-40920.000000 -0.001794
-40890.000000 -0.001738
-40860.000000 -0.001685
-40830.000000 -0.001633
-40800.000000 -0.001584
-40770.000000 -0.000537
-40740.000000 -0.000492
-40710.000000 -0.000449
-40680.000000 -0.000409
-40650.000000 -0.000370
-40620.000000 -0.000334
-40590.000000 -0.000300
-40560.000000 -0.000268
-40530.000000 -0.000238
-40500.000000 -0.000211
-40470.000000 -0.000185
-40440.000000 -0.000162
-40410.000000 -0.001141
-40380.000000 -0.001122
-40350.000000 -0.001106
-40320.000000 -0.002091
-40290.000000 -0.002079
-40260.000000 -0.002068
-40230.000000 -0.002060
-40200.000000 -0.002054
-40170.000000 -0.002051
-40140.000000 -0.002049
-40110.000000 -0.002050
-40080.000000 -0.002053
-40050.000000 -0.002059
-40020.000000 -0.002067
-39990.000000 -0.002077
-39960.000000 -0.002089
-39930.000000 -0.002104
-39900.000000 -0.002121
-39870.000000 -0.002141
-39840.000000 -0.002163
-39810.000000 -0.002188
-39780.000000 -0.002216
-39750.000000 -0.002247
-39720.000000 -0.002280
-39690.000000 -0.002317
-39660.000000 -0.001357
-39630.000000 -0.001400
-39600.000000 -0.001447
-39570.000000 -0.001497
-39540.000000 -0.001552
-39510.000000 -0.000610
-39480.000000 -0.000672
-39450.000000 -0.000738
-39420.000000 0.000191
-39390.000000 0.000116
-39360.000000 0.000019
-39330.000000 0.000918
-39300.000000 0.000814
-39270.000000 0.000707
-39240.000000 0.001597
-39210.000000 0.001485
-39180.000000 0.001369
-39150.000000 0.001252
-39120.000000 0.001133
-39090.000000 0.001012
-39060.000000 0.000890
-39030.000000 0.000767
-39000.000000 0.000644
-38970.000000 0.000521
-38940.000000 0.000398
-38910.000000 0.000276
-38880.000000 0.000156
-38850.000000 0.000038
-38820.000000 -0.000078
-38790.000000 -0.000191
-38760.000000 -0.000301
-38730.000000 -0.000407
-38700.000000 -0.000509
-38670.000000 -0.000606
-38640.000000 -0.000699
-38610.000000 -0.000786
-38580.000000 -0.000869
-38550.000000 -0.000946
-38520.000000 -0.001018
-38490.000000 -0.001084
-38460.000000 -0.001144
-38430.000000 -0.001200
-38400.000000 -0.001250
-38370.000000 -0.001294
-38340.000000 -0.001334
-38310.000000 -0.001368
-38280.000000 -0.001398
-38250.000000 -0.001424
-38220.000000 -0.000444
-38190.000000 -0.000461
-38160.000000 -0.000474
-38130.000000 -0.000483
-38100.000000 -0.000488
-38070.000000 -0.000489
-38040.000000 0.000513
-38010.000000 0.000519
-37980.000000 0.000528
-37950.000000 0.000541
-37920.000000 0.000557
-37890.000000 0.000576
-37860.000000 0.000599
-37830.000000 0.001626
-37800.000000 0.001656
-37770.000000 0.001690
-37740.000000 0.001727
-37710.000000 0.001769
-37680.000000 0.001814
-37650.000000 0.001863
-37620.000000 0.001916
-37590.000000 0.001938
-37560.000000 0.001961
-37530.000000 0.002025
-37500.000000 0.002094
-37470.000000 0.002169
-37440.000000 0.002249
-37410.000000 0.002335
-37380.000000 0.001427
-37350.000000 0.001525
-37320.000000 0.001629
-37290.000000 0.001740
-37260.000000 0.001857
-37230.000000 0.001981
-37200.000000 0.002111
-37170.000000 0.002249
-37140.000000 0.002393
-37110.000000 0.002544
-37080.000000 0.002702
-37050.000000 0.002867
-37020.000000 0.003039
-36990.000000 0.003216
-36960.000000 0.003401
-36930.000000 0.003591
-36900.000000 0.002788
-36870.000000 0.002990
-36840.000000 0.003198
-36810.000000 0.003412
-36780.000000 0.002631
-36750.000000 0.002855
-36720.000000 0.003084
-36690.000000 0.003318
-36660.000000 0.002556
-36630.000000 0.002799
-36600.000000 0.003046
-36570.000000 0.003297
-36540.000000 0.003552
-36510.000000 0.003810
-36480.000000 0.003073
-36450.000000 0.003338
-36420.000000 0.003607
-36390.000000 0.003879
-36360.000000 0.003154
-36330.000000 0.003431
-36300.000000 0.003711
-36270.000000 0.002993
-36240.000000 0.003278
-36210.000000 0.002564
-36180.000000 0.002853
-36150.000000 0.002142
-36120.000000 0.001434
-36090.000000 0.001726
-36060.000000 0.001020
-36030.000000 0.001314
-36000.000000 0.000609
-35970.000000 -0.000095
-35940.000000 0.000200
-35910.000000 -0.000503
-35880.000000 -0.000207
-35850.000000 -0.000911
-35820.000000 -0.000615
-35790.000000 -0.001320
-35760.000000 -0.001025
-35730.000000 -0.000730
-35700.000000 -0.000436
-35670.000000 -0.001143
-35640.000000 -0.000851
-35610.000000 -0.000560
-35580.000000 -0.000270
-35550.000000 -0.000981
-35520.000000 -0.000694
-35490.000000 -0.000408
-35460.000000 -0.001124
-35430.000000 -0.000841
-35400.000000 -0.000560
-35370.000000 -0.000281
-35340.000000 -0.001004
-35310.000000 -0.000729
-35280.000000 -0.000456
-35250.000000 -0.001186
-35220.000000 -0.000918
-35190.000000 -0.000652
-35160.000000 -0.000388
-35130.000000 -0.000128
-35100.000000 -0.000870
-35070.000000 -0.000614
-35040.000000 -0.000361
-35010.000000 -0.000111
-34980.000000 0.000136
-34950.000000 -0.000620
-34920.000000 -0.000378
-34890.000000 -0.000140
-34860.000000 0.000096
-34830.000000 0.000328
-34800.000000 0.000557
-34770.000000 -0.000217
-34740.000000 0.000005
-34710.000000 0.000224
-34680.000000 0.000439
-34650.000000 -0.000350
-34620.000000 -0.000142
-34590.000000 0.000061
-34560.000000 0.000261
-34530.000000 -0.000544
-34500.000000 -0.000353
-34470.000000 -0.000167
-34440.000000 -0.000985
-34410.000000 -0.000809
-34380.000000 -0.000637
-34350.000000 -0.000469
-34320.000000 -0.000307
-34290.000000 -0.000150
-34260.000000 -0.000998
-34230.000000 -0.000851
-34200.000000 -0.000709
-34170.000000 -0.000573
-34140.000000 -0.000441
-34110.000000 -0.000315
-34080.000000 -0.000194
-34050.000000 -0.000078
-34020.000000 0.000033
-33990.000000 -0.000861
-33960.000000 -0.000761
-33930.000000 -0.000665
-33900.000000 -0.000574
-33870.000000 -0.000489
-33840.000000 -0.001407
-33810.000000 -0.001331
-33780.000000 -0.001259
-33750.000000 -0.001191
-33720.000000 -0.001128
-33690.000000 -0.001070
-33660.000000 -0.001015
-33630.000000 -0.000964
-33600.000000 -0.000917
-33570.000000 -0.000875
-33540.000000 -0.000835
-33510.000000 -0.000800
-33480.000000 -0.000768
-33450.000000 -0.000739
-33420.000000 -0.000714
-33390.000000 -0.000693
-33360.000000 -0.000674
-33330.000000 -0.000659
-33300.000000 -0.000647
-33270.000000 -0.000639
-33240.000000 -0.000633
-33210.000000 -0.000631
-33180.000000 -0.000632
-33150.000000 -0.000636
-33120.000000 -0.000643
-33090.000000 -0.000653
-33060.000000 -0.000667
-33030.000000 -0.000684
-33000.000000 -0.000703
-32970.000000 -0.000727
-32940.000000 0.000247
-32910.000000 0.000217
-32880.000000 0.000184
-32850.000000 0.000147
-32820.000000 0.000107
-32790.000000 0.000064
-32760.000000 0.000017
-32730.000000 0.000967
-32700.000000 0.000913
-32670.000000 0.000856
-32640.000000 0.000796
-32610.000000 0.000732
-32580.000000 0.000665
-32550.000000 0.000594
-32520.000000 0.000521
-32490.000000 0.001444
-32460.000000 0.001364
-32430.000000 0.001281
-32400.000000 0.001195
-32370.000000 0.001106
-32340.000000 0.001014
-32310.000000 0.000919
-32280.000000 0.000822
-32250.000000 0.000722
-32220.000000 0.000619
-32190.000000 0.000514
-32160.000000 0.000406
-32130.000000 0.000296
-32100.000000 0.000184
-32070.000000 0.000069
-32040.000000 -0.000048
-32010.000000 -0.000166
-31980.000000 0.000713
-31950.000000 0.000591
-31920.000000 0.000467
-31890.000000 0.000341
-31860.000000 0.000214
-31830.000000 0.000085
-31800.000000 -0.000045
-31770.000000 -0.000176
-31740.000000 -0.000308
-31710.000000 -0.000441
-31680.000000 -0.000575
-31650.000000 -0.000710
-31620.000000 -0.000846
-31590.000000 -0.000982
-31560.000000 -0.001119
-31530.000000 -0.001256
-31500.000000 -0.001394
-31470.000000 -0.000532
-31440.000000 -0.000669
-31410.000000 -0.000807
-31380.000000 -0.000945
-31350.000000 -0.001083
-31320.000000 -0.000220
-31290.000000 -0.000357
-31260.000000 -0.000494
-31230.000000 -0.000631
-31200.000000 -0.000766
-31170.000000 -0.000902
-31140.000000 -0.000036
-31110.000000 -0.000170
-31080.000000 -0.000303
-31050.000000 -0.000435
-31020.000000 -0.000566
-30990.000000 -0.000696
-30960.000000 -0.000825
-30930.000000 -0.000953
-30900.000000 -0.001080
-30870.000000 -0.000206
-30840.000000 -0.000331
-30810.000000 -0.000454
-30780.000000 -0.000576
-30750.000000 -0.000697
-30720.000000 -0.000817
-30690.000000 0.000064
-30660.000000 -0.000053
-30630.000000 -0.000169
-30600.000000 -0.000283
-30570.000000 -0.000396
-30540.000000 -0.000508
-30510.000000 0.000382
-30480.000000 0.000273
-30450.000000 0.000165
-30420.000000 0.000059
-30390.000000 0.000955
-30360.000000 0.000851
-30330.000000 0.000750
-30300.000000 0.000650
-30270.000000 0.000551
-30240.000000 0.000454
-30210.000000 0.001359
-30180.000000 0.001265
-30150.000000 0.001173
-30120.000000 0.001082
-30090.000000 0.000994
-30060.000000 0.000907
-30030.000000 0.000822
-30000.000000 0.001738
-29970.000000 0.001657
-29940.000000 0.001578
-29910.000000 0.001501
-29880.000000 0.001425
-29850.000000 0.002352
-29820.000000 0.002281
-29790.000000 0.002213
-29760.000000 0.002146
-29730.000000 0.002082
-29700.000000 0.002021
-29670.000000 0.001962
-29640.000000 0.001905
-29610.000000 0.001852
-29580.000000 0.001801
-29550.000000 0.001753
-29520.000000 0.001708
-29490.000000 0.001666
-29460.000000 0.001628
-29430.000000 0.000593
-29400.000000 0.000561
-29370.000000 0.000532
-29340.000000 0.000508
-29310.000000 0.000487
-29280.000000 0.000470
-29250.000000 -0.000544
-29220.000000 -0.000553
-29190.000000 -0.000558
-29160.000000 -0.000560
-29130.000000 -0.000557
-29100.000000 -0.000550
-29070.000000 0.000460
-29040.000000 0.000475
-29010.000000 0.000494
-28980.000000 0.000517
-28950.000000 0.000544
-28920.000000 0.000574
-28890.000000 0.000609
-28860.000000 0.000647
-28830.000000 -0.000311
-28800.000000 -0.000266
-28770.000000 -0.000217
-28740.000000 -0.000164
-28710.000000 -0.000109
-28680.000000 -0.000050
-28650.000000 -0.000988
-28620.000000 -0.000922
-28590.000000 -0.000854
-28560.000000 -0.000784
-28530.000000 -0.000710
-28500.000000 -0.000634
-28470.000000 -0.000555
-28440.000000 -0.000473
-28410.000000 -0.000389
-28380.000000 -0.000303
-28350.000000 -0.000215
-28320.000000 -0.000124
-28290.000000 -0.000031
-28260.000000 0.000064
-28230.000000 0.000160
-28200.000000 0.000259
-28170.000000 0.000359
-28140.000000 0.000461
-28110.000000 0.000565
-28080.000000 0.000670
-28050.000000 0.000777
-28020.000000 0.000885
-27990.000000 0.000995
-27960.000000 0.001105
-27930.000000 0.000217
-27900.000000 0.000330
-27870.000000 0.000444
-27840.000000 0.000558
-27810.000000 0.000674
-27780.000000 0.000790
-27750.000000 0.000907
-27720.000000 0.001024
-27690.000000 0.001141
-27660.000000 0.001259
-27630.000000 0.001377
-27600.000000 0.001495
-27570.000000 0.001613
-27540.000000 0.001731
-27510.000000 0.000848
-27480.000000 0.001965
-27450.000000 0.002082
-27420.000000 0.001198
-27390.000000 0.001312
-27360.000000 0.001426
-27330.000000 0.001539
-27300.000000 0.001651
-27270.000000 0.000762
-27240.000000 0.000871
-27210.000000 0.000978
-27180.000000 0.000084
-27150.000000 0.000189
-27120.000000 0.000291
-27090.000000 -0.000609
-27060.000000 -0.000510
-27030.000000 -0.000414
-27000.000000 -0.001320
-26970.000000 -0.001228
-26940.000000 -0.001138
-26910.000000 -0.001051
-26880.000000 -0.000966
-26850.000000 -0.001884
-26820.000000 -0.001804
-26790.000000 -0.001727
-26760.000000 -0.001652
-26730.000000 -0.001580
-26700.000000 -0.001510
-26670.000000 -0.002444
-26640.000000 -0.002380
-26610.000000 -0.002318
-26580.000000 -0.002259
-26550.000000 -0.002203
-26520.000000 -0.002150
-26490.000000 -0.002099
-26460.000000 -0.002051
-26430.000000 -0.003006
-26400.000000 -0.002963
-26370.000000 -0.002924
-26340.000000 -0.002887
-26310.000000 -0.001852
-26280.000000 -0.002821
-26250.000000 -0.001792
-26220.000000 -0.001766
-26190.000000 -0.001743
-26160.000000 -0.001723
-26130.000000 -0.001706
-26100.000000 -0.001692
-26070.000000 -0.001681
-26040.000000 -0.001674
-26010.000000 -0.000670
-25980.000000 -0.000669
-25950.000000 -0.000672
-25920.000000 -0.000678
-25890.000000 -0.000688
-25860.000000 -0.000702
-25830.000000 -0.000720
-25800.000000 -0.000741
-25770.000000 -0.000767
-25740.000000 0.000203
-25710.000000 0.000170
-25680.000000 0.000131
-25650.000000 0.000089
-25620.000000 0.000042
-25590.000000 -0.000009
-25560.000000 -0.000065
-25530.000000 -0.000125
-25500.000000 -0.000190
-25470.000000 0.000740
-25440.000000 0.000666
-25410.000000 0.000587
-25380.000000 0.000503
-25350.000000 0.000415
-25320.000000 0.000321
-25290.000000 0.001222
-25260.000000 0.001119
-25230.000000 0.001011
-25200.000000 0.000897
-25170.000000 0.000778
-25140.000000 0.001655
-25110.000000 0.001526
-25080.000000 0.001392
-25050.000000 0.001254
-25020.000000 0.001110
-24990.000000 0.000961
-24960.000000 0.000807
-24930.000000 0.000648
-24900.000000 0.000485
-24870.000000 0.001316
-24840.000000 0.001143
-24810.000000 0.000964
-24780.000000 0.000782
-24750.000000 0.000594
-24720.000000 0.000402
-24690.000000 0.000205
-24660.000000 0.000004
-24630.000000 -0.000201
-24600.000000 -0.000411
-24570.000000 -0.000625
-24540.000000 0.000157
-24510.000000 -0.000066
-24480.000000 -0.000292
-24450.000000 -0.000523
-24420.000000 -0.000757
-24390.000000 -0.000995
-24360.000000 -0.000237
-24330.000000 -0.000483
-24300.000000 -0.000733
-24270.000000 -0.000986
-24240.000000 -0.001242
-24210.000000 -0.000502
-24180.000000 -0.000766
-24150.000000 -0.001033
-24120.000000 -0.001303
-24090.000000 -0.000577
-24060.000000 -0.000854
-24030.000000 -0.001133
-24000.000000 -0.001417
-23970.000000 -0.001703
-23940.000000 -0.000992
-23910.000000 -0.001284
-23880.000000 -0.001579
-23850.000000 -0.001877
-23820.000000 -0.001178
-23790.000000 -0.001482
-23760.000000 -0.001788
-23730.000000 -0.001098
-23700.000000 -0.001410
-23670.000000 -0.001724
-23640.000000 -0.001042
-23610.000000 -0.001362
-23580.000000 -0.001684
-23550.000000 -0.001009
-23520.000000 -0.001336
-23490.000000 -0.001666
-23460.000000 -0.000998
-23430.000000 -0.001332
-23400.000000 -0.001669
-23370.000000 -0.001007
-23340.000000 -0.001348
-23310.000000 -0.000691
-23280.000000 -0.001035
-23250.000000 -0.001381
-23220.000000 -0.000730
-23190.000000 -0.001079
-23160.000000 -0.000431
-23130.000000 -0.000784
-23100.000000 -0.001139
-23070.000000 -0.000495
-23040.000000 -0.000852
-23010.000000 -0.000211
-22980.000000 -0.000572
-22950.000000 0.000067
-22920.000000 0.000704
-22890.000000 0.000340
-22860.000000 0.000974
-22830.000000 0.000608
-22800.000000 0.001241
-22770.000000 0.000872
-22740.000000 0.001503
-22710.000000 0.001133
-22680.000000 0.000762
-22650.000000 0.001391
-22620.000000 0.001019
-22590.000000 0.001647
-22560.000000 0.001275
-22530.000000 0.000902
-22500.000000 0.001530
-22470.000000 0.001158
-22440.000000 0.000787
-22410.000000 0.001416
-22380.000000 0.001046
-22350.000000 0.000677
-22320.000000 0.001309
-22290.000000 0.000942
-22260.000000 0.000577
-22230.000000 0.001213
-22200.000000 0.000851
-22170.000000 0.000491
-22140.000000 0.001133
-22110.000000 0.000778
-22080.000000 0.000424
-22050.000000 0.000073
-22020.000000 0.000724
-21990.000000 0.000378
-21960.000000 0.000034
-21930.000000 -0.000307
-21900.000000 0.000355
-21870.000000 0.000020
-21840.000000 -0.000312
-21810.000000 -0.000642
-21780.000000 0.000032
-21750.000000 -0.000292
-21720.000000 -0.000612
-21690.000000 0.000070
-21660.000000 -0.000244
-21630.000000 -0.000555
-21600.000000 0.000137
-21570.000000 -0.000168
-21540.000000 0.000530
-21510.000000 0.000232
-21480.000000 -0.000064
-21450.000000 0.000644
-21420.000000 0.000355
-21390.000000 0.001070
-21360.000000 0.000787
-21330.000000 0.000508
-21300.000000 0.001231
-21270.000000 0.000959
-21240.000000 0.000689
-21210.000000 0.001422
-21180.000000 0.001159
-21150.000000 0.000898
-21120.000000 0.001641
-21090.000000 0.001387
-21060.000000 0.001136
-21030.000000 0.000888
-21000.000000 0.001643
-20970.000000 0.001401
-20940.000000 0.001162
-20910.000000 0.000925
-20880.000000 0.001692
-20850.000000 0.001461
-20820.000000 0.001233
-20790.000000 0.001007
-20760.000000 0.000784
-20730.000000 0.001564
-20700.000000 0.001346
-20670.000000 0.001130
-20640.000000 0.000917
-20610.000000 0.001706
-20580.000000 0.001497
-20550.000000 0.001290
-20520.000000 0.001085
-20490.000000 0.000882
-20460.000000 0.000681
-20430.000000 0.001482
-20400.000000 0.001285
-20370.000000 0.001089
-20340.000000 0.000895
-20310.000000 0.000703
-20280.000000 0.000512
-20250.000000 0.000322
-20220.000000 0.000134
-20190.000000 -0.000052
-20160.000000 -0.000238
-20130.000000 -0.000422
-20100.000000 -0.000604
-20070.000000 0.000214
-20040.000000 0.000034
-20010.000000 -0.000146
-19980.000000 -0.000324
-19950.000000 -0.000501
-19920.000000 -0.000677
-19890.000000 -0.000852
-19860.000000 -0.001027
-19830.000000 -0.001200
-19800.000000 -0.001373
-19770.000000 -0.001545
-19740.000000 -0.001716
-19710.000000 -0.001886
-19680.000000 -0.002056
-19650.000000 -0.002225
-19620.000000 -0.001394
-19590.000000 -0.001562
-19560.000000 -0.001729
-19530.000000 -0.001896
-19500.000000 -0.002062
-19470.000000 -0.002228
-19440.000000 -0.002394
-19410.000000 -0.001559
-19380.000000 -0.001724
-19350.000000 -0.001888
-19320.000000 -0.002053
-19290.000000 -0.001217
-19260.000000 -0.001381
-19230.000000 -0.001544
-19200.000000 -0.000708
-19170.000000 -0.000871
-19140.000000 -0.001035
-19110.000000 -0.000199
-19080.000000 -0.000363
-19050.000000 -0.000527
-19020.000000 0.000309
-18990.000000 0.000144
-18960.000000 -0.000021
-18930.000000 0.000813
-18900.000000 0.000647
-18870.000000 0.000480
-18840.000000 0.000313
-18810.000000 0.001145
-18780.000000 0.000975
-18750.000000 0.000806
-18720.000000 0.000635
-18690.000000 0.000463
-18660.000000 0.001290
-18630.000000 0.001116
-18600.000000 0.000942
-18570.000000 0.000766
-18540.000000 0.000588
-18510.000000 0.000410
-18480.000000 0.000231
-18450.000000 0.000050
-18420.000000 0.000868
-18390.000000 0.000684
-18360.000000 0.000500
-18330.000000 0.000314
-18300.000000 0.000127
-18270.000000 -0.000062
-18240.000000 0.000748
-18210.000000 0.000557
-18180.000000 0.000364
-18150.000000 0.000171
-18120.000000 -0.000025
-18090.000000 -0.000221
-18060.000000 0.000581
-18030.000000 0.000383
-18000.000000 0.000183
-17970.000000 -0.000019
-17940.000000 -0.000221
-17910.000000 -0.000425
-17880.000000 0.000370
-17850.000000 0.000164
-17820.000000 -0.000043
-17790.000000 -0.000251
-17760.000000 -0.000460
-17730.000000 0.000329
-17700.000000 0.000118
-17670.000000 -0.000095
-17640.000000 -0.000309
-17610.000000 0.000476
-17580.000000 0.000260
-17550.000000 0.000042
-17520.000000 -0.000176
-17490.000000 0.000604
-17460.000000 0.000383
-17430.000000 0.000161
-17400.000000 -0.000062
-17370.000000 0.000714
-17340.000000 0.000488
-17310.000000 0.000261
-17280.000000 0.000033
-17250.000000 -0.000196
-17220.000000 -0.000427
-17190.000000 0.000341
-17160.000000 0.000108
-17130.000000 -0.000126
-17100.000000 -0.000362
-17070.000000 -0.000599
-17040.000000 -0.000837
-17010.000000 -0.001076
-16980.000000 -0.001317
-16950.000000 -0.000560
-16920.000000 -0.000803
-16890.000000 -0.001048
-16860.000000 -0.001295
-16830.000000 -0.000543
-16800.000000 -0.000793
-16770.000000 -0.001044
-16740.000000 -0.001297
-16710.000000 -0.000552
-16680.000000 -0.000808
-16650.000000 -0.000066
-16620.000000 -0.000326
-16590.000000 -0.000588
-16560.000000 0.000148
-16530.000000 -0.000118
-16500.000000 -0.000386
-16470.000000 -0.000656
-16440.000000 0.000072
-16410.000000 -0.000202
-16380.000000 -0.000479
-16350.000000 0.000242
-16320.000000 -0.000039
-16290.000000 -0.000323
-16260.000000 -0.000609
-16230.000000 0.000103
-16200.000000 -0.000188
-16170.000000 -0.000482
-16140.000000 0.000222
-16110.000000 -0.000076
-16080.000000 0.000623
-16050.000000 0.000320
-16020.000000 0.000014
-15990.000000 0.000706
-15960.000000 0.000396
-15930.000000 0.000083
-15900.000000 0.000768
-15870.000000 0.000450
-15840.000000 0.000131
-15810.000000 -0.000191
-15780.000000 0.000485
-15750.000000 0.000159
-15720.000000 -0.000169
-15690.000000 -0.000499
-15660.000000 -0.000830
-15630.000000 -0.001164
-15600.000000 -0.000499
-15570.000000 -0.000835
-15540.000000 -0.001173
-15510.000000 -0.001512
-15480.000000 -0.001852
-15450.000000 -0.001193
-15420.000000 -0.001536
-15390.000000 -0.001879
-15360.000000 -0.001223
-15330.000000 -0.001568
-15300.000000 -0.000913
-15270.000000 -0.001259
-15240.000000 -0.001605
-15210.000000 -0.000952
-15180.000000 -0.001299
-15150.000000 -0.000646
-15120.000000 -0.000993
-15090.000000 -0.000340
-15060.000000 -0.000688
-15030.000000 -0.001035
-15000.000000 -0.000382
-14970.000000 -0.000728
-14940.000000 -0.000075
-14910.000000 -0.000421
-14880.000000 -0.000767
-14850.000000 -0.000112
-14820.000000 -0.000456
-14790.000000 0.000200
-14760.000000 -0.000144
-14730.000000 0.000514
-14700.000000 0.000172
-14670.000000 0.000831
-14640.000000 0.000492
-14610.000000 0.001153
-14580.000000 0.000815
-14550.000000 0.000478
-14520.000000 0.001142
-14490.000000 0.000808
-14460.000000 0.000475
-14430.000000 0.001144
-14400.000000 0.000813
-14370.000000 0.000485
-14340.000000 0.000158
-14310.000000 0.000832
-14280.000000 0.000508
-14250.000000 0.000186
-14220.000000 -0.000134
-14190.000000 -0.000452
-14160.000000 0.000231
-14130.000000 -0.000083
-14100.000000 -0.000396
-14070.000000 -0.000706
-14040.000000 -0.000014
-14010.000000 -0.000320
-13980.000000 -0.000624
-13950.000000 0.000074
-13920.000000 -0.000225
-13890.000000 0.000479
-13860.000000 0.000185
-13830.000000 -0.000107
-13800.000000 0.000605
-13770.000000 0.000319
-13740.000000 0.001035
-13710.000000 0.000755
-13680.000000 0.000477
-13650.000000 0.001203
-13620.000000 0.000931
-13590.000000 0.001663
-13560.000000 0.001398
-13530.000000 0.001136
-13500.000000 0.000877
-13470.000000 0.001621
-13440.000000 0.001369
-13410.000000 0.001121
-13380.000000 0.001876
-13350.000000 0.001634
-13320.000000 0.001396
-13290.000000 0.001162
-13260.000000 0.001931
-13230.000000 0.001704
-13200.000000 0.001481
-13170.000000 0.001262
-13140.000000 0.001046
-13110.000000 0.000835
-13080.000000 0.000627
-13050.000000 0.001424
-13020.000000 0.001224
-12990.000000 0.001029
-12960.000000 0.000837
-12930.000000 0.000650
-12900.000000 0.000467
-12870.000000 0.000287
-12840.000000 0.000112
-12810.000000 -0.000059
-12780.000000 -0.000227
-12750.000000 -0.000390
-12720.000000 -0.000549
-12690.000000 -0.000705
-12660.000000 -0.000857
-12630.000000 -0.000005
-12600.000000 -0.000149
-12570.000000 -0.000289
-12540.000000 -0.000426
-12510.000000 -0.000559
-12480.000000 -0.000689
-12450.000000 -0.000815
-12420.000000 -0.000938
-12390.000000 -0.000057
-12360.000000 -0.000173
-12330.000000 -0.000286
-12300.000000 -0.000395
-12270.000000 -0.000502
-12240.000000 -0.000605
-12210.000000 -0.000706
-12180.000000 0.000197
-12150.000000 0.000102
-12120.000000 0.000010
-12090.000000 -0.000079
-12060.000000 -0.000166
-12030.000000 -0.000249
-12000.000000 0.000669
-11970.000000 0.000591
-11940.000000 0.000515
-11910.000000 0.000441
-11880.000000 0.000370
-11850.000000 0.000302
-11820.000000 0.000236
-11790.000000 0.000172
-11760.000000 0.001111
-11730.000000 0.001053
-11700.000000 0.000997
-11670.000000 0.000943
-11640.000000 0.000892
-11610.000000 0.000843
-11580.000000 0.000796
-11550.000000 0.000752
-11520.000000 0.000710
-11490.000000 0.000671
-11460.000000 0.000634
-11430.000000 0.000599
-11400.000000 0.000566
-11370.000000 0.000536
-11340.000000 0.000508
-11310.000000 0.000482
-11280.000000 0.000458
-11250.000000 0.000436
-11220.000000 0.000416
-11190.000000 0.000398
-11160.000000 0.000382
-11130.000000 0.000368
-11100.000000 0.000356
-11070.000000 0.000346
-11040.000000 -0.000663
-11010.000000 -0.000669
-10980.000000 -0.000675
-10950.000000 -0.000678
-10920.000000 -0.000680
-10890.000000 -0.000681
-10860.000000 -0.000681
-10830.000000 -0.001679
-10800.000000 -0.001675
-10770.000000 -0.001671
-10740.000000 -0.001666
-10710.000000 -0.001659
-10680.000000 -0.001652
-10650.000000 -0.001644
-10620.000000 -0.001634
-10590.000000 -0.001625
-10560.000000 -0.001614
-10530.000000 -0.000603
-10500.000000 -0.000591
-10470.000000 -0.000578
-10440.000000 -0.000565
-10410.000000 -0.000551
-10380.000000 -0.000537
-10350.000000 -0.000522
-10320.000000 -0.000507
-10290.000000 -0.000491
-10260.000000 0.000526
-10230.000000 0.000543
-10200.000000 0.000560
-10170.000000 0.000578
-10140.000000 0.000596
-10110.000000 0.000614
-10080.000000 0.000634
-10050.000000 0.000653
-10020.000000 0.000673
-9990.000000 0.000693
-9960.000000 0.000713
-9930.000000 0.000734
-9900.000000 0.000755
-9870.000000 0.000776
-9840.000000 0.000797
-9810.000000 0.000819
-9780.000000 0.000840
-9750.000000 0.000861
-9720.000000 0.000883
-9690.000000 0.000904
-9660.000000 0.000925
-9630.000000 0.000946
-9600.000000 0.000966
-9570.000000 0.000987
-9540.000000 0.001006
-9510.000000 0.001026
-9480.000000 0.001044
-9450.000000 0.001062
-9420.000000 0.001080
-9390.000000 0.001096
-9360.000000 0.001112
-9330.000000 0.000127
-9300.000000 0.000141
-9270.000000 0.000154
-9240.000000 0.000165
-9210.000000 -0.000824
-9180.000000 -0.000815
-9150.000000 -0.000807
-9120.000000 -0.000800
-9090.000000 -0.000795
-9060.000000 -0.000791
-9030.000000 -0.000789
-9000.000000 -0.000789
-8970.000000 -0.000790
-8940.000000 -0.000792
-8910.000000 -0.000797
-8880.000000 -0.000803
-8850.000000 -0.000811
-8820.000000 -0.000821
-8790.000000 -0.000832
-8760.000000 -0.000846
-8730.000000 -0.000861
-8700.000000 -0.000879
-8670.000000 -0.000899
-8640.000000 -0.000920
-8610.000000 -0.000944
-8580.000000 -0.000969
-8550.000000 -0.000997
-8520.000000 -0.001026
-8490.000000 -0.001058
-8460.000000 -0.001092
-8430.000000 -0.001128
-8400.000000 -0.001166
-8370.000000 -0.000206
-8340.000000 -0.000248
-8310.000000 -0.000292
-8280.000000 -0.000338
-8250.000000 -0.000386
-8220.000000 -0.000436
-8190.000000 0.000511
-8160.000000 0.000457
-8130.000000 0.000400
-8100.000000 0.000342
-8070.000000 0.000281
-8040.000000 0.000218
-8010.000000 0.000153
-7980.000000 0.000086
-7950.000000 0.000017
-7920.000000 -0.000054
-7890.000000 0.000873
-7860.000000 0.000797
-7830.000000 -0.000281
-7800.000000 -0.000361
-7770.000000 -0.000443
-7740.000000 -0.000527
-7710.000000 -0.000614
-7680.000000 -0.000703
-7650.000000 -0.000794
-7620.000000 -0.000887
-7590.000000 -0.000982
-7560.000000 -0.001080
-7530.000000 -0.001179
-7500.000000 -0.000281
-7470.000000 -0.000385
-7440.000000 -0.000491
-7410.000000 -0.000598
-7380.000000 -0.000708
-7350.000000 -0.000819
-7320.000000 -0.000933
-7290.000000 -0.001048
-7260.000000 -0.001165
-7230.000000 -0.001284
-7200.000000 -0.001404
-7170.000000 -0.001526
-7140.000000 -0.001649
-7110.000000 -0.001773
-7080.000000 -0.000899
-7050.000000 -0.001026
-7020.000000 -0.001153
-6990.000000 -0.001282
-6960.000000 -0.001411
-6930.000000 -0.000541
-6900.000000 -0.000671
-6870.000000 -0.000801
-6840.000000 -0.000931
-6810.000000 -0.001061
-6780.000000 -0.000192
-6750.000000 -0.000322
-6720.000000 -0.000451
-6690.000000 -0.000580
-6660.000000 -0.000709
-6630.000000 0.000163
-6600.000000 0.000035
-6570.000000 -0.000092
-6540.000000 -0.000218
-6510.000000 -0.000344
-6480.000000 0.000531
-6450.000000 0.000407
-6420.000000 0.000284
-6390.000000 0.000161
-6360.000000 0.001039
-6330.000000 0.000918
-6300.000000 0.000798
-6270.000000 0.000678
-6240.000000 0.001560
-6210.000000 0.001442
-6180.000000 0.001326
-6150.000000 0.001210
-6120.000000 0.001096
-6090.000000 0.000983
-6060.000000 0.000871
-6030.000000 0.000761
-6000.000000 0.000653
-5970.000000 0.001546
-5940.000000 0.001441
-5910.000000 0.001339
-5880.000000 0.001238
-5850.000000 0.001141
-5820.000000 0.001046
-5790.000000 0.000953
-5760.000000 0.000864
-5730.000000 0.000777
-5700.000000 0.000694
-5670.000000 0.000614
-5640.000000 0.000537
-5610.000000 0.000464
-5580.000000 0.000394
-5550.000000 0.000328
-5520.000000 0.000265
-5490.000000 0.000206
-5460.000000 0.000150
-5430.000000 0.000098
-5400.000000 0.000049
-5370.000000 0.000004
-5340.000000 -0.000037
-5310.000000 -0.000075
-5280.000000 -0.000110
-5250.000000 -0.000141
-5220.000000 -0.000168
-5190.000000 0.000807
-5160.000000 0.000786
-5130.000000 0.000769
-5100.000000 0.000754
-5070.000000 0.000743
-5040.000000 0.000735
-5010.000000 0.000730
-4980.000000 0.000729
-4950.000000 0.000730
-4920.000000 0.000735
-4890.000000 0.000743
-4860.000000 0.000754
-4830.000000 0.000768
-4800.000000 0.000785
-4770.000000 0.000806
-4740.000000 0.000829
-4710.000000 0.000856
-4680.000000 0.000886
-4650.000000 0.000918
-4620.000000 0.000954
-4590.000000 0.000993
-4560.000000 0.001036
-4530.000000 0.001081
-4500.000000 0.001129
-4470.000000 0.000180
-4440.000000 0.000234
-4410.000000 0.000291
-4380.000000 0.000351
-4350.000000 0.000414
-4320.000000 0.000479
-4290.000000 -0.000452
-4260.000000 -0.000381
-4230.000000 -0.000308
-4200.000000 -0.000231
-4170.000000 -0.000152
-4140.000000 -0.000071
-4110.000000 0.000013
-4080.000000 0.000099
-4050.000000 0.000187
-4020.000000 0.000278
-3990.000000 0.000371
-3960.000000 0.000466
-3930.000000 -0.000436
-3900.000000 -0.000337
-3870.000000 -0.000235
-3840.000000 -0.000131
-3810.000000 -0.000025
-3780.000000 0.000083
-3750.000000 0.000193
-3720.000000 -0.000696
-3690.000000 -0.000582
-3660.000000 -0.000466
-3630.000000 -0.000348
-3600.000000 -0.001228
-3570.000000 -0.001106
-3540.000000 -0.001983
-3510.000000 -0.001857
-3480.000000 -0.002729
-3450.000000 -0.002600
-3420.000000 -0.003468
-3390.000000 -0.003335
-3360.000000 -0.004199
-3330.000000 -0.004062
-3300.000000 -0.003923
-3270.000000 -0.003781
-3240.000000 -0.004638
-3210.000000 -0.004493
-3180.000000 -0.004346
-3150.000000 -0.004197
-3120.000000 -0.004046
-3090.000000 -0.003893
-3060.000000 -0.003738
-3030.000000 -0.003582
-3000.000000 -0.003423
-2970.000000 -0.003263
-2940.000000 -0.003100
-2910.000000 -0.002936
-2880.000000 -0.002771
-2850.000000 -0.002603
-2820.000000 -0.002434
-2790.000000 -0.002263
-2760.000000 -0.002091
-2730.000000 -0.001917
-2700.000000 -0.001742
-2670.000000 -0.001565
-2640.000000 -0.001388
-2610.000000 -0.000209
-2580.000000 -0.000029
-2550.000000 0.000153
-2520.000000 0.000335
-2490.000000 0.000517
-2460.000000 0.000701
-2430.000000 0.000885
-2400.000000 0.001070
-2370.000000 0.001256
-2340.000000 0.001442
-2310.000000 0.001629
-2280.000000 0.001816
-2250.000000 0.002003
-2220.000000 0.002191
-2190.000000 0.001379
-2160.000000 0.001567
-2130.000000 0.001755
-2100.000000 0.001944
-2070.000000 0.001133
-2040.000000 0.001322
-2010.000000 0.001512
-1980.000000 0.000701
-1950.000000 0.000891
-1920.000000 0.001081
-1890.000000 0.000272
-1860.000000 0.000462
-1830.000000 0.000653
-1800.000000 0.000845
-1770.000000 0.000036
-1740.000000 0.000228
-1710.000000 0.000421
-1680.000000 0.000614
-1650.000000 0.000808
-1620.000000 0.001002
-1590.000000 0.001196
-1560.000000 0.001392
-1530.000000 0.001588
-1500.000000 0.001784
-1470.000000 0.000981
-1440.000000 0.001179
-1410.000000 0.001378
-1380.000000 0.001578
-1350.000000 0.000778
-1320.000000 0.000979
-1290.000000 0.000181
-1260.000000 0.000384
-1230.000000 0.000587
-1200.000000 -0.000208
-1170.000000 -0.000003
-1140.000000 0.000203
-1110.000000 -0.000590
-1080.000000 -0.000383
-1050.000000 -0.000174
-1020.000000 -0.000965
-990.000000 -0.000755
-960.000000 -0.000544
-930.000000 -0.001332
-900.000000 -0.001119
-870.000000 -0.000906
-840.000000 -0.001692
-810.000000 -0.001478
-780.000000 -0.002263
-750.000000 -0.002047
-720.000000 -0.001831
-690.000000 -0.002614
-660.000000 -0.002397
-630.000000 -0.002179
-600.000000 -0.002962
-570.000000 -0.002744
-540.000000 -0.002526
-510.000000 -0.002308
-480.000000 -0.003090
-450.000000 -0.002872
-420.000000 -0.002654
-390.000000 -0.002437
-360.000000 -0.002220
-330.000000 -0.002003
-300.000000 -0.001787
-270.000000 -0.001571
-240.000000 -0.001356
-210.000000 -0.001141
-180.000000 -0.000927
-150.000000 -0.000714
-120.000000 -0.000501
-90.000000 -0.000289
-60.000000 -0.000078
-30.000000 0.000133
0.000000 0.000342
30.000000 0.000551
60.000000 0.000759
90.000000 -0.000034
120.000000 0.000173
150.000000 0.000379
180.000000 0.000583
210.000000 0.000787
240.000000 0.000991
270.000000 0.001193
300.000000 0.001395
330.000000 0.001596
360.000000 0.001796
390.000000 0.000995
420.000000 0.001194
450.000000 0.001392
480.000000 0.001589
510.000000 0.001785
540.000000 0.001981
570.000000 0.001176
600.000000 0.001370
630.000000 0.001564
660.000000 0.000757
690.000000 0.000950
720.000000 0.000141
750.000000 0.000333
780.000000 -0.000476
810.000000 -0.000286
840.000000 -0.000096
870.000000 -0.000907
900.000000 -0.000718
930.000000 -0.000529
960.000000 -0.001341
990.000000 -0.001153
1020.000000 -0.000965
1050.000000 -0.000777
1080.000000 -0.001590
1110.000000 -0.001402
1140.000000 -0.001215
1170.000000 -0.001027
1200.000000 -0.000839
1230.000000 -0.000651
1260.000000 -0.000463
1290.000000 -0.001274
1320.000000 -0.001085
1350.000000 -0.000895
1380.000000 -0.000704
1410.000000 -0.000512
1440.000000 -0.000319
1470.000000 -0.001125
1500.000000 -0.000930
1530.000000 -0.000734
1560.000000 -0.000536
1590.000000 -0.000337
1620.000000 -0.000136
1650.000000 0.000066
1680.000000 0.000270
1710.000000 0.000476
1740.000000 0.000683
1770.000000 0.000892
1800.000000 0.001103
1830.000000 0.001315
1860.000000 0.001529
1890.000000 0.000745
1920.000000 0.000963
1950.000000 0.001182
1980.000000 0.001403
2010.000000 0.001626
2040.000000 0.000851
2070.000000 0.001078
2100.000000 0.000306
2130.000000 0.000537
2160.000000 0.000769
2190.000000 0.000003
2220.000000 0.000238
2250.000000 -0.000525
2280.000000 -0.000278
2310.000000 -0.000030
2340.000000 -0.000782
2370.000000 -0.000540
2400.000000 -0.001290
2430.000000 -0.001047
2460.000000 -0.000802
2490.000000 -0.000556
2520.000000 -0.000309
2550.000000 -0.000061
2580.000000 -0.000811
2610.000000 -0.000561
2640.000000 -0.000311
2670.000000 -0.000059
2700.000000 0.000193
2730.000000 0.000446
2760.000000 0.000700
2790.000000 0.000955
2820.000000 0.001210
2850.000000 0.001465
2880.000000 0.001722
2910.000000 0.001978
2940.000000 0.002235
2970.000000 0.001493
3000.000000 0.001752
3030.000000 0.002010
3060.000000 0.002270
3090.000000 0.001530
3120.000000 0.001790
3150.000000 0.002052
3180.000000 0.001313
3210.000000 0.001576
3240.000000 0.001840
3270.000000 0.001104
3300.000000 0.001369
3330.000000 0.001635
3360.000000 0.000902
3390.000000 0.001170
3420.000000 0.000440
3450.000000 0.000710
3480.000000 -0.000019
3510.000000 0.000254
3540.000000 -0.000472
3570.000000 -0.000197
3600.000000 0.000079
3630.000000 -0.000643
3660.000000 -0.001365
3690.000000 -0.001085
3720.000000 -0.001803
3750.000000 -0.001521
3780.000000 -0.002237
3810.000000 -0.001952
3840.000000 -0.002665
3870.000000 -0.002378
3900.000000 -0.003089
3930.000000 -0.002799
3960.000000 -0.003508
3990.000000 -0.003215
4020.000000 -0.002922
4050.000000 -0.003627
4080.000000 -0.003331
4110.000000 -0.004034
4140.000000 -0.003737
4170.000000 -0.003438
4200.000000 -0.003139
4230.000000 -0.003839
4260.000000 -0.003538
4290.000000 -0.003237
4320.000000 -0.003936
4350.000000 -0.003634
4380.000000 -0.003332
4410.000000 -0.003029
4440.000000 -0.002727
4470.000000 -0.002424
4500.000000 -0.002122
4530.000000 -0.001820
4560.000000 -0.001517
4590.000000 -0.001215
4620.000000 -0.000914
4650.000000 -0.000612
4680.000000 -0.000311
4710.000000 -0.000010
4740.000000 0.000290
4770.000000 -0.000410
4800.000000 0.000889
4830.000000 0.001187
4860.000000 0.001485
4890.000000 0.000783
4920.000000 0.001080
4950.000000 0.001376
4980.000000 0.001671
5010.000000 0.001966
5040.000000 0.002260
5070.000000 0.002553
5100.000000 0.002846
5130.000000 0.003138
5160.000000 0.002429
5190.000000 0.002720
5220.000000 0.003010
5250.000000 0.003299
5280.000000 0.003588
5310.000000 0.003877
5340.000000 0.003165
5370.000000 0.003452
5400.000000 0.003739
5430.000000 0.003026
5460.000000 0.003312
5490.000000 0.002598
5520.000000 0.002884
5550.000000 0.002169
5580.000000 0.002455
5610.000000 0.001740
5640.000000 0.001025
5670.000000 0.001310
5700.000000 0.000594
5730.000000 -0.000121
5760.000000 -0.000837
5790.000000 -0.001553
5820.000000 -0.002269
5850.000000 -0.002985
5880.000000 -0.003702
5910.000000 -0.003418
5940.000000 -0.004134
5970.000000 -0.004851
6000.000000 -0.004568
6030.000000 -0.005284
6060.000000 -0.005001
6090.000000 -0.005718
6120.000000 -0.005435
6150.000000 -0.005151
6180.000000 -0.004868
6210.000000 -0.005584
6240.000000 -0.005300
6270.000000 -0.005016
6300.000000 -0.004732
6330.000000 -0.004448
6360.000000 -0.004163
6390.000000 -0.003878
6420.000000 -0.003593
6450.000000 -0.003308
6480.000000 -0.003022
6510.000000 -0.002736
6540.000000 -0.003449
6570.000000 -0.003163
6600.000000 -0.002876
6630.000000 -0.002589
6660.000000 -0.002302
6690.000000 -0.002015
6720.000000 -0.001728
6750.000000 -0.001441
6780.000000 -0.001155
6810.000000 -0.000868
6840.000000 -0.000582
6870.000000 -0.000296
6900.000000 -0.000010
6930.000000 0.000275
6960.000000 0.000560
6990.000000 0.000844
7020.000000 0.002127
7050.000000 0.001410
7080.000000 0.001692
7110.000000 0.001973
7140.000000 0.002253
7170.000000 0.002532
7200.000000 0.002810
7230.000000 0.003087
7260.000000 0.002363
7290.000000 0.002638
7320.000000 0.002912
7350.000000 0.002185
7380.000000 0.002456
7410.000000 0.001727
7440.000000 0.001997
7470.000000 0.001266
7500.000000 0.001534
7530.000000 0.001801
7560.000000 0.001067
7590.000000 0.001333
7620.000000 0.001598
7650.000000 0.000863
7680.000000 0.001127
7710.000000 0.000390
7740.000000 0.000653
7770.000000 -0.000084
7800.000000 0.000178
7830.000000 -0.000560
7860.000000 -0.001299
7890.000000 -0.001037
7920.000000 -0.001776
7950.000000 -0.002515
7980.000000 -0.002255
8010.000000 -0.002994
8040.000000 -0.003734
8070.000000 -0.003474
8100.000000 -0.004214
8130.000000 -0.003954
8160.000000 -0.004695
8190.000000 -0.004436
8220.000000 -0.004177
8250.000000 -0.003918
8280.000000 -0.003659
8310.000000 -0.003401
8340.000000 -0.003143
8370.000000 -0.002885
8400.000000 -0.002628
8430.000000 -0.002370
8460.000000 -0.002113
8490.000000 -0.001857
8520.000000 -0.001600
8550.000000 -0.001344
8580.000000 -0.001088
8610.000000 -0.000833
8640.000000 -0.000577
8670.000000 -0.000323
8700.000000 -0.000068
8730.000000 0.000186
8760.000000 0.000439
8790.000000 0.000692
8820.000000 0.000945
8850.000000 0.000197
8880.000000 0.000449
8910.000000 0.000700
8940.000000 -0.000050
8970.000000 0.000200
9000.000000 0.000449
9030.000000 0.000698
9060.000000 -0.000054
9090.000000 0.000193
9120.000000 0.000440
9150.000000 0.000686
9180.000000 0.000931
9210.000000 0.001175
9240.000000 0.000418
9270.000000 0.000661
9300.000000 0.000902
9330.000000 0.001143
9360.000000 0.000382
9390.000000 0.000621
9420.000000 0.000858
9450.000000 0.001095
9480.000000 0.000330
9510.000000 0.000564
9540.000000 0.000797
9570.000000 0.001029
9600.000000 0.001259
9630.000000 0.000489
9660.000000 0.000717
9690.000000 0.000944
9720.000000 0.001170
9750.000000 0.001394
9780.000000 0.000618
9810.000000 0.000840
9840.000000 0.001061
9870.000000 0.001280
9900.000000 0.001498
9930.000000 0.000715
9960.000000 0.000931
9990.000000 0.001145
10020.000000 0.000358
10050.000000 0.000570
10080.000000 0.000779
10110.000000 -0.000012
10140.000000 0.000194
10170.000000 -0.000601
10200.000000 -0.000397
10230.000000 -0.000195
10260.000000 -0.000995
10290.000000 -0.000796
10320.000000 -0.001599
10350.000000 -0.001403
10380.000000 -0.002208
10410.000000 -0.002015
10440.000000 -0.002823
10470.000000 -0.002633
10500.000000 -0.002443
10530.000000 -0.003255
10560.000000 -0.003068
10590.000000 -0.002882
10620.000000 -0.002697
10650.000000 -0.002514
10680.000000 -0.003331
10710.000000 -0.003149
10740.000000 -0.002968
10770.000000 -0.002788
10800.000000 -0.002609
10830.000000 -0.002431
10860.000000 -0.002254
10890.000000 -0.002078
10920.000000 -0.001903
10950.000000 -0.001729
10980.000000 -0.001557
11010.000000 -0.001385
11040.000000 -0.001215
11070.000000 -0.000046
11100.000000 0.000122
11130.000000 0.000289
11160.000000 0.000454
11190.000000 0.000617
11220.000000 0.000779
11250.000000 0.000940
11280.000000 0.001099
11310.000000 0.001256
11340.000000 0.001411
11370.000000 0.001565
11400.000000 0.000717
11430.000000 0.000867
11460.000000 0.001015
11490.000000 0.001162
11520.000000 0.001307
11550.000000 0.001450
11580.000000 0.000591
11610.000000 0.000730
11640.000000 0.000868
11670.000000 0.001003
11700.000000 0.000137
11730.000000 0.000270
11760.000000 0.000400
11790.000000 -0.000471
11820.000000 -0.000343
11850.000000 -0.000217
11880.000000 -0.000093
11910.000000 -0.000971
11940.000000 -0.000850
11970.000000 -0.000730
12000.000000 -0.000612
12030.000000 -0.000496
12060.000000 -0.001381
12090.000000 -0.001268
12120.000000 -0.001155
12150.000000 -0.001045
12180.000000 -0.000935
12210.000000 -0.000827
12240.000000 -0.000720
12270.000000 -0.000615
12300.000000 -0.000511
12330.000000 -0.000408
12360.000000 -0.000306
12390.000000 -0.000206
12420.000000 -0.000106
12450.000000 -0.000008
12480.000000 0.000089
12510.000000 0.000184
12540.000000 0.000279
12570.000000 0.000373
12600.000000 0.000465
12630.000000 0.000557
12660.000000 0.000647
12690.000000 0.000737
12720.000000 0.000825
12750.000000 0.000913
12780.000000 0.001000
12810.000000 0.001085
12840.000000 0.001171
12870.000000 0.001255
12900.000000 0.001339
12930.000000 0.001422
12960.000000 0.001504
12990.000000 0.001586
13020.000000 0.000667
13050.000000 0.000748
13080.000000 0.000829
13110.000000 -0.000091
13140.000000 -0.000011
13170.000000 0.000069
13200.000000 0.000149
13230.000000 -0.000771
13260.000000 -0.000691
13290.000000 -0.000611
13320.000000 -0.000531
13350.000000 -0.000451
13380.000000 -0.001371
13410.000000 -0.001290
13440.000000 -0.001209
13470.000000 -0.001128
13500.000000 -0.001047
13530.000000 -0.000965
13560.000000 -0.000883
13590.000000 -0.000801
13620.000000 -0.001719
13650.000000 -0.001636
13680.000000 -0.001553
13710.000000 -0.001470
13740.000000 -0.001387
13770.000000 -0.001303
13800.000000 -0.001220
13830.000000 -0.000136
13860.000000 -0.000053
13890.000000 0.000031
13920.000000 0.000115
13950.000000 0.000198
13980.000000 0.000282
14010.000000 0.000365
14040.000000 0.000449
14070.000000 0.000532
14100.000000 0.000615
14130.000000 0.000699
14160.000000 0.000782
14190.000000 0.000865
14220.000000 0.000948
14250.000000 0.001031
14280.000000 0.001114
14310.000000 0.001196
14340.000000 0.001279
14370.000000 0.001362
14400.000000 0.001445
14430.000000 0.001528
14460.000000 0.001612
14490.000000 0.000695
14520.000000 0.000778
14550.000000 0.000862
14580.000000 0.000946
14610.000000 0.001030
14640.000000 0.001115
14670.000000 0.000199
14700.000000 0.000284
14730.000000 0.000370
14760.000000 -0.000545
14790.000000 -0.000459
14820.000000 -0.000372
14850.000000 -0.000286
14880.000000 -0.000199
14910.000000 -0.000112
14940.000000 -0.001025
14970.000000 -0.000937
15000.000000 -0.000850
15030.000000 -0.000762
15060.000000 -0.000674
15090.000000 -0.000586
15120.000000 -0.000498
15150.000000 -0.000410
15180.000000 -0.000323
15210.000000 0.000765
15240.000000 0.000852
15270.000000 0.000939
15300.000000 0.001026
15330.000000 0.001112
15360.000000 0.001198
15390.000000 0.001283
15420.000000 0.001368
15450.000000 0.001452
15480.000000 0.001535
15510.000000 0.001618
15540.000000 0.001700
15570.000000 0.001781
15600.000000 0.000862
15630.000000 0.000941
15660.000000 0.001020
15690.000000 0.001098
15720.000000 0.000175
15750.000000 0.000252
15780.000000 0.000327
15810.000000 0.000402
15840.000000 -0.000524
15870.000000 -0.000451
15900.000000 -0.000378
15930.000000 -0.000307
15960.000000 -0.000236
15990.000000 -0.000166
16020.000000 -0.001097
16050.000000 -0.001028
16080.000000 -0.000961
16110.000000 -0.000894
16140.000000 -0.000828
16170.000000 -0.000762
16200.000000 -0.000698
16230.000000 -0.000634
16260.000000 -0.001571
16290.000000 -0.001509
16320.000000 -0.001448
16350.000000 -0.001388
16380.000000 -0.001329
16410.000000 -0.001271
16440.000000 -0.001214
16470.000000 -0.001157
16500.000000 -0.001103
16530.000000 -0.000049
16560.000000 0.000004
16590.000000 0.000055
16620.000000 0.000104
16650.000000 0.000152
16680.000000 0.000199
16710.000000 0.000244
16740.000000 0.000287
16770.000000 0.000328
16800.000000 0.000368
16830.000000 0.000406
16860.000000 0.000441
16890.000000 0.000475
16920.000000 0.000506
16950.000000 0.000536
16980.000000 0.000563
17010.000000 0.000588
17040.000000 -0.000390
17070.000000 -0.000369
17100.000000 -0.000351
17130.000000 -0.000335
17160.000000 -0.000322
17190.000000 -0.000311
17220.000000 -0.000302
17250.000000 -0.000296
17280.000000 -0.000292
17310.000000 -0.000290
17340.000000 -0.000291
17370.000000 -0.000294
17400.000000 -0.000299
17430.000000 -0.000307
17460.000000 -0.000317
17490.000000 -0.000329
17520.000000 -0.000343
17550.000000 -0.000360
17580.000000 -0.000379
17610.000000 -0.000400
17640.000000 -0.000423
17670.000000 -0.000448
17700.000000 -0.000475
17730.000000 -0.000504
17760.000000 -0.000536
17790.000000 -0.000569
17820.000000 -0.000604
17850.000000 -0.000641
17880.000000 0.000320
17910.000000 0.000278
17940.000000 0.000235
17970.000000 0.000190
18000.000000 0.000144
18030.000000 0.000095
18060.000000 0.000044
18090.000000 -0.000008
18120.000000 0.000938
18150.000000 0.000882
18180.000000 0.000824
18210.000000 0.000764
18240.000000 0.000702
18270.000000 0.000639
18300.000000 0.000574
18330.000000 0.000507
18360.000000 0.000439
18390.000000 0.000369
18420.000000 0.000297
18450.000000 0.000224
18480.000000 0.000150
18510.000000 0.000074
18540.000000 -0.000004
18570.000000 -0.000082
18600.000000 -0.000162
18630.000000 -0.000244
18660.000000 -0.000326
18690.000000 -0.000410
18720.000000 -0.000495
18750.000000 -0.000580
18780.000000 -0.000667
18810.000000 -0.000755
18840.000000 -0.000843
18870.000000 -0.000933
18900.000000 -0.001023
18930.000000 -0.001114
18960.000000 -0.001206
18990.000000 -0.001298
19020.000000 -0.001392
19050.000000 -0.001486
19080.000000 -0.001581
19110.000000 -0.001677
19140.000000 -0.000774
19170.000000 -0.000871
19200.000000 -0.000969
19230.000000 -0.001068
19260.000000 -0.000168
19290.000000 -0.000269
19320.000000 -0.000371
19350.000000 0.000526
19380.000000 0.000422
19410.000000 0.000317
19440.000000 0.000211
19470.000000 0.001104
19500.000000 0.000996
19530.000000 0.000886
19560.000000 0.001775
19590.000000 0.001663
19620.000000 0.001550
19650.000000 0.001435
19680.000000 0.002319
19710.000000 0.002201
19740.000000 0.002082
19770.000000 0.001962
19800.000000 0.001840
19830.000000 0.001717
19860.000000 0.001592
19890.000000 0.001466
19920.000000 0.001339
19950.000000 0.001210
19980.000000 0.001080
20010.000000 0.000948
20040.000000 0.000815
20070.000000 0.000681
20100.000000 0.000545
20130.000000 0.000408
20160.000000 0.000270
20190.000000 0.000131
20220.000000 -0.000009
20250.000000 -0.000151
20280.000000 -0.000294
20310.000000 -0.000437
20340.000000 0.000418
20370.000000 0.000272
20400.000000 0.000125
20430.000000 -0.000022
20460.000000 -0.000171
20490.000000 -0.000321
20520.000000 -0.000471
20550.000000 -0.000623
20580.000000 -0.000775
20610.000000 -0.000928
20640.000000 -0.001082
20670.000000 -0.001236
20700.000000 -0.001391
20730.000000 -0.001547
20760.000000 -0.000704
20790.000000 -0.000861
20820.000000 -0.001019
20850.000000 -0.001178
20880.000000 -0.001337
20910.000000 -0.000496
20940.000000 -0.000656
20970.000000 -0.000817
21000.000000 -0.000978
21030.000000 -0.000139
21060.000000 -0.000301
21090.000000 -0.000463
21120.000000 -0.000625
21150.000000 0.000212
21180.000000 0.000049
21210.000000 -0.000114
21240.000000 -0.000278
21270.000000 -0.000441
21300.000000 -0.000605
21330.000000 -0.000769
21360.000000 0.000067
21390.000000 -0.000097
21420.000000 -0.000261
21450.000000 -0.000425
21480.000000 -0.000590
21510.000000 -0.000754
21540.000000 -0.000918
21570.000000 -0.001083
21600.000000 -0.001248
21630.000000 -0.000412
21660.000000 -0.000577
21690.000000 -0.000742
21720.000000 -0.000907
21750.000000 -0.001072
21780.000000 -0.000237
21810.000000 -0.000403
21840.000000 -0.000569
21870.000000 0.000265
21900.000000 0.000098
21930.000000 -0.000068
21960.000000 -0.000235
21990.000000 0.000597
22020.000000 0.000429
22050.000000 0.000261
22080.000000 0.000092
22110.000000 0.000923
22140.000000 0.000754
22170.000000 0.000584
22200.000000 0.000413
22230.000000 0.001243
22260.000000 0.001071
22290.000000 0.000900
22320.000000 0.000728
22350.000000 0.001555
22380.000000 0.001382
22410.000000 0.001209
22440.000000 0.001036
22470.000000 0.001862
22500.000000 0.001687
22530.000000 0.001513
22560.000000 0.001338
22590.000000 0.001163
22620.000000 0.001988
22650.000000 0.001813
22680.000000 0.001638
22710.000000 0.001463
22740.000000 0.001288
22770.000000 0.001114
22800.000000 0.000940
22830.000000 0.000767
22860.000000 0.000594
22890.000000 0.000423
22920.000000 0.000252
22950.000000 0.000082
22980.000000 -0.000086
23010.000000 -0.000253
23040.000000 -0.000419
23070.000000 -0.000584
23100.000000 -0.000747
23130.000000 -0.000909
23160.000000 -0.001069
23190.000000 -0.001228
23220.000000 -0.000385
23250.000000 -0.000540
23280.000000 -0.000694
23310.000000 -0.000846
23340.000000 -0.000997
23370.000000 -0.001146
23400.000000 -0.000294
23430.000000 -0.000440
23460.000000 -0.000584
23490.000000 -0.000726
23520.000000 -0.000867
23550.000000 -0.001006
23580.000000 -0.000144
23610.000000 -0.000280
23640.000000 -0.000415
23670.000000 -0.000548
23700.000000 -0.000680
23730.000000 -0.000810
23760.000000 -0.000939
23790.000000 -0.000067
23820.000000 -0.000193
23850.000000 -0.000319
23880.000000 -0.000443
23910.000000 0.000434
23940.000000 0.000311
23970.000000 0.000190
24000.000000 0.000070
24030.000000 -0.000050
24060.000000 -0.000169
24090.000000 -0.000287
24120.000000 -0.000405
24150.000000 0.000478
24180.000000 0.000362
24210.000000 0.000246
24240.000000 0.000131
24270.000000 0.000017
24300.000000 -0.000098
24330.000000 -0.000211
24360.000000 0.000676
24390.000000 0.000563
24420.000000 0.000450
24450.000000 0.000338
24480.000000 0.000227
24510.000000 0.000116
24540.000000 0.001005
24570.000000 0.000895
24600.000000 0.000785
24630.000000 0.000675
24660.000000 0.001566
24690.000000 0.001457
24720.000000 0.001349
24750.000000 0.001241
24780.000000 0.001133
24810.000000 0.001026
24840.000000 0.000919
24870.000000 0.001812
24900.000000 0.001706
24930.000000 0.001600
24960.000000 0.001494
24990.000000 0.001389
25020.000000 0.001284
25050.000000 0.001180
25080.000000 0.001076
25110.000000 0.000972
25140.000000 0.000869
25170.000000 0.000766
25200.000000 0.000664
25230.000000 -0.000438
25260.000000 -0.000540
25290.000000 -0.000640
25320.000000 -0.000740
25350.000000 -0.000840
25380.000000 -0.000938
25410.000000 -0.001036
25440.000000 -0.001133
25470.000000 -0.002230
25500.000000 -0.002325
25530.000000 -0.002419
25560.000000 -0.002513
25590.000000 -0.002605
25620.000000 -0.002696
25650.000000 -0.002786
25680.000000 -0.002875
25710.000000 -0.002963
25740.000000 -0.003050
25770.000000 -0.003136
25800.000000 -0.003220
25830.000000 -0.003303
25860.000000 -0.003385
25890.000000 -0.003466
25920.000000 -0.002546
25950.000000 -0.002624
25980.000000 -0.002701
26010.000000 -0.001778
26040.000000 -0.001853
26070.000000 -0.001927
26100.000000 -0.001001
26130.000000 -0.001073
26160.000000 -0.000145
26190.000000 -0.000216
26220.000000 -0.000287
26250.000000 0.000642
26280.000000 0.000572
26310.000000 0.000502
26340.000000 0.001432
26370.000000 0.001362
26400.000000 0.001291
26430.000000 0.002220
26460.000000 0.002149
26490.000000 0.002077
26520.000000 0.002004
26550.000000 0.002930
26580.000000 0.002855
26610.000000 0.002778
26640.000000 0.002701
26670.000000 0.002623
26700.000000 0.002543
26730.000000 0.003461
26760.000000 0.003378
26790.000000 0.003294
26820.000000 0.003208
26850.000000 0.003121
26880.000000 0.003032
26910.000000 0.002942
26940.000000 0.002850
26970.000000 0.002757
27000.000000 0.001662
27030.000000 0.001565
27060.000000 0.001467
27090.000000 0.001368
27120.000000 0.001267
27150.000000 0.000165
27180.000000 0.000061
27210.000000 -0.000044
27240.000000 -0.000150
27270.000000 -0.000258
27300.000000 -0.000366
27330.000000 -0.000476
27360.000000 -0.000588
27390.000000 -0.000700
27420.000000 -0.000814
27450.000000 -0.000928
27480.000000 -0.001044
27510.000000 -0.001161
27540.000000 -0.001279
27570.000000 -0.000398
27600.000000 -0.000518
27630.000000 -0.000638
27660.000000 -0.000760
27690.000000 -0.000883
27720.000000 -0.000007
27750.000000 -0.000132
27780.000000 -0.000258
27810.000000 -0.000385
27840.000000 -0.000512
27870.000000 -0.000641
27900.000000 -0.000771
27930.000000 -0.000902
27960.000000 -0.001033
27990.000000 -0.000166
28020.000000 -0.000299
28050.000000 -0.000434
28080.000000 -0.000570
28110.000000 -0.000706
28140.000000 -0.000844
28170.000000 -0.000982
28200.000000 -0.001122
28230.000000 -0.001263
28260.000000 -0.000405
28290.000000 -0.000548
28320.000000 -0.000692
28350.000000 -0.000837
28380.000000 -0.000984
28410.000000 -0.001132
28440.000000 -0.000281
28470.000000 -0.000432
28500.000000 -0.000584
28530.000000 -0.000737
28560.000000 -0.000893
28590.000000 -0.001049
28620.000000 -0.000208
28650.000000 -0.000368
28680.000000 -0.000529
28710.000000 -0.000693
28740.000000 -0.000859
28770.000000 -0.001026
28800.000000 -0.000196
28830.000000 -0.000367
28860.000000 -0.000541
28890.000000 0.000284
28920.000000 0.000106
28950.000000 0.000927
28980.000000 0.000745
29010.000000 0.000561
29040.000000 0.001375
29070.000000 0.001187
29100.000000 0.001997
29130.000000 0.001804
29160.000000 0.001610
29190.000000 0.002414
29220.000000 0.002215
29250.000000 0.002015
29280.000000 0.001813
29310.000000 0.001608
29340.000000 0.001402
29370.000000 0.001194
29400.000000 0.000984
29430.000000 0.000773
29460.000000 0.000559
29490.000000 0.000345
29520.000000 0.000128
29550.000000 -0.000090
29580.000000 0.000691
29610.000000 0.000470
29640.000000 0.000248
29670.000000 0.000024
29700.000000 -0.000200
29730.000000 -0.000425
29760.000000 -0.000651
29790.000000 -0.000878
29820.000000 -0.000106
29850.000000 -0.000335
29880.000000 -0.000564
29910.000000 -0.000793
29940.000000 -0.001024
29970.000000 -0.001254
30000.000000 -0.001485
30030.000000 -0.001717
30060.000000 -0.000949
30090.000000 -0.001182
30120.000000 -0.001414
30150.000000 -0.001648
30180.000000 -0.001881
30210.000000 -0.002116
30240.000000 -0.001350
30270.000000 -0.001585
30300.000000 -0.001820
30330.000000 -0.001056
30360.000000 -0.001292
30390.000000 -0.001529
30420.000000 -0.000765
30450.000000 -0.001003
30480.000000 -0.000240
30510.000000 -0.000478
30540.000000 -0.000716
30570.000000 0.000046
30600.000000 -0.000192
30630.000000 -0.000431
30660.000000 0.000331
30690.000000 0.000092
30720.000000 0.000853
30750.000000 0.000615
30780.000000 0.000376
30810.000000 0.000137
30840.000000 0.000899
30870.000000 0.000660
30900.000000 0.000422
30930.000000 0.001184
30960.000000 0.000946
30990.000000 0.000708
31020.000000 0.000470
31050.000000 0.000233
31080.000000 0.000997
31110.000000 0.000761
31140.000000 0.000525
31170.000000 0.000290
31200.000000 0.000055
31230.000000 0.000821
31260.000000 0.000588
31290.000000 0.000356
31320.000000 0.000124
31350.000000 -0.000106
31380.000000 -0.000336
31410.000000 0.000435
31440.000000 0.000208
31470.000000 -0.000019
31500.000000 -0.000245
31530.000000 -0.000470
31560.000000 0.000306
31590.000000 0.000083
31620.000000 -0.000138
31650.000000 -0.000359
31680.000000 -0.000579
31710.000000 0.000202
31740.000000 -0.000015
31770.000000 -0.000232
31800.000000 -0.000447
31830.000000 -0.000662
31860.000000 0.000125
31890.000000 -0.000087
31920.000000 -0.000299
31950.000000 -0.000508
31980.000000 0.000283
32010.000000 0.000075
32040.000000 -0.000131
32070.000000 -0.000336
32100.000000 0.000460
32130.000000 0.000258
32160.000000 0.000057
32190.000000 -0.000142
32220.000000 -0.000340
32250.000000 0.000463
32280.000000 0.000269
32310.000000 0.000075
32340.000000 -0.000116
32370.000000 0.000694
32400.000000 0.000506
32430.000000 0.000320
32460.000000 0.000135
32490.000000 -0.000047
32520.000000 0.000773
32550.000000 0.000594
32580.000000 0.000418
32610.000000 0.000244
32640.000000 0.000072
32670.000000 0.000903
32700.000000 0.000736
32730.000000 0.000571
32760.000000 0.000408
32790.000000 0.000248
32820.000000 0.000091
32850.000000 0.000936
32880.000000 0.000783
32910.000000 0.000633
32940.000000 0.000486
32970.000000 0.000341
33000.000000 0.000199
33030.000000 0.000060
33060.000000 -0.000077
33090.000000 -0.000211
33120.000000 0.000657
33150.000000 0.000528
33180.000000 0.000402
33210.000000 0.000278
33240.000000 0.000156
33270.000000 0.000037
33300.000000 -0.000080
33330.000000 0.000805
33360.000000 0.000693
33390.000000 0.000583
33420.000000 0.000475
33450.000000 0.000370
33480.000000 0.000266
33510.000000 0.000165
33540.000000 0.001065
33570.000000 0.000967
33600.000000 0.000872
33630.000000 0.000778
33660.000000 -0.000314
33690.000000 -0.000404
33720.000000 -0.000492
33750.000000 -0.000578
33780.000000 -0.000662
33810.000000 -0.000745
33840.000000 -0.000826
33870.000000 -0.000905
33900.000000 -0.000982
33930.000000 -0.001058
33960.000000 -0.001132
33990.000000 -0.000204
34020.000000 -0.000275
34050.000000 -0.000344
34080.000000 -0.000411
34110.000000 -0.000477
34140.000000 -0.000541
34170.000000 -0.000603
34200.000000 0.000336
34230.000000 0.000277
34260.000000 0.000219
34290.000000 0.000163
34320.000000 0.000108
34350.000000 0.000054
34380.000000 0.000002
34410.000000 -0.000048
34440.000000 -0.000098
34470.000000 -0.000146
34500.000000 0.000807
34530.000000 0.000762
34560.000000 0.000717
34590.000000 0.000674
34620.000000 0.000632
34650.000000 0.000591
34680.000000 0.001550
34710.000000 0.001511
34740.000000 0.001473
34770.000000 0.001435
34800.000000 0.001398
34830.000000 0.002361
34860.000000 0.002326
34890.000000 0.002290
34920.000000 0.002255
34950.000000 0.002221
34980.000000 0.002187
35010.000000 0.002153
35040.000000 0.002120
35070.000000 0.001087
35100.000000 0.001053
35130.000000 0.000021
35160.000000 -0.000012
35190.000000 -0.000045
35220.000000 -0.001078
35250.000000 -0.001110
35280.000000 -0.001143
35310.000000 -0.002175
35340.000000 -0.002208
35370.000000 -0.002241
35400.000000 -0.002274
35430.000000 -0.002307
35460.000000 -0.002340
35490.000000 -0.002373
35520.000000 -0.002406
35550.000000 -0.001439
35580.000000 -0.001473
35610.000000 -0.001507
35640.000000 -0.001541
35670.000000 -0.001575
35700.000000 -0.001609
35730.000000 -0.001643
35760.000000 -0.001678
35790.000000 -0.001712
35820.000000 -0.001747
35850.000000 -0.001782
35880.000000 -0.001817
35910.000000 -0.001853
35940.000000 -0.001888
35970.000000 -0.000923
36000.000000 -0.000959
36030.000000 -0.000994
36060.000000 -0.001030
36090.000000 -0.001066
36120.000000 -0.001101
36150.000000 -0.000137
36180.000000 -0.000173
36210.000000 -0.000209
36240.000000 -0.000245
36270.000000 0.000719
36300.000000 0.000683
36330.000000 0.000647
36360.000000 0.000612
36390.000000 0.000576
36420.000000 0.000539
36450.000000 0.001503
36480.000000 0.001467
36510.000000 0.001431
36540.000000 0.001395
36570.000000 0.001359
36600.000000 0.001323
36630.000000 0.000286
36660.000000 0.000250
36690.000000 0.000214
36720.000000 0.000177
36750.000000 0.000141
36780.000000 0.000104
36810.000000 0.000068
36840.000000 0.000031
36870.000000 -0.000005
36900.000000 -0.000042
36930.000000 -0.000079
36960.000000 -0.000115
36990.000000 -0.000152
37020.000000 -0.000189
37050.000000 -0.000226
37080.000000 -0.000262
37110.000000 -0.000299
37140.000000 -0.000337
37170.000000 -0.000374
37200.000000 0.000589
37230.000000 0.000552
37260.000000 0.000514
37290.000000 0.000477
37320.000000 0.000439
37350.000000 0.000401
37380.000000 0.000363
37410.000000 0.000325
37440.000000 0.000287
37470.000000 0.000248
37500.000000 0.000210
37530.000000 0.000171
37560.000000 0.000132
37590.000000 0.000093
37620.000000 0.000054
37650.000000 0.000015
37680.000000 -0.000024
37710.000000 -0.000063
37740.000000 -0.000103
37770.000000 -0.000142
37800.000000 -0.000182
37830.000000 0.000779
37860.000000 0.000739
37890.000000 0.000699
37920.000000 0.000660
37950.000000 0.000620
37980.000000 0.000580
38010.000000 0.000541
38040.000000 0.000502
38070.000000 0.000462
38100.000000 0.000423
38130.000000 0.000384
38160.000000 0.000346
38190.000000 0.000307
38220.000000 0.000269
38250.000000 0.000231
38280.000000 0.000194
38310.000000 -0.000844
38340.000000 -0.000881
38370.000000 -0.000918
38400.000000 -0.000954
38430.000000 -0.000991
38460.000000 -0.001027
38490.000000 -0.001062
38520.000000 -0.001097
38550.000000 -0.001132
38580.000000 -0.000167
38610.000000 -0.000201
38640.000000 -0.000234
38670.000000 -0.000267
38700.000000 -0.000300
38730.000000 -0.000332
38760.000000 -0.000363
38790.000000 -0.000394
38820.000000 -0.000424
38850.000000 -0.000453
38880.000000 -0.000481
38910.000000 -0.000509
38940.000000 -0.000535
38970.000000 -0.000561
39000.000000 -0.000586
39030.000000 -0.000610
39060.000000 -0.000632
39090.000000 -0.000654
39120.000000 -0.000675
39150.000000 -0.000694
39180.000000 -0.000713
39210.000000 -0.000730
39240.000000 -0.000746
39270.000000 -0.000759
39300.000000 -0.000770
39330.000000 -0.000779
39360.000000 -0.000785
39390.000000 -0.000790
39420.000000 0.000208
39450.000000 0.000207
39480.000000 0.000209
39510.000000 0.000211
39540.000000 0.000216
39570.000000 0.000222
39600.000000 0.000229
39630.000000 0.000238
39660.000000 0.000248
39690.000000 0.000259
39720.000000 0.000272
39750.000000 0.000285
39780.000000 0.000300
39810.000000 0.000317
39840.000000 0.000334
39870.000000 0.000353
39900.000000 0.000372
39930.000000 0.000393
39960.000000 0.000415
39990.000000 0.000438
40020.000000 0.000462
40050.000000 0.000487
40080.000000 0.000514
40110.000000 0.000541
40140.000000 0.000569
40170.000000 0.000599
40200.000000 0.001630
40230.000000 0.001661
40260.000000 0.001694
40290.000000 0.001728
40320.000000 0.001763
40350.000000 0.001799
40380.000000 0.001836
40410.000000 0.001874
40440.000000 0.001914
40470.000000 0.001954
40500.000000 0.001995
40530.000000 0.002038
40560.000000 0.002082
40590.000000 0.002127
40620.000000 0.002172
40650.000000 0.002219
40680.000000 0.002268
40710.000000 0.002317
40740.000000 0.002367
40770.000000 0.002419
40800.000000 0.002472
40830.000000 0.002525
40860.000000 0.002580
40890.000000 0.002636
40920.000000 0.001694
40950.000000 0.001752
40980.000000 0.001812
41010.000000 0.001873
41040.000000 0.001935
41070.000000 0.000998
41100.000000 0.001062
41130.000000 0.001128
41160.000000 0.000195
41190.000000 0.000263
41220.000000 -0.000668
41250.000000 -0.000598
41280.000000 -0.000526
41310.000000 -0.001453
41340.000000 -0.001379
41370.000000 -0.002304
41400.000000 -0.002227
41430.000000 -0.002150
41460.000000 -0.003071
41490.000000 -0.002990
41520.000000 -0.002909
41550.000000 -0.002826
41580.000000 -0.002742
41610.000000 -0.002657
41640.000000 -0.002570
41670.000000 -0.002483
41700.000000 -0.002394
41730.000000 -0.002303
41760.000000 -0.002212
41790.000000 -0.002119
41820.000000 -0.002025
41850.000000 -0.001930
41880.000000 -0.001833
41910.000000 -0.001735
41940.000000 -0.001636
41970.000000 -0.001536
42000.000000 -0.000434
42030.000000 -0.000331
42060.000000 -0.001227
42090.000000 -0.001121
42120.000000 -0.000015
42150.000000 0.000094
42180.000000 0.000203
42210.000000 0.000313
42240.000000 0.000425
42270.000000 0.000538
42300.000000 0.000653
42330.000000 0.000768
42360.000000 0.000885
42390.000000 0.001003
42420.000000 0.001123
42450.000000 0.001243
42480.000000 0.001365
42510.000000 0.001488
42540.000000 0.001613
42570.000000 0.001738
42600.000000 0.001865
42630.000000 0.000994
42660.000000 0.001123
42690.000000 0.001254
42720.000000 0.000386
42750.000000 -0.000481
42780.000000 -0.000346
42810.000000 -0.001210
42840.000000 -0.002073
42870.000000 -0.002935
42900.000000 -0.003795
42930.000000 -0.004655
42960.000000 -0.004512
42990.000000 -0.005369
43020.000000 -0.006224
43050.000000 -0.007079
43080.000000 -0.006931
43110.000000 -0.007783
43140.000000 -0.007633
43170.000000 -0.008482
43200.000000 -0.008330
