# Supplementary material for: Probabilistic tsunami forecasting for early warning
Source: Nat Commun. 2021 Sep 28;12:5677. doi: 10.1038/s41467-021-25815-w (PMC8479076; doi:10.1038/s41467-021-25815-w)
Supplement: Supplementary file 6 — Supplementary Dataset 3. Sea-level records. [file 41467_2021_25815_MOESM6_ESM.zip › sea_level_records/2017-06-12_Lesvos/gokce.rad.rmn.txt]

-43200.000000 -0.024990
-43170.000000 0.010574
-43140.000000 0.009140
-43110.000000 -0.002294
-43080.000000 0.010274
-43050.000000 -0.021156
-43020.000000 0.005414
-42990.000000 0.002986
-42960.000000 -0.022441
-42930.000000 0.012133
-42900.000000 -0.026292
-42870.000000 0.017285
-42840.000000 -0.031138
-42810.000000 -0.015559
-42780.000000 0.032021
-42750.000000 0.018603
-42720.000000 -0.002815
-42690.000000 -0.014231
-42660.000000 -0.035646
-42630.000000 0.003940
-42600.000000 0.013527
-42570.000000 0.005115
-42540.000000 -0.024296
-42510.000000 -0.015705
-42480.000000 -0.025114
-42450.000000 -0.007521
-42420.000000 0.015072
-42390.000000 0.013667
-42360.000000 -0.012737
-42330.000000 0.007860
-42300.000000 0.012458
-42270.000000 -0.011943
-42240.000000 -0.013344
-42210.000000 0.005257
-42180.000000 -0.004141
-42150.000000 0.022462
-42120.000000 0.009066
-42090.000000 -0.001329
-42060.000000 0.019277
-42030.000000 -0.002116
-42000.000000 0.000491
-41970.000000 0.002100
-41940.000000 0.007710
-41910.000000 0.006320
-41880.000000 -0.012068
-41850.000000 -0.017456
-41820.000000 -0.005843
-41790.000000 -0.007229
-41760.000000 0.018386
-41730.000000 -0.001998
-41700.000000 -0.011381
-41670.000000 0.023236
-41640.000000 -0.000145
-41610.000000 -0.002526
-41580.000000 0.013094
-41550.000000 0.017715
-41520.000000 -0.015663
-41490.000000 0.004959
-41460.000000 0.014582
-41430.000000 0.014207
-41400.000000 -0.019169
-41370.000000 0.007457
-41340.000000 0.016084
-41310.000000 0.022711
-41280.000000 -0.002661
-41250.000000 0.003968
-41220.000000 0.009598
-41190.000000 -0.010772
-41160.000000 0.014859
-41130.000000 0.011491
-41100.000000 0.027124
-41070.000000 0.009758
-41040.000000 0.009392
-41010.000000 -0.019973
-40980.000000 -0.000337
-40950.000000 0.008300
-40920.000000 -0.006062
-40890.000000 0.020576
-40860.000000 -0.015784
-40830.000000 -0.006144
-40800.000000 -0.023503
-40770.000000 0.013139
-40740.000000 0.006782
-40710.000000 -0.007574
-40680.000000 -0.019929
-40650.000000 -0.017283
-40620.000000 0.012364
-40590.000000 0.019012
-40560.000000 -0.021339
-40530.000000 -0.004689
-40500.000000 0.008962
-40470.000000 -0.011385
-40440.000000 0.027268
-40410.000000 -0.002077
-40380.000000 -0.012422
-40350.000000 -0.002765
-40320.000000 -0.018106
-40290.000000 -0.003447
-40260.000000 -0.006785
-40230.000000 -0.003123
-40200.000000 0.005541
-40170.000000 0.002206
-40140.000000 -0.028127
-40110.000000 0.003542
-40080.000000 -0.002788
-40050.000000 0.006884
-40020.000000 0.024557
-39990.000000 -0.024767
-39960.000000 0.003910
-39930.000000 0.001589
-39900.000000 -0.002730
-39870.000000 -0.018047
-39840.000000 -0.009362
-39810.000000 0.010326
-39780.000000 0.023015
-39750.000000 -0.002294
-39720.000000 -0.005600
-39690.000000 -0.003904
-39660.000000 -0.001207
-39630.000000 -0.012508
-39600.000000 -0.006807
-39570.000000 0.009895
-39540.000000 0.005597
-39510.000000 0.022300
-39480.000000 0.002003
-39450.000000 -0.024295
-39420.000000 -0.005614
-39390.000000 0.008066
-39360.000000 -0.015256
-39330.000000 0.006421
-39300.000000 0.005095
-39270.000000 -0.007232
-39240.000000 -0.020561
-39210.000000 -0.004892
-39180.000000 0.010775
-39150.000000 -0.030561
-39120.000000 0.004102
-39090.000000 -0.003238
-39060.000000 0.005419
-39030.000000 0.016074
-39000.000000 -0.022273
-38970.000000 0.014378
-38940.000000 -0.005974
-38910.000000 -0.006329
-38880.000000 -0.006686
-38850.000000 -0.021046
-38820.000000 -0.012408
-38790.000000 0.008227
-38760.000000 0.002860
-38730.000000 0.010490
-38700.000000 -0.005882
-38670.000000 0.005745
-38640.000000 0.021369
-38610.000000 -0.003008
-38580.000000 0.002614
-38550.000000 0.026234
-38520.000000 0.002852
-38490.000000 0.007470
-38460.000000 0.025087
-38430.000000 0.011704
-38400.000000 -0.000680
-38370.000000 0.004936
-38340.000000 0.026551
-38310.000000 -0.006833
-38280.000000 0.017784
-38250.000000 0.010401
-38220.000000 -0.009981
-38190.000000 -0.013362
-38160.000000 -0.023740
-38130.000000 -0.000116
-38100.000000 0.002510
-38070.000000 -0.014860
-38040.000000 0.023774
-38010.000000 -0.021589
-37980.000000 -0.013946
-37950.000000 0.009702
-37920.000000 -0.003646
-37890.000000 0.001013
-37860.000000 -0.021323
-37830.000000 -0.013652
-37800.000000 -0.029975
-37770.000000 -0.001291
-37740.000000 -3.048601
-37710.000000 -0.018904
-37680.000000 0.026799
-37650.000000 0.025510
-37620.000000 0.022228
-37590.000000 0.004954
-37560.000000 -0.011314
-37530.000000 0.033426
-37500.000000 0.045173
-37470.000000 0.001928
-37440.000000 -0.002311
-37410.000000 -0.002542
-37380.000000 -0.001767
-37350.000000 -0.034984
-37320.000000 0.024805
-37290.000000 -0.008399
-37260.000000 -0.018596
-37230.000000 0.011212
-37200.000000 -0.016973
-37170.000000 -0.012152
-37140.000000 -0.003325
-37110.000000 -0.000492
-37080.000000 -0.004654
-37050.000000 -0.005811
-37020.000000 -0.013963
-36990.000000 -0.038110
-36960.000000 0.031748
-36930.000000 -0.000390
-36900.000000 0.002476
-36870.000000 -0.001654
-36840.000000 0.008219
-36810.000000 0.015095
-36780.000000 -0.005026
-36750.000000 0.003856
-36720.000000 0.006740
-36690.000000 0.003627
-36660.000000 0.018515
-36630.000000 0.037406
-36600.000000 0.020299
-36570.000000 -0.015806
-36540.000000 0.021090
-36510.000000 0.025988
-36480.000000 0.028888
-36450.000000 -0.021210
-36420.000000 -0.009307
-36390.000000 0.007598
-36360.000000 0.000505
-36330.000000 0.024412
-36300.000000 0.009321
-36270.000000 0.016231
-36240.000000 0.020141
-36210.000000 -0.001948
-36180.000000 -0.022036
-36150.000000 0.027875
-36120.000000 -0.010213
-36090.000000 -0.006301
-36060.000000 -0.005389
-36030.000000 0.029522
-36000.000000 -0.010567
-35970.000000 0.010343
-35940.000000 -0.007748
-35910.000000 0.010160
-35880.000000 0.022068
-35850.000000 0.034974
-35820.000000 0.008879
-35790.000000 0.003782
-35760.000000 -0.014315
-35730.000000 -0.010414
-35700.000000 0.000486
-35670.000000 -0.020616
-35640.000000 -0.000719
-35610.000000 -0.001824
-35580.000000 0.002070
-35550.000000 0.008963
-35520.000000 0.000854
-35490.000000 0.008744
-35460.000000 -0.035369
-35430.000000 -0.020482
-35400.000000 0.015403
-35370.000000 0.006286
-35340.000000 -0.034833
-35310.000000 -0.002953
-35280.000000 -0.028074
-35250.000000 -0.033197
-35220.000000 -0.013322
-35190.000000 -0.012448
-35160.000000 -0.018576
-35130.000000 -0.008705
-35100.000000 -0.011835
-35070.000000 0.018033
-35040.000000 -0.007099
-35010.000000 -3.048232
-34980.000000 -0.016367
-34950.000000 0.038496
-34920.000000 -0.020642
-34890.000000 -0.039781
-34860.000000 -0.001923
-34830.000000 0.026934
-34800.000000 -0.020212
-34770.000000 -0.013361
-34740.000000 -0.039512
-34710.000000 -0.031667
-34680.000000 0.013175
-34650.000000 -0.028986
-34620.000000 -0.008151
-34590.000000 -0.017319
-34560.000000 -0.046492
-34530.000000 0.029331
-34500.000000 0.018150
-34470.000000 0.020964
-34440.000000 0.008774
-34410.000000 0.008580
-34380.000000 0.002382
-34350.000000 0.003179
-34320.000000 0.000973
-34290.000000 0.035762
-34260.000000 -0.034453
-34230.000000 0.016329
-34200.000000 -0.000893
-34170.000000 -0.032118
-34140.000000 0.010653
-34110.000000 -0.016579
-34080.000000 -0.005814
-34050.000000 -0.010051
-34020.000000 0.016709
-33990.000000 -0.010534
-33960.000000 0.029222
-33930.000000 0.016975
-33900.000000 0.031726
-33870.000000 -0.004524
-33840.000000 -0.011776
-33810.000000 -0.008031
-33780.000000 0.021714
-33750.000000 0.025456
-33720.000000 0.012197
-33690.000000 -0.011064
-33660.000000 -0.021327
-33630.000000 0.011410
-33600.000000 0.009145
-33570.000000 -0.008121
-33540.000000 0.033611
-33510.000000 0.002343
-33480.000000 -0.002925
-33450.000000 0.019805
-33420.000000 -0.015464
-33390.000000 -0.008733
-33360.000000 0.004998
-33330.000000 -0.015270
-33300.000000 -0.006537
-33270.000000 -0.002803
-33240.000000 0.000932
-33210.000000 -0.043331
-33180.000000 0.005409
-33150.000000 -0.019850
-33120.000000 -0.014106
-33090.000000 0.019641
-33060.000000 0.008391
-33030.000000 -0.000856
-33000.000000 -0.000100
-32970.000000 -0.004341
-32940.000000 0.016422
-32910.000000 0.010190
-32880.000000 0.020961
-32850.000000 -0.010263
-32820.000000 0.020518
-32790.000000 0.020303
-32760.000000 -0.014907
-32730.000000 0.013888
-32700.000000 0.012689
-32670.000000 0.019495
-32640.000000 -0.006693
-32610.000000 -0.038875
-32580.000000 -0.033051
-32550.000000 -0.005221
-32520.000000 0.003615
-32490.000000 -0.003543
-32460.000000 -0.015695
-32430.000000 -0.000840
-32400.000000 0.005020
-32370.000000 -0.013113
-32340.000000 -0.008240
-32310.000000 0.019639
-32280.000000 -0.001476
-32250.000000 -0.026586
-32220.000000 -0.010689
-32190.000000 -0.014787
-32160.000000 0.033120
-32130.000000 0.022032
-32100.000000 0.000948
-32070.000000 0.035869
-32040.000000 0.013795
-32010.000000 -0.010276
-31980.000000 -0.018342
-31950.000000 -0.002406
-31920.000000 0.012535
-31890.000000 -0.031522
-31860.000000 -0.002575
-31830.000000 -0.003626
-31800.000000 -0.020674
-31770.000000 -0.000719
-31740.000000 0.029238
-31710.000000 -0.041802
-31680.000000 -0.039839
-31650.000000 0.002126
-31620.000000 0.008093
-31590.000000 -0.011936
-31560.000000 0.014037
-31530.000000 0.027013
-31500.000000 -0.005008
-31470.000000 0.002974
-31440.000000 0.017960
-31410.000000 0.015949
-31380.000000 0.023942
-31350.000000 -0.009062
-31320.000000 -0.020061
-31290.000000 -0.027057
-31260.000000 0.022951
-31230.000000 0.012956
-31200.000000 -0.005028
-31170.000000 -0.012008
-31140.000000 0.005016
-31110.000000 -0.002954
-31080.000000 0.015080
-31050.000000 0.000119
-31020.000000 0.006162
-30990.000000 -0.018789
-30960.000000 -0.012735
-30930.000000 0.013323
-30900.000000 -0.027613
-30870.000000 0.022456
-30840.000000 -0.012470
-30810.000000 -0.001392
-30780.000000 -0.008308
-30750.000000 -0.002220
-30720.000000 0.004873
-30690.000000 -0.017031
-30660.000000 0.010070
-30630.000000 -0.007825
-30600.000000 0.017284
-30570.000000 0.004398
-30540.000000 0.004514
-30510.000000 0.012635
-30480.000000 -0.014240
-30450.000000 0.011890
-30420.000000 -0.017977
-30390.000000 0.031161
-30360.000000 0.012302
-30330.000000 0.041449
-30300.000000 -0.005401
-30270.000000 -0.056246
-30240.000000 0.010912
-30210.000000 0.027075
-30180.000000 -0.030758
-30150.000000 0.037412
-30120.000000 0.001586
-30090.000000 -0.012236
-30060.000000 -0.022054
-30030.000000 0.012130
-30000.000000 -0.027681
-29970.000000 0.002510
-29940.000000 -0.014295
-29910.000000 0.012903
-29880.000000 -0.015896
-29850.000000 -0.017692
-29820.000000 -0.023486
-29790.000000 0.024723
-29760.000000 -0.019066
-29730.000000 0.024148
-29700.000000 -0.008636
-29670.000000 -0.041417
-29640.000000 0.024804
-29610.000000 -0.010973
-29580.000000 0.004253
-29550.000000 0.022480
-29520.000000 -0.027290
-29490.000000 0.005941
-29460.000000 -0.008826
-29430.000000 -0.000591
-29400.000000 0.016646
-29370.000000 -0.000116
-29340.000000 -0.003876
-29310.000000 0.013364
-29280.000000 0.023606
-29250.000000 -0.036151
-29220.000000 0.028092
-29190.000000 0.013336
-29160.000000 -0.016419
-29130.000000 0.003825
-29100.000000 0.002070
-29070.000000 -0.015686
-29040.000000 0.018557
-29010.000000 0.008800
-28980.000000 0.018041
-28950.000000 0.002282
-28920.000000 0.012521
-28890.000000 -0.006241
-28860.000000 0.000996
-28830.000000 -0.017768
-28800.000000 0.002467
-28770.000000 -0.012300
-28740.000000 0.004933
-28710.000000 0.010165
-28680.000000 0.004396
-28650.000000 -0.029374
-28620.000000 0.024855
-28590.000000 -0.019916
-28560.000000 -0.008687
-28530.000000 -0.008459
-28500.000000 -0.006231
-28470.000000 -0.004003
-28440.000000 0.014224
-28410.000000 -0.009549
-28380.000000 -0.005322
-28350.000000 -0.027095
-28320.000000 -0.020869
-28290.000000 -0.000643
-28260.000000 -0.010418
-28230.000000 -0.037193
-28200.000000 0.007032
-28170.000000 -0.001743
-28140.000000 -0.032519
-28110.000000 0.024706
-28080.000000 -0.021069
-28050.000000 0.017156
-28020.000000 0.009382
-27990.000000 -0.032393
-27960.000000 0.009833
-27930.000000 0.018058
-27900.000000 0.022284
-27870.000000 0.000510
-27840.000000 -0.004265
-27810.000000 -0.015039
-27780.000000 -0.041813
-27750.000000 0.011413
-27720.000000 0.008638
-27690.000000 -0.003137
-27660.000000 0.006087
-27630.000000 0.003311
-27600.000000 0.000534
-27570.000000 0.012757
-27540.000000 0.029979
-27510.000000 0.021201
-27480.000000 -0.016578
-27450.000000 -0.035358
-27420.000000 -0.013139
-27390.000000 -0.016920
-27360.000000 -0.018703
-27330.000000 0.018514
-27300.000000 -0.002270
-27270.000000 0.020945
-27240.000000 -0.028841
-27210.000000 0.011372
-27180.000000 -0.018414
-27150.000000 -0.002202
-27120.000000 -0.002990
-27090.000000 -0.008778
-27060.000000 -0.006566
-27030.000000 -0.022355
-27000.000000 -0.000144
-26970.000000 0.002067
-26940.000000 0.016278
-26910.000000 -0.004511
-26880.000000 0.030701
-26850.000000 -0.013088
-26820.000000 0.026124
-26790.000000 0.024335
-26760.000000 0.026547
-26730.000000 0.055759
-26700.000000 0.030970
-26670.000000 -0.027818
-26640.000000 0.021394
-26610.000000 -0.025395
-26580.000000 0.040816
-26550.000000 -0.013972
-26520.000000 0.011238
-26490.000000 -0.010551
-26460.000000 0.010659
-26430.000000 0.009869
-26400.000000 -0.011921
-26370.000000 -0.004711
-26340.000000 0.003498
-26310.000000 -0.000293
-26280.000000 -0.016084
-26250.000000 0.023126
-26220.000000 -0.013664
-26190.000000 -0.031454
-26160.000000 -0.001243
-26130.000000 0.022970
-26100.000000 0.035183
-26070.000000 0.005397
-26040.000000 0.017612
-26010.000000 -0.005171
-25980.000000 -0.021953
-25950.000000 0.007266
-25920.000000 -0.024514
-25890.000000 -0.013293
-25860.000000 -0.046070
-25830.000000 0.013153
-25800.000000 0.010378
-25770.000000 0.016604
-25740.000000 -0.014169
-25710.000000 0.001060
-25680.000000 -0.016710
-25650.000000 0.024522
-25620.000000 0.014755
-25590.000000 -0.011011
-25560.000000 0.025225
-25530.000000 -0.013538
-25500.000000 -0.009299
-25470.000000 -0.024058
-25440.000000 0.006185
-25410.000000 -0.017571
-25380.000000 -0.022326
-25350.000000 0.000922
-25320.000000 -0.004830
-25290.000000 0.008420
-25260.000000 0.030671
-25230.000000 0.006922
-25200.000000 -0.016825
-25170.000000 -0.041572
-25140.000000 -0.006318
-25110.000000 -0.019063
-25080.000000 0.033192
-25050.000000 0.031448
-25020.000000 0.046704
-24990.000000 0.018961
-24960.000000 -0.002782
-24930.000000 -0.027524
-24900.000000 0.010733
-24870.000000 -0.019009
-24840.000000 0.004249
-24810.000000 0.012507
-24780.000000 0.026766
-24750.000000 -0.017975
-24720.000000 -0.017715
-24690.000000 -0.013455
-24660.000000 0.011807
-24630.000000 -0.010932
-24600.000000 0.000331
-24570.000000 -0.000405
-24540.000000 0.036861
-24510.000000 0.007127
-24480.000000 0.022396
-24450.000000 -0.003334
-24420.000000 -0.040062
-24390.000000 0.001213
-24360.000000 -0.020511
-24330.000000 0.012767
-24300.000000 -0.001952
-24270.000000 0.006330
-24240.000000 0.007615
-24210.000000 -0.016097
-24180.000000 0.023192
-24150.000000 0.006484
-24120.000000 0.020779
-24090.000000 -0.011924
-24060.000000 -0.032624
-24030.000000 -0.035321
-24000.000000 0.010985
-23970.000000 0.005294
-23940.000000 -0.010394
-23910.000000 0.001921
-23880.000000 0.017239
-23850.000000 -0.024440
-23820.000000 -0.011116
-23790.000000 0.015212
-23760.000000 -0.018458
-23730.000000 -0.013124
-23700.000000 -0.014787
-23670.000000 0.003553
-23640.000000 0.013897
-23610.000000 -0.006728
-23580.000000 0.012624
-23550.000000 0.006979
-23520.000000 0.014337
-23490.000000 -0.010302
-23460.000000 -0.010938
-23430.000000 -0.042571
-23400.000000 0.015798
-23370.000000 -0.012829
-23340.000000 0.021546
-23310.000000 0.014923
-23280.000000 0.007303
-23250.000000 -0.001314
-23220.000000 0.024071
-23190.000000 0.007458
-23160.000000 -0.027152
-23130.000000 0.030239
-23100.000000 -0.014367
-23070.000000 0.037028
-23040.000000 -0.032576
-23010.000000 -0.000177
-22980.000000 0.013223
-22950.000000 -0.003376
-22920.000000 -0.000973
-22890.000000 0.005431
-22860.000000 0.006837
-22830.000000 -0.031756
-22800.000000 0.003653
-22770.000000 -0.011937
-22740.000000 0.009475
-22710.000000 -0.023111
-22680.000000 -0.005696
-22650.000000 0.001720
-22620.000000 0.023139
-22590.000000 0.021559
-22560.000000 0.009981
-22530.000000 0.008406
-22500.000000 0.006832
-22470.000000 -0.019740
-22440.000000 0.006691
-22410.000000 -0.016877
-22380.000000 -0.008442
-22350.000000 -0.004006
-22320.000000 0.000433
-22290.000000 -0.012126
-22260.000000 -0.012683
-22230.000000 -0.013238
-22200.000000 -0.002792
-22170.000000 0.005657
-22140.000000 0.000109
-22110.000000 0.006562
-22080.000000 0.013017
-22050.000000 0.016473
-22020.000000 0.006932
-21990.000000 -0.018609
-21960.000000 -0.002148
-21930.000000 0.006315
-21900.000000 0.014778
-21870.000000 0.032243
-21840.000000 0.022708
-21810.000000 0.007174
-21780.000000 -0.001360
-21750.000000 -0.018893
-21720.000000 -0.025427
-21690.000000 -0.012960
-21660.000000 0.010506
-21630.000000 -0.004028
-21600.000000 0.008437
-21570.000000 -0.011098
-21540.000000 -0.001633
-21510.000000 0.005830
-21480.000000 0.009292
-21450.000000 0.011753
-21420.000000 -0.032787
-21390.000000 -0.008329
-21360.000000 -0.012872
-21330.000000 -0.006417
-21300.000000 -0.010964
-21270.000000 -0.017513
-21240.000000 -0.006065
-21210.000000 0.021382
-21180.000000 0.003826
-21150.000000 -0.000733
-21120.000000 -0.006293
-21090.000000 -0.025857
-21060.000000 0.008577
-21030.000000 -0.008991
-21000.000000 -0.019562
-20970.000000 0.009864
-20940.000000 -0.003711
-20910.000000 0.030711
-20880.000000 -0.011870
-20850.000000 0.028548
-20820.000000 0.038963
-20790.000000 -0.009624
-20760.000000 -0.004213
-20730.000000 -0.026805
-20700.000000 0.020601
-20670.000000 0.005005
-20640.000000 -0.003593
-20610.000000 -0.003193
-20580.000000 -0.011796
-20550.000000 0.015600
-20520.000000 0.029994
-20490.000000 0.015385
-20460.000000 -0.012225
-20430.000000 0.016162
-20400.000000 0.018546
-20370.000000 -0.014071
-20340.000000 0.015309
-20310.000000 0.001686
-20280.000000 0.002061
-20250.000000 0.002434
-20220.000000 -0.002196
-20190.000000 -0.002827
-20160.000000 0.007539
-20130.000000 0.004903
-20100.000000 -0.002735
-20070.000000 0.002625
-20040.000000 -0.006016
-20010.000000 0.020340
-19980.000000 0.001695
-19950.000000 0.001048
-19920.000000 -0.017601
-19890.000000 0.001749
-19860.000000 1.955097
-19830.000000 -0.009558
-19800.000000 -0.007214
-19770.000000 -0.009872
-19740.000000 -0.009533
-19710.000000 -0.015196
-19680.000000 0.026139
-19650.000000 -0.038528
-19620.000000 -0.017198
-19590.000000 -0.000871
-19560.000000 0.010454
-19530.000000 -0.016224
-19500.000000 -0.004904
-19470.000000 -0.001588
-19440.000000 -0.018274
-19410.000000 0.005037
-19380.000000 -0.014655
-19350.000000 -0.011350
-19320.000000 0.027952
-19290.000000 0.011251
-19260.000000 -0.008453
-19230.000000 -0.011160
-19200.000000 0.004130
-19170.000000 -0.000583
-19140.000000 -0.014299
-19110.000000 0.007982
-19080.000000 -0.001740
-19050.000000 -0.009466
-19020.000000 0.008806
-18990.000000 -0.002925
-18960.000000 0.022341
-18930.000000 -0.013396
-18900.000000 0.013864
-18870.000000 0.020122
-18840.000000 0.012376
-18810.000000 -0.004372
-18780.000000 -0.016123
-18750.000000 0.001123
-18720.000000 0.004367
-18690.000000 0.006608
-18660.000000 0.010846
-18630.000000 0.007083
-18600.000000 0.027318
-18570.000000 -0.002449
-18540.000000 0.024784
-18510.000000 0.001015
-18480.000000 0.009245
-18450.000000 0.023475
-18420.000000 -0.011297
-18390.000000 -0.011068
-18360.000000 0.004160
-18330.000000 0.003388
-18300.000000 0.000615
-18270.000000 0.028842
-18240.000000 0.024068
-18210.000000 0.000294
-18180.000000 -0.028479
-18150.000000 -0.017253
-18120.000000 -0.008026
-18090.000000 -0.013800
-18060.000000 -0.011573
-18030.000000 -0.022346
-18000.000000 0.002881
-17970.000000 -0.007891
-17940.000000 0.004338
-17910.000000 -0.014433
-17880.000000 -0.002203
-17850.000000 -0.009972
-17820.000000 -0.001740
-17790.000000 0.005492
-17760.000000 -0.014276
-17730.000000 0.002958
-17700.000000 -0.006808
-17670.000000 -0.012574
-17640.000000 -0.001339
-17610.000000 -0.025103
-17580.000000 0.006134
-17550.000000 0.015372
-17520.000000 -0.018389
-17490.000000 0.017851
-17460.000000 -0.021906
-17430.000000 -0.003662
-17400.000000 -0.005417
-17370.000000 0.012831
-17340.000000 0.030081
-17310.000000 -0.011668
-17280.000000 0.013586
-17250.000000 -0.003158
-17220.000000 0.007099
-17190.000000 0.016359
-17160.000000 -0.011379
-17130.000000 -0.000116
-17100.000000 -0.004851
-17070.000000 0.023416
-17040.000000 -0.001316
-17010.000000 0.024953
-16980.000000 0.015224
-16950.000000 0.007495
-16920.000000 -0.007232
-16890.000000 0.019042
-16860.000000 -0.003683
-16830.000000 0.008593
-16800.000000 -0.004130
-16770.000000 -0.004853
-16740.000000 -0.037574
-16710.000000 -0.008296
-16680.000000 0.005984
-16650.000000 -0.003737
-16620.000000 0.005542
-16590.000000 0.017822
-16560.000000 0.010101
-16530.000000 0.011379
-16500.000000 0.028657
-16470.000000 0.002934
-16440.000000 -0.004790
-16410.000000 -0.001515
-16380.000000 0.018759
-16350.000000 0.010031
-16320.000000 0.000302
-16290.000000 -0.013429
-16260.000000 -0.000162
-16230.000000 -0.008897
-16200.000000 0.006366
-16170.000000 -0.006373
-16140.000000 -0.001115
-16110.000000 0.012141
-16080.000000 0.003395
-16050.000000 -0.014354
-16020.000000 -0.002105
-15990.000000 -0.016859
-15960.000000 0.003385
-15930.000000 0.017627
-15900.000000 -0.001134
-15870.000000 0.007104
-15840.000000 -0.009661
-15810.000000 0.016572
-15780.000000 -0.005196
-15750.000000 -0.003967
-15720.000000 0.013261
-15690.000000 -0.022514
-15660.000000 -0.006290
-15630.000000 -0.005068
-15600.000000 0.005152
-15570.000000 0.004371
-15540.000000 -0.033413
-15510.000000 -0.018198
-15480.000000 0.002015
-15450.000000 0.011226
-15420.000000 -0.005565
-15390.000000 -0.022358
-15360.000000 -0.022152
-15330.000000 -0.002949
-15300.000000 0.014253
-15270.000000 0.006452
-15240.000000 -0.031351
-15210.000000 -0.004156
-15180.000000 -0.011964
-15150.000000 0.001226
-15120.000000 -0.001587
-15090.000000 -0.021403
-15060.000000 0.002778
-15030.000000 -0.025043
-15000.000000 0.000132
-14970.000000 0.015304
-14940.000000 0.014473
-14910.000000 0.013638
-14880.000000 0.021800
-14850.000000 -0.006042
-14820.000000 0.005112
-14790.000000 -0.015738
-14760.000000 -0.008592
-14730.000000 -0.000450
-14700.000000 0.003688
-14670.000000 -0.008179
-14640.000000 -0.016050
-14610.000000 -0.005926
-14580.000000 0.016193
-14550.000000 0.005308
-14520.000000 0.010418
-14490.000000 0.008523
-14460.000000 0.011623
-14430.000000 -0.027281
-14400.000000 0.004810
-14370.000000 0.004897
-14340.000000 -0.007021
-14310.000000 0.018057
-14280.000000 -0.003869
-14250.000000 0.000201
-14220.000000 -0.003732
-14190.000000 -0.014669
-14160.000000 -0.011609
-14130.000000 -0.006552
-14100.000000 -0.019498
-14070.000000 -0.001448
-14040.000000 -0.001400
-14010.000000 -0.018356
-13980.000000 -0.011315
-13950.000000 0.010724
-13920.000000 0.022759
-13890.000000 0.018792
-13860.000000 -0.000179
-13830.000000 0.007848
-13800.000000 0.016872
-13770.000000 0.021894
-13740.000000 0.025913
-13710.000000 0.013929
-13680.000000 -0.009056
-13650.000000 -0.020045
-13620.000000 -0.006035
-13590.000000 0.001972
-13560.000000 0.008976
-13530.000000 -0.022021
-13500.000000 -0.039021
-13470.000000 0.018977
-13440.000000 -0.016028
-13410.000000 -0.014034
-13380.000000 -0.003042
-13350.000000 -0.010052
-13320.000000 1.999937
-13290.000000 -0.006076
-13260.000000 0.007910
-13230.000000 0.001894
-13200.000000 0.034878
-13170.000000 0.008860
-13140.000000 0.008841
-13110.000000 0.009822
-13080.000000 -0.006198
-13050.000000 0.032782
-13020.000000 0.032761
-12990.000000 -0.023260
-12960.000000 0.005719
-12930.000000 -0.006302
-12900.000000 -0.008322
-12870.000000 -0.000342
-12840.000000 0.009638
-12810.000000 0.009618
-12780.000000 -0.029402
-12750.000000 0.010579
-12720.000000 -0.022441
-12690.000000 -0.004460
-12660.000000 0.011520
-12630.000000 0.005501
-12600.000000 0.001482
-12570.000000 -0.009537
-12540.000000 -0.003557
-12510.000000 -0.006576
-12480.000000 -0.011596
-12450.000000 0.010384
-12420.000000 0.005364
-12390.000000 0.002344
-12360.000000 0.006323
-12330.000000 -0.019698
-12300.000000 0.022280
-12270.000000 -0.003743
-12240.000000 0.009233
-12210.000000 0.018208
-12180.000000 -0.007818
-12150.000000 0.009155
-12120.000000 0.023126
-12090.000000 -0.007904
-12060.000000 0.005065
-12030.000000 0.002033
-12000.000000 -0.014000
-11970.000000 -0.027034
-11940.000000 -0.035070
-11910.000000 0.012894
-11880.000000 0.008857
-11850.000000 0.028818
-11820.000000 -0.015221
-11790.000000 -0.017261
-11760.000000 -0.034303
-11730.000000 0.001655
-11700.000000 0.004611
-11670.000000 -0.007433
-11640.000000 0.001521
-11610.000000 -0.014525
-11580.000000 -0.023573
-11550.000000 -0.004621
-11520.000000 -0.010670
-11490.000000 0.024281
-11460.000000 0.004231
-11430.000000 -0.001819
-11400.000000 -0.007870
-11370.000000 0.003079
-11340.000000 -0.014972
-11310.000000 -0.035023
-11280.000000 0.017925
-11250.000000 0.005874
-11220.000000 -0.001178
-11190.000000 0.001770
-11160.000000 0.005718
-11130.000000 0.014664
-11100.000000 0.017611
-11070.000000 0.000556
-11040.000000 -0.009499
-11010.000000 -0.029554
-10980.000000 -0.038611
-10950.000000 -0.005668
-10920.000000 0.009273
-10890.000000 -0.000786
-10860.000000 0.019154
-10830.000000 0.016093
-10800.000000 0.017030
-10770.000000 0.010967
-10740.000000 -0.014099
-10710.000000 0.015835
-10680.000000 -0.017233
-10650.000000 0.007697
-10620.000000 0.004625
-10590.000000 0.023552
-10560.000000 0.026478
-10530.000000 0.023402
-10500.000000 0.005324
-10470.000000 0.004245
-10440.000000 -0.016835
-10410.000000 -0.010917
-10380.000000 -0.021000
-10350.000000 -0.015084
-10320.000000 0.005830
-10290.000000 0.007743
-10260.000000 -0.013345
-10230.000000 -0.004434
-10200.000000 -0.020524
-10170.000000 0.015384
-10140.000000 -0.005709
-10110.000000 0.015197
-10080.000000 -0.007898
-10050.000000 0.011004
-10020.000000 -0.014094
-9990.000000 -0.003195
-9960.000000 -0.012297
-9930.000000 -0.011401
-9900.000000 -0.024507
-9870.000000 -0.008615
-9840.000000 0.006275
-9810.000000 0.003163
-9780.000000 -0.011951
-9750.000000 0.013933
-9720.000000 0.010815
-9690.000000 0.000695
-9660.000000 -0.001427
-9630.000000 0.010450
-9600.000000 0.003324
-9570.000000 0.001196
-9540.000000 0.006072
-9510.000000 0.008942
-9480.000000 -0.003191
-9450.000000 -0.001326
-9420.000000 0.000536
-9390.000000 0.011397
-9360.000000 -0.013745
-9330.000000 0.002112
-9300.000000 0.009966
-9270.000000 0.000818
-9240.000000 0.014669
-9210.000000 -0.011482
-9180.000000 0.008366
-9150.000000 -0.015788
-9120.000000 -0.000942
-9090.000000 0.010902
-9060.000000 0.004745
-9030.000000 -0.007413
-9000.000000 -0.001572
-8970.000000 0.005268
-8940.000000 0.009107
-8910.000000 -0.010054
-8880.000000 0.006783
-8850.000000 -0.017380
-8820.000000 0.008456
-8790.000000 -0.014709
-8760.000000 -0.000875
-8730.000000 -0.003041
-8700.000000 -0.007208
-8670.000000 -0.018375
-8640.000000 0.032457
-8610.000000 -0.014712
-8580.000000 -0.017882
-8550.000000 -0.012052
-8520.000000 -0.015223
-8490.000000 -0.007395
-8460.000000 0.013432
-8430.000000 0.021258
-8400.000000 0.006083
-8370.000000 0.018907
-8340.000000 0.021729
-8310.000000 -0.000449
-8280.000000 0.011371
-8250.000000 -0.017810
-8220.000000 -0.022992
-8190.000000 -0.013175
-8160.000000 0.002641
-8130.000000 0.017455
-8100.000000 -0.017731
-8070.000000 -0.023920
-8040.000000 -0.016109
-8010.000000 0.003700
-7980.000000 -0.013493
-7950.000000 0.013314
-7920.000000 -0.000880
-7890.000000 0.007925
-7860.000000 0.027729
-7830.000000 -0.000467
-7800.000000 0.023336
-7770.000000 -0.006861
-7740.000000 0.012941
-7710.000000 0.005743
-7680.000000 0.020545
-7650.000000 -0.004653
-7620.000000 -0.009852
-7590.000000 0.003949
-7560.000000 0.000749
-7530.000000 -0.018450
-7500.000000 0.014350
-7470.000000 -0.014851
-7440.000000 0.006948
-7410.000000 0.020747
-7380.000000 0.010545
-7350.000000 -0.026658
-7320.000000 -0.013862
-7290.000000 -0.003066
-7260.000000 0.005728
-7230.000000 0.024521
-7200.000000 0.010313
-7170.000000 -0.004896
-7140.000000 -0.004107
-7110.000000 0.000681
-7080.000000 -0.008534
-7050.000000 -0.003751
-7020.000000 0.001030
-6990.000000 -0.002192
-6960.000000 0.014584
-6930.000000 0.022357
-6900.000000 0.011128
-6870.000000 0.014895
-6840.000000 -0.009340
-6810.000000 -0.024579
-6780.000000 0.007179
-6750.000000 -0.008066
-6720.000000 -0.011314
-6690.000000 0.006435
-6660.000000 0.019181
-6630.000000 -0.010076
-6600.000000 -0.009337
-6570.000000 0.021400
-6540.000000 0.016133
-6510.000000 0.006863
-6480.000000 0.018589
-6450.000000 -0.009688
-6420.000000 0.002032
-6390.000000 0.007749
-6360.000000 -0.013538
-6330.000000 0.023171
-6300.000000 -0.013123
-6270.000000 -0.005420
-6240.000000 -0.023720
-6210.000000 -0.012024
-6180.000000 0.007669
-6150.000000 -0.020641
-6120.000000 -0.011954
-6090.000000 0.001730
-6060.000000 0.014410
-6030.000000 -0.022913
-6000.000000 -0.012239
-5970.000000 -0.012569
-5940.000000 -0.014902
-5910.000000 -0.012240
-5880.000000 -0.006580
-5850.000000 0.045075
-5820.000000 -0.013272
-5790.000000 0.004376
-5760.000000 0.001022
-5730.000000 0.012663
-5700.000000 0.017302
-5670.000000 -0.003062
-5640.000000 -0.010430
-5610.000000 0.018199
-5580.000000 0.009825
-5550.000000 -0.003552
-5520.000000 0.009069
-5490.000000 0.000686
-5460.000000 -0.007699
-5430.000000 -0.015087
-5400.000000 0.019522
-5370.000000 -0.013871
-5340.000000 -0.014267
-5310.000000 -0.010665
-5280.000000 -0.004066
-5250.000000 -0.033469
-5220.000000 -0.007874
-5190.000000 0.024718
-5160.000000 -0.017691
-5130.000000 0.015897
-5100.000000 0.023483
-5070.000000 -0.021932
-5040.000000 0.021650
-5010.000000 0.002231
-4980.000000 -0.007190
-4950.000000 0.005387
-4920.000000 0.003963
-4890.000000 -0.003462
-4860.000000 -0.002889
-4830.000000 -0.042318
-4800.000000 -0.002747
-4770.000000 0.012822
-4740.000000 -0.011610
-4710.000000 0.021957
-4680.000000 0.001524
-4650.000000 0.010089
-4620.000000 0.000654
-4590.000000 -0.001782
-4560.000000 -0.025218
-4530.000000 -0.024654
-4500.000000 -0.018089
-4470.000000 -0.002525
-4440.000000 0.014041
-4410.000000 -0.018392
-4380.000000 -0.015824
-4350.000000 0.011746
-4320.000000 0.023318
-4290.000000 0.034891
-4260.000000 0.025467
-4230.000000 0.009045
-4200.000000 0.023625
-4170.000000 -0.017792
-4140.000000 -0.004206
-4110.000000 0.017381
-4080.000000 0.007972
-4050.000000 -0.002435
-4020.000000 -0.014840
-3990.000000 0.006758
-3960.000000 -0.001641
-3930.000000 -0.003038
-3900.000000 -0.008432
-3870.000000 0.010177
-3840.000000 0.021790
-3810.000000 0.006405
-3780.000000 0.005025
-3750.000000 0.001647
-3720.000000 -0.011726
-3690.000000 -0.011096
-3660.000000 -0.002461
-3630.000000 0.005177
-3600.000000 0.020820
-3570.000000 -0.008533
-3540.000000 -0.023882
-3510.000000 0.025773
-3480.000000 -0.016567
-3450.000000 -0.004903
-3420.000000 0.014766
-3390.000000 0.016438
-3360.000000 0.003115
-3330.000000 -0.000204
-3300.000000 0.017480
-3270.000000 -0.000832
-3240.000000 -0.011140
-3210.000000 0.006554
-3180.000000 0.019252
-3150.000000 0.022952
-3120.000000 0.013655
-3090.000000 0.012361
-3060.000000 0.010069
-3030.000000 -0.025222
-3000.000000 -0.018510
-2970.000000 -0.009796
-2940.000000 -0.014081
-2910.000000 0.030636
-2880.000000 0.015353
-2850.000000 -0.014929
-2820.000000 -0.003210
-2790.000000 -0.008491
-2760.000000 -0.004772
-2730.000000 -0.001053
-2700.000000 -0.000335
-2670.000000 0.000383
-2640.000000 0.000100
-2610.000000 0.020816
-2580.000000 -0.024468
-2550.000000 0.013246
-2520.000000 -0.007041
-2490.000000 -0.012329
-2460.000000 -0.008618
-2430.000000 -0.024909
-2400.000000 -0.022202
-2370.000000 -0.000496
-2340.000000 -0.004792
-2310.000000 -0.008090
-2280.000000 0.010611
-2250.000000 -0.027690
-2220.000000 0.022007
-2190.000000 0.016702
-2160.000000 0.001395
-2130.000000 0.019087
-2100.000000 -0.001222
-2070.000000 0.002466
-2040.000000 0.012153
-2010.000000 -0.005162
-1980.000000 -0.014478
-1950.000000 0.008203
-1920.000000 0.008882
-1890.000000 0.003559
-1860.000000 0.009234
-1830.000000 0.008907
-1800.000000 -0.005422
-1770.000000 -0.025754
-1740.000000 -0.005088
-1710.000000 0.010576
-1680.000000 0.002238
-1650.000000 -0.004103
-1620.000000 0.000555
-1590.000000 0.014210
-1560.000000 -0.014136
-1530.000000 -0.026485
-1500.000000 0.020165
-1470.000000 -0.020188
-1440.000000 0.010458
-1410.000000 -0.035898
-1380.000000 -0.014256
-1350.000000 -0.011616
-1320.000000 -0.010977
-1290.000000 -0.008340
-1260.000000 0.002294
-1230.000000 -0.001073
-1200.000000 -0.006442
-1170.000000 -0.016812
-1140.000000 -0.004184
-1110.000000 -0.020558
-1080.000000 0.018066
-1050.000000 0.002690
-1020.000000 -0.022689
-990.000000 0.011932
-960.000000 0.021552
-930.000000 0.008170
-900.000000 0.018787
-870.000000 -0.015596
-840.000000 0.011020
-810.000000 0.014635
-780.000000 -0.005751
-750.000000 0.001864
-720.000000 -0.015522
-690.000000 -0.007908
-660.000000 0.007705
-630.000000 -0.002681
-600.000000 0.015932
-570.000000 -0.009456
-540.000000 0.004156
-510.000000 -0.026232
-480.000000 0.018379
-450.000000 -0.012011
-420.000000 -0.009402
-390.000000 -0.016794
-360.000000 -0.000186
-330.000000 0.001420
-300.000000 0.001024
-270.000000 0.003628
-240.000000 0.005230
-210.000000 0.001830
-180.000000 0.011429
-150.000000 0.026027
-120.000000 0.007623
-90.000000 0.005217
-60.000000 0.018810
-30.000000 0.037401
0.000000 -0.016010
30.000000 0.020577
60.000000 0.007162
90.000000 0.008746
120.000000 -0.002672
150.000000 0.019909
180.000000 0.011488
210.000000 -0.015934
240.000000 0.015643
270.000000 -0.004782
300.000000 0.002791
330.000000 -0.018637
360.000000 -0.009066
390.000000 -0.007498
420.000000 0.013069
450.000000 -0.014365
480.000000 0.010199
510.000000 0.007762
540.000000 -0.018677
570.000000 0.016883
600.000000 0.004441
630.000000 -0.001001
660.000000 -0.009444
690.000000 -0.004888
720.000000 -0.011333
750.000000 0.006222
780.000000 -0.000223
810.000000 -0.009669
840.000000 -0.000114
870.000000 -0.001560
900.000000 0.012995
930.000000 -0.000450
960.000000 0.016105
990.000000 -0.007339
1020.000000 -0.016783
1050.000000 0.001773
1080.000000 -0.013669
1110.000000 -0.012112
1140.000000 0.027447
1170.000000 -0.016994
1200.000000 -0.016434
1230.000000 -0.021874
1260.000000 -0.018313
1290.000000 0.011248
1320.000000 -0.011189
1350.000000 -0.013626
1380.000000 0.013937
1410.000000 0.017502
1440.000000 0.009067
1470.000000 -0.007368
1500.000000 0.003198
1530.000000 0.000763
1560.000000 0.048329
1590.000000 0.003894
1620.000000 0.009459
1650.000000 -0.008977
1680.000000 -0.008414
1710.000000 -0.005851
1740.000000 0.014710
1770.000000 -0.020729
1800.000000 -0.003170
1830.000000 -0.000612
1860.000000 -0.009055
1890.000000 0.004499
1920.000000 -0.017948
1950.000000 0.009603
1980.000000 -0.013848
2010.000000 0.013699
2040.000000 0.003244
2070.000000 -0.014213
2100.000000 -0.008672
2130.000000 -0.004133
2160.000000 0.013404
2190.000000 -0.003061
2220.000000 0.002472
2250.000000 0.020003
2280.000000 -0.020467
2310.000000 0.014061
2340.000000 0.004588
2370.000000 -0.000886
2400.000000 -0.011361
2430.000000 -0.021837
2460.000000 0.008686
2490.000000 -0.002790
2520.000000 0.006733
2550.000000 0.009256
2580.000000 0.016779
2610.000000 0.006303
2640.000000 0.014827
2670.000000 0.007353
2700.000000 -0.006120
2730.000000 -0.018592
2760.000000 0.011938
2790.000000 0.014470
2820.000000 0.016004
2850.000000 0.003541
2880.000000 -0.000919
2910.000000 0.010624
2940.000000 0.003171
2970.000000 -0.008279
3000.000000 0.008275
3030.000000 -0.023166
3060.000000 0.025398
3090.000000 0.008967
3120.000000 0.008540
3150.000000 -0.010880
3180.000000 0.017705
3210.000000 -0.012705
3240.000000 -0.023108
3270.000000 -0.019505
3300.000000 -0.001896
3330.000000 -0.015280
3360.000000 0.004343
3390.000000 0.008972
3420.000000 -0.005391
3450.000000 0.007251
3480.000000 -0.001099
3510.000000 -0.006443
3540.000000 -0.032781
3570.000000 -0.003112
3600.000000 -0.026437
3630.000000 0.002244
3660.000000 0.005931
3690.000000 -0.020377
3720.000000 0.021322
3750.000000 -0.013975
3780.000000 0.008734
3810.000000 0.008449
3840.000000 0.015168
3870.000000 -0.026109
3900.000000 -0.005380
3930.000000 -0.023648
3960.000000 -0.016912
3990.000000 -0.017171
4020.000000 -0.013427
4050.000000 0.009320
4080.000000 0.012072
4110.000000 0.012827
4140.000000 0.011585
4170.000000 -0.001653
4200.000000 0.025112
4230.000000 0.008879
4260.000000 0.015650
4290.000000 0.005423
4320.000000 0.022199
4350.000000 0.002978
4380.000000 0.007759
4410.000000 0.004543
4440.000000 -0.005671
4470.000000 -0.000883
4500.000000 0.010907
4530.000000 0.005700
4560.000000 -0.007505
4590.000000 0.016292
4620.000000 0.001091
4650.000000 0.007892
4680.000000 0.001695
4710.000000 0.010500
4740.000000 -0.002693
4770.000000 0.012116
4800.000000 0.001927
4830.000000 -0.009261
4860.000000 -0.006447
4890.000000 -0.017631
4920.000000 -0.000813
4950.000000 0.010006
4980.000000 0.022827
5010.000000 0.007650
5040.000000 -0.013526
5070.000000 -0.005701
5100.000000 0.007125
5130.000000 -0.003048
5160.000000 -0.013220
5190.000000 -0.023391
5220.000000 0.012438
5250.000000 0.002267
5280.000000 0.010098
5310.000000 0.008928
5340.000000 -0.007241
5370.000000 0.003590
5400.000000 -0.007578
5430.000000 -0.011745
5460.000000 -0.002911
5490.000000 -0.006075
5520.000000 -0.005239
5550.000000 -0.011401
5580.000000 -0.016562
5610.000000 -0.004722
5640.000000 0.007120
5670.000000 -0.003037
5700.000000 -0.003192
5730.000000 -0.009346
5760.000000 0.006501
5790.000000 -0.004650
5820.000000 -0.002800
5850.000000 -0.000948
5880.000000 0.003905
5910.000000 -0.020239
5940.000000 -0.011383
5970.000000 -0.024524
6000.000000 -0.002663
6030.000000 0.009199
6060.000000 -0.010938
6090.000000 -0.018072
6120.000000 -0.009206
6150.000000 0.002663
6180.000000 -0.008467
6210.000000 -0.027596
6240.000000 0.016278
6270.000000 0.011153
6300.000000 0.002030
6330.000000 -0.000092
6360.000000 0.002788
6390.000000 0.007670
6420.000000 0.009553
6450.000000 0.007437
6480.000000 0.009305
6510.000000 0.013194
6540.000000 0.010084
6570.000000 0.005975
6600.000000 -0.014132
6630.000000 -0.000238
6660.000000 0.040657
6690.000000 0.020553
6720.000000 0.005451
6750.000000 0.000348
6780.000000 0.008247
6810.000000 -0.028854
6840.000000 -0.000955
6870.000000 0.002945
6900.000000 -0.013156
6930.000000 0.010744
6960.000000 0.008645
6990.000000 0.017545
7020.000000 0.008445
7050.000000 -0.004654
7080.000000 -0.042753
7110.000000 -0.032852
7140.000000 0.006049
7170.000000 -0.005049
7200.000000 -0.002146
7230.000000 -0.000243
7260.000000 0.013661
7290.000000 0.011566
7320.000000 -0.003527
7350.000000 -0.016620
7380.000000 0.005289
7410.000000 0.000200
7440.000000 0.014112
7470.000000 -0.017975
7500.000000 -0.015060
7530.000000 -0.020143
7560.000000 -0.017224
7590.000000 -0.005302
7620.000000 0.022621
7650.000000 0.012548
7680.000000 -0.002523
7710.000000 -0.008590
7740.000000 0.035346
7770.000000 0.005286
7800.000000 0.006229
7830.000000 0.001176
7860.000000 -0.003874
7890.000000 -0.029920
7920.000000 0.003037
7950.000000 0.010998
7980.000000 -0.005038
8010.000000 0.024929
8040.000000 0.012899
8070.000000 0.012872
8100.000000 -0.016152
8130.000000 -0.014174
8160.000000 0.015807
8190.000000 0.002790
8220.000000 0.004775
8250.000000 0.013763
8280.000000 0.008753
8310.000000 0.015744
8340.000000 -0.016263
8370.000000 -0.001268
8400.000000 0.002728
8430.000000 0.003725
8460.000000 0.004723
8490.000000 -0.007277
8520.000000 -0.008277
8550.000000 -0.026276
8580.000000 0.011725
8610.000000 -0.007273
8640.000000 0.008729
8670.000000 -0.025269
8700.000000 -0.018267
8730.000000 0.001735
8760.000000 -0.000263
8790.000000 -0.003262
8820.000000 -0.010261
8850.000000 -0.016261
8880.000000 -0.010262
8910.000000 0.002736
8940.000000 -0.002267
8970.000000 0.037729
9000.000000 0.008724
9030.000000 0.014716
9060.000000 0.021707
9090.000000 0.014695
9120.000000 0.033682
9150.000000 -0.006334
9180.000000 0.003647
9210.000000 -0.005374
9240.000000 -0.020397
9270.000000 -0.014452
9300.000000 -0.015479
9330.000000 -0.031508
9360.000000 -0.017539
9390.000000 -0.007572
9420.000000 0.001393
9450.000000 0.008357
9480.000000 0.007318
9510.000000 0.001278
9540.000000 0.009236
9570.000000 0.010192
9600.000000 -0.002853
9630.000000 -0.010901
9660.000000 -0.020950
9690.000000 -0.024000
9720.000000 -0.015052
9750.000000 -0.009104
9780.000000 0.002842
9810.000000 -0.009212
9840.000000 0.019734
9870.000000 0.016680
9900.000000 0.026625
9930.000000 0.014571
9960.000000 -0.005483
9990.000000 0.007463
10020.000000 0.003410
10050.000000 -0.015643
10080.000000 0.011306
10110.000000 0.017255
10140.000000 -0.006795
10170.000000 -0.010843
10200.000000 0.004110
10230.000000 1.819064
10260.000000 0.023020
10290.000000 0.028977
10320.000000 -3.090064
10350.000000 -0.007104
10380.000000 -0.008142
10410.000000 -0.032179
10440.000000 -0.011214
10470.000000 -0.009247
10500.000000 -0.009278
10530.000000 -0.007308
10560.000000 0.022664
10590.000000 0.015639
10620.000000 -0.004384
10650.000000 -0.026405
10680.000000 -0.013424
10710.000000 -0.012440
10740.000000 -0.012453
10770.000000 -0.004464
10800.000000 0.019527
10830.000000 0.008520
10860.000000 0.025517
10890.000000 0.017515
10920.000000 0.003517
10950.000000 0.008522
10980.000000 -0.018470
11010.000000 -0.004459
11040.000000 -0.027445
11070.000000 -0.017428
11100.000000 -0.016408
11130.000000 0.005616
11160.000000 -0.004358
11190.000000 0.009673
11220.000000 0.001707
11250.000000 0.005745
11280.000000 0.017787
11310.000000 0.025833
11340.000000 0.021884
11370.000000 0.022939
11400.000000 0.005998
11430.000000 0.000062
11460.000000 -0.004870
11490.000000 -0.010797
11520.000000 -0.027720
11550.000000 -0.000637
11580.000000 0.008449
11610.000000 0.034541
11640.000000 0.013637
11670.000000 -0.003262
11700.000000 0.022844
11730.000000 -0.017046
11760.000000 -0.005931
11790.000000 -0.003812
11820.000000 -0.009688
11850.000000 0.011439
11880.000000 0.009571
11910.000000 -0.003294
11940.000000 0.009846
11970.000000 -0.008010
12000.000000 -0.007863
12030.000000 0.004289
12060.000000 0.003443
12090.000000 0.009602
12120.000000 -0.027237
12150.000000 0.020928
12180.000000 0.016096
12210.000000 0.006267
12240.000000 -0.003559
12270.000000 -0.010383
12300.000000 -0.019203
12330.000000 -0.002020
12360.000000 -0.002834
12390.000000 0.010355
12420.000000 0.015548
12450.000000 0.036743
12480.000000 0.016941
12510.000000 -0.006857
12540.000000 -0.017652
12570.000000 0.015555
12600.000000 -0.002234
12630.000000 -0.013019
12660.000000 -0.021802
12690.000000 -0.012582
12720.000000 -0.026359
12750.000000 0.000866
12780.000000 0.012095
12810.000000 -0.000674
12840.000000 -0.008441
12870.000000 0.015794
12900.000000 -0.003969
12930.000000 0.016269
12960.000000 0.000510
12990.000000 0.015752
13020.000000 -0.001004
13050.000000 -3.095758
13080.000000 -0.014511
13110.000000 0.015738
13140.000000 -0.008011
13170.000000 0.005242
13200.000000 -0.013503
13230.000000 -0.016247
13260.000000 -0.007990
13290.000000 -0.014731
13320.000000 -0.014470
13350.000000 -0.007209
13380.000000 -0.000946
13410.000000 0.019318
13440.000000 0.013584
13470.000000 0.020851
13500.000000 -0.001881
13530.000000 -0.025610
13560.000000 0.014661
13590.000000 -0.004066
13620.000000 -0.015791
13650.000000 -0.009516
13680.000000 -0.016239
13710.000000 -0.006961
13740.000000 0.013318
13770.000000 0.013597
13800.000000 0.016877
13830.000000 0.008158
13860.000000 -0.004562
13890.000000 0.015719
13920.000000 0.007000
13950.000000 -0.018719
13980.000000 -0.015438
14010.000000 0.012843
14040.000000 -0.040857
14070.000000 -0.017578
14100.000000 -0.006298
14130.000000 0.004981
14160.000000 -0.006740
14190.000000 -0.001460
14220.000000 0.007819
14250.000000 0.042098
14280.000000 0.032378
14310.000000 0.029658
14340.000000 -0.000061
14370.000000 -0.002780
14400.000000 -0.026498
14430.000000 -0.033216
14460.000000 -0.005933
14490.000000 0.005351
14520.000000 -0.025364
14550.000000 0.009923
14580.000000 0.010210
14610.000000 0.010500
14640.000000 0.010791
14670.000000 -0.008917
14700.000000 0.012378
14730.000000 -0.016326
14760.000000 -0.015027
14790.000000 -0.030725
14820.000000 -0.019421
14850.000000 0.009885
14880.000000 0.019195
14910.000000 0.030508
14940.000000 0.021823
14970.000000 0.012142
15000.000000 0.005464
15030.000000 -0.018212
15060.000000 -0.004884
15090.000000 -0.032553
15120.000000 0.000781
15150.000000 -0.015882
15180.000000 0.009457
15210.000000 0.009799
15240.000000 0.013145
15270.000000 0.001493
15300.000000 0.012845
15330.000000 0.009200
15360.000000 -0.008442
15390.000000 -0.005081
15420.000000 -0.034716
15450.000000 -0.023348
15480.000000 -0.030976
15510.000000 0.000400
15540.000000 0.010779
15570.000000 0.008162
15600.000000 0.029549
15630.000000 0.036939
15660.000000 0.002334
15690.000000 0.025733
15720.000000 -0.005864
15750.000000 -0.028456
15780.000000 -0.033044
15810.000000 -0.046628
15840.000000 -0.010208
15870.000000 -0.006783
15900.000000 0.002645
15930.000000 0.007078
15960.000000 0.007515
15990.000000 0.016955
16020.000000 -0.004601
16050.000000 0.002847
16080.000000 0.000299
16110.000000 0.005754
16140.000000 -0.014788
16170.000000 0.007673
16200.000000 -0.005863
16230.000000 0.018604
16260.000000 -0.001926
16290.000000 0.011546
16320.000000 -0.002980
16350.000000 -0.009503
16380.000000 -0.008023
16410.000000 0.034459
16440.000000 0.002943
16470.000000 0.000430
16500.000000 0.005918
16530.000000 0.009409
16560.000000 -0.006098
16590.000000 -0.007604
16620.000000 0.005892
16650.000000 -0.004611
16680.000000 -0.007112
16710.000000 0.007387
16740.000000 0.015887
16770.000000 -0.005612
16800.000000 0.011889
16830.000000 -0.018609
16860.000000 0.011894
16890.000000 -0.010603
16920.000000 -0.016100
16950.000000 -0.001597
16980.000000 -0.025093
17010.000000 0.005411
17040.000000 0.001914
17070.000000 0.016418
17100.000000 0.023922
17130.000000 0.010426
17160.000000 0.001929
17190.000000 0.000433
17220.000000 -0.016064
17250.000000 -0.003561
17280.000000 0.017942
17310.000000 -0.011556
17340.000000 0.022946
17370.000000 -0.003553
17400.000000 0.010948
17430.000000 -0.021553
17460.000000 0.007946
17490.000000 -0.019556
17520.000000 -0.001059
17550.000000 -0.020562
17580.000000 -0.007067
17610.000000 -0.006572
17640.000000 0.000922
17670.000000 -0.002585
17700.000000 0.007907
17730.000000 0.025399
17760.000000 0.008890
17790.000000 0.001381
17820.000000 -0.016128
17850.000000 -0.002638
17880.000000 -0.013147
17910.000000 -0.011657
17940.000000 0.019833
17970.000000 0.008324
18000.000000 -0.014186
18030.000000 0.004304
18060.000000 -0.020206
18090.000000 -0.019716
18120.000000 -0.006227
18150.000000 0.004262
18180.000000 0.031750
18210.000000 0.002238
18240.000000 -0.003274
18270.000000 0.014213
18300.000000 0.000699
18330.000000 0.005184
18360.000000 0.015669
18390.000000 -0.002847
18420.000000 -0.004365
18450.000000 -0.023883
18480.000000 0.004597
18510.000000 -0.006923
18540.000000 -0.005444
18570.000000 -0.008966
18600.000000 -0.009489
18630.000000 0.012987
18660.000000 0.019461
18690.000000 -0.005066
18720.000000 -0.015594
18750.000000 0.007877
18780.000000 -0.021654
18810.000000 -0.007186
18840.000000 -0.014719
18870.000000 -0.011253
18900.000000 0.003212
18930.000000 1.906676
18960.000000 0.004139
18990.000000 -0.007399
19020.000000 0.019063
19050.000000 0.013523
19080.000000 -0.015017
19110.000000 -0.001559
19140.000000 0.000899
19170.000000 -0.000644
19200.000000 0.007812
19230.000000 0.002268
19260.000000 -0.002277
19290.000000 0.001177
19320.000000 0.005632
19350.000000 0.024086
19380.000000 0.018540
19410.000000 0.021994
19440.000000 -0.001552
19470.000000 0.002902
19500.000000 -0.004644
19530.000000 -0.008190
19560.000000 -0.010735
19590.000000 -0.000279
19620.000000 0.007178
19650.000000 0.008635
19680.000000 0.026094
19710.000000 0.004553
19740.000000 -0.024986
19770.000000 -0.008524
19800.000000 -0.022060
19830.000000 -0.014595
19860.000000 0.010871
19890.000000 0.016339
19920.000000 0.000808
19950.000000 0.015278
19980.000000 0.011750
20010.000000 0.006224
20040.000000 0.003699
20070.000000 -0.010824
20100.000000 -0.010345
20130.000000 0.003135
20160.000000 0.020617
20190.000000 0.008101
20220.000000 -0.020414
20250.000000 -0.009927
20280.000000 -0.017438
20310.000000 -0.004948
20340.000000 -0.005456
20370.000000 0.011037
20400.000000 -0.003469
20430.000000 0.027027
20460.000000 0.010525
20490.000000 0.020023
20520.000000 0.000523
20550.000000 -0.005976
20580.000000 -0.015474
20610.000000 -0.015972
20640.000000 -0.042468
20670.000000 -0.019964
20700.000000 -0.018460
20730.000000 0.017045
20760.000000 0.024551
20790.000000 0.015057
20820.000000 0.001563
20850.000000 -0.010931
20880.000000 0.014574
20910.000000 0.007080
20940.000000 -0.006415
20970.000000 -0.006911
21000.000000 -0.023407
21030.000000 -0.025903
21060.000000 -0.016400
21090.000000 -0.025897
21120.000000 -0.004396
21150.000000 0.022105
21180.000000 0.003606
21210.000000 0.012105
21240.000000 -0.003397
21270.000000 0.008100
21300.000000 0.010597
21330.000000 0.001092
21360.000000 0.012586
21390.000000 0.017080
21420.000000 -0.001428
21450.000000 0.021063
21480.000000 0.008553
21510.000000 -0.003959
21540.000000 -0.009471
21570.000000 0.011015
21600.000000 0.004499
21630.000000 0.008982
21660.000000 0.011464
21690.000000 -0.004057
21720.000000 0.005421
21750.000000 -0.014103
21780.000000 0.000371
21810.000000 -0.010157
21840.000000 -0.002687
21870.000000 0.004781
21900.000000 -0.003753
21930.000000 -0.009290
21960.000000 0.000171
21990.000000 -0.031370
22020.000000 0.001086
22050.000000 -0.018460
22080.000000 0.014990
22110.000000 -0.016562
22140.000000 0.009884
22170.000000 0.007326
22200.000000 0.017766
22230.000000 -0.012798
22260.000000 -0.010364
22290.000000 -0.013933
22320.000000 -0.009505
22350.000000 -0.035080
22380.000000 -0.004657
22410.000000 0.020764
22440.000000 0.001182
22470.000000 0.001598
22500.000000 0.013012
22530.000000 0.008424
22560.000000 -0.003167
22590.000000 0.017241
22620.000000 -0.010353
22650.000000 -0.005948
22680.000000 -0.014546
22710.000000 -0.005138
22740.000000 -0.017738
22770.000000 -0.005340
22800.000000 -0.005944
22830.000000 -0.000549
22860.000000 -0.013156
22890.000000 0.012236
22920.000000 0.013626
22950.000000 -0.010985
22980.000000 0.013402
23010.000000 0.021788
23040.000000 0.003172
23070.000000 -0.001445
23100.000000 0.000935
23130.000000 -0.012686
23160.000000 0.008691
23190.000000 -0.014934
23220.000000 -0.008561
23250.000000 0.002810
23280.000000 0.005180
23310.000000 -0.001453
23340.000000 -0.000088
23370.000000 0.013276
23400.000000 0.001638
23430.000000 0.014998
23460.000000 0.009356
23490.000000 -0.014288
23520.000000 0.000067
23550.000000 -0.016580
23580.000000 -0.008228
23610.000000 0.001122
23640.000000 0.006472
23670.000000 0.013819
23700.000000 0.011166
23730.000000 0.004510
23760.000000 0.005854
23790.000000 0.010196
23820.000000 -0.019463
23850.000000 0.004877
23880.000000 -0.009785
23910.000000 0.002553
23940.000000 -0.012111
23970.000000 0.003225
24000.000000 0.006560
24030.000000 0.036894
24060.000000 -0.000772
24090.000000 -0.002438
24120.000000 0.007895
24150.000000 0.002229
24180.000000 -0.003438
24210.000000 -0.009105
24240.000000 -0.024773
24270.000000 -0.008440
24300.000000 -0.011107
24330.000000 -0.006774
24360.000000 -0.003440
24390.000000 0.017894
24420.000000 -0.003772
24450.000000 0.005563
24480.000000 -0.003102
24510.000000 -0.009766
24540.000000 -0.003430
24570.000000 -0.005094
24600.000000 0.010243
24630.000000 0.009581
24660.000000 0.025918
24690.000000 0.009257
24720.000000 -0.013404
24750.000000 -0.008064
24780.000000 0.009277
24810.000000 0.002619
24840.000000 0.003962
24870.000000 -0.021694
24900.000000 0.003652
24930.000000 0.013000
24960.000000 -0.011652
24990.000000 0.000698
25020.000000 -0.006952
25050.000000 0.018400
25080.000000 0.013752
25110.000000 0.001105
25140.000000 0.016459
25170.000000 0.016812
25200.000000 0.013166
25230.000000 -0.002481
25260.000000 -0.026128
25290.000000 -0.025775
25320.000000 -0.004424
25350.000000 -0.022074
25380.000000 -0.002725
25410.000000 0.000622
25440.000000 0.025967
25470.000000 0.000310
25500.000000 0.002651
25530.000000 -0.004010
25560.000000 0.006326
25590.000000 0.003661
25620.000000 -0.011007
25650.000000 0.018322
25680.000000 -0.006351
25710.000000 0.000974
25740.000000 0.000296
25770.000000 -0.008385
25800.000000 0.008932
25830.000000 0.010246
25860.000000 -0.016443
25890.000000 -0.008135
25920.000000 -0.018829
25950.000000 -0.007527
25980.000000 0.006772
26010.000000 0.022068
26040.000000 0.011361
26070.000000 0.009652
26100.000000 0.010939
26130.000000 0.026223
26160.000000 0.002504
26190.000000 -0.016217
26220.000000 -0.013942
26250.000000 -0.000671
26280.000000 -0.009402
26310.000000 0.008862
26340.000000 -0.002876
26370.000000 -0.011618
26400.000000 -0.000364
26430.000000 0.008887
26460.000000 0.004134
26490.000000 -0.001623
26520.000000 0.002617
26550.000000 0.015853
26580.000000 -0.000914
26610.000000 0.002314
26640.000000 -0.012461
26670.000000 0.003760
26700.000000 -0.023023
26730.000000 -0.020810
26760.000000 0.000399
26790.000000 -0.002395
26820.000000 0.004806
26850.000000 -0.002997
26880.000000 -0.014804
26910.000000 -0.001616
26940.000000 0.000569
26970.000000 -0.008250
27000.000000 0.005927
27030.000000 -0.003900
27060.000000 -0.008731
27090.000000 0.005435
27120.000000 -0.000403
27150.000000 -0.000244
27180.000000 0.001911
27210.000000 -0.010937
27240.000000 0.015212
27270.000000 -0.009643
27300.000000 0.003500
27330.000000 0.005641
27360.000000 -0.012221
27390.000000 -0.016086
27420.000000 -0.002953
27450.000000 0.003178
27480.000000 0.003306
27510.000000 0.007431
27540.000000 -0.014445
27570.000000 0.006676
27600.000000 -0.009205
27630.000000 -0.006089
27660.000000 0.012026
27690.000000 0.014137
27720.000000 0.014247
27750.000000 -0.005646
27780.000000 -0.004541
27810.000000 0.033561
27840.000000 0.002661
27870.000000 0.007759
27900.000000 -0.011146
27930.000000 -0.000053
27960.000000 -0.001961
27990.000000 -0.006872
28020.000000 -0.007784
28050.000000 -0.006697
28080.000000 -0.007613
28110.000000 0.003470
28140.000000 -0.003448
28170.000000 -0.003368
28200.000000 0.003710
28230.000000 -0.009213
28260.000000 -0.001139
28290.000000 0.006934
28320.000000 -0.008995
28350.000000 -0.000926
28380.000000 -0.003858
28410.000000 0.011207
28440.000000 0.006270
28470.000000 0.021331
28500.000000 0.022389
28530.000000 0.007446
28560.000000 0.004501
28590.000000 0.016553
28620.000000 -0.000396
28650.000000 0.001652
28680.000000 -0.002302
28710.000000 0.011742
28740.000000 0.004784
28770.000000 0.001823
28800.000000 -0.006140
28830.000000 0.000894
28860.000000 -0.006073
28890.000000 -0.011044
28920.000000 -0.003016
28950.000000 -0.013991
28980.000000 -0.008968
29010.000000 -0.007947
29040.000000 0.012073
29070.000000 -0.004910
29100.000000 -0.001893
29130.000000 0.002121
29160.000000 -0.000865
29190.000000 0.015148
29220.000000 0.002159
29250.000000 -0.005830
29280.000000 0.018179
29310.000000 0.005187
29340.000000 0.009195
29370.000000 0.000202
29400.000000 0.002207
29430.000000 -0.010788
29460.000000 -0.005784
29490.000000 -0.010780
29520.000000 0.008222
29550.000000 0.007224
29580.000000 -0.007775
29610.000000 0.015225
29640.000000 -0.010775
29670.000000 0.010224
29700.000000 0.014222
29730.000000 0.023220
29760.000000 0.011217
29790.000000 -0.004788
29820.000000 0.002207
29850.000000 -0.010798
29880.000000 -0.004805
29910.000000 -0.010813
29940.000000 -0.011821
29970.000000 0.015170
30000.000000 -0.010840
30030.000000 -0.014850
30060.000000 -0.007861
30090.000000 0.005127
30120.000000 -0.008886
30150.000000 -0.020899
30180.000000 -0.021913
30210.000000 0.000072
30240.000000 -0.010944
30270.000000 0.019039
30300.000000 0.008022
30330.000000 -0.000997
30360.000000 -0.000016
30390.000000 -0.014036
30420.000000 -0.016057
30450.000000 -0.011079
30480.000000 -0.008101
30510.000000 -0.021123
30540.000000 -0.008146
30570.000000 -0.001169
30600.000000 -0.009192
30630.000000 0.008784
30660.000000 -0.000240
30690.000000 0.000736
30720.000000 0.011711
30750.000000 0.011686
30780.000000 0.011661
30810.000000 0.001635
30840.000000 0.001610
30870.000000 -0.013416
30900.000000 0.017557
30930.000000 0.017531
30960.000000 0.008504
30990.000000 0.003478
31020.000000 -0.005549
31050.000000 0.011425
31080.000000 0.006398
31110.000000 0.011372
31140.000000 -0.003654
31170.000000 0.008320
31200.000000 -0.013706
31230.000000 -0.012732
31260.000000 0.004242
31290.000000 -0.000783
31320.000000 -0.008808
31350.000000 -0.003832
31380.000000 0.014143
31410.000000 0.004119
31440.000000 -0.003905
31470.000000 0.001071
31500.000000 -0.001952
31530.000000 0.022025
31560.000000 0.003002
31590.000000 0.005980
31620.000000 0.010958
31650.000000 0.003937
31680.000000 0.007917
31710.000000 0.000899
31740.000000 -0.001118
31770.000000 -0.009134
31800.000000 -0.010147
31830.000000 -0.001158
31860.000000 0.013834
31890.000000 -0.007172
31920.000000 -0.005176
31950.000000 -0.004176
31980.000000 -0.013173
32010.000000 0.013832
32040.000000 -0.004159
32070.000000 0.000853
32100.000000 0.003868
32130.000000 0.008887
32160.000000 0.005908
32190.000000 -0.001067
32220.000000 0.005960
32250.000000 -0.010009
32280.000000 -0.008976
32310.000000 -0.008941
32340.000000 -0.003902
32370.000000 -0.002862
32400.000000 -0.003818
32430.000000 -0.005772
32460.000000 0.001276
32490.000000 0.003327
32520.000000 0.003380
32550.000000 -0.001564
32580.000000 0.000494
32610.000000 0.008555
32640.000000 0.001619
32670.000000 0.011685
32700.000000 0.009754
32730.000000 -0.011175
32760.000000 -0.001101
32790.000000 0.013975
32820.000000 0.019053
32850.000000 0.002134
32880.000000 0.002216
32910.000000 -0.010701
32940.000000 0.012384
32970.000000 -0.012529
33000.000000 -0.007442
33030.000000 -0.007353
33060.000000 -0.001264
33090.000000 -0.005174
33120.000000 -0.000083
33150.000000 0.010008
33180.000000 -0.001901
33210.000000 0.002190
33240.000000 -0.007719
33270.000000 0.018371
33300.000000 -0.006538
33330.000000 -0.011449
33360.000000 -0.009360
33390.000000 -0.007273
33420.000000 0.006813
33450.000000 0.013897
33480.000000 0.003979
33510.000000 0.004059
33540.000000 0.004136
33570.000000 0.006211
33600.000000 -0.011717
33630.000000 0.016352
33660.000000 0.003417
33690.000000 -0.003520
33720.000000 -0.026461
33750.000000 0.002594
33780.000000 -0.015353
33810.000000 0.003695
33840.000000 -0.008260
33870.000000 0.007782
33900.000000 0.004820
33930.000000 0.000854
33960.000000 0.013885
33990.000000 0.007911
34020.000000 -0.002065
34050.000000 -0.010046
34080.000000 -0.001030
34110.000000 0.006983
34140.000000 -0.006009
34170.000000 0.028997
34200.000000 0.013998
34230.000000 -0.005003
34260.000000 -0.011008
34290.000000 -0.009016
34320.000000 -0.005027
34350.000000 -0.001042
34380.000000 -0.000059
34410.000000 -0.005080
34440.000000 0.001895
34470.000000 0.006867
34500.000000 -0.002165
34530.000000 -0.000201
34560.000000 -0.002241
34590.000000 0.007715
34620.000000 0.000667
34650.000000 -0.009386
34680.000000 0.009557
34710.000000 -0.001505
34740.000000 -0.005571
34770.000000 -0.013642
34800.000000 -0.015718
34830.000000 -0.008798
34860.000000 0.004116
34890.000000 0.000027
34920.000000 0.003932
34950.000000 0.001834
34980.000000 -0.011270
35010.000000 -0.010378
35040.000000 -0.004490
35070.000000 -0.009607
35100.000000 -0.016729
35130.000000 -0.010855
35160.000000 0.002014
35190.000000 -0.005121
35220.000000 0.010739
35250.000000 -0.007406
35280.000000 0.012445
35310.000000 0.000291
35340.000000 0.007133
35370.000000 0.018969
35400.000000 0.014801
35430.000000 -0.012371
35460.000000 0.009452
35490.000000 -0.003729
35520.000000 0.017087
35550.000000 -0.009102
35580.000000 0.003706
35610.000000 0.007510
35640.000000 0.005311
35670.000000 -0.005891
35700.000000 -0.005095
35730.000000 -0.008303
35760.000000 -0.008513
35790.000000 -0.001725
35820.000000 -0.001940
35850.000000 -0.001157
35880.000000 0.008623
35910.000000 -0.012598
35940.000000 -0.005822
35970.000000 -0.007047
36000.000000 -0.010273
36030.000000 0.013500
36060.000000 0.009272
36090.000000 -0.004957
36120.000000 0.008813
36150.000000 0.001583
36180.000000 -0.008647
36210.000000 0.012123
36240.000000 0.008893
36270.000000 0.013663
36300.000000 -0.007567
36330.000000 -0.001797
36360.000000 -0.025027
36390.000000 0.021744
36420.000000 -0.008485
36450.000000 -0.011688
36480.000000 -0.021914
36510.000000 0.000860
36540.000000 -0.003365
36570.000000 0.014410
36600.000000 -0.000814
36630.000000 0.011963
36660.000000 -0.009261
36690.000000 0.009517
36720.000000 -0.010706
36750.000000 0.005072
36780.000000 0.012851
36810.000000 -0.005370
36840.000000 0.003410
36870.000000 0.014190
36900.000000 0.006971
36930.000000 0.003752
36960.000000 0.014535
36990.000000 -0.010683
37020.000000 -0.009900
37050.000000 -0.000116
37080.000000 0.010669
37110.000000 0.012454
37140.000000 0.001241
37170.000000 -0.028973
37200.000000 -0.003185
37230.000000 0.009603
37260.000000 -0.009608
37290.000000 -0.018819
37320.000000 -0.007030
37350.000000 0.016760
37380.000000 0.008550
37410.000000 0.006340
37440.000000 0.020131
37470.000000 -0.010079
37500.000000 -0.001288
37530.000000 -0.005497
37560.000000 0.007294
37590.000000 0.003085
37620.000000 0.024876
37650.000000 0.009666
37680.000000 0.001457
37710.000000 -0.002752
37740.000000 0.014038
37770.000000 -0.006173
37800.000000 0.007616
37830.000000 -0.012596
37860.000000 0.004191
37890.000000 0.011978
37920.000000 -0.000237
37950.000000 0.024547
37980.000000 -0.000671
38010.000000 0.008111
38040.000000 -0.000110
38070.000000 -0.009332
38100.000000 -0.007556
38130.000000 0.000219
38160.000000 -0.028009
38190.000000 -0.008240
38220.000000 0.000528
38250.000000 -0.008707
38280.000000 -0.003945
38310.000000 0.000814
38340.000000 0.004571
38370.000000 0.005324
38400.000000 -0.004925
38430.000000 0.008822
38460.000000 0.006566
38490.000000 0.004307
38520.000000 -0.013956
38550.000000 -0.001222
38580.000000 0.002509
38610.000000 -0.004763
38640.000000 -0.019039
38670.000000 0.000682
38700.000000 -0.000599
38730.000000 -0.015884
38760.000000 -0.004172
38790.000000 -0.007463
38820.000000 0.003243
38850.000000 -0.000054
38880.000000 -0.006353
38910.000000 -0.014655
38940.000000 -0.004960
38970.000000 -0.002268
39000.000000 -0.001579
39030.000000 -0.018893
39060.000000 0.004790
39090.000000 0.001470
39120.000000 0.014146
39150.000000 -0.002181
39180.000000 0.006489
39210.000000 0.008155
39240.000000 -0.002182
39270.000000 -0.000523
39300.000000 -0.001867
39330.000000 -0.002214
39360.000000 0.000435
39390.000000 -0.004920
39420.000000 -0.023278
39450.000000 -0.003639
39480.000000 -0.010027
39510.000000 -0.004416
39540.000000 -0.009804
39570.000000 0.011808
39600.000000 0.006422
39630.000000 0.010038
39660.000000 0.013654
39690.000000 0.006272
39720.000000 -0.009109
39750.000000 -0.004488
39780.000000 0.021133
39810.000000 -0.000245
39840.000000 -0.005622
39870.000000 0.002001
39900.000000 -0.008375
39930.000000 -0.014751
39960.000000 0.004873
39990.000000 0.005497
40020.000000 0.009121
40050.000000 0.004745
40080.000000 0.015369
40110.000000 0.005992
40140.000000 0.001614
40170.000000 0.020236
40200.000000 1.975858
40230.000000 -0.010521
40260.000000 -0.024901
40290.000000 0.001718
40320.000000 -0.021663
40350.000000 -0.003046
40380.000000 -0.004429
40410.000000 0.013187
40440.000000 0.000802
40470.000000 0.004417
40500.000000 -0.015970
40530.000000 0.007642
40560.000000 0.005253
40590.000000 0.002864
40620.000000 0.005473
40650.000000 -0.006919
40680.000000 0.002689
40710.000000 0.029295
40740.000000 -0.019100
40770.000000 0.015504
40800.000000 0.010107
40830.000000 0.001709
40860.000000 0.007310
40890.000000 -0.017090
40920.000000 0.007509
40950.000000 -0.013893
40980.000000 0.010703
41010.000000 -0.003701
41040.000000 0.007894
41070.000000 -0.003512
41100.000000 0.002080
41130.000000 -0.003328
41160.000000 0.008263
41190.000000 0.021853
41220.000000 0.002441
41250.000000 0.001029
41280.000000 0.010616
41310.000000 0.006202
41340.000000 0.004786
41370.000000 0.003370
41400.000000 0.007953
41430.000000 0.002535
41460.000000 0.001116
41490.000000 -0.010303
41520.000000 0.030276
41550.000000 -0.003146
41580.000000 0.008432
41610.000000 0.005009
41640.000000 -0.011415
41670.000000 0.002160
41700.000000 0.019734
41730.000000 0.002307
41760.000000 -0.006120
41790.000000 -0.007548
41820.000000 -0.004977
41850.000000 -0.025407
41880.000000 0.000162
41910.000000 0.002731
41940.000000 0.009299
41970.000000 -0.008134
42000.000000 0.003433
42030.000000 0.002998
42060.000000 -0.023436
42090.000000 0.022128
42120.000000 -0.008308
42150.000000 -0.015745
42180.000000 0.000817
42210.000000 0.008379
42240.000000 -0.016061
42270.000000 -0.012500
42300.000000 0.017059
42330.000000 0.018618
42360.000000 -0.017823
42390.000000 0.014734
42420.000000 0.004292
42450.000000 -0.013152
42480.000000 0.001404
42510.000000 0.007959
42540.000000 -0.009486
42570.000000 0.005068
42600.000000 -0.011379
42630.000000 -0.011826
42660.000000 0.001726
42690.000000 0.001278
42720.000000 0.002829
42750.000000 -0.010620
42780.000000 -0.007070
42810.000000 -0.008521
42840.000000 0.027028
42870.000000 0.004576
42900.000000 -0.029876
42930.000000 0.005671
42960.000000 -0.013782
42990.000000 0.018764
43020.000000 -0.001691
43050.000000 -0.004146
43080.000000 -0.013601
43110.000000 0.008942
43140.000000 0.013486
43170.000000 0.006028
43200.000000 -0.005429
