# Supplementary material for: Probabilistic tsunami forecasting for early warning
Source: Nat Commun. 2021 Sep 28;12:5677. doi: 10.1038/s41467-021-25815-w (PMC8479076; doi:10.1038/s41467-021-25815-w)
Supplement: Supplementary file 6 — Supplementary Dataset 3. Sea-level records. [file 41467_2021_25815_MOESM6_ESM.zip › sea_level_records/2017-06-12_Lesvos/peir.pr1.rmn.txt]

-43200.000000 -0.005375
-43140.000000 -0.004681
-43080.000000 -0.002984
-43020.000000 -0.003287
-42960.000000 -0.002588
-42900.000000 -0.000888
-42840.000000 0.000814
-42780.000000 0.001517
-42720.000000 0.000221
-42660.000000 0.000927
-42600.000000 0.000634
-42540.000000 0.001342
-42480.000000 0.001051
-42420.000000 -0.000238
-42360.000000 -0.000525
-42300.000000 -0.001812
-42240.000000 -0.001097
-42180.000000 -0.001381
-42120.000000 -0.000663
-42060.000000 -0.000945
-42000.000000 -0.002225
-41940.000000 -0.002503
-41880.000000 -0.000781
-41820.000000 0.001943
-41760.000000 0.003669
-41700.000000 0.004395
-41640.000000 0.003123
-41580.000000 0.002852
-41520.000000 0.002582
-41460.000000 0.002314
-41400.000000 0.002047
-41340.000000 0.000781
-41280.000000 0.000516
-41220.000000 0.000253
-41160.000000 -0.001010
-41100.000000 -0.000270
-41040.000000 -0.000530
-40980.000000 0.000212
-40920.000000 -0.000046
-40860.000000 0.001699
-40800.000000 0.001444
-40740.000000 0.002191
-40680.000000 0.002939
-40620.000000 0.002688
-40560.000000 0.002438
-40500.000000 0.002190
-40440.000000 0.001943
-40380.000000 0.000697
-40320.000000 0.000452
-40260.000000 -0.000791
-40200.000000 -0.001033
-40140.000000 -0.002274
-40080.000000 -0.003513
-40020.000000 -0.003752
-39960.000000 -0.002989
-39900.000000 -0.000224
-39840.000000 0.001541
-39780.000000 0.001308
-39720.000000 0.002076
-39660.000000 0.005846
-39600.000000 0.008616
-39540.000000 0.009388
-39480.000000 0.008162
-39420.000000 0.007936
-39360.000000 0.005712
-39300.000000 0.004489
-39240.000000 0.004268
-39180.000000 0.004048
-39120.000000 0.003829
-39060.000000 -0.000388
-39000.000000 -0.000605
-38940.000000 -0.000819
-38880.000000 -0.000033
-38820.000000 0.000755
-38760.000000 -0.000455
-38700.000000 -0.000664
-38640.000000 -0.000872
-38580.000000 -0.001078
-38520.000000 -0.001283
-38460.000000 -0.002486
-38400.000000 -0.004688
-38340.000000 -0.007889
-38280.000000 -0.008088
-38220.000000 -0.008285
-38160.000000 -0.008481
-38100.000000 -0.008675
-38040.000000 -0.008868
-37980.000000 -0.009059
-37920.000000 -0.009249
-37860.000000 -0.006437
-37800.000000 -0.006623
-37740.000000 -0.003808
-37680.000000 -0.000991
-37620.000000 0.017827
-37560.000000 0.011647
-37500.000000 -0.017531
-37440.000000 -0.004708
-37380.000000 -0.016883
-37320.000000 0.003943
-37260.000000 -0.004229
-37200.000000 0.004601
-37140.000000 -0.013568
-37080.000000 -0.001735
-37020.000000 -0.017900
-36960.000000 -0.003065
-36900.000000 -0.003227
-36840.000000 -0.001388
-36780.000000 -0.001548
-36720.000000 -0.008706
-36660.000000 0.006137
-36600.000000 0.009981
-36540.000000 0.011827
-36480.000000 0.001673
-36420.000000 0.003521
-36360.000000 0.003369
-36300.000000 0.014218
-36240.000000 0.006068
-36180.000000 0.000917
-36120.000000 -0.003232
-36060.000000 -0.002382
-36000.000000 -0.001533
-35940.000000 0.000317
-35880.000000 -0.001835
-35820.000000 -0.001988
-35760.000000 -0.002142
-35700.000000 -0.004297
-35640.000000 -0.000453
-35580.000000 -0.000617
-35520.000000 0.000221
-35460.000000 -0.007940
-35400.000000 -0.008100
-35340.000000 -0.008259
-35280.000000 0.005584
-35220.000000 0.026429
-35160.000000 -0.021726
-35100.000000 0.005121
-35040.000000 -0.030031
-34980.000000 0.007818
-34920.000000 0.001669
-34860.000000 0.026521
-34800.000000 -0.004625
-34740.000000 0.007230
-34680.000000 -0.013914
-34620.000000 0.006944
-34560.000000 -0.002196
-34500.000000 0.010665
-34440.000000 0.002528
-34380.000000 -0.006607
-34320.000000 -0.001740
-34260.000000 0.007129
-34200.000000 0.006001
-34140.000000 0.006875
-34080.000000 -0.004248
-34020.000000 0.002632
-33960.000000 0.010516
-33900.000000 0.012403
-33840.000000 0.008293
-33780.000000 0.005187
-33720.000000 0.004085
-33660.000000 0.004988
-33600.000000 0.003895
-33540.000000 -0.004194
-33480.000000 -0.002278
-33420.000000 -0.009356
-33360.000000 -0.003430
-33300.000000 -0.009498
-33240.000000 -0.004561
-33180.000000 -0.006619
-33120.000000 -0.004670
-33060.000000 -0.002715
-33000.000000 0.012245
-32940.000000 -0.013788
-32880.000000 0.022185
-32820.000000 -0.022836
-32760.000000 0.014150
-32700.000000 -0.011858
-32640.000000 0.027140
-32580.000000 0.001145
-32520.000000 0.011157
-32460.000000 -0.017825
-32400.000000 0.004199
-32340.000000 -0.005770
-32280.000000 0.030267
-32220.000000 -0.003690
-32160.000000 0.003359
-32100.000000 -0.019585
-32040.000000 -0.005524
-31980.000000 0.020542
-31920.000000 0.047614
-31860.000000 0.019692
-31800.000000 0.004774
-31740.000000 0.005862
-31680.000000 0.007954
-31620.000000 0.024050
-31560.000000 0.018151
-31500.000000 -0.008744
-31440.000000 0.003364
-31380.000000 -0.018523
-31320.000000 0.021593
-31260.000000 0.008713
-31200.000000 0.003837
-31140.000000 -0.004037
-31080.000000 -0.009907
-31020.000000 0.004227
-30960.000000 0.025363
-30900.000000 0.021502
-30840.000000 0.003645
-30780.000000 -0.009210
-30720.000000 -0.007062
-30660.000000 0.007088
-30600.000000 0.010241
-30540.000000 -0.011603
-30480.000000 -0.011445
-30420.000000 -0.021285
-30360.000000 0.001877
-30300.000000 0.005041
-30240.000000 0.006206
-30180.000000 -0.006626
-30120.000000 -0.004457
-30060.000000 -0.003286
-30000.000000 0.016886
-29940.000000 0.012059
-29880.000000 0.011234
-29820.000000 -0.008591
-29760.000000 -0.003414
-29700.000000 -0.002236
-29640.000000 0.011942
-29580.000000 -0.000879
-29520.000000 -0.005699
-29460.000000 -0.009519
-29400.000000 -0.019338
-29340.000000 0.003843
-29280.000000 0.003024
-29220.000000 0.017206
-29160.000000 0.000387
-29100.000000 0.001568
-29040.000000 0.008748
-28980.000000 0.014928
-28920.000000 0.021106
-28860.000000 0.010284
-28800.000000 0.000460
-28740.000000 -0.000366
-28680.000000 0.006807
-28620.000000 0.008978
-28560.000000 -0.005853
-28500.000000 -0.040686
-28440.000000 -0.016521
-28380.000000 -0.025359
-28320.000000 -0.001199
-28260.000000 0.003958
-28200.000000 -0.006887
-28140.000000 -0.021735
-28080.000000 0.002414
-28020.000000 -0.005440
-27960.000000 0.020703
-27900.000000 -0.019157
-27840.000000 -0.004021
-27780.000000 -0.012888
-27720.000000 0.007241
-27660.000000 -0.011633
-27600.000000 0.001488
-27540.000000 -0.019396
-27480.000000 -0.008284
-27420.000000 -0.023177
-27360.000000 -0.009076
-27300.000000 -0.007980
-27240.000000 0.008111
-27180.000000 -0.007805
-27120.000000 -0.004726
-27060.000000 -0.004653
-27000.000000 0.017414
-26940.000000 0.014474
-26880.000000 0.019529
-26820.000000 0.005577
-26760.000000 0.000619
-26700.000000 0.006654
-26640.000000 -0.003317
-26580.000000 0.002706
-26520.000000 0.003722
-26460.000000 -0.000269
-26400.000000 0.000734
-26340.000000 -0.009269
-26280.000000 -0.014280
-26220.000000 -0.007296
-26160.000000 0.002680
-26100.000000 -0.002350
-26040.000000 0.006614
-25980.000000 -0.009429
-25920.000000 0.003522
-25860.000000 -0.001533
-25800.000000 0.001406
-25740.000000 0.000339
-25680.000000 0.002266
-25620.000000 -0.001812
-25560.000000 0.000104
-25500.000000 -0.008986
-25440.000000 -0.005081
-25380.000000 -0.006181
-25320.000000 -0.002286
-25260.000000 -0.007396
-25200.000000 -0.004512
-25140.000000 -0.005632
-25080.000000 -0.002757
-25020.000000 -0.003886
-24960.000000 -0.001020
-24900.000000 -0.000159
-24840.000000 0.004699
-24780.000000 0.003553
-24720.000000 0.000402
-24660.000000 -0.001751
-24600.000000 0.002091
-24540.000000 -0.000070
-24480.000000 -0.002233
-24420.000000 -0.009400
-24360.000000 -0.005570
-24300.000000 -0.004742
-24240.000000 0.003083
-24180.000000 0.001906
-24120.000000 0.002728
-24060.000000 -0.008452
-24000.000000 0.001366
-23940.000000 0.001184
-23880.000000 0.013000
-23820.000000 0.009817
-23760.000000 0.007632
-23700.000000 -0.004552
-23640.000000 -0.002736
-23580.000000 -0.001920
-23520.000000 0.001897
-23460.000000 -0.004286
-23400.000000 -0.009468
-23340.000000 -0.011648
-23280.000000 -0.008827
-23220.000000 -0.005005
-23160.000000 -0.005181
-23100.000000 -0.006354
-23040.000000 -0.006526
-22980.000000 -0.006695
-22920.000000 0.002139
-22860.000000 0.002976
-22800.000000 0.003816
-22740.000000 0.002659
-22680.000000 -0.000494
-22620.000000 0.000356
-22560.000000 0.004210
-22500.000000 0.002069
-22440.000000 0.003931
-22380.000000 0.001798
-22320.000000 0.001669
-22260.000000 0.002545
-22200.000000 0.004426
-22140.000000 0.005312
-22080.000000 0.005204
-22020.000000 0.006101
-21960.000000 0.005003
-21900.000000 0.007911
-21840.000000 0.005825
-21780.000000 0.007745
-21720.000000 0.006671
-21660.000000 0.006602
-21600.000000 0.005540
-21540.000000 0.005484
-21480.000000 0.000434
-21420.000000 0.000389
-21360.000000 0.000351
-21300.000000 0.001319
-21240.000000 0.001293
-21180.000000 0.000273
-21120.000000 0.001259
-21060.000000 0.001251
-21000.000000 0.001249
-20940.000000 0.001197
-20880.000000 0.001207
-20820.000000 0.000223
-20760.000000 0.001246
-20700.000000 0.001274
-20640.000000 0.003310
-20580.000000 0.002412
-20520.000000 0.000460
-20460.000000 -0.003487
-20400.000000 -0.003428
-20340.000000 -0.002364
-20280.000000 -0.001295
-20220.000000 -0.001221
-20160.000000 -0.001142
-20100.000000 -0.001058
-20040.000000 0.004030
-19980.000000 -0.004877
-19920.000000 0.013221
-19860.000000 -0.000678
-19800.000000 0.013428
-19740.000000 0.001538
-19680.000000 0.009652
-19620.000000 0.005769
-19560.000000 0.010890
-19500.000000 0.006015
-19440.000000 0.005142
-19380.000000 0.005271
-19320.000000 0.004404
-19260.000000 0.005538
-19200.000000 0.003674
-19140.000000 -0.007188
-19080.000000 0.004951
-19020.000000 0.004091
-18960.000000 0.006232
-18900.000000 0.000374
-18840.000000 -0.000484
-18780.000000 -0.002341
-18720.000000 0.003801
-18660.000000 -0.001056
-18600.000000 -0.000914
-18540.000000 -0.002773
-18480.000000 -0.002633
-18420.000000 -0.005493
-18360.000000 -0.006356
-18300.000000 -0.005219
-18240.000000 -0.004085
-18180.000000 -0.004953
-18120.000000 -0.004823
-18060.000000 -0.002695
-18000.000000 -0.001570
-17940.000000 -0.000448
-17880.000000 -0.002328
-17820.000000 -0.001212
-17760.000000 -0.001099
-17700.000000 -0.000989
-17640.000000 -0.002883
-17580.000000 -0.006780
-17520.000000 -0.006682
-17460.000000 -0.006588
-17400.000000 -0.005498
-17340.000000 -0.005413
-17280.000000 -0.005333
-17220.000000 -0.005258
-17160.000000 -0.002189
-17100.000000 -0.001125
-17040.000000 0.004933
-16980.000000 0.005985
-16920.000000 0.007031
-16860.000000 0.007071
-16800.000000 0.007104
-16740.000000 0.008131
-16680.000000 0.008151
-16620.000000 0.007163
-16560.000000 0.002169
-16500.000000 -0.001833
-16440.000000 -0.001843
-16380.000000 -0.001861
-16320.000000 -0.001887
-16260.000000 -0.004922
-16200.000000 -0.007965
-16140.000000 -0.009017
-16080.000000 -0.008077
-16020.000000 -0.008147
-15960.000000 -0.007225
-15900.000000 -0.007313
-15840.000000 -0.007409
-15780.000000 -0.007514
-15720.000000 0.003371
-15660.000000 -0.010752
-15600.000000 -0.004884
-15540.000000 -0.017025
-15480.000000 -0.013174
-15420.000000 -0.004333
-15360.000000 0.004501
-15300.000000 -0.006674
-15240.000000 -0.013857
-15180.000000 -0.011048
-15120.000000 -0.006247
-15060.000000 -0.004453
-15000.000000 0.011334
-14940.000000 -0.005886
-14880.000000 0.011888
-14820.000000 -0.009345
-14760.000000 0.006417
-14700.000000 0.001173
-14640.000000 0.014924
-14580.000000 -0.003330
-14520.000000 -0.005589
-14460.000000 -0.011852
-14400.000000 0.004880
-14340.000000 0.004609
-14280.000000 0.000334
-14220.000000 -0.009944
-14160.000000 -0.005226
-14100.000000 0.002490
-14040.000000 0.008204
-13980.000000 0.003915
-13920.000000 0.001625
-13860.000000 0.004333
-13800.000000 0.004040
-13740.000000 0.008747
-13680.000000 0.006453
-13620.000000 0.007158
-13560.000000 0.003864
-13500.000000 0.000569
-13440.000000 -0.005725
-13380.000000 0.000981
-13320.000000 -0.000313
-13260.000000 0.001394
-13200.000000 0.004102
-13140.000000 -0.014189
-13080.000000 -0.043480
-13020.000000 -0.012769
-12960.000000 -0.010057
-12900.000000 0.018655
-12840.000000 0.002370
-12780.000000 0.007086
-12720.000000 -0.010196
-12660.000000 0.002524
-12600.000000 0.007245
-12540.000000 0.009969
-12480.000000 0.003695
-12420.000000 -0.001576
-12360.000000 -0.011845
-12300.000000 -0.005112
-12240.000000 -0.000376
-12180.000000 0.001363
-12120.000000 -0.001895
-12060.000000 -0.014151
-12000.000000 -0.006403
-11940.000000 -0.001652
-11880.000000 0.007102
-11820.000000 -0.001140
-11760.000000 -0.001379
-11700.000000 -0.002614
-11640.000000 0.013155
-11580.000000 0.008928
-11520.000000 0.009704
-11460.000000 -0.011515
-11400.000000 0.001270
-11340.000000 -0.002941
-11280.000000 0.008853
-11220.000000 0.000651
-11160.000000 0.004454
-11100.000000 -0.001739
-11040.000000 0.004073
-10980.000000 0.002891
-10920.000000 0.015713
-10860.000000 0.015541
-10800.000000 0.011374
-10740.000000 0.010212
-10680.000000 0.009057
-10620.000000 0.019906
-10560.000000 0.018762
-10500.000000 0.011623
-10440.000000 -0.000510
-10380.000000 -0.002637
-10320.000000 0.003241
-10260.000000 0.005125
-10200.000000 0.006015
-10140.000000 -0.002090
-10080.000000 -0.001190
-10020.000000 -0.001284
-9960.000000 0.005628
-9900.000000 0.008545
-9840.000000 0.014468
-9780.000000 0.003396
-9720.000000 0.007330
-9660.000000 -0.000731
-9600.000000 0.016213
-9540.000000 0.016163
-9480.000000 0.012116
-9420.000000 -0.006926
-9360.000000 -0.009963
-9300.000000 -0.009997
-9240.000000 -0.006028
-9180.000000 -0.007055
-9120.000000 -0.013079
-9060.000000 -0.018101
-9000.000000 -0.018120
-8940.000000 -0.017136
-8880.000000 -0.011150
-8820.000000 -0.008161
-8760.000000 -0.006170
-8700.000000 -0.007177
-8640.000000 -0.006182
-8580.000000 -0.006184
-8520.000000 -0.000184
-8460.000000 -0.000182
-8400.000000 -0.002179
-8340.000000 -0.004173
-8280.000000 -0.004166
-8220.000000 -0.003156
-8160.000000 -0.005146
-8100.000000 -0.006133
-8040.000000 -0.005120
-7980.000000 -0.004105
-7920.000000 0.000912
-7860.000000 0.007929
-7800.000000 0.018947
-7740.000000 -0.011035
-7680.000000 -0.001016
-7620.000000 -0.003996
-7560.000000 0.016023
-7500.000000 0.009043
-7440.000000 0.012061
-7380.000000 0.005079
-7320.000000 0.015096
-7260.000000 -0.000888
-7200.000000 0.009126
-7140.000000 -0.001861
-7080.000000 0.000149
-7020.000000 -0.000843
-6960.000000 -0.001837
-6900.000000 0.008166
-6840.000000 0.010167
-6780.000000 0.009165
-6720.000000 0.009159
-6660.000000 0.003151
-6600.000000 0.013139
-6540.000000 0.016124
-6480.000000 0.016106
-6420.000000 0.004084
-6360.000000 0.003058
-6300.000000 -0.003971
-6240.000000 -0.003004
-6180.000000 -0.006040
-6120.000000 -0.009080
-6060.000000 -0.016124
-6000.000000 -0.016171
-5940.000000 -0.018221
-5880.000000 -0.008274
-5820.000000 -0.005330
-5760.000000 -0.007389
-5700.000000 -0.002451
-5640.000000 -0.006516
-5580.000000 0.003417
-5520.000000 0.003366
-5460.000000 0.007291
-5400.000000 0.002214
-5340.000000 -0.008866
-5280.000000 -0.004948
-5220.000000 -0.010033
-5160.000000 -0.000120
-5100.000000 -0.008209
-5040.000000 -0.003300
-4980.000000 -0.026393
-4920.000000 -0.017488
-4860.000000 -0.017586
-4800.000000 0.012315
-4740.000000 0.006215
-4680.000000 0.014112
-4620.000000 -0.009992
-4560.000000 0.005902
-4500.000000 0.008794
-4440.000000 0.026684
-4380.000000 0.018573
-4320.000000 -0.002541
-4260.000000 -0.004657
-4200.000000 -0.006775
-4140.000000 0.008105
-4080.000000 0.006982
-4020.000000 -0.002143
-3960.000000 -0.014271
-3900.000000 -0.014402
-3840.000000 0.001464
-3780.000000 0.008328
-3720.000000 0.008188
-3660.000000 0.002045
-3600.000000 -0.010102
-3540.000000 0.005748
-3480.000000 0.005595
-3420.000000 0.018438
-3360.000000 -0.003723
-3300.000000 -0.003888
-3240.000000 -0.020056
-3180.000000 -0.001229
-3120.000000 -0.005406
-3060.000000 -0.002587
-3000.000000 -0.016772
-2940.000000 -0.013961
-2880.000000 -0.010155
-2820.000000 0.005647
-2760.000000 0.007446
-2700.000000 0.007240
-2640.000000 0.007030
-2580.000000 -0.002185
-2520.000000 0.004597
-2460.000000 0.006375
-2400.000000 0.014148
-2340.000000 -0.001083
-2280.000000 -0.006318
-2220.000000 -0.010558
-2160.000000 -0.006802
-2100.000000 -0.003051
-2040.000000 -0.007304
-1980.000000 -0.010562
-1920.000000 -0.010825
-1860.000000 -0.004092
-1800.000000 0.002637
-1740.000000 0.006361
-1680.000000 0.006082
-1620.000000 0.006798
-1560.000000 0.007511
-1500.000000 0.009220
-1440.000000 0.013926
-1380.000000 0.012629
-1320.000000 0.009329
-1260.000000 0.006026
-1200.000000 -0.002279
-1140.000000 0.003414
-1080.000000 -0.000896
-1020.000000 -0.004208
-960.000000 -0.002522
-900.000000 0.005163
-840.000000 -0.002154
-780.000000 0.003528
-720.000000 0.006209
-660.000000 0.003890
-600.000000 -0.012430
-540.000000 0.001250
-480.000000 -0.005071
-420.000000 0.015609
-360.000000 -0.007710
-300.000000 -0.008029
-240.000000 -0.014347
-180.000000 -0.001665
-120.000000 -0.010981
-60.000000 -0.011296
0.000000 -0.016610
60.000000 -0.010923
120.000000 -0.011234
180.000000 -0.012543
240.000000 -0.013851
300.000000 -0.006157
360.000000 -0.005462
420.000000 -0.006764
480.000000 -0.012064
540.000000 -0.008362
600.000000 -0.006658
660.000000 0.000049
720.000000 -0.007242
780.000000 -0.009531
840.000000 -0.004817
900.000000 -0.001101
960.000000 -0.002382
1020.000000 0.004340
1080.000000 0.000064
1140.000000 0.011792
1200.000000 0.005522
1260.000000 0.007256
1320.000000 0.005993
1380.000000 0.012734
1440.000000 0.009479
1500.000000 0.008228
1560.000000 0.004982
1620.000000 0.009740
1680.000000 0.008503
1740.000000 0.007270
1800.000000 0.003043
1860.000000 0.003820
1920.000000 0.007603
1980.000000 0.007390
2040.000000 0.006183
2100.000000 0.003981
2160.000000 0.005785
2220.000000 0.007594
2280.000000 0.008409
2340.000000 0.005230
2400.000000 0.006058
2460.000000 0.005891
2520.000000 0.000731
2580.000000 -0.002422
2640.000000 -0.001568
2700.000000 0.001292
2760.000000 0.001160
2820.000000 -0.004965
2880.000000 -0.008082
2940.000000 -0.003193
3000.000000 -0.002296
3060.000000 -0.002391
3120.000000 -0.006479
3180.000000 -0.002558
3240.000000 -0.001630
3300.000000 0.000306
3360.000000 -0.006750
3420.000000 -0.006798
3480.000000 -0.002837
3540.000000 -0.000869
3600.000000 0.000108
3660.000000 0.000094
3720.000000 -0.000913
3780.000000 -0.000911
3840.000000 -0.000901
3900.000000 -0.000882
3960.000000 0.003145
4020.000000 0.006180
4080.000000 0.011224
4140.000000 0.002276
4200.000000 0.002337
4260.000000 -0.022594
4320.000000 -0.007516
4380.000000 0.002570
4440.000000 0.014664
4500.000000 0.004767
4560.000000 0.014878
4620.000000 0.008997
4680.000000 0.015124
4740.000000 -0.007742
4800.000000 0.005400
4860.000000 -0.000452
4920.000000 0.024704
4980.000000 -0.006133
5040.000000 -0.002964
5100.000000 -0.015788
5160.000000 0.011394
5220.000000 -0.001417
5280.000000 -0.000222
5340.000000 -0.011021
5400.000000 0.006186
5460.000000 0.009400
5520.000000 0.007620
5580.000000 0.005845
5640.000000 0.006077
5700.000000 0.013314
5760.000000 0.005556
5820.000000 0.005803
5880.000000 -0.001945
5940.000000 0.006312
6000.000000 -0.003427
6060.000000 -0.005162
6120.000000 -0.007894
6180.000000 -0.000622
6240.000000 -0.001347
6300.000000 -0.004068
6360.000000 -0.013788
6420.000000 -0.001504
6480.000000 0.010781
6540.000000 0.010068
6600.000000 0.000358
6660.000000 -0.003351
6720.000000 0.001941
6780.000000 0.010234
6840.000000 0.005528
6900.000000 -0.000177
6960.000000 -0.006881
7020.000000 -0.005586
7080.000000 -0.007290
7140.000000 -0.002995
7200.000000 -0.001700
7260.000000 0.001594
7320.000000 -0.005114
7380.000000 -0.007823
7440.000000 -0.005533
7500.000000 0.003754
7560.000000 0.007040
7620.000000 0.000322
7680.000000 0.001603
7740.000000 -0.005120
7800.000000 0.002155
7860.000000 -0.028573
7920.000000 0.001695
7980.000000 -0.009040
8040.000000 0.005222
8100.000000 -0.009519
8160.000000 -0.017264
8220.000000 0.003988
8280.000000 0.004236
8340.000000 0.004482
8400.000000 -0.006276
8460.000000 -0.001037
8520.000000 0.002199
8580.000000 0.007431
8640.000000 -0.001339
8700.000000 -0.001113
8760.000000 0.001110
8820.000000 -0.002670
8880.000000 -0.007453
8940.000000 -0.011239
9000.000000 -0.003029
9060.000000 -0.003823
9120.000000 -0.005620
9180.000000 -0.013478
9240.000000 -0.002282
9300.000000 0.000910
9360.000000 0.004099
9420.000000 -0.008715
9480.000000 -0.002533
9540.000000 0.000646
9600.000000 0.006822
9660.000000 -0.001006
9720.000000 -0.005837
9780.000000 -0.004671
9840.000000 -0.000509
9900.000000 -0.000350
9960.000000 0.001806
10020.000000 -0.001042
10080.000000 -0.000894
10140.000000 -0.027749
10200.000000 -0.001607
10260.000000 -0.003469
10320.000000 0.018665
10380.000000 0.000796
10440.000000 0.009924
10500.000000 -0.002952
10560.000000 0.012169
10620.000000 -0.001713
10680.000000 0.005402
10740.000000 -0.006486
10800.000000 0.007623
10860.000000 -0.007271
10920.000000 -0.000167
10980.000000 -0.005065
11040.000000 0.005034
11100.000000 0.000131
11160.000000 -0.000775
11220.000000 -0.001682
11280.000000 0.001409
11340.000000 0.003497
11400.000000 0.000584
11460.000000 -0.003331
11520.000000 -0.000248
11580.000000 0.000834
11640.000000 -0.002086
11700.000000 -0.009008
11760.000000 -0.014931
11820.000000 -0.008855
11880.000000 -0.009781
11940.000000 -0.005707
12000.000000 -0.013635
12060.000000 -0.008564
12120.000000 -0.010494
12180.000000 -0.006424
12240.000000 -0.005355
12300.000000 -0.002286
12360.000000 0.000782
12420.000000 -0.000149
12480.000000 -0.000080
12540.000000 -0.000010
12600.000000 0.006061
12660.000000 0.006149
12720.000000 0.007223
12780.000000 -0.003701
12840.000000 0.006376
12900.000000 0.001455
12960.000000 0.014536
13020.000000 0.007619
13080.000000 0.010703
13140.000000 0.005790
13200.000000 0.009878
13260.000000 0.007968
13320.000000 0.012060
13380.000000 0.010155
13440.000000 0.018251
13500.000000 0.010350
13560.000000 0.012450
13620.000000 0.010553
13680.000000 0.017658
13740.000000 0.014766
13800.000000 0.014875
13860.000000 0.008988
13920.000000 0.010102
13980.000000 0.010219
14040.000000 0.012338
14100.000000 0.005459
14160.000000 0.002583
14220.000000 -0.005291
14280.000000 -0.004129
14340.000000 -0.003999
14400.000000 -0.003866
14460.000000 -0.010732
14520.000000 -0.010596
14580.000000 -0.006458
14640.000000 -0.011318
14700.000000 -0.003176
14760.000000 -0.022033
14820.000000 -0.004888
14880.000000 -0.010741
14940.000000 -0.006593
15000.000000 -0.020443
15060.000000 -0.017292
15120.000000 -0.025140
15180.000000 -0.015987
15240.000000 -0.023833
15300.000000 -0.016678
15360.000000 -0.023522
15420.000000 -0.028366
15480.000000 -0.023209
15540.000000 -0.013052
15600.000000 0.014105
15660.000000 -0.009738
15720.000000 0.008419
15780.000000 -0.023424
15840.000000 0.009732
15900.000000 0.003887
15960.000000 0.025042
16020.000000 -0.004804
16080.000000 0.006349
16140.000000 0.002482
16200.000000 0.002631
16260.000000 -0.005221
16320.000000 0.009926
16380.000000 -0.000928
16440.000000 0.016216
16500.000000 -0.004640
16560.000000 0.012502
16620.000000 0.025643
16680.000000 0.035783
16740.000000 0.017921
16800.000000 0.016059
16860.000000 0.015195
16920.000000 0.035330
16980.000000 0.025464
17040.000000 0.011597
17100.000000 -0.000272
17160.000000 0.012859
17220.000000 -0.003012
17280.000000 0.005116
17340.000000 -0.018757
17400.000000 -0.003631
17460.000000 -0.003506
17520.000000 0.003617
17580.000000 -0.002260
17640.000000 0.001861
17700.000000 0.000981
17760.000000 -0.002900
17820.000000 -0.008781
17880.000000 -0.000664
17940.000000 -0.001547
18000.000000 0.002569
18060.000000 -0.023316
18120.000000 -0.020201
18180.000000 -0.020086
18240.000000 -0.005972
18300.000000 -0.018857
18360.000000 -0.018743
18420.000000 -0.023630
18480.000000 -0.008516
18540.000000 -0.008402
18600.000000 -0.008288
18660.000000 -0.008174
18720.000000 -0.001060
18780.000000 -0.000945
18840.000000 -0.000830
18900.000000 -0.004714
18960.000000 -0.005598
19020.000000 -0.005480
19080.000000 -0.007362
19140.000000 -0.008242
19200.000000 -0.007122
19260.000000 -0.007000
19320.000000 -0.007876
19380.000000 -0.010751
19440.000000 -0.003624
19500.000000 0.004504
19560.000000 0.014635
19620.000000 0.012768
19680.000000 0.004903
19740.000000 0.007041
19800.000000 0.011183
19860.000000 0.016327
19920.000000 0.015475
19980.000000 0.010626
20040.000000 0.004781
20100.000000 0.007940
20160.000000 0.003104
20220.000000 -0.036728
20280.000000 -0.004556
20340.000000 -0.004380
20400.000000 0.027801
20460.000000 0.008987
20520.000000 0.005178
20580.000000 -0.004627
20640.000000 0.007574
20700.000000 0.017780
20760.000000 0.014991
20820.000000 0.014208
20880.000000 0.010431
20940.000000 -0.007341
21000.000000 -0.003107
21060.000000 -0.005867
21120.000000 -0.018622
21180.000000 0.005629
21240.000000 -0.015114
21300.000000 0.009148
21360.000000 0.014415
21420.000000 0.025687
21480.000000 0.015964
21540.000000 0.002246
21600.000000 0.019532
21660.000000 0.022823
21720.000000 0.035118
21780.000000 0.010417
21840.000000 -0.003279
21900.000000 -0.036971
21960.000000 -0.011659
22020.000000 -0.015342
22080.000000 0.010979
22140.000000 -0.007695
22200.000000 0.004635
22260.000000 -0.010030
22320.000000 0.014309
22380.000000 0.014654
22440.000000 -0.014997
22500.000000 0.007357
22560.000000 0.000715
22620.000000 0.026079
22680.000000 0.019447
22740.000000 0.005820
22800.000000 0.013198
22860.000000 -0.018420
22920.000000 -0.015032
22980.000000 -0.012641
23040.000000 -0.000244
23100.000000 0.005156
23160.000000 -0.032439
23220.000000 -0.028030
23280.000000 -0.022617
23340.000000 0.011800
23400.000000 0.005220
23460.000000 0.000644
23520.000000 -0.018930
23580.000000 0.014499
23640.000000 0.015930
23700.000000 0.025363
23760.000000 -0.016203
23820.000000 -0.057767
23880.000000 -0.026330
23940.000000 -0.029892
24000.000000 0.005546
24060.000000 -0.008016
24120.000000 0.006423
24180.000000 -0.025140
24240.000000 -0.009703
24300.000000 -0.011268
24360.000000 0.025165
24420.000000 0.017601
24480.000000 0.006032
24540.000000 -0.009541
24600.000000 0.001882
24660.000000 0.016300
24720.000000 0.010713
24780.000000 -0.005880
24840.000000 -0.021480
24900.000000 -0.012086
24960.000000 -0.007699
25020.000000 0.004680
25080.000000 -0.004948
25140.000000 -0.002585
25200.000000 -0.002230
25260.000000 0.006116
25320.000000 0.012453
25380.000000 0.015782
25440.000000 0.011101
25500.000000 0.002410
25560.000000 -0.002290
25620.000000 0.004001
25680.000000 0.004282
25740.000000 0.001553
25800.000000 -0.016186
25860.000000 -0.014935
25920.000000 -0.015694
25980.000000 0.001537
26040.000000 -0.007242
26100.000000 -0.005031
26160.000000 -0.010830
26220.000000 0.003362
26280.000000 0.008544
26340.000000 0.012716
26400.000000 0.006880
26460.000000 0.001035
26520.000000 -0.001819
26580.000000 -0.000681
26640.000000 0.002449
26700.000000 -0.001429
26760.000000 -0.006314
26820.000000 -0.018207
26880.000000 -0.019107
26940.000000 -0.012014
27000.000000 -0.004928
27060.000000 -0.002849
27120.000000 -0.007775
27180.000000 -0.007708
27240.000000 -0.005647
27300.000000 0.004408
27360.000000 0.003457
27420.000000 0.003501
27480.000000 -0.008460
27540.000000 -0.008427
27600.000000 -0.010400
27660.000000 -0.010377
27720.000000 -0.010359
27780.000000 -0.010347
27840.000000 -0.011339
27900.000000 -0.014300
27960.000000 -0.009304
28020.000000 -0.004312
28080.000000 0.007675
28140.000000 0.004658
28200.000000 0.004636
28260.000000 0.014610
28320.000000 -0.004421
28380.000000 0.008545
28440.000000 -0.002494
28500.000000 0.001464
28560.000000 -0.001582
28620.000000 0.000369
28680.000000 -0.014683
28740.000000 -0.014739
28800.000000 -0.019797
28860.000000 0.000142
28920.000000 -0.009921
28980.000000 -0.015987
29040.000000 -0.014055
29100.000000 0.004876
29160.000000 0.011804
29220.000000 0.012732
29280.000000 -0.000342
29340.000000 0.002584
29400.000000 0.003510
29460.000000 0.007436
29520.000000 0.003348
29580.000000 0.005274
29640.000000 -0.002799
29700.000000 -0.003870
29760.000000 -0.011940
29820.000000 -0.005009
29880.000000 -0.000075
29940.000000 0.005860
30000.000000 -0.002202
30060.000000 -0.005263
30120.000000 0.008678
30180.000000 0.023622
30240.000000 0.020568
30300.000000 0.014516
30360.000000 0.000466
30420.000000 -0.001581
30480.000000 0.013374
30540.000000 0.018332
30600.000000 0.008292
30660.000000 0.003256
30720.000000 -0.002779
30780.000000 0.009190
30840.000000 0.003162
30900.000000 0.018136
30960.000000 0.010114
31020.000000 0.019094
31080.000000 0.004077
31140.000000 0.017064
31200.000000 0.019054
31260.000000 0.028047
31320.000000 0.009044
31380.000000 0.002995
31440.000000 -0.001001
31500.000000 0.014009
31560.000000 0.004022
31620.000000 0.001040
31680.000000 -0.012936
31740.000000 0.001091
31800.000000 0.002124
31860.000000 0.006163
31920.000000 -0.003794
31980.000000 -0.003745
32040.000000 -0.002691
32100.000000 0.003368
32160.000000 0.003433
32220.000000 0.004504
32280.000000 0.001581
32340.000000 0.001663
32400.000000 -0.007248
32460.000000 -0.001154
32520.000000 -0.003053
32580.000000 0.001054
32640.000000 -0.010834
32700.000000 -0.006716
32760.000000 -0.003592
32820.000000 0.004538
32880.000000 -0.000327
32940.000000 -0.007187
33000.000000 -0.007042
33060.000000 -0.000891
33120.000000 0.003264
33180.000000 -0.000576
33240.000000 -0.005412
33300.000000 -0.007243
33360.000000 -0.008070
33420.000000 -0.001892
33480.000000 -0.001710
33540.000000 0.005475
33600.000000 0.000664
33660.000000 0.000857
33720.000000 -0.001947
33780.000000 0.007252
33840.000000 0.007453
33900.000000 0.007657
33960.000000 -0.003137
34020.000000 -0.002930
34080.000000 -0.002721
34140.000000 0.001489
34200.000000 -0.002300
34260.000000 -0.003088
34320.000000 -0.003876
34380.000000 -0.002664
34440.000000 -0.001451
34500.000000 0.001761
34560.000000 0.002972
34620.000000 0.008182
34680.000000 0.008392
34740.000000 0.008600
34800.000000 0.008806
34860.000000 0.009010
34920.000000 0.009213
34980.000000 0.008412
35040.000000 0.004609
35100.000000 0.001803
35160.000000 -0.004006
35220.000000 -0.005818
35280.000000 -0.007635
35340.000000 -0.005455
35400.000000 -0.005280
35460.000000 -0.003110
35520.000000 -0.005944
35580.000000 -0.004784
35640.000000 -0.000629
35700.000000 0.004519
35760.000000 0.004643
35820.000000 0.002755
35880.000000 0.002857
35940.000000 -0.000052
36000.000000 0.000027
36060.000000 -0.003903
36120.000000 -0.003844
36180.000000 -0.002794
36240.000000 -0.002754
36300.000000 -0.002721
36360.000000 -0.002696
36420.000000 -0.002679
36480.000000 0.000331
36540.000000 0.004334
36600.000000 0.007331
36660.000000 0.008323
36720.000000 0.008308
36780.000000 0.007288
36840.000000 0.004262
36900.000000 0.005232
36960.000000 0.002196
37020.000000 0.000155
37080.000000 -0.003890
37140.000000 -0.005940
37200.000000 -0.005995
37260.000000 -0.006054
37320.000000 -0.006117
37380.000000 -0.007185
37440.000000 -0.006258
37500.000000 -0.004334
37560.000000 -0.000415
37620.000000 0.000500
37680.000000 -0.000590
37740.000000 -0.002683
37800.000000 -0.004781
37860.000000 -0.003883
37920.000000 -0.003989
37980.000000 -0.004100
38040.000000 -0.008214
38100.000000 -0.010333
38160.000000 -0.010456
38220.000000 -0.008583
38280.000000 -0.004714
38340.000000 -0.003850
38400.000000 -0.004990
38460.000000 -0.005134
38520.000000 -0.004283
38580.000000 -0.001435
38640.000000 -0.000592
38700.000000 -0.001754
38760.000000 -0.004919
38820.000000 -0.005089
38880.000000 -0.005264
38940.000000 -0.005442
39000.000000 -0.005626
39060.000000 -0.006813
39120.000000 -0.008005
39180.000000 -0.007202
39240.000000 -0.003403
39300.000000 0.001392
39360.000000 0.001182
39420.000000 0.000967
39480.000000 0.000748
39540.000000 0.000525
39600.000000 0.003296
39660.000000 0.002063
39720.000000 0.000826
39780.000000 -0.000416
39840.000000 -0.000663
39900.000000 -0.002914
39960.000000 -0.003170
40020.000000 -0.003431
40080.000000 -0.003697
40140.000000 -0.002967
40200.000000 -0.002242
40260.000000 0.000479
40320.000000 0.003194
40380.000000 0.004905
40440.000000 0.005611
40500.000000 0.007312
40560.000000 0.007009
40620.000000 0.007701
40680.000000 0.007387
40740.000000 0.006070
40800.000000 0.006747
40860.000000 0.005419
40920.000000 0.005087
40980.000000 0.002750
41040.000000 0.000408
41100.000000 0.000061
41160.000000 0.000709
41220.000000 0.001352
41280.000000 0.001991
41340.000000 0.001625
41400.000000 0.003253
41460.000000 0.005877
41520.000000 0.006497
41580.000000 0.006111
41640.000000 0.005720
41700.000000 0.004325
41760.000000 0.004925
41820.000000 0.005520
41880.000000 0.008110
41940.000000 0.007695
42000.000000 0.006275
42060.000000 0.002851
42120.000000 0.001421
42180.000000 0.001987
42240.000000 0.001548
42300.000000 0.001104
42360.000000 -0.000344
42420.000000 -0.000797
42480.000000 -0.001256
42540.000000 -0.001719
42600.000000 -0.002186
42660.000000 -0.002659
42720.000000 -0.003136
42780.000000 -0.003618
42840.000000 -0.004105
42900.000000 -0.004596
42960.000000 -0.005092
43020.000000 -0.005593
43080.000000 -0.007099
43140.000000 -0.008609
43200.000000 -0.009124
