# Supplementary material for: Probabilistic tsunami forecasting for early warning
Source: Nat Commun. 2021 Sep 28;12:5677. doi: 10.1038/s41467-021-25815-w (PMC8479076; doi:10.1038/s41467-021-25815-w)
Supplement: Supplementary file 6 — Supplementary Dataset 3. Sea-level records. [file 41467_2021_25815_MOESM6_ESM.zip › sea_level_records/2017-06-12_Lesvos/syro.pr1.rmn.txt]

-43200.000000 0.006427
-43140.000000 0.006687
-43080.000000 0.008952
-43020.000000 0.008221
-42960.000000 0.007496
-42900.000000 0.006776
-42840.000000 0.006061
-42780.000000 0.005351
-42720.000000 0.004646
-42660.000000 0.003946
-42600.000000 0.003251
-42540.000000 0.002562
-42480.000000 0.001877
-42420.000000 0.001198
-42360.000000 0.000523
-42300.000000 -0.000146
-42240.000000 -0.000810
-42180.000000 -0.001468
-42120.000000 -0.002122
-42060.000000 -0.001770
-42000.000000 -0.002413
-41940.000000 -0.003051
-41880.000000 -0.003684
-41820.000000 -0.004312
-41760.000000 -0.004934
-41700.000000 -0.005551
-41640.000000 -0.006163
-41580.000000 -0.006769
-41520.000000 -0.007371
-41460.000000 -0.007967
-41400.000000 -0.008558
-41340.000000 -0.009143
-41280.000000 -0.009724
-41220.000000 -0.010299
-41160.000000 -0.010869
-41100.000000 -0.011433
-41040.000000 -0.011993
-40980.000000 -0.012547
-40920.000000 -0.011096
-40860.000000 -0.011639
-40800.000000 -0.012178
-40740.000000 -0.011711
-40680.000000 -0.012239
-40620.000000 -0.012761
-40560.000000 -0.013279
-40500.000000 -0.013791
-40440.000000 -0.014298
-40380.000000 -0.014800
-40320.000000 -0.015297
-40260.000000 -0.015788
-40200.000000 -0.016274
-40140.000000 -0.016756
-40080.000000 -0.017232
-40020.000000 -0.016702
-39960.000000 -0.015168
-39900.000000 -0.015629
-39840.000000 -0.016084
-39780.000000 -0.016534
-39720.000000 -0.016980
-39660.000000 -0.017420
-39600.000000 -0.017855
-39540.000000 -0.016285
-39480.000000 -0.010710
-39420.000000 0.003870
-39360.000000 0.004455
-39300.000000 0.005045
-39240.000000 0.004640
-39180.000000 0.008240
-39120.000000 0.005845
-39060.000000 0.005454
-39000.000000 0.005069
-38940.000000 0.003689
-38880.000000 0.003313
-38820.000000 0.004943
-38760.000000 0.007577
-38700.000000 0.005216
-38640.000000 0.004860
-38580.000000 0.004508
-38520.000000 0.004162
-38460.000000 0.003820
-38400.000000 0.002483
-38340.000000 0.002151
-38280.000000 0.001823
-38220.000000 0.001501
-38160.000000 -0.000817
-38100.000000 -0.002131
-38040.000000 -0.002439
-37980.000000 -0.002743
-37920.000000 -0.003043
-37860.000000 -0.001337
-37800.000000 0.000373
-37740.000000 0.004088
-37680.000000 0.004807
-37620.000000 0.004531
-37560.000000 0.004260
-37500.000000 0.002993
-37440.000000 0.002731
-37380.000000 0.002474
-37320.000000 0.002221
-37260.000000 0.001973
-37200.000000 0.001730
-37140.000000 0.001492
-37080.000000 0.001258
-37020.000000 0.001029
-36960.000000 0.001805
-36900.000000 0.001586
-36840.000000 0.001373
-36780.000000 0.001164
-36720.000000 0.001960
-36660.000000 0.003762
-36600.000000 0.006569
-36540.000000 0.007382
-36480.000000 0.007201
-36420.000000 0.007027
-36360.000000 0.002859
-36300.000000 0.001697
-36240.000000 0.000544
-36180.000000 -0.002602
-36120.000000 -0.003739
-36060.000000 -0.003867
-36000.000000 -0.002985
-35940.000000 -0.001091
-35880.000000 0.000815
-35820.000000 0.001734
-35760.000000 0.002667
-35700.000000 0.002614
-35640.000000 0.001577
-35580.000000 -0.001449
-35520.000000 -0.002469
-35460.000000 -0.002484
-35400.000000 -0.002493
-35340.000000 -0.002497
-35280.000000 -0.001497
-35220.000000 0.000506
-35160.000000 0.002513
-35100.000000 0.003522
-35040.000000 0.003533
-34980.000000 0.003545
-34920.000000 0.003558
-34860.000000 0.001571
-34800.000000 -0.001415
-34740.000000 -0.002402
-34680.000000 -0.002388
-34620.000000 -0.002376
-34560.000000 -0.002364
-34500.000000 -0.002352
-34440.000000 -0.002342
-34380.000000 -0.002331
-34320.000000 -0.002322
-34260.000000 -0.002313
-34200.000000 -0.000304
-34140.000000 0.002705
-34080.000000 0.004713
-34020.000000 0.004722
-33960.000000 0.003732
-33900.000000 0.003742
-33840.000000 0.001752
-33780.000000 -0.001236
-33720.000000 -0.001223
-33660.000000 -0.001208
-33600.000000 -0.001192
-33540.000000 -0.001175
-33480.000000 -0.000156
-33420.000000 0.000865
-33360.000000 0.001888
-33300.000000 0.001913
-33240.000000 0.001940
-33180.000000 0.000970
-33120.000000 0.000001
-33060.000000 -0.001965
-33000.000000 -0.002930
-32940.000000 -0.003891
-32880.000000 -0.003851
-32820.000000 -0.003808
-32760.000000 -0.003762
-32700.000000 -0.003714
-32640.000000 -0.003663
-32580.000000 -0.003610
-32520.000000 -0.004555
-32460.000000 -0.004496
-32400.000000 -0.004436
-32340.000000 -0.004373
-32280.000000 -0.003307
-32220.000000 -0.002239
-32160.000000 -0.002168
-32100.000000 -0.001095
-32040.000000 -0.002016
-31980.000000 -0.001939
-31920.000000 -0.001860
-31860.000000 -0.001778
-31800.000000 -0.003693
-31740.000000 -0.003607
-31680.000000 -0.003518
-31620.000000 -0.003427
-31560.000000 -0.003333
-31500.000000 -0.000238
-31440.000000 0.001860
-31380.000000 0.001959
-31320.000000 0.002061
-31260.000000 0.002164
-31200.000000 0.001269
-31140.000000 0.000376
-31080.000000 0.000484
-31020.000000 0.000594
-30960.000000 0.003705
-30900.000000 0.005818
-30840.000000 0.006932
-30780.000000 0.007048
-30720.000000 0.005165
-30660.000000 0.004284
-30600.000000 0.003404
-30540.000000 0.002525
-30480.000000 0.002647
-30420.000000 0.002771
-30360.000000 0.002895
-30300.000000 0.003021
-30240.000000 0.003148
-30180.000000 0.003276
-30120.000000 0.003405
-30060.000000 0.003534
-30000.000000 0.001664
-29940.000000 -0.001205
-29880.000000 -0.001074
-29820.000000 -0.000943
-29760.000000 0.000189
-29700.000000 0.002322
-29640.000000 0.004455
-29580.000000 0.005588
-29520.000000 0.006722
-29460.000000 0.005856
-29400.000000 0.003991
-29340.000000 0.003126
-29280.000000 0.002261
-29220.000000 0.001396
-29160.000000 0.001532
-29100.000000 0.001668
-29040.000000 0.001804
-28980.000000 0.000939
-28920.000000 0.001075
-28860.000000 0.001211
-28800.000000 0.001347
-28740.000000 0.001482
-28680.000000 0.000618
-28620.000000 -0.002246
-28560.000000 -0.006111
-28500.000000 -0.007975
-28440.000000 -0.008840
-28380.000000 -0.008704
-28320.000000 -0.006569
-28260.000000 -0.002434
-28200.000000 -0.000298
-28140.000000 -0.000164
-28080.000000 -0.001029
-28020.000000 -0.002894
-27960.000000 -0.003760
-27900.000000 -0.004626
-27840.000000 -0.004492
-27780.000000 -0.004359
-27720.000000 -0.002226
-27660.000000 0.001907
-27600.000000 0.005039
-27540.000000 0.005170
-27480.000000 0.004302
-27420.000000 0.002432
-27360.000000 -0.001437
-27300.000000 -0.003307
-27240.000000 -0.004178
-27180.000000 -0.004049
-27120.000000 -0.003921
-27060.000000 -0.003793
-27000.000000 -0.004665
-26940.000000 -0.004538
-26880.000000 -0.004412
-26820.000000 -0.004286
-26760.000000 -0.003161
-26700.000000 -0.001036
-26640.000000 0.001087
-26580.000000 0.002210
-26520.000000 0.002332
-26460.000000 0.002453
-26400.000000 0.001573
-26340.000000 -0.001308
-26280.000000 -0.004191
-26220.000000 -0.004074
-26160.000000 -0.004959
-26100.000000 -0.004846
-26040.000000 -0.004733
-25980.000000 -0.006623
-25920.000000 -0.006514
-25860.000000 -0.005407
-25800.000000 -0.004302
-25740.000000 -0.002198
-25680.000000 0.000903
-25620.000000 0.002003
-25560.000000 0.002101
-25500.000000 0.001197
-25440.000000 0.000291
-25380.000000 0.000384
-25320.000000 0.000475
-25260.000000 0.000564
-25200.000000 0.000652
-25140.000000 0.000738
-25080.000000 0.000824
-25020.000000 0.000908
-24960.000000 0.000991
-24900.000000 0.001073
-24840.000000 0.001154
-24780.000000 0.001235
-24720.000000 0.003315
-24660.000000 0.005394
-24600.000000 0.007473
-24540.000000 0.007551
-24480.000000 0.004630
-24420.000000 0.001708
-24360.000000 0.000786
-24300.000000 0.000864
-24240.000000 0.000942
-24180.000000 0.001020
-24120.000000 0.001099
-24060.000000 0.001178
-24000.000000 0.001258
-23940.000000 0.001338
-23880.000000 0.001418
-23820.000000 0.001499
-23760.000000 0.001580
-23700.000000 0.001662
-23640.000000 0.001745
-23580.000000 0.001827
-23520.000000 0.001911
-23460.000000 0.001995
-23400.000000 0.002079
-23340.000000 0.002164
-23280.000000 0.002249
-23220.000000 -0.000665
-23160.000000 -0.000579
-23100.000000 -0.002492
-23040.000000 -0.002405
-22980.000000 -0.002317
-22920.000000 -0.002229
-22860.000000 -0.002141
-22800.000000 -0.002052
-22740.000000 -0.001963
-22680.000000 0.000126
-22620.000000 0.001216
-22560.000000 0.002306
-22500.000000 0.002396
-22440.000000 0.002486
-22380.000000 0.002577
-22320.000000 0.002668
-22260.000000 0.001759
-22200.000000 0.001850
-22140.000000 0.001941
-22080.000000 0.002033
-22020.000000 0.002124
-21960.000000 0.002216
-21900.000000 0.001307
-21840.000000 -0.001602
-21780.000000 -0.003512
-21720.000000 -0.003421
-21660.000000 -0.003332
-21600.000000 -0.002243
-21540.000000 -0.000154
-21480.000000 0.002933
-21420.000000 0.004020
-21360.000000 0.004105
-21300.000000 0.003189
-21240.000000 -0.000728
-21180.000000 -0.002646
-21120.000000 -0.002566
-21060.000000 -0.002487
-21000.000000 -0.002410
-20940.000000 -0.002335
-20880.000000 -0.002261
-20820.000000 -0.002189
-20760.000000 -0.002119
-20700.000000 -0.002051
-20640.000000 -0.001986
-20580.000000 -0.001922
-20520.000000 -0.001861
-20460.000000 -0.001802
-20400.000000 -0.000746
-20340.000000 0.001308
-20280.000000 0.001359
-20220.000000 0.001407
-20160.000000 0.001453
-20100.000000 0.001495
-20040.000000 0.001535
-19980.000000 0.000572
-19920.000000 0.000605
-19860.000000 -0.001364
-19800.000000 -0.001337
-19740.000000 -0.006312
-19680.000000 -0.006291
-19620.000000 -0.006272
-19560.000000 -0.006257
-19500.000000 -0.002244
-19440.000000 0.002766
-19380.000000 0.004774
-19320.000000 0.004778
-19260.000000 0.004781
-19200.000000 -0.001219
-19140.000000 -0.005222
-19080.000000 -0.007226
-19020.000000 -0.007233
-18960.000000 -0.007242
-18900.000000 -0.006253
-18840.000000 -0.006265
-18780.000000 -0.007280
-18720.000000 -0.010295
-18660.000000 -0.012313
-18600.000000 -0.012331
-18540.000000 -0.010351
-18480.000000 -0.004371
-18420.000000 0.000607
-18360.000000 0.002585
-18300.000000 0.004563
-18240.000000 0.003540
-18180.000000 0.003518
-18120.000000 0.003495
-18060.000000 0.003472
-18000.000000 0.003449
-17940.000000 0.003426
-17880.000000 0.002404
-17820.000000 0.002382
-17760.000000 0.001360
-17700.000000 0.001339
-17640.000000 0.001318
-17580.000000 -0.001702
-17520.000000 -0.001721
-17460.000000 -0.001739
-17400.000000 -0.001757
-17340.000000 0.000226
-17280.000000 0.002210
-17220.000000 0.002195
-17160.000000 0.002181
-17100.000000 0.001168
-17040.000000 -0.000843
-16980.000000 -0.000854
-16920.000000 -0.000864
-16860.000000 -0.000872
-16800.000000 -0.000880
-16740.000000 0.000113
-16680.000000 0.000108
-16620.000000 0.000103
-16560.000000 0.000100
-16500.000000 0.000098
-16440.000000 -0.001903
-16380.000000 -0.001903
-16320.000000 -0.000902
-16260.000000 0.001100
-16200.000000 0.003104
-16140.000000 0.004108
-16080.000000 0.004114
-16020.000000 0.004121
-15960.000000 0.003130
-15900.000000 0.000139
-15840.000000 0.001150
-15780.000000 -0.000838
-15720.000000 0.001175
-15660.000000 -0.000811
-15600.000000 -0.000796
-15540.000000 0.000221
-15480.000000 0.002238
-15420.000000 0.004257
-15360.000000 0.005277
-15300.000000 0.007298
-15240.000000 0.008320
-15180.000000 0.003343
-15120.000000 0.001367
-15060.000000 0.008391
-15000.000000 0.009417
-14940.000000 0.009443
-14880.000000 0.009470
-14820.000000 0.005497
-14760.000000 0.005525
-14700.000000 0.003552
-14640.000000 -0.000420
-14580.000000 -0.000392
-14520.000000 -0.000364
-14460.000000 -0.000336
-14400.000000 0.001691
-14340.000000 -0.002282
-14280.000000 -0.002256
-14220.000000 -0.000230
-14160.000000 -0.003205
-14100.000000 -0.000180
-14040.000000 -0.000156
-13980.000000 -0.000134
-13920.000000 0.000888
-13860.000000 0.000908
-13800.000000 0.001927
-13740.000000 -0.000056
-13680.000000 -0.000040
-13620.000000 -0.001026
-13560.000000 -0.000014
-13500.000000 -0.001004
-13440.000000 -0.000996
-13380.000000 -0.003990
-13320.000000 -0.004986
-13260.000000 -0.004985
-13200.000000 -0.001986
-13140.000000 0.002010
-13080.000000 -0.006997
-13020.000000 -0.001006
-12960.000000 -0.001019
-12900.000000 -0.001035
-12840.000000 -0.008054
-12780.000000 -0.007076
-12720.000000 -0.006102
-12660.000000 -0.005132
-12600.000000 -0.005166
-12540.000000 -0.003204
-12480.000000 -0.002245
-12420.000000 -0.001291
-12360.000000 0.000658
-12300.000000 0.000603
-12240.000000 0.001544
-12180.000000 0.001481
-12120.000000 0.001413
-12060.000000 0.000341
-12000.000000 -0.000736
-11940.000000 -0.000817
-11880.000000 -0.000902
-11820.000000 -0.000992
-11760.000000 -0.001087
-11700.000000 -0.001186
-11640.000000 -0.001290
-11580.000000 -0.001398
-11520.000000 -0.004510
-11460.000000 -0.004627
-11400.000000 -0.004748
-11340.000000 -0.001874
-11280.000000 0.000997
-11220.000000 0.001863
-11160.000000 0.002725
-11100.000000 0.003583
-11040.000000 0.003437
-10980.000000 0.001287
-10920.000000 -0.002868
-10860.000000 -0.003026
-10800.000000 -0.003189
-10740.000000 -0.003356
-10680.000000 -0.003527
-10620.000000 -0.003702
-10560.000000 -0.001881
-10500.000000 -0.002064
-10440.000000 -0.000251
-10380.000000 -0.000442
-10320.000000 -0.000636
-10260.000000 -0.000835
-10200.000000 -0.001036
-10140.000000 0.000759
-10080.000000 0.001551
-10020.000000 0.002340
-9960.000000 0.002127
-9900.000000 0.001910
-9840.000000 0.000692
-9780.000000 -0.002529
-9720.000000 -0.006752
-9660.000000 -0.006977
-9600.000000 -0.006204
-9540.000000 -0.004432
-9480.000000 -0.002662
-9420.000000 -0.000892
-9360.000000 0.001876
-9300.000000 0.003644
-9240.000000 0.004412
-9180.000000 0.007179
-9120.000000 0.008947
-9060.000000 0.008714
-9000.000000 0.008482
-8940.000000 0.005251
-8880.000000 0.004020
-8820.000000 0.001790
-8760.000000 -0.000439
-8700.000000 -0.000666
-8640.000000 -0.001893
-8580.000000 -0.002118
-8520.000000 -0.002342
-8460.000000 -0.002564
-8400.000000 -0.001784
-8340.000000 -0.002003
-8280.000000 -0.002220
-8220.000000 -0.001435
-8160.000000 -0.000648
-8100.000000 0.000141
-8040.000000 0.000932
-7980.000000 0.002725
-7920.000000 0.003521
-7860.000000 0.003319
-7800.000000 0.002120
-7740.000000 0.000923
-7680.000000 -0.002271
-7620.000000 -0.003463
-7560.000000 -0.003651
-7500.000000 -0.003837
-7440.000000 -0.002019
-7380.000000 -0.000198
-7320.000000 0.000626
-7260.000000 0.001454
-7200.000000 0.003285
-7140.000000 0.003120
-7080.000000 0.002959
-7020.000000 0.002801
-6960.000000 0.002647
-6900.000000 0.002496
-6840.000000 0.003349
-6780.000000 0.003206
-6720.000000 0.003066
-6660.000000 0.002931
-6600.000000 0.002798
-6540.000000 0.002669
-6480.000000 0.002544
-6420.000000 0.002422
-6360.000000 0.003303
-6300.000000 0.004187
-6240.000000 0.004074
-6180.000000 0.003964
-6120.000000 0.003857
-6060.000000 0.003753
-6000.000000 0.003652
-5940.000000 0.003553
-5880.000000 0.002456
-5820.000000 0.002362
-5760.000000 0.002270
-5700.000000 0.002181
-5640.000000 0.002093
-5580.000000 0.001007
-5520.000000 -0.003077
-5460.000000 -0.004159
-5400.000000 -0.005240
-5340.000000 -0.005319
-5280.000000 -0.005397
-5220.000000 -0.005474
-5160.000000 -0.000550
-5100.000000 0.000375
-5040.000000 0.001301
-4980.000000 0.001227
-4920.000000 0.003154
-4860.000000 0.004081
-4800.000000 0.004008
-4740.000000 0.001934
-4680.000000 -0.000139
-4620.000000 -0.003214
-4560.000000 -0.006289
-4500.000000 -0.006365
-4440.000000 -0.006443
-4380.000000 -0.003522
-4320.000000 0.001398
-4260.000000 0.005315
-4200.000000 0.005230
-4140.000000 0.005142
-4080.000000 0.005052
-4020.000000 0.001958
-3960.000000 -0.000138
-3900.000000 -0.002238
-3840.000000 -0.002342
-3780.000000 -0.002450
-3720.000000 -0.000562
-3660.000000 0.000322
-3600.000000 0.000202
-3540.000000 0.000076
-3480.000000 -0.003054
-3420.000000 -0.004189
-3360.000000 -0.005329
-3300.000000 -0.005474
-3240.000000 -0.002624
-3180.000000 0.001221
-3120.000000 0.001060
-3060.000000 0.002895
-3000.000000 0.002725
-2940.000000 0.002550
-2880.000000 0.002370
-2820.000000 0.001185
-2760.000000 -0.000004
-2700.000000 -0.002198
-2640.000000 -0.003397
-2580.000000 -0.003601
-2520.000000 -0.004808
-2460.000000 -0.005021
-2400.000000 -0.005237
-2340.000000 -0.004457
-2280.000000 -0.002682
-2220.000000 -0.000910
-2160.000000 0.000858
-2100.000000 0.000622
-2040.000000 0.001383
-1980.000000 0.001141
-1920.000000 -0.001105
-1860.000000 -0.003354
-1800.000000 -0.003607
-1740.000000 -0.005862
-1680.000000 -0.006120
-1620.000000 -0.006382
-1560.000000 -0.006646
-1500.000000 -0.007912
-1440.000000 -0.009182
-1380.000000 -0.009454
-1320.000000 -0.007728
-1260.000000 -0.006004
-1200.000000 -0.004282
-1140.000000 -0.002561
-1080.000000 -0.002843
-1020.000000 -0.003125
-960.000000 -0.003409
-900.000000 -0.003693
-840.000000 -0.003978
-780.000000 -0.004264
-720.000000 -0.004550
-660.000000 -0.004836
-600.000000 -0.002122
-540.000000 -0.001408
-480.000000 0.000307
-420.000000 0.000022
-360.000000 -0.000262
-300.000000 -0.000545
-240.000000 -0.001826
-180.000000 -0.002106
-120.000000 -0.002385
-60.000000 0.002338
0.000000 0.004064
60.000000 0.005791
120.000000 0.005521
180.000000 0.004253
240.000000 0.003987
300.000000 -0.000276
360.000000 -0.001536
420.000000 -0.000794
480.000000 0.001950
540.000000 0.005698
600.000000 0.007448
660.000000 0.007201
720.000000 0.006956
780.000000 0.006715
840.000000 0.006476
900.000000 0.006240
960.000000 0.005007
1020.000000 0.003778
1080.000000 0.005551
1140.000000 0.003327
1200.000000 0.003107
1260.000000 0.003890
1320.000000 0.003676
1380.000000 0.004466
1440.000000 0.008259
1500.000000 0.010055
1560.000000 0.010855
1620.000000 0.010659
1680.000000 0.007466
1740.000000 0.004277
1800.000000 -0.001907
1860.000000 -0.002088
1920.000000 -0.001264
1980.000000 0.001563
2040.000000 0.004396
2100.000000 0.006232
2160.000000 0.006074
2220.000000 0.005920
2280.000000 0.005771
2340.000000 0.005628
2400.000000 0.005489
2460.000000 -0.000645
2520.000000 0.007226
2580.000000 0.008102
2640.000000 0.007983
2700.000000 0.003870
2760.000000 0.001761
2820.000000 -0.001342
2880.000000 -0.003441
2940.000000 -0.005534
3000.000000 -0.005622
3060.000000 -0.005705
3120.000000 -0.001782
3180.000000 0.000145
3240.000000 0.000077
3300.000000 0.000014
3360.000000 -0.000044
3420.000000 -0.001097
3480.000000 -0.002146
3540.000000 -0.005190
3600.000000 -0.005230
3660.000000 -0.004266
3720.000000 -0.003297
3780.000000 -0.001324
3840.000000 0.001653
3900.000000 0.002633
3960.000000 0.002618
4020.000000 0.001606
4080.000000 -0.002403
4140.000000 -0.005408
4200.000000 -0.005410
4260.000000 -0.005409
4320.000000 -0.005405
4380.000000 -0.004399
4440.000000 -0.004390
4500.000000 -0.003380
4560.000000 -0.003389
4620.000000 -0.001400
4680.000000 -0.001387
4740.000000 -0.000373
4800.000000 -0.001357
4860.000000 -0.004340
4920.000000 -0.004321
4980.000000 -0.005301
5040.000000 -0.006280
5100.000000 -0.006259
5160.000000 -0.005236
5220.000000 -0.004213
5280.000000 -0.002189
5340.000000 -0.001165
5400.000000 0.000859
5460.000000 0.001883
5520.000000 0.001908
5580.000000 0.000932
5640.000000 0.000956
5700.000000 0.000979
5760.000000 0.003002
5820.000000 0.003025
5880.000000 0.003047
5940.000000 0.003068
6000.000000 0.001089
6060.000000 -0.001891
6120.000000 -0.001871
6180.000000 -0.001853
6240.000000 0.001165
6300.000000 0.001183
6360.000000 0.003200
6420.000000 0.004216
6480.000000 0.004233
6540.000000 0.000249
6600.000000 0.000265
6660.000000 0.000281
6720.000000 0.000297
6780.000000 0.001313
6840.000000 0.003331
6900.000000 0.003349
6960.000000 0.003367
7020.000000 0.003387
7080.000000 0.003409
7140.000000 0.002432
7200.000000 0.000457
7260.000000 0.000484
7320.000000 -0.001487
7380.000000 -0.004455
7440.000000 -0.005420
7500.000000 -0.005382
7560.000000 -0.004341
7620.000000 -0.004297
7680.000000 -0.004249
7740.000000 -0.005198
7800.000000 -0.008143
7860.000000 -0.013084
7920.000000 -0.013022
7980.000000 -0.010955
8040.000000 -0.006883
8100.000000 -0.001808
8160.000000 0.003273
8220.000000 0.007358
8280.000000 0.009448
8340.000000 0.009544
8400.000000 0.007644
8460.000000 0.002750
8520.000000 -0.000138
8580.000000 -0.004021
8640.000000 -0.003898
8700.000000 -0.003769
8760.000000 -0.003633
8820.000000 -0.001492
8880.000000 0.002656
8940.000000 0.004810
9000.000000 0.007970
9060.000000 0.007137
9120.000000 0.002310
9180.000000 -0.001510
9240.000000 -0.002324
9300.000000 -0.002132
9360.000000 -0.000934
9420.000000 0.001271
9480.000000 0.003481
9540.000000 0.003698
9600.000000 0.002920
9660.000000 -0.000853
9720.000000 -0.000620
9780.000000 -0.000382
9840.000000 0.001861
9900.000000 0.007109
9960.000000 0.010361
10020.000000 0.010618
10080.000000 0.010879
10140.000000 0.011144
10200.000000 0.008412
10260.000000 0.005684
10320.000000 0.000960
10380.000000 0.001238
10440.000000 0.001520
10500.000000 -0.000196
10560.000000 -0.000909
10620.000000 0.000381
10680.000000 0.002672
10740.000000 0.003966
10800.000000 0.004262
10860.000000 0.004559
10920.000000 0.004858
10980.000000 0.005158
11040.000000 0.005460
11100.000000 0.005762
11160.000000 0.006065
11220.000000 0.006369
11280.000000 0.006673
11340.000000 -0.000022
11400.000000 -0.005718
11460.000000 -0.008413
11520.000000 -0.011108
11580.000000 -0.010804
11640.000000 -0.006500
11700.000000 -0.001197
11760.000000 0.003106
11820.000000 0.004408
11880.000000 0.001709
11940.000000 -0.006990
12000.000000 -0.013690
12060.000000 -0.017391
12120.000000 -0.018093
12180.000000 -0.018796
12240.000000 -0.014501
12300.000000 -0.004206
12360.000000 -0.000913
12420.000000 0.000378
12480.000000 0.000668
12540.000000 -0.002044
12600.000000 -0.005758
12660.000000 -0.005474
12720.000000 -0.006192
12780.000000 -0.004912
12840.000000 0.000366
12900.000000 0.001641
12960.000000 0.002915
13020.000000 0.003186
13080.000000 0.001455
13140.000000 -0.001279
13200.000000 -0.004016
13260.000000 -0.007755
13320.000000 -0.007497
13380.000000 -0.004242
13440.000000 0.000010
13500.000000 0.000259
13560.000000 -0.001496
13620.000000 -0.006253
13680.000000 -0.009014
13740.000000 -0.011779
13800.000000 -0.011546
13860.000000 -0.011317
13920.000000 -0.009091
13980.000000 -0.004869
14040.000000 -0.002651
14100.000000 -0.001436
14160.000000 -0.004224
14220.000000 -0.006016
14280.000000 -0.012812
14340.000000 -0.013612
14400.000000 -0.011415
14460.000000 -0.004221
14520.000000 0.002968
14580.000000 0.009155
14640.000000 0.011338
14700.000000 0.008517
14760.000000 0.000694
14820.000000 -0.005132
14880.000000 -0.007962
14940.000000 -0.009794
15000.000000 -0.009629
15060.000000 -0.009466
15120.000000 -0.008306
15180.000000 -0.006148
15240.000000 -0.005992
15300.000000 -0.005838
15360.000000 -0.001685
15420.000000 -0.001535
15480.000000 -0.001385
15540.000000 -0.002238
15600.000000 -0.002091
15660.000000 -0.000946
15720.000000 0.001198
15780.000000 0.002341
15840.000000 0.001483
15900.000000 0.001624
15960.000000 0.000765
16020.000000 0.000905
16080.000000 0.001044
16140.000000 0.001184
16200.000000 0.004323
16260.000000 0.004463
16320.000000 0.004602
16380.000000 0.004742
16440.000000 0.004883
16500.000000 0.006024
16560.000000 0.006167
16620.000000 0.004310
16680.000000 0.001454
16740.000000 -0.001400
16800.000000 -0.001252
16860.000000 -0.000103
16920.000000 0.000048
16980.000000 0.002201
17040.000000 0.005357
17100.000000 0.006515
17160.000000 0.007675
17220.000000 0.006838
17280.000000 0.006003
17340.000000 0.004172
17400.000000 0.004344
17460.000000 0.004518
17520.000000 0.006696
17580.000000 0.006878
17640.000000 0.005063
17700.000000 -0.000749
17760.000000 -0.001557
17820.000000 -0.001361
17880.000000 -0.001161
17940.000000 -0.000958
18000.000000 -0.003751
18060.000000 -0.001540
18120.000000 -0.000325
18180.000000 -0.000107
18240.000000 -0.000885
18300.000000 0.001340
18360.000000 0.004569
18420.000000 0.004800
18480.000000 0.004035
18540.000000 0.000273
18600.000000 -0.002486
18660.000000 -0.005242
18720.000000 -0.015996
18780.000000 -0.005748
18840.000000 -0.001496
18900.000000 0.003757
18960.000000 0.000013
19020.000000 0.006271
19080.000000 0.005531
19140.000000 0.005793
19200.000000 0.004057
19260.000000 0.003323
19320.000000 0.001591
19380.000000 0.001860
19440.000000 0.000130
19500.000000 -0.004599
19560.000000 -0.005327
19620.000000 -0.005053
19680.000000 -0.004780
19740.000000 -0.004500
19800.000000 -0.004220
19860.000000 -0.003941
19920.000000 -0.001661
19980.000000 -0.000381
20040.000000 0.001899
20100.000000 0.006177
20160.000000 0.009456
20220.000000 0.010733
20280.000000 0.009010
20340.000000 0.004286
20400.000000 0.000560
20460.000000 -0.008167
20520.000000 -0.009896
20580.000000 -0.009626
20640.000000 -0.009358
20700.000000 -0.003091
20760.000000 0.001173
20820.000000 0.002405
20880.000000 0.002665
20940.000000 0.002924
21000.000000 0.002181
21060.000000 0.002437
21120.000000 0.002691
21180.000000 0.001943
21240.000000 0.002194
21300.000000 -0.001557
21360.000000 -0.004309
21420.000000 -0.006062
21480.000000 -0.006817
21540.000000 -0.007573
21600.000000 -0.007331
21660.000000 -0.007090
21720.000000 -0.006850
21780.000000 -0.004612
21840.000000 -0.002375
21900.000000 -0.001140
21960.000000 0.001094
22020.000000 0.002327
22080.000000 0.003558
22140.000000 0.003787
22200.000000 -0.000985
22260.000000 -0.002759
22320.000000 -0.003534
22380.000000 -0.003310
22440.000000 -0.002088
22500.000000 0.000133
22560.000000 0.000352
22620.000000 -0.001430
22680.000000 -0.004213
22740.000000 -0.007998
22800.000000 -0.009784
22860.000000 -0.009570
22920.000000 -0.008358
22980.000000 -0.005146
23040.000000 -0.002936
23100.000000 -0.000726
23160.000000 0.001483
23220.000000 0.001691
23280.000000 0.001899
23340.000000 0.002106
23400.000000 -0.000688
23460.000000 -0.003481
23520.000000 -0.005275
23580.000000 -0.008070
23640.000000 -0.008864
23700.000000 -0.006658
23760.000000 0.002548
23820.000000 0.007755
23880.000000 0.009961
23940.000000 0.011168
24000.000000 0.011376
24060.000000 0.009585
24120.000000 0.003794
24180.000000 0.003004
24240.000000 0.003216
24300.000000 0.003428
24360.000000 0.003641
24420.000000 0.004856
24480.000000 0.005073
24540.000000 0.006290
24600.000000 0.004509
24660.000000 0.002730
24720.000000 0.000951
24780.000000 -0.000825
24840.000000 -0.001601
24900.000000 -0.001375
24960.000000 -0.000148
25020.000000 0.000081
25080.000000 0.004310
25140.000000 0.006541
25200.000000 0.007773
25260.000000 0.008005
25320.000000 0.008239
25380.000000 0.006474
25440.000000 0.000710
25500.000000 -0.002054
25560.000000 -0.003816
25620.000000 -0.001578
25680.000000 -0.000339
25740.000000 0.003900
25800.000000 0.004140
25860.000000 0.004381
25920.000000 0.003621
25980.000000 0.001862
26040.000000 0.002103
26100.000000 0.002344
26160.000000 0.002584
26220.000000 0.002825
26280.000000 0.003065
26340.000000 0.003304
26400.000000 0.002543
26460.000000 0.002781
26520.000000 0.003019
26580.000000 -0.007745
26640.000000 -0.008511
26700.000000 -0.011277
26760.000000 -0.012046
26820.000000 -0.008816
26880.000000 -0.004588
26940.000000 -0.005362
27000.000000 -0.002138
27060.000000 -0.001916
27120.000000 0.002303
27180.000000 0.002520
27240.000000 0.003735
27300.000000 0.002947
27360.000000 0.001157
27420.000000 0.001363
27480.000000 0.000567
27540.000000 -0.002232
27600.000000 -0.003035
27660.000000 -0.003841
27720.000000 -0.004651
27780.000000 -0.007464
27840.000000 -0.007282
27900.000000 -0.007104
27960.000000 0.000070
28020.000000 0.002239
28080.000000 0.003403
28140.000000 0.003563
28200.000000 0.003717
28260.000000 0.004867
28320.000000 -0.018989
28380.000000 -0.004850
28440.000000 -0.002716
28500.000000 -0.000588
28560.000000 -0.000465
28620.000000 0.005652
28680.000000 0.005763
28740.000000 0.004868
28800.000000 -0.005032
28860.000000 -0.008939
28920.000000 -0.012851
28980.000000 -0.009769
29040.000000 -0.004694
29100.000000 -0.003624
29160.000000 -0.001560
29220.000000 0.000498
29280.000000 0.001550
29340.000000 0.001596
29400.000000 0.001636
29460.000000 0.000670
29520.000000 0.000698
29580.000000 -0.001280
29640.000000 -0.006263
29700.000000 -0.009252
29760.000000 -0.009246
29820.000000 -0.009245
29880.000000 -0.008250
29940.000000 -0.006259
30000.000000 -0.006273
30060.000000 -0.005292
30120.000000 -0.005315
30180.000000 -0.005341
30240.000000 -0.006372
30300.000000 -0.008405
30360.000000 -0.008442
30420.000000 -0.008482
30480.000000 -0.008524
30540.000000 -0.006569
30600.000000 -0.004616
30660.000000 -0.001664
30720.000000 -0.001715
30780.000000 -0.001767
30840.000000 -0.001821
30900.000000 -0.001875
30960.000000 -0.000931
31020.000000 0.000012
31080.000000 0.000955
31140.000000 0.000896
31200.000000 0.000838
31260.000000 0.000779
31320.000000 0.000719
31380.000000 0.000659
31440.000000 0.000599
31500.000000 0.000538
31560.000000 0.002477
31620.000000 0.002416
31680.000000 0.001355
31740.000000 0.001293
31800.000000 0.002231
31860.000000 0.002168
31920.000000 0.003105
31980.000000 0.003041
32040.000000 0.003976
32100.000000 0.005911
32160.000000 0.005845
32220.000000 0.005778
32280.000000 0.005710
32340.000000 0.005642
32400.000000 0.005572
32460.000000 0.005501
32520.000000 0.005429
32580.000000 0.005357
32640.000000 0.005283
32700.000000 0.005208
32760.000000 0.005132
32820.000000 0.005054
32880.000000 0.004976
32940.000000 0.004896
33000.000000 0.004815
33060.000000 0.004733
33120.000000 0.004649
33180.000000 0.000564
33240.000000 -0.000521
33300.000000 -0.000608
33360.000000 -0.000697
33420.000000 0.001214
33480.000000 0.004123
33540.000000 0.004030
33600.000000 0.003937
33660.000000 0.003842
33720.000000 0.003745
33780.000000 0.001647
33840.000000 -0.000452
33900.000000 -0.000553
33960.000000 0.000345
34020.000000 0.002242
34080.000000 0.002137
34140.000000 0.002032
34200.000000 0.001925
34260.000000 0.001817
34320.000000 0.001708
34380.000000 0.002597
34440.000000 0.002486
34500.000000 0.002374
34560.000000 0.002261
34620.000000 0.001146
34680.000000 -0.000969
34740.000000 -0.003086
34800.000000 -0.003204
34860.000000 -0.003323
34920.000000 -0.003444
34980.000000 -0.003566
35040.000000 -0.005689
35100.000000 -0.005815
35160.000000 -0.006941
35220.000000 -0.007070
35280.000000 -0.006201
35340.000000 -0.002333
35400.000000 -0.000468
35460.000000 0.000396
35520.000000 0.000256
35580.000000 0.000115
35640.000000 -0.002030
35700.000000 -0.006178
35760.000000 -0.009360
35820.000000 -0.010549
35880.000000 -0.009742
35940.000000 -0.008941
36000.000000 -0.007144
36060.000000 -0.007351
36120.000000 -0.007562
36180.000000 -0.007776
36240.000000 -0.007992
36300.000000 -0.007211
36360.000000 -0.005433
36420.000000 -0.004657
36480.000000 -0.004882
36540.000000 -0.005110
36600.000000 -0.004340
36660.000000 -0.002571
36720.000000 -0.001805
36780.000000 -0.002040
36840.000000 -0.002276
36900.000000 -0.002515
36960.000000 -0.001755
37020.000000 -0.000997
37080.000000 -0.001241
37140.000000 -0.001487
37200.000000 -0.000734
37260.000000 0.000016
37320.000000 -0.000235
37380.000000 -0.000488
37440.000000 -0.000743
37500.000000 0.000000
37560.000000 0.001742
37620.000000 0.002481
37680.000000 0.002218
37740.000000 0.001954
37800.000000 0.001687
37860.000000 0.001418
37920.000000 -0.000853
37980.000000 -0.001125
38040.000000 -0.001400
38100.000000 0.001323
38160.000000 0.003044
38220.000000 0.003763
38280.000000 0.005479
38340.000000 0.005194
38400.000000 0.004906
38460.000000 0.004617
38520.000000 0.003325
38580.000000 0.003031
38640.000000 0.002734
38700.000000 0.003436
38760.000000 0.003135
38820.000000 0.002832
38880.000000 0.002527
38940.000000 0.001220
39000.000000 0.000910
39060.000000 0.000599
39120.000000 0.000285
39180.000000 -0.000032
39240.000000 0.000650
39300.000000 0.000329
39360.000000 0.000006
39420.000000 -0.001319
39480.000000 -0.001646
39540.000000 -0.001976
39600.000000 -0.002308
39660.000000 -0.000642
39720.000000 0.000022
39780.000000 0.001684
39840.000000 0.002343
39900.000000 0.002000
39960.000000 0.001655
40020.000000 0.001307
40080.000000 0.000957
40140.000000 0.000605
40200.000000 0.000251
40260.000000 -0.000105
40320.000000 0.002536
40380.000000 0.002176
40440.000000 0.003813
40500.000000 0.003448
40560.000000 0.003080
40620.000000 0.002711
40680.000000 0.001339
40740.000000 -0.000035
40800.000000 -0.000411
40860.000000 -0.000789
40920.000000 -0.000170
40980.000000 0.000448
41040.000000 0.003063
41100.000000 0.006676
41160.000000 0.008287
41220.000000 0.008896
41280.000000 0.009503
41340.000000 0.010107
41400.000000 0.007710
41460.000000 0.003310
41520.000000 0.001909
41580.000000 -0.000495
41640.000000 -0.001901
41700.000000 -0.002309
41760.000000 -0.002719
41820.000000 -0.002131
41880.000000 0.001455
41940.000000 0.003039
42000.000000 0.003621
42060.000000 0.004201
42120.000000 0.003779
42180.000000 0.001355
42240.000000 -0.000071
42300.000000 -0.000499
42360.000000 -0.000928
42420.000000 -0.001360
42480.000000 0.000206
42540.000000 -0.000230
42600.000000 -0.000667
42660.000000 -0.002106
42720.000000 -0.003548
42780.000000 -0.003991
42840.000000 -0.005436
42900.000000 -0.005883
42960.000000 -0.006332
43020.000000 -0.005782
43080.000000 -0.006234
43140.000000 -0.006689
43200.000000 -0.007145
