# Supplementary material for: Probabilistic tsunami forecasting for early warning
Source: Nat Commun. 2021 Sep 28;12:5677. doi: 10.1038/s41467-021-25815-w (PMC8479076; doi:10.1038/s41467-021-25815-w)
Supplement: Supplementary file 6 — Supplementary Dataset 3. Sea-level records. [file 41467_2021_25815_MOESM6_ESM.zip › sea_level_records/2017-07-20_Kos-Bodrum/NOA03.rad.rmn.txt]

-43200.000000 0.001821
-43140.000000 0.002402
-43080.000000 0.000980
-43020.000000 -0.000444
-42960.000000 -0.005871
-42900.000000 -0.003301
-42840.000000 -0.007733
-42780.000000 -0.000168
-42720.000000 -0.005606
-42660.000000 -0.002046
-42600.000000 0.002511
-42540.000000 0.003065
-42480.000000 0.007617
-42420.000000 0.003166
-42360.000000 -0.002288
-42300.000000 -0.005744
-42240.000000 -0.014203
-42180.000000 -0.009665
-42120.000000 0.006870
-42060.000000 -0.001597
-42000.000000 0.002933
-41940.000000 0.003461
-41880.000000 -0.007014
-41820.000000 -0.003492
-41760.000000 -0.000973
-41700.000000 0.001544
-41640.000000 0.008058
-41580.000000 0.000569
-41520.000000 -0.003923
-41460.000000 0.004583
-41400.000000 0.007086
-41340.000000 0.008586
-41280.000000 0.004084
-41220.000000 0.000578
-41160.000000 -0.000930
-41100.000000 0.006560
-41040.000000 -0.003954
-40980.000000 -0.005470
-40920.000000 -0.006989
-40860.000000 -0.004511
-40800.000000 -0.002036
-40740.000000 0.001437
-40680.000000 0.002907
-40620.000000 0.006374
-40560.000000 0.005838
-40500.000000 0.011300
-40440.000000 -0.004241
-40380.000000 0.005215
-40320.000000 0.003668
-40260.000000 0.005118
-40200.000000 -0.001434
-40140.000000 0.003011
-40080.000000 -0.000547
-40020.000000 -0.003108
-39960.000000 -0.000672
-39900.000000 0.001762
-39840.000000 0.001193
-39780.000000 -0.002379
-39720.000000 -0.000954
-39660.000000 0.003468
-39600.000000 -0.003112
-39540.000000 0.001304
-39480.000000 -0.001282
-39420.000000 0.001130
-39360.000000 -0.006462
-39300.000000 0.007943
-39240.000000 -0.004654
-39180.000000 0.004746
-39120.000000 -0.004857
-39060.000000 -0.005462
-39000.000000 -0.006071
-38940.000000 -0.007682
-38880.000000 0.001704
-38820.000000 0.003087
-38760.000000 0.012467
-38700.000000 0.006845
-38640.000000 0.007219
-38580.000000 0.000591
-38520.000000 -0.002040
-38460.000000 0.002327
-38400.000000 -0.006310
-38340.000000 -0.007949
-38280.000000 0.000409
-38220.000000 0.002764
-38160.000000 -0.003884
-38100.000000 -0.012534
-38040.000000 0.001813
-37980.000000 0.000157
-37920.000000 -0.000502
-37860.000000 -0.005163
-37800.000000 0.006173
-37740.000000 0.011506
-37680.000000 0.003836
-37620.000000 -0.002837
-37560.000000 0.004488
-37500.000000 -0.006190
-37440.000000 -0.001870
-37380.000000 -0.004553
-37320.000000 -0.000239
-37260.000000 0.004072
-37200.000000 0.004381
-37140.000000 0.002687
-37080.000000 0.000990
-37020.000000 -0.003709
-36960.000000 -0.004411
-36900.000000 0.001885
-36840.000000 -0.010822
-36780.000000 -0.007532
-36720.000000 0.009756
-36660.000000 0.010041
-36600.000000 0.005324
-36540.000000 0.006604
-36480.000000 0.006882
-36420.000000 0.002157
-36360.000000 0.005430
-36300.000000 0.007700
-36240.000000 0.007968
-36180.000000 0.003233
-36120.000000 0.000495
-36060.000000 0.001754
-36000.000000 -0.001990
-35940.000000 0.008263
-35880.000000 0.012513
-35820.000000 0.006759
-35760.000000 -0.002000
-35700.000000 -0.012762
-35640.000000 -0.007536
-35580.000000 -0.003314
-35520.000000 -0.007096
-35460.000000 -0.004882
-35400.000000 -0.013671
-35340.000000 -0.002465
-35280.000000 0.004737
-35220.000000 0.001936
-35160.000000 -0.000869
-35100.000000 0.001322
-35040.000000 0.006510
-34980.000000 0.000694
-34920.000000 -0.012126
-34860.000000 -0.004949
-34800.000000 -0.009775
-34740.000000 -0.016605
-34680.000000 -0.004439
-34620.000000 -0.000275
-34560.000000 -0.003115
-34500.000000 0.004042
-34440.000000 0.006196
-34380.000000 0.002346
-34320.000000 -0.001507
-34260.000000 0.002637
-34200.000000 -0.003223
-34140.000000 -0.000086
-34080.000000 -0.002953
-34020.000000 -0.005824
-33960.000000 -0.002698
-33900.000000 0.004425
-33840.000000 0.003543
-33780.000000 0.003658
-33720.000000 0.002769
-33660.000000 -0.001124
-33600.000000 0.001980
-33540.000000 0.002080
-33480.000000 -0.004824
-33420.000000 -0.000732
-33360.000000 -0.006644
-33300.000000 -0.011560
-33240.000000 -0.000480
-33180.000000 -0.006404
-33120.000000 -0.007332
-33060.000000 -0.011264
-33000.000000 -0.005200
-32940.000000 -0.002140
-32880.000000 0.007915
-32820.000000 0.004966
-32760.000000 0.004013
-32700.000000 0.012055
-32640.000000 0.018094
-32580.000000 0.015128
-32520.000000 -0.006841
-32460.000000 -0.016815
-32400.000000 -0.003792
-32340.000000 -0.005773
-32280.000000 -0.005758
-32220.000000 0.010254
-32160.000000 0.005262
-32100.000000 0.000267
-32040.000000 0.002269
-31980.000000 -0.001733
-31920.000000 0.003261
-31860.000000 0.007253
-31800.000000 -0.001759
-31740.000000 0.012226
-31680.000000 0.008207
-31620.000000 0.010186
-31560.000000 0.000161
-31500.000000 -0.000867
-31440.000000 0.006103
-31380.000000 -0.003931
-31320.000000 -0.000967
-31260.000000 0.003993
-31200.000000 0.000951
-31140.000000 -0.003094
-31080.000000 -0.009141
-31020.000000 0.002809
-30960.000000 0.003757
-30900.000000 -0.002298
-30840.000000 0.000644
-30780.000000 -0.000415
-30720.000000 -0.012477
-30660.000000 -0.006541
-30600.000000 0.000393
-30540.000000 -0.003675
-30480.000000 -0.008745
-30420.000000 -0.007818
-30360.000000 -0.000892
-30300.000000 0.009031
-30240.000000 0.004953
-30180.000000 0.001873
-30120.000000 0.002790
-30060.000000 0.011707
-30000.000000 0.003621
-29940.000000 0.001533
-29880.000000 -0.001556
-29820.000000 0.003353
-29760.000000 0.001261
-29700.000000 -0.001833
-29640.000000 -0.007929
-29580.000000 -0.011026
-29520.000000 -0.015125
-29460.000000 -0.019226
-29400.000000 -0.004328
-29340.000000 0.013568
-29280.000000 0.002462
-29220.000000 0.004355
-29160.000000 0.003246
-29100.000000 0.008134
-29040.000000 0.006021
-28980.000000 0.003905
-28920.000000 0.000788
-28860.000000 0.002667
-28800.000000 0.003544
-28740.000000 -0.005581
-28680.000000 -0.005709
-28620.000000 0.005160
-28560.000000 -0.001974
-28500.000000 -0.005111
-28440.000000 -0.011252
-28380.000000 -0.001395
-28320.000000 0.005458
-28260.000000 -0.000692
-28200.000000 -0.010845
-28140.000000 0.005998
-28080.000000 0.007837
-28020.000000 0.008673
-27960.000000 0.008506
-27900.000000 0.003335
-27840.000000 -0.002839
-27780.000000 -0.002017
-27720.000000 0.005801
-27660.000000 -0.001384
-27600.000000 0.000428
-27540.000000 0.010235
-27480.000000 0.007040
-27420.000000 0.004840
-27360.000000 -0.004362
-27300.000000 -0.002569
-27240.000000 0.005222
-27180.000000 0.004009
-27120.000000 -0.010207
-27060.000000 -0.007427
-27000.000000 -0.011650
-26940.000000 -0.006877
-26880.000000 -0.000107
-26820.000000 -0.000341
-26760.000000 -0.003579
-26700.000000 0.008180
-26640.000000 0.002935
-26580.000000 0.001687
-26520.000000 0.001435
-26460.000000 0.003180
-26400.000000 -0.008079
-26340.000000 -0.013341
-26280.000000 -0.002607
-26220.000000 -0.003876
-26160.000000 -0.006148
-26100.000000 -0.007424
-26040.000000 -0.008703
-25980.000000 -0.012984
-25920.000000 0.002731
-25860.000000 0.001443
-25800.000000 0.003152
-25740.000000 -0.003141
-25680.000000 -0.013437
-25620.000000 0.003264
-25560.000000 -0.005037
-25500.000000 0.001659
-25440.000000 0.005352
-25380.000000 0.015044
-25320.000000 0.001733
-25260.000000 -0.003581
-25200.000000 0.001103
-25140.000000 0.007785
-25080.000000 0.007464
-25020.000000 0.003141
-24960.000000 -0.005184
-24900.000000 -0.001511
-24840.000000 0.004159
-24780.000000 0.001828
-24720.000000 0.001495
-24660.000000 -0.001841
-24600.000000 -0.005178
-24540.000000 -0.008518
-24480.000000 -0.006859
-24420.000000 -0.014203
-24360.000000 0.000452
-24300.000000 0.006104
-24240.000000 0.005755
-24180.000000 -0.000597
-24120.000000 0.004050
-24060.000000 0.001694
-24000.000000 0.003337
-23940.000000 0.005978
-23880.000000 0.000617
-23820.000000 0.005254
-23760.000000 -0.002110
-23700.000000 0.002524
-23640.000000 0.001157
-23580.000000 -0.008212
-23520.000000 0.001418
-23460.000000 -0.002953
-23400.000000 -0.010326
-23340.000000 -0.007699
-23280.000000 -0.001073
-23220.000000 -0.004448
-23160.000000 0.006176
-23100.000000 0.002799
-23040.000000 0.009422
-22980.000000 0.000044
-22920.000000 -0.002334
-22860.000000 0.006287
-22800.000000 0.001909
-22740.000000 0.004530
-22680.000000 0.003151
-22620.000000 -0.015228
-22560.000000 -0.003607
-22500.000000 -0.001986
-22440.000000 0.005635
-22380.000000 0.002258
-22320.000000 0.003880
-22260.000000 -0.004496
-22200.000000 0.010128
-22140.000000 -0.003247
-22080.000000 -0.000620
-22020.000000 0.001007
-21960.000000 0.009636
-21900.000000 -0.011733
-21840.000000 -0.002100
-21780.000000 0.000534
-21720.000000 0.003170
-21660.000000 0.003808
-21600.000000 0.000448
-21540.000000 -0.005910
-21480.000000 0.003734
-21420.000000 0.003381
-21360.000000 0.001029
-21300.000000 -0.007321
-21240.000000 -0.002668
-21180.000000 0.002986
-21120.000000 -0.001357
-21060.000000 0.004303
-21000.000000 -0.011036
-20940.000000 -0.000371
-20880.000000 0.001295
-20820.000000 -0.001036
-20760.000000 -0.002364
-20700.000000 0.000311
-20640.000000 -0.000013
-20580.000000 0.002667
-20520.000000 -0.004651
-20460.000000 0.004033
-20400.000000 0.008719
-20340.000000 0.010408
-20280.000000 -0.001901
-20220.000000 -0.003208
-20160.000000 0.005487
-20100.000000 0.010184
-20040.000000 0.001883
-19980.000000 -0.006416
-19920.000000 0.001286
-19860.000000 -0.004010
-19800.000000 -0.003304
-19740.000000 -0.005597
-19680.000000 -0.004888
-19620.000000 -0.001178
-19560.000000 -0.004466
-19500.000000 -0.000752
-19440.000000 0.005963
-19380.000000 0.003679
-19320.000000 0.006397
-19260.000000 0.004116
-19200.000000 -0.003164
-19140.000000 -0.006442
-19080.000000 0.002280
-19020.000000 0.006004
-18960.000000 0.007728
-18900.000000 0.004454
-18840.000000 -0.001819
-18780.000000 -0.003092
-18720.000000 -0.000363
-18660.000000 -0.006633
-18600.000000 -0.001902
-18540.000000 0.004831
-18480.000000 -0.001436
-18420.000000 0.001299
-18360.000000 0.000035
-18300.000000 -0.001227
-18240.000000 0.004511
-18180.000000 0.004251
-18120.000000 0.005992
-18060.000000 -0.002265
-18000.000000 -0.003522
-17940.000000 -0.005777
-17880.000000 -0.001030
-17820.000000 0.002717
-17760.000000 0.001466
-17700.000000 0.004217
-17640.000000 0.007968
-17580.000000 -0.007279
-17520.000000 -0.001525
-17460.000000 -0.004769
-17400.000000 -0.005012
-17340.000000 -0.005254
-17280.000000 -0.003494
-17220.000000 0.004266
-17160.000000 0.003028
-17100.000000 0.004792
-17040.000000 0.002557
-16980.000000 0.000323
-16920.000000 -0.002909
-16860.000000 -0.008140
-16800.000000 0.003631
-16740.000000 0.001403
-16680.000000 -0.003823
-16620.000000 0.000952
-16560.000000 0.000729
-16500.000000 0.002507
-16440.000000 -0.001713
-16380.000000 0.000067
-16320.000000 0.000850
-16260.000000 0.002633
-16200.000000 -0.000582
-16140.000000 -0.000796
-16080.000000 -0.008009
-16020.000000 -0.012220
-15960.000000 -0.017429
-15900.000000 -0.007637
-15840.000000 -0.004844
-15780.000000 0.003951
-15720.000000 0.002748
-15660.000000 -0.002454
-15600.000000 -0.005654
-15540.000000 0.005148
-15480.000000 0.007951
-15420.000000 -0.000244
-15360.000000 0.003563
-15300.000000 0.001371
-15240.000000 0.003180
-15180.000000 -0.000009
-15120.000000 0.010804
-15060.000000 -0.000382
-15000.000000 -0.011566
-14940.000000 -0.006749
-14880.000000 0.000069
-14820.000000 0.002889
-14760.000000 -0.003289
-14700.000000 0.002533
-14640.000000 -0.001642
-14580.000000 0.010183
-14520.000000 0.000010
-14460.000000 0.001838
-14400.000000 0.007668
-14340.000000 0.002499
-14280.000000 0.003331
-14220.000000 -0.006835
-14160.000000 -0.006999
-14100.000000 -0.012161
-14040.000000 -0.004322
-13980.000000 -0.004481
-13920.000000 0.005363
-13860.000000 -0.007792
-13800.000000 0.003056
-13740.000000 0.008906
-13680.000000 0.005759
-13620.000000 0.008614
-13560.000000 -0.003529
-13500.000000 0.004331
-13440.000000 0.007194
-13380.000000 -0.000940
-13320.000000 0.007929
-13260.000000 -0.000200
-13200.000000 -0.006325
-13140.000000 -0.002447
-13080.000000 -0.000566
-13020.000000 0.003318
-12960.000000 0.008206
-12900.000000 -0.003903
-12840.000000 -0.010008
-12780.000000 -0.000109
-12720.000000 -0.001207
-12660.000000 -0.001301
-12600.000000 0.003609
-12540.000000 0.002523
-12480.000000 0.005441
-12420.000000 -0.001636
-12360.000000 0.000290
-12300.000000 0.003221
-12240.000000 0.007157
-12180.000000 0.003097
-12120.000000 0.000041
-12060.000000 -0.010009
-12000.000000 -0.010056
-11940.000000 -0.002097
-11880.000000 -0.004135
-11820.000000 -0.003167
-11760.000000 -0.013195
-11700.000000 0.000782
-11640.000000 -0.000236
-11580.000000 -0.000250
-11520.000000 0.005741
-11460.000000 0.007736
-11400.000000 0.001737
-11340.000000 -0.007258
-11280.000000 -0.009248
-11220.000000 0.000766
-11160.000000 -0.002215
-11100.000000 0.003809
-11040.000000 -0.000163
-10980.000000 -0.004131
-10920.000000 -0.002093
-10860.000000 -0.002051
-10800.000000 -0.000005
-10740.000000 0.009047
-10680.000000 0.012103
-10620.000000 0.007163
-10560.000000 0.001228
-10500.000000 0.008298
-10440.000000 0.004372
-10380.000000 -0.010549
-10320.000000 0.004535
-10260.000000 -0.006377
-10200.000000 -0.002284
-10140.000000 0.000813
-10080.000000 0.000915
-10020.000000 0.000021
-9960.000000 -0.004868
-9900.000000 0.000248
-9840.000000 -0.000632
-9780.000000 -0.003508
-9720.000000 0.003621
-9660.000000 0.009754
-9600.000000 0.003892
-9540.000000 0.008033
-9480.000000 0.013179
-9420.000000 0.002329
-9360.000000 -0.004517
-9300.000000 0.000641
-9240.000000 -0.003197
-9180.000000 -0.005031
-9120.000000 -0.003862
-9060.000000 0.003311
-9000.000000 -0.006512
-8940.000000 0.001668
-8880.000000 -0.009148
-8820.000000 0.007039
-8760.000000 0.009229
-8700.000000 0.005422
-8640.000000 0.003618
-8580.000000 -0.002183
-8520.000000 0.003018
-8460.000000 0.006222
-8400.000000 0.006428
-8340.000000 0.009637
-8280.000000 0.009848
-8220.000000 -0.007938
-8160.000000 0.000277
-8100.000000 -0.004506
-8040.000000 -0.005287
-7980.000000 -0.010066
-7920.000000 -0.004843
-7860.000000 0.010382
-7800.000000 -0.000392
-7740.000000 -0.002164
-7680.000000 -0.003934
-7620.000000 0.006297
-7560.000000 0.001530
-7500.000000 -0.005236
-7440.000000 -0.016000
-7380.000000 -0.004763
-7320.000000 -0.003524
-7260.000000 -0.000283
-7200.000000 -0.007041
-7140.000000 -0.007798
-7080.000000 -0.002553
-7020.000000 0.005693
-6960.000000 0.004940
-6900.000000 0.010188
-6840.000000 0.007438
-6780.000000 0.003689
-6720.000000 -0.010059
-6660.000000 0.009194
-6600.000000 0.000449
-6540.000000 0.000704
-6480.000000 -0.012039
-6420.000000 -0.014780
-6360.000000 -0.001521
-6300.000000 0.004739
-6240.000000 0.000001
-6180.000000 -0.005737
-6120.000000 -0.001474
-6060.000000 0.000790
-6000.000000 0.004054
-5940.000000 0.000319
-5880.000000 0.007584
-5820.000000 -0.002150
-5760.000000 -0.009884
-5700.000000 -0.000618
-5640.000000 0.002647
-5580.000000 0.002913
-5520.000000 0.005179
-5460.000000 0.004445
-5400.000000 0.001711
-5340.000000 -0.002023
-5280.000000 0.001243
-5220.000000 -0.001491
-5160.000000 -0.002226
-5100.000000 0.006040
-5040.000000 -0.000694
-4980.000000 -0.012429
-4920.000000 -0.011163
-4860.000000 0.000101
-4800.000000 -0.002634
-4740.000000 -0.004370
-4680.000000 -0.001107
-4620.000000 -0.002844
-4560.000000 0.003418
-4500.000000 0.001679
-4440.000000 0.000940
-4380.000000 -0.002799
-4320.000000 -0.001539
-4260.000000 0.003721
-4200.000000 -0.000019
-4140.000000 0.001240
-4080.000000 -0.005501
-4020.000000 -0.007241
-3960.000000 -0.012983
-3900.000000 -0.024724
-3840.000000 -0.005466
-3780.000000 0.000791
-3720.000000 0.006049
-3660.000000 0.005305
-3600.000000 0.007562
-3540.000000 0.005818
-3480.000000 0.003073
-3420.000000 -0.001671
-3360.000000 0.000583
-3300.000000 -0.000163
-3240.000000 0.002091
-3180.000000 0.000344
-3120.000000 0.000596
-3060.000000 -0.002152
-3000.000000 -0.005901
-2940.000000 0.003349
-2880.000000 0.001598
-2820.000000 0.000847
-2760.000000 0.002095
-2700.000000 0.007342
-2640.000000 0.010590
-2580.000000 0.002836
-2520.000000 0.000083
-2460.000000 0.005329
-2400.000000 0.005575
-2340.000000 0.001821
-2280.000000 0.008067
-2220.000000 -0.006688
-2160.000000 -0.004443
-2100.000000 -0.002198
-2040.000000 0.008045
-1980.000000 0.008288
-1920.000000 -0.000468
-1860.000000 0.007775
-1800.000000 0.012018
-1740.000000 0.011261
-1680.000000 -0.003499
-1620.000000 -0.005255
-1560.000000 -0.012012
-1500.000000 -0.013768
-1440.000000 0.000476
-1380.000000 -0.007279
-1320.000000 -0.022034
-1260.000000 -0.011788
-1200.000000 -0.006542
-1140.000000 0.002706
-1080.000000 -0.007046
-1020.000000 -0.007798
-960.000000 -0.000548
-900.000000 0.003702
-840.000000 -0.004048
-780.000000 -0.001797
-720.000000 0.004455
-660.000000 0.002707
-600.000000 0.005960
-540.000000 -0.006785
-480.000000 0.004471
-420.000000 0.001725
-360.000000 -0.004020
-300.000000 0.002235
-240.000000 0.003490
-180.000000 -0.003254
-120.000000 -0.004997
-60.000000 -0.010740
0.000000 0.008518
60.000000 0.006777
120.000000 0.004036
180.000000 -0.002704
240.000000 -0.007443
300.000000 0.000819
360.000000 0.000082
420.000000 -0.003654
480.000000 0.000611
540.000000 -0.005122
600.000000 0.009146
660.000000 0.005415
720.000000 0.003685
780.000000 0.002957
840.000000 0.001230
900.000000 -0.001496
960.000000 -0.000221
1020.000000 -0.007944
1080.000000 -0.000667
1140.000000 0.003611
1200.000000 0.005890
1260.000000 -0.001831
1320.000000 -0.002551
1380.000000 -0.003270
1440.000000 -0.005989
1500.000000 -0.007707
1560.000000 -0.002411
1620.000000 -0.006115
1680.000000 0.005167
1740.000000 0.007448
1800.000000 0.004741
1860.000000 0.008021
1920.000000 0.009300
1980.000000 0.010578
2040.000000 0.001855
2100.000000 0.010130
2160.000000 0.012413
2220.000000 0.002685
2280.000000 -0.008043
2340.000000 -0.026773
2400.000000 -0.028504
2460.000000 -0.018237
2520.000000 -0.019971
2580.000000 -0.017708
2640.000000 0.000554
2700.000000 0.007814
2760.000000 0.020073
2820.000000 0.024329
2880.000000 0.021584
2940.000000 0.021841
3000.000000 0.010092
3060.000000 0.008342
3120.000000 0.003589
3180.000000 -0.002166
3240.000000 -0.015922
3300.000000 0.000319
3360.000000 -0.000442
3420.000000 -0.005205
3480.000000 -0.011971
3540.000000 0.006261
3600.000000 -0.003509
3660.000000 -0.001280
3720.000000 0.003945
3780.000000 -0.005834
3840.000000 0.004385
3900.000000 0.005601
3960.000000 0.015810
4020.000000 0.003014
4080.000000 -0.006783
4140.000000 -0.012583
4200.000000 -0.008386
4260.000000 -0.015194
4320.000000 -0.011005
4380.000000 -0.001820
4440.000000 0.005361
4500.000000 0.022538
4560.000000 0.024710
4620.000000 0.022878
4680.000000 0.025041
4740.000000 0.024199
4800.000000 -0.001648
4860.000000 -0.013501
4920.000000 -0.017359
4980.000000 -0.019223
5040.000000 -0.013092
5100.000000 -0.013001
5160.000000 -0.011921
5220.000000 -0.011811
5280.000000 0.002293
5340.000000 0.012391
5400.000000 0.034483
5460.000000 0.050570
5520.000000 0.045650
5580.000000 0.029724
5640.000000 0.011792
5700.000000 0.002853
5760.000000 -0.003091
5820.000000 -0.021042
5880.000000 -0.040999
5940.000000 -0.017962
6000.000000 0.002068
6060.000000 0.007092
6120.000000 -0.003891
6180.000000 0.007119
6240.000000 0.022123
6300.000000 0.046120
6360.000000 0.033110
6420.000000 -0.005908
6480.000000 -0.006932
6540.000000 -0.012965
6600.000000 -0.004004
6660.000000 -0.021051
6720.000000 -0.026106
6780.000000 -0.025168
6840.000000 -0.011238
6900.000000 -0.011315
6960.000000 -0.010399
7020.000000 0.001510
7080.000000 0.045411
7140.000000 0.061305
7200.000000 0.043192
7260.000000 0.010072
7320.000000 0.002945
7380.000000 0.003812
7440.000000 -0.004328
7500.000000 -0.024474
7560.000000 -0.026626
7620.000000 -0.026784
7680.000000 -0.005949
7740.000000 -0.002119
7800.000000 0.006705
7860.000000 0.007523
7920.000000 0.020336
7980.000000 0.032142
8040.000000 0.030944
8100.000000 0.024739
8160.000000 0.007530
8220.000000 0.011315
8280.000000 0.006095
8340.000000 -0.004130
8400.000000 -0.018360
8460.000000 -0.024594
8520.000000 -0.023833
8580.000000 -0.019076
8640.000000 -0.000324
8700.000000 0.029423
8760.000000 0.031167
8820.000000 0.022906
8880.000000 0.007641
8940.000000 0.011372
9000.000000 0.001099
9060.000000 -0.034177
9120.000000 -0.040457
9180.000000 -0.034740
9240.000000 -0.037026
9300.000000 -0.053315
9360.000000 -0.071607
9420.000000 -0.060901
9480.000000 -0.019197
9540.000000 0.035505
9600.000000 0.070205
9660.000000 0.060904
9720.000000 0.040602
9780.000000 0.021299
9840.000000 0.015996
9900.000000 0.014692
9960.000000 -0.002611
10020.000000 -0.020914
10080.000000 -0.047216
10140.000000 -0.031517
10200.000000 -0.026817
10260.000000 -0.021116
10320.000000 -0.022414
10380.000000 -0.005662
10440.000000 0.014045
10500.000000 0.014753
10560.000000 0.004462
10620.000000 0.001172
10680.000000 0.005884
10740.000000 0.002598
10800.000000 -0.015686
10860.000000 -0.056968
10920.000000 -0.067248
10980.000000 -0.042525
11040.000000 -0.001799
11100.000000 0.024929
11160.000000 0.017661
11220.000000 0.018396
11280.000000 0.024134
11340.000000 0.022876
11400.000000 0.020621
11460.000000 0.011370
11520.000000 0.010122
11580.000000 0.002877
11640.000000 -0.031363
11700.000000 -0.061600
11760.000000 -0.090833
11820.000000 -0.089062
11880.000000 -0.061288
11940.000000 -0.022509
12000.000000 0.006273
12060.000000 0.026059
12120.000000 0.044848
12180.000000 0.048640
12240.000000 0.039436
12300.000000 0.020234
12360.000000 0.011035
12420.000000 -0.001161
12480.000000 -0.008355
12540.000000 -0.013546
12600.000000 -0.020735
12660.000000 -0.025921
12720.000000 -0.047105
12780.000000 -0.032286
12840.000000 -0.008466
12900.000000 -0.009643
12960.000000 -0.001818
13020.000000 0.008008
13080.000000 0.018836
13140.000000 0.028665
13200.000000 0.013495
13260.000000 -0.020674
13320.000000 -0.033842
13380.000000 -0.042009
13440.000000 -0.044176
13500.000000 -0.041342
13560.000000 -0.030508
13620.000000 -0.010674
13680.000000 0.008160
13740.000000 0.013994
13800.000000 0.019829
13860.000000 0.007662
13920.000000 0.021484
13980.000000 0.032318
14040.000000 0.038151
14100.000000 0.013983
14160.000000 -0.008187
14220.000000 -0.019359
14280.000000 -0.027533
14340.000000 -0.032707
14400.000000 -0.022882
14460.000000 -0.002060
14520.000000 -0.005240
14580.000000 -0.005422
14640.000000 -0.004607
14700.000000 0.002206
14760.000000 0.011016
14820.000000 0.014824
14880.000000 0.016629
14940.000000 0.020431
15000.000000 0.008229
15060.000000 -0.004975
15120.000000 -0.020182
15180.000000 -0.021394
15240.000000 -0.011608
15300.000000 0.001174
15360.000000 0.017952
15420.000000 0.020743
15480.000000 0.012532
15540.000000 0.024299
15600.000000 0.026061
15660.000000 0.014819
15720.000000 0.005573
15780.000000 -0.011678
15840.000000 -0.005934
15900.000000 -0.017194
15960.000000 -0.029460
16020.000000 -0.028730
16080.000000 -0.032005
16140.000000 -0.020285
16200.000000 -0.011571
16260.000000 -0.024861
16320.000000 -0.005157
16380.000000 0.021542
16440.000000 0.032236
16500.000000 0.032925
16560.000000 0.018609
16620.000000 0.005288
16680.000000 -0.007038
16740.000000 -0.007368
16800.000000 -0.016703
16860.000000 -0.019044
16920.000000 -0.023388
16980.000000 -0.000738
17040.000000 -0.002093
17100.000000 -0.002453
17160.000000 -0.003817
17220.000000 0.008814
17280.000000 0.016440
17340.000000 0.006062
17400.000000 0.002679
17460.000000 -0.005739
17520.000000 -0.014130
17580.000000 -0.015497
17640.000000 -0.005870
17700.000000 0.000724
17760.000000 0.004313
17820.000000 -0.002077
17880.000000 -0.007497
17940.000000 0.010078
18000.000000 0.015649
18060.000000 0.005216
18120.000000 0.016780
18180.000000 0.020358
18240.000000 0.029914
18300.000000 0.021466
18360.000000 0.001015
18420.000000 -0.013439
18480.000000 -0.014896
18540.000000 -0.000356
18600.000000 -0.005819
18660.000000 -0.019285
18720.000000 -0.032754
18780.000000 -0.042227
18840.000000 -0.024703
18900.000000 -0.008181
18960.000000 -0.004647
19020.000000 -0.006131
19080.000000 0.005381
19140.000000 -0.006110
19200.000000 0.007396
19260.000000 0.027899
19320.000000 0.035398
19380.000000 0.020894
19440.000000 0.006387
19500.000000 0.002876
19560.000000 -0.003638
19620.000000 -0.010155
19680.000000 -0.029663
19740.000000 -0.011176
19800.000000 0.019297
19860.000000 0.027766
19920.000000 0.012233
19980.000000 0.003704
20040.000000 -0.004829
20100.000000 0.011628
20160.000000 -0.000917
20220.000000 -0.017463
20280.000000 -0.019012
20340.000000 -0.023563
20400.000000 -0.014114
20460.000000 -0.002667
20520.000000 0.000779
20580.000000 -0.000776
20640.000000 -0.004331
20700.000000 0.007112
20760.000000 0.000555
20820.000000 0.002998
20880.000000 -0.000561
20940.000000 0.011881
21000.000000 0.022322
21060.000000 0.017763
21120.000000 0.007195
21180.000000 -0.003373
21240.000000 -0.005932
21300.000000 -0.005490
21360.000000 0.001966
21420.000000 -0.017589
21480.000000 -0.024142
21540.000000 -0.023694
21600.000000 -0.000244
21660.000000 0.021207
21720.000000 0.017661
21780.000000 0.026116
21840.000000 0.024574
21900.000000 0.012035
21960.000000 0.004499
22020.000000 -0.006034
22080.000000 -0.004564
22140.000000 -0.018090
22200.000000 -0.024613
22260.000000 -0.017132
22320.000000 -0.008648
22380.000000 0.010840
22440.000000 0.009330
22500.000000 0.009824
22560.000000 0.020320
22620.000000 0.032818
22680.000000 0.020319
22740.000000 0.013822
22800.000000 0.003327
22860.000000 0.006834
22920.000000 -0.006657
22980.000000 -0.020147
23040.000000 -0.020634
23100.000000 -0.008121
23160.000000 -0.001606
23220.000000 -0.010090
23280.000000 -0.001573
23340.000000 0.016945
23400.000000 0.033463
23460.000000 0.033982
23520.000000 0.015502
23580.000000 -0.005977
23640.000000 -0.028456
23700.000000 -0.010934
23760.000000 0.008589
23820.000000 0.009113
23880.000000 -0.000362
23940.000000 0.001164
24000.000000 -0.002308
24060.000000 -0.020779
24120.000000 -0.025248
24180.000000 -0.009717
24240.000000 0.009817
24300.000000 0.016351
24360.000000 0.016887
24420.000000 0.013425
24480.000000 0.002964
24540.000000 -0.007495
24600.000000 -0.021951
24660.000000 -0.014406
24720.000000 -0.022858
24780.000000 -0.007308
24840.000000 -0.012755
24900.000000 0.001800
24960.000000 -0.001642
25020.000000 0.009918
25080.000000 0.013480
25140.000000 0.011044
25200.000000 0.007611
25260.000000 0.016180
25320.000000 0.020752
25380.000000 0.012325
25440.000000 0.001902
25500.000000 -0.015520
25560.000000 -0.025939
25620.000000 -0.038357
25680.000000 -0.038773
25740.000000 -0.028188
25800.000000 -0.004601
25860.000000 0.021987
25920.000000 0.035576
25980.000000 0.017166
26040.000000 0.007756
26100.000000 0.001348
26160.000000 -0.000060
26220.000000 -0.008466
26280.000000 -0.005872
26340.000000 -0.003276
26400.000000 -0.002679
26460.000000 -0.014080
26520.000000 -0.012480
26580.000000 -0.019878
26640.000000 -0.012275
26700.000000 0.007330
26760.000000 0.024937
26820.000000 0.026546
26880.000000 0.009156
26940.000000 -0.014233
27000.000000 -0.019638
27060.000000 -0.010022
27120.000000 -0.000404
27180.000000 0.006216
27240.000000 0.006838
27300.000000 0.013463
27360.000000 0.004091
27420.000000 -0.016278
27480.000000 -0.016645
27540.000000 -0.015008
27600.000000 -0.019369
27660.000000 -0.004726
27720.000000 -0.001080
27780.000000 0.010568
27840.000000 0.029221
27900.000000 0.031876
27960.000000 0.027535
28020.000000 -0.003802
28080.000000 -0.022135
28140.000000 -0.028464
28200.000000 -0.014788
28260.000000 -0.011108
28320.000000 0.004576
28380.000000 0.007265
28440.000000 0.001957
28500.000000 -0.002346
28560.000000 0.008356
28620.000000 0.006061
28680.000000 0.027770
28740.000000 0.022482
28800.000000 0.011199
28860.000000 -0.000080
28920.000000 -0.017355
28980.000000 -0.041626
29040.000000 -0.043893
29100.000000 -0.028155
29160.000000 -0.011412
29220.000000 0.017335
29280.000000 0.017086
29340.000000 0.020843
29400.000000 0.012605
29460.000000 0.014371
29520.000000 0.005142
29580.000000 0.012919
29640.000000 0.011701
29700.000000 0.004489
29760.000000 -0.003718
29820.000000 -0.005919
29880.000000 -0.003113
29940.000000 -0.014301
30000.000000 -0.004482
30060.000000 -0.015657
30120.000000 -0.012826
30180.000000 -0.010988
30240.000000 0.008856
30300.000000 0.024706
30360.000000 0.028562
30420.000000 0.014424
30480.000000 0.003292
30540.000000 -0.003834
30600.000000 0.000046
30660.000000 -0.005068
30720.000000 -0.002176
30780.000000 0.001722
30840.000000 -0.009374
30900.000000 -0.024464
30960.000000 -0.029548
31020.000000 -0.016626
31080.000000 0.001301
31140.000000 0.024234
31200.000000 0.033173
31260.000000 0.030117
31320.000000 0.018068
31380.000000 0.008024
31440.000000 -0.004014
31500.000000 -0.024047
31560.000000 -0.047073
31620.000000 -0.033094
31680.000000 -0.028109
31740.000000 -0.011119
31800.000000 -0.004123
31860.000000 0.008878
31920.000000 0.017885
31980.000000 0.022897
32040.000000 0.014914
32100.000000 0.029937
32160.000000 0.017965
32220.000000 0.013998
32280.000000 0.009037
32340.000000 -0.010919
32400.000000 -0.028870
32460.000000 -0.034815
32520.000000 -0.033754
32580.000000 -0.017688
32640.000000 -0.000618
32700.000000 0.015458
32760.000000 0.028538
32820.000000 0.030623
32880.000000 0.022713
32940.000000 0.000806
33000.000000 -0.004096
33060.000000 -0.010994
33120.000000 -0.002888
33180.000000 -0.004778
33240.000000 -0.010664
33300.000000 -0.025546
33360.000000 -0.026425
33420.000000 -0.012284
33480.000000 0.007845
33540.000000 -0.002023
33600.000000 0.005111
33660.000000 0.006247
33720.000000 0.006386
33780.000000 0.009527
33840.000000 0.006671
33900.000000 -0.001184
33960.000000 0.003964
34020.000000 0.003115
34080.000000 -0.001732
34140.000000 -0.005576
34200.000000 -0.018418
34260.000000 -0.010257
34320.000000 -0.009093
34380.000000 -0.007927
34440.000000 -0.011758
34500.000000 0.011413
34560.000000 0.023586
34620.000000 0.037761
34680.000000 0.036939
34740.000000 0.021119
34800.000000 0.017301
34860.000000 -0.008514
34920.000000 -0.026327
34980.000000 -0.027137
35040.000000 -0.036945
35100.000000 -0.028749
35160.000000 -0.012551
35220.000000 -0.001350
35280.000000 -0.007146
35340.000000 -0.001938
35400.000000 0.011272
35460.000000 0.020485
35520.000000 0.027701
35580.000000 0.023916
35640.000000 0.021135
35700.000000 0.011355
35760.000000 -0.001423
35820.000000 -0.015199
35880.000000 -0.015973
35940.000000 -0.015745
36000.000000 -0.012514
36060.000000 -0.015281
36120.000000 -0.012045
36180.000000 -0.014807
36240.000000 -0.008567
36300.000000 0.011677
36360.000000 0.013923
36420.000000 0.007171
36480.000000 0.005423
36540.000000 -0.000322
36600.000000 -0.004065
36660.000000 0.000195
36720.000000 -0.000542
36780.000000 -0.008276
36840.000000 -0.013006
36900.000000 -0.003734
36960.000000 0.005541
37020.000000 0.004819
37080.000000 0.011100
37140.000000 0.009383
37200.000000 0.014670
37260.000000 0.013960
37320.000000 0.012253
37380.000000 0.011549
37440.000000 0.011848
37500.000000 0.008150
37560.000000 -0.009545
37620.000000 -0.021237
37680.000000 -0.018926
37740.000000 -0.009612
37800.000000 -0.004295
37860.000000 -0.003975
37920.000000 0.004349
37980.000000 0.021675
38040.000000 0.016004
38100.000000 0.019337
38160.000000 0.008672
38220.000000 -0.004990
38280.000000 -0.012648
38340.000000 -0.011303
38400.000000 -0.014956
38460.000000 -0.021605
38520.000000 -0.014251
38580.000000 -0.004894
38640.000000 0.006466
38700.000000 0.014829
38760.000000 0.021195
38820.000000 0.013564
38880.000000 0.015936
38940.000000 0.005311
39000.000000 -0.002310
39060.000000 -0.004929
39120.000000 -0.013545
39180.000000 -0.009157
39240.000000 -0.015766
39300.000000 -0.010373
39360.000000 -0.014976
39420.000000 0.000424
39480.000000 0.014826
39540.000000 0.018232
39600.000000 0.022641
39660.000000 0.023053
39720.000000 0.021468
39780.000000 0.006886
39840.000000 0.000308
39900.000000 -0.003268
39960.000000 -0.015841
40020.000000 -0.014410
40080.000000 -0.011977
40140.000000 -0.006540
40200.000000 -0.012101
40260.000000 -0.002658
40320.000000 -0.002213
40380.000000 0.004236
40440.000000 0.006688
40500.000000 0.013143
40560.000000 0.011601
40620.000000 0.011062
40680.000000 0.007526
40740.000000 0.000993
40800.000000 -0.001537
40860.000000 -0.007063
40920.000000 -0.016587
40980.000000 -0.019107
41040.000000 -0.016625
41100.000000 -0.010139
41160.000000 -0.002651
41220.000000 0.000841
41280.000000 0.008336
41340.000000 0.017834
41400.000000 0.023334
41460.000000 0.022838
41520.000000 0.022345
41580.000000 0.021856
41640.000000 0.009369
41700.000000 -0.002115
41760.000000 -0.012596
41820.000000 -0.026073
41880.000000 -0.027548
41940.000000 -0.026019
42000.000000 -0.016488
42060.000000 -0.009953
42120.000000 -0.001415
42180.000000 0.007126
42240.000000 0.013670
42300.000000 0.011217
42360.000000 0.020767
42420.000000 0.027320
42480.000000 0.019877
42540.000000 0.011436
42600.000000 0.003999
42660.000000 -0.000435
42720.000000 -0.015867
42780.000000 -0.008295
42840.000000 -0.007720
42900.000000 -0.005142
42960.000000 -0.007560
43020.000000 -0.007976
43080.000000 -0.002389
43140.000000 -0.000798
43200.000000 0.005796
