# Supplementary material for: Probabilistic tsunami forecasting for early warning
Source: Nat Commun. 2021 Sep 28;12:5677. doi: 10.1038/s41467-021-25815-w (PMC8479076; doi:10.1038/s41467-021-25815-w)
Supplement: Supplementary file 6 — Supplementary Dataset 3. Sea-level records. [file 41467_2021_25815_MOESM6_ESM.zip › sea_level_records/2017-07-20_Kos-Bodrum/NOA04.rad.rmn.txt]

-43200.000000 0.006988
-43140.000000 0.000362
-43080.000000 -0.006266
-43020.000000 0.003104
-42960.000000 0.001473
-42900.000000 0.004841
-42840.000000 0.008207
-42780.000000 0.007571
-42720.000000 0.011934
-42660.000000 0.003296
-42600.000000 0.002656
-42540.000000 -0.003985
-42480.000000 -0.011628
-42420.000000 -0.013273
-42360.000000 -0.004918
-42300.000000 -0.006566
-42240.000000 -0.009214
-42180.000000 -0.003864
-42120.000000 0.004484
-42060.000000 0.007831
-42000.000000 0.000177
-41940.000000 0.005521
-41880.000000 -0.001137
-41820.000000 -0.003795
-41760.000000 -0.004455
-41700.000000 0.004883
-41640.000000 0.010220
-41580.000000 0.010556
-41520.000000 -0.002110
-41460.000000 -0.002777
-41400.000000 -0.005445
-41340.000000 -0.005115
-41280.000000 0.000213
-41220.000000 -0.008459
-41160.000000 0.000867
-41100.000000 0.001191
-41040.000000 0.012514
-40980.000000 0.002836
-40920.000000 -0.004843
-40860.000000 0.002476
-40800.000000 0.005794
-40740.000000 -0.003890
-40680.000000 0.003425
-40620.000000 -0.002261
-40560.000000 -0.000949
-40500.000000 -0.003638
-40440.000000 -0.004328
-40380.000000 -0.010019
-40320.000000 0.001288
-40260.000000 -0.000407
-40200.000000 0.006898
-40140.000000 -0.006799
-40080.000000 -0.001497
-40020.000000 -0.001197
-39960.000000 -0.004898
-39900.000000 -0.006600
-39840.000000 -0.002304
-39780.000000 -0.003008
-39720.000000 -0.002715
-39660.000000 -0.001422
-39600.000000 -0.000131
-39540.000000 0.004159
-39480.000000 0.000448
-39420.000000 0.002735
-39360.000000 0.003021
-39300.000000 -0.000694
-39240.000000 -0.001411
-39180.000000 -0.008129
-39120.000000 -0.008848
-39060.000000 -0.003569
-39000.000000 -0.000291
-38940.000000 -0.000014
-38880.000000 -0.001739
-38820.000000 0.001535
-38760.000000 0.009808
-38700.000000 -0.000921
-38640.000000 -0.004651
-38580.000000 0.002617
-38520.000000 -0.007115
-38460.000000 0.006150
-38400.000000 0.008415
-38340.000000 0.000678
-38280.000000 0.003940
-38220.000000 0.004200
-38160.000000 -0.004541
-38100.000000 -0.008284
-38040.000000 -0.007027
-37980.000000 -0.006773
-37920.000000 -0.001520
-37860.000000 0.004732
-37800.000000 0.007983
-37740.000000 0.009232
-37680.000000 -0.000521
-37620.000000 0.002725
-37560.000000 -0.009030
-37500.000000 0.001213
-37440.000000 -0.005546
-37380.000000 -0.002306
-37320.000000 0.001933
-37260.000000 0.009169
-37200.000000 0.003405
-37140.000000 0.008639
-37080.000000 0.000871
-37020.000000 -0.004898
-36960.000000 -0.000669
-36900.000000 -0.004441
-36840.000000 -0.001215
-36780.000000 0.002009
-36720.000000 0.002232
-36660.000000 0.000454
-36600.000000 0.003674
-36540.000000 0.006892
-36480.000000 0.003109
-36420.000000 0.002325
-36360.000000 0.005539
-36300.000000 0.001752
-36240.000000 0.001964
-36180.000000 0.001174
-36120.000000 -0.000616
-36060.000000 -0.002408
-36000.000000 -0.003199
-35940.000000 0.000008
-35880.000000 0.007216
-35820.000000 0.000423
-35760.000000 0.000631
-35700.000000 -0.002162
-35640.000000 0.004063
-35580.000000 0.001287
-35520.000000 0.000510
-35460.000000 -0.002267
-35400.000000 0.004956
-35340.000000 -0.012822
-35280.000000 0.004399
-35220.000000 -0.003381
-35160.000000 -0.002161
-35100.000000 0.006059
-35040.000000 0.005277
-34980.000000 -0.003505
-34920.000000 0.002713
-34860.000000 0.003929
-34800.000000 -0.001855
-34740.000000 -0.005639
-34680.000000 0.004575
-34620.000000 0.001788
-34560.000000 -0.005000
-34500.000000 0.005212
-34440.000000 0.004421
-34380.000000 0.011630
-34320.000000 -0.004164
-34260.000000 -0.002959
-34200.000000 -0.009756
-34140.000000 -0.013555
-34080.000000 -0.001357
-34020.000000 0.001840
-33960.000000 0.005034
-33900.000000 0.006226
-33840.000000 0.004415
-33780.000000 0.010601
-33720.000000 -0.000215
-33660.000000 -0.005033
-33600.000000 -0.019855
-33540.000000 -0.013679
-33480.000000 0.002494
-33420.000000 -0.003337
-33360.000000 0.007830
-33300.000000 0.009994
-33240.000000 -0.003846
-33180.000000 -0.003688
-33120.000000 0.002466
-33060.000000 -0.009384
-33000.000000 -0.014236
-32940.000000 -0.001092
-32880.000000 -0.000951
-32820.000000 0.010186
-32760.000000 0.001319
-32700.000000 0.004450
-32640.000000 -0.003424
-32580.000000 -0.011301
-32520.000000 -0.007182
-32460.000000 -0.004066
-32400.000000 -0.000954
-32340.000000 0.004154
-32280.000000 0.005258
-32220.000000 0.004358
-32160.000000 0.000455
-32100.000000 -0.000452
-32040.000000 -0.004364
-31980.000000 -0.007279
-31920.000000 -0.001199
-31860.000000 -0.001122
-31800.000000 -0.010050
-31740.000000 0.000018
-31680.000000 0.000082
-31620.000000 0.005142
-31560.000000 -0.003803
-31500.000000 -0.001751
-31440.000000 -0.003704
-31380.000000 -0.009661
-31320.000000 -0.007623
-31260.000000 -0.005589
-31200.000000 0.001440
-31140.000000 0.012465
-31080.000000 0.003485
-31020.000000 0.006501
-30960.000000 0.005511
-30900.000000 -0.000483
-30840.000000 -0.008482
-30780.000000 -0.006485
-30720.000000 -0.001494
-30660.000000 0.000492
-30600.000000 0.007473
-30540.000000 0.007450
-30480.000000 0.006422
-30420.000000 0.002389
-30360.000000 -0.000649
-30300.000000 -0.000692
-30240.000000 -0.002740
-30180.000000 0.003208
-30120.000000 0.012151
-30060.000000 0.010088
-30000.000000 0.002022
-29940.000000 0.005950
-29880.000000 0.000874
-29820.000000 -0.014206
-29760.000000 -0.008292
-29700.000000 -0.010382
-29640.000000 -0.008476
-29580.000000 -0.005575
-29520.000000 -0.001679
-29460.000000 0.003213
-29400.000000 -0.003899
-29340.000000 0.002984
-29280.000000 -0.005137
-29220.000000 -0.000263
-29160.000000 -0.005392
-29100.000000 -0.007526
-29040.000000 0.001336
-28980.000000 0.003193
-28920.000000 0.001047
-28860.000000 0.004897
-28800.000000 0.008742
-28740.000000 0.005584
-28680.000000 -0.001578
-28620.000000 -0.004744
-28560.000000 0.004086
-28500.000000 -0.001087
-28440.000000 -0.001264
-28380.000000 0.005556
-28320.000000 0.002373
-28260.000000 0.001186
-28200.000000 -0.002004
-28140.000000 -0.000197
-28080.000000 0.001606
-28020.000000 0.002407
-27960.000000 0.004205
-27900.000000 0.003000
-27840.000000 0.000792
-27780.000000 0.002581
-27720.000000 0.005368
-27660.000000 -0.002847
-27600.000000 0.000934
-27540.000000 -0.002286
-27480.000000 -0.004509
-27420.000000 -0.004735
-27360.000000 0.002038
-27300.000000 -0.003192
-27240.000000 -0.001424
-27180.000000 -0.001658
-27120.000000 -0.004895
-27060.000000 -0.009133
-27000.000000 -0.014374
-26940.000000 -0.015616
-26880.000000 0.001139
-26820.000000 -0.003107
-26760.000000 -0.005356
-26700.000000 0.006393
-26640.000000 -0.002859
-26580.000000 -0.000113
-26520.000000 -0.002370
-26460.000000 -0.001628
-26400.000000 0.006112
-26340.000000 0.002850
-26280.000000 -0.005415
-26220.000000 0.007319
-26160.000000 0.003051
-26100.000000 -0.001218
-26040.000000 0.002510
-25980.000000 0.001237
-25920.000000 0.001961
-25860.000000 -0.002316
-25800.000000 -0.005595
-25740.000000 -0.004876
-25680.000000 0.005842
-25620.000000 0.007557
-25560.000000 0.004270
-25500.000000 -0.001018
-25440.000000 0.000692
-25380.000000 -0.001600
-25320.000000 0.001106
-25260.000000 -0.007189
-25200.000000 -0.000486
-25140.000000 0.004215
-25080.000000 0.010915
-25020.000000 0.001612
-24960.000000 0.000309
-24900.000000 0.007004
-24840.000000 -0.002303
-24780.000000 -0.013610
-24720.000000 -0.003920
-24660.000000 0.005770
-24600.000000 0.003458
-24540.000000 0.004145
-24480.000000 0.011830
-24420.000000 0.008515
-24360.000000 0.003198
-24300.000000 -0.003119
-24240.000000 -0.008437
-24180.000000 -0.005756
-24120.000000 -0.007075
-24060.000000 -0.003395
-24000.000000 0.007284
-23940.000000 0.007962
-23880.000000 0.004640
-23820.000000 -0.000682
-23760.000000 -0.000005
-23700.000000 -0.004329
-23640.000000 -0.007653
-23580.000000 -0.005977
-23520.000000 -0.002302
-23460.000000 -0.004627
-23400.000000 0.008047
-23340.000000 0.010721
-23280.000000 0.002394
-23220.000000 0.007067
-23160.000000 -0.000260
-23100.000000 -0.007588
-23040.000000 -0.002916
-22980.000000 0.000755
-22920.000000 -0.003574
-22860.000000 0.006097
-22800.000000 0.000767
-22740.000000 0.007438
-22680.000000 0.006107
-22620.000000 -0.006223
-22560.000000 -0.007554
-22500.000000 -0.005885
-22440.000000 -0.007216
-22380.000000 -0.010547
-22320.000000 0.009121
-22260.000000 0.014790
-22200.000000 0.003459
-22140.000000 -0.000872
-22080.000000 -0.005203
-22020.000000 -0.004534
-21960.000000 -0.007864
-21900.000000 -0.005193
-21840.000000 0.001477
-21780.000000 0.002149
-21720.000000 0.006821
-21660.000000 0.006493
-21600.000000 0.008166
-21540.000000 -0.002161
-21480.000000 -0.006487
-21420.000000 -0.001812
-21360.000000 -0.009137
-21300.000000 -0.006461
-21240.000000 0.007215
-21180.000000 0.010891
-21120.000000 -0.000432
-21060.000000 0.004246
-21000.000000 0.003923
-20940.000000 -0.003399
-20880.000000 -0.009721
-20820.000000 -0.004043
-20760.000000 -0.002364
-20700.000000 0.005314
-20640.000000 -0.003007
-20580.000000 -0.000328
-20520.000000 0.003351
-20460.000000 0.009030
-20400.000000 -0.004290
-20340.000000 0.004389
-20280.000000 -0.012932
-20220.000000 0.004748
-20160.000000 -0.002573
-20100.000000 -0.005893
-20040.000000 0.006786
-19980.000000 0.004466
-19920.000000 0.000147
-19860.000000 -0.001173
-19800.000000 0.005508
-19740.000000 -0.013810
-19680.000000 -0.008128
-19620.000000 -0.000444
-19560.000000 0.000240
-19500.000000 0.002925
-19440.000000 0.007612
-19380.000000 0.009300
-19320.000000 -0.009010
-19260.000000 -0.002319
-19200.000000 -0.002626
-19140.000000 -0.002931
-19080.000000 -0.003234
-19020.000000 0.008464
-18960.000000 0.007165
-18900.000000 0.013868
-18840.000000 0.006574
-18780.000000 -0.001719
-18720.000000 -0.010009
-18660.000000 -0.003297
-18600.000000 -0.013582
-18540.000000 -0.005865
-18480.000000 -0.005145
-18420.000000 -0.002422
-18360.000000 -0.002697
-18300.000000 0.019030
-18240.000000 0.006761
-18180.000000 0.006494
-18120.000000 0.004230
-18060.000000 -0.002031
-18000.000000 -0.000290
-17940.000000 -0.007546
-17880.000000 -0.008799
-17820.000000 -0.001050
-17760.000000 0.014703
-17700.000000 0.007458
-17640.000000 0.003216
-17580.000000 0.002977
-17520.000000 0.005741
-17460.000000 -0.004493
-17400.000000 -0.001724
-17340.000000 -0.008952
-17280.000000 -0.000177
-17220.000000 0.009600
-17160.000000 0.007380
-17100.000000 -0.000837
-17040.000000 -0.002051
-16980.000000 0.003737
-16920.000000 0.003528
-16860.000000 0.004321
-16800.000000 0.000117
-16740.000000 -0.006085
-16680.000000 -0.010283
-16620.000000 -0.004479
-16560.000000 -0.007673
-16500.000000 -0.000863
-16440.000000 0.005949
-16380.000000 -0.000235
-16320.000000 -0.000417
-16260.000000 0.014403
-16200.000000 -0.002773
-16140.000000 -0.004946
-16080.000000 -0.002117
-16020.000000 0.006716
-15960.000000 -0.002448
-15900.000000 0.002390
-15840.000000 0.003231
-15780.000000 0.006075
-15720.000000 -0.002078
-15660.000000 -0.001229
-15600.000000 0.000623
-15540.000000 0.007478
-15480.000000 0.007335
-15420.000000 0.000195
-15360.000000 -0.000943
-15300.000000 -0.005078
-15240.000000 0.006790
-15180.000000 0.003660
-15120.000000 -0.003467
-15060.000000 -0.011592
-15000.000000 -0.003714
-14940.000000 0.008167
-14880.000000 -0.001949
-14820.000000 0.003937
-14760.000000 0.005826
-14700.000000 0.000717
-14640.000000 0.003611
-14580.000000 -0.002493
-14520.000000 -0.012594
-14460.000000 -0.005692
-14400.000000 0.003212
-14340.000000 0.007118
-14280.000000 0.004027
-14220.000000 0.004939
-14160.000000 0.000852
-14100.000000 -0.007231
-14040.000000 -0.013313
-13980.000000 -0.004392
-13920.000000 -0.001469
-13860.000000 0.001457
-13800.000000 -0.000615
-13740.000000 -0.005684
-13680.000000 0.004249
-13620.000000 -0.002816
-13560.000000 -0.003878
-13500.000000 -0.001937
-13440.000000 0.006005
-13380.000000 0.000951
-13320.000000 0.000898
-13260.000000 0.007848
-13200.000000 -0.009199
-13140.000000 -0.010244
-13080.000000 0.000713
-13020.000000 -0.006327
-12960.000000 -0.006365
-12900.000000 0.012599
-12840.000000 0.000565
-12780.000000 -0.003467
-12720.000000 -0.005498
-12660.000000 -0.003526
-12600.000000 -0.001552
-12540.000000 -0.001577
-12480.000000 0.011400
-12420.000000 0.009379
-12360.000000 0.009359
-12300.000000 -0.000658
-12240.000000 -0.005675
-12180.000000 0.002311
-12120.000000 -0.004702
-12060.000000 0.001286
-12000.000000 -0.001724
-11940.000000 0.008268
-11880.000000 0.002261
-11820.000000 0.004255
-11760.000000 0.002251
-11700.000000 0.006249
-11640.000000 -0.002752
-11580.000000 0.002249
-11520.000000 -0.001749
-11460.000000 -0.006745
-11400.000000 -0.001740
-11340.000000 -0.000733
-11280.000000 -0.001724
-11220.000000 0.003287
-11160.000000 0.002299
-11100.000000 0.008313
-11040.000000 0.004329
-10980.000000 -0.016654
-10920.000000 -0.007634
-10860.000000 -0.007612
-10800.000000 -0.007589
-10740.000000 -0.001563
-10680.000000 0.013464
-10620.000000 0.016493
-10560.000000 0.012524
-10500.000000 -0.000444
-10440.000000 0.004591
-10380.000000 -0.005373
-10320.000000 -0.008335
-10260.000000 -0.013295
-10200.000000 0.003747
-10140.000000 -0.001210
-10080.000000 -0.000165
-10020.000000 0.004881
-9960.000000 0.003929
-9900.000000 0.001979
-9840.000000 -0.006970
-9780.000000 -0.005917
-9720.000000 -0.010863
-9660.000000 -0.016807
-9600.000000 -0.000750
-9540.000000 0.005309
-9480.000000 0.007370
-9420.000000 -0.000568
-9360.000000 0.005495
-9300.000000 0.010560
-9240.000000 -0.002373
-9180.000000 -0.008305
-9120.000000 -0.000235
-9060.000000 0.008837
-9000.000000 -0.000089
-8940.000000 -0.002014
-8880.000000 0.009064
-8820.000000 0.010143
-8760.000000 0.001224
-8700.000000 -0.002692
-8640.000000 -0.005607
-8580.000000 -0.008519
-8520.000000 -0.014430
-8460.000000 -0.009338
-8400.000000 0.002756
-8340.000000 0.007852
-8280.000000 -0.001050
-8220.000000 0.005050
-8160.000000 0.001153
-8100.000000 0.004257
-8040.000000 -0.020636
-7980.000000 -0.011527
-7920.000000 0.002584
-7860.000000 -0.001303
-7800.000000 0.003813
-7740.000000 0.007931
-7680.000000 0.003050
-7620.000000 0.000173
-7560.000000 -0.022703
-7500.000000 -0.004576
-7440.000000 -0.013447
-7380.000000 -0.000316
-7320.000000 -0.002182
-7260.000000 -0.005045
-7200.000000 0.014093
-7140.000000 -0.000766
-7080.000000 -0.006623
-7020.000000 -0.003477
-6960.000000 0.003671
-6900.000000 -0.014178
-6840.000000 -0.004026
-6780.000000 0.014130
-6720.000000 0.006287
-6660.000000 0.001447
-6600.000000 0.005609
-6540.000000 0.006774
-6480.000000 0.001940
-6420.000000 -0.001891
-6360.000000 0.001280
-6300.000000 0.000454
-6240.000000 0.001629
-6180.000000 -0.004193
-6120.000000 0.000987
-6060.000000 0.010169
-6000.000000 0.009354
-5940.000000 -0.000460
-5880.000000 0.003729
-5820.000000 -0.005081
-5760.000000 -0.016888
-5700.000000 -0.006693
-5640.000000 -0.009496
-5580.000000 -0.007296
-5520.000000 0.000905
-5460.000000 0.006109
-5400.000000 -0.000686
-5340.000000 0.004522
-5280.000000 0.001732
-5220.000000 -0.004056
-5160.000000 -0.012842
-5100.000000 -0.002626
-5040.000000 0.000592
-4980.000000 0.009812
-4920.000000 -0.001967
-4860.000000 0.008257
-4800.000000 0.020482
-4740.000000 -0.008291
-4680.000000 -0.012063
-4620.000000 0.001168
-4560.000000 0.003400
-4500.000000 -0.000366
-4440.000000 -0.006131
-4380.000000 0.010106
-4320.000000 0.016344
-4260.000000 0.005584
-4200.000000 0.003825
-4140.000000 0.012068
-4080.000000 0.006312
-4020.000000 -0.013442
-3960.000000 -0.009195
-3900.000000 0.000054
-3840.000000 0.003304
-3780.000000 0.002556
-3720.000000 0.007809
-3660.000000 0.021064
-3600.000000 0.008319
-3540.000000 -0.005423
-3480.000000 -0.009165
-3420.000000 -0.006906
-3360.000000 -0.004645
-3300.000000 -0.001383
-3240.000000 0.013880
-3180.000000 0.012145
-3120.000000 0.009410
-3060.000000 -0.002324
-3000.000000 -0.003056
-2940.000000 -0.006788
-2880.000000 -0.009518
-2820.000000 0.004752
-2760.000000 -0.008976
-2700.000000 0.001296
-2640.000000 0.008570
-2580.000000 -0.005154
-2520.000000 -0.006878
-2460.000000 0.006399
-2400.000000 -0.003322
-2340.000000 -0.000043
-2280.000000 0.004238
-2220.000000 -0.003480
-2160.000000 -0.005196
-2100.000000 -0.004912
-2040.000000 0.001374
-1980.000000 -0.001340
-1920.000000 -0.000052
-1860.000000 -0.000764
-1800.000000 0.003526
-1740.000000 -0.002184
-1680.000000 -0.010893
-1620.000000 -0.008601
-1560.000000 0.000692
-1500.000000 0.005985
-1440.000000 0.014279
-1380.000000 0.002573
-1320.000000 0.006868
-1260.000000 -0.006837
-1200.000000 -0.003541
-1140.000000 -0.012245
-1080.000000 -0.020949
-1020.000000 -0.011652
-960.000000 0.004646
-900.000000 0.005943
-840.000000 0.001241
-780.000000 0.008539
-720.000000 0.004837
-660.000000 -0.004864
-600.000000 -0.008566
-540.000000 -0.017268
-480.000000 -0.003969
-420.000000 0.005329
-360.000000 0.003626
-300.000000 0.006924
-240.000000 0.010220
-180.000000 0.014517
-120.000000 0.005813
-60.000000 -0.020892
0.000000 -0.003597
60.000000 -0.006303
120.000000 -0.004010
180.000000 0.007283
240.000000 0.011575
300.000000 0.003866
360.000000 0.004156
420.000000 0.011445
480.000000 -0.001267
540.000000 -0.000981
600.000000 -0.001695
660.000000 -0.009411
720.000000 -0.008128
780.000000 -0.008847
840.000000 0.003433
900.000000 0.003712
960.000000 0.006988
1020.000000 -0.000737
1080.000000 0.003536
1140.000000 0.002807
1200.000000 -0.014923
1260.000000 -0.011655
1320.000000 0.005611
1380.000000 0.000875
1440.000000 0.001138
1500.000000 0.010399
1560.000000 0.012657
1620.000000 -0.011085
1680.000000 -0.003830
1740.000000 -0.003576
1800.000000 -0.004323
1860.000000 -0.005072
1920.000000 -0.002822
1980.000000 0.004426
2040.000000 0.004673
2100.000000 0.001919
2160.000000 0.002164
2220.000000 -0.005593
2280.000000 0.001650
2340.000000 -0.007109
2400.000000 -0.008870
2460.000000 -0.002631
2520.000000 0.001606
2580.000000 0.002843
2640.000000 0.008078
2700.000000 0.008312
2760.000000 0.004544
2820.000000 -0.002224
2880.000000 -0.004994
2940.000000 -0.012764
3000.000000 -0.001536
3060.000000 0.002690
3120.000000 0.008916
3180.000000 0.005139
3240.000000 0.000362
3300.000000 0.000582
3360.000000 -0.004199
3420.000000 0.002019
3480.000000 -0.004766
3540.000000 -0.010552
3600.000000 -0.005340
3660.000000 0.003871
3720.000000 -0.001920
3780.000000 0.001286
3840.000000 -0.006509
3900.000000 -0.010305
3960.000000 -0.002104
4020.000000 0.002096
4080.000000 -0.003706
4140.000000 -0.004510
4200.000000 0.003684
4260.000000 0.001877
4320.000000 -0.004933
4380.000000 0.002256
4440.000000 0.011443
4500.000000 0.004627
4560.000000 0.001809
4620.000000 0.002989
4680.000000 -0.001833
4740.000000 -0.005658
4800.000000 -0.005485
4860.000000 -0.004315
4920.000000 0.007853
4980.000000 0.005017
5040.000000 0.004179
5100.000000 0.003338
5160.000000 -0.001506
5220.000000 -0.002352
5280.000000 -0.006202
5340.000000 -0.002055
5400.000000 0.000090
5460.000000 0.008232
5520.000000 0.006371
5580.000000 0.004507
5640.000000 -0.000360
5700.000000 -0.003230
5760.000000 -0.004103
5820.000000 -0.000978
5880.000000 0.004144
5940.000000 0.005263
6000.000000 -0.003621
6060.000000 0.004493
6120.000000 0.003603
6180.000000 -0.001289
6240.000000 -0.006184
6300.000000 0.004919
6360.000000 0.006019
6420.000000 0.003116
6480.000000 0.004210
6540.000000 0.002303
6600.000000 0.002392
6660.000000 -0.001521
6720.000000 -0.005437
6780.000000 -0.000355
6840.000000 0.002724
6900.000000 -0.005200
6960.000000 -0.005126
7020.000000 0.000946
7080.000000 0.004014
7140.000000 0.004080
7200.000000 -0.000856
7260.000000 0.002204
7320.000000 0.006261
7380.000000 -0.005686
7440.000000 0.001365
7500.000000 -0.003588
7560.000000 -0.012544
7620.000000 -0.001503
7680.000000 0.000534
7740.000000 -0.008432
7800.000000 -0.002401
7860.000000 -0.000374
7920.000000 -0.000351
7980.000000 -0.001331
8040.000000 0.001686
8100.000000 -0.004301
8160.000000 0.001708
8220.000000 -0.001286
8280.000000 0.000716
8340.000000 0.003715
8400.000000 -0.000290
8460.000000 0.005701
8520.000000 -0.003311
8580.000000 -0.000327
8640.000000 -0.009346
8700.000000 -0.003370
8760.000000 -0.002397
8820.000000 0.008571
8880.000000 0.001535
8940.000000 0.002496
9000.000000 0.005452
9060.000000 0.013403
9120.000000 0.000350
9180.000000 -0.003707
9240.000000 -0.005769
9300.000000 0.004164
9360.000000 -0.003907
9420.000000 -0.005983
9480.000000 0.005936
9540.000000 -0.006149
9600.000000 -0.004238
9660.000000 -0.006333
9720.000000 -0.003432
9780.000000 0.005465
9840.000000 0.009357
9900.000000 0.001244
9960.000000 0.004126
10020.000000 0.001004
10080.000000 -0.003123
10140.000000 -0.006255
10200.000000 -0.011391
10260.000000 -0.009533
10320.000000 0.005322
10380.000000 0.003171
10440.000000 -0.007983
10500.000000 -0.005143
10560.000000 -0.005306
10620.000000 0.001525
10680.000000 -0.003648
10740.000000 -0.005825
10800.000000 0.011994
10860.000000 0.004808
10920.000000 0.002617
10980.000000 0.001423
11040.000000 -0.008775
11100.000000 0.004022
11160.000000 0.008816
11220.000000 0.007605
11280.000000 0.010391
11340.000000 0.005174
11400.000000 0.005952
11460.000000 0.006728
11520.000000 -0.001501
11580.000000 -0.010732
11640.000000 -0.011967
11700.000000 -0.003204
11760.000000 0.003555
11820.000000 -0.001690
11880.000000 -0.008937
11940.000000 0.004813
12000.000000 -0.001440
12060.000000 -0.011697
12120.000000 -0.013955
12180.000000 -0.008217
12240.000000 -0.006481
12300.000000 -0.003748
12360.000000 -0.001017
12420.000000 0.008712
12480.000000 0.008438
12540.000000 0.005162
12600.000000 0.007884
12660.000000 -0.004397
12720.000000 -0.010680
12780.000000 -0.008965
12840.000000 -0.001253
12900.000000 0.014458
12960.000000 0.020166
13020.000000 0.013872
13080.000000 0.012576
13140.000000 0.004277
13200.000000 -0.007023
13260.000000 -0.009327
13320.000000 -0.012632
13380.000000 -0.010940
13440.000000 0.006750
13500.000000 0.008437
13560.000000 0.012122
13620.000000 0.010804
13680.000000 0.003484
13740.000000 0.000162
13800.000000 -0.006163
13860.000000 -0.002490
13920.000000 -0.004820
13980.000000 -0.001152
14040.000000 0.012514
14100.000000 0.001178
14160.000000 0.000840
14220.000000 0.005500
14280.000000 0.008158
14340.000000 -0.002185
14400.000000 -0.008531
14460.000000 -0.003878
14520.000000 -0.013227
14580.000000 -0.007578
14640.000000 -0.007930
14700.000000 -0.001284
14760.000000 0.005361
14820.000000 0.012004
14880.000000 0.004645
14940.000000 0.008285
15000.000000 0.006924
15060.000000 -0.000439
15120.000000 -0.007803
15180.000000 0.005832
15240.000000 0.008466
15300.000000 0.003099
15360.000000 -0.008269
15420.000000 0.002362
15480.000000 0.002993
15540.000000 0.004623
15600.000000 -0.003748
15660.000000 0.004880
15720.000000 0.013507
15780.000000 0.005134
15840.000000 0.003760
15900.000000 -0.010615
15960.000000 -0.005990
16020.000000 -0.004366
16080.000000 -0.006743
16140.000000 -0.001120
16200.000000 -0.007497
16260.000000 -0.001875
16320.000000 -0.004253
16380.000000 -0.008632
16440.000000 -0.000011
16500.000000 -0.002391
16560.000000 -0.006771
16620.000000 -0.006152
16680.000000 0.002467
16740.000000 0.003085
16800.000000 0.005703
16860.000000 0.010321
16920.000000 0.003937
16980.000000 -0.006446
17040.000000 -0.000830
17100.000000 -0.007215
17160.000000 -0.003600
17220.000000 -0.012985
17280.000000 -0.004371
17340.000000 -0.005757
17400.000000 0.003855
17460.000000 0.011468
17520.000000 0.016079
17580.000000 0.007690
17640.000000 0.005300
17700.000000 -0.003091
17760.000000 0.002517
17820.000000 -0.004875
17880.000000 -0.011268
17940.000000 -0.006662
18000.000000 0.011943
18060.000000 0.005547
18120.000000 -0.001850
18180.000000 0.008753
18240.000000 0.001354
18300.000000 -0.000046
18360.000000 -0.001447
18420.000000 -0.006850
18480.000000 0.002747
18540.000000 0.013342
18600.000000 0.005935
18660.000000 -0.010473
18720.000000 0.003117
18780.000000 0.003705
18840.000000 0.004291
18900.000000 0.002876
18960.000000 -0.005542
19020.000000 -0.005961
19080.000000 -0.002382
19140.000000 -0.002804
19200.000000 0.004771
19260.000000 0.008345
19320.000000 0.010917
19380.000000 -0.000512
19440.000000 0.008057
19500.000000 0.013624
19560.000000 0.004190
19620.000000 0.000755
19680.000000 -0.011681
19740.000000 -0.001119
19800.000000 -0.000558
19860.000000 -0.000998
19920.000000 0.001561
19980.000000 0.009118
20040.000000 0.000674
20100.000000 -0.007771
20160.000000 0.003782
20220.000000 0.001334
20280.000000 -0.005115
20340.000000 -0.004565
20400.000000 -0.005017
20460.000000 -0.011470
20520.000000 -0.003924
20580.000000 -0.007380
20640.000000 0.002163
20700.000000 -0.002295
20760.000000 -0.009755
20820.000000 -0.003215
20880.000000 -0.000677
20940.000000 -0.003139
21000.000000 -0.001603
21060.000000 -0.000068
21120.000000 0.012466
21180.000000 0.007999
21240.000000 0.011531
21300.000000 0.012061
21360.000000 -0.000410
21420.000000 -0.016881
21480.000000 -0.013354
21540.000000 -0.009829
21600.000000 -0.001304
21660.000000 0.001219
21720.000000 0.009742
21780.000000 0.004263
21840.000000 0.014783
21900.000000 -0.006697
21960.000000 -0.006179
22020.000000 -0.010661
22080.000000 -0.010145
22140.000000 -0.011629
22200.000000 -0.000113
22260.000000 0.000401
22320.000000 0.009915
22380.000000 0.007428
22440.000000 -0.002060
22500.000000 0.000452
22560.000000 0.001963
22620.000000 0.012473
22680.000000 -0.004018
22740.000000 -0.013510
22800.000000 -0.001002
22860.000000 -0.000496
22920.000000 -0.005990
22980.000000 -0.005486
23040.000000 0.001017
23100.000000 -0.008480
23160.000000 0.004021
23220.000000 0.005521
23280.000000 -0.006980
23340.000000 0.008518
23400.000000 0.012015
23460.000000 0.000511
23520.000000 0.004006
23580.000000 0.003501
23640.000000 -0.006005
23700.000000 0.001488
23760.000000 -0.010019
23820.000000 -0.005526
23880.000000 0.010967
23940.000000 0.002460
24000.000000 0.004953
24060.000000 0.008447
24120.000000 -0.003059
24180.000000 -0.000564
24240.000000 -0.007069
24300.000000 -0.003573
24360.000000 0.002924
24420.000000 0.007422
24480.000000 0.005921
24540.000000 0.008422
24600.000000 0.001924
24660.000000 -0.012573
24720.000000 -0.013068
24780.000000 -0.014561
24840.000000 -0.016053
24900.000000 0.001457
24960.000000 0.003969
25020.000000 0.012483
25080.000000 0.024998
25140.000000 0.020517
25200.000000 0.004037
25260.000000 -0.004440
25320.000000 -0.011915
25380.000000 -0.008387
25440.000000 -0.020857
25500.000000 -0.000324
25560.000000 0.011213
25620.000000 0.021752
25680.000000 0.025294
25740.000000 0.010840
25800.000000 -0.002611
25860.000000 -0.013059
25920.000000 -0.023503
25980.000000 -0.022944
26040.000000 -0.009382
26100.000000 0.000184
26160.000000 0.012753
26220.000000 0.021325
26280.000000 0.016901
26340.000000 0.011481
26400.000000 0.001064
26460.000000 -0.014350
26520.000000 -0.007760
26580.000000 0.003833
26640.000000 0.003429
26700.000000 0.003029
26760.000000 0.010632
26820.000000 0.010238
26880.000000 0.006848
26940.000000 0.000461
27000.000000 -0.004924
27060.000000 -0.003305
27120.000000 -0.010683
27180.000000 -0.018057
27240.000000 -0.000429
27300.000000 0.002202
27360.000000 0.011837
27420.000000 0.002475
27480.000000 0.003115
27540.000000 0.012759
27600.000000 -0.004594
27660.000000 -0.006944
27720.000000 -0.009291
27780.000000 -0.006635
27840.000000 0.003024
27900.000000 0.009687
27960.000000 0.008353
28020.000000 0.017022
28080.000000 0.007694
28140.000000 -0.000630
28200.000000 -0.003952
28260.000000 0.003730
28320.000000 -0.009584
28380.000000 -0.004896
28440.000000 0.002796
28500.000000 -0.001508
28560.000000 0.003190
28620.000000 -0.002108
28680.000000 -0.013403
28740.000000 -0.015695
28800.000000 -0.008984
28860.000000 -0.010269
28920.000000 0.001449
28980.000000 0.009169
29040.000000 0.008893
29100.000000 0.002621
29160.000000 -0.001649
29220.000000 -0.000915
29280.000000 -0.006178
29340.000000 -0.012438
29400.000000 0.000306
29460.000000 0.005053
29520.000000 0.003803
29580.000000 0.012557
29640.000000 0.012315
29700.000000 0.005076
29760.000000 -0.001160
29820.000000 -0.007392
29880.000000 -0.010620
29940.000000 -0.006846
30000.000000 -0.002067
30060.000000 0.001714
30120.000000 0.002500
30180.000000 -0.002712
30240.000000 0.002081
30300.000000 -0.001124
30360.000000 -0.009325
30420.000000 -0.004522
30480.000000 0.001284
30540.000000 0.001094
30600.000000 -0.001093
30660.000000 -0.026276
30720.000000 -0.001456
30780.000000 -0.002632
30840.000000 -0.006804
30900.000000 -0.003973
30960.000000 -0.006139
31020.000000 0.009699
31080.000000 0.007540
31140.000000 0.002385
31200.000000 0.009233
31260.000000 0.006084
31320.000000 0.002939
31380.000000 0.003798
31440.000000 0.006660
31500.000000 -0.008475
31560.000000 -0.002606
31620.000000 0.001266
31680.000000 0.003141
31740.000000 0.002020
31800.000000 0.005903
31860.000000 -0.008211
31920.000000 -0.005321
31980.000000 -0.009428
32040.000000 -0.008531
32100.000000 -0.003631
32160.000000 -0.009727
32220.000000 0.002181
32280.000000 0.009092
32340.000000 0.015007
32400.000000 0.009927
32460.000000 0.002851
32520.000000 -0.002221
32580.000000 -0.004289
32640.000000 -0.000353
32700.000000 -0.002413
32760.000000 0.000532
32820.000000 0.013481
32880.000000 0.016435
32940.000000 0.005394
33000.000000 0.005357
33060.000000 0.000325
33120.000000 -0.005702
33180.000000 -0.011725
33240.000000 -0.006742
33300.000000 -0.001755
33360.000000 0.011237
33420.000000 0.003235
33480.000000 0.000237
33540.000000 0.001245
33600.000000 -0.006741
33660.000000 -0.003723
33720.000000 -0.002699
33780.000000 -0.005669
33840.000000 0.004365
33900.000000 0.002405
33960.000000 0.003451
34020.000000 0.006502
34080.000000 0.003559
34140.000000 -0.000379
34200.000000 -0.002311
34260.000000 -0.010238
34320.000000 -0.004159
34380.000000 0.000925
34440.000000 0.003014
34500.000000 0.006109
34560.000000 0.004210
34620.000000 0.005316
34680.000000 0.004427
34740.000000 -0.007456
34800.000000 -0.011334
34860.000000 -0.009206
34920.000000 -0.007073
34980.000000 0.006065
35040.000000 0.011209
35100.000000 0.007358
35160.000000 0.007512
35220.000000 -0.008328
35280.000000 -0.005164
35340.000000 -0.009994
35400.000000 -0.011819
35460.000000 -0.012640
35520.000000 0.005545
35580.000000 0.013734
35640.000000 0.013927
35700.000000 0.012125
35760.000000 0.004337
35820.000000 0.000552
35880.000000 -0.011231
35940.000000 -0.012011
36000.000000 -0.003790
36060.000000 -0.001567
36120.000000 -0.000342
36180.000000 0.005884
36240.000000 0.008111
36300.000000 0.008340
36360.000000 -0.001430
36420.000000 0.003802
36480.000000 -0.004964
36540.000000 -0.003728
36600.000000 0.004510
36660.000000 0.003750
36720.000000 0.007993
36780.000000 0.009237
36840.000000 0.006484
36900.000000 -0.003266
36960.000000 -0.007014
37020.000000 -0.006759
37080.000000 -0.007502
37140.000000 -0.001242
37200.000000 0.011021
37260.000000 0.007287
37320.000000 0.016556
37380.000000 0.000828
37440.000000 -0.005898
37500.000000 -0.008620
37560.000000 -0.013339
37620.000000 -0.018055
37680.000000 -0.004769
37740.000000 0.001522
37800.000000 0.010815
37860.000000 0.015111
37920.000000 0.019410
37980.000000 -0.002287
38040.000000 0.002019
38100.000000 -0.006672
38160.000000 -0.012360
38220.000000 -0.005045
38280.000000 -0.006726
38340.000000 0.000596
38400.000000 0.006921
38460.000000 0.003250
38520.000000 0.005581
38580.000000 -0.001084
38640.000000 -0.015746
38700.000000 -0.019405
38760.000000 -0.022060
38820.000000 -0.013712
38880.000000 -0.006361
38940.000000 -0.000007
39000.000000 0.001351
39060.000000 0.005712
39120.000000 0.003076
39180.000000 -0.004557
39240.000000 -0.008187
39300.000000 -0.014813
39360.000000 -0.010436
39420.000000 -0.008056
39480.000000 0.003328
39540.000000 0.010714
39600.000000 0.016104
39660.000000 0.007497
39720.000000 0.002893
39780.000000 -0.001707
39840.000000 -0.005305
39900.000000 -0.018899
39960.000000 -0.011490
40020.000000 -0.009078
40080.000000 -0.002663
40140.000000 0.006755
40200.000000 0.004177
40260.000000 -0.002398
40320.000000 0.003029
40380.000000 -0.001540
40440.000000 -0.017106
40500.000000 -0.008668
40560.000000 -0.004228
40620.000000 -0.001785
40680.000000 -0.001338
40740.000000 0.002111
40800.000000 0.008564
40860.000000 -0.000980
40920.000000 -0.002522
40980.000000 -0.008060
41040.000000 -0.005595
41100.000000 0.005873
41160.000000 0.003344
41220.000000 -0.000182
41280.000000 0.008295
41340.000000 0.006775
41400.000000 -0.001742
41460.000000 -0.002255
41520.000000 -0.006766
41580.000000 0.000726
41640.000000 -0.002779
41700.000000 -0.004281
41760.000000 0.001220
41820.000000 0.005725
41880.000000 0.005232
41940.000000 0.004742
42000.000000 -0.000745
42060.000000 0.004771
42120.000000 0.002290
42180.000000 0.002812
42240.000000 -0.001663
42300.000000 0.010864
42360.000000 0.004395
42420.000000 0.004929
42480.000000 0.000465
42540.000000 -0.000995
42600.000000 0.004548
42660.000000 0.002093
42720.000000 0.000641
42780.000000 -0.004807
42840.000000 0.006747
42900.000000 0.000304
42960.000000 -0.002136
43020.000000 -0.009573
43080.000000 -0.005007
43140.000000 -0.001438
43200.000000 0.000134
