# Supplementary material for: Probabilistic tsunami forecasting for early warning
Source: Nat Commun. 2021 Sep 28;12:5677. doi: 10.1038/s41467-021-25815-w (PMC8479076; doi:10.1038/s41467-021-25815-w)
Supplement: Supplementary file 6 — Supplementary Dataset 3. Sea-level records. [file 41467_2021_25815_MOESM6_ESM.zip › sea_level_records/2017-07-20_Kos-Bodrum/bodru.rad.rmn.txt]

-43200.000000 0.001218
-43170.000000 0.001389
-43140.000000 0.001560
-43110.000000 0.001731
-43080.000000 0.001902
-43050.000000 0.001074
-43020.000000 0.001245
-42990.000000 0.001417
-42960.000000 0.000589
-42930.000000 0.000761
-42900.000000 0.000933
-42870.000000 0.000106
-42840.000000 0.000278
-42810.000000 -0.000549
-42780.000000 -0.000376
-42750.000000 -0.001203
-42720.000000 -0.001030
-42690.000000 -0.000857
-42660.000000 -0.001683
-42630.000000 -0.001510
-42600.000000 -0.001336
-42570.000000 -0.001162
-42540.000000 -0.000988
-42510.000000 -0.000814
-42480.000000 -0.000639
-42450.000000 -0.000464
-42420.000000 -0.000289
-42390.000000 -0.000114
-42360.000000 0.000061
-42330.000000 0.000236
-42300.000000 0.000412
-42270.000000 0.000588
-42240.000000 0.000764
-42210.000000 -0.000060
-42180.000000 0.000116
-42150.000000 0.000293
-42120.000000 0.000470
-42090.000000 -0.000353
-42060.000000 -0.000176
-42030.000000 0.000001
-42000.000000 -0.000821
-41970.000000 -0.000643
-41940.000000 -0.000465
-41910.000000 -0.000287
-41880.000000 -0.000108
-41850.000000 -0.000930
-41820.000000 -0.000751
-41790.000000 -0.000572
-41760.000000 -0.000392
-41730.000000 -0.000213
-41700.000000 -0.000033
-41670.000000 0.000147
-41640.000000 0.000328
-41610.000000 0.000508
-41580.000000 0.000689
-41550.000000 0.000870
-41520.000000 0.001051
-41490.000000 0.001233
-41460.000000 0.001414
-41430.000000 0.001596
-41400.000000 0.000779
-41370.000000 0.000961
-41340.000000 0.001144
-41310.000000 0.000327
-41280.000000 0.000510
-41250.000000 0.000693
-41220.000000 -0.000123
-41190.000000 0.000061
-41160.000000 -0.000755
-41130.000000 -0.000570
-41100.000000 -0.001385
-41070.000000 -0.001200
-41040.000000 -0.001015
-41010.000000 -0.001829
-40980.000000 -0.001643
-40950.000000 -0.001457
-40920.000000 -0.001270
-40890.000000 -0.001084
-40860.000000 -0.001897
-40830.000000 -0.001709
-40800.000000 -0.001522
-40770.000000 -0.001334
-40740.000000 -0.001146
-40710.000000 -0.001957
-40680.000000 -0.001768
-40650.000000 -0.001579
-40620.000000 -0.002390
-40590.000000 -0.002200
-40560.000000 -0.002010
-40530.000000 -0.001820
-40500.000000 -0.001630
-40470.000000 -0.002439
-40440.000000 -0.002248
-40410.000000 -0.002057
-40380.000000 -0.001865
-40350.000000 -0.001673
-40320.000000 -0.001481
-40290.000000 -0.001289
-40260.000000 -0.001096
-40230.000000 -0.000904
-40200.000000 -0.000711
-40170.000000 -0.000517
-40140.000000 -0.000324
-40110.000000 -0.000130
-40080.000000 0.000063
-40050.000000 0.000257
-40020.000000 0.000451
-39990.000000 0.000645
-39960.000000 0.000839
-39930.000000 0.001034
-39900.000000 0.001228
-39870.000000 0.001422
-39840.000000 0.001617
-39810.000000 0.001811
-39780.000000 0.002006
-39750.000000 0.002200
-39720.000000 0.002394
-39690.000000 0.001589
-39660.000000 0.001783
-39630.000000 0.001977
-39600.000000 0.002172
-39570.000000 0.001366
-39540.000000 0.001561
-39510.000000 0.001756
-39480.000000 0.001952
-39450.000000 0.001148
-39420.000000 0.001350
-39390.000000 0.001553
-39360.000000 0.001758
-39330.000000 0.000963
-39300.000000 0.001169
-39270.000000 0.001377
-39240.000000 0.000585
-39210.000000 0.000795
-39180.000000 0.001006
-39150.000000 0.000218
-39120.000000 0.000431
-39090.000000 -0.000354
-39060.000000 -0.000139
-39030.000000 -0.000922
-39000.000000 -0.000704
-38970.000000 -0.001484
-38940.000000 -0.001264
-38910.000000 -0.002042
-38880.000000 -0.001818
-38850.000000 -0.001593
-38820.000000 -0.001367
-38790.000000 -0.002139
-38760.000000 -0.001910
-38730.000000 -0.001680
-38700.000000 -0.001448
-38670.000000 -0.001215
-38640.000000 -0.000980
-38610.000000 -0.000744
-38580.000000 -0.000507
-38550.000000 -0.000269
-38520.000000 -0.000029
-38490.000000 0.000212
-38460.000000 0.000454
-38430.000000 0.000698
-38400.000000 0.000942
-38370.000000 0.001188
-38340.000000 0.001434
-38310.000000 0.001682
-38280.000000 0.001930
-38250.000000 0.001180
-38220.000000 0.001430
-38190.000000 0.001682
-38160.000000 0.001934
-38130.000000 0.001187
-38100.000000 0.001440
-38070.000000 0.001695
-38040.000000 0.000950
-38010.000000 0.001205
-37980.000000 0.001461
-37950.000000 0.001717
-37920.000000 0.000974
-37890.000000 0.001231
-37860.000000 0.001488
-37830.000000 0.000745
-37800.000000 0.001002
-37770.000000 0.001259
-37740.000000 0.000516
-37710.000000 0.000773
-37680.000000 0.001029
-37650.000000 0.000285
-37620.000000 0.000540
-37590.000000 -0.000205
-37560.000000 0.000049
-37530.000000 -0.000698
-37500.000000 -0.000445
-37470.000000 -0.001194
-37440.000000 -0.000943
-37410.000000 -0.000693
-37380.000000 -0.001445
-37350.000000 -0.001197
-37320.000000 -0.000950
-37290.000000 -0.001705
-37260.000000 -0.001461
-37230.000000 -0.001218
-37200.000000 -0.000976
-37170.000000 -0.001736
-37140.000000 -0.001496
-37110.000000 -0.001259
-37080.000000 -0.001022
-37050.000000 -0.000787
-37020.000000 -0.000553
-36990.000000 -0.000321
-36960.000000 -0.000090
-36930.000000 0.000140
-36900.000000 -0.000632
-36870.000000 -0.000405
-36840.000000 -0.000180
-36810.000000 0.000044
-36780.000000 0.000267
-36750.000000 -0.000511
-36720.000000 -0.000291
-36690.000000 -0.000072
-36660.000000 -0.000854
-36630.000000 -0.000638
-36600.000000 -0.000423
-36570.000000 -0.000208
-36540.000000 -0.000996
-36510.000000 -0.000784
-36480.000000 -0.000573
-36450.000000 -0.000364
-36420.000000 -0.001156
-36390.000000 -0.000948
-36360.000000 -0.000743
-36330.000000 -0.000538
-36300.000000 -0.000334
-36270.000000 -0.000132
-36240.000000 -0.000931
-36210.000000 -0.000731
-36180.000000 -0.000532
-36150.000000 -0.000335
-36120.000000 -0.000139
-36090.000000 0.000056
-36060.000000 -0.000751
-36030.000000 -0.000560
-36000.000000 -0.000369
-35970.000000 -0.000181
-35940.000000 0.000006
-35910.000000 0.000192
-35880.000000 -0.000625
-35850.000000 -0.000443
-35820.000000 -0.000262
-35790.000000 -0.000084
-35760.000000 0.000092
-35730.000000 0.000267
-35700.000000 0.000440
-35670.000000 0.000610
-35640.000000 0.000779
-35610.000000 0.000946
-35580.000000 0.001110
-35550.000000 0.000272
-35520.000000 0.000433
-35490.000000 0.000591
-35460.000000 0.000747
-35430.000000 0.000900
-35400.000000 0.001052
-35370.000000 0.001201
-35340.000000 0.001348
-35310.000000 0.001493
-35280.000000 0.000637
-35250.000000 0.000777
-35220.000000 0.000916
-35190.000000 0.001053
-35160.000000 0.000188
-35130.000000 0.000321
-35100.000000 0.000453
-35070.000000 0.000582
-35040.000000 -0.000290
-35010.000000 -0.000164
-34980.000000 -0.000040
-34950.000000 0.000083
-34920.000000 0.000204
-34890.000000 0.000324
-34860.000000 0.000442
-34830.000000 0.000558
-34800.000000 0.000673
-34770.000000 -0.000213
-34740.000000 -0.000101
-34710.000000 0.000010
-34680.000000 0.000119
-34650.000000 0.000227
-34620.000000 0.000333
-34590.000000 0.000438
-34560.000000 -0.000459
-34530.000000 -0.000357
-34500.000000 -0.000257
-34470.000000 -0.000159
-34440.000000 -0.000061
-34410.000000 -0.000966
-34380.000000 -0.000872
-34350.000000 -0.000780
-34320.000000 -0.000690
-34290.000000 -0.000601
-34260.000000 -0.000514
-34230.000000 -0.000429
-34200.000000 -0.000345
-34170.000000 -0.001264
-34140.000000 -0.001184
-34110.000000 -0.001106
-34080.000000 -0.001030
-34050.000000 -0.000956
-34020.000000 0.000116
-33990.000000 -0.000814
-33960.000000 -0.000746
-33930.000000 -0.000680
-33900.000000 -0.000615
-33870.000000 -0.000553
-33840.000000 -0.000493
-33810.000000 -0.000434
-33780.000000 -0.000377
-33750.000000 -0.000323
-33720.000000 -0.000270
-33690.000000 -0.000218
-33660.000000 -0.000169
-33630.000000 -0.000121
-33600.000000 -0.000075
-33570.000000 -0.001030
-33540.000000 -0.000987
-33510.000000 -0.000946
-33480.000000 -0.000905
-33450.000000 -0.000867
-33420.000000 -0.000829
-33390.000000 -0.000793
-33360.000000 -0.000758
-33330.000000 0.000276
-33300.000000 0.000309
-33270.000000 0.000341
-33240.000000 0.000371
-33210.000000 0.000401
-33180.000000 0.000430
-33150.000000 0.000458
-33120.000000 0.000485
-33090.000000 0.000512
-33060.000000 0.000538
-33030.000000 0.000562
-33000.000000 0.000587
-32970.000000 -0.000390
-32940.000000 -0.000366
-32910.000000 -0.000344
-32880.000000 -0.000322
-32850.000000 -0.000300
-32820.000000 -0.000279
-32790.000000 -0.000258
-32760.000000 -0.000238
-32730.000000 -0.000218
-32700.000000 -0.000198
-32670.000000 -0.000178
-32640.000000 -0.000159
-32610.000000 -0.000140
-32580.000000 -0.000121
-32550.000000 -0.000102
-32520.000000 -0.000084
-32490.000000 -0.000065
-32460.000000 -0.000047
-32430.000000 -0.000029
-32400.000000 -0.000010
-32370.000000 0.000008
-32340.000000 0.000026
-32310.000000 0.000044
-32280.000000 0.000062
-32250.000000 0.000081
-32220.000000 0.000099
-32190.000000 0.000117
-32160.000000 0.000135
-32130.000000 0.000154
-32100.000000 0.000172
-32070.000000 0.000191
-32040.000000 0.000210
-32010.000000 0.000229
-31980.000000 0.000248
-31950.000000 0.000267
-31920.000000 0.000287
-31890.000000 0.000307
-31860.000000 0.000327
-31830.000000 0.000347
-31800.000000 0.001368
-31770.000000 0.001388
-31740.000000 0.001410
-31710.000000 0.001431
-31680.000000 0.001453
-31650.000000 0.001475
-31620.000000 0.001498
-31590.000000 0.001521
-31560.000000 0.001545
-31530.000000 0.001569
-31500.000000 0.001594
-31470.000000 0.001619
-31440.000000 0.001645
-31410.000000 0.001671
-31380.000000 0.001698
-31350.000000 0.001725
-31320.000000 0.000754
-31290.000000 0.000782
-31260.000000 0.000812
-31230.000000 0.000842
-31200.000000 0.000873
-31170.000000 0.000904
-31140.000000 0.000936
-31110.000000 -0.000031
-31080.000000 0.000003
-31050.000000 0.000037
-31020.000000 0.000072
-30990.000000 0.000107
-30960.000000 0.000143
-30930.000000 0.000180
-30900.000000 0.000217
-30870.000000 -0.000745
-30840.000000 -0.000706
-30810.000000 -0.000667
-30780.000000 -0.000628
-30750.000000 -0.000588
-30720.000000 -0.001547
-30690.000000 -0.001507
-30660.000000 -0.001466
-30630.000000 -0.001425
-30600.000000 -0.001383
-30570.000000 -0.001342
-30540.000000 -0.001300
-30510.000000 -0.001258
-30480.000000 -0.001217
-30450.000000 -0.001175
-30420.000000 -0.001134
-30390.000000 -0.001092
-30360.000000 -0.001051
-30330.000000 -0.001010
-30300.000000 -0.000970
-30270.000000 -0.000930
-30240.000000 -0.000890
-30210.000000 -0.000851
-30180.000000 -0.000813
-30150.000000 -0.000775
-30120.000000 -0.000738
-30090.000000 -0.000701
-30060.000000 -0.000665
-30030.000000 0.000370
-30000.000000 0.000404
-29970.000000 0.000438
-29940.000000 0.000470
-29910.000000 0.000502
-29880.000000 0.000532
-29850.000000 0.000562
-29820.000000 0.000591
-29790.000000 0.000618
-29760.000000 0.000644
-29730.000000 0.000669
-29700.000000 0.000693
-29670.000000 0.000716
-29640.000000 0.000738
-29610.000000 0.000758
-29580.000000 0.000777
-29550.000000 0.000794
-29520.000000 0.000810
-29490.000000 0.000825
-29460.000000 0.000838
-29430.000000 0.000850
-29400.000000 0.000860
-29370.000000 0.001869
-29340.000000 0.000876
-29310.000000 0.000881
-29280.000000 0.000885
-29250.000000 0.000887
-29220.000000 0.000887
-29190.000000 0.000886
-29160.000000 0.000883
-29130.000000 0.000879
-29100.000000 -0.000128
-29070.000000 -0.000136
-29040.000000 -0.000146
-29010.000000 -0.000158
-28980.000000 -0.000171
-28950.000000 -0.000186
-28920.000000 -0.000203
-28890.000000 -0.000222
-28860.000000 -0.000242
-28830.000000 -0.000264
-28800.000000 -0.000288
-28770.000000 -0.001313
-28740.000000 -0.001340
-28710.000000 -0.001368
-28680.000000 -0.001398
-28650.000000 -0.001430
-28620.000000 -0.001463
-28590.000000 -0.001497
-28560.000000 -0.001532
-28530.000000 -0.001570
-28500.000000 -0.001608
-28470.000000 -0.001647
-28440.000000 -0.001688
-28410.000000 -0.001730
-28380.000000 -0.000773
-28350.000000 -0.000817
-28320.000000 -0.000862
-28290.000000 -0.000909
-28260.000000 -0.000956
-28230.000000 -0.001004
-28200.000000 -0.001053
-28170.000000 -0.001103
-28140.000000 -0.000154
-28110.000000 -0.000205
-28080.000000 -0.000258
-28050.000000 -0.000311
-28020.000000 -0.000365
-27990.000000 -0.000420
-27960.000000 -0.000476
-27930.000000 0.000468
-27900.000000 0.000410
-27870.000000 0.000352
-27840.000000 0.000293
-27810.000000 0.000234
-27780.000000 0.000173
-27750.000000 0.000112
-27720.000000 0.000050
-27690.000000 0.000986
-27660.000000 0.000922
-27630.000000 0.000858
-27600.000000 0.000792
-27570.000000 0.000725
-27540.000000 0.000657
-27510.000000 0.000588
-27480.000000 0.000519
-27450.000000 0.001448
-27420.000000 0.001376
-27390.000000 0.001303
-27360.000000 0.001229
-27330.000000 0.001154
-27300.000000 0.001078
-27270.000000 0.001001
-27240.000000 0.000922
-27210.000000 0.000843
-27180.000000 0.000762
-27150.000000 0.000681
-27120.000000 -0.000402
-27090.000000 -0.000486
-27060.000000 -0.000571
-27030.000000 -0.000657
-27000.000000 -0.000744
-26970.000000 -0.000832
-26940.000000 -0.000921
-26910.000000 -0.000011
-26880.000000 -0.000102
-26850.000000 -0.000194
-26820.000000 -0.000287
-26790.000000 -0.000381
-26760.000000 -0.000476
-26730.000000 -0.000572
-26700.000000 -0.000668
-26670.000000 0.000234
-26640.000000 0.000136
-26610.000000 0.000037
-26580.000000 -0.000062
-26550.000000 0.000838
-26520.000000 0.000737
-26490.000000 0.000635
-26460.000000 0.000533
-26430.000000 0.000431
-26400.000000 0.000328
-26370.000000 0.000224
-26340.000000 0.000121
-26310.000000 0.000016
-26280.000000 -0.000088
-26250.000000 -0.000193
-26220.000000 0.000702
-26190.000000 0.000596
-26160.000000 0.000490
-26130.000000 0.000384
-26100.000000 0.000278
-26070.000000 0.000171
-26040.000000 0.000065
-26010.000000 -0.000042
-25980.000000 -0.000150
-25950.000000 -0.000257
-25920.000000 0.000635
-25890.000000 0.000527
-25860.000000 0.000419
-25830.000000 0.000311
-25800.000000 0.000202
-25770.000000 0.000093
-25740.000000 -0.000016
-25710.000000 -0.000125
-25680.000000 -0.000235
-25650.000000 -0.000345
-25620.000000 -0.000456
-25590.000000 -0.000567
-25560.000000 -0.000678
-25530.000000 -0.000790
-25500.000000 -0.000903
-25470.000000 -0.001016
-25440.000000 -0.001130
-25410.000000 -0.001244
-25380.000000 -0.000360
-25350.000000 -0.000475
-25320.000000 -0.000592
-25290.000000 -0.000710
-25260.000000 -0.000828
-25230.000000 0.000052
-25200.000000 -0.000068
-25170.000000 -0.000190
-25140.000000 -0.000312
-25110.000000 0.000564
-25080.000000 0.000440
-25050.000000 0.000314
-25020.000000 0.000188
-24990.000000 0.000060
-24960.000000 -0.000068
-24930.000000 -0.000198
-24900.000000 -0.000329
-24870.000000 0.000539
-24840.000000 0.000407
-24810.000000 0.000273
-24780.000000 0.000139
-24750.000000 0.000003
-24720.000000 -0.000133
-24690.000000 -0.000270
-24660.000000 -0.000408
-24630.000000 -0.000547
-24600.000000 -0.000686
-24570.000000 0.000174
-24540.000000 0.000034
-24510.000000 -0.000107
-24480.000000 -0.000249
-24450.000000 0.000609
-24420.000000 0.000467
-24390.000000 0.000324
-24360.000000 0.000181
-24330.000000 0.000038
-24300.000000 -0.000106
-24270.000000 -0.000249
-24240.000000 0.000607
-24210.000000 0.000463
-24180.000000 0.000320
-24150.000000 0.000176
-24120.000000 0.000032
-24090.000000 -0.000111
-24060.000000 -0.000255
-24030.000000 -0.000398
-24000.000000 -0.000541
-23970.000000 -0.000684
-23940.000000 0.000173
-23910.000000 0.000031
-23880.000000 -0.000111
-23850.000000 -0.000254
-23820.000000 -0.000395
-23790.000000 0.000463
-23760.000000 0.000321
-23730.000000 0.000180
-23700.000000 0.000039
-23670.000000 -0.000102
-23640.000000 0.000758
-23610.000000 0.000617
-23580.000000 0.000477
-23550.000000 0.000336
-23520.000000 0.000196
-23490.000000 0.000056
-23460.000000 -0.000083
-23430.000000 -0.000223
-23400.000000 -0.000363
-23370.000000 -0.000502
-23340.000000 -0.000641
-23310.000000 -0.000780
-23280.000000 0.000080
-23250.000000 -0.000058
-23220.000000 -0.000197
-23190.000000 -0.000336
-23160.000000 -0.000474
-23130.000000 -0.000613
-23100.000000 0.000249
-23070.000000 0.000111
-23040.000000 -0.000027
-23010.000000 -0.000165
-22980.000000 0.000697
-22950.000000 0.000559
-22920.000000 0.000421
-22890.000000 0.000283
-22860.000000 0.000145
-22830.000000 0.001007
-22800.000000 0.000870
-22770.000000 0.000732
-22740.000000 0.000594
-22710.000000 0.000456
-22680.000000 0.000317
-22650.000000 0.000179
-22620.000000 0.001041
-22590.000000 0.000902
-22560.000000 0.000763
-22530.000000 0.000624
-22500.000000 0.000485
-22470.000000 0.000345
-22440.000000 0.000205
-22410.000000 0.001065
-22380.000000 0.000924
-22350.000000 0.000783
-22320.000000 0.000642
-22290.000000 0.001500
-22260.000000 0.001358
-22230.000000 0.001215
-22200.000000 0.001072
-22170.000000 0.000929
-22140.000000 0.000785
-22110.000000 0.000641
-22080.000000 0.000497
-22050.000000 0.000352
-22020.000000 0.000206
-21990.000000 0.000061
-21960.000000 -0.000085
-21930.000000 -0.000232
-21900.000000 -0.000378
-21870.000000 -0.000525
-21840.000000 -0.000673
-21810.000000 -0.000820
-21780.000000 -0.000968
-21750.000000 -0.001116
-21720.000000 -0.001265
-21690.000000 -0.001414
-21660.000000 -0.001563
-21630.000000 -0.001712
-21600.000000 -0.000861
-21570.000000 -0.001011
-21540.000000 -0.001161
-21510.000000 -0.001311
-21480.000000 -0.001461
-21450.000000 -0.000612
-21420.000000 -0.000762
-21390.000000 -0.000913
-21360.000000 -0.001065
-21330.000000 -0.001217
-21300.000000 -0.001369
-21270.000000 -0.000521
-21240.000000 -0.000674
-21210.000000 -0.000827
-21180.000000 -0.000980
-21150.000000 -0.001134
-21120.000000 -0.001288
-21090.000000 -0.000443
-21060.000000 -0.000598
-21030.000000 -0.000754
-21000.000000 -0.000910
-20970.000000 -0.000067
-20940.000000 -0.000224
-20910.000000 -0.000382
-20880.000000 0.000460
-20850.000000 0.000301
-20820.000000 0.000142
-20790.000000 -0.000018
-20760.000000 0.000822
-20730.000000 0.000661
-20700.000000 0.000500
-20670.000000 0.000338
-20640.000000 0.001175
-20610.000000 0.001012
-20580.000000 0.000849
-20550.000000 0.000685
-20520.000000 0.000520
-20490.000000 0.000355
-20460.000000 0.000190
-20430.000000 0.000024
-20400.000000 -0.000142
-20370.000000 0.000691
-20340.000000 0.000524
-20310.000000 0.000357
-20280.000000 0.000189
-20250.000000 0.000022
-20220.000000 -0.000147
-20190.000000 -0.000315
-20160.000000 0.000516
-20130.000000 0.000347
-20100.000000 0.000178
-20070.000000 0.000009
-20040.000000 -0.000160
-20010.000000 0.000670
-19980.000000 0.000500
-19950.000000 0.000331
-19920.000000 0.000161
-19890.000000 0.000991
-19860.000000 0.000821
-19830.000000 0.000652
-19800.000000 0.000482
-19770.000000 0.000312
-19740.000000 0.000143
-19710.000000 -0.000027
-19680.000000 0.000804
-19650.000000 0.000635
-19620.000000 0.000466
-19590.000000 0.000297
-19560.000000 0.000128
-19530.000000 -0.000040
-19500.000000 -0.000208
-19470.000000 -0.000375
-19440.000000 -0.000542
-19410.000000 0.000291
-19380.000000 0.000124
-19350.000000 -0.000042
-19320.000000 -0.000207
-19290.000000 -0.000372
-19260.000000 0.000464
-19230.000000 0.000300
-19200.000000 0.000136
-19170.000000 -0.000027
-19140.000000 -0.000189
-19110.000000 -0.000351
-19080.000000 -0.000512
-19050.000000 -0.000672
-19020.000000 -0.000832
-18990.000000 -0.000992
-18960.000000 -0.001150
-18930.000000 -0.001309
-18900.000000 -0.000466
-18870.000000 -0.000623
-18840.000000 -0.000780
-18810.000000 -0.000936
-18780.000000 -0.000092
-18750.000000 -0.000247
-18720.000000 -0.000402
-18690.000000 -0.000556
-18660.000000 0.000290
-18630.000000 0.000137
-18600.000000 -0.000016
-18570.000000 0.000831
-18540.000000 0.000679
-18510.000000 0.000527
-18480.000000 0.000375
-18450.000000 0.001223
-18420.000000 0.001071
-18390.000000 0.000920
-18360.000000 0.000769
-18330.000000 0.000618
-18300.000000 0.000467
-18270.000000 0.000316
-18240.000000 0.000165
-18210.000000 0.001014
-18180.000000 0.000864
-18150.000000 0.000713
-18120.000000 0.000563
-18090.000000 0.000413
-18060.000000 0.000262
-18030.000000 0.000112
-18000.000000 -0.000038
-17970.000000 -0.000188
-17940.000000 0.000663
-17910.000000 0.000513
-17880.000000 0.000364
-17850.000000 0.000215
-17820.000000 0.000066
-17790.000000 -0.000083
-17760.000000 -0.000232
-17730.000000 -0.000380
-17700.000000 -0.000528
-17670.000000 -0.000676
-17640.000000 -0.000824
-17610.000000 -0.000971
-17580.000000 -0.001118
-17550.000000 -0.001264
-17520.000000 -0.000410
-17490.000000 -0.000556
-17460.000000 -0.000702
-17430.000000 -0.000847
-17400.000000 -0.000991
-17370.000000 -0.001135
-17340.000000 -0.001279
-17310.000000 -0.000422
-17280.000000 -0.000565
-17250.000000 -0.000708
-17220.000000 -0.000849
-17190.000000 0.000009
-17160.000000 -0.000131
-17130.000000 -0.000272
-17100.000000 -0.000412
-17070.000000 -0.000551
-17040.000000 0.000310
-17010.000000 0.000172
-16980.000000 0.000035
-16950.000000 -0.000102
-16920.000000 -0.000239
-16890.000000 0.000626
-16860.000000 0.000490
-16830.000000 0.000356
-16800.000000 0.000222
-16770.000000 0.000089
-16740.000000 -0.000043
-16710.000000 -0.000175
-16680.000000 -0.000306
-16650.000000 0.000564
-16620.000000 0.000435
-16590.000000 0.000307
-16560.000000 0.000179
-16530.000000 0.000052
-16500.000000 -0.000073
-16470.000000 0.000802
-16440.000000 0.000678
-16410.000000 0.000555
-16380.000000 0.000433
-16350.000000 0.000313
-16320.000000 0.000193
-16290.000000 0.000074
-16260.000000 -0.000044
-16230.000000 0.000840
-16200.000000 0.000724
-16170.000000 0.000609
-16140.000000 0.000496
-16110.000000 0.000383
-16080.000000 0.000272
-16050.000000 0.000162
-16020.000000 0.000052
-15990.000000 -0.000056
-15960.000000 -0.000164
-15930.000000 -0.000270
-15900.000000 0.000624
-15870.000000 0.000520
-15840.000000 0.000416
-15810.000000 0.000313
-15780.000000 0.000212
-15750.000000 0.000111
-15720.000000 0.000011
-15690.000000 0.000912
-15660.000000 0.000813
-15630.000000 0.000716
-15600.000000 0.000619
-15570.000000 0.000523
-15540.000000 0.000428
-15510.000000 0.000334
-15480.000000 0.000241
-15450.000000 0.000148
-15420.000000 0.000056
-15390.000000 -0.000035
-15360.000000 -0.000126
-15330.000000 -0.000215
-15300.000000 -0.000305
-15270.000000 -0.000393
-15240.000000 -0.000480
-15210.000000 -0.000567
-15180.000000 -0.000654
-15150.000000 0.000261
-15120.000000 0.000176
-15090.000000 0.000092
-15060.000000 0.000008
-15030.000000 -0.000075
-15000.000000 -0.000157
-14970.000000 -0.000239
-14940.000000 -0.000320
-14910.000000 -0.000401
-14880.000000 -0.000481
-14850.000000 0.000439
-14820.000000 0.000359
-14790.000000 0.000280
-14760.000000 0.000201
-14730.000000 0.000122
-14700.000000 0.000043
-14670.000000 -0.000035
-14640.000000 0.000887
-14610.000000 0.000808
-14580.000000 0.000730
-14550.000000 0.000652
-14520.000000 0.000574
-14490.000000 0.000496
-14460.000000 0.000417
-14430.000000 0.000339
-14400.000000 0.000260
-14370.000000 0.000182
-14340.000000 0.000103
-14310.000000 0.000024
-14280.000000 -0.000055
-14250.000000 -0.000134
-14220.000000 -0.000214
-14190.000000 -0.000293
-14160.000000 -0.000373
-14130.000000 0.000547
-14100.000000 -0.000533
-14070.000000 0.000387
-14040.000000 0.000307
-14010.000000 0.000227
-13980.000000 0.000146
-13950.000000 0.000066
-13920.000000 -0.001015
-13890.000000 -0.000095
-13860.000000 -0.001176
-13830.000000 -0.001256
-13800.000000 -0.001337
-13770.000000 -0.001417
-13740.000000 -0.001497
-13710.000000 -0.001577
-13680.000000 -0.001657
-13650.000000 -0.001737
-13620.000000 -0.000816
-13590.000000 -0.000896
-13560.000000 -0.000975
-13530.000000 -0.001053
-13500.000000 -0.001132
-13470.000000 -0.001210
-13440.000000 -0.001287
-13410.000000 -0.000365
-13380.000000 -0.000442
-13350.000000 -0.000518
-13320.000000 -0.000595
-13290.000000 -0.000671
-13260.000000 -0.000747
-13230.000000 0.000178
-13200.000000 0.000103
-13170.000000 0.000028
-13140.000000 -0.000047
-13110.000000 -0.000121
-13080.000000 -0.000196
-13050.000000 -0.000269
-13020.000000 -0.000343
-12990.000000 0.000583
-12960.000000 0.000510
-12930.000000 0.000437
-12900.000000 0.000365
-12870.000000 0.000292
-12840.000000 0.000220
-12810.000000 0.000148
-12780.000000 0.000076
-12750.000000 0.001005
-12720.000000 0.000933
-12690.000000 0.000862
-12660.000000 0.000791
-12630.000000 0.000721
-12600.000000 0.000651
-12570.000000 0.000581
-12540.000000 0.000511
-12510.000000 0.000442
-12480.000000 0.000373
-12450.000000 0.000304
-12420.000000 0.000235
-12390.000000 0.000167
-12360.000000 0.000100
-12330.000000 0.000033
-12300.000000 0.000966
-12270.000000 0.000899
-12240.000000 0.000833
-12210.000000 0.000768
-12180.000000 0.000703
-12150.000000 0.000638
-12120.000000 0.000574
-12090.000000 0.000511
-12060.000000 0.000447
-12030.000000 0.000385
-12000.000000 0.000322
-11970.000000 0.001261
-11940.000000 0.001199
-11910.000000 0.001138
-11880.000000 0.001078
-11850.000000 0.001018
-11820.000000 0.000958
-11790.000000 0.000899
-11760.000000 0.000840
-11730.000000 0.000781
-11700.000000 0.000723
-11670.000000 0.000665
-11640.000000 0.000607
-11610.000000 0.000550
-11580.000000 0.000493
-11550.000000 0.000437
-11520.000000 0.000381
-11490.000000 0.000325
-11460.000000 0.000270
-11430.000000 0.000215
-11400.000000 -0.000840
-11370.000000 -0.000894
-11340.000000 -0.000948
-11310.000000 -0.001002
-11280.000000 -0.001056
-11250.000000 -0.001109
-11220.000000 -0.001162
-11190.000000 -0.001214
-11160.000000 -0.001266
-11130.000000 -0.001319
-11100.000000 -0.001370
-11070.000000 -0.001422
-11040.000000 -0.001474
-11010.000000 -0.001525
-10980.000000 -0.001576
-10950.000000 -0.000627
-10920.000000 -0.000679
-10890.000000 -0.000730
-10860.000000 -0.000781
-10830.000000 -0.000832
-10800.000000 -0.000883
-10770.000000 -0.000935
-10740.000000 -0.000986
-10710.000000 -0.000038
-10680.000000 -0.000090
-10650.000000 -0.000142
-10620.000000 -0.000194
-10590.000000 -0.000247
-10560.000000 -0.000300
-10530.000000 -0.000354
-10500.000000 -0.000407
-10470.000000 -0.000461
-10440.000000 0.000484
-10410.000000 0.000429
-10380.000000 0.000374
-10350.000000 0.000318
-10320.000000 0.000262
-10290.000000 0.000206
-10260.000000 0.000149
-10230.000000 0.000092
-10200.000000 0.000035
-10170.000000 -0.000023
-10140.000000 -0.000081
-10110.000000 0.000861
-10080.000000 0.000803
-10050.000000 0.000744
-10020.000000 0.000686
-9990.000000 -0.000373
-9960.000000 0.000569
-9930.000000 0.000511
-9900.000000 0.000453
-9870.000000 -0.000604
-9840.000000 -0.000662
-9810.000000 -0.000718
-9780.000000 -0.000774
-9750.000000 -0.000829
-9720.000000 -0.000884
-9690.000000 -0.000938
-9660.000000 -0.000990
-9630.000000 -0.001042
-9600.000000 -0.001093
-9570.000000 -0.001142
-9540.000000 -0.001190
-9510.000000 -0.001237
-9480.000000 -0.001282
-9450.000000 -0.001326
-9420.000000 -0.001368
-9390.000000 -0.000409
-9360.000000 -0.000448
-9330.000000 -0.000485
-9300.000000 -0.000520
-9270.000000 -0.000554
-9240.000000 -0.000585
-9210.000000 -0.000615
-9180.000000 -0.000642
-9150.000000 -0.000668
-9120.000000 -0.000691
-9090.000000 0.000288
-9060.000000 0.000269
-9030.000000 0.000252
-9000.000000 0.000238
-8970.000000 0.000226
-8940.000000 0.000216
-8910.000000 0.000209
-8880.000000 0.000204
-8850.000000 0.001201
-8820.000000 0.001201
-8790.000000 0.001204
-8760.000000 0.001209
-8730.000000 0.001216
-8700.000000 0.001226
-8670.000000 0.001239
-8640.000000 0.001254
-8610.000000 0.001271
-8580.000000 0.001292
-8550.000000 0.001315
-8520.000000 0.001340
-8490.000000 0.001369
-8460.000000 0.000400
-8430.000000 0.000434
-8400.000000 0.000470
-8370.000000 0.000509
-8340.000000 0.000552
-8310.000000 0.000597
-8280.000000 0.000644
-8250.000000 0.000695
-8220.000000 0.000749
-8190.000000 0.000805
-8160.000000 0.000864
-8130.000000 0.000926
-8100.000000 0.000992
-8070.000000 0.001059
-8040.000000 0.001130
-8010.000000 0.001204
-7980.000000 0.001280
-7950.000000 0.001360
-7920.000000 0.001442
-7890.000000 0.001527
-7860.000000 0.000615
-7830.000000 0.000706
-7800.000000 0.000799
-7770.000000 0.000896
-7740.000000 0.000995
-7710.000000 0.001097
-7680.000000 0.001201
-7650.000000 0.001309
-7620.000000 0.000419
-7590.000000 0.000532
-7560.000000 0.000647
-7530.000000 0.000765
-7500.000000 0.000886
-7470.000000 0.000010
-7440.000000 0.000136
-7410.000000 0.000265
-7380.000000 0.000397
-7350.000000 0.000531
-7320.000000 -0.000333
-7290.000000 -0.000194
-7260.000000 -0.000053
-7230.000000 -0.000909
-7200.000000 -0.000763
-7170.000000 -0.000615
-7140.000000 -0.000464
-7110.000000 -0.000312
-7080.000000 -0.001157
-7050.000000 -0.001000
-7020.000000 -0.000842
-6990.000000 -0.000681
-6960.000000 -0.001518
-6930.000000 -0.001354
-6900.000000 -0.001188
-6870.000000 -0.001020
-6840.000000 -0.000851
-6810.000000 -0.001680
-6780.000000 -0.001507
-6750.000000 -0.001333
-6720.000000 -0.001157
-6690.000000 -0.000980
-6660.000000 -0.000802
-6630.000000 -0.000622
-6600.000000 -0.000441
-6570.000000 -0.001259
-6540.000000 -0.001075
-6510.000000 -0.000891
-6480.000000 -0.000705
-6450.000000 -0.000518
-6420.000000 -0.000331
-6390.000000 -0.000142
-6360.000000 0.000047
-6330.000000 0.000238
-6300.000000 0.000429
-6270.000000 0.000621
-6240.000000 0.000814
-6210.000000 0.001007
-6180.000000 0.001201
-6150.000000 0.001395
-6120.000000 0.000591
-6090.000000 0.000786
-6060.000000 0.000982
-6030.000000 0.001179
-6000.000000 0.000376
-5970.000000 0.000573
-5940.000000 0.000771
-5910.000000 0.000969
-5880.000000 0.000167
-5850.000000 0.000365
-5820.000000 0.000564
-5790.000000 0.000763
-5760.000000 -0.000039
-5730.000000 0.000160
-5700.000000 0.000360
-5670.000000 0.000559
-5640.000000 -0.000242
-5610.000000 -0.000043
-5580.000000 0.000156
-5550.000000 0.000355
-5520.000000 0.000555
-5490.000000 -0.000246
-5460.000000 -0.000047
-5430.000000 0.000152
-5400.000000 -0.000649
-5370.000000 -0.000450
-5340.000000 -0.000251
-5310.000000 -0.001052
-5280.000000 -0.000853
-5250.000000 -0.000654
-5220.000000 -0.001455
-5190.000000 -0.001256
-5160.000000 -0.001057
-5130.000000 -0.000859
-5100.000000 -0.001660
-5070.000000 -0.001461
-5040.000000 -0.001262
-5010.000000 -0.001064
-4980.000000 -0.000865
-4950.000000 -0.000667
-4920.000000 -0.000468
-4890.000000 -0.000270
-4860.000000 -0.000072
-4830.000000 0.000126
-4800.000000 0.000324
-4770.000000 0.000522
-4740.000000 0.000719
-4710.000000 0.000917
-4680.000000 0.000114
-4650.000000 0.000311
-4620.000000 0.000508
-4590.000000 0.000704
-4560.000000 0.000901
-4530.000000 0.000097
-4500.000000 0.000293
-4470.000000 0.000488
-4440.000000 0.000683
-4410.000000 0.000878
-4380.000000 0.001072
-4350.000000 0.000266
-4320.000000 0.000460
-4290.000000 0.000653
-4260.000000 0.000845
-4230.000000 0.001037
-4200.000000 0.001228
-4170.000000 0.001416
-4140.000000 0.001603
-4110.000000 0.001788
-4080.000000 0.001972
-4050.000000 0.001154
-4020.000000 0.001334
-3990.000000 0.001512
-3960.000000 0.000688
-3930.000000 0.000863
-3900.000000 0.000042
-3870.000000 0.000221
-3840.000000 0.000398
-3810.000000 -0.000426
-3780.000000 -0.000258
-3750.000000 -0.001093
-3720.000000 -0.000931
-3690.000000 -0.001770
-3660.000000 -0.001613
-3630.000000 -0.001457
-3600.000000 -0.002304
-3570.000000 -0.002153
-3540.000000 -0.002005
-3510.000000 -0.001858
-3480.000000 -0.001713
-3450.000000 -0.001570
-3420.000000 -0.001429
-3390.000000 -0.001289
-3360.000000 -0.001150
-3330.000000 -0.001013
-3300.000000 -0.000877
-3270.000000 -0.000729
-3240.000000 -0.001595
-3210.000000 -0.001463
-3180.000000 -0.001332
-3150.000000 -0.001203
-3120.000000 -0.001074
-3090.000000 -0.000948
-3060.000000 -0.000822
-3030.000000 -0.000685
-3000.000000 -0.000549
-2970.000000 -0.000427
-2940.000000 -0.000306
-2910.000000 -0.000186
-2880.000000 -0.000067
-2850.000000 0.000052
-2820.000000 0.000170
-2790.000000 0.000288
-2760.000000 0.000407
-2730.000000 0.000526
-2700.000000 0.000645
-2670.000000 -0.000234
-2640.000000 -0.000113
-2610.000000 0.000010
-2580.000000 0.000135
-2550.000000 0.000261
-2520.000000 0.000389
-2490.000000 -0.000482
-2460.000000 -0.000349
-2430.000000 -0.000217
-2400.000000 -0.001084
-2370.000000 -0.000949
-2340.000000 -0.000813
-2310.000000 -0.000674
-2280.000000 -0.001534
-2250.000000 -0.001391
-2220.000000 -0.001252
-2190.000000 -0.001111
-2160.000000 -0.000964
-2130.000000 -0.000822
-2100.000000 -0.000671
-2070.000000 -0.000518
-2040.000000 -0.000363
-2010.000000 -0.000205
-1980.000000 -0.000054
-1950.000000 0.000097
-1920.000000 0.000249
-1890.000000 0.000403
-1860.000000 0.000558
-1830.000000 0.000730
-1800.000000 0.000905
-1770.000000 0.001084
-1740.000000 0.001248
-1710.000000 0.001433
-1680.000000 0.001622
-1650.000000 0.001794
-1620.000000 0.002967
-1590.000000 0.002143
-1560.000000 0.003344
-1530.000000 0.003524
-1500.000000 0.003706
-1470.000000 0.003889
-1440.000000 0.004074
-1410.000000 0.004260
-1380.000000 0.004448
-1350.000000 0.004669
-1320.000000 0.004892
-1290.000000 0.005086
-1260.000000 0.005280
-1230.000000 0.005476
-1200.000000 0.005706
-1170.000000 0.005938
-1140.000000 0.006136
-1110.000000 0.006370
-1080.000000 0.006605
-1050.000000 0.006840
-1020.000000 0.007076
-990.000000 0.007311
-960.000000 0.007547
-930.000000 0.007749
-900.000000 0.007950
-870.000000 0.008187
-840.000000 0.008423
-810.000000 0.008660
-780.000000 0.008898
-750.000000 0.009135
-720.000000 0.009373
-690.000000 0.009611
-660.000000 0.009850
-630.000000 0.010089
-600.000000 0.010329
-570.000000 0.010570
-540.000000 0.010811
-510.000000 0.011052
-480.000000 0.011259
-450.000000 0.011465
-420.000000 0.011672
-390.000000 0.011879
-360.000000 0.012087
-330.000000 0.012295
-300.000000 0.012542
-270.000000 0.012789
-240.000000 0.013037
-210.000000 0.012286
-180.000000 0.012536
-150.000000 0.012787
-120.000000 0.014001
-90.000000 0.013254
-60.000000 0.013508
-30.000000 0.014763
0.000000 0.014020
30.000000 0.013277
60.000000 0.012536
90.000000 0.009796
120.000000 0.006019
150.000000 0.000243
180.000000 -0.010493
210.000000 -0.026228
240.000000 -0.044962
270.000000 -0.069694
300.000000 -0.099425
330.000000 -0.126154
360.000000 -0.138882
390.000000 -0.145609
420.000000 -0.158335
450.000000 -0.179059
480.000000 -0.197783
510.000000 -0.206505
540.000000 -0.204226
570.000000 -0.190946
600.000000 -0.164665
630.000000 -0.135383
660.000000 -0.113100
690.000000 -0.097816
720.000000 -0.088531
750.000000 -0.080276
780.000000 -0.071989
810.000000 -0.062701
840.000000 -0.050412
870.000000 -0.040123
900.000000 -0.040832
930.000000 -0.063568
960.000000 -0.100301
990.000000 -0.136007
1020.000000 -0.159736
1050.000000 -0.154464
1080.000000 -0.126166
1110.000000 -0.083866
1140.000000 -0.051566
1170.000000 -0.033264
1200.000000 -0.019961
1230.000000 -0.002657
1260.000000 0.020650
1290.000000 0.044957
1320.000000 0.064267
1350.000000 0.079577
1380.000000 0.091890
1410.000000 0.090203
1440.000000 0.070518
1470.000000 0.040835
1500.000000 0.021152
1530.000000 0.016470
1560.000000 0.022776
1590.000000 0.022085
1620.000000 0.017408
1650.000000 0.012732
1680.000000 0.004057
1710.000000 -0.009616
1740.000000 -0.017288
1770.000000 -0.019959
1800.000000 -0.028635
1830.000000 -0.044309
1860.000000 -0.063980
1890.000000 -0.074647
1920.000000 -0.076311
1950.000000 -0.072972
1980.000000 -0.072628
2010.000000 -0.076281
2040.000000 -0.079930
2070.000000 -0.077574
2100.000000 -0.073214
2130.000000 -0.068849
2160.000000 -0.071486
2190.000000 -0.073113
2220.000000 -0.063737
2250.000000 -0.051357
2280.000000 -0.051978
2310.000000 -0.071596
2340.000000 -0.100210
2370.000000 -0.112820
2400.000000 -0.104425
2430.000000 -0.074028
2460.000000 -0.044630
2490.000000 -0.033228
2520.000000 -0.036824
2550.000000 -0.042417
2580.000000 -0.042008
2610.000000 -0.036596
2640.000000 -0.034190
2670.000000 -0.033784
2700.000000 -0.028379
2730.000000 -0.016976
2760.000000 -0.010576
2790.000000 -0.017180
2820.000000 -0.023788
2850.000000 -0.015380
2880.000000 0.011026
2910.000000 0.047431
2940.000000 0.075809
2970.000000 0.088181
3000.000000 0.083547
3030.000000 0.076905
3060.000000 0.075258
3090.000000 0.072603
3120.000000 0.062942
3150.000000 0.044274
3180.000000 0.021599
3210.000000 0.000967
3240.000000 -0.012667
3270.000000 -0.017356
3300.000000 -0.015997
3330.000000 -0.019641
3360.000000 -0.032287
3390.000000 -0.048937
3420.000000 -0.060589
3450.000000 -0.064304
3480.000000 -0.062023
3510.000000 -0.056685
3540.000000 -0.044351
3570.000000 -0.027019
3600.000000 -0.007690
3630.000000 0.003636
3660.000000 0.002959
3690.000000 0.002216
3720.000000 0.009470
3750.000000 0.027720
3780.000000 0.048968
3810.000000 0.061212
3840.000000 0.058454
3870.000000 0.039693
3900.000000 0.011929
3930.000000 -0.008837
3960.000000 -0.021606
3990.000000 -0.023311
4020.000000 -0.018020
4050.000000 -0.007731
4080.000000 -0.005444
4110.000000 -0.014160
4140.000000 -0.027879
4170.000000 -0.032601
4200.000000 -0.025325
4230.000000 -0.007051
4260.000000 0.007219
4290.000000 0.009487
4320.000000 0.005692
4350.000000 -0.003106
4380.000000 -0.013844
4410.000000 -0.025586
4440.000000 -0.031329
4470.000000 -0.026135
4500.000000 -0.011942
4530.000000 -0.001692
4560.000000 -0.004445
4590.000000 -0.019201
4620.000000 -0.028959
4650.000000 -0.027719
4680.000000 -0.016482
4710.000000 -0.011248
4740.000000 -0.018070
4770.000000 -0.034894
4800.000000 -0.051720
4830.000000 -0.066547
4860.000000 -0.074377
4890.000000 -0.075207
4920.000000 -0.068987
4950.000000 -0.055769
4980.000000 -0.043554
5010.000000 -0.035392
5040.000000 -0.034232
5070.000000 -0.033074
5100.000000 -0.023918
5130.000000 -0.005763
5160.000000 0.009390
5190.000000 0.020542
5220.000000 0.027691
5250.000000 0.029839
5280.000000 0.030986
5310.000000 0.031130
5340.000000 0.034273
5370.000000 0.041415
5400.000000 0.049554
5430.000000 0.053693
5460.000000 0.049829
5490.000000 0.036965
5520.000000 0.025146
5550.000000 0.017326
5580.000000 0.014503
5610.000000 0.012632
5640.000000 0.013806
5670.000000 0.016977
5700.000000 0.019146
5730.000000 0.019313
5760.000000 0.021478
5790.000000 0.026641
5820.000000 0.033801
5850.000000 0.037960
5880.000000 0.037116
5910.000000 0.027228
5940.000000 0.011339
5970.000000 -0.001510
6000.000000 -0.006361
6030.000000 -0.003254
6060.000000 -0.001109
6090.000000 -0.003966
6120.000000 -0.012825
6150.000000 -0.027685
6180.000000 -0.044548
6210.000000 -0.055413
6240.000000 -0.055280
6270.000000 -0.046149
6300.000000 -0.034020
6330.000000 -0.025894
6360.000000 -0.027769
6390.000000 -0.034646
6420.000000 -0.039526
6450.000000 -0.032408
6480.000000 -0.012292
6510.000000 0.012822
6540.000000 0.035934
6570.000000 0.053043
6600.000000 0.065150
6630.000000 0.069254
6660.000000 0.065356
6690.000000 0.059456
6720.000000 0.055553
6750.000000 0.057647
6780.000000 0.060739
6810.000000 0.057828
6840.000000 0.044914
6870.000000 0.026997
6900.000000 0.013077
6930.000000 0.002154
6960.000000 -0.009772
6990.000000 -0.024701
7020.000000 -0.040633
7050.000000 -0.054569
7080.000000 -0.066508
7110.000000 -0.075450
7140.000000 -0.081436
7170.000000 -0.086385
7200.000000 -0.091338
7230.000000 -0.094295
7260.000000 -0.094255
7290.000000 -0.092219
7320.000000 -0.086227
7350.000000 -0.074239
7380.000000 -0.057253
7410.000000 -0.044271
7440.000000 -0.037291
7470.000000 -0.039313
7500.000000 -0.047336
7530.000000 -0.059324
7560.000000 -0.068314
7590.000000 -0.067342
7620.000000 -0.060371
7650.000000 -0.057399
7680.000000 -0.064428
7710.000000 -0.080457
7740.000000 -0.096485
7770.000000 -0.105512
7800.000000 -0.104514
7830.000000 -0.094518
7860.000000 -0.084524
7890.000000 -0.082533
7920.000000 -0.083562
7950.000000 -0.084591
7980.000000 -0.086619
8010.000000 -0.082645
8040.000000 -0.068658
8070.000000 -0.045674
8100.000000 -0.016691
8130.000000 0.008290
8160.000000 0.024269
8190.000000 0.028246
8220.000000 0.029221
8250.000000 0.038194
8280.000000 0.054165
8310.000000 0.072135
8340.000000 0.080103
8370.000000 0.076073
8400.000000 0.061042
8430.000000 0.041012
8460.000000 0.022982
8490.000000 0.010952
8520.000000 0.007922
8550.000000 0.011886
8580.000000 0.013848
8610.000000 0.008809
8640.000000 -0.004223
8670.000000 -0.020254
8700.000000 -0.033286
8730.000000 -0.036317
8760.000000 -0.029349
8790.000000 -0.021381
8820.000000 -0.019424
8850.000000 -0.025469
8880.000000 -0.038502
8910.000000 -0.053535
8940.000000 -0.066568
8970.000000 -0.069601
9000.000000 -0.060634
9030.000000 -0.042668
9060.000000 -0.029717
9090.000000 -0.026767
9120.000000 -0.029818
9150.000000 -0.030869
9180.000000 -0.030922
9210.000000 -0.030974
9240.000000 -0.032028
9270.000000 -0.034082
9300.000000 -0.036136
9330.000000 -0.039190
9360.000000 -0.044230
9390.000000 -0.048269
9420.000000 -0.049309
9450.000000 -0.047366
9480.000000 -0.041422
9510.000000 -0.035480
9540.000000 -0.031522
9570.000000 -0.028564
9600.000000 -0.021607
9630.000000 -0.009650
9660.000000 0.004306
9690.000000 0.018261
9720.000000 0.029217
9750.000000 0.037171
9780.000000 0.045126
9810.000000 0.054079
9840.000000 0.063017
9870.000000 0.070954
9900.000000 0.074906
9930.000000 0.072858
9960.000000 0.061809
9990.000000 0.045759
10020.000000 0.026710
10050.000000 0.010659
10080.000000 0.003593
10110.000000 0.003526
10140.000000 0.005460
10170.000000 0.003393
10200.000000 -0.004673
10230.000000 -0.016740
10260.000000 -0.029807
10290.000000 -0.040874
10320.000000 -0.045941
10350.000000 -0.045008
10380.000000 -0.040066
10410.000000 -0.037124
10440.000000 -0.038183
10470.000000 -0.038243
10500.000000 -0.032313
10530.000000 -0.019384
10560.000000 -0.002455
10590.000000 0.014482
10620.000000 0.026417
10650.000000 0.032352
10680.000000 0.031285
10710.000000 0.024218
10740.000000 0.016149
10770.000000 0.008079
10800.000000 0.002002
10830.000000 -0.003076
10860.000000 -0.008153
10890.000000 -0.015227
10920.000000 -0.024301
10950.000000 -0.029377
10980.000000 -0.027453
11010.000000 -0.019531
11040.000000 -0.012609
11070.000000 -0.007689
11100.000000 -0.005772
11130.000000 -0.004856
11160.000000 -0.001941
11190.000000 0.005975
11220.000000 0.016889
11250.000000 0.029804
11280.000000 0.039719
11310.000000 0.046634
11340.000000 0.045548
11370.000000 0.042460
11400.000000 0.041373
11430.000000 0.044284
11460.000000 0.051195
11490.000000 0.058105
11520.000000 0.059014
11550.000000 0.052923
11580.000000 0.038831
11610.000000 0.021738
11640.000000 0.006644
11670.000000 -0.004450
11700.000000 -0.011544
11730.000000 -0.019639
11760.000000 -0.030735
11790.000000 -0.046830
11820.000000 -0.064927
11850.000000 -0.078024
11880.000000 -0.079122
11910.000000 -0.069220
11940.000000 -0.054319
11970.000000 -0.042418
12000.000000 -0.037518
12030.000000 -0.038618
12060.000000 -0.043718
12090.000000 -0.046820
12120.000000 -0.043921
12150.000000 -0.037024
12180.000000 -0.025126
12210.000000 -0.015230
12240.000000 -0.010334
12270.000000 -0.013438
12300.000000 -0.019543
12330.000000 -0.020648
12360.000000 -0.014754
12390.000000 -0.002860
12420.000000 0.007033
12450.000000 0.010926
12480.000000 0.006818
12510.000000 -0.003290
12540.000000 -0.015399
12570.000000 -0.024508
12600.000000 -0.026618
12630.000000 -0.020728
12660.000000 -0.011839
12690.000000 -0.003950
12720.000000 0.001939
12750.000000 0.003826
12780.000000 0.004714
12810.000000 0.007601
12840.000000 0.013487
12870.000000 0.021372
12900.000000 0.030258
12930.000000 0.040143
12960.000000 0.050027
12990.000000 0.056911
13020.000000 0.060794
13050.000000 0.064676
13080.000000 0.067558
13110.000000 0.070440
13140.000000 0.072321
13170.000000 0.070201
13200.000000 0.066081
13230.000000 0.060961
13260.000000 0.056839
13290.000000 0.049717
13320.000000 0.039595
13350.000000 0.026472
13380.000000 0.014348
13410.000000 0.006224
13440.000000 0.004099
13470.000000 0.006974
13500.000000 0.009848
13530.000000 0.009722
13560.000000 0.006594
13590.000000 -0.000533
13620.000000 -0.007661
13650.000000 -0.010790
13680.000000 -0.006919
13710.000000 0.004951
13740.000000 0.017821
13770.000000 0.026690
13800.000000 0.027558
13830.000000 0.022426
13860.000000 0.014294
13890.000000 0.006160
13920.000000 0.004027
13950.000000 0.008892
13980.000000 0.016757
14010.000000 0.020622
14040.000000 0.016486
14070.000000 0.006349
14100.000000 -0.005788
14130.000000 -0.012925
14160.000000 -0.012064
14190.000000 -0.005203
14220.000000 0.004658
14250.000000 0.012517
14280.000000 0.016377
14310.000000 0.016235
14340.000000 0.015093
14370.000000 0.016950
14400.000000 0.022807
14430.000000 0.031664
14460.000000 0.040519
14490.000000 0.046373
14520.000000 0.047227
14550.000000 0.043080
14580.000000 0.032932
14610.000000 0.021785
14640.000000 0.009638
14670.000000 -0.001510
14700.000000 -0.010658
14730.000000 -0.018807
14760.000000 -0.025957
14790.000000 -0.031107
14820.000000 -0.034258
14850.000000 -0.034409
14880.000000 -0.033562
14910.000000 -0.033716
14940.000000 -0.036871
14970.000000 -0.041027
15000.000000 -0.044184
15030.000000 -0.042341
15060.000000 -0.036500
15090.000000 -0.029659
15120.000000 -0.024819
15150.000000 -0.022977
15180.000000 -0.024137
15210.000000 -0.027299
15240.000000 -0.030461
15270.000000 -0.031625
15300.000000 -0.028789
15330.000000 -0.025954
15360.000000 -0.025119
15390.000000 -0.028286
15420.000000 -0.036448
15450.000000 -0.046610
15480.000000 -0.054773
15510.000000 -0.056937
15540.000000 -0.053101
15570.000000 -0.045266
15600.000000 -0.038432
15630.000000 -0.034598
15660.000000 -0.032765
15690.000000 -0.030933
15720.000000 -0.026101
15750.000000 -0.016270
15780.000000 -0.004440
15810.000000 0.006390
15840.000000 0.012220
15870.000000 0.013048
15900.000000 0.010876
15930.000000 0.009702
15960.000000 0.009528
15990.000000 0.010354
16020.000000 0.011180
16050.000000 0.012004
16080.000000 0.009828
16110.000000 0.003651
16140.000000 -0.006526
16170.000000 -0.015705
16200.000000 -0.019885
16230.000000 -0.018065
16260.000000 -0.013245
16290.000000 -0.010425
16320.000000 -0.010607
16350.000000 -0.013789
16380.000000 -0.015971
16410.000000 -0.015155
16440.000000 -0.011339
16470.000000 -0.005523
16500.000000 0.001292
16530.000000 0.006106
16560.000000 0.006920
16590.000000 0.004734
16620.000000 -0.000453
16650.000000 -0.004641
16680.000000 -0.005828
16710.000000 -0.006017
16740.000000 -0.004206
16770.000000 -0.002398
16800.000000 -0.002587
16830.000000 -0.003778
16860.000000 -0.004969
16890.000000 -0.005159
16920.000000 -0.005350
16950.000000 -0.004542
16980.000000 -0.002733
17010.000000 -0.001925
17040.000000 0.000881
17070.000000 0.003687
17100.000000 0.007492
17130.000000 0.009299
17160.000000 0.009106
17190.000000 0.004912
17220.000000 -0.000282
17250.000000 -0.005475
17280.000000 -0.005673
17310.000000 -0.002870
17340.000000 0.002932
17370.000000 0.005733
17400.000000 0.005534
17430.000000 0.001338
17460.000000 -0.005858
17490.000000 -0.012054
17520.000000 -0.014255
17550.000000 -0.012452
17580.000000 -0.007653
17610.000000 -0.002855
17640.000000 -0.003058
17670.000000 -0.007257
17700.000000 -0.016455
17730.000000 -0.024659
17760.000000 -0.028869
17790.000000 -0.027079
17820.000000 -0.022291
17850.000000 -0.017503
17880.000000 -0.016717
17910.000000 -0.019931
17940.000000 -0.026140
17970.000000 -0.033350
18000.000000 -0.035560
18030.000000 -0.033778
18060.000000 -0.025997
18090.000000 -0.014217
18120.000000 -0.002437
18150.000000 0.008341
18180.000000 0.018119
18210.000000 0.026897
18240.000000 0.037681
18270.000000 0.048466
18300.000000 0.060259
18330.000000 0.069042
18360.000000 0.073826
18390.000000 0.074608
18420.000000 0.071382
18450.000000 0.066156
18480.000000 0.059929
18510.000000 0.050702
18540.000000 0.040492
18570.000000 0.030281
18600.000000 0.020061
18630.000000 0.009849
18660.000000 0.001638
18690.000000 -0.004575
18720.000000 -0.008787
18750.000000 -0.014000
18780.000000 -0.018213
18810.000000 -0.023427
18840.000000 -0.026649
18870.000000 -0.025872
18900.000000 -0.021086
18930.000000 -0.013301
18960.000000 -0.003516
18990.000000 0.003269
19020.000000 0.006054
19050.000000 0.005838
19080.000000 0.002622
19110.000000 0.001405
19140.000000 0.001189
19170.000000 0.000972
19200.000000 -0.002246
19230.000000 -0.009464
19260.000000 -0.019682
19290.000000 -0.032909
19320.000000 -0.045136
19350.000000 -0.056364
19380.000000 -0.063591
19410.000000 -0.066820
19440.000000 -0.069048
19470.000000 -0.071269
19500.000000 -0.073490
19530.000000 -0.073712
19560.000000 -0.070935
19590.000000 -0.063158
19620.000000 -0.051388
19650.000000 -0.037612
19680.000000 -0.022837
19710.000000 -0.010061
19740.000000 0.001713
19770.000000 0.012487
19800.000000 0.024261
19830.000000 0.035034
19860.000000 0.045800
19890.000000 0.054565
19920.000000 0.059337
19950.000000 0.059107
19980.000000 0.054878
20010.000000 0.046647
20040.000000 0.038416
20070.000000 0.031184
20100.000000 0.022952
20130.000000 0.012719
20160.000000 0.000486
20190.000000 -0.013748
20220.000000 -0.026983
20250.000000 -0.037219
20280.000000 -0.043455
20310.000000 -0.044692
20340.000000 -0.042930
20370.000000 -0.040168
20400.000000 -0.037407
20430.000000 -0.035646
20460.000000 -0.032887
20490.000000 -0.029131
20520.000000 -0.023379
20550.000000 -0.016628
20580.000000 -0.011876
20610.000000 -0.007121
20640.000000 -0.002365
20670.000000 0.002391
20700.000000 0.006146
20730.000000 0.009900
20760.000000 0.011653
20790.000000 0.012404
20820.000000 0.013155
20850.000000 0.012906
20880.000000 0.013655
20910.000000 0.013404
20940.000000 0.014153
20970.000000 0.014902
21000.000000 0.013649
21030.000000 0.012396
21060.000000 0.011142
21090.000000 0.010887
21120.000000 0.015631
21150.000000 0.024374
21180.000000 0.036117
21210.000000 0.048859
21240.000000 0.059600
21270.000000 0.067340
21300.000000 0.072080
21330.000000 0.075819
21360.000000 0.080557
21390.000000 0.086295
21420.000000 0.093034
21450.000000 0.097773
21480.000000 0.099509
21510.000000 0.094244
21540.000000 0.083979
21570.000000 0.070713
21600.000000 0.057447
21630.000000 0.048180
21660.000000 0.041915
21690.000000 0.035650
21720.000000 0.026384
21750.000000 0.013121
21780.000000 -0.002145
21810.000000 -0.017411
21840.000000 -0.029678
21870.000000 -0.036949
21900.000000 -0.039221
21930.000000 -0.039493
21960.000000 -0.038766
21990.000000 -0.039040
22020.000000 -0.039314
22050.000000 -0.038579
22080.000000 -0.034845
22110.000000 -0.028110
22140.000000 -0.019375
22170.000000 -0.011641
22200.000000 -0.004907
22230.000000 -0.001173
22260.000000 -0.000438
22290.000000 0.000296
22320.000000 -0.000976
22350.000000 -0.002253
22380.000000 -0.004531
22410.000000 -0.007809
22440.000000 -0.011081
22470.000000 -0.014354
22500.000000 -0.016627
22530.000000 -0.017900
22560.000000 -0.017180
22590.000000 -0.016460
22620.000000 -0.015734
22650.000000 -0.015008
22680.000000 -0.013282
22710.000000 -0.009557
22740.000000 -0.002831
22770.000000 0.005894
22800.000000 0.015612
22830.000000 0.024329
22860.000000 0.032047
22890.000000 0.036764
22920.000000 0.040481
22950.000000 0.044198
22980.000000 0.047915
23010.000000 0.050640
23040.000000 0.051365
23070.000000 0.049097
23100.000000 0.041828
23130.000000 0.031560
23160.000000 0.019292
23190.000000 0.007023
23220.000000 -0.002246
23250.000000 -0.010514
23280.000000 -0.017783
23310.000000 -0.027052
23340.000000 -0.036321
23370.000000 -0.046591
23400.000000 -0.054859
23430.000000 -0.060128
23460.000000 -0.061397
23490.000000 -0.060666
23520.000000 -0.059934
23550.000000 -0.058202
23580.000000 -0.056470
23610.000000 -0.051737
23640.000000 -0.044012
23670.000000 -0.034294
23700.000000 -0.022575
23730.000000 -0.011855
23760.000000 -0.004134
23790.000000 0.001587
23820.000000 0.005309
23850.000000 0.009033
23880.000000 0.012757
23910.000000 0.016483
23940.000000 0.020213
23970.000000 0.022944
24000.000000 0.023672
24030.000000 0.021404
24060.000000 0.019136
24090.000000 0.016869
24120.000000 0.016604
24150.000000 0.018340
24180.000000 0.022076
24210.000000 0.023812
24240.000000 0.023549
24270.000000 0.021286
24300.000000 0.018020
24330.000000 0.015755
24360.000000 0.015490
24390.000000 0.016224
24420.000000 0.017959
24450.000000 0.018696
24480.000000 0.018434
24510.000000 0.017171
24540.000000 0.013910
24570.000000 0.009648
24600.000000 0.004387
24630.000000 -0.001875
24660.000000 -0.008136
24690.000000 -0.016395
24720.000000 -0.023654
24750.000000 -0.031912
24780.000000 -0.039169
24810.000000 -0.045424
24840.000000 -0.050679
24870.000000 -0.054933
24900.000000 -0.058186
24930.000000 -0.059437
24960.000000 -0.058693
24990.000000 -0.053948
25020.000000 -0.047203
25050.000000 -0.039457
25080.000000 -0.031711
25110.000000 -0.025971
25140.000000 -0.020230
25170.000000 -0.014490
25200.000000 -0.008744
25230.000000 -0.000998
25260.000000 0.007748
25290.000000 0.015494
25320.000000 0.023240
25350.000000 0.026979
25380.000000 0.027719
25410.000000 0.026457
25440.000000 0.025196
25470.000000 0.025934
25500.000000 0.029680
25530.000000 0.032433
25560.000000 0.033187
25590.000000 0.029941
25620.000000 0.023687
25650.000000 0.017433
25680.000000 0.013179
25710.000000 0.011932
25740.000000 0.014678
25770.000000 0.019424
25800.000000 0.025163
25830.000000 0.029902
25860.000000 0.032640
25890.000000 0.034386
25920.000000 0.035132
25950.000000 0.036878
25980.000000 0.038625
26010.000000 0.038371
26040.000000 0.036117
26070.000000 0.030870
26100.000000 0.022622
26130.000000 0.012374
26160.000000 0.003125
26190.000000 -0.006126
26220.000000 -0.013376
26250.000000 -0.019635
26280.000000 -0.025894
26310.000000 -0.031148
26340.000000 -0.035402
26370.000000 -0.038657
26400.000000 -0.040909
26430.000000 -0.041162
26460.000000 -0.040416
26490.000000 -0.037671
26520.000000 -0.032927
26550.000000 -0.027184
26580.000000 -0.019442
26610.000000 -0.009702
26640.000000 0.002038
26670.000000 0.012777
26700.000000 0.021515
26730.000000 0.028251
26760.000000 0.031987
26790.000000 0.032722
26820.000000 0.031457
26850.000000 0.028191
26880.000000 0.022924
26910.000000 0.014667
26940.000000 0.005410
26970.000000 -0.004846
27000.000000 -0.015092
27030.000000 -0.025336
27060.000000 -0.033580
27090.000000 -0.039823
27120.000000 -0.046064
27150.000000 -0.051305
27180.000000 -0.057565
27210.000000 -0.061814
27240.000000 -0.063063
27270.000000 -0.062310
27300.000000 -0.058556
27330.000000 -0.053789
27360.000000 -0.049021
27390.000000 -0.043251
27420.000000 -0.039480
27450.000000 -0.034719
27480.000000 -0.031957
27510.000000 -0.028194
27540.000000 -0.024430
27570.000000 -0.021664
27600.000000 -0.020909
27630.000000 -0.023152
27660.000000 -0.026381
27690.000000 -0.029609
27720.000000 -0.032847
27750.000000 -0.034071
27780.000000 -0.034293
27810.000000 -0.034514
27840.000000 -0.034733
27870.000000 -0.034950
27900.000000 -0.034166
27930.000000 -0.030379
27960.000000 -0.025581
27990.000000 -0.018782
28020.000000 -0.008981
28050.000000 0.001822
28080.000000 0.011626
28110.000000 0.021422
28140.000000 0.030219
28170.000000 0.039018
28200.000000 0.045819
28230.000000 0.051621
28260.000000 0.056426
28290.000000 0.060231
28320.000000 0.062039
28350.000000 0.061848
28380.000000 0.060668
28410.000000 0.057480
28440.000000 0.052294
28470.000000 0.045110
28500.000000 0.036927
28530.000000 0.026746
28560.000000 0.016566
28590.000000 0.006388
28620.000000 -0.001788
28650.000000 -0.009964
28680.000000 -0.015137
28710.000000 -0.019309
28740.000000 -0.021480
28770.000000 -0.022649
28800.000000 -0.019817
28830.000000 -0.014984
28860.000000 -0.008149
28890.000000 -0.000313
28920.000000 0.006525
28950.000000 0.011364
28980.000000 0.014204
29010.000000 0.016046
29040.000000 0.016889
29070.000000 0.017743
29100.000000 0.019598
29130.000000 0.021454
29160.000000 0.021311
29190.000000 0.018170
29220.000000 0.012030
29250.000000 0.004891
29280.000000 -0.003247
29310.000000 -0.010383
29340.000000 -0.013518
29370.000000 -0.016652
29400.000000 -0.018785
29430.000000 -0.021916
29460.000000 -0.025047
29490.000000 -0.027176
29520.000000 -0.025304
29550.000000 -0.021431
29580.000000 -0.013557
29610.000000 -0.003690
29640.000000 0.007179
29670.000000 0.018048
29700.000000 0.026918
29730.000000 0.034790
29760.000000 0.041655
29790.000000 0.048520
29820.000000 0.054388
29850.000000 0.059256
29880.000000 0.062126
29910.000000 0.060997
29940.000000 0.057870
29970.000000 0.052759
30000.000000 0.045650
30030.000000 0.036541
30060.000000 0.026433
30090.000000 0.015326
30120.000000 0.004220
30150.000000 -0.007885
30180.000000 -0.018988
30210.000000 -0.028091
30240.000000 -0.036193
30270.000000 -0.042294
30300.000000 -0.046394
30330.000000 -0.048492
30360.000000 -0.048590
30390.000000 -0.047687
30420.000000 -0.045790
30450.000000 -0.040898
30480.000000 -0.035005
30510.000000 -0.028110
30540.000000 -0.021214
30570.000000 -0.014316
30600.000000 -0.007416
30630.000000 -0.001515
30660.000000 0.004387
30690.000000 0.009296
30720.000000 0.013205
30750.000000 0.014116
30780.000000 0.013028
30810.000000 0.010937
30840.000000 0.007848
30870.000000 0.004760
30900.000000 0.002676
30930.000000 0.001594
30960.000000 0.000513
30990.000000 -0.001567
31020.000000 -0.002647
31050.000000 -0.004725
31080.000000 -0.004802
31110.000000 -0.003878
31140.000000 0.000047
31170.000000 0.004973
31200.000000 0.010897
31230.000000 0.015821
31260.000000 0.020747
31290.000000 0.025675
31320.000000 0.029603
31350.000000 0.034532
31380.000000 0.038463
31410.000000 0.040395
31440.000000 0.039330
31470.000000 0.036266
31500.000000 0.030204
31530.000000 0.022140
31560.000000 0.014077
31590.000000 0.006015
31620.000000 -0.001045
31650.000000 -0.008105
31680.000000 -0.015161
31710.000000 -0.022214
31740.000000 -0.030265
31770.000000 -0.037316
31800.000000 -0.042365
31830.000000 -0.045414
31860.000000 -0.045461
31890.000000 -0.045506
31920.000000 -0.042551
31950.000000 -0.040595
31980.000000 -0.037637
32010.000000 -0.032678
32040.000000 -0.026718
32070.000000 -0.018757
32100.000000 -0.009794
32130.000000 -0.001831
32160.000000 0.006134
32190.000000 0.012100
32220.000000 0.016067
32250.000000 0.019035
32280.000000 0.020004
32310.000000 0.019975
32340.000000 0.019946
32370.000000 0.017918
32400.000000 0.015892
32430.000000 0.013866
32460.000000 0.011842
32490.000000 0.009818
32520.000000 0.007795
32550.000000 0.005774
32580.000000 0.003753
32610.000000 0.001734
32640.000000 0.000715
32670.000000 0.000697
32700.000000 0.002681
32730.000000 0.006665
32760.000000 0.009650
32790.000000 0.011636
32820.000000 0.012623
32850.000000 0.013611
32880.000000 0.013600
32910.000000 0.013590
32940.000000 0.014581
32970.000000 0.015572
33000.000000 0.015565
33030.000000 0.013558
33060.000000 0.009553
33090.000000 0.004548
33120.000000 -0.000456
33150.000000 -0.005459
33180.000000 -0.008461
33210.000000 -0.009462
33240.000000 -0.010462
33270.000000 -0.011461
33300.000000 -0.012459
33330.000000 -0.014457
33360.000000 -0.014453
33390.000000 -0.012449
33420.000000 -0.007443
33450.000000 -0.000437
33480.000000 0.006570
33510.000000 0.014578
33540.000000 0.021587
33570.000000 0.026597
33600.000000 0.031608
33630.000000 0.035619
33660.000000 0.038632
33690.000000 0.040645
33720.000000 0.042660
33750.000000 0.043675
33780.000000 0.042692
33810.000000 0.041709
33840.000000 0.039727
33870.000000 0.036746
33900.000000 0.032766
33930.000000 0.028787
33960.000000 0.023809
33990.000000 0.018831
34020.000000 0.013855
34050.000000 0.008880
34080.000000 0.003905
34110.000000 -0.000069
34140.000000 -0.003041
34170.000000 -0.006013
34200.000000 -0.008984
34230.000000 -0.009954
34260.000000 -0.010923
34290.000000 -0.009891
34320.000000 -0.008858
34350.000000 -0.008824
34380.000000 -0.010789
34410.000000 -0.013753
34440.000000 -0.016717
34470.000000 -0.020679
34500.000000 -0.024641
34530.000000 -0.027601
34560.000000 -0.030561
34590.000000 -0.034520
34620.000000 -0.037478
34650.000000 -0.040435
34680.000000 -0.044390
34710.000000 -0.047345
34740.000000 -0.048300
34770.000000 -0.049253
34800.000000 -0.049205
34830.000000 -0.048156
34860.000000 -0.048107
34890.000000 -0.047056
34920.000000 -0.046004
34950.000000 -0.042952
34980.000000 -0.039899
35010.000000 -0.036844
35040.000000 -0.033789
35070.000000 -0.030733
35100.000000 -0.027676
35130.000000 -0.025617
35160.000000 -0.023558
35190.000000 -0.021498
35220.000000 -0.019438
35250.000000 -0.018376
35280.000000 -0.017313
35310.000000 -0.018249
35340.000000 -0.019185
35370.000000 -0.020119
35400.000000 -0.021053
35430.000000 -0.019985
35460.000000 -0.018917
35490.000000 -0.015847
35520.000000 -0.013777
35550.000000 -0.010706
35580.000000 -0.007634
35610.000000 -0.004561
35640.000000 0.000513
35670.000000 0.006588
35700.000000 0.012664
35730.000000 0.018741
35760.000000 0.023819
35790.000000 0.027898
35820.000000 0.029977
35850.000000 0.031058
35880.000000 0.031140
35910.000000 0.030222
35940.000000 0.029305
35970.000000 0.028390
36000.000000 0.026475
36030.000000 0.023561
36060.000000 0.019649
36090.000000 0.015737
36120.000000 0.010826
36150.000000 0.005916
36180.000000 0.001007
36210.000000 -0.003901
36240.000000 -0.008809
36270.000000 -0.011715
36300.000000 -0.013620
36330.000000 -0.013524
36360.000000 -0.013428
36390.000000 -0.013330
36420.000000 -0.011232
36450.000000 -0.010132
36480.000000 -0.007032
36510.000000 -0.002931
36540.000000 0.002171
36570.000000 0.007275
36600.000000 0.011379
36630.000000 0.014484
36660.000000 0.015590
36690.000000 0.015697
36720.000000 0.014805
36750.000000 0.014913
36780.000000 0.014023
36810.000000 0.013134
36840.000000 0.011245
36870.000000 0.007358
36900.000000 0.002472
36930.000000 -0.004414
36960.000000 -0.011299
36990.000000 -0.015182
37020.000000 -0.018065
37050.000000 -0.019947
37080.000000 -0.019828
37110.000000 -0.020708
37140.000000 -0.020587
37170.000000 -0.020465
37200.000000 -0.018342
37230.000000 -0.016218
37260.000000 -0.012093
37290.000000 -0.006967
37320.000000 -0.000841
37350.000000 0.005287
37380.000000 0.009415
37410.000000 0.012545
37440.000000 0.015675
37470.000000 0.017807
37500.000000 0.018939
37530.000000 0.019072
37560.000000 0.018206
37590.000000 0.017341
37620.000000 0.014477
37650.000000 0.010614
37680.000000 0.005752
37710.000000 -0.000109
37740.000000 -0.004969
37770.000000 -0.008828
37800.000000 -0.012687
37830.000000 -0.015544
37860.000000 -0.017400
37890.000000 -0.017256
37920.000000 -0.016111
37950.000000 -0.012964
37980.000000 -0.009817
38010.000000 -0.004669
38040.000000 0.000480
38070.000000 0.006630
38100.000000 0.012782
38130.000000 0.018933
38160.000000 0.024086
38190.000000 0.028240
38220.000000 0.031395
38250.000000 0.031551
38280.000000 0.030707
38310.000000 0.028865
38340.000000 0.026023
38370.000000 0.022183
38400.000000 0.018343
38430.000000 0.013505
38460.000000 0.008667
38490.000000 0.002830
38520.000000 -0.003006
38550.000000 -0.007841
38580.000000 -0.011675
38610.000000 -0.014508
38640.000000 -0.017340
38670.000000 -0.019171
38700.000000 -0.020002
38730.000000 -0.020831
38760.000000 -0.020659
38790.000000 -0.019487
38820.000000 -0.016313
38850.000000 -0.012139
38880.000000 -0.008964
38910.000000 -0.004787
38940.000000 -0.001610
38970.000000 0.001568
39000.000000 0.002747
39030.000000 0.004927
39060.000000 0.005108
39090.000000 0.005290
39120.000000 0.003473
39150.000000 0.000656
39180.000000 -0.004159
39210.000000 -0.008974
39240.000000 -0.013787
39270.000000 -0.016600
39300.000000 -0.018411
39330.000000 -0.019222
39360.000000 -0.020032
39390.000000 -0.020841
39420.000000 -0.021648
39450.000000 -0.021455
39480.000000 -0.020261
39510.000000 -0.018067
39540.000000 -0.014871
39570.000000 -0.010674
39600.000000 -0.007476
39630.000000 -0.003278
39660.000000 -0.000078
39690.000000 0.003122
39720.000000 0.005324
39750.000000 0.008526
39780.000000 0.010729
39810.000000 0.011933
39840.000000 0.013138
39870.000000 0.013344
39900.000000 0.011551
39930.000000 0.008759
39960.000000 0.006968
39990.000000 0.004178
40020.000000 0.000389
40050.000000 -0.002400
40080.000000 -0.005187
40110.000000 -0.006974
40140.000000 -0.008759
40170.000000 -0.009544
40200.000000 -0.009328
40230.000000 -0.010111
40260.000000 -0.009893
40290.000000 -0.008674
40320.000000 -0.006454
40350.000000 -0.004233
40380.000000 -0.001011
40410.000000 0.002212
40440.000000 0.006435
40470.000000 0.009660
40500.000000 0.011885
40530.000000 0.014112
40560.000000 0.016339
40590.000000 0.018567
40620.000000 0.020797
40650.000000 0.023027
40680.000000 0.025258
40710.000000 0.025490
40740.000000 0.024723
40770.000000 0.022957
40800.000000 0.022191
40830.000000 0.020427
40860.000000 0.020664
40890.000000 0.020901
40920.000000 0.021139
40950.000000 0.020379
40980.000000 0.020619
41010.000000 0.019860
41040.000000 0.020102
41070.000000 0.021345
41100.000000 0.023589
41130.000000 0.026834
41160.000000 0.030080
41190.000000 0.032327
41220.000000 0.034575
41250.000000 0.035823
41280.000000 0.038073
41310.000000 0.038323
41340.000000 0.039574
41370.000000 0.039827
41400.000000 0.040080
41430.000000 0.038334
41460.000000 0.035589
41490.000000 0.032845
41520.000000 0.028102
41550.000000 0.023360
41580.000000 0.018618
41610.000000 0.012878
41640.000000 0.007138
41670.000000 0.001400
41700.000000 -0.004338
41730.000000 -0.009074
41760.000000 -0.012810
41790.000000 -0.015545
41820.000000 -0.018279
41850.000000 -0.021012
41880.000000 -0.022744
41910.000000 -0.024475
41940.000000 -0.024206
41970.000000 -0.024935
42000.000000 -0.024663
42030.000000 -0.024391
42060.000000 -0.024117
42090.000000 -0.024843
42120.000000 -0.025568
42150.000000 -0.026292
42180.000000 -0.026015
42210.000000 -0.025737
42240.000000 -0.025458
42270.000000 -0.025178
42300.000000 -0.024897
42330.000000 -0.024616
42360.000000 -0.025333
42390.000000 -0.025050
42420.000000 -0.023765
42450.000000 -0.023480
42480.000000 -0.022194
42510.000000 -0.020906
42540.000000 -0.020618
42570.000000 -0.018329
42600.000000 -0.017040
42630.000000 -0.014749
42660.000000 -0.012457
42690.000000 -0.010164
42720.000000 -0.007871
42750.000000 -0.005576
42780.000000 -0.004281
42810.000000 -0.002985
42840.000000 -0.001688
42870.000000 -0.001390
42900.000000 0.000909
42930.000000 0.002209
42960.000000 0.002510
42990.000000 0.002812
43020.000000 0.003115
43050.000000 0.002418
43080.000000 0.002723
43110.000000 0.003028
43140.000000 0.003334
43170.000000 0.003642
43200.000000 0.003950
