# Supplementary material for: Probabilistic tsunami forecasting for early warning
Source: Nat Commun. 2021 Sep 28;12:5677. doi: 10.1038/s41467-021-25815-w (PMC8479076; doi:10.1038/s41467-021-25815-w)
Supplement: Supplementary file 6 — Supplementary Dataset 3. Sea-level records. [file 41467_2021_25815_MOESM6_ESM.zip › sea_level_records/2017-07-20_Kos-Bodrum/gokce.rad.rmn.txt]

-43200.000000 -0.006211
-43170.000000 -0.015565
-43140.000000 0.016085
-43110.000000 -0.021262
-43080.000000 0.008393
-43050.000000 0.008052
-43020.000000 -0.030287
-42990.000000 0.004377
-42960.000000 0.010044
-42930.000000 -0.009286
-42900.000000 0.000387
-42870.000000 0.013063
-42840.000000 0.010741
-42810.000000 0.007423
-42780.000000 0.002107
-42750.000000 -0.017206
-42720.000000 -0.030516
-42690.000000 0.015177
-42660.000000 -0.019127
-42630.000000 0.003572
-42600.000000 0.013273
-42570.000000 -0.004023
-42540.000000 -0.012315
-42510.000000 -0.018605
-42480.000000 -0.004892
-42450.000000 -0.002176
-42420.000000 -0.011458
-42390.000000 0.023264
-42360.000000 -0.019012
-42330.000000 0.024715
-42300.000000 -0.001555
-42270.000000 -0.017822
-42240.000000 0.008914
-42210.000000 0.007652
-42180.000000 -0.008606
-42150.000000 -0.002862
-42120.000000 -0.009115
-42090.000000 -0.001366
-42060.000000 0.007387
-42030.000000 -0.004858
-42000.000000 0.019900
-41970.000000 -0.009339
-41940.000000 0.005425
-41910.000000 0.002192
-41880.000000 0.008961
-41850.000000 0.021733
-41820.000000 0.000507
-41790.000000 -0.018715
-41760.000000 0.004065
-41730.000000 -0.018152
-41700.000000 -0.004366
-41670.000000 0.004423
-41640.000000 0.018214
-41610.000000 0.025008
-41580.000000 -0.006196
-41550.000000 -0.006396
-41520.000000 0.004406
-41490.000000 0.001211
-41460.000000 0.019019
-41430.000000 0.023829
-41400.000000 0.002642
-41370.000000 -0.020542
-41340.000000 0.017276
-41310.000000 0.013097
-41280.000000 -0.010079
-41250.000000 -0.010252
-41220.000000 -0.013423
-41190.000000 0.000409
-41160.000000 0.009243
-41130.000000 -0.009919
-41100.000000 0.014921
-41070.000000 -0.003236
-41040.000000 0.010609
-41010.000000 0.017457
-40980.000000 0.015308
-40950.000000 0.030162
-40920.000000 -0.012982
-40890.000000 -0.009123
-40860.000000 -0.015261
-40830.000000 -0.011397
-40800.000000 -0.004530
-40770.000000 -0.000660
-40740.000000 0.017213
-40710.000000 -0.002912
-40680.000000 0.003966
-40650.000000 0.019847
-40620.000000 0.005731
-40590.000000 -0.001383
-40560.000000 -0.018494
-40530.000000 -0.022602
-40500.000000 -0.008707
-40470.000000 -0.002810
-40440.000000 0.003091
-40410.000000 0.018994
-40380.000000 0.006900
-40350.000000 0.005809
-40320.000000 0.006720
-40290.000000 -0.010365
-40260.000000 0.013552
-40230.000000 -0.002527
-40200.000000 -0.014604
-40170.000000 -0.019677
-40140.000000 -0.000748
-40110.000000 0.003184
-40080.000000 -0.017880
-40050.000000 0.010058
-40020.000000 0.015000
-39990.000000 0.003945
-39960.000000 -0.004107
-39930.000000 -0.016156
-39900.000000 -0.008201
-39870.000000 -0.012243
-39840.000000 0.017718
-39810.000000 -0.001317
-39780.000000 0.005651
-39750.000000 0.005623
-39720.000000 -0.021402
-39690.000000 0.000577
-39660.000000 0.005560
-39630.000000 0.008546
-39600.000000 -0.018464
-39570.000000 -0.009471
-39540.000000 0.023526
-39510.000000 -0.007474
-39480.000000 0.003529
-39450.000000 0.003536
-39420.000000 0.009540
-39390.000000 -0.007454
-39360.000000 -0.007446
-39330.000000 0.010564
-39300.000000 0.008575
-39270.000000 0.028588
-39240.000000 0.000603
-39210.000000 -0.001381
-39180.000000 0.003636
-39150.000000 -0.003345
-39120.000000 -0.008325
-39090.000000 -0.004304
-39060.000000 0.039717
-39030.000000 -0.002260
-39000.000000 -0.012236
-38970.000000 -0.004211
-38940.000000 -0.004185
-38910.000000 0.012842
-38880.000000 0.006870
-38850.000000 -0.014101
-38820.000000 0.013929
-38790.000000 0.015960
-38760.000000 -0.007008
-38730.000000 -0.005974
-38700.000000 -0.008939
-38670.000000 -0.013902
-38640.000000 0.001136
-38610.000000 0.018175
-38580.000000 0.017216
-38550.000000 0.026258
-38520.000000 0.005301
-38490.000000 0.019346
-38460.000000 -0.010607
-38430.000000 0.008442
-38400.000000 -0.010508
-38370.000000 -0.021456
-38340.000000 -0.005402
-38310.000000 -0.006346
-38280.000000 -0.009288
-38250.000000 0.011773
-38220.000000 -0.006164
-38190.000000 0.015901
-38160.000000 -0.009032
-38130.000000 -0.010963
-38100.000000 -0.011891
-38070.000000 -0.004817
-38040.000000 0.008260
-38010.000000 0.003338
-37980.000000 0.003419
-37950.000000 0.011503
-37920.000000 0.008588
-37890.000000 0.012676
-37860.000000 -0.005234
-37830.000000 0.014858
-37800.000000 -0.022048
-37770.000000 0.006048
-37740.000000 0.019147
-37710.000000 -0.013753
-37680.000000 0.003349
-37650.000000 -0.002547
-37620.000000 0.007558
-37590.000000 -0.010334
-37560.000000 0.005774
-37530.000000 0.006885
-37500.000000 -0.010003
-37470.000000 -0.016889
-37440.000000 -0.009773
-37410.000000 -0.018656
-37380.000000 -0.005537
-37350.000000 -0.005417
-37320.000000 -0.004295
-37290.000000 -0.016171
-37260.000000 0.008954
-37230.000000 0.011080
-37200.000000 0.004207
-37170.000000 -0.001667
-37140.000000 0.004463
-37110.000000 -0.007404
-37080.000000 0.001730
-37050.000000 0.000865
-37020.000000 -0.004997
-36990.000000 0.013142
-36960.000000 0.011283
-36930.000000 -0.000575
-36900.000000 0.021569
-36870.000000 -0.008285
-36840.000000 0.012863
-36810.000000 -0.014988
-36780.000000 -0.006837
-36750.000000 -0.018684
-36720.000000 0.002471
-36690.000000 -0.000373
-36660.000000 0.012785
-36630.000000 0.006944
-36600.000000 0.012106
-36570.000000 -0.002732
-36540.000000 0.009433
-36510.000000 -0.014401
-36480.000000 -0.000233
-36450.000000 -0.012063
-36420.000000 0.015109
-36390.000000 0.008282
-36360.000000 -0.002543
-36330.000000 0.009634
-36300.000000 -0.015187
-36270.000000 0.008993
-36240.000000 0.011175
-36210.000000 -0.006641
-36180.000000 -0.005456
-36150.000000 -0.012270
-36120.000000 -0.014082
-36090.000000 0.012107
-36060.000000 -0.011702
-36030.000000 -0.007510
-36000.000000 0.010682
-35970.000000 0.004876
-35940.000000 0.001071
-35910.000000 0.010267
-35880.000000 0.003464
-35850.000000 -0.004338
-35820.000000 0.006861
-35790.000000 -0.005939
-35760.000000 -0.002738
-35730.000000 -0.002537
-35700.000000 0.009665
-35670.000000 -0.015132
-35640.000000 -0.017928
-35610.000000 0.004277
-35580.000000 0.000483
-35550.000000 0.004689
-35520.000000 0.001896
-35490.000000 0.006105
-35460.000000 0.000314
-35430.000000 -0.015476
-35400.000000 -0.006266
-35370.000000 0.007946
-35340.000000 -0.007841
-35310.000000 0.016373
-35280.000000 -0.008411
-35250.000000 0.014805
-35220.000000 0.002022
-35190.000000 -0.001760
-35160.000000 0.002460
-35130.000000 -0.010320
-35100.000000 0.011902
-35070.000000 -0.014876
-35040.000000 -0.011652
-35010.000000 -0.002428
-34980.000000 0.011798
-34950.000000 -0.014975
-34920.000000 0.010253
-34890.000000 0.002482
-34860.000000 -0.009288
-34830.000000 0.005943
-34800.000000 -0.018824
-34770.000000 0.012409
-34740.000000 0.004644
-34710.000000 0.002879
-34680.000000 0.003116
-34650.000000 0.014354
-34620.000000 0.003594
-34590.000000 -0.001166
-34560.000000 -0.002923
-34530.000000 0.010320
-34500.000000 -0.023434
-34470.000000 0.000813
-34440.000000 0.007062
-34410.000000 -0.008688
-34380.000000 -0.007435
-34350.000000 -0.015181
-34320.000000 0.018075
-34290.000000 -0.002667
-34260.000000 -0.000407
-34230.000000 0.001855
-34200.000000 -0.000881
-34170.000000 0.005385
-34140.000000 0.003653
-34110.000000 -0.014077
-34080.000000 -0.008806
-34050.000000 -0.011533
-34020.000000 0.000743
-33990.000000 -0.009980
-33960.000000 -0.007701
-33930.000000 0.015580
-33900.000000 0.000864
-33870.000000 -0.002851
-33840.000000 0.000438
-33810.000000 -0.011271
-33780.000000 -0.017977
-33750.000000 0.007320
-33720.000000 0.008620
-33690.000000 -0.000076
-33660.000000 0.005232
-33630.000000 -0.010456
-33600.000000 0.006860
-33570.000000 -0.010819
-33540.000000 0.001506
-33510.000000 -0.003164
-33480.000000 0.021170
-33450.000000 0.017509
-33420.000000 1.842853
-33390.000000 -0.012798
-33360.000000 -0.015444
-33330.000000 0.013915
-33300.000000 0.014278
-33270.000000 0.004647
-33240.000000 -0.020980
-33210.000000 0.015397
-33180.000000 0.004780
-33150.000000 -0.010833
-33120.000000 -0.002442
-33090.000000 -0.014046
-33060.000000 0.018354
-33030.000000 0.005758
-33000.000000 -0.002833
-32970.000000 0.009580
-32940.000000 0.003997
-32910.000000 0.009419
-32880.000000 0.011844
-32850.000000 -0.001726
-32820.000000 0.018707
-32790.000000 0.006145
-32760.000000 -0.013414
-32730.000000 0.008031
-32700.000000 -0.009521
-32670.000000 -0.006069
-32640.000000 0.009387
-32610.000000 0.017846
-32580.000000 -0.000691
-32550.000000 -0.004226
-32520.000000 0.004243
-32490.000000 -0.011286
-32460.000000 -0.010811
-32430.000000 -0.012334
-32400.000000 -0.003854
-32370.000000 0.001629
-32340.000000 0.013114
-32310.000000 0.013602
-32280.000000 0.000092
-32250.000000 -0.001415
-32220.000000 -0.004920
-32190.000000 -0.000423
-32160.000000 0.002076
-32130.000000 -0.006423
-32100.000000 0.005079
-32070.000000 0.001583
-32040.000000 0.007089
-32010.000000 0.009596
-31980.000000 -0.003895
-31950.000000 0.007615
-31920.000000 0.007127
-31890.000000 0.002640
-31860.000000 -0.014846
-31830.000000 0.012669
-31800.000000 0.013186
-31770.000000 0.000703
-31740.000000 -0.006778
-31710.000000 0.005742
-31680.000000 0.009262
-31650.000000 -0.006216
-31620.000000 -0.007694
-31590.000000 -0.022170
-31560.000000 0.001354
-31530.000000 -0.015121
-31500.000000 -0.000594
-31470.000000 0.004933
-31440.000000 -0.009539
-31410.000000 -0.000011
-31380.000000 0.028518
-31350.000000 0.006048
-31320.000000 -0.013421
-31290.000000 0.008110
-31260.000000 -0.027358
-31230.000000 0.003175
-31200.000000 0.002708
-31170.000000 0.006242
-31140.000000 -0.011224
-31110.000000 0.007310
-31080.000000 -0.015155
-31050.000000 -0.015621
-31020.000000 0.014913
-30990.000000 0.010446
-30960.000000 -0.000021
-30930.000000 -0.020489
-30900.000000 -0.009958
-30870.000000 -0.003428
-30840.000000 0.017101
-30810.000000 -0.019371
-30780.000000 -0.014845
-30750.000000 -0.005321
-30720.000000 0.010203
-30690.000000 0.005724
-30660.000000 0.006244
-30630.000000 -0.014239
-30600.000000 -0.005723
-30570.000000 -0.028210
-30540.000000 -0.016699
-30510.000000 0.005810
-30480.000000 0.008315
-30450.000000 -0.008181
-30420.000000 -0.020681
-30390.000000 -0.015183
-30360.000000 0.005311
-30330.000000 -0.011197
-30300.000000 0.001292
-30270.000000 0.010778
-30240.000000 -0.015738
-30210.000000 0.006742
-30180.000000 -0.002780
-30150.000000 0.006695
-30120.000000 0.005167
-30090.000000 0.003636
-30060.000000 0.020103
-30030.000000 0.010566
-30000.000000 0.002027
-29970.000000 -0.004515
-29940.000000 0.000939
-29910.000000 0.014392
-29880.000000 -0.006159
-29850.000000 0.000288
-29820.000000 -0.005268
-29790.000000 0.015174
-29760.000000 -0.006386
-29730.000000 0.004051
-29700.000000 0.028487
-29670.000000 -0.001080
-29640.000000 0.002351
-29610.000000 -0.006220
-29580.000000 -0.003793
-29550.000000 0.005633
-29520.000000 -0.019943
-29490.000000 -0.014521
-29460.000000 -0.003100
-29430.000000 0.017319
-29400.000000 0.005736
-29370.000000 -0.003848
-29340.000000 0.022566
-29310.000000 0.006979
-29280.000000 -0.002610
-29250.000000 0.003801
-29220.000000 -0.000790
-29190.000000 -0.010383
-29160.000000 0.005024
-29130.000000 -0.006571
-29100.000000 0.005832
-29070.000000 0.012235
-29040.000000 -0.000364
-29010.000000 0.009036
-28980.000000 0.006435
-28950.000000 -0.006167
-28920.000000 -0.017770
-28890.000000 -0.001375
-28860.000000 -0.017979
-28830.000000 -0.003585
-28800.000000 0.010809
-28770.000000 0.005203
-28740.000000 -0.005403
-28710.000000 -0.002009
-28680.000000 0.029386
-28650.000000 0.014781
-28620.000000 -0.006823
-28590.000000 -0.016426
-28560.000000 -0.011027
-28530.000000 -0.000627
-28500.000000 -0.014225
-28470.000000 -0.002822
-28440.000000 0.007583
-28410.000000 0.011990
-28380.000000 -0.000600
-28350.000000 -0.018189
-28320.000000 0.000225
-28290.000000 -0.001359
-28260.000000 -0.005940
-28230.000000 0.004480
-28200.000000 -0.002097
-28170.000000 -0.011671
-28140.000000 -0.007243
-28110.000000 -0.008812
-28080.000000 0.007621
-28050.000000 -0.015944
-28020.000000 0.001494
-27990.000000 0.007934
-27960.000000 0.012376
-27930.000000 0.007821
-27900.000000 0.000268
-27870.000000 0.002717
-27840.000000 0.005169
-27810.000000 -0.001378
-27780.000000 -0.002922
-27750.000000 -0.004464
-27720.000000 -0.004004
-27690.000000 -0.001542
-27660.000000 0.002921
-27630.000000 0.018387
-27600.000000 0.023853
-27570.000000 0.011321
-27540.000000 0.004789
-27510.000000 0.001259
-27480.000000 -0.013271
-27450.000000 1.934200
-27420.000000 -0.021329
-27390.000000 -0.001857
-27360.000000 -0.000386
-27330.000000 0.008085
-27300.000000 -0.010445
-27270.000000 0.013025
-27240.000000 -0.004506
-27210.000000 0.002962
-27180.000000 0.007429
-27150.000000 0.010895
-27120.000000 0.022360
-27090.000000 0.005823
-27060.000000 0.002285
-27030.000000 0.008747
-27000.000000 -0.008794
-26970.000000 0.001665
-26940.000000 -0.003877
-26910.000000 -0.008421
-26880.000000 -0.005966
-26850.000000 0.004488
-26820.000000 -0.004060
-26790.000000 0.003392
-26760.000000 0.004842
-26730.000000 -0.003709
-26700.000000 0.011739
-26670.000000 -0.000814
-26640.000000 0.002632
-26610.000000 0.012077
-26580.000000 0.008522
-26550.000000 -0.011034
-26520.000000 0.001409
-26490.000000 -0.003149
-26460.000000 0.000293
-26430.000000 -0.012265
-26400.000000 -0.014825
-26370.000000 -0.002384
-26340.000000 0.008055
-26310.000000 -0.013506
-26280.000000 0.004932
-26250.000000 -0.013630
-26220.000000 0.023806
-26190.000000 0.008242
-26160.000000 0.011677
-26130.000000 -0.000889
-26100.000000 -0.011456
-26070.000000 0.019976
-26040.000000 0.004407
-26010.000000 -0.004162
-25980.000000 0.001267
-25950.000000 0.012696
-25920.000000 0.007124
-25890.000000 -0.006449
-25860.000000 -0.004023
-25830.000000 0.002402
-25800.000000 -0.009174
-25770.000000 -0.009750
-25740.000000 -0.011328
-25710.000000 -0.001906
-25680.000000 0.002514
-25650.000000 -0.002066
-25620.000000 -0.000648
-25590.000000 -0.002231
-25560.000000 0.008184
-25530.000000 -0.004402
-25500.000000 -0.018990
-25470.000000 -0.003579
-25440.000000 -0.004170
-25410.000000 -0.013764
-25380.000000 -0.019359
-25350.000000 -0.004957
-25320.000000 -0.019557
-25290.000000 -0.007159
-25260.000000 -0.015764
-25230.000000 0.002628
-25200.000000 -0.005983
-25170.000000 0.003403
-25140.000000 -0.002213
-25110.000000 0.003167
-25080.000000 -0.000456
-25050.000000 0.000919
-25020.000000 0.013290
-24990.000000 -0.000343
-24960.000000 0.012021
-24930.000000 0.004382
-24900.000000 -0.012261
-24870.000000 0.012092
-24840.000000 -0.001559
-24810.000000 0.001787
-24780.000000 -0.017871
-24750.000000 0.004468
-24720.000000 0.016803
-24690.000000 -0.003865
-24660.000000 -0.006537
-24630.000000 -0.003212
-24600.000000 0.005109
-24570.000000 0.000427
-24540.000000 0.010743
-24510.000000 0.019055
-24480.000000 0.012365
-24450.000000 0.000672
-24420.000000 -0.003023
-24390.000000 0.000280
-24360.000000 0.001581
-24330.000000 -0.001121
-24300.000000 -0.005824
-24270.000000 0.010471
-24240.000000 0.020765
-24210.000000 0.013057
-24180.000000 -0.001652
-24150.000000 0.001637
-24120.000000 0.022925
-24090.000000 -0.000788
-24060.000000 0.003497
-24030.000000 -0.015218
-24000.000000 0.005066
-23970.000000 0.000349
-23940.000000 0.003632
-23910.000000 -0.017086
-23880.000000 0.016196
-23850.000000 -0.014522
-23820.000000 0.005759
-23790.000000 0.005041
-23760.000000 -0.007678
-23730.000000 -0.024396
-23700.000000 0.002886
-23670.000000 -0.019843
-23640.000000 -0.012560
-23610.000000 -0.008276
-23580.000000 -0.018992
-23550.000000 0.006294
-23520.000000 -0.002419
-23490.000000 -0.000132
-23460.000000 0.007158
-23430.000000 0.013448
-23400.000000 -0.008261
-23370.000000 0.014032
-23340.000000 -0.010673
-23310.000000 -0.007378
-23280.000000 0.014919
-23250.000000 0.001218
-23220.000000 -0.006483
-23190.000000 0.000819
-23160.000000 -0.011879
-23130.000000 -0.002575
-23100.000000 -0.014270
-23070.000000 -0.016963
-23040.000000 0.000345
-23010.000000 0.008655
-22980.000000 0.007965
-22950.000000 0.007278
-22920.000000 0.004591
-22890.000000 -0.004094
-22860.000000 0.004222
-22830.000000 0.004540
-22800.000000 0.000858
-22770.000000 0.001180
-22740.000000 -0.005500
-22710.000000 0.005821
-22680.000000 0.000143
-22650.000000 -0.001533
-22620.000000 -0.005209
-22590.000000 -0.001883
-22560.000000 -0.003556
-22530.000000 0.000773
-22500.000000 0.014103
-22470.000000 -0.005566
-22440.000000 -0.010234
-22410.000000 0.004100
-22380.000000 0.020435
-22350.000000 0.021771
-22320.000000 0.006108
-22290.000000 0.000446
-22260.000000 0.007785
-22230.000000 -0.014876
-22200.000000 -0.004536
-22170.000000 0.007805
-22140.000000 0.011147
-22110.000000 0.000488
-22080.000000 -0.026169
-22050.000000 0.001173
-22020.000000 0.022517
-21990.000000 -0.002140
-21960.000000 0.017204
-21930.000000 -0.015452
-21900.000000 0.012893
-21870.000000 -0.010763
-21840.000000 0.003582
-21810.000000 -0.003073
-21780.000000 0.015273
-21750.000000 -0.020381
-21720.000000 -0.004035
-21690.000000 -0.011689
-21660.000000 -0.001342
-21630.000000 -0.001995
-21600.000000 0.008353
-21570.000000 0.007702
-21540.000000 -0.004948
-21510.000000 0.000403
-21480.000000 0.019754
-21450.000000 0.001107
-21420.000000 0.003461
-21390.000000 -0.010184
-21360.000000 0.002172
-21330.000000 -0.007471
-21300.000000 -0.005113
-21270.000000 -0.006754
-21240.000000 -0.014394
-21210.000000 0.008968
-21180.000000 -0.002669
-21150.000000 0.007694
-21120.000000 -0.002941
-21090.000000 -0.002575
-21060.000000 0.004792
-21030.000000 -0.003840
-21000.000000 -0.006470
-20970.000000 -0.011100
-20940.000000 0.020271
-20910.000000 -0.002356
-20880.000000 0.006017
-20850.000000 0.011392
-20820.000000 -0.004233
-20790.000000 0.014143
-20760.000000 0.005520
-20730.000000 -0.016102
-20700.000000 -0.012724
-20670.000000 -0.009346
-20640.000000 0.011033
-20610.000000 0.008412
-20580.000000 -0.003209
-20550.000000 0.002170
-20520.000000 -0.010451
-20490.000000 -0.011072
-20460.000000 0.012307
-20430.000000 0.009686
-20400.000000 0.000064
-20370.000000 -0.013559
-20340.000000 0.004818
-20310.000000 -0.000805
-20280.000000 0.001570
-20250.000000 -0.002055
-20220.000000 0.006320
-20190.000000 0.011694
-20160.000000 0.003066
-20130.000000 -0.006561
-20100.000000 0.006810
-20070.000000 -0.016820
-20040.000000 -0.001451
-20010.000000 0.006917
-19980.000000 -0.000716
-19950.000000 0.015650
-19920.000000 0.000015
-19890.000000 -0.004620
-19860.000000 -0.005257
-19830.000000 0.008105
-19800.000000 -0.003534
-19770.000000 0.004825
-19740.000000 0.012184
-19710.000000 0.002542
-19680.000000 0.001898
-19650.000000 -0.016747
-19620.000000 -0.019394
-19590.000000 -0.006042
-19560.000000 0.004309
-19530.000000 -0.018342
-19500.000000 -0.015994
-19470.000000 -0.001647
-19440.000000 -0.000302
-19410.000000 0.014041
-19380.000000 0.006384
-19350.000000 0.009725
-19320.000000 0.004065
-19290.000000 -0.000596
-19260.000000 -0.012259
-19230.000000 -0.008923
-19200.000000 -0.004589
-19170.000000 -0.014256
-19140.000000 -0.003926
-19110.000000 -0.003597
-19080.000000 -0.005270
-19050.000000 0.012055
-19020.000000 2.036378
-18990.000000 0.007699
-18960.000000 0.004017
-18930.000000 0.000333
-18900.000000 -0.006352
-18870.000000 0.011960
-18840.000000 0.008270
-18810.000000 0.014578
-18780.000000 0.011884
-18750.000000 0.000188
-18720.000000 -0.000510
-18690.000000 -0.014210
-18660.000000 -0.001912
-18630.000000 -0.006615
-18600.000000 0.009679
-18570.000000 0.001971
-18540.000000 0.004261
-18510.000000 0.000549
-18480.000000 0.004835
-18450.000000 -0.006881
-18420.000000 -0.004599
-18390.000000 0.013681
-18360.000000 -0.025042
-18330.000000 0.006233
-18300.000000 0.004505
-18270.000000 -0.012224
-18240.000000 0.003044
-18210.000000 -0.014691
-18180.000000 0.013572
-18150.000000 -0.000167
-18120.000000 -0.013909
-18090.000000 0.004347
-18060.000000 0.004601
-18030.000000 -0.014148
-18000.000000 0.005101
-17970.000000 -0.005652
-17940.000000 -0.017406
-17910.000000 0.007837
-17880.000000 0.007078
-17850.000000 0.006318
-17820.000000 0.003557
-17790.000000 0.008793
-17760.000000 -0.017972
-17730.000000 -0.019738
-17700.000000 -0.005506
-17670.000000 -0.000275
-17640.000000 -0.000046
-17610.000000 0.002181
-17580.000000 0.005408
-17550.000000 0.007633
-17520.000000 0.004857
-17490.000000 -0.014921
-17460.000000 0.010300
-17430.000000 -0.013480
-17400.000000 -0.018261
-17370.000000 0.003956
-17340.000000 -0.010828
-17310.000000 0.012387
-17280.000000 0.001601
-17250.000000 -0.001186
-17220.000000 0.012025
-17190.000000 0.015236
-17160.000000 -0.023555
-17130.000000 -0.015347
-17100.000000 -0.006140
-17070.000000 0.004065
-17040.000000 -0.002731
-17010.000000 0.013471
-16980.000000 -0.020328
-16950.000000 -0.001128
-16920.000000 0.002070
-16890.000000 -0.012733
-16860.000000 0.002462
-16830.000000 0.002656
-16800.000000 0.015848
-16770.000000 0.008039
-16740.000000 -0.006771
-16710.000000 -0.016582
-16680.000000 0.016605
-16650.000000 0.011790
-16620.000000 0.008974
-16590.000000 0.011157
-16560.000000 -0.005662
-16530.000000 0.002518
-16500.000000 -0.002303
-16470.000000 -0.002126
-16440.000000 -0.004951
-16410.000000 -0.002777
-16380.000000 -0.008604
-16350.000000 0.010567
-16320.000000 -0.004264
-16290.000000 0.005903
-16260.000000 0.006069
-16230.000000 0.002232
-16200.000000 -0.000606
-16170.000000 -0.000447
-16140.000000 0.006711
-16110.000000 -0.000135
-16080.000000 -0.006982
-16050.000000 0.000168
-16020.000000 0.004315
-15990.000000 0.000460
-15960.000000 0.007602
-15930.000000 -0.017259
-15900.000000 -0.002123
-15870.000000 0.010011
-15840.000000 0.017142
-15810.000000 0.019270
-15780.000000 0.003395
-15750.000000 0.014518
-15720.000000 -0.007363
-15690.000000 0.021754
-15660.000000 -0.021133
-15630.000000 -0.015022
-15600.000000 0.002085
-15570.000000 -0.010811
-15540.000000 0.016290
-15510.000000 -0.014613
-15480.000000 -0.006519
-15450.000000 -0.014428
-15420.000000 0.002659
-15390.000000 -0.000256
-15360.000000 -0.006175
-15330.000000 -0.015097
-15300.000000 -0.004023
-15270.000000 0.006048
-15240.000000 0.000123
-15210.000000 0.010188
-15180.000000 0.015249
-15150.000000 0.003306
-15120.000000 0.006358
-15090.000000 -0.013594
-15060.000000 -0.006550
-15030.000000 -0.004512
-15000.000000 0.007522
-14970.000000 0.019552
-14940.000000 0.013576
-14910.000000 -0.019404
-14880.000000 0.006610
-14850.000000 -0.003380
-14820.000000 -0.009375
-14790.000000 -0.015376
-14760.000000 0.000619
-14730.000000 -0.009392
-14700.000000 0.000592
-14670.000000 -0.005430
-14640.000000 -0.010456
-14610.000000 0.005512
-14580.000000 -0.006525
-14550.000000 -0.012568
-14520.000000 0.012385
-14490.000000 -0.012668
-14460.000000 0.000273
-14430.000000 -0.004790
-14400.000000 0.019141
-14370.000000 0.002067
-14340.000000 -0.000012
-14310.000000 -0.008097
-14280.000000 0.017814
-14250.000000 -0.000281
-14220.000000 0.009620
-14190.000000 0.009515
-14160.000000 -0.001594
-14130.000000 -0.002708
-14100.000000 0.005173
-14070.000000 -0.013951
-14040.000000 0.007921
-14010.000000 -0.016212
-13980.000000 0.018651
-13950.000000 -0.014490
-13920.000000 -0.008635
-13890.000000 0.004216
-13860.000000 -0.003936
-13830.000000 -0.007093
-13800.000000 -0.000253
-13770.000000 -0.005416
-13740.000000 -0.016583
-13710.000000 0.007247
-13680.000000 0.002074
-13650.000000 -0.001102
-13620.000000 0.008719
-13590.000000 0.006539
-13560.000000 -0.003645
-13530.000000 0.005170
-13500.000000 -0.019017
-13470.000000 -0.017206
-13440.000000 0.001603
-13410.000000 -0.014590
-13380.000000 -0.007783
-13350.000000 0.002022
-13320.000000 -0.013174
-13290.000000 0.000630
-13260.000000 0.012433
-13230.000000 0.004235
-13200.000000 -0.003963
-13170.000000 0.008839
-13140.000000 -0.003359
-13110.000000 0.001443
-13080.000000 -0.006756
-13050.000000 -0.007954
-13020.000000 0.009848
-12990.000000 0.002650
-12960.000000 0.002453
-12930.000000 0.012255
-12900.000000 0.000059
-12870.000000 -0.003138
-12840.000000 0.017666
-12810.000000 -0.000530
-12780.000000 0.004275
-12750.000000 -0.000919
-12720.000000 0.010887
-12690.000000 0.009693
-12660.000000 -0.000499
-12630.000000 -0.003691
-12600.000000 -0.013882
-12570.000000 0.008928
-12540.000000 -0.000260
-12510.000000 0.008552
-12480.000000 -0.005635
-12450.000000 0.001179
-12420.000000 -0.005006
-12390.000000 -0.002190
-12360.000000 0.008627
-12330.000000 0.005444
-12300.000000 0.006263
-12270.000000 0.003083
-12240.000000 0.003903
-12210.000000 0.003724
-12180.000000 0.008546
-12150.000000 0.006368
-12120.000000 -0.004809
-12090.000000 -0.009986
-12060.000000 0.001838
-12030.000000 -0.007337
-12000.000000 0.003488
-11970.000000 0.002313
-11940.000000 0.006139
-11910.000000 0.006966
-11880.000000 0.001794
-11850.000000 -0.001377
-11820.000000 -0.002547
-11790.000000 0.011284
-11760.000000 0.004116
-11730.000000 0.001949
-11700.000000 0.017784
-11670.000000 -0.019381
-11640.000000 -0.003545
-11610.000000 -0.002707
-11580.000000 -0.000869
-11550.000000 0.006970
-11520.000000 -0.000190
-11490.000000 -0.003350
-11460.000000 0.000492
-11430.000000 -0.008666
-11400.000000 -0.008824
-11370.000000 0.002019
-11340.000000 0.005862
-11310.000000 0.004705
-11280.000000 0.003549
-11250.000000 0.007393
-11220.000000 -0.004764
-11190.000000 0.001080
-11160.000000 -0.006076
-11130.000000 -0.001233
-11100.000000 0.000610
-11070.000000 -0.018547
-11040.000000 0.001295
-11010.000000 0.012137
-10980.000000 -0.003021
-10950.000000 0.001819
-10920.000000 -0.003341
-10890.000000 -0.010502
-10860.000000 0.012336
-10830.000000 -0.006828
-10800.000000 -0.006993
-10770.000000 -0.003159
-10740.000000 0.005673
-10710.000000 -0.003497
-10680.000000 -0.003669
-10650.000000 0.001157
-10620.000000 -0.002019
-10590.000000 -0.004198
-10560.000000 -0.003379
-10530.000000 0.000437
-10500.000000 -0.008750
-10470.000000 -0.000940
-10440.000000 0.003867
-10410.000000 -0.004330
-10380.000000 -0.009530
-10350.000000 0.010266
-10320.000000 0.010059
-10290.000000 -0.004153
-10260.000000 -0.005369
-10230.000000 -0.000589
-10200.000000 -0.007813
-10170.000000 -0.004041
-10140.000000 -0.001273
-10110.000000 -0.001510
-10080.000000 -0.003751
-10050.000000 0.006004
-10020.000000 0.007755
-9990.000000 0.015501
-9960.000000 0.002244
-9930.000000 -0.007017
-9900.000000 0.001718
-9870.000000 -0.003551
-9840.000000 -0.007824
-9810.000000 0.011899
-9780.000000 0.008619
-9750.000000 -0.002665
-9720.000000 0.011048
-9690.000000 0.004757
-9660.000000 -0.003537
-9630.000000 0.006166
-9600.000000 -0.001134
-9570.000000 -0.006437
-9540.000000 -0.003743
-9510.000000 0.005948
-9480.000000 0.002636
-9450.000000 0.000322
-9420.000000 -0.004994
-9390.000000 -0.002313
-9360.000000 0.004365
-9330.000000 0.000042
-9300.000000 -0.012284
-9270.000000 0.008389
-9240.000000 -0.006941
-9210.000000 -0.010273
-9180.000000 0.002394
-9150.000000 -0.007942
-9120.000000 -0.001280
-9090.000000 0.000380
-9060.000000 -0.002962
-9030.000000 -0.000307
-9000.000000 0.012347
-8970.000000 0.002998
-8940.000000 -0.004353
-8910.000000 -0.001706
-8880.000000 0.005939
-8850.000000 -0.004418
-8820.000000 0.006222
-8790.000000 0.000861
-8760.000000 -0.002503
-8730.000000 0.006132
-8700.000000 -0.009236
-8670.000000 -0.016606
-8640.000000 -0.000978
-8610.000000 -0.011352
-8580.000000 -0.004729
-8550.000000 0.001892
-8520.000000 -0.005489
-8490.000000 0.006127
-8460.000000 -0.004260
-8430.000000 0.011351
-8400.000000 0.001959
-8370.000000 -0.000436
-8340.000000 0.015166
-8310.000000 0.009766
-8280.000000 0.011362
-8250.000000 -0.007045
-8220.000000 0.010545
-8190.000000 0.003131
-8160.000000 0.002714
-8130.000000 0.002293
-8100.000000 -0.006131
-8070.000000 -0.009559
-8040.000000 -0.005991
-8010.000000 -0.006426
-7980.000000 0.012134
-7950.000000 -0.007309
-7920.000000 -0.004756
-7890.000000 0.012793
-7860.000000 -0.001662
-7830.000000 0.023879
-7800.000000 0.015416
-7770.000000 0.000949
-7740.000000 0.009478
-7710.000000 0.003003
-7680.000000 -0.011476
-7650.000000 -0.000959
-7620.000000 0.006554
-7590.000000 -0.008938
-7560.000000 0.013566
-7530.000000 0.007065
-7500.000000 -0.003440
-7470.000000 0.005050
-7440.000000 -0.001464
-7410.000000 -0.002984
-7380.000000 0.000492
-7350.000000 -0.000036
-7320.000000 -0.013570
-7290.000000 -0.018108
-7260.000000 0.007349
-7230.000000 -0.000198
-7200.000000 -0.005751
-7170.000000 -0.009308
-7140.000000 0.004130
-7110.000000 0.006564
-7080.000000 0.000993
-7050.000000 -0.006583
-7020.000000 -0.001163
-6990.000000 -0.004748
-6960.000000 0.009663
-6930.000000 0.006069
-6900.000000 -0.001529
-6870.000000 -0.006132
-6840.000000 -0.002740
-6810.000000 -0.005351
-6780.000000 -0.013967
-6750.000000 -0.007587
-6720.000000 -0.012211
-6690.000000 -0.010838
-6660.000000 0.000531
-6630.000000 -0.000104
-6600.000000 -0.014742
-6570.000000 -0.006383
-6540.000000 -0.013027
-6510.000000 -0.002675
-6480.000000 0.005675
-6450.000000 0.008023
-6420.000000 0.002368
-6390.000000 0.001710
-6360.000000 -0.003950
-6330.000000 0.015388
-6300.000000 -0.003275
-6270.000000 -0.005941
-6240.000000 -0.001609
-6210.000000 -0.007278
-6180.000000 -0.001949
-6150.000000 0.001379
-6120.000000 -0.002294
-6090.000000 0.000031
-6060.000000 -0.007644
-6030.000000 0.002680
-6000.000000 0.003004
-5970.000000 -0.013674
-5940.000000 -0.000351
-5910.000000 -0.000029
-5880.000000 0.000294
-5850.000000 0.013616
-5820.000000 0.000938
-5790.000000 0.007261
-5760.000000 0.006584
-5730.000000 0.000908
-5700.000000 0.003233
-5670.000000 0.012559
-5640.000000 0.003886
-5610.000000 -0.017785
-5580.000000 -0.004455
-5550.000000 -0.006123
-5520.000000 -0.003790
-5490.000000 0.003546
-5460.000000 -0.003116
-5430.000000 0.014225
-5400.000000 -0.012432
-5370.000000 -0.000087
-5340.000000 0.011262
-5310.000000 0.001614
-5280.000000 0.007968
-5250.000000 -0.010674
-5220.000000 0.001686
-5190.000000 -0.001950
-5160.000000 0.005417
-5130.000000 0.017788
-5100.000000 0.002161
-5070.000000 -0.005462
-5040.000000 -0.003081
-5010.000000 0.009303
-4980.000000 0.018691
-4950.000000 -0.003918
-4920.000000 0.001478
-4890.000000 -0.008123
-4860.000000 0.006280
-4830.000000 0.001688
-4800.000000 0.002100
-4770.000000 -0.011483
-4740.000000 0.009937
-4710.000000 -0.000637
-4680.000000 -0.000207
-4650.000000 0.003227
-4620.000000 -0.009334
-4590.000000 -0.003891
-4560.000000 0.003557
-4530.000000 -0.000991
-4500.000000 0.002466
-4470.000000 0.014928
-4440.000000 0.000395
-4410.000000 0.000866
-4380.000000 0.016342
-4350.000000 0.005823
-4320.000000 0.008309
-4290.000000 0.000801
-4260.000000 0.008297
-4230.000000 0.002799
-4200.000000 0.000305
-4170.000000 0.009817
-4140.000000 0.001334
-4110.000000 0.004856
-4080.000000 -0.006618
-4050.000000 0.006913
-4020.000000 0.008449
-3990.000000 -0.003011
-3960.000000 0.008534
-3930.000000 -0.021917
-3900.000000 0.005637
-3870.000000 -0.004806
-3840.000000 -0.015243
-3810.000000 -0.006677
-3780.000000 0.006894
-3750.000000 0.008468
-3720.000000 -0.012953
-3690.000000 0.008629
-3660.000000 0.000216
-3630.000000 0.002806
-3600.000000 0.011399
-3570.000000 -0.003004
-3540.000000 0.006597
-3510.000000 0.004200
-3480.000000 -0.013193
-3450.000000 -0.005584
-3420.000000 0.004029
-3390.000000 -0.008356
-3360.000000 -0.014738
-3330.000000 -0.008118
-3300.000000 -0.007496
-3270.000000 -0.007872
-3240.000000 -0.013245
-3210.000000 0.005383
-3180.000000 -0.015987
-3150.000000 0.001645
-3120.000000 0.009278
-3090.000000 -0.005087
-3060.000000 0.012549
-3030.000000 -0.006813
-3000.000000 0.009826
-2970.000000 -0.004534
-2940.000000 -0.005893
-2910.000000 -0.009250
-2880.000000 -0.000607
-2850.000000 0.015038
-2820.000000 -0.008317
-2790.000000 -0.008671
-2760.000000 0.003975
-2730.000000 -0.016378
-2700.000000 -0.008730
-2670.000000 -0.001083
-2640.000000 -0.002435
-2610.000000 0.011212
-2580.000000 0.003859
-2550.000000 -0.002495
-2520.000000 0.009151
-2490.000000 -0.003203
-2460.000000 0.010441
-2430.000000 0.000085
-2400.000000 -0.014271
-2370.000000 -0.001629
-2340.000000 0.007012
-2310.000000 0.011653
-2280.000000 -0.005708
-2250.000000 -0.001069
-2220.000000 0.001568
-2190.000000 -0.009796
-2160.000000 0.004840
-2130.000000 0.007474
-2100.000000 0.006107
-2070.000000 0.003739
-2040.000000 0.014369
-2010.000000 -0.000002
-1980.000000 -0.005374
-1950.000000 0.014252
-1920.000000 0.000877
-1890.000000 -0.014500
-1860.000000 -0.000878
-1830.000000 0.007742
-1800.000000 0.014361
-1770.000000 0.002979
-1740.000000 -0.008404
-1710.000000 0.015211
-1680.000000 0.003826
-1650.000000 0.000439
-1620.000000 0.007051
-1590.000000 -0.008337
-1560.000000 -0.007727
-1530.000000 -0.019118
-1500.000000 -0.008510
-1470.000000 0.000098
-1440.000000 0.002704
-1410.000000 0.003309
-1380.000000 -0.004087
-1350.000000 -0.016483
-1320.000000 -0.000881
-1290.000000 -0.008280
-1260.000000 0.011321
-1230.000000 -0.002080
-1200.000000 0.007519
-1170.000000 -0.002883
-1140.000000 -0.014286
-1110.000000 0.014310
-1080.000000 -0.007093
-1050.000000 -0.004498
-1020.000000 0.006098
-990.000000 -0.014307
-960.000000 -0.000711
-930.000000 -0.004116
-900.000000 0.004479
-870.000000 0.013075
-840.000000 -0.005330
-810.000000 0.001266
-780.000000 0.005862
-750.000000 0.000459
-720.000000 -0.016945
-690.000000 0.013652
-660.000000 0.011249
-630.000000 -0.004154
-600.000000 -0.008556
-570.000000 0.004042
-540.000000 0.004640
-510.000000 -0.012762
-480.000000 -0.010164
-450.000000 -0.000565
-420.000000 -0.005967
-390.000000 -0.020368
-360.000000 0.000230
-330.000000 0.002829
-300.000000 0.000427
-270.000000 0.011024
-240.000000 0.012622
-210.000000 0.012218
-180.000000 0.005814
-150.000000 -0.001591
-120.000000 -0.000996
-90.000000 0.003597
-60.000000 0.003189
-30.000000 -0.020220
0.000000 -0.008631
30.000000 -0.026043
60.000000 0.015543
90.000000 0.008127
120.000000 0.001710
150.000000 0.000290
180.000000 -0.022131
210.000000 -0.003554
240.000000 0.004022
270.000000 0.023595
300.000000 -0.006833
330.000000 -0.012263
360.000000 0.013306
390.000000 -0.006127
420.000000 0.004439
450.000000 0.002004
480.000000 0.011569
510.000000 0.002132
540.000000 -0.010306
570.000000 -0.004744
600.000000 -0.012184
630.000000 0.014376
660.000000 0.016935
690.000000 -0.002507
720.000000 -0.007949
750.000000 0.004608
780.000000 -0.003836
810.000000 0.000719
840.000000 0.009275
870.000000 -0.001171
900.000000 -0.002616
930.000000 -0.018062
960.000000 -0.000509
990.000000 0.011045
1020.000000 -0.012402
1050.000000 0.003152
1080.000000 -0.003294
1110.000000 0.009260
1140.000000 -0.013186
1170.000000 -0.007632
1200.000000 0.000923
1230.000000 -0.012521
1260.000000 0.003034
1290.000000 -0.002409
1320.000000 0.010148
1350.000000 0.009706
1380.000000 -0.000735
1410.000000 0.009824
1440.000000 0.012385
1470.000000 -0.012053
1500.000000 -0.008490
1530.000000 -0.002926
1560.000000 0.013640
1590.000000 -0.004792
1620.000000 -0.004223
1650.000000 -0.016653
1680.000000 0.003919
1710.000000 0.003493
1740.000000 0.003068
1770.000000 -0.000355
1800.000000 -0.008776
1830.000000 0.004804
1860.000000 -0.004613
1890.000000 0.008971
1920.000000 0.023557
1950.000000 -0.000855
1980.000000 0.004735
2010.000000 -0.006673
2040.000000 -0.001078
2070.000000 -0.015481
2100.000000 0.002118
2130.000000 -0.001280
2160.000000 -0.014676
2190.000000 0.014931
2220.000000 -0.012458
2250.000000 -0.010845
2280.000000 -0.000229
2310.000000 -0.002609
2340.000000 -0.001986
2370.000000 0.005640
2400.000000 -0.001731
2430.000000 -0.006098
2460.000000 -0.008461
2490.000000 0.001179
2520.000000 0.010823
2550.000000 0.011471
2580.000000 0.001123
2610.000000 0.003779
2640.000000 -0.008561
2670.000000 -0.009896
2700.000000 0.003773
2730.000000 0.003446
2760.000000 -0.006876
2790.000000 0.011807
2820.000000 0.011494
2850.000000 -0.013813
2880.000000 0.008884
2910.000000 -0.004414
2940.000000 0.000294
2970.000000 -0.000994
3000.000000 0.010724
3030.000000 0.010446
3060.000000 0.015174
3090.000000 0.014907
3120.000000 -0.001356
3150.000000 -0.002614
3180.000000 0.007134
3210.000000 -0.002114
3240.000000 0.003643
3270.000000 0.005405
3300.000000 -0.003827
3330.000000 -0.007055
3360.000000 0.002722
3390.000000 0.019504
3420.000000 -0.002709
3450.000000 -0.009917
3480.000000 -0.012121
3510.000000 -0.011320
3540.000000 -0.009514
3570.000000 0.004296
3600.000000 0.002110
3630.000000 -0.013072
3660.000000 -0.005249
3690.000000 0.003578
3720.000000 0.004409
3750.000000 0.015244
3780.000000 0.013083
3810.000000 -0.013074
3840.000000 0.009773
3870.000000 0.001623
3900.000000 0.011477
3930.000000 -0.004666
3960.000000 0.009195
3990.000000 0.003059
4020.000000 0.005926
4050.000000 0.013796
4080.000000 0.013669
4110.000000 0.003545
4140.000000 -0.001576
4170.000000 -0.005695
4200.000000 0.010189
4230.000000 -0.014924
4260.000000 0.003965
4290.000000 -0.006143
4320.000000 -0.012249
4350.000000 0.017647
4380.000000 -0.005454
4410.000000 -0.001554
4440.000000 0.006349
4470.000000 0.005253
4500.000000 -0.004841
4530.000000 -0.001934
4560.000000 -0.009025
4590.000000 -0.019115
4620.000000 -0.004204
4650.000000 -0.000292
4680.000000 0.007621
4710.000000 0.005536
4740.000000 -0.004549
4770.000000 0.008367
4800.000000 0.001284
4830.000000 -0.007798
4860.000000 -0.003880
4890.000000 0.002040
4920.000000 -0.016040
4950.000000 -0.003118
4980.000000 0.001803
5010.000000 -0.000274
5040.000000 -0.012351
5070.000000 -0.003428
5100.000000 0.013496
5130.000000 0.011420
5160.000000 0.001344
5190.000000 0.009268
5220.000000 -0.008807
5250.000000 -0.015883
5280.000000 -0.016958
5310.000000 0.011967
5340.000000 -0.007109
5370.000000 -0.024184
5400.000000 -0.009260
5430.000000 -0.001335
5460.000000 -0.007411
5490.000000 0.001513
5520.000000 0.022436
5550.000000 0.001360
5580.000000 0.012283
5610.000000 -0.021795
5640.000000 -0.000872
5670.000000 0.004050
5700.000000 -0.005028
5730.000000 0.001894
5760.000000 -0.003184
5790.000000 -0.004262
5820.000000 0.024661
5850.000000 0.000585
5880.000000 -0.017491
5910.000000 -0.007566
5940.000000 -0.008640
5970.000000 -0.013713
6000.000000 0.002215
6030.000000 0.005145
6060.000000 0.003075
6090.000000 -0.009992
6120.000000 -0.005059
6150.000000 -0.008123
6180.000000 0.012814
6210.000000 0.007753
6240.000000 0.005694
6270.000000 -0.011364
6300.000000 0.004580
6330.000000 -0.009474
6360.000000 0.010475
6390.000000 0.014425
6420.000000 0.001377
6450.000000 0.007331
6480.000000 0.001287
6510.000000 0.010246
6540.000000 0.005207
6570.000000 -0.018829
6600.000000 0.008137
6630.000000 -0.002894
6660.000000 -0.003922
6690.000000 0.010052
6720.000000 -0.013971
6750.000000 -0.011992
6780.000000 -0.014009
6810.000000 0.008976
6840.000000 0.015963
6870.000000 -0.003047
6900.000000 0.009946
6930.000000 0.003942
6960.000000 0.003941
6990.000000 0.002942
7020.000000 -0.012054
7050.000000 -0.007047
7080.000000 0.013963
7110.000000 0.005976
7140.000000 0.003991
7170.000000 0.003009
7200.000000 0.024030
7230.000000 0.009055
7260.000000 -0.005918
7290.000000 0.025112
7320.000000 -0.024855
7350.000000 0.005182
7380.000000 -0.003779
7410.000000 0.001264
7440.000000 -0.000689
7470.000000 -0.015639
7500.000000 0.010414
7530.000000 0.001470
7560.000000 0.017530
7590.000000 -0.034406
7620.000000 -0.016340
7650.000000 0.020729
7680.000000 -0.027198
7710.000000 0.003877
7740.000000 0.000955
7770.000000 0.016036
7800.000000 -0.001881
7830.000000 -0.005796
7860.000000 0.016293
7890.000000 0.002383
7920.000000 0.014476
7950.000000 -0.003429
7980.000000 -0.000325
8010.000000 0.006774
8040.000000 -0.012126
8070.000000 -0.017024
8100.000000 -0.012920
8130.000000 -0.003814
8160.000000 0.013293
8190.000000 -0.003598
8220.000000 -0.016488
8250.000000 0.009623
8280.000000 0.003735
8310.000000 -0.006151
8340.000000 0.001964
8370.000000 -0.006920
8400.000000 0.029197
8430.000000 0.005315
8460.000000 -0.001567
8490.000000 0.026553
8520.000000 0.007673
8550.000000 -0.003206
8580.000000 0.003914
8610.000000 -0.004965
8640.000000 -0.017844
8670.000000 -0.025724
8700.000000 -0.014605
8730.000000 0.001514
8760.000000 0.014632
8790.000000 -0.008250
8820.000000 0.004866
8850.000000 0.017981
8880.000000 -0.007906
8910.000000 0.000206
8940.000000 -0.007684
8970.000000 -0.000575
9000.000000 -0.012468
9030.000000 -0.009362
9060.000000 -0.009258
9090.000000 -0.002156
9120.000000 -0.010055
9150.000000 -0.012956
9180.000000 0.004142
9210.000000 0.009238
9240.000000 -0.012667
9270.000000 -0.002574
9300.000000 0.009517
9330.000000 0.008607
9360.000000 0.014696
9390.000000 -0.004217
9420.000000 0.008868
9450.000000 0.008951
9480.000000 -0.003966
9510.000000 0.004115
9540.000000 0.000194
9570.000000 -0.012727
9600.000000 -0.000650
9630.000000 -0.010573
9660.000000 0.013502
9690.000000 -0.014423
9720.000000 -0.016350
9750.000000 0.023723
9780.000000 0.003795
9810.000000 -0.002133
9840.000000 -0.001062
9870.000000 -0.004992
9900.000000 0.007078
9930.000000 -0.013852
9960.000000 -0.019783
9990.000000 0.023286
10020.000000 -0.005645
10050.000000 -0.015577
10080.000000 0.021491
10110.000000 -0.001441
10140.000000 0.011627
10170.000000 0.014695
10200.000000 0.015762
10230.000000 0.007830
10260.000000 -0.002103
10290.000000 -0.008035
10320.000000 0.022032
10350.000000 -0.022900
10380.000000 -0.004832
10410.000000 0.001236
10440.000000 -0.001696
10470.000000 0.003373
10500.000000 0.014442
10530.000000 0.006511
10560.000000 -0.004419
10590.000000 0.014652
10620.000000 -0.010277
10650.000000 -0.005206
10680.000000 -0.018134
10710.000000 -0.028061
10740.000000 -0.002988
10770.000000 0.013086
10800.000000 -0.016840
10830.000000 -0.018765
10860.000000 0.000310
10890.000000 0.001386
10920.000000 -0.008538
10950.000000 0.023539
10980.000000 0.010617
11010.000000 -0.013305
11040.000000 0.008774
11070.000000 0.011853
11100.000000 0.007933
11130.000000 0.004013
11160.000000 0.000094
11190.000000 0.014176
11220.000000 -0.024742
11250.000000 0.002342
11280.000000 -0.015574
11310.000000 -0.004489
11340.000000 0.027598
11370.000000 0.003686
11400.000000 0.001774
11430.000000 -0.016135
11460.000000 0.000956
11490.000000 0.024049
11520.000000 0.015143
11550.000000 0.016239
11580.000000 -0.017664
11610.000000 0.007434
11640.000000 0.014534
11670.000000 -0.015365
11700.000000 -0.011262
11730.000000 -3.078158
11760.000000 -0.020052
11790.000000 0.004055
11820.000000 0.004163
11850.000000 -0.003727
11880.000000 0.002385
11910.000000 0.002498
11940.000000 0.008612
11970.000000 0.015727
12000.000000 -0.000156
12030.000000 0.013961
12060.000000 0.009080
12090.000000 0.026199
12120.000000 -0.004680
12150.000000 0.013441
12180.000000 -0.013437
12210.000000 -0.014314
12240.000000 -0.016190
12270.000000 -0.024065
12300.000000 -0.010940
12330.000000 -0.010813
12360.000000 -0.009685
12390.000000 -0.002556
12420.000000 0.015574
12450.000000 -0.007294
12480.000000 -0.010161
12510.000000 -0.004026
12540.000000 -0.018889
12570.000000 -0.000751
12600.000000 0.002389
12630.000000 -0.039470
12660.000000 0.020673
12690.000000 -0.035182
12720.000000 -0.009035
12750.000000 0.005114
12780.000000 -0.015735
12810.000000 0.018419
12840.000000 0.012574
12870.000000 -0.009268
12900.000000 -0.001108
12930.000000 0.016055
12960.000000 -0.004780
12990.000000 -0.020612
13020.000000 -0.001442
13050.000000 0.016731
13080.000000 0.000906
13110.000000 -0.018916
13140.000000 0.009264
13170.000000 0.025446
13200.000000 0.005631
13230.000000 0.014817
13260.000000 -0.004994
13290.000000 -0.008803
13320.000000 0.009389
13350.000000 -0.016416
13380.000000 0.012781
13410.000000 -0.016020
13440.000000 -0.023819
13470.000000 0.005384
13500.000000 -0.001410
13530.000000 0.013798
13560.000000 0.019007
13590.000000 0.008219
13620.000000 -0.023566
13650.000000 0.011650
13680.000000 0.009869
13710.000000 -0.018911
13740.000000 -0.034688
13770.000000 -0.004463
13800.000000 0.001765
13830.000000 0.023994
13860.000000 0.014226
13890.000000 0.013459
13920.000000 0.002695
13950.000000 -0.005067
13980.000000 0.013173
14010.000000 -0.022586
14040.000000 -0.004342
14070.000000 -0.012096
14100.000000 0.006152
14130.000000 -0.005598
14160.000000 -0.005346
14190.000000 0.007909
14220.000000 -0.006834
14250.000000 0.019425
14280.000000 0.010686
14310.000000 -0.019050
14340.000000 0.000216
14370.000000 -0.004516
14400.000000 -0.001246
14430.000000 -0.011973
14460.000000 -0.000697
14490.000000 0.021580
14520.000000 -0.007139
14550.000000 0.016144
14580.000000 -0.002570
14610.000000 0.007718
14640.000000 -0.003990
14670.000000 0.005304
14700.000000 -0.012399
14730.000000 -0.014099
14760.000000 0.002204
14790.000000 -0.013491
14820.000000 -0.005183
14850.000000 0.006127
14880.000000 0.014440
14910.000000 0.019756
14940.000000 -0.000925
14970.000000 -0.001604
15000.000000 0.014721
15030.000000 0.003048
15060.000000 0.011378
15090.000000 -0.016288
15120.000000 -0.014951
15150.000000 -0.014611
15180.000000 0.020732
15210.000000 0.010079
15240.000000 0.014429
15270.000000 0.000782
15300.000000 0.006139
15330.000000 -0.004501
15360.000000 0.007861
15390.000000 -0.009773
15420.000000 0.017595
15450.000000 -0.023034
15480.000000 -0.012661
15510.000000 -0.009286
15540.000000 -0.000908
15570.000000 -0.030529
15600.000000 -0.009147
15630.000000 -0.000764
15660.000000 -0.013380
15690.000000 -0.006995
15720.000000 -0.011608
15750.000000 0.012778
15780.000000 0.001166
15810.000000 -0.010447
15840.000000 0.015940
15870.000000 -0.007672
15900.000000 0.005715
15930.000000 0.019102
15960.000000 -0.014511
15990.000000 0.024875
16020.000000 0.003262
16050.000000 0.017648
16080.000000 -0.002966
16110.000000 -0.006580
16140.000000 0.003806
16170.000000 -0.001809
16200.000000 -0.006425
16230.000000 0.015959
16260.000000 0.023342
16290.000000 -0.007275
16320.000000 -0.009893
16350.000000 -0.025513
16380.000000 0.018868
16410.000000 0.003247
16440.000000 0.004625
16470.000000 0.009002
16500.000000 -0.013622
16530.000000 0.002753
16560.000000 -0.032873
16590.000000 -0.002500
16620.000000 0.006871
16650.000000 0.006241
16680.000000 0.011609
16710.000000 0.002977
16740.000000 0.007343
16770.000000 0.018708
16800.000000 -0.009929
16830.000000 -0.020567
16860.000000 0.005794
16890.000000 -0.015846
16920.000000 -0.017488
16950.000000 -0.019131
16980.000000 0.014224
17010.000000 -0.000422
17040.000000 0.005931
17070.000000 0.001283
17100.000000 0.005634
17130.000000 0.004984
17160.000000 -0.007667
17190.000000 -0.016318
17220.000000 0.010029
17250.000000 0.012376
17280.000000 -0.021278
17310.000000 0.000068
17340.000000 -0.005587
17370.000000 -0.008242
17400.000000 0.009102
17430.000000 -0.008555
17460.000000 -0.007211
17490.000000 0.004132
17520.000000 0.004475
17550.000000 0.003818
17580.000000 -0.002839
17610.000000 0.008503
17640.000000 -0.003154
17670.000000 -0.008819
17700.000000 -0.001477
17730.000000 0.010866
17760.000000 -0.003791
17790.000000 0.000552
17820.000000 0.005894
17850.000000 -0.009763
17880.000000 0.023580
17910.000000 -0.004078
17940.000000 -0.001735
17970.000000 0.005609
18000.000000 -0.024048
18030.000000 -0.010705
18060.000000 -0.004361
18090.000000 -0.016017
18120.000000 0.002327
18150.000000 -0.004329
18180.000000 -0.006985
18210.000000 0.003359
18240.000000 0.011704
18270.000000 -0.021952
18300.000000 0.011393
18330.000000 -0.001263
18360.000000 -0.012919
18390.000000 -0.011575
18420.000000 -0.015231
18450.000000 0.000112
18480.000000 0.007454
18510.000000 -0.021203
18540.000000 0.019139
18570.000000 0.001480
18600.000000 0.015821
18630.000000 -0.000838
18660.000000 -0.003498
18690.000000 0.011842
18720.000000 0.005181
18750.000000 0.014519
18780.000000 0.015857
18810.000000 0.005194
18840.000000 0.007531
18870.000000 0.012867
18900.000000 -0.004798
18930.000000 0.019536
18960.000000 -0.007130
18990.000000 0.007202
19020.000000 -0.013466
19050.000000 -0.020134
19080.000000 -0.001804
19110.000000 0.019526
19140.000000 -0.020145
19170.000000 -0.001817
19200.000000 -0.006489
19230.000000 -0.006161
19260.000000 0.014166
19290.000000 0.012494
19320.000000 -0.004178
19350.000000 0.005150
19380.000000 0.011478
19410.000000 -0.007193
19440.000000 -0.004863
19470.000000 -0.000533
19500.000000 0.005797
19530.000000 0.000128
19560.000000 0.007459
19590.000000 0.005790
19620.000000 0.012122
19650.000000 -0.009546
19680.000000 0.021787
19710.000000 0.005121
19740.000000 -0.009546
19770.000000 -0.009211
19800.000000 -0.016876
19830.000000 -0.004541
19860.000000 -0.008205
19890.000000 0.020131
19920.000000 -0.024532
19950.000000 0.006806
19980.000000 0.011145
20010.000000 -0.007516
20040.000000 0.011825
20070.000000 -0.007834
20100.000000 0.018508
20130.000000 -0.011148
20160.000000 -0.008803
20190.000000 -0.014457
20220.000000 0.007890
20250.000000 -0.008762
20280.000000 0.003587
20310.000000 -0.000063
20340.000000 -0.007713
20370.000000 -0.039361
20400.000000 0.006991
20430.000000 -0.004656
20460.000000 -0.019303
20490.000000 0.003052
20520.000000 -0.017594
20550.000000 0.003761
20580.000000 0.013117
20610.000000 -0.011527
20640.000000 -0.019171
20670.000000 -0.003814
20700.000000 0.017543
20730.000000 0.008900
20760.000000 -0.005743
20790.000000 0.002613
20820.000000 0.012969
20850.000000 -0.016676
20880.000000 -0.012322
20910.000000 -0.000968
20940.000000 0.008384
20970.000000 0.007735
21000.000000 0.006084
21030.000000 0.007432
21060.000000 0.004779
21090.000000 0.015124
21120.000000 -0.007533
21150.000000 -0.014192
21180.000000 0.012147
21210.000000 -0.004515
21240.000000 0.015820
21270.000000 0.010153
21300.000000 -0.016515
21330.000000 0.002813
21360.000000 -0.014860
21390.000000 -0.003536
21420.000000 1.938786
21450.000000 0.006105
21480.000000 0.016422
21510.000000 0.008736
21540.000000 -0.006953
21570.000000 -0.001645
21600.000000 -0.003339
21630.000000 0.011965
21660.000000 -0.004735
21690.000000 0.008563
21720.000000 0.005859
21750.000000 -0.018848
21780.000000 -0.004556
21810.000000 0.012733
21840.000000 0.010020
21870.000000 -0.014694
21900.000000 -0.006409
21930.000000 -0.000126
21960.000000 -0.011844
21990.000000 -0.028563
22020.000000 0.000717
22050.000000 0.006997
22080.000000 -0.006723
22110.000000 -0.016444
22140.000000 -0.014165
22170.000000 0.006114
22200.000000 0.001393
22230.000000 0.001673
22260.000000 0.015953
22290.000000 0.020233
22320.000000 -0.021487
22350.000000 0.000794
22380.000000 0.010075
22410.000000 0.014356
22440.000000 -0.008362
22470.000000 0.007920
22500.000000 -0.017798
22530.000000 -0.002515
22560.000000 -0.019232
22590.000000 -0.019949
22620.000000 0.007335
22650.000000 0.002619
22680.000000 0.004904
22710.000000 0.006189
22740.000000 0.002474
22770.000000 -0.005241
22800.000000 -0.002955
22830.000000 -0.014669
22860.000000 0.017617
22890.000000 0.012904
22920.000000 0.007192
22950.000000 0.016480
22980.000000 -0.002232
23010.000000 0.001057
23040.000000 -0.014654
23070.000000 -0.024364
23100.000000 -0.008073
23130.000000 -0.010783
23160.000000 -0.015491
23190.000000 -0.000200
23220.000000 -0.013908
23250.000000 -0.007615
23280.000000 0.004677
23310.000000 0.010970
23340.000000 0.008262
23370.000000 0.010555
23400.000000 0.001847
23430.000000 -0.024861
23460.000000 -0.015569
23490.000000 -0.007277
23520.000000 -0.004986
23550.000000 0.008304
23580.000000 0.010594
23610.000000 0.012884
23640.000000 0.016173
23670.000000 -0.003539
23700.000000 0.015748
23730.000000 0.012034
23760.000000 0.005319
23790.000000 -0.002397
23820.000000 0.001886
23850.000000 0.011168
23880.000000 -0.018551
23910.000000 0.006728
23940.000000 -0.006995
23970.000000 -0.023719
24000.000000 0.010556
24030.000000 0.007829
24060.000000 -0.004899
24090.000000 0.028371
24120.000000 0.003640
24150.000000 0.018907
24180.000000 0.004180
24210.000000 0.022444
24240.000000 0.015708
24270.000000 -0.011030
24300.000000 0.012231
24330.000000 -0.009508
24360.000000 -0.005248
24390.000000 -0.009989
24420.000000 -0.000731
24450.000000 -0.014473
24480.000000 -0.010216
24510.000000 -0.018959
24540.000000 0.003298
24570.000000 0.000555
24600.000000 0.014811
24630.000000 -0.003933
24660.000000 0.007323
24690.000000 0.004579
24720.000000 0.001835
24750.000000 -0.013909
24780.000000 0.001347
24810.000000 -0.003397
24840.000000 -0.009141
24870.000000 0.015115
24900.000000 0.009372
24930.000000 0.003628
24960.000000 -0.013115
24990.000000 0.002142
25020.000000 -0.006601
25050.000000 -0.008344
25080.000000 -0.009087
25110.000000 0.005171
25140.000000 -0.023572
25170.000000 0.005685
25200.000000 -0.014058
25230.000000 1.974200
25260.000000 -0.021543
25290.000000 -0.009287
25320.000000 -0.001031
25350.000000 0.014224
25380.000000 0.012478
25410.000000 -0.009268
25440.000000 -0.008014
25470.000000 -0.000762
25500.000000 0.008490
25530.000000 0.002740
25560.000000 0.000990
25590.000000 0.009239
25620.000000 0.001487
25650.000000 0.012734
25680.000000 -0.003021
25710.000000 -0.002776
25740.000000 0.001467
25770.000000 0.002709
25800.000000 -0.000049
25830.000000 0.005190
25860.000000 -0.001571
25890.000000 -0.008334
25920.000000 -0.019099
25950.000000 0.000135
25980.000000 -0.005632
26010.000000 0.011598
26040.000000 -0.009174
26070.000000 -0.010947
26100.000000 0.019276
26130.000000 -0.005502
26160.000000 0.016716
26190.000000 0.017932
26220.000000 0.011145
26250.000000 0.002355
26280.000000 0.007562
26310.000000 -0.013234
26340.000000 -0.012033
26370.000000 -0.008836
26400.000000 -0.005642
26430.000000 -0.019451
26460.000000 0.004736
26490.000000 0.007919
26520.000000 0.008098
26550.000000 0.001273
26580.000000 0.004445
26610.000000 -0.004388
26640.000000 0.003775
26670.000000 -0.008066
26700.000000 0.019088
26730.000000 0.007238
26760.000000 0.006384
26790.000000 0.009526
26820.000000 0.018663
26850.000000 -0.007204
26880.000000 -0.011074
26910.000000 0.003052
26940.000000 0.008175
26970.000000 0.014294
27000.000000 -0.005590
27030.000000 0.001523
27060.000000 -0.007368
27090.000000 0.011739
27120.000000 -0.000157
27150.000000 0.004944
27180.000000 -0.006958
27210.000000 0.004137
27240.000000 -0.011771
27270.000000 -0.001681
27300.000000 -0.008594
27330.000000 0.007491
27360.000000 0.001573
27390.000000 0.002652
27420.000000 0.008729
27450.000000 -0.013196
27480.000000 0.001876
27510.000000 -0.016054
27540.000000 -0.008986
27570.000000 -0.009921
27600.000000 -0.005858
27630.000000 -0.005797
27660.000000 -0.011739
27690.000000 0.002318
27720.000000 0.003373
27750.000000 -0.011574
27780.000000 -0.009524
27810.000000 0.010525
27840.000000 0.000572
27870.000000 0.009617
27900.000000 -0.010340
27930.000000 0.003700
27960.000000 1.988738
27990.000000 -0.018227
28020.000000 -0.002194
28050.000000 -0.004164
28080.000000 0.016864
28110.000000 -0.017111
28140.000000 0.010912
28170.000000 -0.014068
28200.000000 0.011950
28230.000000 -0.006034
28260.000000 -0.014021
28290.000000 0.005990
28320.000000 0.002999
28350.000000 -0.009995
28380.000000 0.019009
28410.000000 0.014011
28440.000000 -0.013990
28470.000000 -0.010994
28500.000000 0.019999
28530.000000 0.010989
28560.000000 -0.005023
28590.000000 -0.003039
28620.000000 0.003943
28650.000000 -0.008079
28680.000000 0.003896
28710.000000 0.018868
28740.000000 -0.017163
28770.000000 0.003802
28800.000000 -0.008235
28830.000000 0.011724
28860.000000 -0.012320
28890.000000 -0.008366
28920.000000 0.007585
28950.000000 -0.007468
28980.000000 0.003477
29010.000000 0.008420
29040.000000 -0.000641
29070.000000 -0.000704
29100.000000 0.006229
29130.000000 0.012160
29160.000000 0.012088
29190.000000 -0.000987
29220.000000 -0.015066
29250.000000 0.003853
29280.000000 0.017768
29310.000000 -0.015319
29340.000000 0.008590
29370.000000 0.005496
29400.000000 0.009399
29430.000000 -0.012701
29460.000000 0.013195
29490.000000 0.016089
29520.000000 0.004980
29550.000000 -0.008132
29580.000000 0.000753
29610.000000 0.010635
29640.000000 -0.014485
29670.000000 0.024393
29700.000000 -0.013733
29730.000000 0.005140
29760.000000 0.013010
29790.000000 -0.013122
29820.000000 0.016744
29850.000000 -0.017393
29880.000000 -0.007531
29910.000000 0.018328
29940.000000 0.001186
29970.000000 0.005041
30000.000000 -0.010105
30030.000000 -0.015253
30060.000000 -0.001403
30090.000000 0.012445
30120.000000 -0.005708
30150.000000 -0.012863
30180.000000 0.002981
30210.000000 -0.008176
30240.000000 0.005666
30270.000000 0.004506
30300.000000 -0.005655
30330.000000 -0.003816
30360.000000 -0.010979
30390.000000 -0.016143
30420.000000 -0.000308
30450.000000 -0.000475
30480.000000 0.010358
30510.000000 -0.006812
30540.000000 0.016018
30570.000000 0.011845
30600.000000 0.001671
30630.000000 -0.018505
30660.000000 0.009317
30690.000000 -0.006863
30720.000000 -0.006046
30750.000000 0.003770
30780.000000 -0.000416
30810.000000 -0.020605
30840.000000 -0.012796
30870.000000 -0.012990
30900.000000 -0.016186
30930.000000 0.002615
30960.000000 0.007414
30990.000000 0.012210
31020.000000 -0.000997
31050.000000 -0.001206
31080.000000 -0.005419
31110.000000 0.004366
31140.000000 -0.008851
31170.000000 -0.000072
31200.000000 0.001705
31230.000000 0.001480
31260.000000 0.009252
31290.000000 0.004021
31320.000000 -0.002211
31350.000000 0.008554
31380.000000 -0.011682
31410.000000 -0.005921
31440.000000 0.006839
31470.000000 0.015598
31500.000000 0.003355
31530.000000 0.012110
31560.000000 -0.020135
31590.000000 -0.018382
31620.000000 -0.004630
31650.000000 -0.010880
31680.000000 0.002870
31710.000000 -0.001381
31740.000000 -0.004634
31770.000000 0.009112
31800.000000 0.002858
31830.000000 0.026603
31860.000000 0.011349
31890.000000 0.013094
31920.000000 -0.013160
31950.000000 0.017585
31980.000000 0.011332
32010.000000 -0.014922
32040.000000 -0.003175
32070.000000 -0.002427
32100.000000 0.003322
32130.000000 -0.003929
32160.000000 0.001821
32190.000000 -0.007428
32220.000000 -0.000677
32250.000000 -0.003924
32280.000000 -0.002171
32310.000000 0.000583
32340.000000 0.003338
32370.000000 -0.018906
32400.000000 0.007852
32430.000000 0.009610
32460.000000 0.011369
32490.000000 0.008129
32520.000000 0.038891
32550.000000 0.023653
32580.000000 0.000415
32610.000000 -0.008821
32640.000000 0.012943
32670.000000 -0.016292
32700.000000 -0.018526
32730.000000 0.000240
32760.000000 -0.000993
32790.000000 0.002775
32820.000000 0.001543
32850.000000 -0.011689
32880.000000 0.008081
32910.000000 -0.014150
32940.000000 0.007621
32970.000000 0.003392
33000.000000 -0.004837
33030.000000 -0.008065
33060.000000 0.016707
33090.000000 0.007480
33120.000000 0.004253
33150.000000 0.003026
33180.000000 0.005799
33210.000000 0.006572
33240.000000 0.009345
33270.000000 -0.018882
33300.000000 0.004891
33330.000000 -0.006336
33360.000000 -0.009564
33390.000000 -0.008792
33420.000000 -0.000020
33450.000000 0.016752
33480.000000 0.006523
33510.000000 0.004294
33540.000000 -0.000936
33570.000000 -0.010167
33600.000000 0.004602
33630.000000 0.009370
33660.000000 -0.009862
33690.000000 0.006904
33720.000000 0.006669
33750.000000 0.008434
33780.000000 -0.010803
33810.000000 -0.014040
33840.000000 -0.012279
33870.000000 0.011482
33900.000000 0.022241
33930.000000 0.013999
33960.000000 0.009757
33990.000000 0.014512
34020.000000 -0.006733
34050.000000 -0.024980
34080.000000 -0.001228
34110.000000 -0.000477
34140.000000 -0.009729
34170.000000 -0.009981
34200.000000 -0.005236
34230.000000 -0.004493
34260.000000 0.003248
34290.000000 0.003987
34320.000000 0.002724
34350.000000 -0.003542
34380.000000 0.001189
34410.000000 -0.012082
34440.000000 -0.002356
34470.000000 0.018367
34500.000000 -0.008913
34530.000000 -0.016196
34560.000000 -0.009481
34590.000000 -0.004769
34620.000000 -0.010060
34650.000000 0.013646
34680.000000 -0.015652
34710.000000 -0.010952
34740.000000 -0.003255
34770.000000 0.009438
34800.000000 -0.001872
34830.000000 -0.004186
34860.000000 -0.002503
34890.000000 0.010177
34920.000000 0.000854
34950.000000 -0.006473
34980.000000 0.010196
35010.000000 0.007862
35040.000000 -0.011477
35070.000000 -0.002819
35100.000000 -0.005165
35130.000000 0.001485
35160.000000 0.004131
35190.000000 -0.021227
35220.000000 0.009410
35250.000000 0.016044
35280.000000 -0.013327
35310.000000 0.002298
35340.000000 0.012918
35370.000000 0.000535
35400.000000 -0.005853
35430.000000 -0.004244
35460.000000 0.017360
35490.000000 0.010960
35520.000000 0.007556
35550.000000 0.017148
35580.000000 0.009735
35610.000000 0.017318
35640.000000 -0.017103
35670.000000 0.002471
35700.000000 -0.017959
35730.000000 0.006607
35760.000000 -0.002832
35790.000000 -0.006274
35820.000000 0.006279
35850.000000 -0.005171
35880.000000 0.025374
35910.000000 0.007916
35940.000000 -0.008546
35970.000000 0.000989
36000.000000 0.005520
36030.000000 0.004048
36060.000000 -0.023428
36090.000000 -0.010907
36120.000000 0.004611
36150.000000 -0.021875
36180.000000 -0.010363
36210.000000 -0.012855
36240.000000 -0.021349
36270.000000 -0.018847
36300.000000 0.006653
36330.000000 0.013151
36360.000000 -0.000354
36390.000000 -0.006860
36420.000000 -0.005369
36450.000000 -0.001879
36480.000000 0.015608
36510.000000 0.012095
36540.000000 -0.005420
36570.000000 0.000064
36600.000000 0.004546
36630.000000 0.003028
36660.000000 -0.017490
36690.000000 -0.011010
36720.000000 0.001470
36750.000000 -0.003050
36780.000000 -0.003571
36810.000000 -0.006091
36840.000000 0.009388
36870.000000 0.004868
36900.000000 -0.010652
36930.000000 0.001828
36960.000000 -0.018692
36990.000000 0.009788
37020.000000 0.007269
37050.000000 0.012750
37080.000000 0.012232
37110.000000 -0.009286
37140.000000 -0.009804
37170.000000 -0.022321
37200.000000 0.003162
37230.000000 0.011645
37260.000000 0.009129
37290.000000 -0.020387
37320.000000 -0.015903
37350.000000 0.009581
37380.000000 0.010066
37410.000000 0.003551
37440.000000 0.008036
37470.000000 0.007522
37500.000000 0.011008
37530.000000 -0.012506
37560.000000 -0.005019
37590.000000 0.004468
37620.000000 0.017955
37650.000000 -0.015558
37680.000000 0.012929
37710.000000 0.012416
37740.000000 -0.022096
37770.000000 -0.013609
37800.000000 -0.006122
37830.000000 0.004366
37860.000000 0.005854
37890.000000 -0.006658
37920.000000 -0.009170
37950.000000 0.019319
37980.000000 0.003809
38010.000000 -0.019701
38040.000000 0.003790
38070.000000 -0.000718
38100.000000 -0.007226
38130.000000 0.026267
38160.000000 0.022762
38190.000000 -0.003743
38220.000000 0.003754
38250.000000 -0.001747
38280.000000 0.000753
38310.000000 -0.002746
38340.000000 -0.000242
38370.000000 -0.008736
38400.000000 0.000772
38430.000000 0.022282
38460.000000 0.013795
38490.000000 0.019311
38520.000000 0.018829
38550.000000 -0.005650
38580.000000 -0.009126
38610.000000 -0.000600
38640.000000 -0.021070
38670.000000 -0.012537
38700.000000 -0.013002
38730.000000 0.021537
38760.000000 0.012079
38790.000000 -0.026376
38820.000000 0.012172
38850.000000 -0.008277
38880.000000 0.005276
38910.000000 -0.009167
38940.000000 -0.003607
38970.000000 0.024956
39000.000000 -0.006478
39030.000000 0.009091
39060.000000 0.008662
39090.000000 0.001236
39120.000000 0.009813
39150.000000 -0.009608
39180.000000 -0.008027
39210.000000 0.002557
39240.000000 -0.005858
39270.000000 0.002730
39300.000000 0.002319
39330.000000 0.004910
39360.000000 0.005502
39390.000000 0.003096
39420.000000 -0.018309
39450.000000 -0.004713
39480.000000 -0.022120
39510.000000 -0.006528
39540.000000 0.014064
39570.000000 0.001655
39600.000000 -0.005754
39630.000000 0.009836
39660.000000 -0.006573
39690.000000 -0.008983
39720.000000 -0.007392
39750.000000 -0.005802
39780.000000 -0.002210
39810.000000 0.002382
39840.000000 0.003974
39870.000000 0.010568
39900.000000 0.014162
39930.000000 -0.001242
39960.000000 0.022354
39990.000000 -0.005048
40020.000000 -0.006450
40050.000000 -0.012850
40080.000000 -0.009248
40110.000000 -0.000646
40140.000000 -0.003042
40170.000000 0.010563
40200.000000 0.005169
40230.000000 -0.030223
40260.000000 0.009386
40290.000000 -0.021003
40320.000000 0.002609
40350.000000 0.019222
40380.000000 -0.017163
40410.000000 0.024453
40440.000000 0.020070
40470.000000 0.005689
40500.000000 0.017310
40530.000000 -0.011069
40560.000000 0.013554
40590.000000 -0.009821
40620.000000 -0.019195
40650.000000 -0.005568
40680.000000 -0.017939
40710.000000 0.001691
40740.000000 0.020323
40770.000000 -0.011044
40800.000000 -0.009410
40830.000000 -0.013774
40860.000000 0.003863
40890.000000 0.008502
40920.000000 -0.018858
40950.000000 0.017783
40980.000000 0.008426
41010.000000 0.006070
41040.000000 -0.018284
41070.000000 0.011362
41100.000000 0.006011
41130.000000 0.002660
41160.000000 -0.003689
41190.000000 -0.009037
41220.000000 -0.005383
41250.000000 -0.009728
41280.000000 0.003928
41310.000000 -0.016414
41340.000000 0.021245
41370.000000 -0.018095
41400.000000 0.003567
41430.000000 -0.002771
41460.000000 0.001894
41490.000000 -0.001441
41520.000000 -0.016774
41550.000000 0.003894
41580.000000 0.017564
41610.000000 0.007235
41640.000000 -0.023093
41670.000000 0.002580
41700.000000 0.006255
41730.000000 0.000931
41760.000000 -0.003392
41790.000000 0.005286
41820.000000 -0.000034
41850.000000 -0.005353
41880.000000 0.004330
41910.000000 -0.008987
41940.000000 0.000698
41970.000000 0.008384
42000.000000 0.008072
42030.000000 0.025760
42060.000000 -0.001550
42090.000000 -0.008858
42120.000000 0.004834
42150.000000 0.008528
42180.000000 -0.015777
42210.000000 0.002920
42240.000000 0.016617
42270.000000 0.012316
42300.000000 0.002016
42330.000000 -0.026282
42360.000000 -0.001579
42390.000000 -0.001875
42420.000000 0.012830
42450.000000 -0.016463
42480.000000 -0.020755
42510.000000 0.014954
42540.000000 0.021664
42570.000000 -0.006624
42600.000000 0.002089
42630.000000 0.002804
42660.000000 0.005519
42690.000000 0.004236
42720.000000 -0.003045
42750.000000 -0.003326
42780.000000 -0.017605
42810.000000 0.010118
42840.000000 -0.009159
42870.000000 0.020566
42900.000000 0.006293
42930.000000 0.007020
42960.000000 -0.009251
42990.000000 -0.019521
43020.000000 0.001211
43050.000000 -0.007056
43080.000000 0.009678
43110.000000 0.000414
43140.000000 0.008151
43170.000000 -0.010110
43200.000000 -0.019371
