# Supplementary material for: Probabilistic tsunami forecasting for early warning
Source: Nat Commun. 2021 Sep 28;12:5677. doi: 10.1038/s41467-021-25815-w (PMC8479076; doi:10.1038/s41467-021-25815-w)
Supplement: Supplementary file 6 — Supplementary Dataset 3. Sea-level records. [file 41467_2021_25815_MOESM6_ESM.zip › sea_level_records/2017-07-20_Kos-Bodrum/peir.pr1.rmn.txt]

-43200.000000 0.002697
-43140.000000 0.009553
-43080.000000 0.004413
-43020.000000 0.000277
-42960.000000 0.001144
-42900.000000 0.000015
-42840.000000 0.001889
-42780.000000 0.001767
-42720.000000 -0.011352
-42660.000000 -0.001467
-42600.000000 -0.005579
-42540.000000 0.005314
-42480.000000 -0.007791
-42420.000000 0.001109
-42360.000000 -0.003988
-42300.000000 0.007918
-42240.000000 0.004828
-42180.000000 0.005742
-42120.000000 0.004659
-42060.000000 -0.003420
-42000.000000 -0.006496
-41940.000000 -0.005568
-41880.000000 -0.003637
-41820.000000 -0.001701
-41760.000000 -0.008763
-41700.000000 -0.017821
-41640.000000 -0.013875
-41580.000000 0.000075
-41520.000000 0.011028
-41460.000000 -0.011016
-41400.000000 0.003944
-41340.000000 -0.025092
-41280.000000 0.009875
-41220.000000 0.000845
-41160.000000 0.018819
-41100.000000 -0.002203
-41040.000000 -0.000222
-40980.000000 -0.013237
-40920.000000 -0.003249
-40860.000000 0.000743
-40800.000000 0.006738
-40740.000000 -0.006263
-40680.000000 -0.010261
-40620.000000 -0.015255
-40560.000000 0.003754
-40500.000000 0.003766
-40440.000000 -0.002218
-40380.000000 -0.008198
-40320.000000 -0.005176
-40260.000000 0.012851
-40200.000000 0.017880
-40140.000000 0.002913
-40080.000000 -0.003050
-40020.000000 -0.006010
-39960.000000 0.004033
-39900.000000 0.004079
-39840.000000 0.005129
-39780.000000 -0.004818
-39720.000000 -0.001761
-39660.000000 -0.004701
-39600.000000 -0.689638
-39540.000000 0.009428
-39480.000000 0.009498
-39420.000000 0.008571
-39360.000000 -0.000353
-39300.000000 0.002727
-39240.000000 0.013809
-39180.000000 0.015895
-39120.000000 0.013985
-39060.000000 -0.003923
-39000.000000 -0.012827
-38940.000000 0.000271
-38880.000000 0.007373
-38820.000000 0.010479
-38760.000000 0.002587
-38700.000000 -0.003302
-38640.000000 0.007813
-38580.000000 0.025931
-38520.000000 -0.011948
-38460.000000 0.021176
-38400.000000 -0.014697
-38340.000000 0.028434
-38280.000000 0.004567
-38220.000000 0.015704
-38160.000000 -0.012156
-38100.000000 -0.000013
-38040.000000 0.006133
-37980.000000 -0.011718
-37920.000000 -0.018565
-37860.000000 -0.002409
-37800.000000 0.003749
-37740.000000 0.000912
-37680.000000 -0.014923
-37620.000000 -0.009755
-37560.000000 0.020417
-37500.000000 0.011592
-37440.000000 0.005771
-37380.000000 -0.009048
-37320.000000 0.005137
-37260.000000 0.009326
-37200.000000 0.000518
-37140.000000 -0.008287
-37080.000000 -0.006088
-37020.000000 0.000115
-36960.000000 -0.007679
-36900.000000 -0.015469
-36840.000000 -0.009255
-36780.000000 0.005963
-36720.000000 0.004185
-36660.000000 0.003411
-36600.000000 -0.004359
-36540.000000 0.012876
-36480.000000 0.020116
-36420.000000 0.021360
-36360.000000 0.004610
-36300.000000 0.007865
-36240.000000 0.009125
-36180.000000 0.009391
-36120.000000 0.008663
-36060.000000 -0.000059
-36000.000000 0.005225
-35940.000000 0.002516
-35880.000000 -0.003187
-35820.000000 -0.002883
-35760.000000 0.005427
-35700.000000 0.003743
-35640.000000 0.004064
-35580.000000 -0.006612
-35520.000000 0.010713
-35460.000000 -0.006960
-35400.000000 0.007367
-35340.000000 -0.010306
-35280.000000 0.010023
-35220.000000 -0.000649
-35160.000000 0.013680
-35100.000000 -0.009991
-35040.000000 -0.001662
-34980.000000 -0.005333
-34920.000000 0.003996
-34860.000000 -0.003675
-34800.000000 -0.003346
-34740.000000 -0.010017
-34680.000000 -0.002689
-34620.000000 -0.001362
-34560.000000 -0.003035
-34500.000000 0.003291
-34440.000000 -0.007385
-34380.000000 0.001939
-34320.000000 -0.008738
-34260.000000 0.006584
-34200.000000 -0.001095
-34140.000000 0.009224
-34080.000000 -0.006458
-34020.000000 0.004860
-33960.000000 -0.004824
-33900.000000 0.009490
-33840.000000 -0.002197
-33780.000000 0.000114
-33720.000000 -0.008576
-33660.000000 0.006731
-33600.000000 0.007037
-33540.000000 -0.002660
-33480.000000 0.001641
-33420.000000 -0.011061
-33360.000000 0.005234
-33300.000000 0.001526
-33240.000000 0.002815
-33180.000000 -0.003898
-33120.000000 -0.004616
-33060.000000 -0.005336
-33000.000000 -0.008060
-32940.000000 -0.005787
-32880.000000 -0.007517
-32820.000000 -0.006251
-32760.000000 -0.010989
-32700.000000 -0.012730
-32640.000000 -0.005475
-32580.000000 -0.002223
-32520.000000 -0.009976
-32460.000000 -0.015732
-32400.000000 -0.014492
-32340.000000 -0.001256
-32280.000000 -0.000024
-32220.000000 -0.000796
-32160.000000 -0.010571
-32100.000000 -0.004349
-32040.000000 -0.003131
-31980.000000 0.005136
-31920.000000 -0.000652
-31860.000000 0.003557
-31800.000000 -0.002237
-31740.000000 0.000966
-31680.000000 0.001167
-31620.000000 0.008364
-31560.000000 0.007560
-31500.000000 0.012753
-31440.000000 0.006944
-31380.000000 0.021133
-31320.000000 0.024320
-31260.000000 -0.011494
-31200.000000 -0.077310
-31140.000000 -0.013126
-31080.000000 -0.014943
-31020.000000 0.057239
-30960.000000 0.018421
-30900.000000 0.032602
-30840.000000 -0.012216
-30780.000000 0.018966
-30720.000000 0.026148
-30660.000000 0.031331
-30600.000000 0.023515
-30540.000000 -0.000301
-30480.000000 -0.015115
-30420.000000 -0.005928
-30360.000000 0.000260
-30300.000000 -0.002551
-30240.000000 -0.004359
-30180.000000 -0.037166
-30120.000000 -0.012971
-30060.000000 0.006227
-30000.000000 0.017427
-29940.000000 -0.001370
-29880.000000 -0.018165
-29820.000000 -0.001957
-29760.000000 0.025255
-29700.000000 0.016470
-29640.000000 0.007689
-29580.000000 -0.024089
-29520.000000 -0.009862
-29460.000000 -0.010632
-29400.000000 0.003603
-29340.000000 -0.016158
-29280.000000 -0.010914
-29220.000000 -0.027665
-29160.000000 -0.010411
-29100.000000 -0.005153
-29040.000000 0.006111
-28980.000000 0.013380
-28920.000000 -0.005346
-28860.000000 -0.000066
-28800.000000 0.002219
-28740.000000 0.026510
-28680.000000 0.014806
-28620.000000 0.009108
-28560.000000 -0.013584
-28500.000000 -0.000271
-28440.000000 -0.000952
-28380.000000 0.009373
-28320.000000 -0.002297
-28260.000000 -0.005960
-28200.000000 -0.000619
-28140.000000 0.012729
-28080.000000 0.022082
-28020.000000 0.005440
-27960.000000 -0.039196
-27900.000000 0.010174
-27840.000000 0.000549
-27780.000000 0.041929
-27720.000000 0.005315
-27660.000000 0.022705
-27600.000000 0.009101
-27540.000000 0.019501
-27480.000000 -0.006093
-27420.000000 0.014316
-27360.000000 0.004731
-27300.000000 0.022150
-27240.000000 -0.024427
-27180.000000 -0.014999
-27120.000000 -0.023566
-27060.000000 0.027871
-27000.000000 0.008312
-26940.000000 0.008757
-26880.000000 0.013205
-26820.000000 0.040658
-26760.000000 0.034114
-26700.000000 0.010574
-26640.000000 0.022036
-26580.000000 -0.014498
-26520.000000 0.034970
-26460.000000 -0.015559
-26400.000000 0.022915
-26340.000000 -0.003610
-26280.000000 0.012868
-26220.000000 -0.017652
-26160.000000 -0.015171
-26100.000000 -0.014688
-26040.000000 -0.013204
-25980.000000 0.009281
-25920.000000 -0.014234
-25860.000000 0.003252
-25800.000000 -0.010261
-25740.000000 0.005225
-25680.000000 0.001711
-25620.000000 0.016197
-25560.000000 -0.006318
-25500.000000 0.007166
-25440.000000 -0.013352
-25380.000000 -0.000871
-25320.000000 -0.017391
-25260.000000 -0.007913
-25200.000000 -0.020438
-25140.000000 -0.007965
-25080.000000 -0.004494
-25020.000000 -0.003026
-24960.000000 -0.017561
-24900.000000 -0.001100
-24840.000000 -0.006641
-24780.000000 0.014813
-24720.000000 0.012264
-24660.000000 0.013710
-24600.000000 -0.005848
-24540.000000 0.011590
-24480.000000 -0.009976
-24420.000000 0.016453
-24360.000000 -0.001122
-24300.000000 -0.011702
-24240.000000 -0.002287
-24180.000000 -0.021877
-24120.000000 0.007529
-24060.000000 0.000929
-24000.000000 0.015325
-23940.000000 -0.004285
-23880.000000 0.016100
-23820.000000 0.001479
-23760.000000 0.031853
-23700.000000 0.015220
-23640.000000 0.013582
-23580.000000 0.001939
-23520.000000 0.005289
-23460.000000 -0.007316
-23400.000000 0.013022
-23340.000000 -0.013646
-23280.000000 -0.000321
-23220.000000 -0.013002
-23160.000000 -0.015691
-23100.000000 -0.012387
-23040.000000 -0.012089
-22980.000000 0.001202
-22920.000000 -0.011514
-22860.000000 0.004763
-22800.000000 -0.003967
-22740.000000 0.016297
-22680.000000 -0.013446
-22620.000000 0.012804
-22560.000000 -0.022952
-22500.000000 0.009285
-22440.000000 -0.008484
-22380.000000 0.010740
-22320.000000 -0.019043
-22260.000000 -0.001832
-22200.000000 -0.026627
-22140.000000 -0.006429
-22080.000000 -0.027237
-22020.000000 -0.004051
-21960.000000 -0.001872
-21900.000000 0.005302
-21840.000000 -0.007530
-21780.000000 0.000633
-21720.000000 0.001791
-21660.000000 0.017943
-21600.000000 0.008091
-21540.000000 -0.001766
-21480.000000 0.002373
-21420.000000 -0.002493
-21360.000000 0.000636
-21300.000000 -0.007238
-21240.000000 0.003884
-21180.000000 0.014002
-21120.000000 -0.025883
-21060.000000 0.003228
-21000.000000 -0.030664
-20940.000000 0.011441
-20880.000000 -0.005458
-20820.000000 0.016641
-20760.000000 -0.013262
-20700.000000 0.011831
-20640.000000 -0.009078
-20580.000000 0.010011
-20520.000000 -0.007902
-20460.000000 -0.007818
-20400.000000 0.002264
-20340.000000 -0.016655
-20280.000000 -0.006577
-20220.000000 -0.009500
-20160.000000 -0.009425
-20100.000000 -0.002352
-20040.000000 -0.003281
-19980.000000 -0.000213
-19920.000000 0.004854
-19860.000000 0.004919
-19800.000000 -0.001018
-19740.000000 0.006044
-19680.000000 0.015103
-19620.000000 0.026160
-19560.000000 -0.013784
-19500.000000 -0.004730
-19440.000000 -0.011677
-19380.000000 0.027374
-19320.000000 0.009423
-19260.000000 0.016470
-19200.000000 -0.016484
-19140.000000 0.001560
-19080.000000 0.010603
-19020.000000 0.014644
-18960.000000 0.008684
-18900.000000 0.005723
-18840.000000 -0.009239
-18780.000000 0.003798
-18720.000000 0.009835
-18660.000000 0.018871
-18600.000000 0.013906
-18540.000000 -0.003059
-18480.000000 -0.018023
-18420.000000 0.009012
-18360.000000 0.016047
-18300.000000 0.018083
-18240.000000 -0.008881
-18180.000000 -0.013845
-18120.000000 -0.001809
-18060.000000 0.009228
-18000.000000 0.011266
-17940.000000 -0.010696
-17880.000000 -0.003658
-17820.000000 -0.015618
-17760.000000 0.007422
-17700.000000 -0.007536
-17640.000000 0.001507
-17580.000000 -0.013448
-17520.000000 -0.008402
-17460.000000 -0.004355
-17400.000000 -0.003305
-17340.000000 0.010745
-17280.000000 -0.003202
-17220.000000 0.000851
-17160.000000 -0.012093
-17100.000000 0.008963
-17040.000000 0.004020
-16980.000000 0.012079
-16920.000000 -0.008861
-16860.000000 -0.003801
-16800.000000 -0.000740
-16740.000000 0.008322
-16680.000000 0.000384
-16620.000000 -0.007553
-16560.000000 -0.012491
-16500.000000 -0.008428
-16440.000000 0.004634
-16380.000000 0.004696
-16320.000000 0.001757
-16260.000000 0.000816
-16200.000000 -0.009125
-16140.000000 -0.001069
-16080.000000 0.004986
-16020.000000 0.019040
-15960.000000 0.002091
-15900.000000 0.005140
-15840.000000 -0.009814
-15780.000000 0.007230
-15720.000000 0.006272
-15660.000000 0.018312
-15600.000000 0.000349
-15540.000000 -0.035616
-15480.000000 -0.004584
-15420.000000 -0.002555
-15360.000000 0.028472
-15300.000000 0.016496
-15240.000000 -0.003483
-15180.000000 -0.006465
-15120.000000 -0.014450
-15060.000000 0.020562
-15000.000000 -0.000429
-14940.000000 0.013577
-14880.000000 -0.014420
-14820.000000 -0.004420
-14760.000000 -0.015424
-14700.000000 0.011569
-14640.000000 -0.004441
-14580.000000 0.009546
-14520.000000 -0.021471
-14460.000000 -0.006492
-14400.000000 0.004485
-14340.000000 0.015457
-14280.000000 0.003426
-14220.000000 -0.009609
-14160.000000 -0.007647
-14100.000000 0.002310
-14040.000000 0.016263
-13980.000000 -0.001787
-13920.000000 -0.007842
-13860.000000 -0.012900
-13800.000000 -0.006963
-13740.000000 0.006970
-13680.000000 -0.003102
-13620.000000 0.000823
-13560.000000 -0.011257
-13500.000000 -0.005341
-13440.000000 0.003570
-13380.000000 0.039477
-13320.000000 -0.013620
-13260.000000 0.021278
-13200.000000 -0.031828
-13140.000000 0.010063
-13080.000000 -0.006051
-13020.000000 0.026832
-12960.000000 -0.018288
-12900.000000 -0.001412
-12840.000000 -0.025539
-12780.000000 0.001331
-12720.000000 -0.007802
-12660.000000 0.002063
-12600.000000 -0.008075
-12540.000000 -0.006215
-12480.000000 -0.018358
-12420.000000 0.013497
-12360.000000 0.008350
-12300.000000 0.024201
-12240.000000 -0.010950
-12180.000000 -0.013103
-12120.000000 -0.000272
-12060.000000 0.017573
-12000.000000 0.006415
-11940.000000 -0.017743
-11880.000000 -0.025902
-11820.000000 -0.002063
-11760.000000 0.010776
-11700.000000 -0.001386
-11640.000000 0.002450
-11580.000000 -0.002714
-11520.000000 -0.025879
-11460.000000 0.012955
-11400.000000 0.010789
-11340.000000 0.040621
-11280.000000 0.013452
-11220.000000 -0.040718
-11160.000000 0.013111
-11100.000000 -0.011061
-11040.000000 0.043767
-10980.000000 0.015593
-10920.000000 -0.031582
-10860.000000 -0.021757
-10800.000000 -0.024934
-10740.000000 0.021889
-10680.000000 0.015711
-10620.000000 -0.000467
-10560.000000 -0.005646
-10500.000000 -0.030825
-10440.000000 0.008996
-10380.000000 0.025817
-10320.000000 0.021638
-10260.000000 0.006460
-10200.000000 -0.037718
-10140.000000 -0.016895
-10080.000000 0.016929
-10020.000000 0.029755
-9960.000000 0.001581
-9900.000000 -0.026590
-9840.000000 -0.035760
-9780.000000 0.005072
-9720.000000 0.012906
-9660.000000 -0.002258
-9600.000000 -0.025420
-9540.000000 -0.017580
-9480.000000 -0.005737
-9420.000000 0.017108
-9360.000000 0.002956
-9300.000000 0.009806
-9240.000000 -0.015342
-9180.000000 -0.008487
-9120.000000 -0.003630
-9060.000000 0.012229
-9000.000000 0.014091
-8940.000000 -0.003046
-8880.000000 -0.027180
-8820.000000 -0.006313
-8760.000000 0.014556
-8700.000000 0.024426
-8640.000000 0.001298
-8580.000000 -0.009829
-8520.000000 -0.019955
-8460.000000 0.019921
-8400.000000 0.013797
-8340.000000 0.018673
-8280.000000 -0.016449
-8220.000000 -0.001571
-8160.000000 -0.008693
-8100.000000 0.016186
-8040.000000 0.020064
-7980.000000 0.014944
-7920.000000 -0.003177
-7860.000000 -0.020298
-7800.000000 -0.007418
-7740.000000 0.003462
-7680.000000 0.031343
-7620.000000 0.010223
-7560.000000 -0.007895
-7500.000000 -0.016013
-7440.000000 -0.006131
-7380.000000 0.031753
-7320.000000 0.010638
-7260.000000 -0.012477
-7200.000000 -0.022590
-7140.000000 0.002297
-7080.000000 0.016186
-7020.000000 0.011076
-6960.000000 -0.012033
-6900.000000 -0.001141
-6840.000000 -0.001249
-6780.000000 0.004645
-6720.000000 -0.000460
-6660.000000 0.007436
-6600.000000 0.000333
-6540.000000 -0.004769
-6480.000000 -0.017870
-6420.000000 -0.009969
-6360.000000 0.007932
-6300.000000 -0.001165
-6240.000000 -0.002261
-6180.000000 -0.020357
-6120.000000 0.004549
-6060.000000 0.001455
-6000.000000 0.010362
-5940.000000 -0.007730
-5880.000000 -0.002822
-5820.000000 0.006086
-5760.000000 0.005995
-5700.000000 0.003904
-5640.000000 -0.006188
-5580.000000 -0.001279
-5520.000000 -0.008371
-5460.000000 -0.006463
-5400.000000 -0.009554
-5340.000000 -0.003647
-5280.000000 0.003261
-5220.000000 -0.011832
-5160.000000 -0.009924
-5100.000000 -0.008017
-5040.000000 0.010889
-4980.000000 0.009796
-4920.000000 0.008702
-4860.000000 -0.001392
-4800.000000 0.003513
-4740.000000 0.012419
-4680.000000 -0.008676
-4620.000000 -0.046770
-4560.000000 0.003136
-4500.000000 -0.001958
-4440.000000 0.014948
-4380.000000 -0.015145
-4320.000000 -0.026238
-4260.000000 0.009670
-4200.000000 -0.004422
-4140.000000 -0.004513
-4080.000000 -0.022603
-4020.000000 0.023307
-3960.000000 -0.006782
-3900.000000 0.007129
-3840.000000 -0.031960
-3780.000000 0.008952
-3720.000000 0.007865
-3660.000000 0.001778
-3600.000000 -0.027308
-3540.000000 -0.012394
-3480.000000 0.011521
-3420.000000 0.011437
-3360.000000 -0.004647
-3300.000000 -0.012730
-3240.000000 0.015188
-3180.000000 0.011106
-3120.000000 0.009025
-3060.000000 -0.007056
-3000.000000 0.010864
-2940.000000 0.014784
-2880.000000 0.008704
-2820.000000 -0.014375
-2760.000000 0.001545
-2700.000000 0.008466
-2640.000000 0.011387
-2580.000000 -0.001693
-2520.000000 -0.009772
-2460.000000 0.012148
-2400.000000 0.006069
-2340.000000 0.008989
-2280.000000 -0.003090
-2220.000000 0.010830
-2160.000000 0.009749
-2100.000000 0.008669
-2040.000000 -0.007412
-1980.000000 0.000506
-1920.000000 0.005424
-1860.000000 0.002341
-1800.000000 -0.009742
-1740.000000 -0.016826
-1680.000000 -0.005911
-1620.000000 0.001004
-1560.000000 -0.009083
-1500.000000 -0.008170
-1440.000000 -0.010258
-1380.000000 0.005653
-1320.000000 -0.004436
-1260.000000 -0.002527
-1200.000000 -0.010618
-1140.000000 0.008289
-1080.000000 -0.002804
-1020.000000 -0.000898
-960.000000 -0.012993
-900.000000 -0.004089
-840.000000 -0.004185
-780.000000 -0.008282
-720.000000 -0.010380
-660.000000 -0.009478
-600.000000 -0.003576
-540.000000 -0.001675
-480.000000 -0.001774
-420.000000 0.003126
-360.000000 0.013026
-300.000000 0.012926
-240.000000 0.003826
-180.000000 0.003725
-120.000000 0.006624
-60.000000 0.018523
0.000000 0.010422
60.000000 -0.002679
120.000000 -0.009781
180.000000 -0.005882
240.000000 -0.005984
300.000000 0.000914
360.000000 -0.001189
420.000000 -0.000292
480.000000 -0.000395
540.000000 -0.000499
600.000000 0.003397
660.000000 0.011291
720.000000 0.012185
780.000000 0.005077
840.000000 0.002968
900.000000 0.002857
960.000000 0.010745
1020.000000 0.006631
1080.000000 -0.008485
1140.000000 -0.012603
1200.000000 -0.013723
1260.000000 -0.004845
1320.000000 -0.005970
1380.000000 -0.007097
1440.000000 -0.008226
1500.000000 -0.007357
1560.000000 -0.005491
1620.000000 -0.002628
1680.000000 0.002233
1740.000000 0.002092
1800.000000 0.001948
1860.000000 -0.003197
1920.000000 -0.003345
1980.000000 -0.002496
2040.000000 -0.000648
2100.000000 -0.005801
2160.000000 -0.007956
2220.000000 -0.009113
2280.000000 -0.003270
2340.000000 -0.003429
2400.000000 0.000412
2460.000000 -0.000747
2520.000000 0.006093
2580.000000 0.005933
2640.000000 0.005773
2700.000000 0.005614
2760.000000 0.005455
2820.000000 0.007297
2880.000000 0.003140
2940.000000 0.000985
3000.000000 -0.003170
3060.000000 -0.003323
3120.000000 -0.003474
3180.000000 -0.003623
3240.000000 -0.002770
3300.000000 -0.003914
3360.000000 -0.002056
3420.000000 -0.003195
3480.000000 0.002669
3540.000000 0.007536
3600.000000 0.011406
3660.000000 0.011279
3720.000000 0.004156
3780.000000 0.005037
3840.000000 0.004922
3900.000000 0.006810
3960.000000 0.004702
4020.000000 0.000598
4080.000000 -0.004501
4140.000000 -0.006597
4200.000000 -0.003689
4260.000000 -0.001777
4320.000000 0.002139
4380.000000 0.001059
4440.000000 0.000983
4500.000000 -0.000089
4560.000000 0.003842
4620.000000 0.008778
4680.000000 0.007717
4740.000000 0.006660
4800.000000 0.002606
4860.000000 0.000556
4920.000000 0.001508
4980.000000 -0.001536
5040.000000 -0.001577
5100.000000 -0.004615
5160.000000 -0.007651
5220.000000 -0.007684
5280.000000 -0.006715
5340.000000 -0.006745
5400.000000 -0.004772
5460.000000 -0.005797
5520.000000 -0.005821
5580.000000 -0.003844
5640.000000 0.000135
5700.000000 0.002116
5760.000000 -0.005902
5820.000000 0.000081
5880.000000 -0.005934
5940.000000 0.002052
6000.000000 -0.002961
6060.000000 0.002028
6120.000000 -0.000982
6180.000000 0.000010
6240.000000 0.000003
6300.000000 0.002997
6360.000000 0.003993
6420.000000 0.008990
6480.000000 0.004989
6540.000000 0.005990
6600.000000 0.005992
6660.000000 0.010995
6720.000000 0.010001
6780.000000 0.010007
6840.000000 0.005016
6900.000000 0.006025
6960.000000 -0.634964
7020.000000 0.006048
7080.000000 0.005062
7140.000000 0.004076
7200.000000 0.004091
7260.000000 0.006107
7320.000000 0.005124
7380.000000 0.005141
7440.000000 0.006158
7500.000000 0.006176
7560.000000 0.006193
7620.000000 0.005211
7680.000000 0.004228
7740.000000 0.003246
7800.000000 0.000262
7860.000000 -0.000722
7920.000000 -0.003707
7980.000000 -0.002693
8040.000000 -0.005681
8100.000000 -0.009670
8160.000000 -0.013661
8220.000000 -0.010655
8280.000000 -0.007650
8340.000000 -0.006647
8400.000000 -0.007647
8460.000000 -0.010650
8520.000000 -0.009655
8580.000000 -0.008662
8640.000000 -0.004672
8700.000000 -0.004684
8760.000000 -0.004699
8820.000000 -0.005716
8880.000000 -0.005736
8940.000000 -0.005758
9000.000000 -0.001782
9060.000000 -0.003808
9120.000000 -0.006836
9180.000000 -0.010866
9240.000000 -0.008898
9300.000000 -0.004932
9360.000000 -0.003967
9420.000000 -0.004003
9480.000000 -0.005040
9540.000000 -0.003078
9600.000000 -0.000116
9660.000000 0.002845
9720.000000 0.003806
9780.000000 0.002767
9840.000000 0.002728
9900.000000 0.002689
9960.000000 0.004651
10020.000000 0.004614
10080.000000 0.003577
10140.000000 -0.001459
10200.000000 -0.001494
10260.000000 -0.001528
10320.000000 -0.000561
10380.000000 -0.001592
10440.000000 -0.004622
10500.000000 -0.003650
10560.000000 -0.001677
10620.000000 0.003299
10680.000000 0.003276
10740.000000 0.002256
10800.000000 0.002237
10860.000000 0.002221
10920.000000 0.003208
10980.000000 0.003197
11040.000000 0.003188
11100.000000 0.003182
11160.000000 0.000179
11220.000000 -0.002822
11280.000000 -0.002820
11340.000000 -0.002815
11400.000000 -0.003807
11460.000000 0.006203
11520.000000 -0.005783
11580.000000 0.003233
11640.000000 0.000253
11700.000000 0.002275
11760.000000 0.007301
11820.000000 0.013330
11880.000000 0.001361
11940.000000 0.006396
12000.000000 0.003434
12060.000000 0.007475
12120.000000 -0.015481
12180.000000 0.006566
12240.000000 -0.005383
12300.000000 0.010672
12360.000000 -0.021271
12420.000000 -0.013209
12480.000000 -0.016144
12540.000000 0.013925
12600.000000 -0.000001
12660.000000 0.000076
12720.000000 -0.012842
12780.000000 0.004245
12840.000000 0.003337
12900.000000 0.004434
12960.000000 -0.002464
13020.000000 0.003643
13080.000000 -0.000243
13140.000000 -0.001124
13200.000000 -0.001998
13260.000000 0.008134
13320.000000 0.011273
13380.000000 0.005418
13440.000000 -0.002429
13500.000000 0.002732
13560.000000 0.013900
13620.000000 0.016075
13680.000000 0.009257
13740.000000 0.008447
13800.000000 0.009644
13860.000000 0.014848
13920.000000 0.003059
13980.000000 0.000276
14040.000000 -0.005500
14100.000000 0.004730
14160.000000 -0.001035
14220.000000 0.001206
14280.000000 -0.001548
14340.000000 0.006702
14400.000000 0.003956
14460.000000 0.005214
14520.000000 0.005442
14580.000000 0.013709
14640.000000 0.013978
14700.000000 0.010250
14760.000000 0.006524
14820.000000 0.007799
14880.000000 0.008074
14940.000000 0.001351
15000.000000 -0.009372
15060.000000 -0.011096
15120.000000 -0.009820
15180.000000 -0.009545
15240.000000 -0.013271
15300.000000 -0.012998
15360.000000 -0.009728
15420.000000 -0.006459
15480.000000 -0.000192
15540.000000 -0.000928
15600.000000 -0.000667
15660.000000 -0.000409
15720.000000 0.000846
15780.000000 0.002098
15840.000000 0.005345
15900.000000 0.004589
15960.000000 -0.003172
16020.000000 -0.010936
16080.000000 -0.012706
16140.000000 -0.007480
16200.000000 -0.007259
16260.000000 -0.008044
16320.000000 -0.011834
16380.000000 -0.008629
16440.000000 -0.001430
16500.000000 0.003763
16560.000000 0.002950
16620.000000 0.002130
16680.000000 0.003304
16740.000000 0.007471
16800.000000 0.007631
16860.000000 0.006784
16920.000000 0.001930
16980.000000 -0.005931
17040.000000 -0.007801
17100.000000 -0.007678
17160.000000 -0.003564
17220.000000 -0.003457
17280.000000 0.023640
17340.000000 -0.008271
17400.000000 -0.004191
17460.000000 -0.017120
17520.000000 -0.006058
17580.000000 0.008994
17640.000000 0.042036
17700.000000 0.015069
17760.000000 -0.005908
17820.000000 -0.013895
17880.000000 -0.001892
17940.000000 -0.011900
18000.000000 0.017082
18060.000000 -0.016947
18120.000000 0.001014
18180.000000 -0.038036
18240.000000 -0.010097
18300.000000 0.019832
18360.000000 -0.026251
18420.000000 0.010656
18480.000000 -0.040448
18540.000000 0.014437
18600.000000 0.010311
18660.000000 0.037176
18720.000000 -0.012970
18780.000000 -0.002127
18840.000000 -0.026293
18900.000000 0.003531
18960.000000 -0.004655
19020.000000 -0.022850
19080.000000 -0.021054
19140.000000 -0.032268
19200.000000 -0.022490
19260.000000 -0.006722
19320.000000 0.002038
19380.000000 -0.002211
19440.000000 -0.006467
19500.000000 0.029268
19560.000000 -0.025005
19620.000000 0.032716
19680.000000 -0.026571
19740.000000 0.026137
19800.000000 -0.006162
19860.000000 0.022534
19920.000000 -0.015775
19980.000000 -0.018088
20040.000000 -0.033405
20100.000000 -0.038725
20160.000000 0.005952
20220.000000 -0.002374
20280.000000 -0.004702
20340.000000 -0.011031
20400.000000 -0.019361
20460.000000 0.000309
20520.000000 0.011978
20580.000000 0.016648
20640.000000 0.012319
20700.000000 0.008991
20760.000000 0.006664
20820.000000 -0.000660
20880.000000 0.005018
20940.000000 -0.008301
21000.000000 -0.001618
21060.000000 -0.014931
21120.000000 -0.015241
21180.000000 -0.000546
21240.000000 0.004152
21300.000000 0.020854
21360.000000 0.009561
21420.000000 0.001272
21480.000000 0.013989
21540.000000 0.031711
21600.000000 0.042439
21660.000000 0.021172
21720.000000 0.006911
21780.000000 -0.012344
21840.000000 0.023406
21900.000000 0.003163
21960.000000 0.017925
22020.000000 -0.009307
22080.000000 0.008466
22140.000000 -0.036755
22200.000000 0.006029
22260.000000 0.011818
22320.000000 0.005613
22380.000000 -0.002587
22440.000000 -0.019782
22500.000000 0.008028
22560.000000 0.012844
22620.000000 0.019665
22680.000000 -0.007507
22740.000000 -0.005674
22800.000000 0.007166
22860.000000 0.037011
22920.000000 -0.019138
22980.000000 0.019719
23040.000000 -0.030419
23100.000000 0.002448
23160.000000 -0.012680
23220.000000 0.013198
23280.000000 0.006080
23340.000000 0.002966
23400.000000 -0.029142
23460.000000 -0.009246
23520.000000 0.021656
23580.000000 0.003562
23640.000000 0.011473
23700.000000 -0.024611
23760.000000 -0.013690
23820.000000 0.021284
23880.000000 0.001212
23940.000000 0.005145
24000.000000 -0.016918
24060.000000 0.000024
24120.000000 0.016970
24180.000000 0.016920
24240.000000 0.005874
24300.000000 0.005831
24360.000000 0.001791
24420.000000 0.000755
24480.000000 0.001721
24540.000000 0.014690
24600.000000 0.035662
24660.000000 0.005635
24720.000000 0.007610
24780.000000 -0.022413
24840.000000 0.002565
24900.000000 0.010544
24960.000000 0.018524
25020.000000 -0.016496
25080.000000 -0.018515
25140.000000 0.008466
25200.000000 0.006446
25260.000000 -0.003573
25320.000000 -0.008593
25380.000000 -0.018614
25440.000000 0.005365
25500.000000 -0.018657
25560.000000 0.003320
25620.000000 0.015295
25680.000000 0.028270
25740.000000 -0.000757
25800.000000 -0.011786
25860.000000 -0.010817
25920.000000 0.019149
25980.000000 0.013113
26040.000000 -0.006926
26100.000000 -0.019969
26160.000000 -0.002014
26220.000000 -0.012063
26280.000000 -0.003116
26340.000000 -0.037172
26400.000000 -0.015231
26460.000000 -0.011294
26520.000000 -0.002360
26580.000000 -0.005430
26640.000000 -0.005504
26700.000000 0.005419
26760.000000 -0.004662
26820.000000 -0.003747
26880.000000 -0.005836
26940.000000 0.005070
27000.000000 0.001972
27060.000000 -0.021131
27120.000000 -0.022239
27180.000000 -0.019353
27240.000000 -0.000472
27300.000000 -0.019597
27360.000000 -0.031727
27420.000000 -0.033864
27480.000000 -0.007006
27540.000000 0.002845
27600.000000 -0.005309
27660.000000 -0.000469
27720.000000 0.000364
27780.000000 0.013192
27840.000000 0.008013
27900.000000 0.003829
27960.000000 0.006640
28020.000000 0.000445
28080.000000 -0.001755
28140.000000 -0.014960
28200.000000 -0.000170
28260.000000 -0.000384
28320.000000 0.000397
28380.000000 -0.018825
28440.000000 -0.011050
28500.000000 0.003722
28560.000000 0.026492
28620.000000 0.024259
28680.000000 0.020024
28740.000000 0.013788
28800.000000 0.022550
28860.000000 0.022311
28920.000000 0.020071
28980.000000 0.008830
29040.000000 0.008589
29100.000000 -0.004653
29160.000000 -0.006896
29220.000000 -0.008138
29280.000000 -0.005381
29340.000000 -0.004623
29400.000000 -0.015865
29460.000000 -0.018106
29520.000000 -0.006347
29580.000000 0.012414
29640.000000 0.015175
29700.000000 0.007937
29760.000000 0.005700
29820.000000 0.006464
29880.000000 0.011230
29940.000000 0.004996
30000.000000 0.001764
30060.000000 -0.008467
30120.000000 -0.008697
30180.000000 -0.015926
30240.000000 -0.017154
30300.000000 -0.020381
30360.000000 -0.019606
30420.000000 -0.018831
30480.000000 -0.012054
30540.000000 -0.003275
30600.000000 0.007504
30660.000000 0.006286
30720.000000 0.004069
30780.000000 -0.000146
30840.000000 0.011641
30900.000000 0.021429
30960.000000 0.020220
31020.000000 0.006012
31080.000000 -0.001194
31140.000000 0.006602
31200.000000 0.014399
31260.000000 0.008198
31320.000000 -0.053002
31380.000000 0.011800
31440.000000 -0.009397
31500.000000 0.029407
31560.000000 0.003212
31620.000000 -0.019982
31680.000000 0.026825
31740.000000 -0.007367
31800.000000 0.018441
31860.000000 -0.013751
31920.000000 0.020058
31980.000000 -0.004132
32040.000000 -0.017323
32100.000000 -0.039513
32160.000000 -0.008703
32220.000000 0.011106
32280.000000 -0.001085
32340.000000 -0.024276
32400.000000 -0.007467
32460.000000 0.024341
32520.000000 0.045148
32580.000000 0.018955
32640.000000 0.012761
32700.000000 0.032567
32760.000000 0.022371
32820.000000 0.023175
32880.000000 -0.010022
32940.000000 0.005780
33000.000000 -0.007419
33060.000000 -0.004619
33120.000000 -0.021820
33180.000000 -0.007024
33240.000000 0.007772
33300.000000 -0.004435
33360.000000 0.007356
33420.000000 -0.002855
33480.000000 0.028931
33540.000000 0.029714
33600.000000 0.030495
33660.000000 0.008272
33720.000000 0.018047
33780.000000 0.019817
33840.000000 0.013584
33900.000000 -0.003652
33960.000000 -0.014893
34020.000000 -0.015138
34080.000000 -0.014387
34140.000000 -0.027641
34200.000000 -0.025900
34260.000000 -0.028163
34320.000000 -0.015431
34380.000000 -0.019704
34440.000000 -0.010982
34500.000000 -0.013265
34560.000000 0.006447
34620.000000 -0.007846
34680.000000 -0.004144
34740.000000 -0.013446
34800.000000 0.000247
34860.000000 -0.008064
34920.000000 -0.011379
34980.000000 -0.028698
35040.000000 -0.022020
35100.000000 -0.020346
35160.000000 -0.016676
35220.000000 -0.020009
35280.000000 -0.013345
35340.000000 -0.000684
35400.000000 0.011974
35460.000000 0.008629
35520.000000 0.006281
35580.000000 0.007930
35640.000000 -0.009423
35700.000000 0.013222
35760.000000 0.008819
35820.000000 0.024416
35880.000000 0.009016
35940.000000 -0.011381
36000.000000 -0.011775
36060.000000 -0.012163
36120.000000 0.011453
36180.000000 0.004075
36240.000000 0.004702
36300.000000 -0.005666
36360.000000 0.000971
36420.000000 0.006613
36480.000000 0.012260
36540.000000 0.029911
36600.000000 0.010566
36660.000000 -0.000775
36720.000000 -0.015113
36780.000000 0.018553
36840.000000 0.029223
36900.000000 0.029895
36960.000000 0.024570
37020.000000 -0.007753
37080.000000 0.010928
37140.000000 -0.010390
37200.000000 0.027295
37260.000000 -0.012018
37320.000000 0.012671
37380.000000 -0.025638
37440.000000 0.000055
37500.000000 -0.018250
37560.000000 0.013447
37620.000000 -0.010855
37680.000000 0.001845
37740.000000 -0.017454
37800.000000 0.007249
37860.000000 0.024953
37920.000000 0.017659
37980.000000 0.003367
38040.000000 -0.003925
38100.000000 0.008785
38160.000000 0.007496
38220.000000 0.021209
38280.000000 -0.009077
38340.000000 -0.003362
38400.000000 -0.021645
38460.000000 -0.006927
38520.000000 -0.014208
38580.000000 -0.011488
38640.000000 -0.013767
38700.000000 -0.009044
38760.000000 -0.000320
38820.000000 0.003405
38880.000000 0.008132
38940.000000 -0.000140
39000.000000 0.009588
39060.000000 -0.005681
39120.000000 0.014050
39180.000000 0.021782
39240.000000 0.034516
39300.000000 0.014251
39360.000000 -0.003012
39420.000000 -0.009275
39480.000000 0.013464
39540.000000 0.003204
39600.000000 0.007945
39660.000000 0.001688
39720.000000 0.007432
39780.000000 0.012177
39840.000000 0.009924
39900.000000 0.009672
39960.000000 0.021421
40020.000000 0.012172
40080.000000 0.011924
40140.000000 0.008677
40200.000000 0.019432
40260.000000 0.026189
40320.000000 0.020947
40380.000000 -0.006294
40440.000000 0.006467
40500.000000 -0.002770
40560.000000 0.020994
40620.000000 0.007759
40680.000000 0.007526
40740.000000 -0.004705
40800.000000 0.007066
40860.000000 0.001838
40920.000000 0.005611
40980.000000 0.004387
41040.000000 0.001164
41100.000000 -0.012057
41160.000000 -0.013276
41220.000000 -0.015494
41280.000000 -0.000710
41340.000000 -0.008924
41400.000000 -0.018136
41460.000000 -0.032346
41520.000000 -0.020554
41580.000000 -0.014761
41640.000000 -0.007965
41700.000000 -0.012168
41760.000000 -0.012369
41820.000000 -0.001567
41880.000000 0.002236
41940.000000 0.004041
42000.000000 0.005848
42060.000000 0.006657
42120.000000 -0.002532
42180.000000 0.004281
42240.000000 -0.000904
42300.000000 0.015914
42360.000000 0.004733
42420.000000 -0.002446
42480.000000 -0.012623
42540.000000 -0.004797
42600.000000 -0.001970
42660.000000 0.005860
42720.000000 -0.005308
42780.000000 -0.004474
42840.000000 -0.006639
42900.000000 0.000200
42960.000000 -0.000960
43020.000000 -0.001118
43080.000000 -0.004273
43140.000000 0.000574
43200.000000 0.000423
