# Supplementary material for: Probabilistic tsunami forecasting for early warning
Source: Nat Commun. 2021 Sep 28;12:5677. doi: 10.1038/s41467-021-25815-w (PMC8479076; doi:10.1038/s41467-021-25815-w)
Supplement: Supplementary file 6 — Supplementary Dataset 3. Sea-level records. [file 41467_2021_25815_MOESM6_ESM.zip › sea_level_records/2017-07-20_Kos-Bodrum/syro.pr1.rmn.txt]

-43200.000000 0.001610
-43140.000000 0.001607
-43080.000000 0.000607
-43020.000000 -0.000392
-42960.000000 -0.001388
-42900.000000 -0.001382
-42840.000000 -0.000374
-42780.000000 -0.000364
-42720.000000 -0.000352
-42660.000000 0.000663
-42600.000000 0.000680
-42540.000000 0.000699
-42480.000000 0.000721
-42420.000000 -0.001255
-42360.000000 -0.003230
-42300.000000 -0.003202
-42240.000000 -0.003171
-42180.000000 -0.003139
-42120.000000 -0.002104
-42060.000000 -0.001067
-42000.000000 -0.000028
-41940.000000 0.000014
-41880.000000 0.000057
-41820.000000 0.000103
-41760.000000 0.000151
-41700.000000 0.001201
-41640.000000 0.002254
-41580.000000 0.004308
-41520.000000 0.005365
-41460.000000 0.004424
-41400.000000 0.003486
-41340.000000 0.003549
-41280.000000 0.002615
-41220.000000 0.002683
-41160.000000 0.001753
-41100.000000 0.001825
-41040.000000 0.002899
-40980.000000 0.001976
-40920.000000 0.000055
-40860.000000 -0.000864
-40800.000000 -0.000780
-40740.000000 -0.000695
-40680.000000 -0.000607
-40620.000000 -0.002517
-40560.000000 -0.002425
-40500.000000 -0.002331
-40440.000000 -0.001234
-40380.000000 -0.001136
-40320.000000 -0.001035
-40260.000000 -0.000932
-40200.000000 -0.005826
-40140.000000 -0.005719
-40080.000000 -0.005609
-40020.000000 -0.005497
-39960.000000 -0.005383
-39900.000000 -0.005267
-39840.000000 -0.004149
-39780.000000 -0.004028
-39720.000000 -0.003905
-39660.000000 -0.003781
-39600.000000 -0.002653
-39540.000000 -0.002524
-39480.000000 -0.002393
-39420.000000 -0.002259
-39360.000000 -0.002124
-39300.000000 -0.001986
-39240.000000 -0.001846
-39180.000000 -0.001704
-39120.000000 -0.001559
-39060.000000 0.002587
-39000.000000 0.004736
-38940.000000 0.005886
-38880.000000 0.007039
-38820.000000 0.007194
-38760.000000 0.007350
-38700.000000 0.007509
-38640.000000 0.004670
-38580.000000 0.004833
-38520.000000 0.003999
-38460.000000 0.004166
-38400.000000 0.004335
-38340.000000 0.005506
-38280.000000 0.004680
-38220.000000 0.004855
-38160.000000 0.005032
-38100.000000 0.000212
-38040.000000 -0.000607
-37980.000000 -0.000424
-37920.000000 -0.000238
-37860.000000 -0.000051
-37800.000000 0.002139
-37740.000000 0.002330
-37680.000000 0.002523
-37620.000000 0.003719
-37560.000000 0.005916
-37500.000000 0.006115
-37440.000000 0.006317
-37380.000000 0.005520
-37320.000000 0.000725
-37260.000000 -0.001067
-37200.000000 -0.006858
-37140.000000 -0.006647
-37080.000000 -0.006434
-37020.000000 -0.005218
-36960.000000 -0.004001
-36900.000000 0.000219
-36840.000000 -0.012560
-36780.000000 -0.002337
-36720.000000 -0.000111
-36660.000000 0.002117
-36600.000000 0.003346
-36540.000000 0.007578
-36480.000000 0.007812
-36420.000000 0.008048
-36360.000000 0.003287
-36300.000000 0.001527
-36240.000000 0.000770
-36180.000000 0.002015
-36120.000000 0.003263
-36060.000000 0.001513
-36000.000000 0.001765
-35940.000000 0.002021
-35880.000000 0.002278
-35820.000000 0.002539
-35760.000000 0.002802
-35700.000000 0.006068
-35640.000000 0.006336
-35580.000000 0.006608
-35520.000000 0.003883
-35460.000000 0.004160
-35400.000000 0.001440
-35340.000000 -0.000276
-35280.000000 -0.002991
-35220.000000 -0.002698
-35160.000000 -0.002404
-35100.000000 -0.003108
-35040.000000 -0.006812
-34980.000000 -0.007515
-34920.000000 -0.006216
-34860.000000 -0.005917
-34800.000000 -0.005616
-34740.000000 -0.004315
-34680.000000 -0.000012
-34620.000000 0.001291
-34560.000000 0.001595
-34500.000000 -0.003100
-34440.000000 -0.004794
-34380.000000 -0.005487
-34320.000000 -0.005179
-34260.000000 -0.004870
-34200.000000 -0.002561
-34140.000000 -0.001251
-34080.000000 -0.000940
-34020.000000 -0.000628
-33960.000000 -0.000315
-33900.000000 -0.000001
-33840.000000 -0.000687
-33780.000000 -0.000372
-33720.000000 -0.000056
-33660.000000 0.001261
-33600.000000 0.003578
-33540.000000 0.003896
-33480.000000 0.004214
-33420.000000 0.001533
-33360.000000 -0.000148
-33300.000000 -0.001829
-33240.000000 -0.001509
-33180.000000 -0.001189
-33120.000000 0.000131
-33060.000000 0.001451
-33000.000000 0.001771
-32940.000000 0.002091
-32880.000000 0.001411
-32820.000000 -0.000269
-32760.000000 -0.003950
-32700.000000 -0.003631
-32640.000000 -0.004312
-32580.000000 -0.003994
-32520.000000 -0.003676
-32460.000000 -0.003358
-32400.000000 -0.003041
-32340.000000 -0.002725
-32280.000000 -0.002409
-32220.000000 -0.002094
-32160.000000 -0.001780
-32100.000000 -0.001467
-32040.000000 -0.001154
-31980.000000 -0.000842
-31920.000000 -0.000531
-31860.000000 -0.000222
-31800.000000 0.000087
-31740.000000 -0.000605
-31680.000000 -0.000298
-31620.000000 0.000007
-31560.000000 0.000312
-31500.000000 0.000616
-31440.000000 0.000918
-31380.000000 0.001220
-31320.000000 0.001520
-31260.000000 0.001820
-31200.000000 0.002119
-31140.000000 0.002416
-31080.000000 0.002713
-31020.000000 0.003009
-30960.000000 0.003304
-30900.000000 0.004598
-30840.000000 0.004892
-30780.000000 0.006185
-30720.000000 0.006477
-30660.000000 0.006768
-29700.000000 0.001413
-29640.000000 0.001708
-29580.000000 0.002003
-29520.000000 0.001300
-29460.000000 -0.004402
-29400.000000 -0.006102
-29340.000000 -0.006801
-29280.000000 -0.007499
-29220.000000 -0.007196
-29160.000000 -0.005891
-29100.000000 -0.000584
-29040.000000 0.000724
-28980.000000 0.002034
-28920.000000 0.002346
-28860.000000 0.002660
-28800.000000 0.001975
-28740.000000 -0.002707
-28680.000000 -0.004388
-28620.000000 -0.004067
-28560.000000 -0.002744
-28500.000000 -0.001419
-28440.000000 0.001908
-28380.000000 0.002237
-28320.000000 0.002568
-28260.000000 0.002900
-28200.000000 0.001235
-28140.000000 -0.001429
-28080.000000 -0.003091
-28020.000000 -0.002750
-27960.000000 -0.001408
-27900.000000 -0.000064
-27840.000000 0.001282
-27780.000000 0.001629
-27720.000000 0.001979
-27660.000000 0.002330
-27600.000000 0.000683
-27540.000000 -0.000963
-27480.000000 -0.001606
-27420.000000 -0.001248
-27360.000000 -0.001889
-27300.000000 -0.001528
-27240.000000 -0.001165
-27180.000000 -0.000800
-27120.000000 -0.000434
-27060.000000 0.000933
-27000.000000 0.001302
-26940.000000 -0.000328
-26880.000000 0.000044
-26820.000000 -0.002583
-26760.000000 -0.004209
-26700.000000 -0.003834
-26640.000000 -0.002457
-26580.000000 -0.001080
-26520.000000 -0.000701
-26460.000000 -0.000321
-26400.000000 0.000060
-26340.000000 0.002442
-26280.000000 0.002824
-26220.000000 0.003208
-26160.000000 0.002593
-26100.000000 0.002979
-26040.000000 0.003365
-25980.000000 0.004752
-25920.000000 0.005140
-25860.000000 0.008529
-25800.000000 0.009918
-25740.000000 0.010308
-25680.000000 0.008699
-25620.000000 0.006090
-25560.000000 0.002481
-25500.000000 0.001872
-25440.000000 0.002264
-25380.000000 0.003655
-25320.000000 0.006046
-25260.000000 0.006438
-25200.000000 0.004828
-25140.000000 0.003219
-25080.000000 0.001608
-25020.000000 -0.000003
-24960.000000 0.000386
-24900.000000 0.002773
-24840.000000 0.005158
-24780.000000 0.005543
-24720.000000 0.004925
-24660.000000 0.002307
-24600.000000 -0.000314
-24540.000000 -0.001937
-24480.000000 -0.005561
-24420.000000 -0.005188
-24360.000000 -0.004817
-24300.000000 -0.006449
-24240.000000 -0.006083
-24180.000000 -0.005719
-24120.000000 -0.004358
-24060.000000 -0.003000
-24000.000000 -0.002644
-23940.000000 -0.002291
-23880.000000 -0.001941
-23820.000000 -0.001593
-23760.000000 -0.001248
-23700.000000 -0.000906
-23640.000000 -0.000566
-23580.000000 -0.000229
-23520.000000 0.000105
-23460.000000 0.000437
-23400.000000 0.000766
-23340.000000 0.001093
-23280.000000 0.001417
-23220.000000 0.001738
-23160.000000 0.002057
-23100.000000 0.002373
-23040.000000 -0.003313
-22980.000000 -0.003002
-22920.000000 -0.002694
-22860.000000 -0.000388
-22800.000000 -0.000084
-22740.000000 0.001217
-22680.000000 0.001516
-22620.000000 0.001823
-22560.000000 0.002131
-22500.000000 0.000437
-22440.000000 -0.000258
-22380.000000 0.000046
-22320.000000 0.001347
-22260.000000 0.001646
-22200.000000 0.001942
-22140.000000 0.000216
-22080.000000 0.000487
-22020.000000 -0.002246
-21960.000000 -0.004983
-21900.000000 -0.004723
-21840.000000 -0.004468
-21780.000000 -0.004216
-21720.000000 -0.003967
-21660.000000 -0.003723
-21600.000000 -0.003482
-21540.000000 -0.003245
-21480.000000 -0.003012
-21420.000000 -0.002783
-21360.000000 -0.002572
-21300.000000 -0.003350
-21240.000000 -0.003132
-21180.000000 -0.002919
-21120.000000 -0.002709
-21060.000000 -0.001504
-21000.000000 -0.001303
-20940.000000 -0.001107
-20880.000000 -0.001915
-20820.000000 -0.001728
-20760.000000 -0.001546
-20700.000000 -0.000368
-20640.000000 0.002805
-20580.000000 0.003973
-20520.000000 0.005135
-20460.000000 0.005293
-20400.000000 0.005446
-20340.000000 0.004594
-20280.000000 0.001736
-20220.000000 0.000874
-20160.000000 0.001006
-20100.000000 0.000134
-20040.000000 0.001257
-19980.000000 0.001374
-19920.000000 0.002487
-19860.000000 0.002595
-19800.000000 0.002699
-19740.000000 0.002798
-19680.000000 0.000892
-19620.000000 0.000982
-19560.000000 0.001067
-19500.000000 0.001148
-19440.000000 0.000225
-19380.000000 -0.000703
-19320.000000 -0.000634
-19260.000000 -0.002570
-19200.000000 -0.006510
-19140.000000 -0.005454
-19080.000000 -0.001402
-19020.000000 0.000646
-18960.000000 0.000690
-18900.000000 0.000730
-18840.000000 0.000765
-18780.000000 0.000797
-18720.000000 0.000824
-18660.000000 0.000847
-18600.000000 0.000865
-18540.000000 0.000879
-18480.000000 0.001889
-18420.000000 0.001895
-18360.000000 0.001895
-18300.000000 0.001891
-18240.000000 0.000883
-18180.000000 0.000870
-18120.000000 0.001852
-18060.000000 0.001829
-18000.000000 0.001801
-17940.000000 0.000768
-17880.000000 0.000730
-17820.000000 -0.000312
-17760.000000 -0.001360
-17700.000000 -0.003413
-17640.000000 -0.001470
-17580.000000 -0.000533
-17520.000000 0.000399
-17460.000000 0.001326
-17400.000000 0.002249
-17340.000000 0.001166
-17280.000000 -0.000922
-17220.000000 -0.007014
-17160.000000 -0.007112
-17100.000000 -0.007214
-17040.000000 -0.003321
-16980.000000 -0.002432
-16920.000000 -0.000548
-16860.000000 -0.000668
-16800.000000 -0.000792
-16740.000000 -0.001920
-16680.000000 -0.002052
-16620.000000 -0.009188
-16560.000000 -0.002328
-16500.000000 0.001529
-16440.000000 0.001382
-16380.000000 0.000232
-16320.000000 0.000079
-16260.000000 -0.000077
-16200.000000 -0.000237
-16140.000000 -0.001399
-16080.000000 -0.001565
-16020.000000 0.000267
-15960.000000 0.000096
-15900.000000 -0.000077
-15840.000000 -0.000254
-15780.000000 -0.002433
-15720.000000 -0.003614
-15660.000000 -0.004798
-15600.000000 -0.004984
-15540.000000 -0.005173
-15480.000000 -0.005364
-15420.000000 -0.005557
-15360.000000 -0.003753
-15300.000000 -0.001951
-15240.000000 -0.000151
-15180.000000 0.002647
-15120.000000 0.001444
-15060.000000 0.003238
-15000.000000 0.003030
-14940.000000 0.002821
-14880.000000 0.000609
-14820.000000 -0.001604
-14760.000000 -0.001818
-14700.000000 -0.001034
-14640.000000 -0.002252
-14580.000000 -0.000471
-14520.000000 0.000309
-14460.000000 0.001088
-14400.000000 0.001866
-14340.000000 0.001643
-14280.000000 0.002420
-14220.000000 0.002196
-14160.000000 0.001971
-14100.000000 0.002746
-14040.000000 0.002521
-13980.000000 0.002296
-13920.000000 0.002071
-13860.000000 -0.018153
-13800.000000 -0.007378
-13740.000000 -0.006602
-13680.000000 -0.006826
-13620.000000 -0.007049
-13560.000000 0.000729
-13500.000000 0.000507
-13440.000000 0.000285
-13380.000000 -0.003935
-13320.000000 -0.005156
-13260.000000 -0.003375
-13200.000000 0.002407
-13140.000000 0.007189
-13080.000000 0.008971
-13020.000000 0.009755
-12960.000000 0.009539
-12900.000000 0.009324
-12840.000000 0.008109
-12780.000000 0.006896
-12720.000000 0.006682
-12660.000000 0.006470
-12600.000000 0.006258
-12540.000000 0.006046
-12480.000000 0.004835
-12420.000000 0.005625
-12360.000000 0.005415
-12300.000000 0.005205
-12240.000000 0.004996
-12180.000000 0.004787
-12120.000000 0.004578
-12060.000000 0.002370
-12000.000000 0.002163
-11940.000000 0.000955
-11880.000000 0.000749
-11820.000000 0.000543
-11760.000000 0.000337
-11700.000000 -0.000868
-11640.000000 -0.000072
-11580.000000 -0.000275
-11520.000000 -0.000478
-11460.000000 -0.001679
-11400.000000 -0.001880
-11340.000000 0.001921
-11280.000000 0.003723
-11220.000000 0.004525
-11160.000000 0.004329
-11100.000000 0.001134
-11040.000000 -0.003060
-10980.000000 -0.005254
-10920.000000 -0.005446
-10860.000000 -0.005637
-10800.000000 -0.005827
-10740.000000 -0.003016
-10680.000000 -0.001204
-10620.000000 -0.000391
-10560.000000 0.000423
-10500.000000 0.000238
-10440.000000 -0.000946
-10380.000000 -0.001130
-10320.000000 -0.001313
-10260.000000 -0.001495
-10200.000000 -0.001676
-10140.000000 -0.001857
-10080.000000 -0.002037
-10020.000000 -0.002216
-9960.000000 -0.002395
-9900.000000 -0.002574
-9840.000000 -0.002752
-9780.000000 -0.002929
-9720.000000 -0.001107
-9660.000000 0.000716
-9600.000000 0.000539
-9540.000000 0.000362
-9480.000000 0.000186
-9420.000000 0.000010
-9360.000000 -0.000166
-9300.000000 -0.001342
-9240.000000 -0.002518
-9180.000000 -0.002694
-9120.000000 -0.002870
-9060.000000 -0.004046
-9000.000000 -0.004222
-8940.000000 -0.003399
-8880.000000 -0.001575
-8820.000000 -0.000752
-8760.000000 0.000071
-8700.000000 -0.000106
-8640.000000 -0.000284
-8580.000000 -0.001462
-8520.000000 -0.001640
-8460.000000 -0.001819
-8400.000000 -0.001999
-8340.000000 -0.003178
-8280.000000 -0.002358
-8220.000000 -0.002539
-8160.000000 -0.002719
-8100.000000 -0.001900
-8040.000000 -0.000081
-7980.000000 0.001738
-7920.000000 0.001557
-7860.000000 0.002376
-7800.000000 0.002195
-7740.000000 0.002015
-7680.000000 0.001835
-7620.000000 0.001655
-7560.000000 0.001475
-7500.000000 0.001296
-7440.000000 0.002117
-7380.000000 0.002939
-7320.000000 0.003761
-7260.000000 0.004583
-7200.000000 0.004406
-7140.000000 0.004230
-7080.000000 0.003055
-7020.000000 0.002880
-6960.000000 0.001705
-6900.000000 0.001532
-6840.000000 0.001359
-6780.000000 0.001187
-6720.000000 0.001015
-6660.000000 0.001845
-6600.000000 0.002674
-6540.000000 0.003505
-6480.000000 0.003336
-6420.000000 0.003168
-6360.000000 0.001001
-6300.000000 -0.002190
-6240.000000 -0.002355
-6180.000000 -0.002520
-6120.000000 -0.000684
-6060.000000 0.000154
-6000.000000 0.000992
-5940.000000 0.001832
-5880.000000 0.001674
-5820.000000 0.001516
-5760.000000 0.000360
-5700.000000 0.000205
-5640.000000 0.000052
-5580.000000 -0.000100
-5520.000000 0.001749
-5460.000000 0.001599
-5400.000000 0.001451
-5340.000000 0.001304
-5280.000000 -0.003842
-5220.000000 -0.006987
-5160.000000 -0.007130
-5100.000000 -0.007273
-5040.000000 -0.005414
-4980.000000 -0.002555
-4920.000000 0.000305
-4860.000000 0.001167
-4800.000000 0.001029
-4740.000000 0.000891
-4680.000000 -0.000246
-4620.000000 -0.000382
-4560.000000 -0.002518
-4500.000000 -0.001653
-4440.000000 0.000212
-4380.000000 0.002077
-4320.000000 0.002942
-4260.000000 0.002807
-4200.000000 0.002672
-4140.000000 0.002537
-4080.000000 0.002402
-4020.000000 0.002267
-3960.000000 0.001131
-3900.000000 -0.000005
-3840.000000 -0.000141
-3780.000000 -0.000278
-3720.000000 -0.000415
-3660.000000 -0.000554
-3600.000000 0.001308
-3540.000000 0.002168
-3480.000000 0.002028
-3420.000000 0.001887
-3360.000000 0.001745
-3300.000000 -0.000397
-3240.000000 -0.000541
-3180.000000 -0.000685
-3120.000000 -0.000831
-3060.000000 0.000022
-3000.000000 -0.000125
-2940.000000 -0.000274
-2880.000000 -0.000424
-2820.000000 -0.000575
-2760.000000 -0.002728
-2700.000000 -0.005881
-2640.000000 -0.006036
-2580.000000 -0.006191
-2520.000000 -0.003348
-2460.000000 -0.002506
-2400.000000 -0.000665
-2340.000000 -0.000825
-2280.000000 -0.000987
-2220.000000 -0.001150
-2160.000000 -0.001314
-2100.000000 -0.001479
-2040.000000 -0.001646
-1980.000000 -0.001814
-1920.000000 -0.001984
-1860.000000 -0.002155
-1800.000000 -0.002327
-1740.000000 -0.002501
-1680.000000 -0.002677
-1620.000000 -0.002854
-1560.000000 -0.003032
-1500.000000 -0.002212
-1440.000000 -0.002394
-1380.000000 -0.001577
-1320.000000 -0.001761
-1260.000000 -0.001947
-1200.000000 -0.002134
-1140.000000 -0.002322
-1080.000000 -0.002511
-1020.000000 0.001298
-960.000000 0.003107
-900.000000 0.003915
-840.000000 0.003722
-780.000000 0.003528
-720.000000 0.003334
-660.000000 0.002139
-600.000000 0.001945
-540.000000 0.001750
-480.000000 0.001555
-420.000000 0.001360
-360.000000 0.002165
-300.000000 0.001971
-240.000000 0.001776
-180.000000 0.001582
-120.000000 0.001389
-60.000000 0.001195
0.000000 0.001003
60.000000 0.000811
120.000000 0.000619
180.000000 0.000429
240.000000 0.000239
300.000000 0.000050
360.000000 -0.000138
420.000000 -0.000325
480.000000 -0.001510
540.000000 -0.001695
600.000000 -0.001878
660.000000 -0.002061
720.000000 -0.002242
780.000000 -0.002422
840.000000 -0.001600
900.000000 0.001222
960.000000 0.001046
1020.000000 0.000871
1080.000000 0.000698
1140.000000 0.000525
1200.000000 0.000355
1260.000000 0.000185
1320.000000 0.000018
1380.000000 0.000852
1440.000000 0.000687
1500.000000 0.000524
1560.000000 0.000363
1620.000000 0.000204
1680.000000 0.000046
1740.000000 -0.000110
1800.000000 -0.000251
1860.000000 -0.000390
1920.000000 0.001473
1980.000000 0.002337
2040.000000 0.002190
2100.000000 0.002045
2160.000000 0.001901
2220.000000 0.001760
2280.000000 0.000620
2340.000000 0.000482
2400.000000 0.000346
2460.000000 0.000211
2520.000000 0.000079
2580.000000 -0.000051
2640.000000 -0.000180
2700.000000 -0.000306
2760.000000 -0.000430
2820.000000 -0.000551
2880.000000 -0.000671
2940.000000 -0.000788
3000.000000 -0.000903
3060.000000 -0.001016
3120.000000 -0.001126
3180.000000 -0.001233
3240.000000 -0.001338
3300.000000 -0.001436
3360.000000 -0.000536
3420.000000 0.002366
3480.000000 0.003271
3540.000000 0.003178
3600.000000 0.003088
3660.000000 0.002000
3720.000000 -0.000085
3780.000000 -0.001167
3840.000000 -0.001247
3900.000000 -0.001325
3960.000000 -0.001400
4020.000000 -0.001472
4080.000000 -0.001543
4140.000000 -0.001610
4200.000000 -0.001676
4260.000000 0.000261
4320.000000 0.004199
4380.000000 0.007140
4440.000000 0.008083
4500.000000 0.008028
4560.000000 0.006975
4620.000000 0.002924
4680.000000 -0.000125
4740.000000 -0.002172
4800.000000 -0.002217
4860.000000 -0.000261
4920.000000 0.001698
4980.000000 0.002658
5040.000000 0.002620
5100.000000 0.002583
5160.000000 -0.000451
5220.000000 -0.002484
5280.000000 -0.003515
5340.000000 -0.003545
5400.000000 -0.003572
5460.000000 -0.003598
5520.000000 -0.003622
5580.000000 -0.002645
5640.000000 -0.001665
5700.000000 -0.001684
5760.000000 -0.000701
5820.000000 -0.002716
5880.000000 -0.005729
5940.000000 -0.005740
6000.000000 -0.005750
6060.000000 -0.005758
6120.000000 -0.000763
6180.000000 0.003233
6240.000000 0.003231
6300.000000 0.004231
6360.000000 0.004234
6420.000000 0.003238
6480.000000 0.000245
6540.000000 -0.000746
6600.000000 -0.000734
6660.000000 0.000279
6720.000000 0.001295
6780.000000 0.002314
6840.000000 0.003334
6900.000000 0.003357
6960.000000 -0.002619
7020.000000 -0.005592
7080.000000 -0.005563
7140.000000 -0.004533
7200.000000 -0.002500
7260.000000 0.002534
7320.000000 0.006569
7380.000000 0.007607
7440.000000 0.007646
7500.000000 0.007687
7560.000000 0.004729
7620.000000 0.003773
7680.000000 -0.000181
7740.000000 -0.001134
7800.000000 -0.001085
7860.000000 -0.001035
7920.000000 -0.000983
7980.000000 -0.001930
8040.000000 -0.001876
8100.000000 -0.001820
8160.000000 -0.000762
8220.000000 0.000297
8280.000000 0.001357
8340.000000 0.002419
8400.000000 0.002483
8460.000000 0.003548
8520.000000 0.003614
8580.000000 0.003682
8640.000000 0.003751
8700.000000 0.001822
8760.000000 -0.001103
8820.000000 -0.006026
8880.000000 -0.009950
8940.000000 -0.011873
9000.000000 -0.011794
9060.000000 -0.008714
9120.000000 -0.002632
9180.000000 0.004451
9240.000000 0.011536
9300.000000 0.017622
9360.000000 0.019710
9420.000000 0.020799
9480.000000 0.020889
9540.000000 0.020981
9600.000000 0.021075
9660.000000 0.021170
9720.000000 0.020266
9780.000000 0.011363
9840.000000 0.000462
9900.000000 -0.003437
9960.000000 -0.008336
10020.000000 -0.008232
10080.000000 -0.008128
10140.000000 -0.008022
10200.000000 -0.002915
10260.000000 0.001193
10320.000000 0.001303
10380.000000 0.001414
10440.000000 0.001526
10500.000000 0.002640
10560.000000 0.002755
10620.000000 0.005871
10680.000000 0.005989
10740.000000 0.003108
10800.000000 0.002228
10860.000000 -0.000651
10920.000000 -0.004529
10980.000000 -0.004406
11040.000000 -0.021282
11100.000000 -0.007156
11160.000000 -0.003030
11220.000000 0.000097
11280.000000 0.004224
11340.000000 0.007352
11400.000000 0.007480
11460.000000 0.007608
11520.000000 0.003737
11580.000000 -0.001135
11640.000000 -0.007006
11700.000000 -0.007878
11760.000000 -0.006750
11820.000000 -0.003622
11880.000000 0.001506
11940.000000 0.006635
12000.000000 0.008761
12060.000000 0.008887
12120.000000 0.006013
12180.000000 -0.001862
12240.000000 -0.001738
12300.000000 -0.001614
12360.000000 -0.000491
12420.000000 -0.000373
12480.000000 -0.000257
12540.000000 -0.004139
12600.000000 -0.009021
12660.000000 -0.009904
12720.000000 -0.009789
12780.000000 -0.002675
12840.000000 0.002437
12900.000000 0.008548
12960.000000 0.010658
13020.000000 0.010766
13080.000000 0.010872
13140.000000 0.003976
13200.000000 0.001079
13260.000000 -0.007820
13320.000000 -0.011720
13380.000000 -0.012623
13440.000000 -0.012527
13500.000000 -0.005433
13560.000000 -0.002341
13620.000000 0.001749
13680.000000 0.001838
13740.000000 0.001924
13800.000000 0.002009
13860.000000 0.002092
13920.000000 0.002173
13980.000000 0.006252
14040.000000 0.007329
14100.000000 0.007404
14160.000000 0.005477
14220.000000 -0.000452
14280.000000 -0.007384
14340.000000 -0.009318
14400.000000 -0.012254
14460.000000 -0.015192
14520.000000 -0.016134
14580.000000 -0.014078
14640.000000 -0.012024
14700.000000 -0.011973
14760.000000 -0.011925
14820.000000 -0.007880
14880.000000 -0.003838
14940.000000 -0.000798
15000.000000 0.005239
15060.000000 0.008274
15120.000000 0.009306
15180.000000 0.006335
15240.000000 -0.003638
15300.000000 -0.011614
15360.000000 -0.014591
15420.000000 -0.014571
15480.000000 -0.011554
15540.000000 -0.007538
15600.000000 -0.001524
15660.000000 -0.000513
15720.000000 -0.000503
15780.000000 -0.002495
15840.000000 -0.006489
15900.000000 -0.008484
15960.000000 -0.008480
16020.000000 -0.008477
16080.000000 -0.006475
16140.000000 -0.000473
16200.000000 0.001528
16260.000000 0.004528
16320.000000 0.004528
16380.000000 0.004527
16440.000000 -0.006474
16500.000000 -0.014475
16560.000000 -0.018476
16620.000000 -0.025478
16680.000000 -0.026480
16740.000000 -0.016482
16800.000000 -0.008484
16860.000000 -0.004486
16920.000000 -0.003488
16980.000000 0.002509
17040.000000 0.002507
17100.000000 0.002504
17160.000000 -0.005499
17220.000000 -0.006498
17280.000000 -0.007496
17340.000000 -0.005492
17400.000000 -0.004493
17460.000000 -0.000495
17520.000000 -0.000497
17580.000000 0.000501
17640.000000 0.000488
17700.000000 0.000473
17760.000000 0.000457
17820.000000 0.001438
17880.000000 0.001430
17940.000000 0.001422
18000.000000 0.002428
18060.000000 0.003433
18120.000000 0.003425
18180.000000 0.003417
18240.000000 0.003408
18300.000000 0.003399
18360.000000 0.003389
18420.000000 0.003380
18480.000000 0.003369
18540.000000 0.003375
18600.000000 0.003382
18660.000000 0.003388
18720.000000 0.004377
18780.000000 0.004366
18840.000000 0.004354
18900.000000 -0.001658
18960.000000 -0.006670
19020.000000 -0.009683
19080.000000 -0.010696
19140.000000 -0.009709
19200.000000 0.000277
19260.000000 0.001264
19320.000000 0.008250
19380.000000 0.008237
19440.000000 0.008224
19500.000000 0.006211
19560.000000 0.004218
19620.000000 -0.002795
19680.000000 0.000193
19740.000000 0.003181
19800.000000 0.011169
19860.000000 0.016157
19920.000000 0.016145
19980.000000 0.009133
20040.000000 0.005121
20100.000000 -0.004891
20160.000000 -0.004903
20220.000000 -0.002915
20280.000000 0.000073
20340.000000 0.005060
20400.000000 0.017047
20460.000000 0.017034
20520.000000 0.017020
20580.000000 0.017005
20640.000000 0.014990
20700.000000 0.009975
20760.000000 0.003959
20820.000000 0.000942
20880.000000 -0.000076
20940.000000 -0.000095
21000.000000 -0.004114
21060.000000 -0.003134
21120.000000 0.001844
21180.000000 0.005822
21240.000000 0.012799
21300.000000 0.014774
21360.000000 0.013748
21420.000000 0.008721
21480.000000 -0.007309
21540.000000 -0.010339
21600.000000 -0.013372
21660.000000 -0.012406
21720.000000 -0.012442
21780.000000 -0.010480
21840.000000 -0.005519
21900.000000 -0.002561
21960.000000 -0.000604
22020.000000 -0.000649
22080.000000 0.001304
22140.000000 0.002255
22200.000000 0.002205
22260.000000 -0.004848
22320.000000 -0.004902
22380.000000 -0.004958
22440.000000 -0.003016
22500.000000 -0.002076
22560.000000 -0.001138
22620.000000 -0.000202
22680.000000 0.001732
22740.000000 0.001665
22800.000000 0.001595
22860.000000 0.001524
22920.000000 -0.006549
22980.000000 -0.009624
23040.000000 -0.011701
23100.000000 -0.010799
23160.000000 -0.008880
23220.000000 -0.005963
23280.000000 -0.003047
23340.000000 -0.003133
23400.000000 -0.003222
23460.000000 -0.002312
23520.000000 -0.002404
23580.000000 0.000501
23640.000000 0.000404
23700.000000 0.001306
23760.000000 0.001205
23820.000000 0.001101
23880.000000 0.000995
23940.000000 0.000887
24000.000000 0.000777
24060.000000 0.000664
24120.000000 0.000549
24180.000000 0.000431
24240.000000 0.000311
24300.000000 0.000189
24360.000000 0.000065
24420.000000 -0.000062
24480.000000 0.000809
24540.000000 0.000678
24600.000000 0.000545
24660.000000 0.000410
24720.000000 0.000273
24780.000000 0.000133
24840.000000 -0.000009
24900.000000 -0.001153
24960.000000 -0.001299
25020.000000 -0.001447
25080.000000 -0.003599
25140.000000 -0.002755
25200.000000 -0.000913
25260.000000 0.013928
25320.000000 0.018767
25380.000000 0.018604
25440.000000 0.018440
25500.000000 0.018275
25560.000000 0.017109
25620.000000 0.015942
25680.000000 0.011773
25740.000000 0.007605
25800.000000 0.006435
25860.000000 0.006265
25920.000000 0.007095
25980.000000 0.012924
26040.000000 0.018753
26100.000000 0.021582
26160.000000 0.022412
26220.000000 0.022241
26280.000000 0.015071
26340.000000 0.003901
26400.000000 -0.003269
26460.000000 -0.003438
26520.000000 -0.001607
26580.000000 0.005224
26640.000000 0.014056
26700.000000 0.021889
26760.000000 0.024721
26820.000000 0.025554
26880.000000 0.025387
26940.000000 0.024220
27000.000000 0.018053
27060.000000 0.009885
27120.000000 0.006718
27180.000000 0.004550
27240.000000 0.004382
27300.000000 0.004213
27360.000000 0.002044
27420.000000 0.000874
27480.000000 -0.001296
27540.000000 -0.001468
27600.000000 -0.001640
27660.000000 -0.001812
27720.000000 0.001013
27780.000000 0.013838
27840.000000 0.016661
27900.000000 0.018483
27960.000000 0.018304
28020.000000 0.015123
28080.000000 0.008940
28140.000000 0.002756
28200.000000 -0.003430
28260.000000 -0.004622
28320.000000 -0.004810
28380.000000 -0.003000
28440.000000 -0.003191
28500.000000 -0.002385
28560.000000 0.005420
28620.000000 0.009223
28680.000000 0.010024
28740.000000 0.007830
28800.000000 0.004637
28860.000000 0.001435
28920.000000 0.000231
28980.000000 -0.000974
29040.000000 0.001818
29100.000000 0.004609
29160.000000 0.006398
29220.000000 0.006185
29280.000000 0.000970
29340.000000 -0.005247
29400.000000 -0.009465
29460.000000 -0.009686
29520.000000 -0.012909
29580.000000 -0.013133
29640.000000 -0.008360
29700.000000 -0.003589
29760.000000 0.001180
29820.000000 0.002947
29880.000000 0.003712
29940.000000 0.003475
30000.000000 -0.000765
30060.000000 -0.009006
30120.000000 -0.012250
30180.000000 -0.012496
30240.000000 -0.012744
30300.000000 -0.012994
30360.000000 -0.013246
30420.000000 -0.013500
30480.000000 -0.012757
30540.000000 -0.012015
30600.000000 -0.012276
30660.000000 -0.012539
30720.000000 -0.013805
30780.000000 -0.011072
30840.000000 -0.009342
30900.000000 -0.002615
30960.000000 0.001111
31020.000000 0.004833
31080.000000 0.003553
31140.000000 0.003271
31200.000000 -0.007014
31260.000000 -0.009301
31320.000000 -0.012591
31380.000000 -0.012883
31440.000000 -0.016178
31500.000000 -0.016475
31560.000000 -0.013773
31620.000000 -0.012074
31680.000000 -0.010377
31740.000000 -0.006682
31800.000000 -0.004988
31860.000000 -0.004296
31920.000000 -0.002606
31980.000000 -0.002916
32040.000000 -0.004245
32100.000000 -0.004557
32160.000000 -0.004869
32220.000000 -0.006182
32280.000000 -0.003495
32340.000000 0.004192
32400.000000 0.008878
32460.000000 0.010565
32520.000000 0.010252
32580.000000 0.000940
32640.000000 -0.006372
32700.000000 -0.013683
32760.000000 -0.015994
32820.000000 -0.015304
32880.000000 -0.013613
32940.000000 -0.004922
33000.000000 -0.001230
33060.000000 0.002463
33120.000000 0.004157
33180.000000 0.005851
33240.000000 0.006546
33300.000000 0.007242
33360.000000 0.007938
33420.000000 0.008636
33480.000000 0.008334
33540.000000 0.007028
33600.000000 0.006722
33660.000000 -0.000585
33720.000000 -0.007885
33780.000000 -0.012184
33840.000000 -0.012483
33900.000000 -0.009780
33960.000000 -0.001075
34020.000000 0.003630
34080.000000 0.006323
34140.000000 0.008016
34200.000000 0.007723
34260.000000 0.004432
34320.000000 0.004143
34380.000000 0.003855
34440.000000 0.004569
34500.000000 0.005305
34560.000000 0.004023
34620.000000 0.001743
34680.000000 0.001441
34740.000000 0.001140
34800.000000 0.000839
34860.000000 -0.007435
34920.000000 -0.007707
34980.000000 -0.004977
35040.000000 -0.003244
35100.000000 -0.003509
35160.000000 -0.003772
35220.000000 0.000968
35280.000000 0.004710
35340.000000 0.004455
35400.000000 0.005202
35460.000000 0.002951
35520.000000 0.001735
35580.000000 -0.000479
35640.000000 -0.003691
35700.000000 -0.004903
35760.000000 -0.009113
35820.000000 -0.004324
35880.000000 0.002464
35940.000000 0.006252
36000.000000 0.003039
36060.000000 0.000824
36120.000000 -0.001391
36180.000000 -0.001608
36240.000000 -0.006826
36300.000000 -0.003045
36360.000000 -0.000266
36420.000000 0.004513
36480.000000 0.003291
36540.000000 0.004068
36600.000000 0.003844
36660.000000 0.005620
36720.000000 0.006395
36780.000000 0.006169
36840.000000 0.006943
36900.000000 0.006716
36960.000000 0.002490
37020.000000 -0.003737
37080.000000 -0.003965
37140.000000 -0.004192
37200.000000 -0.004420
37260.000000 -0.004647
37320.000000 -0.003875
37380.000000 0.000897
37440.000000 0.001670
37500.000000 -0.002558
37560.000000 -0.004785
37620.000000 -0.006013
37680.000000 -0.009240
37740.000000 -0.001467
37800.000000 0.002306
37860.000000 0.003079
37920.000000 0.002852
37980.000000 0.002625
38040.000000 -0.001601
38100.000000 -0.007827
38160.000000 -0.012053
38220.000000 -0.012278
38280.000000 -0.012504
38340.000000 -0.002729
38400.000000 0.001046
38460.000000 0.000821
38520.000000 0.000597
38580.000000 -0.000627
38640.000000 -0.000851
38700.000000 -0.001075
38760.000000 0.000702
38820.000000 0.000479
38880.000000 0.001256
38940.000000 0.001033
39000.000000 0.000811
39060.000000 -0.002411
39120.000000 -0.002633
39180.000000 -0.001854
39240.000000 -0.002076
39300.000000 -0.001297
39360.000000 -0.001517
39420.000000 -0.001738
39480.000000 -0.001958
39540.000000 -0.002178
39600.000000 -0.002398
39660.000000 -0.003618
39720.000000 -0.005837
39780.000000 -0.003057
39840.000000 -0.002276
39900.000000 -0.002494
39960.000000 -0.002713
40020.000000 -0.002932
40080.000000 -0.007150
40140.000000 -0.014368
40200.000000 -0.016586
40260.000000 -0.014804
40320.000000 -0.009021
40380.000000 -0.007239
40440.000000 0.002544
40500.000000 0.005327
40560.000000 0.005110
40620.000000 0.002893
40680.000000 -0.004324
40740.000000 -0.007541
40800.000000 -0.007758
40860.000000 -0.005974
40920.000000 -0.004191
40980.000000 -0.003407
41040.000000 -0.003624
41100.000000 -0.003840
41160.000000 -0.005056
41220.000000 -0.005273
41280.000000 -0.001489
41340.000000 0.003295
41400.000000 0.008079
41460.000000 0.012862
41520.000000 0.012646
41580.000000 0.012430
41640.000000 0.011213
41700.000000 0.010997
41760.000000 0.008781
41820.000000 0.007564
41880.000000 0.007348
41940.000000 0.007131
42000.000000 0.003914
42060.000000 0.001697
42120.000000 -0.003519
42180.000000 -0.003736
42240.000000 0.002047
42300.000000 0.009829
42360.000000 0.015612
42420.000000 0.017395
42480.000000 0.014177
42540.000000 0.007959
42600.000000 0.002742
42660.000000 0.000524
42720.000000 0.000306
42780.000000 0.000087
42840.000000 0.000869
42900.000000 0.000650
42960.000000 0.000432
43020.000000 0.000213
43080.000000 -0.000007
43140.000000 -0.000226
43200.000000 -0.000445
