# Supplementary material for: Probabilistic tsunami forecasting for early warning
Source: Nat Commun. 2021 Sep 28;12:5677. doi: 10.1038/s41467-021-25815-w (PMC8479076; doi:10.1038/s41467-021-25815-w)
Supplement: Supplementary file 6 — Supplementary Dataset 3. Sea-level records. [file 41467_2021_25815_MOESM6_ESM.zip › sea_level_records/2018-10-25_Zakynthos/CR08.rad.rmn.txt]

-43200.000000 0.022465
-43140.000000 0.004491
-43080.000000 -0.000479
-43020.000000 -0.016446
-42960.000000 -0.017410
-42900.000000 0.004631
-42840.000000 -0.003326
-42780.000000 0.031721
-42720.000000 0.022772
-42660.000000 0.021826
-42600.000000 -0.005117
-42540.000000 -0.008055
-42480.000000 -0.039991
-42420.000000 -0.014923
-42360.000000 -0.021851
-42300.000000 -0.003776
-42240.000000 0.022303
-42180.000000 0.016385
-42120.000000 0.022471
-42060.000000 -0.007440
-42000.000000 -0.007347
-41940.000000 -0.017250
-41880.000000 0.001850
-41820.000000 0.012953
-41760.000000 0.019060
-41700.000000 0.020171
-41640.000000 -0.006715
-41580.000000 -0.018597
-41520.000000 -0.016476
-41460.000000 -0.024351
-41400.000000 -0.026223
-41340.000000 -0.022091
-41280.000000 -0.017955
-41220.000000 0.006184
-41160.000000 -0.004673
-41100.000000 0.007473
-41040.000000 0.011623
-40980.000000 0.024777
-40920.000000 0.025934
-40860.000000 0.006094
-40800.000000 0.008259
-40740.000000 -0.011573
-40680.000000 0.005598
-40620.000000 -0.003227
-40560.000000 0.011952
-40500.000000 -0.006866
-40440.000000 -0.002680
-40380.000000 -0.009491
-40320.000000 0.004702
-40260.000000 -0.007101
-40200.000000 0.010099
-40140.000000 0.014303
-40080.000000 0.003510
-40020.000000 0.019721
-39960.000000 -0.005064
-39900.000000 -0.005846
-39840.000000 -0.023624
-39780.000000 -0.007398
-39720.000000 0.003831
-39660.000000 0.018064
-39600.000000 0.014300
-39540.000000 0.006541
-39480.000000 -0.004216
-39420.000000 -0.012968
-39360.000000 -0.017717
-39300.000000 -0.024462
-39240.000000 -0.009203
-39180.000000 -0.000941
-39120.000000 0.005325
-39060.000000 0.001594
-39000.000000 0.006868
-38940.000000 0.016145
-38820.000000 0.012710
-38760.000000 -0.004002
-38700.000000 -0.010710
-38640.000000 -0.009415
-38580.000000 -0.000116
-38520.000000 0.020188
-38460.000000 0.008494
-38400.000000 -0.003195
-38340.000000 -0.032881
-38280.000000 -0.026563
-38220.000000 -0.014241
-38160.000000 0.011084
-38100.000000 0.010413
-38040.000000 0.011746
-37980.000000 -0.002917
-37920.000000 -0.021577
-37860.000000 -0.022232
-37800.000000 0.005116
-37740.000000 0.016467
-37680.000000 0.027823
-37620.000000 0.017182
-37560.000000 0.005545
-37500.000000 -0.024088
-37440.000000 -0.026718
-37380.000000 -0.014344
-37320.000000 0.009034
-37260.000000 0.008416
-37200.000000 -0.007199
-37140.000000 -0.005810
-37080.000000 -0.017417
-37020.000000 -0.025020
-36960.000000 -0.007620
-36900.000000 -0.013216
-36840.000000 0.015191
-36780.000000 0.008602
-36720.000000 0.021016
-36660.000000 -0.005566
-36600.000000 0.003856
-36540.000000 -0.011719
-36480.000000 -0.002291
-36420.000000 -0.020859
-36360.000000 0.010576
-36300.000000 0.004015
-36240.000000 0.015456
-36180.000000 0.007901
-36120.000000 -0.013651
-36060.000000 -0.016200
-36000.000000 -0.018746
-35940.000000 -0.013288
-35880.000000 -0.016827
-35820.000000 -0.003363
-35760.000000 -0.006896
-35700.000000 0.014575
-35640.000000 0.014049
-35580.000000 0.019527
-35520.000000 0.004994
-35460.000000 0.009465
-35400.000000 -0.014058
-35340.000000 0.002423
-35280.000000 -0.012091
-35220.000000 0.002400
-35160.000000 -0.006104
-35100.000000 0.000396
-35040.000000 -0.003098
-34980.000000 0.005412
-34920.000000 0.012928
-34860.000000 0.010448
-34800.000000 0.011973
-34740.000000 0.000503
-34680.000000 0.000039
-34620.000000 0.002579
-34560.000000 0.011125
-34500.000000 0.022675
-34440.000000 0.022231
-34380.000000 0.010792
-34320.000000 -0.011641
-34260.000000 -0.028069
-34200.000000 -0.030491
-34140.000000 -0.025907
-34080.000000 -0.015318
-34020.000000 -0.009722
-33960.000000 -0.017120
-33900.000000 0.001489
-33840.000000 -0.007895
-33780.000000 -0.012272
-33720.000000 -0.006641
-33660.000000 0.004998
-33600.000000 0.016646
-33540.000000 0.008301
-33480.000000 0.024966
-33420.000000 0.024639
-33360.000000 0.024321
-33300.000000 0.015013
-33240.000000 0.002712
-33180.000000 -0.000579
-33120.000000 -0.005861
-33060.000000 -0.000134
-33000.000000 -0.001399
-32940.000000 0.015345
-32880.000000 0.013099
-32820.000000 0.005861
-32760.000000 -0.012368
-32700.000000 -0.026587
-32640.000000 -0.033797
-32580.000000 -0.019998
-32520.000000 -0.001189
-32460.000000 0.010628
-32400.000000 0.015455
-32340.000000 0.006291
-32280.000000 -0.002863
-32220.000000 0.006992
-32160.000000 0.002856
-32100.000000 0.002731
-32040.000000 -0.018385
-31980.000000 -0.024491
-31920.000000 -0.025588
-31860.000000 -0.013675
-31800.000000 0.002248
-31740.000000 0.010181
-31680.000000 0.012123
-31620.000000 0.015076
-31560.000000 0.006039
-31500.000000 0.030011
-31440.000000 0.026013
-31380.000000 0.039005
-31320.000000 0.019007
-31260.000000 0.007019
-31200.000000 -0.008960
-31140.000000 -0.023946
-31080.000000 -0.011905
-31020.000000 -0.013853
-30960.000000 0.008207
-30900.000000 0.003278
-30840.000000 0.007358
-30780.000000 -0.007553
-30720.000000 -0.012454
-30660.000000 -0.008346
-30600.000000 -0.007228
-30540.000000 -0.005101
-30480.000000 -0.018964
-30420.000000 -0.005817
-30360.000000 -0.016661
-30300.000000 0.005503
-30240.000000 0.010678
-30180.000000 0.017861
-30120.000000 0.016054
-30060.000000 0.014255
-30000.000000 0.003466
-29940.000000 -0.000315
-29880.000000 -0.007087
-29820.000000 -0.002850
-29760.000000 0.002396
-29700.000000 0.003650
-29580.000000 0.006183
-29520.000000 0.006463
-29460.000000 0.002751
-29400.000000 0.003046
-29340.000000 0.012350
-29280.000000 0.004662
-29220.000000 0.020982
-29160.000000 0.000309
-29100.000000 -0.007356
-29040.000000 -0.018013
-28980.000000 -0.010663
-28920.000000 -0.008306
-28860.000000 -0.014942
-28800.000000 -0.010571
-28740.000000 -0.017193
-28680.000000 -0.007808
-28620.000000 0.001583
-28560.000000 0.003981
-28500.000000 0.006386
-28440.000000 0.009797
-28200.000000 0.020507
-28140.000000 0.019951
-28080.000000 0.015400
-28020.000000 0.003857
-27960.000000 0.004319
-27900.000000 -0.008213
-27840.000000 0.005261
-27780.000000 -0.005260
-27720.000000 0.001225
-27660.000000 -0.014286
-27600.000000 0.001209
-27540.000000 -0.001291
-27480.000000 0.005214
-27420.000000 0.006723
-27360.000000 -0.003763
-27300.000000 -0.011245
-27240.000000 -0.024722
-27180.000000 -0.030195
-27120.000000 -0.010664
-27060.000000 0.002872
-27000.000000 0.020411
-26940.000000 0.009953
-26880.000000 0.008499
-26820.000000 -0.000952
-26760.000000 0.000601
-26700.000000 -0.011845
-26640.000000 -0.002287
-26580.000000 -0.010726
-26520.000000 -0.007163
-26460.000000 -0.006597
-26400.000000 0.007972
-26340.000000 0.019544
-26280.000000 0.028119
-26220.000000 0.026696
-26160.000000 0.012277
-26100.000000 0.004860
-26040.000000 -0.000555
-25980.000000 0.001032
-25920.000000 -0.001378
-25860.000000 -0.001786
-25800.000000 -0.003193
-25740.000000 -0.003598
-25680.000000 -0.019001
-25620.000000 -0.028404
-25560.000000 -0.033806
-25500.000000 -0.024206
-25440.000000 -0.001607
-25380.000000 0.010994
-25320.000000 0.018596
-25260.000000 0.009198
-25200.000000 0.008801
-25140.000000 -0.009594
-25020.000000 -0.015382
-24960.000000 -0.012773
-24900.000000 -0.004163
-24840.000000 0.005448
-24780.000000 0.024061
-24720.000000 0.019676
-24660.000000 0.013292
-24600.000000 -0.010090
-24540.000000 -0.015470
-24480.000000 -0.024849
-24420.000000 -0.013226
-24360.000000 -0.002601
-24300.000000 0.016026
-24240.000000 0.011655
-24180.000000 0.001287
-24120.000000 -0.003080
-24060.000000 -0.014444
-24000.000000 -0.011807
-23940.000000 -0.002167
-23880.000000 0.004474
-23820.000000 0.003117
-23700.000000 0.015408
-23640.000000 0.007056
-23580.000000 -0.004294
-23520.000000 -0.022642
-23460.000000 -0.027988
-23400.000000 -0.031332
-23340.000000 -0.001673
-23280.000000 0.010988
-23220.000000 0.027652
-23160.000000 0.032319
-23100.000000 0.009989
-23040.000000 -0.007338
-22980.000000 -0.017661
-22920.000000 -0.012981
-22860.000000 -0.000297
-22800.000000 0.007390
-22740.000000 0.012081
-22680.000000 0.007776
-22620.000000 0.007475
-22560.000000 -0.004822
-22500.000000 0.004884
-22440.000000 -0.003407
-22380.000000 0.001306
-22320.000000 -0.009978
-22260.000000 -0.007258
-22200.000000 -0.013535
-22140.000000 -0.009808
-22080.000000 0.008923
-22020.000000 0.013657
-21960.000000 0.011396
-21900.000000 -0.007861
-21840.000000 -0.024114
-21780.000000 -0.015362
-21720.000000 -0.006606
-21660.000000 0.027155
-21600.000000 0.027921
-21540.000000 0.025690
-21480.000000 -0.006535
-21420.000000 -0.018755
-21360.000000 -0.017971
-21300.000000 -0.006181
-21240.000000 -0.000386
-21180.000000 0.013414
-21120.000000 0.005220
-21060.000000 0.004031
-21000.000000 -0.000152
-20940.000000 0.003671
-20880.000000 0.012499
-20820.000000 0.003332
-20760.000000 0.007171
-20700.000000 -0.014025
-20640.000000 0.001783
-20580.000000 0.013636
-20520.000000 0.032494
-20460.000000 0.031357
-20400.000000 0.000226
-20340.000000 -0.027901
-20280.000000 -0.046023
-20220.000000 -0.035140
-20160.000000 -0.006252
-20100.000000 0.016641
-20040.000000 0.030539
-19980.000000 0.023442
-19920.000000 0.003350
-19860.000000 -0.003736
-19800.000000 -0.000818
-19740.000000 0.016105
-19680.000000 0.031034
-19620.000000 0.012967
-19560.000000 0.005905
-19500.000000 -0.026151
-19440.000000 -0.019204
-19380.000000 -0.018252
-19320.000000 -0.001297
-19260.000000 -0.000338
-19200.000000 -0.001377
-19140.000000 -0.005413
-19080.000000 -0.009446
-19020.000000 0.006523
-18960.000000 0.013493
-18900.000000 0.030465
-18840.000000 0.019438
-18780.000000 0.012412
-18720.000000 -0.015613
-18660.000000 -0.012639
-18600.000000 -0.017664
-18540.000000 -0.002690
-18480.000000 0.014283
-18420.000000 0.017257
-18360.000000 0.013229
-18300.000000 -0.006799
-18240.000000 -0.013829
-18180.000000 -0.022859
-18120.000000 -0.024891
-18060.000000 -0.009924
-18000.000000 -0.012959
-17940.000000 0.016004
-17880.000000 0.018965
-17820.000000 0.029923
-17760.000000 0.014879
-17700.000000 0.015832
-17640.000000 -0.000219
-17580.000000 -0.004274
-17520.000000 -0.013332
-17460.000000 -0.008395
-17400.000000 0.013537
-17340.000000 0.012465
-17280.000000 0.008388
-17220.000000 -0.018695
-17160.000000 -0.011784
-17100.000000 -0.013878
-17040.000000 -0.001979
-16980.000000 -0.001085
-16920.000000 0.007801
-16860.000000 -0.003318
-16800.000000 -0.001444
-16740.000000 -0.000577
-16680.000000 0.008284
-16620.000000 0.008139
-16560.000000 0.001987
-16500.000000 -0.011172
-16440.000000 -0.018337
-16380.000000 -0.012509
-16320.000000 -0.004687
-16260.000000 0.017128
-16200.000000 0.011978
-16140.000000 0.020779
-16080.000000 -0.004426
-16020.000000 -0.010640
-15960.000000 -0.018861
-15900.000000 -0.007089
-15840.000000 -0.000326
-15780.000000 0.005429
-15720.000000 0.006175
-15660.000000 0.004912
-15600.000000 0.005640
-15540.000000 0.003359
-15480.000000 0.004068
-15420.000000 -0.011232
-15360.000000 -0.014541
-15300.000000 -0.024860
-15240.000000 -0.010188
-15180.000000 -0.012526
-15120.000000 -0.007874
-15060.000000 -0.016231
-15000.000000 -0.014597
-14940.000000 -0.023974
-14880.000000 -0.010359
-14820.000000 0.001246
-14760.000000 0.006842
-14700.000000 0.014428
-14640.000000 0.013006
-14580.000000 0.006574
-14520.000000 0.010133
-14460.000000 0.012683
-14400.000000 0.015224
-14340.000000 0.005756
-14280.000000 -0.002720
-14220.000000 -0.017206
-14160.000000 -0.014700
-14100.000000 -0.010203
-14040.000000 -0.005715
-13980.000000 -0.002235
-13920.000000 0.010237
-13860.000000 0.002700
-13800.000000 -0.000845
-13740.000000 0.000602
-13680.000000 -0.007958
-13620.000000 0.003474
-13560.000000 -0.018101
-13500.000000 -0.002684
-13440.000000 -0.009275
-13380.000000 0.007128
-13320.000000 0.002523
-13260.000000 0.009912
-13200.000000 -0.002706
-13140.000000 0.000669
-13080.000000 -0.013963
-13020.000000 -0.003601
-12960.000000 -0.003246
-12900.000000 0.009102
-12840.000000 0.015444
-12780.000000 0.014779
-12720.000000 0.010107
-12660.000000 0.010429
-12600.000000 0.006744
-12540.000000 -0.003947
-12480.000000 0.004354
-12420.000000 0.006650
-12360.000000 0.017938
-12300.000000 0.010221
-12240.000000 0.013496
-12180.000000 -0.003234
-12120.000000 -0.005971
-12060.000000 -0.020715
-12000.000000 -0.021464
-11940.000000 -0.029219
-11880.000000 -0.021979
-11820.000000 -0.009745
-11760.000000 -0.000517
-11700.000000 0.010707
-11640.000000 0.016926
-11580.000000 0.006140
-11520.000000 0.008348
-11460.000000 -0.006448
-11400.000000 -0.004250
-11340.000000 -0.000056
-11280.000000 -0.000868
-11220.000000 0.009316
-11160.000000 0.020494
-11100.000000 0.028668
-11040.000000 0.026837
-10980.000000 0.017001
-10920.000000 0.001159
-10860.000000 -0.013687
-10800.000000 -0.020538
-10740.000000 -0.019395
-10680.000000 -0.003256
-10620.000000 0.003878
-10560.000000 0.008008
-10500.000000 0.000133
-10440.000000 -0.003747
-10380.000000 -0.005631
-10320.000000 -0.003520
-10260.000000 0.002586
-10200.000000 0.001688
-10140.000000 -0.005215
-10080.000000 -0.010122
-10020.000000 -0.010034
-9960.000000 -0.008950
-9900.000000 0.005128
-9840.000000 0.000202
-9780.000000 -0.005729
-9720.000000 -0.009664
-9660.000000 -0.010605
-9600.000000 -0.002551
-9540.000000 0.016498
-9480.000000 0.031542
-9420.000000 0.030580
-9360.000000 0.011613
-9300.000000 -0.000359
-9240.000000 -0.006337
-9180.000000 0.005679
-9120.000000 0.021689
-9060.000000 0.024694
-9000.000000 0.018694
-8940.000000 0.003677
-8880.000000 -0.020336
-8820.000000 -0.021355
-8760.000000 -0.013380
-8700.000000 -0.007411
-8640.000000 -0.000448
-8580.000000 -0.024492
-8520.000000 -0.027542
-8460.000000 -0.028598
-8400.000000 -0.007661
-8340.000000 0.005269
-8280.000000 0.015193
-8220.000000 0.012109
-8160.000000 -0.001981
-8100.000000 -0.003078
-8040.000000 -0.002183
-7980.000000 0.011705
-7920.000000 0.008586
-7860.000000 0.004459
-7800.000000 -0.007674
-7740.000000 -0.012816
-7680.000000 0.002036
-7620.000000 0.010880
-7560.000000 0.017716
-7500.000000 -0.000455
-7440.000000 -0.013633
-7380.000000 -0.021818
-7320.000000 -0.005011
-7260.000000 0.004788
-7200.000000 0.014581
-7140.000000 0.013365
-7080.000000 -0.011857
-7020.000000 -0.032088
-6960.000000 -0.042326
-6900.000000 -0.021571
-6840.000000 0.003176
-6780.000000 0.021915
-6720.000000 0.016647
-6660.000000 0.004372
-6600.000000 -0.007911
-6540.000000 -0.014200
-6480.000000 0.005504
-6420.000000 0.008201
-6360.000000 0.017891
-6300.000000 0.005575
-6240.000000 -0.002747
-6180.000000 -0.010076
-6120.000000 -0.006410
-6060.000000 0.013249
-6000.000000 0.021903
-5940.000000 0.026551
-5880.000000 0.012193
-5820.000000 -0.007169
-5760.000000 -0.020538
-5700.000000 -0.015911
-5640.000000 -0.008290
-5580.000000 -0.005674
-5520.000000 -0.008063
-5460.000000 -0.011458
-5400.000000 -0.025857
-5340.000000 -0.005262
-5280.000000 0.005328
-5220.000000 0.024913
-5160.000000 0.020493
-5100.000000 0.012068
-5040.000000 -0.015363
-4980.000000 -0.013799
-4920.000000 -0.011239
-4860.000000 0.003315
-4800.000000 0.009865
-4740.000000 0.009409
-4680.000000 0.001949
-4620.000000 -0.005516
-4560.000000 0.003014
-4500.000000 0.013540
-4440.000000 0.026062
-4380.000000 0.018580
-4320.000000 -0.002907
-4260.000000 -0.028397
-4200.000000 -0.023892
-4140.000000 -0.008390
-4080.000000 0.013107
-4020.000000 0.016600
-3960.000000 0.014089
-3900.000000 -0.004427
-3840.000000 -0.019946
-3780.000000 -0.027470
-3720.000000 -0.017998
-3660.000000 -0.004530
-3600.000000 -0.001067
-3540.000000 -0.005608
-3480.000000 -0.014154
-3420.000000 -0.005704
-3360.000000 0.005741
-3300.000000 0.027182
-3240.000000 0.016618
-3180.000000 0.019051
-3120.000000 0.003479
-3060.000000 -0.001096
-3000.000000 0.003325
-2940.000000 0.008742
-2880.000000 0.016155
-2820.000000 0.002564
-2760.000000 -0.008030
-2700.000000 -0.014628
-2640.000000 -0.011230
-2580.000000 0.000165
-2520.000000 0.008556
-2460.000000 0.003944
-2400.000000 -0.005672
-2340.000000 -0.012290
-2280.000000 -0.021912
-2220.000000 -0.003538
-2160.000000 0.008835
-2100.000000 0.018201
-2040.000000 0.013563
-1980.000000 -0.004078
-1920.000000 -0.001724
-1860.000000 0.003626
-1800.000000 0.015972
-1740.000000 0.018313
-1680.000000 0.011650
-1620.000000 -0.006018
-1560.000000 -0.020695
-1500.000000 -0.023372
-1380.000000 0.002254
-1320.000000 0.026563
-1260.000000 0.012867
-1200.000000 0.010167
-1140.000000 -0.006538
-1080.000000 -0.005247
-1020.000000 -0.008960
-960.000000 -0.002677
-900.000000 0.007602
-840.000000 -0.001123
-780.000000 0.004149
-720.000000 -0.007583
-660.000000 0.010682
-600.000000 -0.008056
-540.000000 -0.002798
-480.000000 -0.017542
-420.000000 -0.009290
-360.000000 -0.021040
-300.000000 -0.001793
-240.000000 -0.010549
-180.000000 0.005692
-120.000000 -0.013070
-60.000000 -0.000834
0.000000 0.001400
60.000000 0.009631
120.000000 0.012860
180.000000 0.003087
240.000000 -0.003689
300.000000 -0.006466
360.000000 -0.001246
420.000000 -0.006028
480.000000 0.009188
540.000000 0.007401
600.000000 0.001612
660.000000 -0.007179
720.000000 -0.003973
780.000000 -0.012769
840.000000 0.004432
900.000000 0.005632
960.000000 0.011828
1020.000000 -0.003978
1080.000000 0.000213
1140.000000 0.000402
1200.000000 0.006588
1260.000000 0.005771
1320.000000 -0.000049
1380.000000 -0.002872
1440.000000 -0.013698
1500.000000 -0.002527
1560.000000 0.003641
1620.000000 0.012806
1680.000000 -0.000033
1740.000000 -0.010875
1800.000000 -0.018720
1860.000000 -0.019569
1920.000000 0.005579
1980.000000 0.012723
2040.000000 0.021864
2100.000000 0.001001
2160.000000 -0.003866
2220.000000 -0.003736
2280.000000 0.007390
2340.000000 0.017512
2400.000000 0.016630
2460.000000 0.006745
2520.000000 -0.006145
2580.000000 -0.010039
2640.000000 -0.010949
2700.000000 0.008147
2760.000000 0.018239
2820.000000 0.005313
2880.000000 -0.008605
2940.000000 -0.011540
3000.000000 -0.009464
3060.000000 -0.008392
3120.000000 0.000677
3180.000000 0.000731
3240.000000 -0.015205
3300.000000 0.008856
3360.000000 0.016915
3420.000000 0.016971
3480.000000 0.012024
3540.000000 -0.006926
3600.000000 -0.015878
3660.000000 -0.005833
3720.000000 -0.036791
3780.000000 -0.021751
3840.000000 0.019287
3900.000000 0.045322
3960.000000 0.053355
4020.000000 0.048386
4080.000000 0.013415
4140.000000 -0.002557
4200.000000 -0.052528
4260.000000 -0.069502
4320.000000 -0.041476
4380.000000 -0.001447
4440.000000 0.036578
4500.000000 0.084604
4560.000000 0.059631
4620.000000 -0.003342
4680.000000 -0.036313
4740.000000 -0.065282
4800.000000 -0.025251
4860.000000 0.021783
4920.000000 0.049818
4980.000000 0.039854
5040.000000 0.009893
5100.000000 -0.033067
5160.000000 -0.032024
5220.000000 -0.034978
5280.000000 -0.014929
5340.000000 -0.011877
5460.000000 0.012236
5520.000000 0.049298
5580.000000 0.067363
5640.000000 0.065433
5700.000000 0.003506
5760.000000 -0.040416
5820.000000 -0.079333
5880.000000 -0.055247
5940.000000 -0.041155
6000.000000 0.044940
6060.000000 0.094040
6120.000000 0.096145
6180.000000 0.028253
6240.000000 -0.035634
6300.000000 -0.072517
6360.000000 -0.028396
6420.000000 -0.015271
6480.000000 0.010858
6540.000000 0.033991
6600.000000 0.018128
6660.000000 -0.021731
6720.000000 -0.050585
6780.000000 -0.005435
6840.000000 0.013719
6900.000000 0.031877
6960.000000 0.012039
7020.000000 0.030205
7080.000000 0.013375
7140.000000 -0.019451
7200.000000 -0.050272
7260.000000 -0.002089
7320.000000 0.010099
7380.000000 0.045291
7440.000000 -0.005511
7500.000000 0.018692
7560.000000 0.010900
7620.000000 0.020113
7680.000000 0.007333
7740.000000 0.022558
7800.000000 0.002789
7860.000000 -0.028974
7920.000000 -0.057730
7980.000000 -0.022480
8040.000000 -0.002224
8100.000000 -0.001961
8160.000000 -0.009692
8220.000000 0.022582
8280.000000 0.061863
8340.000000 0.023150
8400.000000 0.012443
8460.000000 -0.009259
8520.000000 0.001046
8580.000000 -0.054643
8640.000000 -0.065326
8700.000000 -0.054003
8760.000000 0.045326
8820.000000 0.069662
8880.000000 0.086004
8940.000000 0.035352
9000.000000 -0.008294
9060.000000 -0.061933
9120.000000 -0.058565
9180.000000 -0.015191
9240.000000 0.044190
9300.000000 0.049578
9360.000000 0.004973
9420.000000 -0.033624
9480.000000 -0.040214
9540.000000 -0.012797
9600.000000 0.010628
9660.000000 0.023062
9720.000000 0.004502
9780.000000 -0.013049
9840.000000 -0.002591
9900.000000 -0.006126
9960.000000 -0.006652
10020.000000 -0.021170
10080.000000 -0.047679
10140.000000 -0.050180
10200.000000 -0.045671
10260.000000 0.016855
10320.000000 0.063380
10380.000000 0.099914
10440.000000 0.058457
10500.000000 0.003008
10560.000000 -0.082431
10620.000000 -0.114860
10680.000000 -0.073281
10740.000000 0.029309
10800.000000 0.079908
10860.000000 0.080516
10920.000000 0.045134
10980.000000 -0.006238
11040.000000 -0.056601
11100.000000 -0.082954
11160.000000 -0.051298
11220.000000 -0.005632
11280.000000 0.027044
11340.000000 0.017729
11400.000000 -0.020577
11460.000000 -0.035873
11520.000000 -0.015161
11580.000000 0.003560
11640.000000 0.033290
11700.000000 0.023028
11820.000000 -0.032472
11880.000000 -0.036710
11940.000000 0.010060
12000.000000 0.061838
12060.000000 0.044624
12120.000000 -0.026583
12180.000000 -0.071782
12300.000000 0.008844
12360.000000 0.053668
12420.000000 0.085501
12480.000000 0.045341
12540.000000 -0.032811
12600.000000 -0.073955
12660.000000 -0.066093
12720.000000 -0.034223
12780.000000 -0.011345
12840.000000 0.005541
12900.000000 0.025436
12960.000000 0.031338
13020.000000 0.029248
13080.000000 0.015166
13140.000000 0.021092
13200.000000 -0.007974
13260.000000 -0.039014
13320.000000 -0.061062
13380.000000 -0.040102
13440.000000 -0.012134
13500.000000 0.031842
13560.000000 0.042803
13620.000000 0.047796
13680.000000 0.021797
13740.000000 -0.000194
13800.000000 -0.019175
13860.000000 -0.008147
13920.000000 -0.004111
13980.000000 0.012935
14040.000000 0.016989
14100.000000 0.010053
14160.000000 -0.021908
14220.000000 -0.029826
14280.000000 -0.044734
14340.000000 -0.029667
14400.000000 -0.010555
14460.000000 0.032566
14520.000000 0.044698
14580.000000 0.021839
14640.000000 -0.029009
14700.000000 -0.050847
14760.000000 -0.047674
14820.000000 -0.029492
14880.000000 -0.020301
14940.000000 0.016901
15000.000000 0.017111
15060.000000 0.022331
15120.000000 -0.005414
15180.000000 0.018822
15240.000000 0.032067
15300.000000 0.045320
15360.000000 0.015582
15420.000000 -0.026149
15480.000000 -0.060871
15540.000000 -0.066586
15600.000000 -0.043294
15660.000000 0.006006
15720.000000 0.052313
15780.000000 0.041627
15840.000000 0.024948
15900.000000 -0.001723
15960.000000 -0.004387
16020.000000 -0.015043
16080.000000 -0.030693
16140.000000 -0.041335
16200.000000 -0.031970
16260.000000 -0.005599
16320.000000 0.007780
16380.000000 0.029165
16440.000000 0.031557
16500.000000 0.007955
16560.000000 0.007360
16620.000000 -0.007228
16680.000000 -0.004810
16740.000000 -0.025386
16800.000000 -0.017956
16860.000000 -0.001520
16920.000000 0.014932
16980.000000 0.026380
17040.000000 0.001832
17100.000000 0.013290
17160.000000 0.004753
17220.000000 0.006221
17280.000000 0.004694
17340.000000 0.009171
17400.000000 -0.002346
17460.000000 -0.023858
17520.000000 -0.034366
17580.000000 -0.021870
17640.000000 0.000633
17700.000000 0.007141
17820.000000 -0.007828
17880.000000 -0.031305
17940.000000 0.009222
18000.000000 0.013755
18060.000000 0.039293
18120.000000 0.010836
18180.000000 -0.011616
18240.000000 -0.045063
18300.000000 -0.031505
18420.000000 0.023625
18480.000000 0.043197
18540.000000 0.035773
18600.000000 0.016355
18660.000000 0.010939
18720.000000 -0.004472
18780.000000 -0.009880
18840.000000 -0.020284
18900.000000 -0.038684
18960.000000 -0.015082
19020.000000 0.002526
19080.000000 0.025138
19140.000000 0.014754
19200.000000 0.006374
19260.000000 -0.011001
19320.000000 -0.002372
19380.000000 -0.004738
19440.000000 -0.002100
19500.000000 -0.020458
19560.000000 -0.018810
19620.000000 -0.018159
19680.000000 -0.006503
19740.000000 0.000157
19800.000000 -0.005179
19860.000000 -0.004510
19920.000000 -0.001837
19980.000000 0.022839
20040.000000 0.042520
20100.000000 0.024206
20160.000000 0.016895
20220.000000 -0.019412
20280.000000 -0.001715
20340.000000 -0.010014
20400.000000 0.010690
20460.000000 0.006398
20520.000000 0.009109
20580.000000 -0.017177
20640.000000 -0.018459
20700.000000 -0.008739
20760.000000 0.011983
20820.000000 0.024708
20880.000000 0.015434
20940.000000 0.000163
21000.000000 -0.021107
21060.000000 -0.029375
21120.000000 -0.017641
21180.000000 0.007094
21240.000000 0.009831
21300.000000 0.003568
21420.000000 0.015047
21480.000000 0.020788
21540.000000 0.030530
21600.000000 0.001273
21660.000000 0.007018
21720.000000 -0.013236
21780.000000 -0.021489
21840.000000 -0.021740
21900.000000 -0.007989
21960.000000 0.013763
22020.000000 0.009518
22080.000000 0.007274
22140.000000 0.010033
22200.000000 0.025793
22260.000000 0.016556
22320.000000 0.008322
22380.000000 0.000090
22440.000000 -0.003140
22500.000000 -0.009366
22560.000000 -0.026590
22620.000000 -0.013811
22680.000000 -0.009029
22740.000000 0.007756
22800.000000 -0.005456
22860.000000 0.001334
22920.000000 -0.016873
22980.000000 -0.007078
23040.000000 -0.002281
23160.000000 0.013321
23220.000000 -0.004875
23280.000000 -0.031068
23340.000000 -0.027259
23400.000000 -0.015447
23460.000000 0.002367
23520.000000 0.016183
23580.000000 0.027003
23640.000000 0.033824
23700.000000 0.029648
23760.000000 -0.002525
23820.000000 -0.021696
23880.000000 -0.047863
23940.000000 -0.045028
24000.000000 -0.033190
24060.000000 0.002651
24120.000000 0.017494
24180.000000 0.023339
24240.000000 0.008186
24300.000000 -0.000965
24360.000000 0.001886
24420.000000 0.005740
24480.000000 -0.005405
24540.000000 -0.012547
24600.000000 -0.003687
24660.000000 -0.001825
24720.000000 0.004038
24780.000000 -0.004097
24840.000000 0.009770
24900.000000 0.009638
24960.000000 0.013508
25020.000000 -0.001621
25080.000000 -0.013748
25140.000000 -0.021874
25200.000000 -0.018998
25260.000000 -0.001120
25320.000000 0.015759
25380.000000 0.027640
25440.000000 0.020514
25500.000000 0.003398
25620.000000 -0.036830
25680.000000 -0.034943
25740.000000 -0.012054
25800.000000 0.038835
25860.000000 0.053725
25920.000000 0.045615
25980.000000 0.009506
26040.000000 -0.027603
26100.000000 -0.055712
26160.000000 -0.060820
26220.000000 -0.033929
26280.000000 0.003962
26340.000000 0.021853
26400.000000 0.041743
26460.000000 0.033633
26520.000000 0.024522
26580.000000 -0.003589
26640.000000 -0.031699
26700.000000 -0.039811
26760.000000 -0.024922
26820.000000 0.014967
26880.000000 0.015855
26940.000000 0.030743
27000.000000 0.008631
27060.000000 0.005518
27120.000000 -0.008595
27180.000000 -0.013708
27240.000000 -0.024822
27300.000000 -0.017936
27360.000000 -0.000051
27420.000000 0.020834
27480.000000 0.022717
27540.000000 0.011600
27600.000000 -0.001519
27660.000000 -0.009639
27720.000000 -0.001760
27780.000000 0.004116
27840.000000 0.018991
27900.000000 0.010864
27960.000000 0.009735
28020.000000 -0.002397
28080.000000 -0.000530
28140.000000 -0.001666
28200.000000 -0.012804
28260.000000 -0.022944
28320.000000 -0.039087
28380.000000 -0.024232
28440.000000 0.001621
28500.000000 0.025470
28560.000000 0.030317
28620.000000 0.020161
28680.000000 0.002001
28740.000000 -0.014161
28800.000000 -0.016327
28860.000000 -0.016496
28920.000000 -0.012667
28980.000000 -0.010835
29040.000000 0.001987
29100.000000 0.009806
29160.000000 0.032620
29220.000000 0.029429
29280.000000 0.005234
29340.000000 -0.016965
29400.000000 -0.037169
29460.000000 -0.015377
29520.000000 -0.004590
29580.000000 0.013192
29640.000000 0.004969
29700.000000 -0.001260
29760.000000 0.000506
29820.000000 0.010267
29880.000000 0.006021
29940.000000 0.005770
30000.000000 -0.006487
30060.000000 -0.005750
30120.000000 -0.004019
30180.000000 0.005706
30240.000000 0.012426
30300.000000 -0.004861
30360.000000 -0.024153
30420.000000 -0.046452
30480.000000 -0.032756
30540.000000 -0.008067
30600.000000 0.010616
30660.000000 0.023292
30720.000000 0.001961
30780.000000 0.007623
30840.000000 0.009278
30900.000000 0.025926
30960.000000 0.016566
31020.000000 -0.005800
31080.000000 -0.035174
31140.000000 -0.048556
31200.000000 -0.027946
31260.000000 0.006657
31320.000000 0.027251
31380.000000 0.037837
31440.000000 0.018415
31500.000000 -0.009016
31560.000000 -0.032454
31620.000000 -0.046902
31680.000000 -0.037358
31740.000000 -0.023822
31800.000000 0.004704
31860.000000 0.023222
31920.000000 0.034731
31980.000000 0.018232
32040.000000 0.007723
32100.000000 -0.007794
32160.000000 -0.019319
32220.000000 -0.022853
32280.000000 -0.016395
32340.000000 -0.006945
32400.000000 0.016497
32460.000000 0.009930
32520.000000 0.009356
32580.000000 -0.004226
32640.000000 -0.022815
32700.000000 -0.030412
32760.000000 -0.020016
32820.000000 0.012373
32880.000000 0.030754
32940.000000 0.050128
33000.000000 0.026494
33060.000000 -0.001147
33120.000000 -0.038786
33180.000000 -0.051442
33240.000000 -0.043104
33300.000000 -0.011774
33360.000000 0.017549
33420.000000 0.028866
33480.000000 0.033175
33540.000000 0.019477
33600.000000 -0.001227
33660.000000 -0.023939
33720.000000 -0.026657
33780.000000 -0.019383
33840.000000 -0.004115
33900.000000 0.002146
33960.000000 0.011400
34020.000000 0.013647
34080.000000 0.023887
34140.000000 0.019121
34200.000000 0.019347
34260.000000 -0.003433
34320.000000 -0.014219
34380.000000 -0.031011
34440.000000 -0.024810
34500.000000 -0.014615
34560.000000 0.004574
34620.000000 0.013757
34680.000000 0.001935
34740.000000 -0.000893
34800.000000 -0.013726
34860.000000 -0.001565
34920.000000 -0.006409
34980.000000 0.012741
35040.000000 0.003885
35100.000000 0.013023
35160.000000 -0.006844
35220.000000 0.000283
35280.000000 -0.010596
35340.000000 -0.007481
35400.000000 -0.012372
35460.000000 -0.006269
35520.000000 0.010827
35580.000000 0.033918
35640.000000 0.043002
35700.000000 0.016080
35760.000000 0.001159
35820.000000 -0.021768
35880.000000 -0.038701
35940.000000 -0.035640
36000.000000 -0.015584
36060.000000 0.004468
36120.000000 0.021514
36180.000000 0.027556
36240.000000 0.033593
36300.000000 0.017625
36360.000000 0.003653
36420.000000 -0.021324
36480.000000 -0.023306
36540.000000 -0.023292
36600.000000 -0.007283
36660.000000 -0.003278
36720.000000 0.014721
36780.000000 0.014716
36840.000000 0.019707
36900.000000 -0.000308
36960.000000 0.006672
37020.000000 -0.006352
37080.000000 -0.002381
37140.000000 -0.010415
37200.000000 0.001546
37260.000000 0.009502
37320.000000 0.016453
37380.000000 0.013399
37440.000000 -0.002660
37500.000000 -0.007723
37560.000000 -0.015792
37620.000000 -0.001866
37680.000000 0.008056
37740.000000 0.017972
37800.000000 0.010883
37860.000000 -0.010210
37920.000000 -0.016309
37980.000000 -0.027413
38040.000000 -0.024521
38100.000000 -0.008635
38160.000000 -0.007754
38220.000000 0.005122
38280.000000 0.014993
38340.000000 0.027860
38400.000000 0.025721
38460.000000 0.013577
38520.000000 0.006428
38580.000000 -0.012726
38640.000000 -0.011885
38700.000000 -0.015050
38760.000000 -0.011219
38820.000000 0.005607
38880.000000 0.004428
38940.000000 0.015243
39000.000000 0.002054
39060.000000 0.001859
39120.000000 -0.014340
39180.000000 -0.009545
39240.000000 0.001246
39300.000000 0.010031
39360.000000 0.008812
39420.000000 0.004587
39480.000000 -0.003643
39540.000000 -0.006878
39600.000000 -0.009118
39660.000000 -0.000363
39720.000000 -0.000612
39780.000000 0.014133
39840.000000 0.016873
39900.000000 0.018608
39960.000000 0.015337
40020.000000 -0.004938
40080.000000 -0.015218
40140.000000 -0.030503
40200.000000 -0.021793
40260.000000 -0.010088
40320.000000 0.006611
40380.000000 0.007306
40440.000000 0.018996
40500.000000 -0.000319
40560.000000 0.006360
40620.000000 -0.004965
40680.000000 0.005705
40740.000000 -0.004631
40800.000000 -0.003971
40860.000000 -0.022316
40920.000000 -0.007667
40980.000000 0.002978
41040.000000 0.006618
41100.000000 0.008252
41160.000000 0.000882
41220.000000 -0.006493
41280.000000 -0.018874
41340.000000 -0.009259
41400.000000 0.001351
41460.000000 0.016955
41520.000000 0.017555
41580.000000 0.008149
41640.000000 -0.000261
41700.000000 -0.006676
41760.000000 0.004903
41820.000000 0.010478
41880.000000 0.019048
41940.000000 0.018613
42000.000000 0.014172
42060.000000 -0.016273
42120.000000 -0.018723
42180.000000 -0.023178
42240.000000 -0.011639
42300.000000 0.012896
42360.000000 0.017426
42420.000000 0.016951
42480.000000 -0.005529
42540.000000 -0.022014
42600.000000 -0.026504
42660.000000 -0.015998
42720.000000 -0.006498
42780.000000 0.009997
42840.000000 0.015487
42900.000000 0.000973
42960.000000 -0.005547
43020.000000 -0.015071
43080.000000 -0.001601
43140.000000 -0.001135
43200.000000 0.023326
