# Supplementary material for: Probabilistic tsunami forecasting for early warning
Source: Nat Commun. 2021 Sep 28;12:5677. doi: 10.1038/s41467-021-25815-w (PMC8479076; doi:10.1038/s41467-021-25815-w)
Supplement: Supplementary file 6 — Supplementary Dataset 3. Sea-level records. [file 41467_2021_25815_MOESM6_ESM.zip › sea_level_records/2018-10-25_Zakynthos/NOA05.rad.rmn.txt]

-43200.000000 0.017108
-43140.000000 0.015461
-43080.000000 0.004810
-43020.000000 0.012154
-42960.000000 0.017494
-42900.000000 0.015830
-42840.000000 0.012161
-42780.000000 0.008488
-42720.000000 0.004811
-42660.000000 -0.002871
-42600.000000 -0.006557
-42540.000000 -0.010247
-42480.000000 -0.005941
-42420.000000 -0.002639
-42360.000000 -0.003342
-42300.000000 0.002951
-42240.000000 0.004241
-42180.000000 0.002526
-42120.000000 0.004807
-42060.000000 0.005084
-42000.000000 0.010357
-41940.000000 0.014626
-41880.000000 0.016891
-41820.000000 0.011153
-41760.000000 0.013410
-41700.000000 0.012663
-41640.000000 0.002913
-41580.000000 -0.003841
-41520.000000 -0.006599
-41460.000000 -0.011361
-41400.000000 -0.009126
-41340.000000 -0.005895
-41280.000000 -0.004668
-41220.000000 -0.004445
-41160.000000 -0.009225
-41100.000000 -0.012008
-41040.000000 -0.018795
-40980.000000 -0.020586
-40920.000000 -0.014380
-40860.000000 -0.007178
-40800.000000 0.001021
-40740.000000 0.007217
-40680.000000 0.008409
-40620.000000 0.003597
-40560.000000 -0.001217
-40500.000000 -0.003035
-40440.000000 -0.003857
-40380.000000 -0.004681
-40320.000000 -0.004509
-40260.000000 -0.005341
-40200.000000 -0.009175
-40140.000000 -0.013012
-40080.000000 -0.015853
-40020.000000 -0.014697
-39960.000000 -0.012544
-39900.000000 -0.009394
-39840.000000 -0.008248
-39780.000000 -0.006104
-39720.000000 -0.006964
-39660.000000 -0.009826
-39600.000000 -0.009692
-39540.000000 -0.004560
-39480.000000 -0.007432
-39420.000000 -0.003306
-39360.000000 0.003816
-39300.000000 0.003935
-39240.000000 0.005052
-39180.000000 0.004165
-39120.000000 -0.000724
-39060.000000 -0.005617
-39000.000000 -0.005513
-38940.000000 -0.011411
-38880.000000 -0.013312
-38820.000000 -0.010217
-38760.000000 -0.004124
-38700.000000 -0.005035
-38640.000000 -0.002948
-38580.000000 -0.001864
-38520.000000 -0.005784
-38460.000000 -0.009706
-38400.000000 -0.011631
-38340.000000 -0.005560
-38280.000000 -0.002491
-38220.000000 0.002574
-38160.000000 0.002636
-38100.000000 -0.002305
-38040.000000 -0.006249
-37980.000000 -0.011196
-37920.000000 -0.013147
-37860.000000 -0.013101
-37800.000000 -0.007058
-37740.000000 0.001981
-37680.000000 0.001016
-37620.000000 -0.003952
-37560.000000 -0.004923
-37500.000000 -0.010899
-37440.000000 -0.012878
-37380.000000 -0.008862
-37320.000000 -0.003849
-37260.000000 0.004160
-37200.000000 0.011164
-37140.000000 0.009163
-37080.000000 0.008158
-37020.000000 0.005149
-36960.000000 0.004134
-36900.000000 0.003114
-36840.000000 0.006089
-36780.000000 0.011059
-36720.000000 0.014022
-36660.000000 0.008980
-36600.000000 0.002932
-36540.000000 -0.001123
-36480.000000 -0.003184
-36420.000000 -0.003252
-36360.000000 -0.001327
-36300.000000 0.002591
-36240.000000 0.006502
-36180.000000 0.003407
-36120.000000 -0.001694
-36060.000000 -0.009802
-36000.000000 -0.014915
-35940.000000 -0.011031
-35880.000000 -0.004151
-35820.000000 0.000728
-35760.000000 -0.000393
-35700.000000 0.000488
-35640.000000 0.001382
-35580.000000 -0.002722
-35520.000000 -0.007823
-35460.000000 -0.005922
-35400.000000 -0.004017
-35340.000000 0.000891
-35280.000000 0.004803
-35220.000000 0.007719
-35160.000000 0.008640
-35100.000000 0.005565
-35040.000000 0.002495
-34980.000000 0.004431
-34920.000000 0.005372
-34860.000000 0.003319
-34800.000000 0.002272
-34740.000000 0.005231
-34680.000000 0.004195
-34620.000000 -0.000834
-34560.000000 -0.002857
-34500.000000 -0.002874
-34440.000000 -0.006886
-34380.000000 -0.006891
-34320.000000 -0.006890
-34260.000000 -0.002883
-34200.000000 -0.000869
-34140.000000 0.000150
-34080.000000 0.001176
-34020.000000 0.003208
-33960.000000 0.000246
-33900.000000 0.000291
-33840.000000 0.001343
-33780.000000 0.000403
-33720.000000 0.002469
-33660.000000 0.001543
-33600.000000 0.000625
-33540.000000 0.001715
-33480.000000 -0.002187
-33420.000000 -0.005080
-33360.000000 -0.002965
-33300.000000 -0.003841
-33240.000000 -0.001709
-33180.000000 -0.000568
-33120.000000 -0.000418
-33060.000000 0.004740
-33000.000000 -0.001092
-32940.000000 -0.003916
-32880.000000 0.000269
-32820.000000 0.002463
-32760.000000 0.006666
-32700.000000 0.005878
-32640.000000 0.005099
-32580.000000 0.005329
-32520.000000 0.001568
-32460.000000 -0.004183
-32400.000000 -0.008924
-32340.000000 -0.007656
-32280.000000 -0.003378
-32220.000000 -0.003091
-32160.000000 -0.006793
-32100.000000 -0.004485
-32040.000000 -0.002167
-31980.000000 -0.002839
-31920.000000 -0.004500
-31860.000000 -0.000150
-31800.000000 0.006210
-31740.000000 0.009582
-31680.000000 0.010963
-31620.000000 0.014356
-31560.000000 0.013759
-31500.000000 0.010174
-31440.000000 0.005598
-31380.000000 0.009034
-31320.000000 0.010480
-31260.000000 0.005937
-31200.000000 0.000405
-31140.000000 -0.003117
-31080.000000 -0.008628
-31020.000000 -0.014129
-30960.000000 -0.015619
-30900.000000 -0.014099
-30840.000000 -0.011568
-30780.000000 -0.012026
-30720.000000 -0.008474
-30660.000000 -0.006910
-30600.000000 -0.005336
-30540.000000 -0.005751
-30480.000000 -0.003154
-30420.000000 0.005455
-30360.000000 0.007075
-30300.000000 0.010708
-30240.000000 0.014354
-30180.000000 0.019012
-30120.000000 0.018682
-30060.000000 0.018366
-30000.000000 0.015062
-29940.000000 0.010771
-29880.000000 0.006494
-29820.000000 0.007229
-29760.000000 0.004977
-29700.000000 0.004739
-29640.000000 0.004513
-29580.000000 -0.000700
-29520.000000 -0.003901
-29460.000000 -0.009088
-29400.000000 -0.010263
-29340.000000 -0.010424
-29280.000000 -0.007573
-29220.000000 -0.001710
-29160.000000 0.001167
-29100.000000 0.001056
-29040.000000 -0.002042
-28980.000000 -0.012126
-28920.000000 -0.014198
-28860.000000 -0.011257
-28800.000000 -0.011302
-28740.000000 -0.004334
-28680.000000 0.005648
-28620.000000 0.004644
-28560.000000 0.001654
-28500.000000 -0.003322
-28440.000000 -0.003284
-28380.000000 -0.008230
-28320.000000 -0.006162
-28260.000000 -0.001078
-28200.000000 0.008022
-28140.000000 0.010137
-28080.000000 0.008268
-28020.000000 0.005415
-27960.000000 0.003579
-27900.000000 0.002758
-27840.000000 0.003954
-27780.000000 0.008167
-27720.000000 0.011395
-27660.000000 0.003640
-27600.000000 -0.003099
-27540.000000 -0.008821
-27480.000000 -0.011528
-27420.000000 -0.011218
-27360.000000 -0.007893
-27300.000000 -0.001551
-27240.000000 -0.001192
-27180.000000 -0.003818
-27120.000000 -0.005427
-27060.000000 -0.008019
-27000.000000 -0.006595
-26940.000000 -0.007154
-26880.000000 -0.003695
-26820.000000 -0.003220
-26760.000000 -0.001727
-26700.000000 -0.002216
-26640.000000 0.001313
-26580.000000 0.004859
-26520.000000 0.005424
-26460.000000 0.010006
-26400.000000 0.012607
-26340.000000 0.011226
-26280.000000 0.006863
-26220.000000 0.001519
-26160.000000 0.001193
-26100.000000 -0.001114
-26040.000000 0.000597
-25980.000000 0.002327
-25920.000000 0.002075
-25860.000000 0.004842
-25800.000000 0.004627
-25740.000000 0.002431
-25680.000000 0.000253
-25620.000000 -0.004905
-25560.000000 -0.011045
-25500.000000 -0.015166
-25440.000000 -0.015268
-25380.000000 -0.015350
-25320.000000 -0.011413
-25260.000000 -0.005457
-25200.000000 0.001520
-25140.000000 0.009516
-25080.000000 0.011533
-25020.000000 0.009570
-24960.000000 0.009627
-24900.000000 0.009706
-24840.000000 0.010806
-24780.000000 0.012928
-24720.000000 0.017071
-24660.000000 0.023237
-24600.000000 0.022425
-24540.000000 0.017635
-24480.000000 0.011867
-24420.000000 0.006121
-24360.000000 0.000398
-24300.000000 -0.006304
-24240.000000 -0.006984
-24180.000000 -0.007642
-24120.000000 -0.014279
-24060.000000 -0.020896
-24000.000000 -0.025491
-23940.000000 -0.026066
-23880.000000 -0.024620
-23820.000000 -0.020154
-23760.000000 -0.009668
-23700.000000 -0.001161
-23640.000000 0.005367
-23580.000000 0.007915
-23520.000000 0.007484
-23460.000000 0.006075
-23400.000000 0.007686
-23340.000000 0.011320
-23280.000000 0.012974
-23220.000000 0.017650
-23160.000000 0.021348
-23100.000000 0.022068
-23040.000000 0.019809
-22980.000000 0.009572
-22920.000000 0.002356
-22860.000000 0.000161
-22800.000000 -0.004012
-22740.000000 -0.006165
-22680.000000 -0.003298
-22620.000000 0.000588
-22560.000000 0.001494
-22500.000000 -0.000581
-22440.000000 -0.001639
-22380.000000 -0.002678
-22320.000000 -0.004700
-22260.000000 -0.003704
-22200.000000 -0.001692
-22140.000000 0.001336
-22080.000000 0.002381
-22020.000000 0.002441
-21960.000000 0.000516
-21900.000000 -0.005392
-21840.000000 -0.011286
-21780.000000 -0.011165
-21720.000000 -0.009028
-21660.000000 -0.003876
-21600.000000 0.000290
-21540.000000 0.003472
-21480.000000 0.002669
-21420.000000 0.000880
-21360.000000 -0.001893
-21300.000000 -0.000651
-21240.000000 0.001605
-21180.000000 0.006877
-21120.000000 0.016163
-21060.000000 0.016465
-21000.000000 0.015781
-20940.000000 0.010111
-20880.000000 0.002456
-20820.000000 -0.000185
-20760.000000 -0.001812
-20700.000000 -0.002426
-20640.000000 -0.001026
-20580.000000 0.001386
-20520.000000 -0.003189
-20460.000000 -0.008751
-20400.000000 -0.016301
-20340.000000 -0.017838
-20280.000000 -0.015364
-20220.000000 -0.010877
-20160.000000 -0.007379
-20100.000000 -0.002868
-20040.000000 -0.001346
-19980.000000 0.000188
-19920.000000 -0.000266
-19860.000000 0.000292
-19800.000000 0.004862
-19740.000000 0.008443
-19680.000000 0.011019
-19620.000000 0.012623
-19560.000000 0.009240
-19500.000000 0.006867
-19440.000000 0.004506
-19380.000000 0.001156
-19320.000000 0.001816
-19260.000000 0.003487
-19200.000000 0.001168
-19140.000000 -0.000141
-19080.000000 -0.002440
-19020.000000 -0.005729
-18960.000000 -0.009009
-18900.000000 -0.013279
-18840.000000 -0.012541
-18780.000000 -0.012794
-18720.000000 -0.016038
-18660.000000 -0.013275
-18600.000000 -0.011503
-18540.000000 -0.013724
-18480.000000 -0.012938
-18420.000000 -0.009144
-18360.000000 -0.004342
-18300.000000 -0.003534
-18240.000000 0.000282
-18180.000000 0.003105
-18120.000000 0.006935
-18060.000000 0.009772
-18000.000000 0.015617
-17940.000000 0.024469
-17880.000000 0.027329
-17820.000000 0.029196
-17760.000000 0.024071
-17700.000000 0.020953
-17640.000000 0.014843
-17580.000000 0.011740
-17520.000000 0.012645
-17460.000000 0.012557
-17400.000000 0.010475
-17340.000000 0.005399
-17280.000000 -0.000670
-17220.000000 -0.007734
-17160.000000 -0.015792
-17100.000000 -0.019846
-17040.000000 -0.022894
-16980.000000 -0.021939
-16920.000000 -0.022979
-16860.000000 -0.023016
-16800.000000 -0.017048
-16740.000000 -0.017076
-16680.000000 -0.010100
-16620.000000 -0.007119
-16560.000000 -0.002133
-16500.000000 0.001857
-16440.000000 0.005852
-16380.000000 0.006853
-16320.000000 0.005858
-16260.000000 0.011869
-16200.000000 0.013885
-16140.000000 0.013906
-16080.000000 0.013933
-16020.000000 0.013965
-15960.000000 0.015002
-15900.000000 0.015044
-15840.000000 0.012092
-15780.000000 0.010143
-15720.000000 0.009199
-15660.000000 0.006259
-15600.000000 0.003322
-15540.000000 -0.002611
-15480.000000 -0.007542
-15420.000000 -0.010470
-15360.000000 -0.011396
-15300.000000 -0.010319
-15240.000000 -0.008241
-15180.000000 -0.006160
-15120.000000 -0.008078
-15060.000000 -0.006993
-15000.000000 -0.008906
-14940.000000 -0.010818
-14880.000000 -0.012727
-14820.000000 -0.010635
-14760.000000 -0.008540
-14700.000000 -0.006443
-14640.000000 -0.004345
-14580.000000 -0.000244
-14520.000000 0.007859
-14460.000000 0.010964
-14400.000000 0.015070
-14340.000000 0.014178
-14280.000000 0.012288
-14220.000000 0.009400
-14160.000000 0.006513
-14100.000000 0.005626
-14040.000000 0.006741
-13980.000000 0.007856
-13920.000000 0.007971
-13860.000000 0.007087
-13800.000000 0.003202
-13740.000000 -0.002683
-13680.000000 -0.005568
-13620.000000 -0.011455
-13560.000000 -0.014342
-13500.000000 -0.016230
-13440.000000 -0.017121
-13380.000000 -0.016012
-13320.000000 -0.012906
-13260.000000 -0.009802
-13200.000000 -0.003701
-13140.000000 0.006399
-13080.000000 0.015495
-13020.000000 0.018588
-12960.000000 0.017679
-12900.000000 0.013765
-12840.000000 0.006848
-12780.000000 -0.003074
-12720.000000 -0.002000
-12660.000000 0.002069
-12600.000000 0.005133
-12540.000000 0.008192
-12480.000000 0.009245
-12420.000000 0.004292
-12360.000000 0.000332
-12300.000000 -0.005634
-12240.000000 -0.009607
-12120.000000 -0.006575
-12060.000000 -0.004572
-12000.000000 -0.004576
-11940.000000 -0.004590
-11880.000000 -0.004613
-11820.000000 -0.000644
-11760.000000 0.001314
-11700.000000 0.003264
-11640.000000 0.005203
-11580.000000 0.005133
-11520.000000 -0.000947
-11460.000000 -0.007037
-11400.000000 -0.011138
-11340.000000 -0.010248
-11280.000000 -0.009368
-11220.000000 -0.007497
-11160.000000 -0.003637
-11100.000000 0.000215
-11040.000000 0.001057
-10980.000000 0.002890
-10920.000000 0.005714
-10860.000000 0.008529
-10800.000000 0.008335
-10740.000000 0.009133
-10680.000000 0.009922
-10620.000000 0.010702
-10560.000000 0.011474
-10500.000000 0.009236
-10440.000000 0.010989
-10380.000000 0.012732
-10320.000000 0.009466
-10260.000000 0.003189
-10200.000000 -0.003099
-10140.000000 -0.009397
-10080.000000 -0.016707
-10020.000000 -0.021028
-9960.000000 -0.020361
-9900.000000 -0.021706
-9840.000000 -0.021062
-9780.000000 -0.021430
-9720.000000 -0.021810
-9660.000000 -0.021202
-9600.000000 -0.017606
-9540.000000 -0.013021
-9480.000000 -0.004448
-9420.000000 0.001113
-9360.000000 0.005663
-9300.000000 0.006200
-9240.000000 0.006725
-9180.000000 0.005238
-9120.000000 0.007740
-9060.000000 0.016228
-9000.000000 0.021705
-8940.000000 0.026168
-8880.000000 0.020619
-8820.000000 0.011056
-8760.000000 0.004480
-8700.000000 -0.000111
-8640.000000 -0.006716
-8580.000000 -0.009337
-8520.000000 -0.010973
-8460.000000 -0.008625
-8400.000000 -0.010293
-8340.000000 -0.012978
-8280.000000 -0.016680
-8220.000000 -0.021400
-8160.000000 -0.021137
-8100.000000 -0.013892
-8040.000000 -0.009664
-7980.000000 -0.004455
-7920.000000 -0.000263
-7860.000000 0.001911
-7800.000000 0.004067
-7740.000000 0.008206
-7680.000000 0.011327
-7620.000000 0.012431
-7560.000000 0.014517
-7500.000000 0.013587
-7440.000000 0.009640
-7380.000000 0.008677
-7320.000000 0.005697
-7260.000000 0.004700
-7200.000000 0.004687
-7140.000000 0.004658
-7080.000000 0.003612
-7020.000000 0.001549
-6960.000000 -0.004530
-6900.000000 -0.009625
-6840.000000 -0.012738
-6780.000000 -0.012867
-6720.000000 -0.009014
-6660.000000 -0.005177
-6600.000000 0.000642
-6540.000000 0.004444
-6480.000000 0.005229
-6420.000000 0.007996
-6360.000000 0.006747
-6300.000000 0.004481
-6240.000000 0.001197
-6180.000000 0.002898
-6120.000000 0.007581
-6060.000000 0.011249
-6000.000000 0.014900
-5940.000000 0.013536
-5880.000000 0.009155
-5820.000000 -0.000241
-5760.000000 -0.005652
-5700.000000 -0.011080
-5640.000000 -0.014523
-5580.000000 -0.013982
-5520.000000 -0.009457
-5460.000000 -0.006948
-5400.000000 -0.004456
-5340.000000 -0.006981
-5280.000000 -0.010522
-5220.000000 -0.010081
-5160.000000 -0.005657
-5100.000000 0.000749
-5040.000000 0.006138
-4980.000000 0.006509
-4920.000000 0.003862
-4860.000000 -0.000803
-4800.000000 -0.007486
-4740.000000 -0.012187
-4680.000000 -0.013905
-4620.000000 -0.008639
-4560.000000 -0.000392
-4500.000000 0.005837
-4440.000000 0.005048
-4380.000000 -0.000758
-4320.000000 -0.009581
-4260.000000 -0.019422
-4200.000000 -0.023280
-4140.000000 -0.018155
-4080.000000 -0.005046
-4020.000000 0.005045
-3960.000000 0.015119
-3900.000000 0.021176
-3840.000000 0.021216
-3780.000000 0.020239
-3720.000000 0.014245
-3660.000000 0.005233
-3600.000000 0.002204
-3540.000000 0.004157
-3480.000000 0.005091
-3420.000000 0.003006
-3360.000000 -0.000097
-3300.000000 -0.002220
-3240.000000 -0.002362
-3180.000000 -0.001524
-3120.000000 -0.001706
-3060.000000 -0.002908
-3000.000000 -0.004130
-2940.000000 -0.006374
-2880.000000 -0.006638
-2820.000000 -0.006922
-2760.000000 -0.007228
-2700.000000 -0.004554
-2640.000000 -0.001900
-2580.000000 0.004733
-2520.000000 0.013346
-2460.000000 0.019939
-2400.000000 0.018512
-2340.000000 0.020066
-2280.000000 0.015600
-2220.000000 0.010115
-2160.000000 0.002611
-2100.000000 -0.002912
-2040.000000 -0.006453
-1980.000000 -0.003013
-1920.000000 0.005409
-1860.000000 0.012812
-1800.000000 0.013197
-1740.000000 0.010563
-1680.000000 0.000912
-1620.000000 -0.007759
-1560.000000 -0.012447
-1500.000000 -0.013154
-1440.000000 -0.010880
-1380.000000 -0.010624
-1320.000000 -0.008386
-1260.000000 -0.010167
-1200.000000 -0.012966
-1140.000000 -0.019783
-1080.000000 -0.020618
-1020.000000 -0.016470
-960.000000 -0.010340
-900.000000 -0.001226
-840.000000 0.003871
-780.000000 0.000952
-720.000000 -0.007983
-660.000000 -0.012934
-600.000000 -0.010900
-540.000000 -0.000880
-480.000000 0.010125
-420.000000 0.020115
-360.000000 0.027091
-300.000000 0.026053
-240.000000 0.020001
-180.000000 0.008934
-120.000000 -0.001146
-60.000000 -0.005242
0.000000 -0.005351
60.000000 -0.002475
120.000000 -0.002614
180.000000 -0.004767
240.000000 -0.009935
300.000000 -0.011117
360.000000 -0.009314
420.000000 -0.008525
480.000000 -0.005751
540.000000 -0.001990
600.000000 -0.000243
660.000000 -0.001510
720.000000 -0.002790
780.000000 -0.005084
840.000000 -0.000390
900.000000 0.004291
960.000000 0.008959
1020.000000 0.016615
1080.000000 0.018258
1140.000000 0.015889
1200.000000 0.012507
1260.000000 0.011113
1320.000000 0.005706
1380.000000 0.004287
1440.000000 0.003855
1500.000000 0.001410
1560.000000 -0.001048
1620.000000 -0.003518
1680.000000 -0.005001
1740.000000 -0.005497
1800.000000 -0.003005
1860.000000 -0.007526
1920.000000 -0.011059
1980.000000 -0.010605
2040.000000 -0.013162
2100.000000 -0.015732
2160.000000 -0.014313
2220.000000 -0.010905
2280.000000 -0.005508
2340.000000 -0.002121
2400.000000 0.001256
2460.000000 0.004623
2520.000000 0.007980
2580.000000 0.010329
2640.000000 0.008668
2700.000000 0.011999
2760.000000 0.013322
2820.000000 0.011637
2880.000000 0.012944
2940.000000 0.012243
3000.000000 0.012535
3060.000000 0.013821
3120.000000 0.014099
3180.000000 0.013371
3240.000000 0.009636
3300.000000 0.005895
3360.000000 -0.001851
3420.000000 -0.006604
3480.000000 -0.008361
3540.000000 -0.008124
3600.000000 -0.006892
3660.000000 -0.007665
3720.000000 -0.011442
3780.000000 -0.015224
3840.000000 -0.018010
3900.000000 -0.017799
3960.000000 -0.012592
4020.000000 -0.006389
4080.000000 0.001812
4140.000000 0.005009
4200.000000 0.005204
4260.000000 0.002396
4320.000000 -0.003414
4380.000000 -0.007227
4440.000000 -0.004042
4500.000000 -0.000859
4560.000000 0.003321
4620.000000 0.009499
4680.000000 0.010676
4740.000000 0.006849
4800.000000 0.003021
4860.000000 -0.001810
4920.000000 -0.004643
4980.000000 -0.001479
5040.000000 0.003683
5100.000000 0.005842
5160.000000 0.007998
5220.000000 0.011151
5280.000000 0.009301
5340.000000 0.005449
5400.000000 0.000593
5460.000000 -0.002266
5520.000000 -0.002127
5580.000000 -0.001992
5640.000000 -0.003860
5700.000000 -0.005732
5760.000000 -0.008606
5820.000000 -0.012483
5880.000000 -0.018364
5940.000000 -0.022247
6000.000000 -0.019133
6060.000000 -0.013021
6120.000000 -0.003912
6180.000000 0.004195
6240.000000 0.009300
6300.000000 0.012403
6360.000000 0.008504
6420.000000 0.005604
6480.000000 0.005703
6540.000000 0.007800
6600.000000 0.011897
6660.000000 0.018993
6720.000000 0.021087
6780.000000 0.020181
6840.000000 0.015275
6900.000000 0.006368
6960.000000 -0.002540
7020.000000 -0.009448
7080.000000 -0.012357
7140.000000 -0.011265
7200.000000 -0.012175
7260.000000 -0.014084
7320.000000 -0.015993
7380.000000 -0.019902
7440.000000 -0.020811
7500.000000 -0.014718
7560.000000 -0.005625
7620.000000 0.004470
7680.000000 0.013567
7740.000000 0.016665
7800.000000 0.014766
7860.000000 0.008869
7920.000000 0.004975
7980.000000 0.005084
8040.000000 0.010196
8100.000000 0.018312
8160.000000 0.022431
8220.000000 0.021554
8280.000000 0.013680
8340.000000 0.006809
8400.000000 -0.003058
8460.000000 -0.012921
8520.000000 -0.022782
8580.000000 -0.024639
8640.000000 -0.023493
8700.000000 -0.021345
8760.000000 -0.016193
8820.000000 -0.016039
8880.000000 -0.013882
8940.000000 -0.012722
9000.000000 -0.010559
9060.000000 -0.008393
9120.000000 -0.007224
9180.000000 -0.008051
9240.000000 -0.004875
9300.000000 -0.000695
9360.000000 0.005490
9420.000000 0.009679
9480.000000 0.013873
9540.000000 0.018073
9600.000000 0.018279
9660.000000 0.018492
9720.000000 0.016710
9780.000000 0.012936
9840.000000 0.009168
9900.000000 0.004406
9960.000000 0.001652
10020.000000 -0.003096
10080.000000 -0.005837
10140.000000 -0.005572
10200.000000 -0.004301
10260.000000 -0.001023
10320.000000 -0.000740
10380.000000 -0.001450
10440.000000 -0.005154
10500.000000 -0.010853
10560.000000 -0.015546
10620.000000 -0.016233
10680.000000 -0.011915
10740.000000 -0.004590
10800.000000 0.002741
10860.000000 0.006078
10920.000000 0.007421
10980.000000 0.008772
11040.000000 0.010130
11100.000000 0.009496
11160.000000 0.009870
11220.000000 0.012252
11280.000000 0.012644
11340.000000 0.009044
11400.000000 0.002454
11460.000000 -0.001126
11520.000000 -0.002696
11580.000000 -0.002256
11640.000000 -0.000806
11700.000000 0.000654
11760.000000 -0.000875
11820.000000 -0.004393
11880.000000 -0.009901
11940.000000 -0.013398
12000.000000 -0.013885
12060.000000 -0.009360
12120.000000 -0.001826
12180.000000 0.001720
12240.000000 0.002276
12300.000000 0.000843
12360.000000 0.001420
12420.000000 -0.002992
12480.000000 -0.002394
12540.000000 0.002216
12600.000000 0.004836
12660.000000 0.005467
12720.000000 0.005109
12780.000000 -0.003237
12840.000000 -0.007572
12900.000000 -0.010894
12960.000000 -0.009205
13020.000000 -0.000504
13080.000000 0.004211
13140.000000 0.007938
13200.000000 0.007679
13260.000000 0.002434
13320.000000 -0.002798
13380.000000 -0.007015
13440.000000 -0.010218
13500.000000 -0.006407
13560.000000 0.002419
13620.000000 0.006259
13680.000000 0.008113
13740.000000 0.007982
13800.000000 0.005865
13860.000000 0.003762
13920.000000 0.000673
13980.000000 -0.001402
14040.000000 -0.002465
14100.000000 -0.005514
14160.000000 -0.004549
14220.000000 -0.001572
14280.000000 -0.002582
14340.000000 -0.001578
14400.000000 -0.002562
14460.000000 -0.005532
14520.000000 -0.002488
14580.000000 0.003569
14640.000000 0.007639
14700.000000 0.010724
14760.000000 0.014823
14820.000000 0.015937
14880.000000 0.013065
14940.000000 0.008208
15000.000000 0.005367
15060.000000 0.003540
15120.000000 0.004728
15180.000000 0.010932
15240.000000 0.015150
15300.000000 0.016384
15360.000000 0.010632
15420.000000 0.001894
15480.000000 -0.005829
15540.000000 -0.011538
15600.000000 -0.014233
15660.000000 -0.009915
15720.000000 -0.005582
15780.000000 -0.007237
15840.000000 -0.008877
15900.000000 -0.010505
15960.000000 -0.017119
16020.000000 -0.016719
16080.000000 -0.015306
16140.000000 -0.007878
16200.000000 0.000563
16260.000000 0.004018
16320.000000 0.004488
16380.000000 0.001972
16440.000000 0.002471
16500.000000 0.001984
16560.000000 0.004513
16620.000000 0.013057
16680.000000 0.019616
16740.000000 0.023190
16800.000000 0.024780
16860.000000 0.020384
16920.000000 0.011004
16980.000000 0.005638
17040.000000 0.000287
17100.000000 -0.002050
17160.000000 -0.007372
17220.000000 -0.008680
17280.000000 -0.008974
17340.000000 -0.007253
17400.000000 -0.008519
17460.000000 -0.012771
17520.000000 -0.015010
17580.000000 -0.017234
17640.000000 -0.018445
17700.000000 -0.017641
17760.000000 -0.013824
17820.000000 -0.006992
17880.000000 -0.000146
17940.000000 0.004715
18000.000000 0.007591
18060.000000 0.011482
18120.000000 0.011389
18180.000000 0.009311
18240.000000 0.012248
18300.000000 0.017202
18360.000000 0.018171
18420.000000 0.013157
18480.000000 0.011158
18540.000000 0.007174
18600.000000 -0.000793
18660.000000 -0.006745
18720.000000 -0.003682
18780.000000 0.001396
18840.000000 0.006490
18900.000000 0.004599
18960.000000 -0.003278
19020.000000 -0.011140
19080.000000 -0.017987
19140.000000 -0.020819
19200.000000 -0.023637
19260.000000 -0.018439
19320.000000 -0.015227
19380.000000 -0.011000
19440.000000 -0.006758
19500.000000 -0.004500
19560.000000 -0.007227
19620.000000 -0.006938
19680.000000 -0.002634
19740.000000 0.000687
19800.000000 0.004023
19860.000000 0.006375
19920.000000 0.006744
19980.000000 0.004129
20040.000000 0.007529
20100.000000 0.011947
20160.000000 0.017380
20220.000000 0.021830
20280.000000 0.021297
20340.000000 0.017780
20400.000000 0.012279
20460.000000 0.007794
20520.000000 0.005325
20580.000000 0.002873
20640.000000 0.000437
20700.000000 -0.001983
20760.000000 -0.003388
20820.000000 -0.006776
20880.000000 -0.011148
20940.000000 -0.009504
21000.000000 -0.006845
21060.000000 -0.004169
21120.000000 -0.004477
21180.000000 -0.008769
21240.000000 -0.015045
21300.000000 -0.021305
21360.000000 -0.021548
21420.000000 -0.016776
21480.000000 -0.003987
21540.000000 0.003819
21600.000000 0.009641
21660.000000 0.012481
21720.000000 0.011337
21780.000000 0.007209
21840.000000 0.005099
21900.000000 0.006005
21960.000000 0.009929
22020.000000 0.011869
22080.000000 0.013825
22140.000000 0.013797
22200.000000 0.012786
22260.000000 0.012790
22320.000000 0.012810
22380.000000 0.013844
22440.000000 0.012894
22500.000000 0.010958
22560.000000 0.004036
22620.000000 -0.002872
22680.000000 -0.011767
22740.000000 -0.012647
22800.000000 -0.011515
22860.000000 -0.008369
22920.000000 -0.005210
22980.000000 -0.005038
23040.000000 -0.005853
23100.000000 -0.006653
23160.000000 -0.005441
23220.000000 -0.002214
23280.000000 -0.000974
23340.000000 0.000281
23400.000000 0.000549
23460.000000 -0.000168
23520.000000 0.001129
23580.000000 0.002440
23640.000000 0.013766
23700.000000 0.022106
23760.000000 0.026460
23820.000000 0.024828
23880.000000 0.017210
23940.000000 0.002605
24000.000000 -0.003986
24060.000000 -0.005565
24120.000000 -0.006131
24180.000000 -0.007686
24240.000000 -0.004229
24300.000000 -0.002761
24360.000000 -0.003282
24420.000000 -0.007793
24480.000000 -0.013295
24540.000000 -0.015786
24600.000000 -0.016268
24660.000000 -0.015741
24720.000000 -0.014204
24780.000000 -0.009659
24840.000000 -0.006104
24900.000000 -0.005540
24960.000000 -0.000967
25020.000000 0.006614
25080.000000 0.013205
25140.000000 0.017804
25200.000000 0.018412
25260.000000 0.020028
25320.000000 0.017653
25380.000000 0.013287
25440.000000 0.011928
25500.000000 0.010577
25560.000000 0.007235
25620.000000 0.005899
25680.000000 0.003571
25740.000000 -0.000751
25800.000000 -0.002066
25860.000000 -0.006375
25920.000000 -0.007679
25980.000000 -0.009977
26040.000000 -0.012271
26100.000000 -0.017561
26160.000000 -0.017846
26220.000000 -0.019127
26280.000000 -0.015403
26340.000000 -0.009677
26400.000000 -0.005946
26460.000000 -0.001211
26520.000000 0.003527
26580.000000 0.005269
26640.000000 0.005015
26700.000000 0.006765
26760.000000 0.009519
26820.000000 0.011277
26880.000000 0.014040
26940.000000 0.012806
27000.000000 0.010578
27060.000000 0.006354
27120.000000 0.002134
27180.000000 0.001919
27240.000000 0.003709
27300.000000 0.004504
27360.000000 0.003302
27420.000000 0.001105
27480.000000 -0.000088
27540.000000 -0.006281
27600.000000 -0.011467
27660.000000 -0.013649
27720.000000 -0.013830
27780.000000 -0.013008
27840.000000 -0.010185
27900.000000 -0.008360
27960.000000 -0.003533
28020.000000 -0.001706
28080.000000 -0.002878
28140.000000 -0.003050
28200.000000 -0.003220
28260.000000 -0.003390
28320.000000 -0.003558
28380.000000 -0.001726
28440.000000 0.001108
28500.000000 0.004943
28560.000000 0.007780
28620.000000 0.009618
28680.000000 0.010458
28740.000000 0.012301
28800.000000 0.009145
28860.000000 0.007992
28920.000000 0.005841
28980.000000 0.005692
29040.000000 0.004546
29100.000000 0.004402
29160.000000 0.002260
29220.000000 -0.000880
29280.000000 -0.004018
29340.000000 -0.008155
29400.000000 -0.009290
29460.000000 -0.008425
29520.000000 -0.006558
29580.000000 -0.006691
29640.000000 -0.006825
29700.000000 -0.009958
29760.000000 -0.013092
29820.000000 -0.016226
29880.000000 -0.017362
29940.000000 -0.013498
30000.000000 -0.005636
30060.000000 0.001225
30120.000000 0.006084
30180.000000 0.008941
30240.000000 0.009798
30300.000000 0.008652
30360.000000 0.009505
30420.000000 0.008356
30480.000000 0.010206
30540.000000 0.011055
30600.000000 0.011901
30660.000000 0.011747
30720.000000 0.010591
30780.000000 0.012433
30840.000000 0.014273
30900.000000 0.012111
30960.000000 0.010948
31020.000000 0.007782
31080.000000 0.002613
31140.000000 -0.004558
31200.000000 -0.011732
31260.000000 -0.014910
31320.000000 -0.014091
31380.000000 -0.013276
31440.000000 -0.014465
31500.000000 -0.013658
31560.000000 -0.010856
31620.000000 -0.012057
31680.000000 -0.010263
31740.000000 -0.007473
31800.000000 -0.005686
31860.000000 -0.003904
31920.000000 -0.005125
31980.000000 -0.004350
32040.000000 -0.001578
32100.000000 0.003191
32160.000000 0.010957
32220.000000 0.019720
32280.000000 0.026480
32340.000000 0.027237
32400.000000 0.022991
32460.000000 0.014742
32520.000000 0.006489
32580.000000 0.002233
32640.000000 0.000973
32700.000000 0.001709
32760.000000 0.004439
32820.000000 0.005165
32880.000000 0.003885
32940.000000 -0.003401
33000.000000 -0.009694
33060.000000 -0.014992
33120.000000 -0.018298
33180.000000 -0.018609
33240.000000 -0.017928
33300.000000 -0.016253
33360.000000 -0.014584
33420.000000 -0.013922
33480.000000 -0.011267
33540.000000 -0.007618
33600.000000 -0.001975
33660.000000 0.001662
33720.000000 0.005292
33780.000000 0.007916
33840.000000 0.009534
33900.000000 0.011145
33960.000000 0.011750
34020.000000 0.011348
34080.000000 0.011940
34140.000000 0.011524
34200.000000 0.011101
34260.000000 0.010670
34320.000000 0.011230
34380.000000 0.012782
34440.000000 0.014324
34500.000000 0.012856
34560.000000 0.009379
34620.000000 0.000891
34680.000000 -0.008607
34740.000000 -0.016116
34800.000000 -0.018636
34860.000000 -0.016168
34920.000000 -0.010710
34980.000000 -0.006264
35100.000000 -0.004404
35160.000000 -0.008991
35220.000000 -0.013590
35280.000000 -0.016199
35340.000000 -0.013820
35400.000000 -0.007451
35460.000000 -0.000094
35520.000000 0.004253
35580.000000 0.005588
35640.000000 0.003912
35700.000000 0.004225
35760.000000 0.007525
35820.000000 0.012813
35880.000000 0.017088
35940.000000 0.019349
36000.000000 0.016594
36060.000000 0.009824
36120.000000 0.003036
36180.000000 -0.002769
36240.000000 -0.004591
36300.000000 -0.002432
36360.000000 0.001710
36420.000000 0.003834
36480.000000 0.003940
36540.000000 -0.000972
36600.000000 -0.007901
36660.000000 -0.010847
36720.000000 -0.012810
36780.000000 -0.012790
36840.000000 -0.010787
36900.000000 -0.009800
36960.000000 -0.008830
37020.000000 -0.005876
37080.000000 -0.002938
37140.000000 -0.000017
37200.000000 0.002889
37260.000000 0.004779
37320.000000 0.002653
37380.000000 0.000511
37440.000000 -0.002646
37500.000000 -0.003819
37560.000000 -0.001007
37620.000000 0.003789
37680.000000 0.007570
37740.000000 0.009336
37800.000000 0.007086
37860.000000 0.002821
37920.000000 -0.002459
37980.000000 -0.005754
38040.000000 -0.005064
38100.000000 -0.002389
38160.000000 -0.000730
38220.000000 -0.001085
38280.000000 -0.007455
38340.000000 -0.013841
38400.000000 -0.017241
38460.000000 -0.017656
38520.000000 -0.015087
38580.000000 -0.008532
38640.000000 -0.004992
38700.000000 -0.003467
38760.000000 -0.006957
38820.000000 -0.010462
38880.000000 -0.011982
38940.000000 -0.010516
39000.000000 -0.004066
39060.000000 0.001369
39120.000000 0.009790
39180.000000 0.012195
39240.000000 0.011586
39300.000000 0.008961
39360.000000 0.008322
39420.000000 0.006667
39480.000000 0.005998
39540.000000 0.005314
39600.000000 0.002614
39660.000000 -0.002100
39720.000000 -0.005829
39780.000000 -0.009574
39840.000000 -0.012333
39900.000000 -0.014107
39960.000000 -0.017897
40020.000000 -0.019701
40080.000000 -0.022521
40140.000000 -0.023355
40200.000000 -0.019205
40260.000000 -0.016070
40320.000000 -0.007950
40380.000000 -0.004845
40440.000000 -0.000755
40500.000000 0.000320
40560.000000 0.000379
40620.000000 0.000424
40680.000000 0.006453
40740.000000 0.011467
40800.000000 0.018466
40860.000000 0.025449
40920.000000 0.024417
40980.000000 0.017370
41040.000000 0.009308
41100.000000 0.001230
41160.000000 -0.001862
41220.000000 -0.003971
41280.000000 -0.003094
41340.000000 -0.002233
41400.000000 -0.003388
41460.000000 -0.008557
41520.000000 -0.013742
41580.000000 -0.017943
41640.000000 -0.020159
41700.000000 -0.019390
41760.000000 -0.015637
41820.000000 -0.011899
41880.000000 -0.010176
41940.000000 -0.008469
42000.000000 -0.007778
42060.000000 -0.005102
42120.000000 -0.002442
42180.000000 0.002203
42240.000000 0.006832
42300.000000 0.012445
42360.000000 0.014043
42420.000000 0.014625
42480.000000 0.014192
42540.000000 0.012743
42600.000000 0.009278
42660.000000 0.006798
42720.000000 0.005301
42780.000000 0.003789
42840.000000 0.004262
42900.000000 0.005718
42960.000000 0.006159
43020.000000 0.007584
43080.000000 0.006993
43140.000000 0.001386
43200.000000 -0.005236
