# Supplementary material for: Probabilistic tsunami forecasting for early warning
Source: Nat Commun. 2021 Sep 28;12:5677. doi: 10.1038/s41467-021-25815-w (PMC8479076; doi:10.1038/s41467-021-25815-w)
Supplement: Supplementary file 6 — Supplementary Dataset 3. Sea-level records. [file 41467_2021_25815_MOESM6_ESM.zip › sea_level_records/2018-10-25_Zakynthos/NOA06.rad.rmn.txt]

-43200.000000 0.010084
-43140.000000 0.008386
-43080.000000 0.006687
-43020.000000 0.005986
-42960.000000 0.005285
-42900.000000 0.009583
-42840.000000 0.006880
-42780.000000 0.003177
-42720.000000 0.001472
-42660.000000 0.006767
-42600.000000 0.012060
-42540.000000 0.012353
-42480.000000 0.006645
-42420.000000 0.001937
-42360.000000 0.003228
-42300.000000 0.001517
-42240.000000 0.001807
-42180.000000 0.001095
-42120.000000 0.002383
-42060.000000 0.005670
-42000.000000 0.003956
-41940.000000 -0.002758
-41880.000000 -0.006473
-41820.000000 -0.001188
-41760.000000 -0.001904
-41700.000000 -0.001621
-41640.000000 -0.008338
-41580.000000 -0.005056
-41520.000000 -0.000775
-41460.000000 0.004507
-41400.000000 0.000787
-41340.000000 -0.004933
-41280.000000 -0.009653
-41220.000000 -0.008374
-41160.000000 -0.005096
-41100.000000 -0.005817
-41040.000000 -0.005540
-40980.000000 -0.005262
-40920.000000 -0.001986
-40860.000000 0.000291
-40800.000000 -0.007433
-40740.000000 -0.012157
-40680.000000 -0.007882
-40620.000000 -0.003607
-40560.000000 -0.001333
-40500.000000 -0.000059
-40440.000000 -0.002785
-40380.000000 -0.002511
-40320.000000 -0.000238
-40260.000000 -0.000965
-40200.000000 -0.003693
-40140.000000 -0.005420
-40080.000000 -0.005148
-40020.000000 -0.000877
-39960.000000 -0.001605
-39900.000000 -0.005334
-39840.000000 -0.005063
-39780.000000 -0.001793
-39720.000000 0.001477
-39660.000000 0.002747
-39600.000000 -0.004983
-39540.000000 -0.006713
-39480.000000 -0.004444
-39420.000000 -0.001175
-39360.000000 -0.002906
-39300.000000 -0.003638
-39240.000000 -0.004370
-39180.000000 -0.003102
-39120.000000 -0.004834
-39060.000000 -0.005567
-39000.000000 -0.002299
-38940.000000 -0.000032
-38880.000000 0.002234
-38820.000000 0.001500
-38760.000000 -0.002233
-38700.000000 -0.006968
-38640.000000 -0.004702
-38580.000000 -0.004437
-38520.000000 -0.001172
-38460.000000 -0.001908
-38400.000000 -0.004644
-38340.000000 -0.001380
-38280.000000 0.001883
-38220.000000 0.001146
-38160.000000 0.000408
-38100.000000 0.000670
-38040.000000 0.001932
-37980.000000 0.002193
-37920.000000 -0.001547
-37860.000000 -0.003287
-37800.000000 -0.002028
-37740.000000 -0.000769
-37680.000000 0.000489
-37620.000000 0.000746
-37560.000000 -0.001997
-37500.000000 0.001259
-37440.000000 0.004514
-37380.000000 0.003768
-37320.000000 0.004021
-37260.000000 0.004273
-37200.000000 0.007524
-37140.000000 0.007775
-37080.000000 0.005024
-37020.000000 -0.003729
-36960.000000 -0.006482
-36900.000000 -0.002237
-36840.000000 -0.000993
-36780.000000 0.000250
-36720.000000 -0.004510
-36660.000000 -0.005270
-36600.000000 0.000968
-36540.000000 0.003204
-36480.000000 0.003438
-36420.000000 0.000671
-36360.000000 0.000902
-36300.000000 0.004131
-36240.000000 0.003359
-36180.000000 -0.003415
-36120.000000 -0.000189
-36060.000000 -0.000965
-36000.000000 0.001259
-35940.000000 0.002484
-35880.000000 -0.010291
-35820.000000 -0.006063
-35760.000000 -0.005833
-35700.000000 -0.000600
-35640.000000 -0.003372
-35580.000000 -0.000142
-35520.000000 0.000091
-35460.000000 0.000325
-35400.000000 0.003561
-35340.000000 -0.000200
-35280.000000 -0.002960
-35220.000000 -0.003717
-35160.000000 0.001529
-35100.000000 0.001776
-35040.000000 0.001027
-34980.000000 -0.007720
-34920.000000 -0.002464
-34860.000000 -0.001205
-34800.000000 0.003057
-34740.000000 -0.004678
-34680.000000 -0.014410
-34620.000000 -0.013138
-34560.000000 -0.004864
-34500.000000 -0.002586
-34440.000000 -0.005304
-34380.000000 -0.004020
-34320.000000 -0.004731
-34260.000000 0.000560
-34200.000000 -0.001145
-34140.000000 -0.004846
-34080.000000 -0.006543
-34020.000000 0.000763
-33960.000000 0.001073
-33900.000000 -0.003613
-33840.000000 -0.007295
-33780.000000 -0.001973
-33720.000000 0.000353
-33660.000000 -0.001316
-33600.000000 0.000019
-33540.000000 0.002359
-33480.000000 0.004704
-33420.000000 0.003053
-33360.000000 0.005408
-33300.000000 0.002767
-33240.000000 0.005132
-33180.000000 -0.002499
-33120.000000 0.001877
-33060.000000 0.004258
-33000.000000 0.003644
-32940.000000 -0.001964
-32880.000000 0.002434
-32820.000000 0.001838
-32760.000000 0.001248
-32700.000000 -0.003335
-32640.000000 -0.000913
-32580.000000 0.000517
-32520.000000 0.000953
-32460.000000 -0.006604
-32400.000000 -0.006154
-32340.000000 -0.006696
-32280.000000 -0.001231
-32220.000000 0.000242
-32160.000000 -0.002278
-32100.000000 -0.005789
-32040.000000 -0.005293
-31980.000000 -0.003788
-31920.000000 -0.001274
-31860.000000 -0.004751
-31800.000000 -0.002219
-31740.000000 0.004323
-31680.000000 0.002874
-31620.000000 0.006435
-31560.000000 0.000006
-31500.000000 0.001588
-31440.000000 0.001180
-31380.000000 0.001783
-31320.000000 0.004397
-31260.000000 -0.001978
-31200.000000 -0.003341
-31140.000000 0.004308
-31080.000000 0.005969
-31020.000000 0.002642
-30960.000000 -0.003672
-30900.000000 0.001026
-30840.000000 0.001738
-30780.000000 0.003462
-30720.000000 0.004200
-30660.000000 -0.002048
-30600.000000 -0.001283
-30540.000000 -0.002504
-30480.000000 0.006289
-30420.000000 0.002096
-30360.000000 -0.005083
-30300.000000 -0.000248
-30240.000000 0.001602
-30180.000000 0.000466
-30120.000000 0.000345
-30060.000000 0.001237
-30000.000000 0.002145
-29940.000000 0.003066
-29880.000000 0.006003
-29820.000000 0.003953
-29760.000000 -0.000081
-29700.000000 -0.003102
-29640.000000 0.003893
-29580.000000 0.002902
-29520.000000 -0.000074
-29460.000000 -0.001035
-29400.000000 0.000019
-29340.000000 0.000088
-29280.000000 0.001172
-29220.000000 0.000271
-29160.000000 -0.000615
-29100.000000 0.000515
-29040.000000 0.005660
-28980.000000 0.003819
-28920.000000 -0.003005
-28860.000000 -0.004815
-28800.000000 0.001390
-28740.000000 -0.001389
-28680.000000 -0.003153
-28620.000000 -0.001903
-28560.000000 0.000363
-28500.000000 -0.001355
-28440.000000 0.003941
-28380.000000 0.004252
-28320.000000 0.002578
-28260.000000 0.000920
-28200.000000 -0.000724
-28140.000000 -0.002352
-28080.000000 0.000035
-28020.000000 -0.002563
-27960.000000 0.002854
-27900.000000 0.000286
-27840.000000 0.004732
-27780.000000 0.005194
-27720.000000 0.004671
-27660.000000 0.004163
-27600.000000 0.002670
-27540.000000 0.002192
-27480.000000 0.001729
-27420.000000 0.005281
-27360.000000 0.003848
-27300.000000 0.000430
-27240.000000 -0.002972
-27180.000000 0.000641
-27120.000000 0.000270
-27060.000000 0.000914
-27000.000000 0.001575
-26940.000000 0.000250
-26880.000000 -0.000058
-26820.000000 0.000650
-26760.000000 0.002373
-26700.000000 0.001113
-26640.000000 -0.001131
-26580.000000 -0.004359
-26520.000000 0.001429
-26460.000000 -0.005767
-26400.000000 -0.008946
-26340.000000 -0.006109
-26280.000000 -0.004256
-26220.000000 -0.003385
-26160.000000 -0.000499
-26100.000000 -0.001596
-26040.000000 -0.001676
-25980.000000 -0.000739
-25920.000000 -0.002787
-25860.000000 0.000183
-25800.000000 -0.001831
-25740.000000 0.001171
-25680.000000 0.001190
-25620.000000 0.000226
-25560.000000 0.001278
-25500.000000 -0.004654
-25440.000000 -0.004569
-25380.000000 -0.000468
-25320.000000 -0.003350
-25260.000000 -0.005215
-25200.000000 -0.005065
-25140.000000 -0.003897
-25080.000000 -0.000713
-25020.000000 0.003487
-24960.000000 -0.001295
-24900.000000 -0.006061
-24840.000000 -0.001811
-24780.000000 0.000457
-24720.000000 0.002741
-24660.000000 -0.000958
-24600.000000 0.001360
-24540.000000 0.004694
-24480.000000 0.005046
-24420.000000 0.000414
-24360.000000 -0.006201
-24300.000000 -0.005799
-24240.000000 -0.000381
-24180.000000 0.002054
-24120.000000 0.003505
-24060.000000 0.005972
-24000.000000 0.001456
-23940.000000 0.002956
-23880.000000 0.001472
-23820.000000 0.002003
-23760.000000 0.002550
-23700.000000 0.005112
-23640.000000 0.005691
-23580.000000 0.008284
-23520.000000 0.004892
-23460.000000 0.000516
-23400.000000 0.004154
-23340.000000 0.010808
-23280.000000 0.008476
-23220.000000 0.006158
-23160.000000 0.001855
-23100.000000 0.003566
-23040.000000 0.003291
-22980.000000 0.007031
-22920.000000 0.001785
-22860.000000 0.001552
-22800.000000 -0.001666
-22740.000000 -0.002870
-22680.000000 -0.003060
-22620.000000 -0.005236
-22560.000000 -0.002398
-22500.000000 0.004453
-22440.000000 0.005319
-22380.000000 0.001198
-22320.000000 0.001092
-22260.000000 0.001999
-22200.000000 0.001919
-22140.000000 0.002854
-22080.000000 -0.003197
-22020.000000 -0.003235
-21960.000000 0.003741
-21900.000000 0.006731
-21840.000000 0.003734
-21780.000000 0.005752
-21720.000000 0.001783
-21660.000000 0.003827
-21600.000000 -0.001115
-21540.000000 -0.003043
-21480.000000 -0.003957
-21420.000000 -0.000858
-21360.000000 -0.001746
-21300.000000 -0.001620
-21240.000000 -0.003481
-21180.000000 -0.001329
-21120.000000 -0.003163
-21060.000000 -0.003984
-21000.000000 -0.001793
-20940.000000 0.002412
-20880.000000 0.001629
-20820.000000 -0.002141
-20760.000000 -0.002899
-20700.000000 0.003356
-20640.000000 0.001624
-20580.000000 -0.002096
-20520.000000 -0.003804
-20460.000000 -0.002500
-20400.000000 -0.005184
-20340.000000 -0.001856
-20280.000000 -0.002516
-20220.000000 -0.000164
-20160.000000 -0.000801
-20100.000000 0.001574
-20040.000000 -0.003041
-19980.000000 0.001356
-19920.000000 0.001764
-19860.000000 -0.000818
-19800.000000 -0.003389
-19740.000000 -0.007950
-19680.000000 -0.005500
-19620.000000 -0.005040
-19560.000000 -0.001571
-19500.000000 -0.003091
-19440.000000 -0.004602
-19380.000000 -0.004104
-19320.000000 0.002404
-19260.000000 -0.000079
-19200.000000 -0.004553
-19140.000000 0.000981
-19080.000000 0.002525
-19020.000000 0.005076
-18960.000000 0.005637
-18900.000000 0.000205
-18840.000000 -0.002219
-18780.000000 -0.000634
-18720.000000 -0.000042
-18660.000000 -0.000442
-18600.000000 -0.002835
-18540.000000 0.002780
-18480.000000 0.004402
-18420.000000 0.001031
-18360.000000 -0.004333
-18300.000000 -0.005690
-18240.000000 -0.000040
-18180.000000 0.004617
-18120.000000 0.007280
-18060.000000 0.004949
-18000.000000 0.001625
-17940.000000 0.002306
-17880.000000 0.004994
-17820.000000 0.004687
-17760.000000 0.003387
-17700.000000 0.001092
-17640.000000 0.002804
-17580.000000 0.008521
-17520.000000 0.006245
-17460.000000 0.005974
-17400.000000 0.004709
-17340.000000 0.004450
-17280.000000 0.008197
-17220.000000 0.001950
-17160.000000 -0.000291
-17100.000000 0.003473
-17040.000000 0.004244
-16980.000000 0.001021
-16920.000000 -0.001197
-16860.000000 -0.003408
-16800.000000 -0.002614
-16740.000000 -0.006813
-16680.000000 -0.008006
-16620.000000 -0.005193
-16560.000000 -0.003373
-16500.000000 -0.000548
-16440.000000 0.001285
-16380.000000 0.001123
-16320.000000 -0.000032
-16260.000000 -0.003181
-16200.000000 -0.008323
-16140.000000 -0.005459
-16080.000000 -0.005590
-16020.000000 -0.001714
-15960.000000 -0.003833
-15900.000000 -0.004946
-15840.000000 -0.007054
-15780.000000 -0.002157
-15720.000000 -0.002255
-15660.000000 0.001652
-15600.000000 0.002564
-15540.000000 0.002480
-15480.000000 -0.001600
-15420.000000 -0.000675
-15360.000000 -0.001746
-15300.000000 0.003187
-15240.000000 0.004123
-15180.000000 0.006063
-15120.000000 0.003006
-15060.000000 0.003953
-15000.000000 0.005902
-14940.000000 0.003855
-14880.000000 0.002809
-14820.000000 0.001766
-14760.000000 0.004725
-14700.000000 0.000686
-14640.000000 0.000648
-14580.000000 -0.004388
-14520.000000 -0.003424
-14460.000000 0.001542
-14400.000000 0.002508
-14340.000000 0.002475
-14280.000000 0.001441
-14220.000000 -0.000593
-14160.000000 0.003373
-14100.000000 0.002337
-14040.000000 0.006301
-13980.000000 -0.001737
-13920.000000 -0.001777
-13860.000000 -0.005819
-13800.000000 -0.003862
-13740.000000 -0.006908
-13680.000000 -0.004957
-13620.000000 0.002992
-13560.000000 0.002937
-13500.000000 0.005880
-13440.000000 0.003818
-13380.000000 0.001753
-13320.000000 0.001684
-13260.000000 0.001611
-13200.000000 0.001533
-13140.000000 0.002451
-13080.000000 0.000364
-13020.000000 0.001272
-12960.000000 0.001174
-12900.000000 0.000072
-12840.000000 -0.001036
-12780.000000 -0.000150
-12720.000000 0.003730
-12660.000000 0.003605
-12600.000000 0.001473
-12540.000000 -0.001665
-12480.000000 -0.000809
-12420.000000 0.003040
-12360.000000 0.000882
-12300.000000 -0.003282
-12240.000000 -0.004454
-12180.000000 -0.000633
-12120.000000 -0.001819
-12060.000000 0.001987
-12000.000000 0.001784
-11940.000000 0.000573
-11880.000000 -0.001646
-11820.000000 0.004126
-11760.000000 0.003889
-11700.000000 -0.002357
-11640.000000 -0.000613
-11580.000000 -0.000879
-11520.000000 0.002846
-11460.000000 -0.000440
-11400.000000 0.001263
-11340.000000 -0.001044
-11280.000000 -0.002362
-11220.000000 -0.003691
-11160.000000 -0.000031
-11100.000000 -0.002382
-11040.000000 -0.001744
-10980.000000 -0.002118
-10920.000000 -0.004503
-10860.000000 -0.006900
-10800.000000 -0.009309
-10740.000000 -0.007729
-10680.000000 -0.003162
-10620.000000 -0.004606
-10560.000000 -0.004062
-10500.000000 -0.005530
-10440.000000 0.000990
-10380.000000 0.000497
-10320.000000 -0.000008
-10260.000000 0.004476
-10200.000000 -0.003054
-10140.000000 -0.007595
-10080.000000 -0.004149
-10020.000000 -0.005716
-9960.000000 -0.005295
-9900.000000 -0.004887
-9840.000000 -0.003491
-9780.000000 -0.004109
-9720.000000 -0.003738
-9660.000000 -0.006381
-9600.000000 0.000964
-9540.000000 -0.001703
-9480.000000 -0.000384
-9420.000000 -0.000076
-9360.000000 0.000219
-9300.000000 0.001501
-9240.000000 0.001772
-9180.000000 -0.000971
-9120.000000 -0.000725
-9060.000000 -0.002492
-9000.000000 0.001729
-8940.000000 0.001937
-8880.000000 -0.004867
-8820.000000 0.000316
-8760.000000 -0.005513
-8700.000000 -0.006355
-8640.000000 -0.001210
-8580.000000 -0.002077
-8520.000000 -0.001956
-8460.000000 0.002151
-8400.000000 0.001246
-8340.000000 0.003328
-8280.000000 0.001397
-8220.000000 0.000454
-8160.000000 0.000497
-8100.000000 0.000528
-8040.000000 -0.000454
-7980.000000 -0.004449
-7920.000000 0.000542
-7860.000000 0.000521
-7800.000000 0.001487
-7740.000000 0.005440
-7680.000000 -0.000621
-7620.000000 0.001305
-7560.000000 0.002218
-7500.000000 0.003118
-7440.000000 0.002004
-7380.000000 -0.000123
-7320.000000 0.002737
-7260.000000 0.002584
-7200.000000 0.004417
-7140.000000 0.003237
-7080.000000 -0.000956
-7020.000000 0.001837
-6960.000000 0.000618
-6900.000000 -0.002616
-6840.000000 -0.004862
-6780.000000 -0.004122
-6720.000000 -0.001395
-6660.000000 -0.000681
-6600.000000 0.001020
-6540.000000 0.002707
-6480.000000 0.003381
-6420.000000 0.004042
-6360.000000 0.005690
-6300.000000 0.007324
-6240.000000 0.004946
-6180.000000 0.003554
-6120.000000 0.005149
-6060.000000 0.006732
-6000.000000 0.008301
-5940.000000 0.003857
-5880.000000 -0.000600
-5820.000000 0.001930
-5760.000000 0.009446
-5700.000000 0.008949
-5640.000000 0.005439
-5580.000000 0.002915
-5520.000000 0.004377
-5460.000000 0.005825
-5400.000000 0.005258
-5340.000000 0.000678
-5280.000000 -0.000918
-5220.000000 -0.002528
-5160.000000 0.001846
-5100.000000 0.002204
-5040.000000 -0.000453
-4980.000000 0.000874
-4920.000000 -0.000815
-4860.000000 -0.004521
-4800.000000 -0.003244
-4740.000000 -0.005983
-4680.000000 -0.005740
-4620.000000 -0.003514
-4560.000000 -0.005306
-4500.000000 -0.000115
-4440.000000 -0.001942
-4380.000000 -0.001787
-4320.000000 -0.004650
-4260.000000 -0.007531
-4200.000000 -0.006430
-4140.000000 -0.009347
-4080.000000 -0.008282
-4020.000000 -0.012235
-3960.000000 -0.009206
-3900.000000 -0.008196
-3840.000000 -0.004202
-3780.000000 -0.005227
-3720.000000 -0.005269
-3660.000000 -0.007329
-3600.000000 -0.008406
-3540.000000 -0.008499
-3480.000000 -0.006610
-3420.000000 -0.005738
-3360.000000 -0.005882
-3300.000000 -0.005043
-3240.000000 -0.003221
-3180.000000 0.000586
-3120.000000 -0.001624
-3060.000000 -0.004849
-3000.000000 -0.000091
-2940.000000 0.001651
-2880.000000 -0.000622
-2820.000000 0.000089
-2760.000000 -0.003216
-2700.000000 -0.002537
-2640.000000 0.001126
-2580.000000 0.003773
-2520.000000 0.005405
-2460.000000 0.003020
-2400.000000 0.001620
-2340.000000 0.002203
-2280.000000 0.003770
-2220.000000 0.005322
-2160.000000 0.003857
-2100.000000 0.005375
-2040.000000 0.001878
-1980.000000 -0.001636
-1920.000000 -0.002166
-1860.000000 -0.001713
-1800.000000 -0.003276
-1740.000000 -0.003856
-1680.000000 -0.005453
-1620.000000 -0.003066
-1560.000000 -0.006696
-1500.000000 -0.001343
-1440.000000 -0.001006
-1380.000000 -0.002686
-1320.000000 -0.000383
-1260.000000 -0.004096
-1200.000000 -0.002826
-1140.000000 -0.004572
-1080.000000 -0.003335
-1020.000000 -0.003114
-960.000000 -0.000910
-900.000000 0.000279
-840.000000 0.000451
-780.000000 -0.002392
-720.000000 -0.001251
-660.000000 0.000874
-600.000000 0.006985
-540.000000 0.009080
-480.000000 0.010161
-420.000000 0.009228
-360.000000 0.006280
-300.000000 0.006318
-240.000000 0.004343
-180.000000 0.002355
-120.000000 0.001353
-60.000000 0.003339
0.000000 0.009311
60.000000 0.011271
120.000000 0.011219
180.000000 0.011155
240.000000 0.011078
300.000000 0.010990
360.000000 0.010890
420.000000 0.005779
480.000000 0.002656
540.000000 0.003523
600.000000 0.006378
660.000000 0.011223
720.000000 0.012057
780.000000 0.015881
840.000000 0.014695
900.000000 0.012498
960.000000 0.009292
1020.000000 0.007075
1080.000000 0.004849
1140.000000 0.004613
1200.000000 0.006367
1260.000000 0.006111
1320.000000 0.003846
1380.000000 0.001571
1440.000000 -0.001713
1500.000000 -0.002008
1560.000000 -0.005312
1620.000000 -0.003626
1680.000000 -0.003950
1740.000000 -0.006283
1800.000000 -0.004627
1860.000000 -0.008981
1920.000000 -0.010345
1980.000000 -0.005719
2040.000000 -0.003103
2100.000000 -0.002498
2160.000000 -0.004904
2220.000000 -0.005320
2280.000000 -0.005747
2340.000000 -0.004184
2400.000000 -0.004632
2460.000000 -0.006091
2520.000000 -0.004561
2580.000000 -0.002041
2640.000000 -0.003532
2700.000000 -0.006033
2760.000000 -0.005545
2820.000000 -0.004067
2880.000000 -0.004600
2940.000000 -0.002142
3000.000000 0.000305
3060.000000 -0.007259
3120.000000 -0.008832
3180.000000 -0.008416
3240.000000 -0.006009
3300.000000 -0.003612
3360.000000 -0.002225
3420.000000 -0.000848
3480.000000 0.000519
3540.000000 0.005877
3600.000000 0.001225
3660.000000 0.001564
3720.000000 0.005893
3780.000000 0.004212
3840.000000 0.005522
3900.000000 0.004823
3960.000000 0.004114
4020.000000 0.005396
4080.000000 0.007668
4140.000000 0.005931
4200.000000 0.005185
4260.000000 0.005430
4320.000000 0.002666
4380.000000 0.001892
4440.000000 0.000109
4500.000000 0.003318
4560.000000 0.001517
4620.000000 -0.000292
4680.000000 -0.002110
4740.000000 -0.006937
4800.000000 -0.007772
4860.000000 -0.006616
4920.000000 -0.002468
4980.000000 -0.003328
5040.000000 -0.004196
5100.000000 -0.006072
5160.000000 -0.000956
5220.000000 -0.006847
5280.000000 -0.005745
5340.000000 -0.009650
5400.000000 -0.006562
5460.000000 -0.005479
5520.000000 -0.003402
5580.000000 -0.001330
5640.000000 -0.005263
5700.000000 -0.007199
5760.000000 -0.005138
5820.000000 -0.008080
5880.000000 -0.005025
5940.000000 -0.005970
6000.000000 -0.006917
6060.000000 -0.005863
6120.000000 0.001190
6180.000000 0.001245
6240.000000 -0.000700
6300.000000 0.001358
6360.000000 0.002418
6420.000000 0.004480
6480.000000 0.000545
6540.000000 0.001613
6600.000000 0.003685
6660.000000 0.007760
6720.000000 0.009839
6780.000000 0.008921
6840.000000 0.005007
6900.000000 0.005096
6960.000000 0.004190
7020.000000 0.004287
7080.000000 0.004388
7140.000000 0.002493
7200.000000 0.000601
7260.000000 0.000714
7320.000000 -0.001170
7380.000000 -0.000051
7440.000000 0.001072
7500.000000 -0.000801
7560.000000 -0.001670
7620.000000 0.000464
7680.000000 0.001602
7740.000000 0.000744
7800.000000 -0.001110
7860.000000 0.001040
7920.000000 0.003194
7980.000000 0.000352
8040.000000 0.004515
8100.000000 0.004682
8160.000000 0.005853
8220.000000 0.006029
8280.000000 0.002209
8340.000000 0.001395
8400.000000 0.001586
8460.000000 0.002781
8520.000000 0.002982
8580.000000 0.001188
8640.000000 0.000399
8700.000000 0.000616
8760.000000 0.000837
8820.000000 -0.001937
8880.000000 -0.002705
8940.000000 -0.004469
9000.000000 -0.003227
9060.000000 -0.006981
9120.000000 -0.006729
9180.000000 -0.006472
9240.000000 -0.002209
9300.000000 -0.000940
9360.000000 -0.003666
9420.000000 -0.002386
9480.000000 -0.000099
9540.000000 -0.000806
9600.000000 0.002494
9660.000000 0.006800
9720.000000 0.004113
9780.000000 0.005433
9840.000000 0.003760
9900.000000 0.004094
9960.000000 0.002436
10020.000000 0.004784
10080.000000 0.007141
10140.000000 0.002504
10200.000000 0.003876
10260.000000 0.001255
10320.000000 0.000642
10380.000000 0.003037
10440.000000 0.008441
10500.000000 0.008852
10560.000000 0.004272
10620.000000 0.001700
10680.000000 0.000136
10740.000000 -0.000418
10800.000000 -0.000964
10860.000000 -0.002501
10920.000000 -0.002030
10980.000000 -0.004550
11040.000000 -0.007061
11100.000000 -0.006563
11160.000000 -0.006056
11220.000000 -0.003541
11280.000000 -0.003016
11340.000000 -0.000484
11400.000000 -0.001942
11460.000000 -0.003392
11520.000000 -0.002833
11580.000000 -0.001265
11640.000000 -0.002689
11700.000000 -0.006104
11760.000000 -0.007510
11820.000000 -0.007908
11880.000000 -0.007298
11940.000000 -0.003678
12000.000000 -0.004050
12060.000000 -0.002413
12120.000000 -0.000768
12180.000000 0.001887
12240.000000 -0.001449
12300.000000 -0.001776
12360.000000 -0.003093
12420.000000 -0.003401
12480.000000 -0.003699
12540.000000 -0.000987
12600.000000 0.001735
12660.000000 0.001466
12720.000000 0.002208
12780.000000 0.000960
12840.000000 0.001723
12900.000000 0.001496
12960.000000 0.002279
13020.000000 0.002074
13080.000000 0.001880
13140.000000 0.000696
13200.000000 0.000524
13260.000000 0.001364
13320.000000 0.001215
13380.000000 0.004077
13440.000000 0.003952
13500.000000 0.003838
13560.000000 0.005737
13620.000000 0.002648
13680.000000 0.003571
13740.000000 0.001506
13800.000000 0.002454
13860.000000 0.001414
13920.000000 0.003387
13980.000000 -0.002628
14040.000000 -0.007630
14100.000000 -0.003620
14160.000000 -0.000596
14220.000000 -0.000560
14280.000000 -0.000511
14340.000000 -0.001449
14400.000000 -0.002374
14460.000000 0.001714
14520.000000 0.000815
14580.000000 0.000930
14640.000000 -0.001942
14700.000000 -0.002801
14760.000000 0.001353
14820.000000 0.002521
14880.000000 0.002703
14940.000000 0.004898
15000.000000 0.003107
15060.000000 0.001329
15120.000000 -0.001434
15180.000000 0.000816
15240.000000 0.001080
15300.000000 0.002359
15360.000000 0.002651
15420.000000 0.002958
15480.000000 0.004278
15540.000000 0.002613
15600.000000 -0.000038
15660.000000 -0.001675
15720.000000 -0.001298
15780.000000 0.000094
15840.000000 -0.001501
15900.000000 -0.002081
15960.000000 -0.003646
16020.000000 -0.002198
16080.000000 -0.000735
16140.000000 -0.001258
16200.000000 -0.002766
16260.000000 -0.001260
16320.000000 0.001261
16380.000000 0.003796
16440.000000 0.004346
16500.000000 0.004912
16560.000000 0.005491
16620.000000 0.005086
16680.000000 0.006696
16740.000000 0.006321
16800.000000 0.003961
16860.000000 0.003615
16920.000000 0.001285
16980.000000 0.002970
17040.000000 0.001669
17100.000000 0.001384
17160.000000 0.001113
17220.000000 -0.000143
17280.000000 -0.001384
17340.000000 -0.001611
17400.000000 0.000177
17460.000000 0.001980
17520.000000 -0.003204
17580.000000 -0.005373
17640.000000 -0.005528
17700.000000 -0.001668
17760.000000 0.000205
17820.000000 -0.000908
17880.000000 -0.004008
17940.000000 -0.001094
18000.000000 -0.002166
18060.000000 0.000775
18120.000000 -0.000270
18180.000000 -0.000303
18240.000000 -0.001322
18300.000000 0.002672
18360.000000 0.001680
18420.000000 -0.001300
18480.000000 -0.003267
18540.000000 -0.005221
18600.000000 -0.007162
18660.000000 -0.004090
18720.000000 -0.007005
18780.000000 -0.002907
18840.000000 -0.002797
18900.000000 -0.002674
18960.000000 -0.000538
19020.000000 -0.000389
19080.000000 -0.002227
19140.000000 0.001948
19200.000000 -0.000865
19260.000000 0.003336
19320.000000 0.006549
19380.000000 0.005776
19440.000000 0.005015
19500.000000 0.003268
19560.000000 0.002534
19620.000000 0.000813
19680.000000 -0.000894
19740.000000 -0.000589
19800.000000 -0.000270
19860.000000 0.002062
19920.000000 0.001408
19980.000000 -0.001233
20040.000000 -0.001861
20100.000000 -0.000476
20160.000000 -0.002078
20220.000000 -0.002667
20280.000000 -0.000242
20340.000000 0.002195
20400.000000 0.001646
20460.000000 0.000109
20520.000000 -0.000414
20580.000000 -0.000925
20640.000000 -0.000422
20700.000000 0.000093
20760.000000 -0.000379
20820.000000 -0.000838
20880.000000 -0.000285
20940.000000 0.001282
21000.000000 0.000861
21060.000000 0.000453
21120.000000 0.002057
21180.000000 0.002674
21240.000000 0.000304
21300.000000 -0.003053
21360.000000 -0.003398
21420.000000 -0.001729
21480.000000 -0.000048
21540.000000 0.001645
21600.000000 -0.000648
21660.000000 -0.002928
21720.000000 -0.004195
21780.000000 -0.001449
21840.000000 0.001311
21900.000000 0.002084
21960.000000 0.001870
22020.000000 0.000670
22080.000000 0.000483
22140.000000 0.001311
22200.000000 0.001152
22260.000000 0.001007
22320.000000 0.002876
22380.000000 0.002759
22440.000000 0.001657
22500.000000 -0.000432
22560.000000 0.000494
22620.000000 0.002435
22680.000000 0.003389
22740.000000 0.001358
22800.000000 -0.003658
22860.000000 -0.001660
22920.000000 -0.000648
22980.000000 -0.001621
23040.000000 -0.003580
23100.000000 -0.001525
23160.000000 -0.000455
23220.000000 0.000630
23280.000000 0.001729
23340.000000 0.002842
23400.000000 0.003970
23460.000000 0.004112
23520.000000 0.004269
23580.000000 0.002441
23640.000000 0.000627
23700.000000 0.001827
23760.000000 0.000041
23820.000000 -0.004730
23880.000000 -0.008487
23940.000000 -0.006231
24000.000000 -0.000961
24060.000000 0.002323
24120.000000 0.002620
24180.000000 0.001930
24240.000000 0.002254
24300.000000 0.002590
24360.000000 0.003938
24420.000000 0.003299
24480.000000 0.002672
24540.000000 -0.000942
24600.000000 -0.001545
24660.000000 -0.000137
24720.000000 0.001284
24780.000000 0.001715
24840.000000 0.003158
24900.000000 0.002611
24960.000000 0.002076
25020.000000 0.000550
25080.000000 -0.001964
25140.000000 -0.002469
25200.000000 0.004037
25260.000000 0.005552
25320.000000 0.005077
25380.000000 0.003611
25440.000000 -0.001845
25500.000000 0.000707
25560.000000 0.004268
25620.000000 0.001837
25680.000000 -0.004585
25740.000000 -0.005000
25800.000000 -0.003406
25860.000000 0.000195
25920.000000 0.000803
25980.000000 0.002419
26040.000000 0.001041
26100.000000 0.001671
26160.000000 0.001307
26220.000000 0.001950
26280.000000 0.001599
26340.000000 0.004254
26400.000000 0.005915
26460.000000 0.004582
26520.000000 0.003255
26580.000000 0.001933
26640.000000 0.001617
26700.000000 0.004306
26760.000000 0.004000
26820.000000 0.001698
26880.000000 0.001402
26940.000000 0.002110
27000.000000 0.002822
27060.000000 0.000538
27120.000000 -0.001742
27180.000000 -0.004018
27240.000000 -0.004290
27300.000000 -0.002559
27360.000000 -0.001825
27420.000000 -0.002088
27480.000000 -0.002347
27540.000000 -0.002604
27600.000000 -0.000858
27660.000000 -0.004109
27720.000000 -0.004358
27780.000000 -0.000605
27840.000000 -0.001850
27900.000000 -0.000093
27960.000000 -0.002334
28020.000000 -0.004574
28080.000000 -0.002813
28140.000000 -0.002051
28200.000000 -0.001287
28260.000000 -0.003523
28320.000000 -0.004759
28380.000000 -0.007994
28440.000000 -0.004230
28500.000000 -0.001465
28560.000000 -0.002702
28620.000000 -0.004938
28680.000000 -0.005176
28740.000000 -0.004415
28800.000000 -0.004656
28860.000000 -0.002898
28920.000000 -0.000141
28980.000000 -0.002386
29040.000000 -0.001633
29100.000000 -0.000881
29160.000000 -0.001132
29220.000000 -0.002384
29280.000000 0.000361
29340.000000 0.003104
29400.000000 0.002845
29460.000000 -0.001417
29520.000000 -0.000681
29580.000000 0.002053
29640.000000 0.003784
29700.000000 0.001514
29760.000000 -0.000760
29820.000000 -0.001036
29880.000000 -0.002314
29940.000000 -0.005594
30000.000000 -0.004876
30060.000000 -0.002161
30120.000000 0.000552
30180.000000 -0.001737
30240.000000 -0.003028
30300.000000 -0.000321
30360.000000 0.000384
30420.000000 -0.000912
30480.000000 -0.000210
30540.000000 -0.001511
30600.000000 0.000188
30660.000000 -0.001116
30720.000000 0.001579
30780.000000 0.003271
30840.000000 0.000962
30900.000000 -0.002349
30960.000000 0.000338
31020.000000 0.003022
31080.000000 0.005704
31140.000000 0.003383
31200.000000 0.002060
31260.000000 0.004735
31320.000000 0.006406
31380.000000 0.005075
31440.000000 0.001742
31500.000000 -0.000595
31560.000000 -0.002935
31620.000000 -0.001277
31680.000000 0.000377
31740.000000 0.000027
31800.000000 0.001675
31860.000000 0.004319
31920.000000 0.003961
31980.000000 0.001599
32040.000000 0.000233
32100.000000 0.001865
32160.000000 0.003494
32220.000000 0.004120
32280.000000 0.003743
32340.000000 0.001364
32400.000000 0.000981
32460.000000 -0.000403
32520.000000 -0.001790
32580.000000 -0.002180
32640.000000 -0.002572
32700.000000 -0.002966
32760.000000 -0.003362
32820.000000 -0.003761
32880.000000 -0.003162
32940.000000 -0.001565
33000.000000 -0.001970
33060.000000 -0.003378
33120.000000 -0.003787
33180.000000 -0.003199
33240.000000 -0.002613
33300.000000 -0.002030
33360.000000 0.000551
33420.000000 0.002130
33480.000000 0.001706
33540.000000 0.000279
33600.000000 0.002850
33660.000000 0.003417
33720.000000 0.005981
33780.000000 0.006541
33840.000000 0.004097
33900.000000 0.003649
33960.000000 0.003196
34020.000000 0.003739
34080.000000 0.002276
34140.000000 0.002808
34200.000000 0.005334
34260.000000 0.002854
34320.000000 -0.000633
34380.000000 -0.001127
34440.000000 0.001373
34500.000000 0.003865
34560.000000 0.005349
34620.000000 0.003825
34680.000000 0.000293
34740.000000 0.002752
34800.000000 0.001203
34860.000000 0.001644
34920.000000 0.000077
34980.000000 -0.000500
35040.000000 0.000914
35100.000000 0.003318
35160.000000 0.003713
35220.000000 0.004097
35280.000000 0.001471
35340.000000 -0.000165
35400.000000 -0.002812
35460.000000 -0.003469
35520.000000 -0.005137
35580.000000 -0.004816
35640.000000 -0.010506
35700.000000 -0.007207
35760.000000 -0.007940
35820.000000 -0.008686
35880.000000 -0.009447
35940.000000 -0.010223
36000.000000 -0.013014
36060.000000 -0.007821
36120.000000 -0.007644
36180.000000 -0.003484
36240.000000 -0.004341
36300.000000 -0.004214
36360.000000 -0.004103
36420.000000 -0.008009
36480.000000 -0.004931
36540.000000 -0.006870
36600.000000 -0.006824
36660.000000 -0.004794
36720.000000 -0.003780
36780.000000 0.002219
36840.000000 0.002203
36900.000000 0.001171
36960.000000 -0.002876
37020.000000 -0.003937
37080.000000 0.001986
37140.000000 0.003895
37200.000000 -0.002211
37260.000000 -0.001332
37320.000000 0.001533
37380.000000 0.002384
37440.000000 0.002220
37500.000000 0.000042
37560.000000 0.003850
37620.000000 0.003643
37680.000000 0.003423
37740.000000 -0.002812
37800.000000 -0.005061
37860.000000 -0.000324
37920.000000 -0.005601
37980.000000 -0.002892
38040.000000 -0.004197
38100.000000 -0.005515
38160.000000 -0.009848
38220.000000 -0.007195
38280.000000 -0.005555
38340.000000 -0.008930
38400.000000 -0.009318
38460.000000 -0.006721
38520.000000 -0.004137
38580.000000 -0.002567
38640.000000 -0.005011
38700.000000 -0.009468
38760.000000 -0.010940
38820.000000 -0.013426
38880.000000 -0.009925
38940.000000 -0.008438
39000.000000 -0.005966
39060.000000 -0.009507
39120.000000 -0.005062
39180.000000 -0.007631
39240.000000 -0.003214
39300.000000 -0.003810
39360.000000 -0.003421
39420.000000 -0.001046
39480.000000 -0.004685
39540.000000 -0.005337
39600.000000 -0.002004
39660.000000 -0.000685
39720.000000 -0.003379
39780.000000 -0.006088
39840.000000 -0.002811
39900.000000 -0.004548
39960.000000 -0.004299
40020.000000 -0.002064
40080.000000 -0.004843
40140.000000 -0.000636
40200.000000 0.000557
40260.000000 -0.001265
40320.000000 -0.001100
40380.000000 0.003050
40440.000000 -0.000814
40500.000000 0.001308
40560.000000 -0.000584
40620.000000 0.001509
40680.000000 0.002588
40740.000000 0.001653
40800.000000 0.001704
40860.000000 0.001740
40920.000000 0.002762
40980.000000 0.000770
41040.000000 0.001764
41100.000000 0.002743
41160.000000 -0.000292
41220.000000 -0.003341
41280.000000 -0.000405
41340.000000 -0.000483
41400.000000 -0.000576
41460.000000 -0.000683
41520.000000 -0.001804
41580.000000 -0.001940
41640.000000 -0.007090
41700.000000 -0.002254
41760.000000 -0.000433
41820.000000 -0.001627
41880.000000 -0.000835
41940.000000 -0.000057
42000.000000 0.002706
42060.000000 -0.003545
42120.000000 -0.000811
42180.000000 -0.001092
42240.000000 0.002614
42300.000000 0.001304
42360.000000 0.003980
42420.000000 -0.000358
42480.000000 0.003289
42540.000000 0.004921
42600.000000 0.006539
42660.000000 0.009142
42720.000000 0.007730
42780.000000 0.000304
42840.000000 0.000863
42900.000000 0.000408
42960.000000 -0.000062
43020.000000 0.003453
43080.000000 0.003954
43140.000000 0.003440
43200.000000 0.004912
