# Supplementary material for: Probabilistic tsunami forecasting for early warning
Source: Nat Commun. 2021 Sep 28;12:5677. doi: 10.1038/s41467-021-25815-w (PMC8479076; doi:10.1038/s41467-021-25815-w)
Supplement: Supplementary file 6 — Supplementary Dataset 3. Sea-level records. [file 41467_2021_25815_MOESM6_ESM.zip › sea_level_records/2018-10-25_Zakynthos/NOA08.rad.rmn.txt]

-43200.000000 0.000420
-43140.000000 0.008750
-43080.000000 0.006083
-43020.000000 0.004420
-42960.000000 0.003759
-42900.000000 0.008102
-42840.000000 0.006449
-42780.000000 0.007798
-42720.000000 -0.001849
-42660.000000 0.003508
-42600.000000 0.003867
-42540.000000 0.007230
-42480.000000 0.002596
-42420.000000 -0.004034
-42360.000000 0.000339
-42300.000000 0.014715
-42240.000000 -0.000905
-42180.000000 0.003478
-42120.000000 -0.007135
-42060.000000 -0.014745
-42000.000000 -0.015351
-41940.000000 -0.016954
-41880.000000 -0.003554
-41820.000000 -0.006150
-41760.000000 -0.010743
-41700.000000 -0.002332
-41640.000000 0.001082
-41580.000000 0.002500
-41520.000000 -0.016079
-41460.000000 -0.008654
-41400.000000 -0.004226
-41340.000000 -0.001794
-41280.000000 0.012642
-41220.000000 0.000080
-41160.000000 0.004523
-41100.000000 0.006969
-41040.000000 -0.002582
-40980.000000 -0.008129
-40920.000000 -0.003673
-40860.000000 -0.007213
-40800.000000 0.002251
-40740.000000 0.002718
-40680.000000 0.008189
-40620.000000 0.001663
-40560.000000 -0.003859
-40500.000000 -0.005378
-40440.000000 -0.005893
-40380.000000 0.007595
-40320.000000 0.008087
-40260.000000 -0.000417
-40200.000000 0.008082
-40140.000000 -0.001416
-40080.000000 -0.003909
-40020.000000 -0.005400
-39960.000000 -0.007886
-39900.000000 0.000631
-39840.000000 0.003151
-39780.000000 0.000675
-39720.000000 0.007203
-39660.000000 -0.001266
-39600.000000 0.003269
-39540.000000 -0.011193
-39480.000000 -0.010651
-39420.000000 -0.017105
-39360.000000 -0.014556
-39300.000000 -0.000004
-39240.000000 0.004552
-39180.000000 0.002112
-39120.000000 0.004675
-39060.000000 0.005242
-39000.000000 -0.001188
-38940.000000 -0.007614
-38880.000000 -0.011036
-38820.000000 -0.000456
-38760.000000 -0.006871
-38700.000000 0.013717
-38640.000000 -0.007692
-38580.000000 -0.013097
-38520.000000 -0.004499
-38460.000000 0.006103
-38400.000000 0.009708
-38340.000000 0.002317
-38280.000000 0.009929
-38220.000000 -0.003455
-38160.000000 -0.002836
-38100.000000 -0.014214
-38040.000000 -0.010588
-37980.000000 -0.009959
-37920.000000 0.002673
-37860.000000 -0.005691
-37800.000000 0.011948
-37740.000000 -0.005410
-37680.000000 0.009236
-37620.000000 0.016885
-37560.000000 0.015537
-37500.000000 0.024192
-37440.000000 0.009850
-37380.000000 0.012512
-37320.000000 0.015177
-37260.000000 0.013845
-37200.000000 -0.014484
-37140.000000 0.004190
-37080.000000 -0.004132
-37020.000000 -0.003452
-36960.000000 -0.005768
-36900.000000 -0.012081
-36840.000000 -0.018391
-36780.000000 -0.009698
-36720.000000 0.008998
-36660.000000 0.004698
-36600.000000 0.009401
-36540.000000 0.000107
-36480.000000 -0.000183
-36420.000000 -0.006470
-36360.000000 -0.009754
-36300.000000 -0.014033
-36240.000000 0.000691
-36180.000000 -0.004580
-36120.000000 -0.008847
-36060.000000 -0.003109
-36000.000000 0.008634
-35940.000000 0.014383
-35880.000000 0.017137
-35820.000000 0.003899
-35760.000000 0.003666
-35700.000000 0.009441
-35640.000000 0.012213
-35580.000000 0.001988
-35520.000000 -0.007232
-35460.000000 0.011551
-35400.000000 0.016339
-35340.000000 0.015130
-35280.000000 0.015925
-35220.000000 0.021724
-35160.000000 -0.001473
-35100.000000 0.005334
-35040.000000 -0.003855
-34980.000000 -0.005041
-34920.000000 -0.000222
-34860.000000 -0.013400
-34800.000000 -0.009574
-34740.000000 -0.011744
-34680.000000 -0.001910
-34620.000000 0.009928
-34560.000000 -0.007230
-34500.000000 -0.006383
-34440.000000 -0.000531
-34380.000000 -0.020675
-34320.000000 -0.013813
-34260.000000 -0.002947
-34200.000000 -0.008075
-34140.000000 -0.001197
-34080.000000 -0.005314
-34020.000000 -0.002424
-33960.000000 0.006471
-33900.000000 -0.008628
-33840.000000 -0.009721
-33780.000000 -0.007808
-33720.000000 -0.011889
-33660.000000 0.010036
-33600.000000 -0.008032
-33540.000000 -0.023095
-33480.000000 0.000849
-33420.000000 -0.003202
-33360.000000 -0.012246
-33300.000000 -0.001283
-33240.000000 -0.002315
-33180.000000 0.015660
-33120.000000 0.018641
-33060.000000 0.002628
-33000.000000 -0.013379
-32940.000000 -0.005379
-32880.000000 -0.013373
-32820.000000 -0.022361
-32760.000000 -0.007343
-32700.000000 0.013682
-32640.000000 0.016713
-32580.000000 -0.007250
-32520.000000 -0.005207
-32460.000000 0.005842
-32400.000000 0.007897
-32340.000000 0.018959
-32280.000000 0.010026
-32220.000000 -0.020902
-32160.000000 -0.002823
-32100.000000 0.010262
-32040.000000 0.014352
-31980.000000 0.011449
-31920.000000 0.018551
-31860.000000 -0.005341
-31800.000000 0.003774
-31740.000000 0.009894
-31680.000000 -0.012980
-31620.000000 0.018152
-31560.000000 0.017290
-31500.000000 0.020434
-31440.000000 -0.009417
-31380.000000 -0.009261
-31320.000000 0.000901
-31260.000000 0.008069
-31200.000000 -0.025756
-31140.000000 -0.008575
-31080.000000 0.005612
-31020.000000 -0.007193
-30960.000000 0.006008
-30900.000000 0.006216
-30840.000000 -0.003569
-30780.000000 0.001652
-30720.000000 0.002881
-30660.000000 -0.001883
-30600.000000 0.004360
-30540.000000 0.012610
-30480.000000 0.000867
-30420.000000 0.004131
-30360.000000 0.002403
-30300.000000 0.005682
-30240.000000 0.009967
-30180.000000 0.005259
-30120.000000 -0.000442
-30060.000000 0.005864
-30000.000000 0.014176
-29940.000000 -0.002505
-29880.000000 -0.012180
-29820.000000 -0.012848
-29760.000000 -0.005510
-29700.000000 -0.006165
-29640.000000 -0.003813
-29580.000000 0.009545
-29520.000000 -0.007090
-29460.000000 0.002282
-29400.000000 0.000661
-29340.000000 -0.004952
-29280.000000 0.001441
-29220.000000 0.014843
-29160.000000 -0.009749
-29100.000000 -0.003333
-29040.000000 0.008090
-28980.000000 0.000521
-28920.000000 0.001959
-28860.000000 -0.016595
-28800.000000 -0.006142
-28740.000000 0.000319
-28680.000000 0.008787
-28620.000000 0.032263
-28560.000000 0.034746
-28500.000000 0.013237
-28440.000000 -0.013266
-28380.000000 -0.005761
-28320.000000 -0.025250
-28260.000000 -0.019733
-28200.000000 -0.004209
-28140.000000 0.005320
-28080.000000 0.022855
-28020.000000 0.006395
-27960.000000 0.004940
-27900.000000 -0.024511
-27840.000000 -0.006957
-27780.000000 -0.024398
-27720.000000 -0.000836
-27660.000000 0.019729
-27600.000000 -0.020701
-27540.000000 -0.010129
-27480.000000 -0.005554
-27420.000000 -0.008975
-27360.000000 -0.009394
-27300.000000 0.010189
-27240.000000 -0.001225
-27180.000000 0.014364
-27120.000000 0.006954
-27060.000000 0.008547
-27000.000000 0.004142
-26940.000000 0.007738
-26880.000000 0.003337
-26820.000000 0.010937
-26760.000000 -0.007461
-26700.000000 -0.001858
-26640.000000 0.005747
-26580.000000 -0.021647
-26520.000000 -0.014039
-26460.000000 -0.002431
-26400.000000 -0.026821
-26340.000000 0.009789
-26280.000000 0.022401
-26220.000000 -0.002986
-26160.000000 0.002627
-26100.000000 -0.002759
-26040.000000 -0.007144
-25980.000000 0.005472
-25920.000000 0.005088
-25860.000000 0.001705
-25800.000000 0.005322
-25740.000000 -0.002060
-25680.000000 0.003558
-25620.000000 0.016176
-25560.000000 0.001795
-25500.000000 0.005414
-25440.000000 0.005034
-25380.000000 0.000653
-25320.000000 -0.002727
-25260.000000 -0.003106
-25200.000000 -0.011485
-25140.000000 0.003135
-25080.000000 -0.009244
-25020.000000 -0.002624
-24960.000000 0.001997
-24900.000000 0.000617
-24840.000000 -0.008763
-24780.000000 0.017856
-24720.000000 0.011475
-24660.000000 -0.009907
-24600.000000 0.003712
-24540.000000 -0.001671
-24480.000000 -0.015053
-24420.000000 -0.009437
-24360.000000 -0.004820
-24300.000000 -0.001205
-24240.000000 0.001411
-24180.000000 0.002025
-24120.000000 0.005639
-24060.000000 0.000253
-24000.000000 0.001866
-23940.000000 0.010478
-23880.000000 0.004089
-23820.000000 0.013700
-23760.000000 0.014310
-23700.000000 -0.009081
-23640.000000 -0.000473
-23580.000000 0.002135
-23520.000000 0.004741
-23460.000000 0.010346
-23400.000000 -0.010050
-23340.000000 -0.013448
-23280.000000 -0.002846
-23220.000000 -0.003246
-23160.000000 -0.000646
-23100.000000 0.000952
-23040.000000 -0.010452
-22980.000000 -0.005857
-22920.000000 -0.012263
-22860.000000 -0.006671
-22800.000000 -0.004081
-22740.000000 -0.002492
-22680.000000 0.017095
-22620.000000 -0.001319
-22560.000000 0.009265
-22500.000000 -0.004152
-22440.000000 -0.011571
-22380.000000 0.000009
-22320.000000 -0.001413
-22260.000000 -0.009835
-22200.000000 0.002741
-22140.000000 0.007316
-22080.000000 0.009890
-22020.000000 0.008462
-21960.000000 -0.013967
-21900.000000 -0.007398
-21840.000000 -0.002830
-21780.000000 0.001736
-21720.000000 -0.005699
-21660.000000 -0.004136
-21600.000000 0.010425
-21540.000000 -0.000016
-21480.000000 0.001541
-21420.000000 -0.001904
-21360.000000 -0.012350
-21300.000000 -0.003799
-21240.000000 0.002751
-21180.000000 0.015299
-21120.000000 0.023844
-21060.000000 -0.004612
-21000.000000 -0.009071
-20940.000000 -0.011532
-20880.000000 -0.004995
-20820.000000 -0.008460
-20760.000000 -0.007926
-20700.000000 0.009605
-20640.000000 -0.004866
-20580.000000 0.007661
-20520.000000 0.009187
-20460.000000 -0.002290
-20400.000000 0.000231
-20340.000000 0.005751
-20280.000000 -0.004732
-20220.000000 0.002784
-20160.000000 -0.016702
-20100.000000 -0.003189
-20040.000000 0.006321
-19980.000000 0.011830
-19920.000000 0.013338
-19860.000000 0.010844
-19800.000000 -0.002652
-19740.000000 0.005850
-19680.000000 -0.002649
-19620.000000 0.001851
-19560.000000 0.003348
-19500.000000 -0.000156
-19440.000000 0.002338
-19380.000000 -0.005170
-19320.000000 0.006321
-19260.000000 -0.001190
-19200.000000 -0.006703
-19140.000000 0.001783
-19080.000000 -0.003732
-19020.000000 0.004751
-18960.000000 0.005232
-18900.000000 0.004713
-18840.000000 0.010192
-18780.000000 -0.003330
-18720.000000 -0.005853
-18660.000000 -0.006376
-18600.000000 -0.001901
-18540.000000 -0.000427
-18480.000000 0.008046
-18420.000000 0.005518
-18360.000000 -0.000011
-18300.000000 -0.005541
-18240.000000 -0.003071
-18180.000000 0.002397
-18120.000000 0.015864
-18060.000000 0.006331
-18000.000000 0.006796
-17940.000000 -0.022739
-17880.000000 -0.018276
-17820.000000 -0.010814
-17760.000000 -0.016354
-17700.000000 -0.010894
-17640.000000 0.007564
-17580.000000 -0.001979
-17520.000000 0.008477
-17460.000000 0.003931
-17400.000000 0.011384
-17340.000000 0.000835
-17280.000000 0.013284
-17220.000000 -0.001268
-17160.000000 -0.002823
-17100.000000 -0.000380
-17040.000000 0.006062
-16980.000000 0.004500
-16920.000000 0.002937
-16860.000000 0.004371
-16800.000000 -0.002197
-16740.000000 -0.003768
-16680.000000 0.000658
-16620.000000 -0.011918
-16560.000000 -0.000497
-16500.000000 -0.005080
-16440.000000 -0.006665
-16380.000000 -0.012254
-16320.000000 -0.012846
-16260.000000 -0.005441
-16200.000000 -0.007040
-16140.000000 0.006357
-16080.000000 0.011752
-16020.000000 0.007142
-15960.000000 0.001530
-15900.000000 0.001914
-15840.000000 -0.004706
-15780.000000 -0.003328
-15720.000000 -0.008954
-15660.000000 -0.002583
-15600.000000 0.001785
-15540.000000 0.004149
-15480.000000 0.005511
-15420.000000 0.005869
-15360.000000 0.016223
-15300.000000 0.011574
-15240.000000 0.003921
-15180.000000 0.004265
-15120.000000 0.001604
-15060.000000 0.009940
-15000.000000 -0.005728
-14940.000000 -0.003400
-14880.000000 -0.007076
-14820.000000 0.006245
-14760.000000 0.000561
-14700.000000 -0.010127
-14640.000000 -0.010818
-14580.000000 -0.012513
-14520.000000 0.002787
-14460.000000 -0.011916
-14400.000000 -0.004624
-14340.000000 0.010665
-14280.000000 0.006949
-14220.000000 0.000229
-14160.000000 0.002505
-14100.000000 0.000776
-14040.000000 0.000043
-13980.000000 0.002306
-13920.000000 -0.000435
-13860.000000 -0.000181
-13800.000000 -0.000932
-13740.000000 -0.002688
-13680.000000 -0.002448
-13620.000000 -0.006213
-13560.000000 0.008016
-13500.000000 0.008241
-13440.000000 -0.000540
-13380.000000 0.002674
-13320.000000 -0.005117
-13260.000000 0.000087
-13200.000000 0.001285
-13140.000000 -0.000523
-13080.000000 -0.003335
-13020.000000 -0.001154
-12960.000000 -0.004978
-12900.000000 -0.001808
-12840.000000 -0.005643
-12780.000000 -0.003485
-12720.000000 0.004668
-12660.000000 0.005816
-12600.000000 0.002957
-12540.000000 0.005092
-12480.000000 -0.010779
-12420.000000 -0.002657
-12360.000000 -0.008541
-12300.000000 0.005568
-12240.000000 -0.001329
-12180.000000 0.001766
-12120.000000 -0.000145
-12060.000000 -0.004064
-12000.000000 0.009010
-11940.000000 -0.000923
-11880.000000 -0.010863
-11820.000000 -0.005810
-11760.000000 -0.001765
-11700.000000 0.000273
-11640.000000 0.007303
-11580.000000 0.011327
-11520.000000 0.011343
-11460.000000 0.008351
-11400.000000 -0.000647
-11340.000000 -0.004652
-11280.000000 0.002335
-11220.000000 -0.002684
-11160.000000 -0.001711
-11100.000000 0.001256
-11040.000000 0.010216
-10980.000000 0.011169
-10920.000000 0.010116
-10860.000000 0.008057
-10800.000000 0.003992
-10740.000000 -0.008079
-10680.000000 -0.015156
-10620.000000 -0.016239
-10560.000000 -0.010327
-10500.000000 0.004579
-10440.000000 0.007480
-10380.000000 0.002375
-10320.000000 -0.007734
-10260.000000 -0.000849
-10200.000000 -0.002969
-10140.000000 -0.005094
-10080.000000 -0.006223
-10020.000000 -0.005358
-9960.000000 -0.013497
-9900.000000 -0.008640
-9840.000000 -0.010789
-9780.000000 -0.011941
-9720.000000 -0.003098
-9660.000000 -0.003259
-9600.000000 -0.004425
-9540.000000 0.000406
-9480.000000 -0.005767
-9420.000000 -0.002944
-9360.000000 -0.006125
-9300.000000 0.003691
-9240.000000 -0.000496
-9180.000000 -0.004686
-9120.000000 -0.002879
-9060.000000 -0.007075
-9000.000000 -0.002273
-8940.000000 0.006527
-8880.000000 0.006325
-8820.000000 0.011122
-8760.000000 0.007917
-8700.000000 0.003711
-8640.000000 -0.005495
-8580.000000 -0.001703
-8520.000000 0.004089
-8460.000000 0.007880
-8400.000000 0.008671
-8340.000000 0.011461
-8280.000000 -0.001749
-8220.000000 -0.012960
-8160.000000 -0.014170
-8100.000000 -0.025381
-8040.000000 -0.019593
-7980.000000 -0.005805
-7920.000000 -0.000017
-7860.000000 0.013771
-7800.000000 0.015559
-7740.000000 0.002346
-7680.000000 0.007133
-7620.000000 -0.000081
-7560.000000 0.000705
-7500.000000 0.001491
-7440.000000 0.013276
-7380.000000 0.011062
-7320.000000 0.010846
-7260.000000 0.008631
-7200.000000 -0.002585
-7140.000000 -0.003802
-7080.000000 -0.001019
-7020.000000 0.003763
-6960.000000 0.005545
-6900.000000 0.012326
-6840.000000 0.009107
-6780.000000 0.011887
-6720.000000 -0.003334
-6660.000000 -0.005555
-6600.000000 0.000224
-6540.000000 -0.002998
-6480.000000 0.002779
-6420.000000 0.001556
-6360.000000 0.005333
-6300.000000 0.002142
-6240.000000 -0.005083
-6180.000000 -0.003308
-6120.000000 0.001496
-6060.000000 0.003269
-6000.000000 0.001069
-5940.000000 0.001866
-5880.000000 0.006634
-5820.000000 0.006427
-5760.000000 0.012193
-5700.000000 0.007958
-5640.000000 0.003723
-5580.000000 0.010486
-5520.000000 0.003249
-5460.000000 0.004011
-5400.000000 0.002773
-5340.000000 -0.005466
-5280.000000 -0.006706
-5220.000000 0.002055
-5160.000000 -0.002184
-5100.000000 0.000576
-5040.000000 -0.009662
-4980.000000 -0.007901
-4920.000000 -0.009128
-4860.000000 -0.010367
-4800.000000 -0.003605
-4740.000000 -0.004843
-4680.000000 0.000919
-4620.000000 0.003681
-4560.000000 -0.004557
-4500.000000 -0.000795
-4440.000000 -0.003033
-4380.000000 -0.006272
-4320.000000 0.002489
-4260.000000 0.005248
-4200.000000 0.006007
-4140.000000 0.004764
-4080.000000 -0.005480
-4020.000000 -0.006726
-3960.000000 -0.015974
-3900.000000 -0.011224
-3840.000000 -0.006476
-3780.000000 0.007270
-3720.000000 0.018989
-3660.000000 0.020703
-3600.000000 0.014438
-3540.000000 0.011142
-3480.000000 -0.001131
-3420.000000 -0.012406
-3360.000000 -0.010715
-3300.000000 -0.013997
-3240.000000 -0.008314
-3180.000000 -0.004634
-3120.000000 -0.004927
-3060.000000 -0.000254
-3000.000000 -0.008553
-2940.000000 -0.007855
-2880.000000 -0.008161
-2820.000000 -0.003470
-2760.000000 0.002217
-2700.000000 0.000900
-2640.000000 0.002580
-2580.000000 0.006254
-2520.000000 -0.000075
-2460.000000 -0.000442
-2400.000000 -0.007781
-2340.000000 -0.014125
-2280.000000 -0.007473
-2220.000000 -0.002826
-2160.000000 0.005815
-2100.000000 -0.002548
-2040.000000 0.005084
-1980.000000 -0.005289
-1920.000000 -0.006667
-1860.000000 -0.008051
-1800.000000 -0.002440
-1740.000000 0.002166
-1680.000000 0.009767
-1620.000000 0.009338
-1560.000000 0.010930
-1500.000000 0.009517
-1440.000000 0.007100
-1380.000000 0.005679
-1320.000000 0.009253
-1260.000000 0.002824
-1200.000000 0.000390
-1140.000000 -0.009048
-1080.000000 -0.011489
-1020.000000 -0.011948
-960.000000 -0.009395
-900.000000 -0.002846
-840.000000 0.004700
-780.000000 0.008243
-720.000000 0.017783
-660.000000 0.011319
-600.000000 0.009853
-540.000000 0.004384
-480.000000 0.001911
-420.000000 -0.007564
-360.000000 -0.003040
-300.000000 0.001480
-240.000000 0.004001
-180.000000 0.000522
-120.000000 -0.004964
-60.000000 -0.006453
0.000000 -0.011944
60.000000 -0.016438
120.000000 -0.008935
180.000000 -0.006434
240.000000 0.000064
300.000000 -0.001425
360.000000 -0.004931
420.000000 0.001562
480.000000 0.002052
540.000000 0.002539
600.000000 0.008025
660.000000 0.011509
720.000000 0.016991
780.000000 0.012471
840.000000 0.000950
900.000000 -0.004574
960.000000 -0.027098
1020.000000 -0.035625
1080.000000 -0.018153
1140.000000 0.005318
1200.000000 0.049787
1260.000000 0.077256
1320.000000 0.012723
1380.000000 -0.027811
1440.000000 -0.058346
1500.000000 -0.090882
1560.000000 0.018581
1620.000000 0.073045
1680.000000 0.098507
1740.000000 0.071970
1800.000000 -0.046567
1860.000000 -0.092104
1920.000000 -0.097640
1980.000000 -0.094176
2040.000000 -0.039711
2100.000000 0.032755
2160.000000 0.018223
2220.000000 0.010691
2280.000000 0.004161
2340.000000 0.026632
2400.000000 0.025105
2460.000000 0.028580
2520.000000 0.014056
2580.000000 -0.010465
2640.000000 -0.008984
2700.000000 0.008500
2760.000000 0.002015
2820.000000 -0.023497
2880.000000 -0.047005
2940.000000 -0.023481
3000.000000 -0.011983
3060.000000 -0.013483
3120.000000 0.026020
3180.000000 0.018558
3240.000000 -0.022932
3300.000000 -0.023420
3360.000000 -0.027904
3420.000000 -0.022386
3480.000000 -0.020864
3540.000000 0.032661
3600.000000 0.030189
3660.000000 0.035720
3720.000000 0.035254
3780.000000 0.017792
3840.000000 0.040333
3900.000000 0.023878
3960.000000 0.001426
4020.000000 -0.014022
4080.000000 -0.062467
4140.000000 -0.095909
4200.000000 -0.075347
4260.000000 -0.061781
4320.000000 0.020788
4380.000000 0.087360
4440.000000 0.069936
4500.000000 0.031516
4560.000000 -0.036900
4620.000000 -0.087313
4680.000000 -0.078723
4740.000000 -0.051129
4800.000000 0.028469
4860.000000 0.083070
4920.000000 0.100675
4980.000000 0.058283
5040.000000 -0.011104
5100.000000 -0.049489
5160.000000 -0.071870
5220.000000 -0.064248
5280.000000 -0.024622
5340.000000 0.001007
5400.000000 -0.006360
5460.000000 -0.000724
5520.000000 -0.004063
5580.000000 -0.005420
5640.000000 0.017226
5700.000000 0.019876
5760.000000 0.033530
5820.000000 0.047187
5880.000000 0.024847
5940.000000 0.015512
6000.000000 0.001179
6060.000000 -0.029149
6120.000000 -0.034475
6180.000000 -0.020797
6240.000000 0.004885
6300.000000 0.019569
6360.000000 -0.006743
6420.000000 -0.043052
6480.000000 -0.059357
6540.000000 -0.039658
6600.000000 0.005043
6660.000000 0.043749
6720.000000 0.066465
6780.000000 0.026178
6840.000000 -0.028106
6900.000000 -0.042387
6960.000000 -0.046663
7020.000000 -0.006936
7080.000000 0.037794
7140.000000 0.049529
7200.000000 0.034266
7260.000000 0.003008
7320.000000 -0.042248
7380.000000 -0.062500
7440.000000 -0.050749
7500.000000 -0.031995
7560.000000 0.012762
7620.000000 0.045522
7680.000000 0.046284
7740.000000 0.035050
7800.000000 -0.016182
7860.000000 -0.036412
7920.000000 -0.025638
7980.000000 -0.004863
8040.000000 0.035915
8100.000000 0.071695
8160.000000 0.053477
8220.000000 0.011260
8280.000000 -0.055955
8340.000000 -0.093169
8400.000000 -0.068381
8460.000000 -0.037591
8520.000000 0.017199
8580.000000 0.051992
8640.000000 0.018786
8700.000000 -0.018419
8760.000000 -0.028622
8820.000000 -0.012824
8880.000000 0.032977
8940.000000 0.067779
9000.000000 0.060583
9060.000000 0.006388
9120.000000 -0.020804
9180.000000 -0.039994
9240.000000 -0.016182
9300.000000 0.029632
9360.000000 0.031447
9420.000000 0.001265
9480.000000 -0.016915
9540.000000 -0.023093
9600.000000 0.004732
9660.000000 0.028558
9720.000000 0.040387
9780.000000 0.020218
9840.000000 -0.022948
9900.000000 -0.030113
9960.000000 -0.018274
10020.000000 0.005566
10080.000000 0.033409
10140.000000 0.031254
10200.000000 0.021113
10260.000000 0.011963
10320.000000 -0.006184
10380.000000 0.008684
10440.000000 0.015541
10500.000000 -0.001599
10560.000000 -0.013723
10620.000000 -0.019859
10680.000000 -0.018977
10740.000000 -0.002094
10800.000000 -0.008224
10860.000000 -0.003353
10920.000000 0.004520
10980.000000 0.021395
11040.000000 0.032271
11100.000000 0.016149
11160.000000 -0.000971
11220.000000 -0.020090
11280.000000 -0.027207
11340.000000 -0.009322
11400.000000 0.026564
11460.000000 0.057452
11520.000000 0.048341
11580.000000 0.010233
11640.000000 -0.020873
11700.000000 -0.057977
11760.000000 -0.071079
11820.000000 -0.046178
11880.000000 -0.008275
11940.000000 0.041631
12000.000000 0.047539
12060.000000 0.032451
12120.000000 0.013366
12180.000000 -0.012717
12240.000000 -0.020796
12300.000000 -0.003872
12360.000000 0.015055
12420.000000 0.030984
12480.000000 0.010917
12540.000000 -0.005148
12600.000000 -0.017209
12660.000000 -0.022268
12720.000000 -0.009324
12780.000000 0.003622
12840.000000 -0.003431
12900.000000 0.005521
12960.000000 0.005472
13020.000000 0.024428
13080.000000 0.034388
13140.000000 0.015346
13200.000000 -0.005695
13260.000000 -0.026726
13320.000000 -0.032760
13380.000000 -0.005783
13440.000000 0.004190
13500.000000 0.018169
13560.000000 0.019159
13620.000000 -0.013846
13680.000000 -0.021846
13740.000000 -0.017842
13800.000000 -0.004833
13860.000000 0.019181
13920.000000 0.037200
13980.000000 0.037223
14040.000000 0.013250
14100.000000 -0.024718
14160.000000 -0.049682
14220.000000 -0.042641
14280.000000 -0.009597
14340.000000 0.030453
14400.000000 0.063506
14460.000000 0.065564
14520.000000 0.031626
14580.000000 0.005692
14640.000000 -0.022237
14700.000000 -0.030166
14760.000000 -0.026087
14820.000000 -0.034003
14880.000000 -0.028915
14940.000000 -0.006823
15000.000000 0.000273
15060.000000 0.026373
15120.000000 0.029478
15180.000000 0.019586
15240.000000 0.012699
15300.000000 -0.002189
15360.000000 0.004932
15420.000000 0.014056
15480.000000 0.002185
15540.000000 -0.013687
15600.000000 -0.040551
15660.000000 -0.049410
15720.000000 -0.028265
15780.000000 -0.006116
15840.000000 0.021037
15900.000000 0.039194
15960.000000 0.029356
16020.000000 0.010521
16080.000000 -0.010309
16140.000000 -0.021135
16200.000000 -0.014963
16260.000000 0.002219
16320.000000 0.015399
16380.000000 0.018590
16440.000000 0.009785
16500.000000 0.007976
16560.000000 -0.001819
16620.000000 -0.004610
16680.000000 -0.003397
16740.000000 -0.020178
16800.000000 -0.025955
16860.000000 -0.018738
16920.000000 -0.016505
16980.000000 -0.004267
17040.000000 0.011976
17100.000000 0.026223
17160.000000 0.027476
17220.000000 0.019733
17280.000000 0.009996
17340.000000 0.002263
17400.000000 -0.005464
17460.000000 -0.010186
17520.000000 -0.009903
17580.000000 0.002384
17640.000000 0.010677
17700.000000 0.008974
17760.000000 0.007276
17820.000000 -0.003417
17880.000000 -0.012106
17940.000000 -0.011791
18000.000000 -0.005471
18060.000000 -0.003148
18120.000000 -0.000821
18180.000000 0.006511
18240.000000 0.008846
18300.000000 0.009184
18360.000000 0.017527
18420.000000 0.018874
18480.000000 0.007224
18540.000000 -0.003421
18600.000000 -0.013063
18660.000000 -0.013701
18720.000000 -0.009335
18780.000000 -0.008966
18840.000000 -0.007593
18900.000000 -0.005216
18960.000000 0.007164
19020.000000 0.012548
19080.000000 0.007935
19140.000000 -0.008673
19200.000000 -0.016278
19260.000000 -0.013880
19380.000000 0.026928
19440.000000 0.037339
19500.000000 0.028753
19560.000000 0.008171
19620.000000 -0.008408
19680.000000 -0.021984
19740.000000 -0.018556
19800.000000 -0.015126
19860.000000 -0.006692
19920.000000 -0.000256
19980.000000 0.002183
20040.000000 0.011624
20100.000000 0.018068
20160.000000 0.019515
20220.000000 0.010963
20280.000000 -0.005585
20340.000000 -0.009132
20400.000000 0.003324
20460.000000 0.010782
20520.000000 0.026242
20580.000000 0.028704
20640.000000 0.011169
20700.000000 -0.003365
20760.000000 -0.019898
20820.000000 -0.021428
20880.000000 -0.010957
20940.000000 -0.002484
21000.000000 0.002991
21060.000000 -0.001533
21120.000000 -0.006056
21180.000000 -0.006577
21240.000000 0.009904
21300.000000 0.025386
21360.000000 0.029871
21420.000000 0.018357
21480.000000 -0.005155
21540.000000 -0.026665
21600.000000 -0.024173
21660.000000 -0.009679
21720.000000 0.014817
21780.000000 0.023314
21840.000000 0.016809
21900.000000 -0.000690
21960.000000 -0.016188
22020.000000 -0.022684
22080.000000 -0.014184
22140.000000 -0.000677
22200.000000 0.006832
22260.000000 0.009342
22320.000000 0.000854
22380.000000 -0.004631
22440.000000 -0.008116
22500.000000 -0.004598
22560.000000 -0.001078
22620.000000 0.006443
22680.000000 0.014967
22740.000000 0.012492
22800.000000 0.005019
22860.000000 -0.007453
22920.000000 -0.019923
22980.000000 -0.021392
23040.000000 -0.014859
23100.000000 -0.009325
23160.000000 0.002210
23220.000000 0.007747
23280.000000 0.010285
23340.000000 0.016823
23400.000000 0.010363
23460.000000 -0.005096
23520.000000 -0.011554
23580.000000 -0.021011
23640.000000 -0.017467
23700.000000 -0.009923
23760.000000 0.002623
23820.000000 0.009169
23880.000000 0.011716
23940.000000 0.013264
24000.000000 0.010813
24060.000000 0.005362
24120.000000 0.008912
24180.000000 0.008462
24240.000000 0.000013
24300.000000 -0.004436
24360.000000 -0.007885
24420.000000 -0.015333
24480.000000 -0.003781
24540.000000 -0.003229
24600.000000 0.002323
24660.000000 0.003875
24720.000000 0.010427
24780.000000 0.004978
24840.000000 0.011529
24900.000000 0.012079
24960.000000 0.005627
25020.000000 0.006174
25080.000000 -0.000279
25140.000000 -0.004734
25200.000000 -0.015191
25260.000000 -0.013649
25320.000000 -0.005108
25380.000000 -0.000570
25440.000000 0.006968
25500.000000 0.001503
25560.000000 -0.006964
25620.000000 -0.012432
25680.000000 -0.007902
25740.000000 -0.000375
25800.000000 0.015150
25860.000000 0.023672
25920.000000 0.019192
25980.000000 0.010709
26040.000000 -0.001776
26100.000000 -0.012265
26160.000000 -0.015756
26220.000000 -0.017250
26280.000000 -0.011747
26340.000000 -0.010247
26400.000000 0.002251
26460.000000 0.013746
26520.000000 0.016239
26580.000000 0.017729
26640.000000 0.010216
26700.000000 0.001701
26760.000000 -0.007817
26820.000000 -0.007336
26880.000000 0.005147
26940.000000 0.009622
27000.000000 0.007094
27060.000000 0.000564
27120.000000 -0.015970
27180.000000 -0.020506
27240.000000 -0.013045
27300.000000 -0.009587
27360.000000 0.002868
27420.000000 0.007321
27480.000000 0.009770
27540.000000 0.008217
27600.000000 0.001660
27660.000000 -0.000900
27720.000000 -0.007463
27780.000000 -0.007030
27840.000000 -0.009600
27900.000000 -0.010175
27960.000000 -0.001753
28020.000000 0.004664
28080.000000 0.008077
28140.000000 0.011486
28200.000000 0.007889
28260.000000 -0.004711
28320.000000 -0.015317
28380.000000 -0.019927
28440.000000 -0.020541
28500.000000 -0.012161
28560.000000 -0.001785
28620.000000 0.003585
28680.000000 0.010951
28740.000000 0.015311
28800.000000 0.018667
28860.000000 0.019017
28920.000000 0.010362
28980.000000 0.000703
29040.000000 -0.014962
29100.000000 -0.021631
29160.000000 -0.016306
29220.000000 -0.010985
29280.000000 -0.005670
29340.000000 0.006641
29400.000000 0.007946
29460.000000 0.002246
29520.000000 -0.003458
29580.000000 -0.008168
29640.000000 -0.004882
29700.000000 -0.002601
29760.000000 0.000675
29820.000000 0.001947
29880.000000 0.002215
29940.000000 0.004477
30000.000000 0.007736
30060.000000 0.011990
30120.000000 0.008239
30180.000000 0.001484
30240.000000 -0.012275
30300.000000 -0.025039
30360.000000 -0.018806
30420.000000 -0.012578
30480.000000 0.004646
30540.000000 0.007867
30600.000000 0.006084
30660.000000 -0.001703
30720.000000 -0.002494
30780.000000 0.001711
30840.000000 0.009913
30900.000000 0.016110
30960.000000 0.007304
31020.000000 -0.004505
31080.000000 -0.010318
31140.000000 -0.004134
31200.000000 0.004047
31260.000000 0.014224
31320.000000 0.014398
31380.000000 0.005570
31440.000000 -0.004262
31500.000000 -0.020098
31560.000000 -0.016936
31620.000000 -0.012777
31680.000000 -0.002621
31740.000000 0.008532
31800.000000 0.009682
31860.000000 0.011830
31920.000000 0.010974
31980.000000 0.001117
32040.000000 -0.004744
32100.000000 -0.015606
32160.000000 -0.015471
32220.000000 -0.013338
32280.000000 -0.003208
32340.000000 0.003921
32400.000000 0.008047
32460.000000 0.005171
32520.000000 -0.002708
32580.000000 -0.003589
32640.000000 -0.002472
32700.000000 0.005643
32760.000000 0.007755
32820.000000 0.008866
32880.000000 0.000974
32940.000000 -0.005921
33000.000000 -0.008817
33060.000000 -0.011716
33120.000000 -0.002617
33180.000000 0.004480
33240.000000 0.005574
33300.000000 0.001666
33360.000000 -0.000245
33420.000000 -0.005158
33480.000000 -0.005073
33540.000000 -0.003991
33600.000000 -0.001911
33660.000000 0.003165
33720.000000 0.002240
33780.000000 0.005311
33840.000000 0.004381
33900.000000 0.012447
33960.000000 0.017512
34020.000000 0.016573
34080.000000 0.013633
34140.000000 0.005690
34200.000000 -0.009256
34260.000000 -0.013204
34320.000000 -0.017155
34380.000000 -0.013108
34440.000000 -0.004063
34500.000000 0.002979
34560.000000 0.013019
34620.000000 0.019056
34680.000000 0.019090
34740.000000 0.016123
34800.000000 0.006153
34860.000000 -0.001819
34920.000000 -0.006793
34980.000000 -0.016769
35040.000000 -0.008748
35100.000000 -0.004730
35160.000000 0.002287
35220.000000 0.000301
35280.000000 -0.007688
35340.000000 -0.007678
35400.000000 -0.006671
35460.000000 -0.010667
35520.000000 0.001335
35580.000000 0.001335
35640.000000 0.002332
35700.000000 -0.004673
35760.000000 -0.008678
35820.000000 -0.007684
35880.000000 -0.004694
35940.000000 0.000294
36000.000000 0.010279
36060.000000 0.013260
36120.000000 0.015238
36180.000000 0.014212
36240.000000 0.006182
36300.000000 0.006148
36360.000000 -0.000889
36420.000000 -0.005931
36480.000000 -0.011976
36540.000000 -0.014025
36600.000000 -0.015079
36660.000000 -0.007136
36720.000000 -0.000197
36780.000000 0.011739
36840.000000 0.012670
36900.000000 0.012598
36960.000000 0.007521
37020.000000 0.004441
37080.000000 -0.000642
37140.000000 -0.002730
37200.000000 -0.011821
37260.000000 -0.009916
37320.000000 -0.004014
37380.000000 0.002884
37440.000000 0.007778
37500.000000 0.011668
37560.000000 0.003555
37620.000000 -0.002561
37680.000000 -0.006682
37740.000000 -0.003805
37800.000000 -0.001933
37860.000000 0.001936
37920.000000 -0.007198
37980.000000 -0.009337
38040.000000 -0.016478
38100.000000 -0.013623
38160.000000 -0.000772
38220.000000 0.014076
38280.000000 0.019920
38340.000000 0.016761
38400.000000 0.002598
38460.000000 -0.012569
38520.000000 -0.017739
38580.000000 -0.012912
38640.000000 -0.005089
38700.000000 0.010731
38760.000000 0.016547
38820.000000 0.012359
38880.000000 0.005168
38940.000000 -0.001026
39000.000000 -0.009224
39060.000000 -0.012426
39120.000000 -0.009631
39180.000000 -0.001840
39240.000000 0.007948
39300.000000 0.018733
39360.000000 0.019514
39420.000000 0.019291
39480.000000 0.011065
39540.000000 -0.001165
39600.000000 -0.002398
39660.000000 -0.004634
39720.000000 -0.000874
39780.000000 -0.000118
39840.000000 -0.006365
39900.000000 -0.009616
39960.000000 -0.013870
40020.000000 -0.011127
40080.000000 -0.000388
40140.000000 0.004347
40200.000000 0.004079
40260.000000 -0.003193
40320.000000 -0.007468
40380.000000 -0.006746
40440.000000 -0.004028
40500.000000 0.003686
40560.000000 0.007397
40620.000000 0.008104
40680.000000 -0.001192
40740.000000 -0.009492
40800.000000 -0.019795
40860.000000 -0.023102
40920.000000 -0.019412
40980.000000 -0.008726
41040.000000 0.000957
41100.000000 0.008636
41160.000000 0.011311
41220.000000 0.011983
41280.000000 0.007652
41340.000000 0.010317
41400.000000 0.007978
41460.000000 0.003636
41520.000000 -0.002710
41580.000000 -0.005060
41640.000000 -0.008413
41700.000000 -0.005769
41760.000000 -0.008129
41820.000000 -0.003493
41880.000000 0.001140
41940.000000 0.002769
42000.000000 0.004394
42060.000000 0.008016
42120.000000 0.009634
42180.000000 0.006249
42240.000000 0.001860
42300.000000 -0.005533
42360.000000 -0.011929
42420.000000 -0.011329
42480.000000 -0.005732
42540.000000 0.001861
42600.000000 0.007450
42660.000000 0.009036
42720.000000 0.001618
42780.000000 -0.002803
42840.000000 -0.000229
42900.000000 -0.000658
42960.000000 0.003910
43020.000000 0.002474
43080.000000 0.001034
43140.000000 0.000591
43200.000000 0.001143
