# Supplementary material for: Probabilistic tsunami forecasting for early warning
Source: Nat Commun. 2021 Sep 28;12:5677. doi: 10.1038/s41467-021-25815-w (PMC8479076; doi:10.1038/s41467-021-25815-w)
Supplement: Supplementary file 6 — Supplementary Dataset 3. Sea-level records. [file 41467_2021_25815_MOESM6_ESM.zip › sea_level_records/2018-10-25_Zakynthos/OT15.rad.rmn.txt]

-43200.000000 0.004036
-43140.000000 -0.024051
-43080.000000 -0.010135
-43020.000000 0.008784
-42960.000000 0.012705
-42900.000000 0.024629
-42840.000000 0.018555
-42780.000000 0.019485
-42720.000000 0.009417
-42660.000000 0.001351
-42600.000000 -0.012711
-42540.000000 -0.002771
-42480.000000 0.009172
-42420.000000 0.010118
-42360.000000 0.035067
-42300.000000 0.018018
-42240.000000 0.012973
-42180.000000 0.002930
-42120.000000 -0.016110
-42060.000000 0.002853
-42000.000000 -0.005182
-41940.000000 -0.004213
-41880.000000 -0.000242
-41820.000000 -0.000267
-41760.000000 -0.004290
-41700.000000 -0.004309
-41640.000000 -0.016326
-41580.000000 -0.034340
-41520.000000 -0.028350
-41460.000000 -0.005358
-41400.000000 -0.004363
-41340.000000 -0.003365
-41280.000000 0.002637
-41220.000000 -0.010359
-41160.000000 -0.016352
-41100.000000 -0.010341
-41040.000000 -0.009328
-40980.000000 -0.004311
-40920.000000 -0.020292
-40860.000000 -0.003269
-40800.000000 0.017757
-40740.000000 0.022785
-40680.000000 0.006817
-40620.000000 0.017852
-40560.000000 -0.012110
-40500.000000 -0.011069
-40440.000000 -0.026024
-40380.000000 -0.020977
-40320.000000 -0.027927
-40260.000000 0.007127
-40200.000000 -0.005817
-40140.000000 0.014243
-40080.000000 0.006306
-40020.000000 0.013372
-39960.000000 -0.000559
-39900.000000 -0.017487
-39840.000000 -0.038412
-39780.000000 -0.013333
-39720.000000 0.009748
-39660.000000 -0.000167
-39600.000000 0.011921
-39540.000000 0.008012
-39480.000000 0.010105
-39420.000000 0.010202
-39360.000000 -0.003697
-39300.000000 0.004406
-39240.000000 0.005512
-39180.000000 0.000621
-39120.000000 0.006734
-39060.000000 -0.002151
-39000.000000 0.003968
-38940.000000 0.018090
-38880.000000 0.008214
-38820.000000 0.003342
-38760.000000 -0.002527
-38700.000000 -0.016393
-38640.000000 -0.008256
-38580.000000 -0.026116
-38520.000000 -0.014973
-38460.000000 -0.004827
-38400.000000 0.026323
-38340.000000 0.016475
-38280.000000 0.001630
-38220.000000 -0.018211
-38160.000000 -0.032050
-38100.000000 -0.032886
-38040.000000 -0.016719
-37980.000000 -0.008548
-37920.000000 0.006625
-37860.000000 0.012801
-37800.000000 0.013980
-37740.000000 0.002162
-37680.000000 -0.020653
-37620.000000 -0.020466
-37560.000000 -0.007275
-37500.000000 -0.010082
-37440.000000 -0.001886
-37380.000000 0.017313
-37320.000000 0.017515
-37260.000000 -0.000281
-37200.000000 -0.022074
-37140.000000 -0.032864
-37080.000000 -0.032652
-37020.000000 -0.018438
-36960.000000 0.010780
-36900.000000 0.008999
-36840.000000 0.027221
-36780.000000 0.034446
-36720.000000 0.027673
-36660.000000 0.002902
-36600.000000 -0.015867
-36540.000000 -0.025633
-36480.000000 -0.016397
-36420.000000 0.012841
-36360.000000 0.010081
-36300.000000 0.029324
-36240.000000 0.030570
-36180.000000 0.031818
-36120.000000 0.010070
-36060.000000 -0.010675
-36000.000000 -0.021417
-35940.000000 -0.009154
-35880.000000 -0.010886
-35820.000000 0.007389
-35760.000000 0.023670
-35700.000000 0.020959
-35640.000000 0.007256
-35580.000000 -0.007457
-35520.000000 -0.021164
-35460.000000 -0.020864
-35400.000000 -0.003558
-35340.000000 0.003754
-35280.000000 0.004073
-35220.000000 0.003397
-35160.000000 0.004728
-35100.000000 0.003064
-35040.000000 -0.006594
-34980.000000 -0.012245
-34920.000000 -0.009891
-34860.000000 -0.008532
-34800.000000 0.008834
-34740.000000 -0.001795
-34680.000000 -0.003419
-34620.000000 -0.002036
-34560.000000 -0.009649
-34500.000000 -0.016255
-34440.000000 -0.029856
-34380.000000 -0.036452
-34320.000000 -0.019041
-34260.000000 0.001374
-34200.000000 0.016795
-34140.000000 0.011222
-34080.000000 0.020654
-34020.000000 0.015092
-33960.000000 0.008535
-33900.000000 -0.000015
-33840.000000 -0.008559
-33780.000000 0.003903
-33720.000000 0.013371
-33660.000000 0.005846
-33600.000000 0.004328
-33540.000000 -0.009183
-33480.000000 -0.011686
-33420.000000 -0.006182
-33360.000000 -0.007669
-33300.000000 -0.010148
-33240.000000 0.012382
-33180.000000 0.001922
-33120.000000 0.000470
-33060.000000 -0.004972
-33000.000000 -0.003403
-32940.000000 0.006175
-32880.000000 -0.001236
-32820.000000 -0.006635
-32760.000000 -0.001023
-32700.000000 0.002600
-32640.000000 0.004235
-32580.000000 -0.000117
-32520.000000 -0.019458
-32460.000000 0.003213
-32400.000000 0.022897
-32340.000000 0.043593
-32280.000000 0.048302
-32220.000000 0.034024
-32160.000000 0.022758
-32100.000000 0.000505
-32040.000000 -0.009736
-31980.000000 -0.013964
-31920.000000 -0.013179
-31860.000000 -0.006381
-31800.000000 0.004429
-31740.000000 0.005251
-31680.000000 0.006086
-31620.000000 -0.000066
-31560.000000 0.000795
-31500.000000 0.007667
-31440.000000 0.005553
-31380.000000 0.016451
-31320.000000 0.018361
-31260.000000 0.020284
-31200.000000 -0.002781
-31140.000000 -0.025833
-31080.000000 -0.029872
-31020.000000 -0.024898
-30960.000000 0.004089
-30900.000000 0.018089
-30840.000000 0.032102
-30780.000000 0.038129
-30720.000000 0.022168
-30660.000000 0.007220
-30600.000000 -0.001714
-30540.000000 -0.015635
-30480.000000 -0.013543
-30420.000000 -0.007438
-30360.000000 0.000680
-30300.000000 0.028811
-30240.000000 0.049955
-30180.000000 0.052112
-30120.000000 0.028281
-30060.000000 0.009463
-30000.000000 -0.019342
-29940.000000 -0.021135
-29880.000000 -0.016916
-29820.000000 -0.010684
-29760.000000 -0.009440
-29700.000000 -0.006185
-29640.000000 0.008083
-29580.000000 0.016363
-29520.000000 0.016655
-29460.000000 0.007958
-29400.000000 0.000273
-29340.000000 0.004600
-29280.000000 0.002938
-29220.000000 0.003287
-29160.000000 -0.002353
-29100.000000 0.003018
-29040.000000 -0.000600
-28980.000000 0.003793
-28920.000000 0.015196
-28860.000000 0.028610
-28800.000000 0.044034
-28740.000000 0.057467
-28680.000000 0.036910
-28620.000000 0.008361
-28560.000000 -0.020179
-28500.000000 -0.033712
-28440.000000 -0.035236
-28380.000000 -0.014753
-28320.000000 0.022737
-28260.000000 0.045233
-28200.000000 0.060736
-28140.000000 0.048245
-28080.000000 0.013760
-28020.000000 -0.004721
-27960.000000 -0.032195
-27900.000000 -0.036665
-27840.000000 -0.011130
-27780.000000 0.018410
-27720.000000 0.031954
-27660.000000 0.040502
-27600.000000 0.013055
-27540.000000 -0.013389
-27480.000000 -0.038829
-27420.000000 -0.040265
-27360.000000 -0.014698
-27300.000000 0.021872
-27240.000000 0.039445
-27180.000000 0.035021
-27120.000000 -0.000401
-27060.000000 -0.014821
-27000.000000 -0.024238
-26940.000000 -0.019654
-26880.000000 -0.020069
-26820.000000 -0.010482
-26760.000000 -0.001894
-26700.000000 0.013695
-26640.000000 0.006285
-26580.000000 -0.001125
-26520.000000 -0.016534
-26460.000000 -0.019944
-26400.000000 -0.020353
-26340.000000 -0.013762
-26280.000000 0.001828
-26220.000000 0.010418
-26160.000000 0.016008
-26100.000000 0.021598
-26040.000000 0.012187
-25980.000000 0.005776
-25920.000000 -0.002635
-25860.000000 -0.001046
-25800.000000 -0.008457
-25740.000000 -0.010868
-25680.000000 0.000721
-25620.000000 -0.000689
-25560.000000 0.009902
-25500.000000 0.002494
-25440.000000 -0.000913
-25380.000000 -0.004319
-25320.000000 -0.013723
-25260.000000 -0.008126
-25200.000000 -0.004527
-25140.000000 0.005074
-25080.000000 -0.002324
-25020.000000 -0.017719
-24960.000000 -0.018112
-24900.000000 -0.008503
-24840.000000 0.000108
-24780.000000 0.005721
-24720.000000 0.002337
-24660.000000 -0.006045
-24600.000000 -0.011425
-24540.000000 0.001198
-24480.000000 0.004825
-24420.000000 0.021454
-24360.000000 0.025086
-24300.000000 0.014723
-24240.000000 0.000363
-24180.000000 -0.001993
-24120.000000 -0.008344
-24060.000000 -0.003690
-24000.000000 -0.002033
-23940.000000 0.008630
-23880.000000 0.000297
-23820.000000 0.005969
-23760.000000 0.000646
-23700.000000 0.005328
-23640.000000 0.009015
-23580.000000 0.008707
-23520.000000 -0.001596
-23460.000000 -0.000893
-23400.000000 -0.001185
-23340.000000 -0.006471
-23280.000000 -0.010752
-23220.000000 -0.013027
-23160.000000 -0.011296
-23100.000000 -0.003559
-23040.000000 -0.000817
-22980.000000 0.004932
-22920.000000 0.009686
-22860.000000 0.006448
-22800.000000 0.003216
-22740.000000 -0.012009
-22680.000000 -0.015227
-22620.000000 -0.019438
-22560.000000 -0.013642
-22500.000000 -0.003839
-22440.000000 0.010972
-22380.000000 0.024789
-22320.000000 0.029615
-22260.000000 0.014447
-22200.000000 -0.000713
-22140.000000 -0.005866
-22080.000000 -0.006012
-22020.000000 0.002848
-21960.000000 0.010714
-21900.000000 0.014586
-21840.000000 0.014463
-21780.000000 0.011346
-21720.000000 0.012232
-21660.000000 0.006124
-21600.000000 0.001019
-21540.000000 0.003917
-21480.000000 0.008820
-21420.000000 0.006725
-21360.000000 0.001633
-21300.000000 -0.012457
-21240.000000 -0.016545
-21180.000000 -0.016631
-21120.000000 0.000285
-21060.000000 0.007202
-21000.000000 0.007120
-20940.000000 0.005040
-20880.000000 0.002961
-20820.000000 0.000883
-20760.000000 0.015806
-20700.000000 0.013730
-20640.000000 0.014642
-20580.000000 0.013570
-20520.000000 0.002498
-20460.000000 0.000426
-20400.000000 0.006355
-20340.000000 0.008283
-20280.000000 0.016212
-20220.000000 0.003141
-20160.000000 0.001069
-20100.000000 -0.003004
-20040.000000 -0.009077
-19980.000000 -0.011151
-19920.000000 0.000773
-19860.000000 -0.008305
-19800.000000 -0.006384
-19740.000000 -0.005464
-19680.000000 0.000452
-19620.000000 -0.009633
-19560.000000 -0.013721
-19500.000000 -0.009812
-19440.000000 -0.000905
-19380.000000 0.011999
-19320.000000 0.013900
-19260.000000 0.010799
-19200.000000 0.005694
-19140.000000 -0.005414
-19080.000000 -0.009526
-19020.000000 -0.014640
-18960.000000 -0.009757
-18900.000000 -0.001877
-18840.000000 -0.006001
-18780.000000 -0.007127
-18720.000000 -0.013255
-18660.000000 -0.022387
-18600.000000 -0.015522
-18540.000000 -0.007660
-18480.000000 -0.006802
-18420.000000 0.002054
-18360.000000 0.012906
-18300.000000 0.012755
-18240.000000 0.009601
-18180.000000 -0.007556
-18120.000000 -0.022717
-18060.000000 -0.028880
-18000.000000 -0.034047
-17940.000000 -0.024217
-17880.000000 -0.012390
-17820.000000 0.005433
-17760.000000 0.006254
-17700.000000 0.003071
-17640.000000 -0.012115
-17580.000000 -0.016304
-17520.000000 -0.021496
-17460.000000 -0.010691
-17400.000000 0.001110
-17340.000000 0.007909
-17280.000000 0.003704
-17220.000000 -0.001504
-17160.000000 -0.002715
-17100.000000 -0.005929
-17040.000000 0.005854
-16980.000000 0.009634
-16920.000000 0.021412
-16860.000000 0.024186
-16800.000000 0.019957
-16740.000000 0.005726
-16680.000000 -0.006509
-16620.000000 -0.023746
-16560.000000 -0.017985
-16500.000000 -0.014228
-16440.000000 0.006527
-16380.000000 0.015280
-16320.000000 0.005030
-16260.000000 -0.003223
-16200.000000 -0.004478
-16140.000000 -0.010736
-16080.000000 -0.002996
-16020.000000 0.001741
-15960.000000 -0.005524
-15900.000000 -0.007792
-15840.000000 -0.004062
-15780.000000 -0.000334
-15720.000000 0.005392
-15660.000000 0.015116
-15600.000000 0.017838
-15540.000000 0.025559
-15480.000000 0.018278
-15420.000000 0.009996
-15360.000000 0.001712
-15300.000000 0.004427
-15240.000000 0.004140
-15180.000000 0.008852
-15120.000000 0.003562
-15060.000000 0.011272
-15000.000000 0.011981
-14940.000000 0.014688
-14880.000000 0.009394
-14820.000000 0.006099
-14760.000000 -0.005198
-14700.000000 -0.002497
-14640.000000 -0.002798
-14580.000000 -0.000100
-14520.000000 0.003596
-14460.000000 -0.002710
-14400.000000 -0.005018
-14340.000000 -0.003328
-14280.000000 -0.000639
-14220.000000 0.000047
-14160.000000 0.007732
-14100.000000 0.004415
-14040.000000 -0.005904
-13980.000000 -0.012225
-13920.000000 -0.015548
-13860.000000 0.001127
-13800.000000 0.019801
-13740.000000 0.035472
-13680.000000 0.028142
-13620.000000 0.016810
-13560.000000 0.003476
-13500.000000 0.005139
-13440.000000 -0.000200
-13380.000000 0.002458
-13320.000000 -0.000886
-13260.000000 -0.003234
-13200.000000 0.003415
-13140.000000 0.006060
-13080.000000 0.012701
-13020.000000 0.012338
-12960.000000 -0.002030
-12900.000000 -0.007402
-12840.000000 -0.018779
-12780.000000 -0.021161
-12720.000000 -0.016548
-12660.000000 -0.004941
-12600.000000 -0.000340
-12540.000000 -0.003744
-12480.000000 -0.012154
-12420.000000 -0.009569
-12360.000000 -0.004991
-12300.000000 -0.002420
-12240.000000 -0.008854
-12180.000000 -0.018295
-12120.000000 -0.015743
-12060.000000 -0.011198
-12000.000000 -0.002660
-11940.000000 -0.005130
-11880.000000 0.000393
-11820.000000 0.004909
-11760.000000 0.002416
-11700.000000 0.005915
-11640.000000 0.009406
-11580.000000 0.012888
-11520.000000 0.013361
-11460.000000 0.007826
-11400.000000 0.007282
-11340.000000 -0.004271
-11280.000000 -0.006833
-11220.000000 -0.008403
-11160.000000 -0.014982
-11100.000000 -0.011570
-11040.000000 -0.000167
-10980.000000 0.006227
-10920.000000 0.012612
-10860.000000 -0.000012
-10800.000000 -0.007645
-10740.000000 -0.019288
-10680.000000 -0.019940
-10620.000000 -0.016600
-10560.000000 -0.006270
-10500.000000 -0.005948
-10440.000000 0.005364
-10380.000000 0.002669
-10320.000000 -0.001036
-10260.000000 -0.006749
-10200.000000 -0.015471
-10140.000000 -0.014201
-10080.000000 -0.016940
-10020.000000 -0.010687
-9960.000000 0.006557
-9900.000000 0.010793
-9840.000000 0.025020
-9780.000000 0.024239
-9720.000000 0.023449
-9660.000000 0.015651
-9600.000000 0.001845
-9540.000000 -0.001971
-9480.000000 -0.003794
-9420.000000 -0.001626
-9360.000000 0.000533
-9300.000000 0.000684
-9240.000000 0.003827
-9180.000000 0.005961
-9120.000000 0.002086
-9060.000000 -0.001796
-9000.000000 -0.002686
-8940.000000 0.002417
-8880.000000 0.002512
-8820.000000 -0.003400
-8760.000000 -0.010319
-8700.000000 -0.004246
-8640.000000 0.000821
-8580.000000 0.002881
-8520.000000 0.007935
-8460.000000 0.013983
-8400.000000 0.015025
-8340.000000 0.012061
-8280.000000 0.007091
-8220.000000 -0.000885
-8160.000000 -0.002866
-8100.000000 -0.006852
-8040.000000 -0.007844
-7980.000000 0.005158
-7920.000000 0.020155
-7860.000000 0.027146
-7800.000000 0.027132
-7740.000000 0.008111
-7680.000000 -0.008915
-7620.000000 -0.016946
-7560.000000 -0.026984
-7500.000000 -0.028028
-7440.000000 -0.016078
-7380.000000 -0.009133
-7320.000000 0.008804
-7260.000000 0.019736
-7200.000000 0.016662
-7140.000000 0.007581
-7080.000000 0.006494
-7020.000000 -0.000600
-6960.000000 -0.006701
-6900.000000 -0.000808
-6840.000000 0.002079
-6780.000000 0.005958
-6720.000000 0.004831
-6660.000000 -0.001303
-6600.000000 -0.008445
-6540.000000 -0.012594
-6480.000000 -0.001751
-6420.000000 -0.000915
-6360.000000 0.012913
-6300.000000 0.017732
-6240.000000 0.009544
-6180.000000 -0.007653
-6120.000000 -0.020859
-6060.000000 -0.023073
-6000.000000 -0.013296
-5940.000000 -0.005529
-5880.000000 0.004230
-5820.000000 0.010980
-5760.000000 0.012720
-5700.000000 0.006451
-5640.000000 -0.004827
-5580.000000 -0.016114
-5520.000000 -0.015411
-5460.000000 -0.004718
-5400.000000 0.000966
-5340.000000 0.013641
-5280.000000 0.014307
-5220.000000 0.005963
-5160.000000 -0.001389
-5100.000000 -0.007751
-5040.000000 -0.007121
-4980.000000 -0.002500
-4920.000000 -0.000888
-4860.000000 0.002715
-4800.000000 -0.001689
-4740.000000 -0.004102
-4680.000000 0.001477
-4620.000000 0.004048
-4560.000000 -0.001388
-4500.000000 -0.002832
-4440.000000 -0.007283
-4380.000000 -0.005743
-4320.000000 -0.009210
-4260.000000 -0.009685
-4200.000000 -0.008167
-4140.000000 -0.003657
-4080.000000 -0.001155
-4020.000000 -0.002660
-3960.000000 -0.000173
-3900.000000 0.006306
-3840.000000 0.007778
-3780.000000 0.004242
-3720.000000 -0.008302
-3660.000000 -0.015852
-3600.000000 -0.011410
-3540.000000 -0.009975
-3480.000000 -0.005546
-3420.000000 0.001875
-3360.000000 0.012289
-3300.000000 0.017697
-3240.000000 0.019098
-3180.000000 0.010492
-3120.000000 0.003881
-3060.000000 -0.003737
-3000.000000 -0.008360
-2940.000000 -0.016989
-2880.000000 -0.014623
-2820.000000 -0.012263
-2760.000000 -0.002908
-2700.000000 0.008442
-2640.000000 0.010786
-2580.000000 0.011148
-2520.000000 0.003485
-2460.000000 -0.007184
-2400.000000 -0.017856
-2340.000000 -0.012534
-2280.000000 -0.006216
-2220.000000 0.010097
-2160.000000 0.015405
-2100.000000 0.009709
-2040.000000 -0.004992
-1980.000000 -0.012697
-1920.000000 -0.015407
-1860.000000 -0.006121
-1800.000000 0.006160
-1740.000000 0.016437
-1680.000000 0.019711
-1620.000000 0.010980
-1560.000000 0.002244
-1500.000000 -0.012495
-1440.000000 -0.012238
-1380.000000 -0.003986
-1320.000000 0.012263
-1260.000000 0.019507
-1200.000000 0.021747
-1140.000000 0.014983
-1080.000000 0.007215
-1020.000000 0.003443
-960.000000 0.007667
-900.000000 0.009886
-840.000000 0.007101
-780.000000 0.005311
-720.000000 0.002517
-660.000000 0.001718
-600.000000 0.004914
-540.000000 0.002106
-480.000000 -0.002707
-420.000000 -0.006526
-360.000000 -0.004349
-300.000000 0.002822
-240.000000 0.008988
-180.000000 0.008148
-120.000000 0.008303
-60.000000 0.006453
0.000000 0.002597
60.000000 -0.001263
120.000000 -0.003128
180.000000 -0.002998
240.000000 -0.003873
300.000000 -0.004753
360.000000 0.003363
420.000000 0.007474
480.000000 0.007581
540.000000 -0.003317
600.000000 -0.013219
660.000000 -0.012126
720.000000 -0.010037
780.000000 -0.008952
840.000000 -0.009873
900.000000 -0.007797
960.000000 0.000274
1020.000000 0.003340
1080.000000 0.004403
1140.000000 -0.002540
1200.000000 -0.000486
1260.000000 0.003563
1320.000000 0.000608
1380.000000 -0.002351
1440.000000 -0.008314
1500.000000 -0.007282
1560.000000 -0.005253
1620.000000 -0.002228
1680.000000 -0.000208
1740.000000 -0.000191
1800.000000 -0.004177
1860.000000 -0.011168
1920.000000 -0.009163
1980.000000 -0.010162
2040.000000 -0.004164
2100.000000 -0.003171
2160.000000 -0.001181
2220.000000 -0.003195
2280.000000 -0.009213
2340.000000 -0.005235
2400.000000 0.000739
2460.000000 0.008709
2520.000000 0.017675
2580.000000 0.013636
2640.000000 0.005594
2700.000000 -0.009453
2760.000000 -0.017504
2820.000000 -0.018559
2880.000000 -0.017618
2940.000000 -0.006682
3000.000000 0.006250
3060.000000 0.020178
3120.000000 0.020102
3180.000000 0.012021
3240.000000 -0.005064
3300.000000 -0.019153
3360.000000 -0.022247
3420.000000 -0.013344
3480.000000 0.001554
3540.000000 0.012449
3600.000000 0.027339
3660.000000 0.022226
3720.000000 0.003109
3780.000000 -0.013012
3840.000000 -0.019136
3900.000000 -0.020264
3960.000000 -0.005395
4020.000000 0.010471
4080.000000 0.024335
4140.000000 0.029196
4200.000000 0.022054
4260.000000 -0.009090
4320.000000 -0.036236
4380.000000 -0.050384
4440.000000 -0.027533
4500.000000 0.005317
4560.000000 0.028165
4620.000000 0.034014
4680.000000 0.020863
4740.000000 -0.001287
4800.000000 -0.029436
4860.000000 -0.043583
4920.000000 -0.054728
4980.000000 -0.022872
5040.000000 0.012988
5100.000000 0.030851
5160.000000 0.031717
5220.000000 0.024642
5280.000000 0.007519
5340.000000 -0.024600
5400.000000 -0.046714
5460.000000 -0.049823
5520.000000 -0.013927
5580.000000 0.022976
5640.000000 0.037947
5700.000000 0.026863
5760.000000 0.005785
5820.000000 -0.004222
5880.000000 -0.019287
5940.000000 -0.049344
6000.000000 -0.052394
6060.000000 -0.024375
6120.000000 0.005588
6180.000000 0.021558
6240.000000 0.026536
6300.000000 0.019521
6360.000000 0.002513
6420.000000 -0.028488
6480.000000 -0.048481
6540.000000 -0.041466
6600.000000 -0.016443
6660.000000 0.015587
6720.000000 0.017625
6780.000000 0.004670
6840.000000 -0.008277
6900.000000 -0.008216
6960.000000 -0.015147
7020.000000 -0.018071
7080.000000 -0.021949
7140.000000 -0.014859
7200.000000 0.010238
7260.000000 0.036343
7320.000000 0.030456
7380.000000 0.018575
7440.000000 0.001702
7500.000000 -0.002164
7560.000000 0.006976
7620.000000 0.008124
7680.000000 0.007278
7740.000000 0.016438
7800.000000 0.019605
7860.000000 0.009777
7920.000000 -0.006045
7980.000000 -0.011861
8040.000000 -0.007671
8100.000000 -0.007476
8160.000000 -0.008276
8220.000000 -0.010070
8280.000000 -0.000859
8340.000000 0.008357
8400.000000 0.003578
8460.000000 0.000805
8520.000000 0.008036
8580.000000 0.006272
8640.000000 -0.009486
8700.000000 -0.020240
8760.000000 -0.024988
8820.000000 -0.006731
8880.000000 0.005530
8940.000000 0.009796
9000.000000 0.011066
9060.000000 0.009341
9120.000000 -0.002379
9180.000000 -0.008096
9240.000000 -0.022807
9300.000000 -0.011515
9360.000000 -0.000218
9420.000000 0.013083
9480.000000 0.017388
9540.000000 0.016698
9600.000000 0.006011
9660.000000 0.007328
9720.000000 -0.012350
9780.000000 -0.010024
9840.000000 -0.002695
9900.000000 -0.013361
9960.000000 -0.014024
10020.000000 0.009317
10080.000000 0.026663
10140.000000 0.034011
10200.000000 0.011364
10260.000000 -0.013280
10320.000000 -0.021920
10380.000000 -0.016557
10440.000000 -0.011191
10500.000000 -0.022821
10560.000000 -0.030448
10620.000000 -0.007072
10680.000000 0.012308
10740.000000 0.029691
10800.000000 0.026078
10860.000000 0.018468
10920.000000 -0.007138
10980.000000 -0.020741
11040.000000 -0.032341
11100.000000 -0.033937
11160.000000 -0.023531
11220.000000 -0.001121
11280.000000 0.012293
11340.000000 0.022709
11400.000000 0.024129
11460.000000 0.018553
11520.000000 0.002979
11580.000000 -0.017591
11640.000000 -0.036157
11700.000000 -0.031719
11760.000000 -0.014278
11820.000000 0.014167
11880.000000 0.029617
11940.000000 0.035071
12000.000000 0.016529
12060.000000 0.011992
12120.000000 -0.002541
12180.000000 -0.030068
12240.000000 -0.048591
12300.000000 -0.033109
12360.000000 -0.012621
12420.000000 0.029871
12480.000000 0.050370
12540.000000 0.040874
12600.000000 0.012384
12660.000000 -0.020100
12720.000000 -0.053577
12780.000000 -0.056044
12840.000000 -0.028509
12900.000000 0.026033
12960.000000 0.050581
13020.000000 0.061137
13080.000000 0.042699
13140.000000 0.012270
13200.000000 -0.044153
13260.000000 -0.071567
13320.000000 -0.068972
13380.000000 -0.017370
13440.000000 0.045242
13500.000000 0.068862
13560.000000 0.056492
13620.000000 0.034131
13680.000000 -0.008220
13740.000000 -0.034561
13800.000000 -0.062891
13860.000000 -0.051210
13920.000000 -0.022518
13980.000000 0.013186
14040.000000 0.033900
14100.000000 0.040626
14160.000000 0.016364
14220.000000 -0.005887
14280.000000 -0.043125
14340.000000 -0.060352
14400.000000 -0.050566
14460.000000 -0.002767
14520.000000 0.029044
14580.000000 0.046867
14640.000000 0.033703
14700.000000 0.012551
14760.000000 -0.014589
14820.000000 -0.037716
14880.000000 -0.054830
14940.000000 -0.047932
15000.000000 -0.026022
15060.000000 0.009901
15120.000000 0.033836
15180.000000 0.033783
15240.000000 0.013742
15300.000000 -0.015287
15360.000000 -0.038305
15420.000000 -0.040312
15480.000000 -0.027307
15540.000000 -0.008290
15600.000000 0.010737
15660.000000 0.021776
15720.000000 0.022825
15780.000000 0.009885
15840.000000 -0.016045
15900.000000 -0.043964
15960.000000 -0.042872
16020.000000 -0.010770
16080.000000 0.022342
16140.000000 0.032464
16200.000000 0.030596
16260.000000 0.017737
16320.000000 0.001889
16380.000000 -0.017950
16440.000000 -0.044780
16500.000000 -0.046600
16560.000000 -0.029410
16620.000000 -0.003211
16680.000000 0.011997
16740.000000 0.011215
16800.000000 0.013442
16860.000000 0.016679
16920.000000 -0.007075
16980.000000 -0.025820
17040.000000 -0.032555
17100.000000 -0.012281
17160.000000 0.013003
17220.000000 0.020296
17280.000000 0.016598
17340.000000 0.005909
17400.000000 0.008229
17460.000000 -0.003442
17520.000000 -0.018104
17580.000000 -0.025757
17640.000000 -0.004402
17700.000000 0.015962
17760.000000 0.018334
17820.000000 0.007715
17880.000000 0.015103
17940.000000 0.004499
18000.000000 -0.007097
18060.000000 -0.034685
18120.000000 -0.042265
18180.000000 -0.022838
18240.000000 0.007597
18300.000000 0.015040
18360.000000 0.009490
18420.000000 0.009948
18480.000000 0.018413
18540.000000 -0.000115
18600.000000 -0.018636
18660.000000 -0.027150
18720.000000 -0.012658
18780.000000 -0.010158
18840.000000 -0.016652
18900.000000 -0.018140
18960.000000 -0.000620
19020.000000 0.018905
19080.000000 0.021437
19140.000000 -0.007025
19200.000000 -0.025481
19260.000000 -0.016932
19320.000000 0.001623
19380.000000 0.009183
19440.000000 0.005749
19500.000000 0.009321
19560.000000 0.014898
19620.000000 0.012479
19680.000000 -0.001934
19740.000000 -0.011342
19800.000000 -0.016746
19860.000000 -0.006144
19920.000000 -0.004538
19980.000000 -0.011927
20040.000000 -0.006311
20100.000000 0.006310
20160.000000 0.017936
20220.000000 0.018567
20280.000000 0.005202
20340.000000 -0.010158
20400.000000 -0.017514
20460.000000 -0.018865
20520.000000 -0.009211
20580.000000 0.000450
20640.000000 0.003112
20700.000000 0.006780
20760.000000 0.006451
20820.000000 0.003127
20880.000000 0.000807
20940.000000 0.003491
21000.000000 0.000180
21060.000000 -0.006128
21120.000000 -0.005432
21180.000000 0.006269
21240.000000 0.021972
21300.000000 0.025679
21360.000000 0.013389
21420.000000 -0.000895
21480.000000 -0.000177
21540.000000 0.009544
21600.000000 0.005269
21660.000000 -0.010003
21720.000000 -0.025272
21780.000000 -0.018537
21840.000000 0.006201
21900.000000 0.022941
21960.000000 0.020685
22020.000000 0.009431
22080.000000 -0.014819
22140.000000 -0.026067
22200.000000 -0.021312
22260.000000 0.000445
22320.000000 0.007206
22380.000000 0.002970
22440.000000 -0.007263
22500.000000 -0.004493
22560.000000 0.013280
22620.000000 0.023056
22680.000000 -0.001164
22740.000000 -0.020380
22800.000000 -0.020593
22860.000000 0.005198
22920.000000 0.022993
22980.000000 0.020792
23040.000000 0.010595
23100.000000 -0.000597
23160.000000 -0.002786
23220.000000 -0.006971
23280.000000 -0.011151
23340.000000 -0.012328
23400.000000 -0.006500
23460.000000 -0.005669
23520.000000 -0.006834
23580.000000 0.000005
23640.000000 0.006847
23700.000000 -0.000306
23760.000000 -0.013456
23820.000000 -0.014602
23880.000000 0.002257
23940.000000 0.013119
24000.000000 0.003985
24060.000000 -0.011144
24120.000000 -0.013270
24180.000000 0.002609
24240.000000 0.014492
24300.000000 0.011379
24360.000000 -0.003730
24420.000000 0.004166
24480.000000 0.008066
24540.000000 0.006969
24600.000000 0.009877
24660.000000 0.009789
24720.000000 0.008705
24780.000000 0.003625
24840.000000 -0.005451
24900.000000 -0.006524
24960.000000 -0.004593
25020.000000 -0.001658
25080.000000 -0.003720
25140.000000 -0.005778
25200.000000 -0.003833
25260.000000 -0.003884
25320.000000 -0.007933
25380.000000 -0.009978
25440.000000 -0.010020
25500.000000 0.000940
25560.000000 0.007903
25620.000000 0.007868
25680.000000 -0.000164
25740.000000 -0.003194
25800.000000 0.001777
25860.000000 0.010750
25920.000000 0.003725
25980.000000 -0.006300
26040.000000 -0.008323
26100.000000 -0.005345
26160.000000 0.002634
26220.000000 0.013614
26280.000000 0.011595
26340.000000 0.008577
26400.000000 0.008560
26460.000000 0.002543
26520.000000 0.002527
26580.000000 0.002511
26640.000000 -0.003505
26700.000000 -0.008521
26760.000000 -0.008537
26820.000000 0.001447
26880.000000 0.013430
26940.000000 0.016413
27000.000000 0.005395
27060.000000 -0.008624
27120.000000 -0.014644
27180.000000 -0.013665
27240.000000 -0.008688
27300.000000 0.001289
27360.000000 0.007264
27420.000000 0.018238
27480.000000 0.020211
27540.000000 0.020183
27600.000000 0.008153
27660.000000 -0.009878
27720.000000 -0.020910
27780.000000 -0.018944
27840.000000 -0.007980
27900.000000 0.006983
27960.000000 0.012944
28020.000000 0.014903
28080.000000 0.007860
28140.000000 0.004816
28200.000000 0.000770
28260.000000 -0.000278
28320.000000 -0.007328
28380.000000 -0.011380
28440.000000 -0.011435
28500.000000 0.001508
28560.000000 0.012448
28620.000000 0.013386
28680.000000 0.003321
28740.000000 -0.005747
28800.000000 -0.009818
28860.000000 -0.013892
28920.000000 -0.008969
28980.000000 -0.006049
29040.000000 -0.003132
29100.000000 -0.004219
29160.000000 -0.002308
29220.000000 0.004599
29280.000000 -0.000498
29340.000000 -0.009597
29400.000000 -0.017699
29460.000000 -0.017805
29520.000000 -0.001915
29580.000000 0.010972
29640.000000 0.014855
29700.000000 0.010735
29760.000000 0.002611
29820.000000 -0.004516
29880.000000 0.001353
29940.000000 0.002218
30000.000000 0.012080
30060.000000 0.008938
30120.000000 -0.002209
30180.000000 -0.012360
30240.000000 -0.012515
30300.000000 -0.001674
30360.000000 0.005163
30420.000000 -0.003004
30480.000000 -0.008176
30540.000000 -0.011353
30600.000000 -0.008534
30660.000000 -0.013719
30720.000000 -0.020909
30780.000000 -0.015104
30840.000000 -0.001304
30900.000000 0.015492
30960.000000 0.021283
31020.000000 0.019069
31080.000000 0.008850
31140.000000 -0.000374
31200.000000 -0.011603
31260.000000 -0.012837
31320.000000 -0.004076
31380.000000 0.007680
31440.000000 0.017430
31500.000000 0.014175
31560.000000 0.008914
31620.000000 -0.002352
31680.000000 -0.003624
31740.000000 -0.008902
31800.000000 -0.006186
31860.000000 -0.002476
31920.000000 0.007228
31980.000000 0.003925
32040.000000 0.007615
32100.000000 0.006298
32160.000000 0.004974
32220.000000 -0.003357
32280.000000 -0.006695
32340.000000 -0.003041
32400.000000 0.009607
32460.000000 0.011247
32520.000000 0.011880
32580.000000 0.007507
32640.000000 0.002126
32700.000000 0.002738
32760.000000 0.000343
32820.000000 -0.002059
32880.000000 -0.000467
32940.000000 -0.004883
33000.000000 -0.008306
33060.000000 -0.009735
33120.000000 -0.002171
33180.000000 0.002386
33240.000000 0.002935
33300.000000 0.004478
33360.000000 0.008014
33420.000000 0.010543
33480.000000 0.005064
33540.000000 -0.003421
33600.000000 -0.007914
33660.000000 -0.003414
33720.000000 -0.002921
33780.000000 -0.004436
33840.000000 -0.000958
33900.000000 0.008513
33960.000000 0.007975
34020.000000 0.001430
34080.000000 -0.005123
34140.000000 -0.009684
34200.000000 -0.007252
34260.000000 -0.003829
34320.000000 -0.003413
34380.000000 -0.005005
34440.000000 0.003394
34500.000000 0.002785
34560.000000 0.003168
34620.000000 0.000543
34680.000000 0.002910
34740.000000 -0.001731
34800.000000 0.000619
34860.000000 0.003961
34920.000000 0.006295
34980.000000 0.001621
35040.000000 -0.008063
35100.000000 -0.009755
35160.000000 -0.006455
35220.000000 -0.010164
35280.000000 0.000118
35340.000000 -0.001609
35400.000000 0.006656
35460.000000 0.009912
35520.000000 0.007158
35580.000000 -0.011604
35640.000000 -0.019376
35700.000000 -0.025157
35760.000000 -0.015981
35820.000000 -0.008814
35880.000000 0.002346
35940.000000 0.009498
36000.000000 0.013643
36060.000000 0.011783
36120.000000 -0.004083
36180.000000 -0.019955
36240.000000 -0.022832
36300.000000 -0.013715
36360.000000 -0.002602
36420.000000 0.012505
36480.000000 0.018607
36540.000000 0.020704
36600.000000 0.006795
36660.000000 -0.000119
36720.000000 -0.016039
36780.000000 -0.017964
36840.000000 -0.020894
36900.000000 -0.005831
36960.000000 0.006227
37020.000000 0.020278
37080.000000 0.017324
37140.000000 0.007364
37200.000000 -0.009602
37260.000000 -0.018575
37320.000000 -0.018553
37380.000000 -0.004538
37440.000000 0.001471
37500.000000 0.009473
37560.000000 0.008469
37620.000000 0.009459
37680.000000 0.011442
37740.000000 0.004419
37800.000000 0.003389
37860.000000 -0.004647
37920.000000 -0.010690
37980.000000 -0.011739
38040.000000 -0.004795
38100.000000 0.005142
38160.000000 0.006073
38220.000000 -0.003002
38280.000000 -0.009085
38340.000000 -0.005174
38400.000000 0.002730
38460.000000 0.008628
38520.000000 0.007518
38580.000000 0.011403
38640.000000 0.005280
38700.000000 0.004151
38760.000000 -0.002985
38820.000000 -0.003128
38880.000000 0.000722
38940.000000 0.006566
39000.000000 0.003403
39060.000000 0.004233
39120.000000 0.005057
39180.000000 0.001874
39240.000000 -0.011316
39300.000000 -0.010513
39360.000000 -0.009716
39420.000000 0.001074
39480.000000 0.007857
39540.000000 0.009633
39600.000000 0.007403
39660.000000 0.008166
39720.000000 0.014922
39780.000000 0.010672
39840.000000 0.003415
39900.000000 -0.002849
39960.000000 -0.000120
40020.000000 -0.001397
40080.000000 -0.003680
40140.000000 -0.003971
40200.000000 0.008732
40260.000000 0.015428
40320.000000 0.016118
40380.000000 0.009801
40440.000000 0.003477
40500.000000 0.001147
40560.000000 -0.004190
40620.000000 -0.010533
40680.000000 -0.002883
40740.000000 0.003760
40800.000000 0.011397
40860.000000 0.012028
40920.000000 0.007651
40980.000000 -0.000731
41040.000000 -0.004121
41100.000000 -0.009516
41160.000000 -0.004919
41220.000000 0.000673
41280.000000 -0.001742
41340.000000 -0.004164
41400.000000 -0.002592
41460.000000 -0.002027
41520.000000 0.002532
41580.000000 0.001085
41640.000000 -0.005369
41700.000000 -0.005829
41760.000000 -0.001296
41820.000000 0.004231
41880.000000 -0.000248
41940.000000 0.001266
42000.000000 0.001774
42060.000000 0.004276
42120.000000 0.002771
42180.000000 0.000260
42240.000000 -0.000258
42300.000000 -0.004781
42360.000000 -0.006311
42420.000000 -0.002848
42480.000000 0.000610
42540.000000 0.001061
42600.000000 -0.003494
42660.000000 -0.005056
42720.000000 -0.004624
42780.000000 -0.005198
42840.000000 -0.011778
42900.000000 -0.009364
42960.000000 -0.001957
43020.000000 0.006444
43080.000000 0.006839
43140.000000 0.001228
43200.000000 0.000610
