# Supplementary material for: Probabilistic tsunami forecasting for early warning
Source: Nat Commun. 2021 Sep 28;12:5677. doi: 10.1038/s41467-021-25815-w (PMC8479076; doi:10.1038/s41467-021-25815-w)
Supplement: Supplementary file 6 — Supplementary Dataset 3. Sea-level records. [file 41467_2021_25815_MOESM6_ESM.zip › sea_level_records/2018-10-25_Zakynthos/kala.pr1.rmn.txt]

-43140.000000 -0.001845
-42840.000000 -0.001785
-42540.000000 -0.001725
-42240.000000 -0.001664
-41940.000000 -0.001602
-41640.000000 -0.001541
-41340.000000 -0.001478
-41040.000000 -0.001416
-40740.000000 -0.001353
-40440.000000 -0.001289
-40140.000000 -0.001225
-39840.000000 -0.001161
-39540.000000 -0.001097
-39240.000000 -0.001032
-38940.000000 -0.000967
-38640.000000 -0.000901
-38340.000000 -0.000835
-38040.000000 -0.000769
-37740.000000 -0.000702
-37440.000000 -0.000635
-37140.000000 -0.000568
-36840.000000 -0.000500
-36540.000000 -0.000432
-36240.000000 -0.000364
-35940.000000 -0.000295
-35640.000000 -0.000227
-35340.000000 -0.000157
-35040.000000 -0.000088
-34740.000000 -0.000018
-34440.000000 0.000052
-34140.000000 0.000122
-33840.000000 0.000192
-33540.000000 0.000263
-33240.000000 0.000334
-32940.000000 0.000405
-32640.000000 0.000476
-32340.000000 0.000548
-32040.000000 0.000620
-31740.000000 0.000692
-31440.000000 0.000764
-31140.000000 0.000837
-30840.000000 0.000909
-30540.000000 0.000982
-30240.000000 0.001055
-29940.000000 0.001128
-29640.000000 0.001201
-29340.000000 0.001275
-29040.000000 0.001349
-28740.000000 0.001422
-28440.000000 0.001496
-28140.000000 0.001570
-27840.000000 0.001644
-27540.000000 0.001719
-27240.000000 0.001793
-26940.000000 0.001868
-26640.000000 0.001942
-26340.000000 0.002017
-26040.000000 0.002092
-25740.000000 0.002167
-25440.000000 0.002242
-25140.000000 0.002317
-24840.000000 0.002392
-24540.000000 0.002468
-24240.000000 0.002543
-23940.000000 0.002619
-23640.000000 0.002694
-23340.000000 0.002770
-23040.000000 0.002846
-22740.000000 0.002921
-22440.000000 0.002997
-22140.000000 0.003073
-21840.000000 0.003149
-21540.000000 0.003225
-21240.000000 0.003301
-20940.000000 0.003377
-20640.000000 0.003454
-20340.000000 0.003530
-20040.000000 0.003606
-19740.000000 0.003683
-19440.000000 0.003759
-19140.000000 0.003836
-18840.000000 0.002913
-18540.000000 -0.000010
-18240.000000 0.000067
-17940.000000 0.000144
-17640.000000 -0.000779
-17340.000000 -0.001702
-17040.000000 -0.000624
-16740.000000 -0.000546
-16440.000000 -0.000469
-16140.000000 -0.003391
-15840.000000 -0.002312
-15540.000000 -0.005234
-15240.000000 -0.005155
-14940.000000 -0.002076
-14640.000000 -0.001997
-14340.000000 -0.001918
-14040.000000 -0.001838
-13740.000000 -0.009758
-13440.000000 -0.009678
-13140.000000 -0.016597
-12840.000000 -0.012516
-12540.000000 -0.006434
-12240.000000 -0.002353
-11940.000000 -0.002270
-11640.000000 -0.002188
-11340.000000 -0.005104
-11040.000000 -0.007021
-10740.000000 -0.009937
-10440.000000 -0.019852
-10140.000000 -0.003766
-9840.000000 -0.008680
-9540.000000 -0.002594
-9240.000000 -0.000507
-8940.000000 -0.000419
-8640.000000 -0.003330
-8340.000000 -0.004241
-8040.000000 -0.003151
-7740.000000 -0.003060
-7440.000000 -0.001968
-7140.000000 0.000124
-6840.000000 0.000217
-6540.000000 0.000310
-6240.000000 0.000404
-5940.000000 0.000499
-5640.000000 -0.001407
-5340.000000 -0.002313
-5040.000000 -0.000219
-4740.000000 -0.000125
-4440.000000 0.000967
-4140.000000 0.000058
-3840.000000 0.000147
-3540.000000 0.000199
-3240.000000 0.000249
-2940.000000 0.000296
-2640.000000 0.000340
-2340.000000 0.000383
-2040.000000 0.000423
-1740.000000 0.000461
-1440.000000 0.000497
-1140.000000 0.000532
-840.000000 0.000566
-540.000000 0.000599
-240.000000 0.000631
60.000000 0.000661
360.000000 -0.001308
660.000000 -0.001278
960.000000 -0.001249
1260.000000 -0.001219
1560.000000 -0.001190
1860.000000 -0.001160
2160.000000 -0.001131
2460.000000 -0.001101
2760.000000 -0.001071
3060.000000 -0.001040
3360.000000 -0.001009
3660.000000 -0.000977
3960.000000 -0.000954
4260.000000 -0.000926
4560.000000 -0.000894
4860.000000 -0.000856
5160.000000 -0.000813
5460.000000 -0.000765
5760.000000 -0.000712
6060.000000 -0.000655
6360.000000 -0.000592
6660.000000 -0.000525
6960.000000 -0.000454
7260.000000 -0.000379
7560.000000 -0.000300
7860.000000 -0.000218
8160.000000 -0.000132
8460.000000 -0.000044
8760.000000 0.000048
9060.000000 0.000142
9360.000000 0.000240
9660.000000 0.000339
9960.000000 0.000442
10260.000000 0.000546
10560.000000 0.000653
10860.000000 0.000762
11160.000000 0.000874
11460.000000 0.000987
11760.000000 0.001103
12060.000000 0.001220
12360.000000 0.001340
12660.000000 0.001461
12960.000000 0.001585
13260.000000 0.001710
13560.000000 0.001837
13860.000000 0.001966
14160.000000 0.002097
14460.000000 0.002229
14760.000000 0.002364
15060.000000 0.002500
15360.000000 0.002638
15660.000000 0.002778
15960.000000 0.002919
16260.000000 0.003062
16560.000000 0.003207
16860.000000 0.003354
17160.000000 0.003502
17460.000000 0.003652
17760.000000 0.003804
18060.000000 0.003958
18360.000000 0.004113
18660.000000 0.004271
18960.000000 0.004430
19260.000000 0.004590
19560.000000 0.004753
19860.000000 0.004917
20160.000000 0.005083
20460.000000 0.005251
20760.000000 0.005421
21060.000000 0.005592
21360.000000 0.005766
21660.000000 0.005941
21960.000000 0.006118
22260.000000 0.006297
22560.000000 0.006477
22860.000000 0.006660
23160.000000 0.006844
23460.000000 0.007031
23760.000000 0.007219
24060.000000 0.007409
24360.000000 0.007601
24660.000000 0.007796
25860.000000 0.004591
26160.000000 0.003795
26460.000000 0.004001
26760.000000 0.004209
27060.000000 0.004419
27360.000000 0.003631
27660.000000 0.001845
27960.000000 0.002061
28260.000000 0.001279
28560.000000 0.001499
28860.000000 0.001722
29160.000000 -0.000054
30360.000000 -0.001135
30660.000000 -0.001900
30960.000000 -0.001663
31260.000000 -0.001424
31560.000000 -0.001183
31860.000000 -0.000939
32160.000000 -0.000693
32460.000000 -0.000445
32760.000000 -0.001195
33060.000000 -0.000943
33360.000000 -0.002688
33660.000000 -0.002431
33960.000000 -0.002172
34260.000000 -0.001911
34560.000000 -0.001647
34860.000000 -0.002381
35160.000000 -0.002113
35460.000000 -0.002843
35760.000000 -0.002570
36060.000000 -0.003295
36360.000000 -0.007018
36660.000000 -0.003739
36960.000000 -0.003457
37260.000000 -0.003173
37560.000000 -0.002886
37860.000000 -0.002598
38160.000000 -0.002307
38460.000000 -0.002013
38760.000000 -0.001718
39060.000000 -0.001420
39360.000000 -0.001120
39660.000000 -0.000817
39960.000000 -0.000512
40260.000000 -0.000205
40560.000000 0.000104
40860.000000 0.000416
41160.000000 0.000731
41460.000000 0.001047
41760.000000 0.001366
42060.000000 0.001687
42360.000000 0.002011
42660.000000 0.002337
42960.000000 0.002665
