# Supplementary material for: Probabilistic tsunami forecasting for early warning
Source: Nat Commun. 2021 Sep 28;12:5677. doi: 10.1038/s41467-021-25815-w (PMC8479076; doi:10.1038/s41467-021-25815-w)
Supplement: Supplementary file 6 — Supplementary Dataset 3. Sea-level records. [file 41467_2021_25815_MOESM6_ESM.zip › sea_level_records/2018-10-25_Zakynthos/kata.pr1.rmn.txt]

-43200.000000 0.024423
-43140.000000 0.022833
-43080.000000 0.015247
-43020.000000 0.007666
-42960.000000 0.001088
-42900.000000 -0.007486
-42840.000000 -0.013055
-42780.000000 -0.014621
-42720.000000 -0.015182
-42660.000000 -0.016739
-42600.000000 -0.014292
-42540.000000 -0.012841
-42480.000000 -0.009386
-42420.000000 -0.006927
-42360.000000 -0.005464
-42300.000000 0.003004
-42240.000000 0.002475
-42180.000000 0.008951
-42120.000000 0.011431
-42060.000000 0.016915
-42000.000000 0.020403
-41940.000000 0.019895
-41880.000000 0.018391
-41820.000000 0.011891
-41760.000000 0.011396
-41700.000000 0.002905
-41640.000000 0.002417
-41580.000000 0.001934
-41520.000000 -0.004545
-41460.000000 -0.005019
-41400.000000 -0.005490
-41340.000000 -0.008956
-41280.000000 -0.009419
-41220.000000 -0.005877
-41160.000000 -0.007331
-41100.000000 -0.001780
-41040.000000 -0.001226
-40980.000000 0.006333
-40920.000000 0.005896
-40860.000000 0.005463
-40800.000000 0.004034
-40740.000000 -0.004390
-40680.000000 -0.006811
-40620.000000 -0.015227
-40560.000000 -0.018638
-40500.000000 -0.013046
-40440.000000 -0.011449
-40380.000000 -0.004848
-40320.000000 -0.003243
-40260.000000 0.006366
-40200.000000 0.001980
-40140.000000 0.002598
-40080.000000 0.003220
-40020.000000 0.005847
-39960.000000 0.003477
-39900.000000 0.002112
-39840.000000 0.005751
-39780.000000 0.002395
-39720.000000 0.001042
-39660.000000 0.000694
-39600.000000 0.001350
-39540.000000 -0.000989
-39480.000000 -0.000324
-39420.000000 -0.004655
-39360.000000 -0.005982
-39300.000000 -0.001305
-39240.000000 -0.005623
-39180.000000 0.000063
-39120.000000 -0.005247
-39060.000000 -0.007552
-39000.000000 -0.006853
-38940.000000 -0.004150
-38880.000000 -0.005443
-38820.000000 -0.001731
-38760.000000 0.000985
-38700.000000 -0.005295
-38640.000000 -0.003571
-38580.000000 0.002158
-38520.000000 0.006891
-38460.000000 0.015628
-38400.000000 0.020369
-38340.000000 0.016115
-38280.000000 0.010864
-38220.000000 0.009618
-38160.000000 -0.004624
-38100.000000 -0.004861
-38040.000000 -0.006095
-37980.000000 -0.011324
-37920.000000 -0.007549
-37860.000000 -0.006770
-37800.000000 -0.006986
-37740.000000 -0.006199
-37680.000000 -0.013407
-37620.000000 -0.004611
-37560.000000 -0.001811
-37500.000000 0.003993
-37440.000000 0.006801
-37380.000000 0.008614
-37320.000000 0.008430
-37260.000000 0.009251
-37200.000000 0.006075
-37140.000000 0.013904
-37080.000000 0.012737
-37020.000000 0.011573
-36960.000000 0.011414
-36900.000000 0.004259
-36840.000000 -0.001893
-36780.000000 -0.008040
-36720.000000 -0.008183
-36660.000000 -0.011322
-36600.000000 -0.007458
-36540.000000 -0.006589
-36480.000000 -0.006717
-36420.000000 -0.004840
-36360.000000 -0.006960
-36300.000000 -0.006076
-36240.000000 -0.006187
-36180.000000 -0.004295
-36120.000000 -0.003399
-36060.000000 -0.003498
-36000.000000 -0.000594
-35940.000000 0.000315
-35880.000000 0.000228
-35820.000000 -0.000854
-35760.000000 -0.000933
-35700.000000 -0.005006
-35640.000000 -0.001069
-35580.000000 -0.002126
-35520.000000 -0.004177
-35460.000000 -0.000222
-35400.000000 -0.001262
-35340.000000 -0.000296
-35280.000000 0.000677
-35220.000000 0.001657
-35160.000000 0.007642
-35100.000000 0.013635
-35040.000000 0.011634
-34980.000000 0.012640
-34920.000000 0.013653
-34860.000000 0.009673
-34800.000000 0.004699
-34740.000000 0.013731
-34680.000000 0.001769
-34620.000000 -0.001186
-34560.000000 0.001863
-34500.000000 -0.004082
-34440.000000 -0.001023
-34380.000000 0.000042
-34320.000000 -0.001889
-34260.000000 -0.003815
-34200.000000 -0.004737
-34140.000000 -0.009654
-34080.000000 -0.007567
-34020.000000 -0.005475
-33960.000000 -0.004379
-33900.000000 0.002722
-33840.000000 0.008829
-33780.000000 -0.001060
-33720.000000 0.003056
-33660.000000 -0.000823
-33600.000000 -0.005697
-33540.000000 -0.000565
-33480.000000 0.000571
-33420.000000 -0.002288
-33360.000000 -0.004142
-33300.000000 -0.009991
-33240.000000 -0.012836
-33180.000000 -0.010676
-33120.000000 -0.006511
-33060.000000 -0.001342
-33000.000000 -0.000169
-32940.000000 0.004008
-32880.000000 0.009189
-32820.000000 0.009374
-32760.000000 0.011562
-32700.000000 0.013754
-32640.000000 0.013950
-32580.000000 0.015150
-32520.000000 0.003353
-32460.000000 0.002561
-32400.000000 0.001772
-32340.000000 -0.000013
-32280.000000 0.005206
-32220.000000 0.006430
-32160.000000 0.003659
-32100.000000 0.000892
-32040.000000 0.001129
-31980.000000 -0.005628
-31920.000000 0.000620
-31860.000000 -0.005128
-31800.000000 -0.005870
-31740.000000 -0.003608
-31680.000000 -0.008340
-31620.000000 -0.010068
-31560.000000 -0.006791
-31500.000000 -0.001509
-31440.000000 -0.005222
-31380.000000 0.002069
-31320.000000 -0.001635
-31260.000000 -0.003334
-31200.000000 -0.006029
-31140.000000 -0.004719
-31080.000000 -0.014404
-31020.000000 -0.004085
-30960.000000 -0.005761
-30900.000000 -0.006433
-30840.000000 0.004900
-30780.000000 -0.002763
-30720.000000 0.005578
-30660.000000 0.007923
-30600.000000 0.005273
-30540.000000 0.005626
-30480.000000 0.002985
-30420.000000 0.006347
-30360.000000 0.012714
-30300.000000 0.007086
-30240.000000 0.011462
-30180.000000 0.008842
-30120.000000 0.004227
-30060.000000 0.004616
-30000.000000 0.003009
-29940.000000 0.001405
-29880.000000 0.001806
-29820.000000 -0.002791
-29760.000000 -0.004385
-29700.000000 -0.005975
-29640.000000 -0.005564
-29580.000000 -0.006150
-29520.000000 -0.016733
-29460.000000 -0.005315
-29400.000000 -0.018895
-29340.000000 -0.014474
-29280.000000 -0.017051
-29220.000000 -0.015626
-29160.000000 -0.008199
-29100.000000 -0.007770
-29040.000000 -0.004339
-28980.000000 0.005094
-28920.000000 0.008529
-28860.000000 0.012967
-28800.000000 0.012407
-28740.000000 0.007850
-28680.000000 0.011295
-28620.000000 0.008744
-28560.000000 0.011195
-28500.000000 0.008650
-28440.000000 0.005107
-28380.000000 0.005567
-28320.000000 0.000030
-28260.000000 0.001496
-28200.000000 -0.000034
-28140.000000 0.002438
-28080.000000 0.005913
-28020.000000 0.006391
-27960.000000 -0.000128
-27900.000000 0.006355
-27840.000000 -0.002160
-27780.000000 0.008328
-27720.000000 0.002818
-27660.000000 0.000309
-27600.000000 -0.003197
-27540.000000 -0.006702
-27480.000000 -0.012206
-27420.000000 -0.022708
-27360.000000 -0.018208
-27300.000000 -0.020706
-27240.000000 -0.014203
-27180.000000 -0.003698
-27120.000000 -0.000191
-27060.000000 0.001317
-27000.000000 0.011828
-26940.000000 0.003341
-26880.000000 0.005856
-26820.000000 0.009374
-26760.000000 0.010894
-26700.000000 0.010416
-26640.000000 0.010940
-26580.000000 0.015466
-26520.000000 0.006995
-26460.000000 0.007526
-26400.000000 0.008059
-26340.000000 -0.002406
-26280.000000 -0.001869
-26220.000000 -0.000330
-26160.000000 -0.008789
-26100.000000 -0.004245
-26040.000000 -0.014700
-25980.000000 -0.017152
-25920.000000 -0.012602
-25860.000000 -0.022050
-25800.000000 -0.017495
-25740.000000 -0.015938
-25680.000000 -0.017378
-25620.000000 -0.014815
-25560.000000 -0.011250
-25500.000000 -0.008681
-25440.000000 -0.002110
-25380.000000 0.010464
-25320.000000 0.012040
-25260.000000 0.020619
-25200.000000 0.020201
-25140.000000 0.016784
-25080.000000 0.015370
-25020.000000 0.016957
-24960.000000 0.014546
-24900.000000 0.011136
-24840.000000 0.008728
-24780.000000 -0.001680
-24720.000000 0.001914
-24660.000000 -0.004492
-24600.000000 -0.008898
-24540.000000 -0.007303
-24480.000000 -0.012707
-24420.000000 -0.016111
-24360.000000 -0.012515
-24300.000000 -0.012918
-24240.000000 -0.010321
-24180.000000 -0.008722
-24120.000000 -0.003123
-24060.000000 0.001477
-24000.000000 0.007078
-23940.000000 0.011680
-23880.000000 0.013283
-23820.000000 0.015888
-23760.000000 0.011495
-23700.000000 0.006103
-23640.000000 -0.000287
-23580.000000 -0.004675
-23520.000000 -0.000062
-23460.000000 -0.002446
-23400.000000 0.004171
-23340.000000 0.005790
-23280.000000 -0.000590
-23220.000000 0.010031
-23160.000000 0.004653
-23100.000000 0.003276
-23040.000000 0.012898
-22980.000000 0.008521
-22920.000000 0.003144
-22860.000000 0.001765
-22800.000000 -0.003614
-22740.000000 -0.015995
-22680.000000 -0.000377
-22620.000000 -0.005760
-22560.000000 -0.006145
-22500.000000 -0.004532
-22440.000000 -0.005920
-22380.000000 -0.005309
-22320.000000 -0.011699
-22260.000000 -0.007090
-22200.000000 -0.009482
-22140.000000 -0.009874
-22080.000000 -0.003267
-22020.000000 -0.004659
-21960.000000 0.004948
-21900.000000 0.006555
-21840.000000 0.010163
-21780.000000 0.012771
-21720.000000 0.019380
-21660.000000 0.021989
-21600.000000 0.011598
-21540.000000 0.014208
-21480.000000 -0.001183
-21420.000000 -0.000573
-21360.000000 0.003036
-21300.000000 -0.002356
-21240.000000 -0.003748
-21180.000000 0.000857
-21120.000000 -0.003538
-21060.000000 -0.000936
-21000.000000 0.001665
-20940.000000 0.001263
-20880.000000 -0.005142
-20820.000000 -0.006548
-20760.000000 -0.009958
-20700.000000 -0.014370
-20640.000000 -0.018785
-20580.000000 -0.016203
-20520.000000 -0.020623
-20460.000000 -0.014046
-20400.000000 -0.008472
-20340.000000 0.003100
-20280.000000 0.002669
-20220.000000 0.018236
-20160.000000 0.016801
-20100.000000 0.016363
-20040.000000 0.017923
-19980.000000 0.018482
-19920.000000 0.008038
-19860.000000 0.011591
-19800.000000 0.001143
-19740.000000 0.006692
-19680.000000 0.001239
-19620.000000 0.002783
-19560.000000 -0.005676
-19500.000000 -0.004138
-19440.000000 -0.016603
-19380.000000 -0.008072
-19320.000000 -0.015545
-19260.000000 -0.007023
-19200.000000 -0.004504
-19140.000000 -0.004991
-19080.000000 -0.005482
-19020.000000 -0.005978
-18960.000000 -0.007478
-18900.000000 -0.005984
-18840.000000 -0.010494
-18780.000000 -0.001009
-18720.000000 0.003472
-18660.000000 0.001948
-18600.000000 0.003420
-18540.000000 0.003889
-18480.000000 0.005354
-18420.000000 0.004815
-18360.000000 0.007272
-18300.000000 0.010726
-18240.000000 0.016177
-18180.000000 0.009624
-18120.000000 0.012067
-18060.000000 0.006507
-18000.000000 0.000943
-17940.000000 0.000374
-17880.000000 -0.005198
-17820.000000 -0.009775
-17760.000000 -0.006358
-17700.000000 -0.012945
-17640.000000 -0.014537
-17580.000000 -0.012134
-17520.000000 -0.015737
-17460.000000 -0.010345
-17400.000000 -0.009958
-17340.000000 -0.007577
-17280.000000 -0.007201
-17220.000000 0.005170
-17160.000000 -0.005464
-17100.000000 0.004897
-17040.000000 0.002253
-16980.000000 0.002605
-16920.000000 0.011952
-16860.000000 0.015295
-16800.000000 0.015634
-16740.000000 0.016969
-16680.000000 0.016299
-16620.000000 0.008626
-16560.000000 0.007948
-16500.000000 0.012266
-16440.000000 0.006580
-16380.000000 0.004889
-16320.000000 0.010193
-16260.000000 0.003492
-16200.000000 0.001786
-16140.000000 0.003075
-16080.000000 -0.008641
-16020.000000 -0.014363
-15960.000000 -0.009090
-15900.000000 -0.013822
-15840.000000 -0.012560
-15780.000000 -0.016303
-15720.000000 -0.021052
-15660.000000 -0.023807
-15600.000000 -0.024566
-15540.000000 -0.015331
-15480.000000 -0.008101
-15420.000000 -0.005876
-15360.000000 0.003345
-15300.000000 0.009560
-15240.000000 0.014772
-15180.000000 0.021979
-15120.000000 0.023181
-15060.000000 0.023380
-15000.000000 0.022574
-14940.000000 0.017765
-14880.000000 0.010952
-14820.000000 0.001134
-14760.000000 0.004313
-14700.000000 -0.004513
-14640.000000 0.000658
-14580.000000 0.001824
-14520.000000 -0.000014
-14460.000000 0.000144
-14400.000000 -0.000703
-14340.000000 -0.008556
-14280.000000 -0.008413
-14220.000000 -0.004276
-14160.000000 -0.013144
-14100.000000 -0.016018
-14040.000000 -0.012898
-13980.000000 -0.017783
-13920.000000 -0.016674
-13860.000000 -0.009570
-13800.000000 -0.009472
-13740.000000 -0.003379
-13680.000000 -0.003291
-13620.000000 -0.004207
-13560.000000 -0.004128
-13500.000000 -0.001054
-13440.000000 0.001016
-13380.000000 0.014082
-13320.000000 0.011143
-13260.000000 0.023200
-13200.000000 0.016254
-13140.000000 0.015303
-13080.000000 0.013348
-13020.000000 0.011388
-12960.000000 0.007424
-12900.000000 0.007456
-12840.000000 0.005483
-12780.000000 0.000505
-12720.000000 -0.002479
-12660.000000 -0.002467
-12600.000000 -0.003461
-12540.000000 -0.010461
-12480.000000 -0.008467
-12420.000000 -0.009478
-12360.000000 -0.010494
-12300.000000 -0.010517
-12240.000000 -0.005544
-12180.000000 -0.007577
-12120.000000 -0.004616
-12060.000000 -0.001659
-12000.000000 -0.002707
-11940.000000 -0.005759
-11880.000000 -0.002816
-11820.000000 -0.001876
-11760.000000 0.001059
-11700.000000 0.008990
-11640.000000 0.011917
-11580.000000 0.012841
-11520.000000 0.021760
-11460.000000 0.016676
-11400.000000 0.015588
-11340.000000 0.018495
-11280.000000 0.010399
-11220.000000 0.007298
-11160.000000 0.001192
-11100.000000 -0.001918
-11040.000000 -0.009032
-10980.000000 -0.011152
-10920.000000 -0.014276
-10860.000000 -0.019405
-10800.000000 -0.019538
-10740.000000 -0.019677
-10680.000000 -0.015822
-10620.000000 -0.012971
-10560.000000 -0.005125
-10500.000000 -0.000284
-10440.000000 0.000552
-10380.000000 0.002384
-10320.000000 0.010211
-10260.000000 0.008034
-10200.000000 0.006854
-10140.000000 0.011670
-10080.000000 0.006483
-10020.000000 0.003294
-9960.000000 0.000102
-9900.000000 -0.000092
-9840.000000 -0.000288
-9780.000000 0.003514
-9720.000000 0.006314
-9660.000000 0.008113
-9600.000000 0.009909
-9540.000000 0.007703
-9480.000000 -0.000506
-9420.000000 0.002283
-9360.000000 -0.005932
-9300.000000 -0.006149
-9240.000000 -0.009370
-9180.000000 -0.008594
-9120.000000 -0.008822
-9060.000000 -0.012054
-9000.000000 -0.009289
-8940.000000 -0.009529
-8880.000000 -0.006772
-8820.000000 -0.007019
-8760.000000 -0.004270
-8700.000000 -0.005525
-8640.000000 -0.001783
-8580.000000 0.001956
-8520.000000 0.002691
-8460.000000 0.003424
-8400.000000 0.013153
-8340.000000 0.012880
-8280.000000 0.018604
-8220.000000 0.019325
-8160.000000 0.019044
-8100.000000 0.016760
-8040.000000 0.011475
-7980.000000 0.005186
-7920.000000 -0.001105
-7860.000000 -0.000398
-7800.000000 -0.002694
-7740.000000 -0.000993
-7680.000000 -0.003295
-7620.000000 -0.008601
-7560.000000 -0.008910
-7500.000000 -0.007222
-7440.000000 -0.003539
-7380.000000 -0.006861
-7320.000000 -0.008185
-7260.000000 -0.005514
-7200.000000 -0.010849
-7140.000000 -0.014187
-7080.000000 -0.008528
-7020.000000 -0.011874
-6960.000000 -0.008224
-6900.000000 0.003421
-6840.000000 -0.000938
-6780.000000 -0.000301
-6720.000000 0.004333
-6660.000000 0.008962
-6600.000000 0.015588
-6540.000000 0.020210
-6480.000000 0.024829
-6420.000000 0.026445
-6360.000000 0.025058
-6300.000000 0.021667
-6240.000000 0.011274
-6180.000000 0.005878
-6120.000000 -0.000521
-6060.000000 -0.005922
-6000.000000 -0.008326
-5940.000000 -0.017731
-5880.000000 -0.015139
-5820.000000 -0.018549
-5760.000000 -0.019961
-5700.000000 -0.019376
-5640.000000 -0.019793
-5580.000000 -0.017212
-5520.000000 -0.007633
-5460.000000 -0.005062
-5400.000000 0.000511
-5340.000000 0.005081
-5280.000000 0.006643
-5220.000000 0.006202
-5160.000000 0.005764
-5100.000000 0.007323
-5040.000000 0.008879
-4980.000000 0.011433
-4920.000000 0.012983
-4860.000000 0.015531
-4800.000000 0.013076
-4740.000000 0.011618
-4680.000000 0.009157
-4620.000000 0.004694
-4560.000000 0.003229
-4500.000000 0.004761
-4440.000000 0.002289
-4380.000000 -0.001182
-4320.000000 -0.009653
-4260.000000 -0.015128
-4200.000000 -0.020601
-4140.000000 -0.020075
-4080.000000 -0.014549
-4020.000000 -0.010024
-3960.000000 -0.006498
-3900.000000 -0.002973
-3840.000000 -0.007445
-3780.000000 -0.001920
-3720.000000 -0.004396
-3660.000000 -0.003872
-3600.000000 -0.000348
-3540.000000 -0.000825
-3480.000000 -0.004303
-3420.000000 -0.007781
-3360.000000 -0.006259
-3300.000000 -0.005739
-3240.000000 -0.001209
-3180.000000 0.006310
-3120.000000 0.006829
-3060.000000 0.009346
-3000.000000 0.013863
-2940.000000 0.013377
-2880.000000 0.015890
-2820.000000 0.019401
-2760.000000 0.020911
-2700.000000 0.020420
-2640.000000 0.015927
-2580.000000 0.007433
-2520.000000 -0.001063
-2460.000000 -0.010559
-2400.000000 -0.014057
-2340.000000 -0.015555
-2280.000000 -0.016054
-2220.000000 -0.010555
-2160.000000 -0.012056
-2100.000000 -0.009558
-2040.000000 -0.007062
-1980.000000 -0.006566
-1920.000000 0.000928
-1860.000000 0.001420
-1800.000000 -0.000088
-1740.000000 0.006402
-1680.000000 0.007890
-1620.000000 0.008377
-1560.000000 0.009862
-1500.000000 0.009346
-1440.000000 0.013827
-1380.000000 0.014307
-1320.000000 0.012785
-1260.000000 0.015261
-1200.000000 0.005736
-1140.000000 -0.004785
-1080.000000 -0.028314
-1020.000000 -0.040843
-960.000000 -0.036374
-900.000000 -0.006906
-840.000000 0.031561
-780.000000 0.041027
-720.000000 0.026494
-660.000000 -0.005040
-600.000000 -0.025575
-540.000000 -0.005109
-480.000000 0.039357
-420.000000 0.047824
-360.000000 0.025290
-300.000000 -0.009243
-240.000000 -0.024776
-180.000000 -0.037309
-120.000000 -0.021842
-60.000000 0.004624
0.000000 -0.014911
60.000000 0.021554
120.000000 0.077018
180.000000 0.080480
240.000000 0.038941
300.000000 -0.010599
360.000000 -0.075141
420.000000 -0.094685
480.000000 -0.027232
540.000000 0.034220
600.000000 0.054669
660.000000 0.035116
720.000000 -0.033440
780.000000 -0.093007
840.000000 -0.083568
900.000000 -0.038130
960.000000 0.019305
1020.000000 0.080739
1080.000000 0.074171
1140.000000 0.022601
1200.000000 -0.039970
1260.000000 -0.061542
1320.000000 -0.023115
1380.000000 0.025312
1440.000000 0.091738
1500.000000 0.110164
1560.000000 0.054590
1620.000000 0.034016
1680.000000 -0.030558
1740.000000 -0.070132
1800.000000 -0.042707
1860.000000 -0.015282
1920.000000 -0.021857
1980.000000 0.013567
2040.000000 0.012989
2100.000000 -0.040589
2160.000000 -0.009168
2220.000000 0.007252
2280.000000 -0.003329
2340.000000 0.053090
2400.000000 0.099482
2460.000000 0.097900
2520.000000 0.049319
2580.000000 -0.011262
2640.000000 -0.056841
2700.000000 -0.107419
2760.000000 -0.072996
2820.000000 -0.017569
2880.000000 -0.039141
2940.000000 -0.032709
3000.000000 -0.005274
3060.000000 -0.043837
3120.000000 -0.010395
3180.000000 0.053049
3240.000000 0.025497
3300.000000 0.036948
3360.000000 0.028402
3420.000000 -0.007140
3480.000000 0.038322
3540.000000 0.079788
3600.000000 0.060258
3660.000000 0.023732
3720.000000 -0.004789
3780.000000 -0.060305
3840.000000 -0.073817
3900.000000 -0.001325
3960.000000 0.046173
4020.000000 0.048675
4080.000000 -0.004818
4140.000000 -0.077306
4200.000000 -0.127789
4260.000000 -0.087267
4320.000000 -0.013739
4380.000000 0.076795
4440.000000 0.054334
4500.000000 0.005879
4560.000000 0.033430
4620.000000 0.039987
4680.000000 0.037550
4740.000000 0.087119
4800.000000 0.017695
4860.000000 -0.051723
4920.000000 -0.020134
4980.000000 -0.036540
5040.000000 -0.058938
5100.000000 -0.006331
5160.000000 -0.020717
5220.000000 -0.020097
5280.000000 0.010529
5340.000000 0.009161
5400.000000 0.010799
5460.000000 0.061442
5520.000000 0.050091
5580.000000 0.020745
5640.000000 -0.000596
5700.000000 0.009067
5760.000000 -0.015264
5820.000000 -0.009591
5880.000000 0.007087
5940.000000 -0.017230
6000.000000 -0.012543
6060.000000 0.024149
6120.000000 0.010847
6180.000000 0.009591
6240.000000 0.008298
6300.000000 0.004010
6360.000000 -0.012273
6420.000000 0.000451
6480.000000 -0.008820
6540.000000 -0.025085
6600.000000 -0.008344
6660.000000 0.005402
6720.000000 0.021155
6780.000000 0.003914
6840.000000 -0.003321
6900.000000 0.014450
6960.000000 0.042226
7020.000000 0.049007
7080.000000 0.017794
7140.000000 -0.045414
7200.000000 -0.104617
7260.000000 -0.104816
7320.000000 -0.049009
7380.000000 0.018802
7440.000000 0.046618
7500.000000 0.041439
7560.000000 0.025265
7620.000000 0.048095
7680.000000 0.034931
7740.000000 0.026772
7800.000000 -0.013382
7860.000000 -0.029531
7920.000000 -0.008675
7980.000000 -0.012814
8040.000000 -0.040949
8100.000000 -0.037078
8160.000000 -0.005202
8220.000000 0.050679
8280.000000 0.072564
8340.000000 0.028454
8400.000000 -0.008651
8460.000000 -0.028751
8520.000000 -0.008846
8580.000000 0.016065
8640.000000 -0.006020
8700.000000 -0.027100
8760.000000 -0.008158
8820.000000 0.017773
8880.000000 0.032709
8940.000000 0.027669
9000.000000 -0.001385
9060.000000 -0.017434
9120.000000 -0.045478
9180.000000 -0.058518
9240.000000 -0.060554
9300.000000 -0.035564
9360.000000 -0.012592
9420.000000 0.014384
9480.000000 0.011386
9540.000000 0.021369
9600.000000 0.049355
9660.000000 0.056367
9720.000000 0.048359
9780.000000 0.043353
9840.000000 0.012372
9900.000000 -0.028628
9960.000000 -0.041625
10020.000000 -0.032619
10080.000000 -0.017610
10140.000000 -0.005597
10200.000000 -0.006581
10260.000000 -0.036561
10320.000000 -0.038536
10380.000000 -0.002508
10440.000000 0.005525
10500.000000 0.005553
10560.000000 0.023596
10620.000000 0.016643
10680.000000 -0.026306
10740.000000 -0.017246
10800.000000 -0.009187
10860.000000 0.011876
10920.000000 0.062945
10980.000000 0.073017
11040.000000 0.020093
11100.000000 -0.019827
11160.000000 -0.034742
11220.000000 -0.049652
11280.000000 -0.028557
11340.000000 0.006543
11400.000000 -0.003353
11460.000000 -0.012244
11520.000000 -0.004130
11580.000000 -0.025012
11640.000000 -0.018890
11700.000000 0.025236
11760.000000 0.030360
11820.000000 0.012494
11880.000000 0.015631
11940.000000 0.023764
12000.000000 0.019908
12060.000000 0.032056
12120.000000 0.021207
12180.000000 -0.011638
12240.000000 -0.027490
12300.000000 -0.014328
12360.000000 -0.009175
12420.000000 -0.006007
12480.000000 0.002164
12540.000000 0.005338
12600.000000 0.000516
12660.000000 0.031696
12720.000000 0.028880
12780.000000 -0.009932
12840.000000 -0.008742
12900.000000 -0.000548
12960.000000 0.019630
13020.000000 0.036831
13080.000000 0.019036
13140.000000 -0.007756
13200.000000 0.016456
13260.000000 0.022671
13320.000000 0.030890
13380.000000 0.027111
13440.000000 -0.008664
13500.000000 -0.017436
13560.000000 -0.006204
13620.000000 -0.006970
13680.000000 0.004269
13740.000000 0.001511
13800.000000 -0.022243
13860.000000 -0.025992
13920.000000 -0.026738
13980.000000 -0.008480
14040.000000 0.018783
14100.000000 0.021050
14160.000000 0.002321
14220.000000 -0.010404
14280.000000 -0.007125
14340.000000 0.002159
14400.000000 0.014447
14460.000000 0.005740
14520.000000 -0.028962
14580.000000 -0.009659
14640.000000 0.017648
14700.000000 0.039961
14760.000000 0.066277
14820.000000 0.037599
14880.000000 -0.000075
14940.000000 -0.002745
15000.000000 -0.002411
15060.000000 -0.002064
15120.000000 0.002279
15180.000000 -0.005373
15240.000000 -0.010022
15300.000000 -0.002666
15360.000000 -0.012307
15420.000000 -0.027944
15480.000000 -0.026576
15540.000000 -0.025205
15600.000000 0.003171
15660.000000 0.022552
15720.000000 0.011937
15780.000000 -0.004673
15840.000000 -0.009278
15900.000000 0.006122
15960.000000 0.035528
16020.000000 0.038938
16080.000000 0.025361
16140.000000 0.006781
16200.000000 -0.008794
16260.000000 -0.007365
16320.000000 0.002068
16380.000000 -0.003494
16440.000000 -0.005053
16500.000000 -0.002607
16560.000000 -0.009158
16620.000000 -0.018705
16680.000000 -0.017249
16740.000000 -0.008789
16800.000000 0.012675
16860.000000 0.026142
16920.000000 0.022613
16980.000000 0.015097
17040.000000 0.010574
17100.000000 0.007054
17160.000000 0.004538
17220.000000 -0.007976
17280.000000 -0.021487
17340.000000 -0.017996
17400.000000 -0.008503
17460.000000 -0.012007
17520.000000 -0.018510
17580.000000 -0.031011
17640.000000 -0.037509
17700.000000 -0.036005
17760.000000 -0.011499
17820.000000 0.003010
17880.000000 0.023521
17940.000000 0.040036
18000.000000 0.028553
18060.000000 0.013073
18120.000000 0.005596
18180.000000 0.006121
18240.000000 0.033649
18300.000000 0.047180
18360.000000 0.037713
18420.000000 0.018249
18480.000000 0.008787
18540.000000 0.002328
18600.000000 -0.007151
18660.000000 -0.030606
18720.000000 -0.063059
18780.000000 -0.064509
18840.000000 -0.044957
18900.000000 -0.028402
18960.000000 -0.007844
19020.000000 0.015716
19080.000000 0.024279
19140.000000 0.037846
19200.000000 0.046415
19260.000000 0.039988
19320.000000 0.022564
19380.000000 0.006144
19440.000000 -0.023273
19500.000000 -0.038686
19560.000000 -0.035095
19620.000000 -0.038500
19680.000000 -0.034902
19740.000000 -0.010299
19800.000000 0.016307
19860.000000 0.033918
19920.000000 0.036534
19980.000000 0.023153
20040.000000 0.003776
20100.000000 -0.001596
20160.000000 -0.008966
20220.000000 -0.018332
20280.000000 0.001305
20340.000000 0.015946
20400.000000 0.015589
20460.000000 0.016235
20520.000000 -0.000116
20580.000000 -0.012465
20640.000000 0.002190
20700.000000 0.003847
20760.000000 -0.007494
20820.000000 -0.015832
20880.000000 -0.028169
20940.000000 -0.037503
21000.000000 -0.026835
21060.000000 -0.018165
21120.000000 -0.006493
21180.000000 0.008181
21240.000000 0.019857
21300.000000 0.021535
21360.000000 0.013215
21420.000000 0.009898
21480.000000 0.003582
21540.000000 -0.005732
21600.000000 -0.003044
21660.000000 -0.007355
21720.000000 -0.010664
21780.000000 -0.008972
21840.000000 -0.012279
21900.000000 -0.002586
21960.000000 0.008109
22020.000000 0.030804
22080.000000 0.040500
22140.000000 0.037195
22200.000000 0.019890
22260.000000 0.004586
22320.000000 -0.011720
22380.000000 -0.027026
22440.000000 -0.028332
22500.000000 -0.033640
22560.000000 -0.022948
22620.000000 -0.012258
22680.000000 -0.003570
22740.000000 0.002118
22800.000000 0.000804
22860.000000 0.004488
22920.000000 0.010172
22980.000000 0.011854
23040.000000 0.019535
23100.000000 0.014215
23160.000000 0.009893
23220.000000 0.024570
23280.000000 0.024246
23340.000000 0.022920
23400.000000 0.023592
23460.000000 -0.002737
23520.000000 -0.008069
23580.000000 -0.019404
23640.000000 -0.025741
23700.000000 -0.026081
23760.000000 -0.023424
23820.000000 -0.037771
23880.000000 -0.032121
23940.000000 -0.020476
24000.000000 -0.010834
24060.000000 0.007804
24120.000000 0.017437
24180.000000 0.014067
24240.000000 0.016692
24300.000000 0.022314
24360.000000 0.015931
24420.000000 0.011544
24480.000000 0.007153
24540.000000 0.001758
24600.000000 -0.017641
24660.000000 -0.018043
24720.000000 -0.020450
24780.000000 -0.016859
24840.000000 -0.013272
24900.000000 -0.007688
24960.000000 -0.006107
25020.000000 0.004472
25080.000000 0.013048
25140.000000 0.012621
25200.000000 0.012192
25260.000000 0.014760
25320.000000 0.018326
25380.000000 0.018889
25440.000000 0.016449
25500.000000 0.004007
25560.000000 -0.017438
25620.000000 -0.022886
25680.000000 -0.019336
25740.000000 -0.016789
25800.000000 -0.001244
25860.000000 -0.000702
25920.000000 -0.009163
25980.000000 -0.014627
26040.000000 -0.016094
26100.000000 -0.019564
26160.000000 -0.011037
26220.000000 0.001488
26280.000000 -0.005991
26340.000000 -0.009471
26400.000000 -0.005956
26460.000000 -0.005443
26520.000000 0.010067
26580.000000 0.025575
26640.000000 0.019079
26700.000000 0.019581
26760.000000 0.017080
26820.000000 0.003575
26880.000000 0.003068
26940.000000 0.004557
27000.000000 0.000043
27060.000000 0.017526
27120.000000 0.020005
27180.000000 0.012481
27240.000000 -0.001047
27300.000000 -0.015580
27360.000000 -0.034116
27420.000000 -0.034656
27480.000000 -0.035201
27540.000000 -0.029751
27600.000000 -0.022305
27660.000000 -0.008863
27720.000000 -0.001426
27780.000000 0.017007
27840.000000 0.022435
27900.000000 0.015858
27960.000000 0.016276
28020.000000 0.001689
28080.000000 -0.005903
28140.000000 0.002501
28200.000000 0.001899
28260.000000 -0.005707
28320.000000 -0.004317
28380.000000 -0.003933
28440.000000 0.001447
28500.000000 0.010823
28560.000000 0.021194
28620.000000 0.015560
28680.000000 0.009921
28740.000000 0.001277
28800.000000 -0.004372
28860.000000 -0.007028
28920.000000 -0.002689
28980.000000 -0.000357
29040.000000 -0.004031
29100.000000 -0.003711
29160.000000 -0.007396
29220.000000 0.001912
29280.000000 0.003214
29340.000000 0.002510
29400.000000 0.000801
29460.000000 -0.005913
29520.000000 -0.010633
29580.000000 -0.007359
29640.000000 -0.003090
29700.000000 -0.005826
29760.000000 -0.006567
29820.000000 -0.010314
29880.000000 -0.006065
29940.000000 -0.002821
30000.000000 0.003419
30060.000000 0.007653
30120.000000 0.004883
30180.000000 0.009109
30240.000000 0.010329
30300.000000 0.001544
30360.000000 0.006754
30420.000000 0.010960
30480.000000 0.011160
30540.000000 0.013355
30600.000000 0.009545
30660.000000 0.001729
30720.000000 -0.003092
30780.000000 -0.005918
30840.000000 -0.003750
30900.000000 -0.007587
30960.000000 -0.010430
31020.000000 -0.015278
31080.000000 -0.020132
31140.000000 -0.020992
31200.000000 -0.014856
31260.000000 -0.013726
31320.000000 -0.001602
31380.000000 0.001517
31440.000000 -0.000369
31500.000000 -0.005261
31560.000000 0.004841
31620.000000 0.017937
31680.000000 0.030027
31740.000000 0.038111
31800.000000 0.025189
31860.000000 0.007261
31920.000000 -0.006673
31980.000000 -0.015614
32040.000000 0.000440
32100.000000 0.008487
32160.000000 0.011528
32220.000000 0.003564
32280.000000 -0.015407
32340.000000 -0.019384
32400.000000 -0.022367
32460.000000 -0.017355
32520.000000 -0.012350
32580.000000 -0.010351
32640.000000 -0.006358
32700.000000 -0.002371
32760.000000 0.007610
32820.000000 0.019585
32880.000000 0.022553
32940.000000 0.025516
33000.000000 0.017474
33060.000000 0.000426
33120.000000 -0.008626
33180.000000 -0.015683
33240.000000 -0.009744
33300.000000 -0.011809
33360.000000 -0.009877
33420.000000 -0.021948
33480.000000 -0.008022
33540.000000 0.003901
33600.000000 0.018821
33660.000000 0.028738
33720.000000 0.025653
33780.000000 0.014565
33840.000000 0.004474
33900.000000 0.007380
33960.000000 0.011284
34020.000000 0.011183
34080.000000 -0.000920
34140.000000 -0.008027
34200.000000 -0.019138
34260.000000 -0.023252
34320.000000 -0.021369
34380.000000 -0.012490
34440.000000 -0.002614
34500.000000 0.000258
34560.000000 0.005127
34620.000000 0.001994
34680.000000 -0.004143
34740.000000 0.006717
34800.000000 0.011574
34860.000000 0.009429
34920.000000 0.009281
34980.000000 0.006130
35040.000000 -0.000022
35100.000000 0.000824
35160.000000 -0.003333
35220.000000 -0.000491
35280.000000 0.000348
35340.000000 0.006186
35400.000000 0.006022
35460.000000 0.004856
35520.000000 0.008688
35580.000000 0.008518
35640.000000 0.012346
35700.000000 0.010173
35760.000000 -0.003989
35820.000000 -0.005152
35880.000000 -0.016319
35940.000000 -0.018489
36000.000000 -0.013661
36060.000000 -0.019837
36120.000000 -0.020016
36180.000000 -0.021198
36240.000000 -0.020382
36300.000000 -0.010570
36360.000000 0.002239
36420.000000 0.007045
36480.000000 0.013849
36540.000000 0.010649
36600.000000 0.007447
36660.000000 0.008242
36720.000000 0.017034
36780.000000 0.020823
36840.000000 0.018610
36900.000000 0.011394
36960.000000 0.001175
37020.000000 -0.009046
37080.000000 -0.003270
37140.000000 0.006503
37200.000000 0.001274
37260.000000 0.001042
37320.000000 -0.010193
37380.000000 -0.016430
37440.000000 -0.020669
37500.000000 -0.012911
37560.000000 0.001844
37620.000000 0.012597
37680.000000 0.019347
37740.000000 0.017095
37800.000000 0.011840
37860.000000 0.008583
37920.000000 0.010323
37980.000000 0.007061
38040.000000 0.005796
38100.000000 -0.006472
38160.000000 -0.005741
38220.000000 -0.012014
38280.000000 -0.016288
38340.000000 -0.011566
38400.000000 -0.003845
38460.000000 -0.002127
38520.000000 0.001588
38580.000000 0.000301
38640.000000 -0.005989
38700.000000 -0.007281
38760.000000 -0.008575
38820.000000 -0.009872
38880.000000 0.001829
38940.000000 0.002527
39000.000000 0.012222
39060.000000 0.014916
39120.000000 0.016606
39180.000000 0.003294
39240.000000 -0.005020
39300.000000 -0.006337
39360.000000 -0.019656
39420.000000 -0.022978
39480.000000 -0.017302
39540.000000 -0.014629
39600.000000 -0.016958
39660.000000 -0.002290
39720.000000 0.000376
39780.000000 0.007039
39840.000000 0.012700
39900.000000 0.009358
39960.000000 -0.001987
40020.000000 0.003666
40080.000000 -0.000683
40140.000000 0.003965
40200.000000 0.008610
40260.000000 0.008253
40320.000000 0.011894
40380.000000 0.010531
40440.000000 0.008167
40500.000000 0.010799
40560.000000 0.008430
40620.000000 0.019057
40680.000000 0.010682
40740.000000 0.002305
40800.000000 -0.009075
40860.000000 -0.020458
40920.000000 -0.020843
40980.000000 -0.015230
41040.000000 -0.011620
41100.000000 -0.014013
41160.000000 -0.014408
41220.000000 -0.019806
41280.000000 -0.015206
41340.000000 -0.009609
41400.000000 0.001985
41460.000000 0.010577
41520.000000 0.018167
41580.000000 0.018754
41640.000000 0.014338
41700.000000 0.013920
41760.000000 0.006499
41820.000000 0.006075
41880.000000 0.001649
41940.000000 -0.002779
42000.000000 -0.010210
42060.000000 -0.009644
42120.000000 -0.005080
42180.000000 0.000481
42240.000000 0.004040
42300.000000 0.005596
42360.000000 0.002149
42420.000000 -0.000300
42480.000000 0.005248
42540.000000 0.004794
42600.000000 0.005337
42660.000000 0.005878
42720.000000 0.003416
42780.000000 -0.002048
42840.000000 -0.002516
42900.000000 -0.005985
42960.000000 -0.005457
43020.000000 -0.002932
43080.000000 -0.002409
43140.000000 -0.003889
43200.000000 -0.001372
