# Supplementary material for: Probabilistic tsunami forecasting for early warning
Source: Nat Commun. 2021 Sep 28;12:5677. doi: 10.1038/s41467-021-25815-w (PMC8479076; doi:10.1038/s41467-021-25815-w)
Supplement: Supplementary file 6 — Supplementary Dataset 3. Sea-level records. [file 41467_2021_25815_MOESM6_ESM.zip › sea_level_records/2018-10-25_Zakynthos/lcst.rad.rmn.txt]

-43200.000000 0.015522
-43140.000000 0.012523
-43080.000000 0.009527
-43020.000000 0.006533
-42960.000000 0.001543
-42900.000000 0.010555
-42840.000000 -0.002430
-42780.000000 -0.004412
-42720.000000 0.002609
-42660.000000 0.003633
-42600.000000 0.003660
-42540.000000 -0.000310
-42480.000000 0.008723
-42420.000000 0.009759
-42360.000000 -0.004202
-42300.000000 -0.006160
-42240.000000 -0.004115
-42180.000000 -0.015067
-42120.000000 -0.006016
-42060.000000 -0.003962
-42000.000000 -0.003905
-41940.000000 0.001155
-41880.000000 0.000219
-41820.000000 0.004285
-41760.000000 0.001355
-41700.000000 0.000428
-41640.000000 0.001503
-41580.000000 0.004582
-41520.000000 -0.004336
-41460.000000 -0.008250
-41400.000000 -0.001162
-41340.000000 -0.003071
-41280.000000 -0.005976
-41220.000000 -0.000878
-41160.000000 0.001223
-41100.000000 -0.000672
-41040.000000 -0.001565
-40980.000000 -0.002454
-40920.000000 -0.007340
-40860.000000 -0.004223
-40800.000000 0.000897
-40740.000000 -0.001979
-40680.000000 -0.006852
-40620.000000 0.007278
-40560.000000 -0.000588
-40500.000000 0.011549
-40440.000000 0.004689
-40380.000000 0.003832
-40320.000000 -0.012022
-40260.000000 -0.013872
-40200.000000 -0.010718
-40140.000000 -0.008562
-40080.000000 -0.008402
-40020.000000 -0.003239
-39960.000000 -0.003072
-39900.000000 0.009097
-39840.000000 0.010271
-39780.000000 0.011447
-39720.000000 0.002627
-39660.000000 -0.004190
-39600.000000 -0.004003
-39540.000000 -0.001813
-39480.000000 -0.016620
-39420.000000 -0.005423
-39360.000000 0.003777
-39300.000000 -0.000020
-39240.000000 0.001187
-39180.000000 -0.000603
-39120.000000 -0.001390
-39060.000000 -0.004173
-39000.000000 0.004047
-38940.000000 0.001271
-38880.000000 -0.001502
-38820.000000 -0.009272
-38760.000000 -0.005038
-38700.000000 0.003199
-38640.000000 0.000439
-38580.000000 -0.001317
-38520.000000 0.001930
-38460.000000 0.002181
-38400.000000 0.005434
-38340.000000 0.001692
-38280.000000 -0.007048
-38220.000000 -0.005784
-38160.000000 -0.018517
-38100.000000 -0.015246
-38040.000000 -0.004972
-37980.000000 -0.000695
-37920.000000 -0.000415
-37860.000000 0.004869
-37800.000000 0.004156
-37740.000000 -0.000554
-37680.000000 -0.002261
-37620.000000 -0.004964
-37560.000000 -0.003664
-37500.000000 -0.006361
-37440.000000 -0.001055
-37380.000000 -0.004746
-37320.000000 0.004567
-37260.000000 0.003882
-37200.000000 -0.000800
-37140.000000 -0.001478
-37080.000000 -0.002154
-37020.000000 -0.002827
-36960.000000 0.003504
-36900.000000 -0.001163
-36840.000000 -0.002828
-36780.000000 -0.004489
-36720.000000 0.004852
-36660.000000 -0.009804
-36600.000000 -0.006458
-36540.000000 0.003891
-36480.000000 0.012243
-36420.000000 0.007597
-36360.000000 0.014954
-36300.000000 0.002313
-36240.000000 -0.007325
-36180.000000 -0.010960
-36120.000000 -0.015593
-36060.000000 -0.010222
-36000.000000 -0.002848
-35940.000000 -0.003470
-35880.000000 -0.004088
-35820.000000 -0.000701
-35760.000000 -0.003309
-35700.000000 0.003089
-35640.000000 0.003486
-35580.000000 -0.003111
-35520.000000 0.004297
-35460.000000 0.007712
-35400.000000 0.003132
-35340.000000 -0.002441
-35280.000000 0.000991
-35220.000000 0.000430
-35160.000000 0.000875
-35100.000000 -0.003674
-35040.000000 0.006784
-34980.000000 0.003248
-34920.000000 0.000718
-34860.000000 0.000196
-34800.000000 -0.003321
-34740.000000 -0.002830
-34680.000000 0.005668
-34620.000000 -0.003827
-34560.000000 0.002686
-34500.000000 0.009205
-34440.000000 0.009733
-34380.000000 0.006268
-34320.000000 0.010810
-34260.000000 0.000361
-34200.000000 -0.005081
-34140.000000 -0.004515
-34080.000000 -0.002941
-34020.000000 -0.003358
-33960.000000 -0.001767
-33900.000000 -0.001168
-33840.000000 -0.011560
-33780.000000 -0.008944
-33720.000000 -0.001319
-33660.000000 0.000314
-33600.000000 0.006957
-33540.000000 -0.001392
-33480.000000 0.010269
-33420.000000 0.003938
-33360.000000 -0.000384
-33300.000000 0.001304
-33240.000000 -0.001999
-33180.000000 0.001706
-33120.000000 0.004421
-33060.000000 0.002145
-33000.000000 -0.001122
-32940.000000 0.000620
-32880.000000 0.002372
-32820.000000 -0.004868
-32760.000000 -0.003098
-32700.000000 -0.002319
-32640.000000 -0.001531
-32580.000000 0.013267
-32520.000000 0.007075
-32460.000000 0.001892
-32400.000000 0.000718
-32340.000000 0.006554
-32280.000000 -0.003601
-32220.000000 -0.010747
-32160.000000 0.003117
-32100.000000 0.001990
-32040.000000 -0.006127
-31980.000000 -0.007236
-31920.000000 -0.004335
-31860.000000 -0.001425
-31800.000000 -0.001506
-31740.000000 -0.001578
-31680.000000 0.007358
-31620.000000 0.014303
-31560.000000 0.006257
-31500.000000 0.016219
-31440.000000 0.005190
-31380.000000 0.002169
-31320.000000 0.002156
-31260.000000 0.005151
-31200.000000 0.006154
-31140.000000 0.009165
-31080.000000 -0.002816
-31020.000000 0.011209
-30960.000000 0.006242
-30900.000000 0.001282
-30840.000000 -0.002671
-30780.000000 0.005382
-30720.000000 -0.003559
-30660.000000 0.000507
-30600.000000 -0.002421
-30540.000000 -0.004343
-30480.000000 -0.003259
-30420.000000 -0.004170
-30360.000000 0.000926
-30300.000000 -0.000974
-30240.000000 0.002133
-30180.000000 -0.000756
-30120.000000 -0.004639
-30060.000000 0.001483
-30000.000000 -0.009390
-29940.000000 -0.006258
-29880.000000 -0.004122
-29820.000000 0.000020
-29760.000000 0.000166
-29700.000000 -0.000684
-29640.000000 0.006471
-29580.000000 0.012629
-29520.000000 -0.003208
-29460.000000 0.004958
-29400.000000 0.009128
-29340.000000 0.004302
-29280.000000 -0.005521
-29220.000000 -0.005340
-29160.000000 -0.000156
-29100.000000 -0.005968
-29040.000000 -0.000776
-28980.000000 0.001418
-28920.000000 -0.000384
-28860.000000 -0.005184
-28800.000000 -0.004980
-28740.000000 -0.003774
-28680.000000 -0.006565
-28620.000000 -0.005352
-28560.000000 -0.005137
-28500.000000 -0.005919
-28440.000000 0.006302
-28380.000000 0.010525
-28320.000000 0.009752
-28260.000000 0.007981
-28200.000000 0.005213
-28140.000000 0.001447
-28080.000000 -0.007316
-28020.000000 -0.005076
-27960.000000 -0.004834
-27900.000000 -0.008589
-27840.000000 -0.002342
-27780.000000 -0.004093
-27720.000000 -0.006841
-27660.000000 -0.008586
-27600.000000 -0.003330
-27540.000000 0.004929
-27480.000000 -0.000810
-27420.000000 0.002453
-27360.000000 0.007718
-27300.000000 -0.005015
-27240.000000 -0.012746
-27180.000000 -0.005475
-27120.000000 0.008799
-27060.000000 -0.002926
-27000.000000 0.003352
-26940.000000 -0.004369
-26880.000000 0.000913
-26820.000000 0.000196
-26760.000000 -0.001520
-26700.000000 -0.005233
-26640.000000 -0.004945
-26580.000000 -0.001655
-26520.000000 -0.002363
-26460.000000 0.006930
-26400.000000 0.004225
-26340.000000 -0.000478
-26280.000000 0.002821
-26220.000000 -0.002878
-26160.000000 -0.008574
-26100.000000 0.001731
-26040.000000 0.001039
-25980.000000 0.004349
-25920.000000 -0.005338
-25860.000000 -0.012023
-25800.000000 -0.008706
-25740.000000 -0.005385
-25680.000000 -0.002062
-25620.000000 0.003263
-25560.000000 -0.000408
-25500.000000 0.010923
-25440.000000 0.012257
-25380.000000 -0.004406
-25320.000000 0.002934
-25260.000000 0.005277
-25200.000000 0.003623
-25140.000000 0.000972
-25080.000000 0.002325
-25020.000000 0.004682
-24960.000000 0.001042
-24900.000000 -0.001594
-24840.000000 0.003774
-24780.000000 -0.007854
-24720.000000 -0.001478
-24660.000000 0.002903
-24600.000000 -0.000711
-24540.000000 -0.001321
-24480.000000 0.000074
-24420.000000 0.004474
-24360.000000 0.011879
-24300.000000 0.005290
-24240.000000 0.005706
-24180.000000 0.008127
-24120.000000 0.001554
-24060.000000 0.006987
-24000.000000 0.003426
-23940.000000 0.002870
-23880.000000 -0.008680
-23820.000000 -0.012223
-23760.000000 -0.008761
-23700.000000 -0.013292
-23640.000000 -0.006816
-23580.000000 -0.003334
-23520.000000 -0.003846
-23460.000000 0.001649
-23400.000000 0.009151
-23340.000000 -0.003341
-23280.000000 -0.005826
-23220.000000 -0.001304
-23160.000000 -0.000776
-23100.000000 0.006760
-23040.000000 0.012303
-22980.000000 0.005852
-22920.000000 0.005410
-22860.000000 0.000974
-22800.000000 0.003546
-22740.000000 0.003125
-22680.000000 0.005712
-22620.000000 -0.000694
-22560.000000 -0.007092
-22500.000000 -0.011483
-22440.000000 -0.012866
-22380.000000 -0.008242
-22320.000000 -0.007610
-22260.000000 -0.002971
-22200.000000 0.001675
-22140.000000 0.005329
-22080.000000 0.006991
-22020.000000 0.009660
-21960.000000 0.008336
-21900.000000 0.003020
-21840.000000 -0.001289
-21780.000000 -0.004591
-21720.000000 -0.005885
-21660.000000 0.001827
-21600.000000 -0.003453
-21540.000000 -0.000725
-21480.000000 0.005009
-21420.000000 0.001750
-21360.000000 0.001497
-21300.000000 0.000252
-21240.000000 0.003012
-21180.000000 0.003779
-21120.000000 0.008552
-21060.000000 -0.000668
-21000.000000 0.000117
-20940.000000 -0.001092
-20880.000000 -0.000295
-20820.000000 0.004507
-20760.000000 0.002315
-20700.000000 0.007128
-20640.000000 0.002946
-20580.000000 0.007770
-20520.000000 -0.001402
-20460.000000 -0.001569
-20400.000000 -0.000731
-20340.000000 -0.002889
-20280.000000 -0.002042
-20220.000000 -0.003191
-20160.000000 0.003664
-20100.000000 0.009522
-20040.000000 0.006385
-19980.000000 0.006251
-19920.000000 0.009121
-19860.000000 0.012994
-19800.000000 0.003870
-19740.000000 0.002750
-19680.000000 -0.001368
-19620.000000 -0.009483
-19560.000000 -0.004596
-19500.000000 -0.012706
-19440.000000 -0.017814
-19380.000000 -0.011920
-19320.000000 -0.006025
-19260.000000 0.001872
-19200.000000 0.001770
-19140.000000 0.005669
-19080.000000 0.006569
-19020.000000 0.012469
-18960.000000 0.004370
-18900.000000 0.006271
-18840.000000 0.010171
-18780.000000 -0.001928
-18720.000000 0.006972
-18660.000000 0.008871
-18600.000000 0.006771
-18540.000000 -0.002331
-18480.000000 -0.008434
-18420.000000 -0.008538
-18360.000000 -0.025643
-18300.000000 -0.020750
-18240.000000 -0.015859
-18180.000000 -0.013970
-18120.000000 -0.010083
-18060.000000 -0.007199
-18000.000000 0.001682
-17940.000000 0.007560
-17880.000000 0.006434
-17820.000000 0.005304
-17760.000000 0.005171
-17700.000000 0.011033
-17640.000000 0.006891
-17580.000000 -0.004255
-17520.000000 -0.010406
-17460.000000 -0.006562
-17400.000000 -0.008723
-17340.000000 -0.006889
-17280.000000 -0.007060
-17220.000000 0.001763
-17160.000000 -0.000419
-17100.000000 0.004392
-17040.000000 0.001198
-16980.000000 -0.003003
-16920.000000 -0.004209
-16860.000000 -0.006422
-16800.000000 0.002358
-16740.000000 -0.000867
-16680.000000 -0.003099
-16620.000000 0.001662
-16560.000000 0.004417
-16500.000000 0.004165
-16440.000000 0.004907
-16380.000000 -0.004358
-16320.000000 -0.003629
-16260.000000 -0.014907
-16200.000000 -0.006191
-16140.000000 -0.006483
-16080.000000 -0.007781
-16020.000000 -0.005086
-15960.000000 0.000602
-15900.000000 -0.005716
-15840.000000 -0.000042
-15780.000000 0.004626
-15720.000000 0.004286
-15660.000000 0.003939
-15600.000000 0.008586
-15540.000000 -0.002775
-15480.000000 -0.009143
-15420.000000 -0.008518
-15360.000000 -0.008900
-15300.000000 0.002711
-15240.000000 -0.007685
-15180.000000 -0.006089
-15120.000000 -0.003500
-15060.000000 -0.000919
-15000.000000 0.003655
-14940.000000 0.001222
-14880.000000 0.001781
-14820.000000 0.008332
-14760.000000 0.007876
-14700.000000 0.001413
-14640.000000 0.006942
-14580.000000 0.005463
-14520.000000 -0.000023
-14460.000000 0.000483
-14400.000000 0.001982
-14340.000000 -0.003526
-14280.000000 -0.009042
-14220.000000 -0.007565
-14160.000000 -0.006096
-14100.000000 -0.011633
-14040.000000 -0.010178
-13980.000000 -0.004730
-13920.000000 -0.000289
-13860.000000 0.011145
-13800.000000 0.004571
-13740.000000 0.012991
-13680.000000 0.014405
-13620.000000 0.011811
-13560.000000 0.008211
-13500.000000 0.017605
-13440.000000 0.002993
-13380.000000 -0.003626
-13320.000000 -0.004251
-13260.000000 -0.003882
-13200.000000 -0.010518
-13140.000000 -0.011161
-13080.000000 -0.005809
-13020.000000 0.002536
-12960.000000 -0.003124
-12900.000000 -0.007790
-12840.000000 -0.000461
-12780.000000 0.010862
-12720.000000 0.006179
-12660.000000 0.012492
-12600.000000 0.010798
-12540.000000 0.015100
-12480.000000 0.011396
-12420.000000 0.021686
-12360.000000 0.007971
-12300.000000 0.002251
-12240.000000 -0.001475
-12180.000000 -0.007206
-12120.000000 -0.011942
-12060.000000 -0.010684
-12000.000000 -0.007431
-11940.000000 -0.014184
-11880.000000 -0.008943
-11820.000000 -0.000707
-11760.000000 0.002523
-11700.000000 0.000747
-11640.000000 0.005965
-11580.000000 0.014177
-11520.000000 0.015382
-11460.000000 0.008581
-11400.000000 0.003773
-11340.000000 -0.001041
-11280.000000 0.003138
-11220.000000 -0.008687
-11160.000000 -0.002520
-11100.000000 -0.005363
-11040.000000 -0.004213
-10980.000000 -0.009070
-10920.000000 -0.009933
-10860.000000 -0.006804
-10800.000000 0.000319
-10740.000000 -0.005565
-10680.000000 0.003544
-10620.000000 0.006647
-10560.000000 0.004744
-10500.000000 0.001834
-10440.000000 0.008918
-10380.000000 -0.002005
-10320.000000 0.004066
-10260.000000 -0.001870
-10200.000000 -0.006812
-10140.000000 -0.005760
-10080.000000 -0.003716
-10020.000000 -0.008678
-9960.000000 -0.006646
-9900.000000 -0.009622
-9840.000000 0.000396
-9780.000000 0.000407
-9720.000000 0.005412
-9660.000000 0.004409
-9600.000000 0.006401
-9540.000000 0.006385
-9480.000000 0.007363
-9420.000000 0.010334
-9360.000000 -0.001702
-9300.000000 0.008256
-9240.000000 0.007206
-9180.000000 0.003150
-9120.000000 -0.002913
-9060.000000 -0.007984
-9000.000000 -0.016062
-8940.000000 -0.011147
-8880.000000 -0.010239
-8820.000000 0.001660
-8760.000000 -0.001447
-8700.000000 0.004437
-8640.000000 -0.007686
-8580.000000 0.004183
-8520.000000 0.004045
-8460.000000 0.000899
-8400.000000 0.002745
-8340.000000 0.011584
-8280.000000 0.013415
-8220.000000 0.012238
-8160.000000 0.000054
-8100.000000 -0.001139
-8040.000000 -0.003340
-7980.000000 -0.006549
-7920.000000 -0.012767
-7860.000000 -0.007992
-7800.000000 -0.008226
-7740.000000 -0.008469
-7680.000000 -0.008719
-7620.000000 -0.003978
-7560.000000 -0.007246
-7500.000000 0.000479
-7440.000000 0.003195
-7380.000000 0.001903
-7320.000000 0.004603
-7260.000000 0.013295
-7200.000000 0.004979
-7140.000000 -0.007346
-7080.000000 -0.009679
-7020.000000 -0.002020
-6960.000000 -0.003368
-6900.000000 -0.002725
-6840.000000 -0.001089
-6780.000000 -0.005462
-6720.000000 -0.005841
-6660.000000 -0.005228
-6600.000000 -0.002622
-6540.000000 0.004977
-6480.000000 0.004570
-6420.000000 0.011156
-6360.000000 0.003736
-6300.000000 0.008310
-6240.000000 0.021878
-6180.000000 0.001440
-6120.000000 0.000996
-6060.000000 -0.000453
-6000.000000 -0.002907
-5940.000000 -0.003367
-5880.000000 -0.004831
-5820.000000 -0.004300
-5760.000000 -0.001774
-5700.000000 -0.002252
-5640.000000 0.002266
-5580.000000 0.006780
-5520.000000 -0.000709
-5460.000000 0.007799
-5400.000000 0.012303
-5340.000000 0.007805
-5280.000000 0.010304
-5220.000000 0.002801
-5160.000000 -0.000705
-5100.000000 -0.003213
-5040.000000 -0.002722
-4980.000000 -0.002234
-4920.000000 0.001252
-4860.000000 -0.005263
-4800.000000 -0.008780
-4740.000000 -0.013288
-4680.000000 -0.014805
-4620.000000 -0.013324
-4560.000000 -0.013844
-4500.000000 -0.004365
-4440.000000 0.002134
-4380.000000 0.000613
-4320.000000 -0.002884
-4260.000000 0.001596
-4200.000000 0.002075
-4140.000000 0.004554
-4080.000000 -0.001938
-4020.000000 0.004542
-3960.000000 -0.005979
-3900.000000 -0.006501
-3840.000000 -0.017022
-3780.000000 -0.016545
-3540.000000 -0.003639
-3480.000000 0.001875
-3420.000000 -0.001649
-3360.000000 0.007826
-3300.000000 0.008301
-3240.000000 0.007775
-3180.000000 0.006290
-3120.000000 0.014765
-3060.000000 0.014240
-3000.000000 0.002716
-2940.000000 0.005232
-2880.000000 -0.001292
-2820.000000 -0.002774
-2760.000000 -0.006256
-2700.000000 -0.000779
-2640.000000 -0.002301
-2580.000000 0.005177
-2520.000000 0.007656
-2460.000000 0.007136
-2400.000000 0.011654
-2340.000000 0.013134
-2280.000000 0.009614
-2220.000000 0.004095
-2160.000000 0.013576
-2100.000000 0.020058
-2040.000000 0.023540
-1980.000000 -0.001943
-1920.000000 0.006540
-1860.000000 0.010025
-1800.000000 0.008510
-1740.000000 -0.007003
-1680.000000 -0.007515
-1620.000000 -0.004026
-1560.000000 -0.002535
-1500.000000 0.001957
-1440.000000 0.005451
-1380.000000 0.002976
-1320.000000 0.013472
-1260.000000 0.016969
-1200.000000 0.008468
-1140.000000 0.010967
-1080.000000 0.009467
-1020.000000 0.007968
-960.000000 0.003469
-900.000000 0.001971
-840.000000 -0.005526
-780.000000 -0.006024
-720.000000 -0.005497
-660.000000 -0.007995
-600.000000 -0.010471
-540.000000 -0.009973
-480.000000 -0.000455
-420.000000 -0.000961
-360.000000 -0.002468
-300.000000 0.006023
-240.000000 -0.001476
-180.000000 0.007008
-120.000000 -0.001510
-60.000000 0.002970
0.000000 -0.011553
60.000000 -0.002079
120.000000 -0.002607
180.000000 -0.016139
240.000000 -0.006673
300.000000 -0.014211
360.000000 -0.014751
420.000000 -0.008295
480.000000 -0.006842
540.000000 -0.007391
600.000000 -0.012944
660.000000 -0.000500
720.000000 0.001941
780.000000 -0.002621
840.000000 -0.003187
900.000000 0.008245
960.000000 -0.001326
1020.000000 0.000099
1080.000000 0.004521
1140.000000 0.003940
1200.000000 -0.002644
1260.000000 -0.009232
1320.000000 0.001176
1380.000000 -0.008419
1440.000000 0.002983
1500.000000 -0.006619
1560.000000 -0.005270
1620.000000 -0.018881
1680.000000 -0.002496
1740.000000 -0.003115
1800.000000 -0.001737
1860.000000 0.002637
1920.000000 0.014007
1980.000000 0.008373
2040.000000 0.010734
2100.000000 0.002091
2160.000000 0.003444
2220.000000 0.012791
2280.000000 0.000133
2340.000000 -0.002529
2400.000000 -0.008198
2460.000000 0.006066
2520.000000 -0.001615
2580.000000 -0.003301
2640.000000 -0.015994
2700.000000 -0.015692
2760.000000 -0.014397
2820.000000 -0.038108
2880.000000 -0.039826
2940.000000 0.003451
3000.000000 0.009720
3060.000000 -0.023017
3120.000000 0.007239
3180.000000 0.041487
3240.000000 -0.051271
3300.000000 -0.031038
3360.000000 0.040189
3420.000000 0.048359
3480.000000 -0.028429
3540.000000 -0.040224
3600.000000 0.029973
3660.000000 -0.002837
3720.000000 -0.041655
3780.000000 -0.018516
3840.000000 0.010654
3900.000000 -0.012182
3960.000000 -0.012026
4020.000000 0.044125
4080.000000 -0.028731
4140.000000 -0.025593
4200.000000 0.012540
4260.000000 -0.024332
4320.000000 -0.009209
4380.000000 0.034909
4440.000000 0.023023
4500.000000 -0.003868
4560.000000 0.024237
4620.000000 0.049338
4680.000000 0.019435
4740.000000 -0.058472
4800.000000 -0.000382
4860.000000 0.026705
4920.000000 -0.053211
4980.000000 -0.020131
5040.000000 0.064948
5100.000000 -0.021975
5160.000000 -0.063920
5220.000000 0.033153
5280.000000 0.033225
5340.000000 -0.034703
5400.000000 -0.009632
5460.000000 0.027439
5520.000000 -0.018489
5580.000000 -0.026416
5640.000000 0.022658
5700.000000 0.040734
5760.000000 -0.057189
5820.000000 -0.013109
5880.000000 0.030973
5940.000000 0.008059
6000.000000 -0.033852
6060.000000 0.007241
6120.000000 0.024338
6180.000000 -0.030560
6240.000000 -0.035454
6300.000000 0.008659
6360.000000 0.007777
6420.000000 -0.002098
6480.000000 0.021033
6540.000000 0.022171
6600.000000 -0.000684
6660.000000 -0.014531
6720.000000 -0.022371
6780.000000 0.000798
6840.000000 -0.036025
6900.000000 -0.041840
6960.000000 -0.002646
7020.000000 0.015556
7080.000000 -0.001233
7140.000000 -0.007013
7200.000000 0.005215
7260.000000 0.015452
7320.000000 0.009698
7380.000000 0.012965
7440.000000 -0.012772
7500.000000 0.011500
7560.000000 0.035780
7620.000000 -0.049932
7680.000000 -0.054635
7740.000000 0.027670
7800.000000 0.046983
7860.000000 -0.043696
7920.000000 -0.030367
7980.000000 0.041971
8040.000000 0.003316
8100.000000 -0.063331
8160.000000 -0.024970
8220.000000 -0.006576
8280.000000 -0.033199
8340.000000 -0.016813
8400.000000 -0.001420
8460.000000 0.022981
8520.000000 0.013389
8580.000000 -0.013195
8640.000000 0.005228
8700.000000 -0.001341
8760.000000 0.015097
8820.000000 0.004542
8880.000000 -0.017005
8940.000000 0.008455
9000.000000 0.025923
9060.000000 0.004398
9120.000000 -0.025119
9180.000000 -0.002629
9240.000000 0.026870
9300.000000 -0.000624
9360.000000 -0.012109
9420.000000 0.006414
9480.000000 -0.003055
9540.000000 0.000486
9600.000000 -0.047966
9660.000000 -0.012408
9720.000000 0.012159
9780.000000 0.001734
9840.000000 0.019319
9900.000000 0.015913
9960.000000 -0.002483
10020.000000 0.019129
10080.000000 0.006752
10140.000000 -0.040616
10200.000000 -0.020975
10260.000000 -0.000323
10320.000000 0.004337
10380.000000 -0.007992
10440.000000 -0.007312
10500.000000 0.006377
10560.000000 0.015075
10620.000000 0.005783
10680.000000 -0.002500
10740.000000 -0.002775
10800.000000 -0.006041
10860.000000 -0.002300
10920.000000 0.006450
10980.000000 0.000208
11040.000000 -0.033027
11100.000000 -0.033254
11160.000000 0.029526
11220.000000 0.011312
11280.000000 -0.011894
11340.000000 0.010907
11400.000000 0.024714
11460.000000 0.005528
11520.000000 0.004348
11580.000000 0.002175
11640.000000 -0.004992
11700.000000 -0.011153
11760.000000 -0.018313
11820.000000 -0.003461
11880.000000 0.010397
11940.000000 0.002260
12000.000000 0.005129
12060.000000 0.034002
12120.000000 0.033883
12180.000000 -0.014232
12240.000000 -0.016341
12300.000000 0.014555
12360.000000 -0.024544
12420.000000 -0.035636
12480.000000 0.002276
12540.000000 0.048192
12600.000000 0.011113
12660.000000 -0.028961
12720.000000 0.028969
12780.000000 0.027905
12840.000000 -0.026155
12900.000000 -0.001210
12960.000000 0.020739
13020.000000 -0.016297
13080.000000 -0.041338
13140.000000 -0.000374
13200.000000 0.032594
13260.000000 -0.014433
13320.000000 -0.014443
13380.000000 0.004539
13440.000000 0.009525
13500.000000 -0.002484
13560.000000 0.009527
13620.000000 0.022526
13680.000000 -0.007453
13740.000000 -0.012426
13800.000000 -0.003413
13860.000000 0.001603
13920.000000 0.004624
13980.000000 0.015649
14040.000000 0.018677
14100.000000 -0.006269
14160.000000 0.011767
14220.000000 -0.001194
14280.000000 -0.008151
14340.000000 -0.011104
14400.000000 -0.004055
14460.000000 0.003998
14520.000000 -0.014921
14580.000000 0.003138
14640.000000 -0.002799
14700.000000 0.005267
14760.000000 0.017336
14820.000000 -0.014591
14880.000000 -0.018515
14940.000000 0.008564
15000.000000 0.022647
15060.000000 -0.007266
15120.000000 -0.006149
15180.000000 -0.015055
15240.000000 0.000043
15300.000000 0.018145
15360.000000 -0.002750
15420.000000 -0.014641
15480.000000 0.029472
15540.000000 0.000590
15600.000000 -0.006289
15660.000000 0.001836
15720.000000 -0.008035
15780.000000 -0.004877
15840.000000 -0.002740
15900.000000 0.003425
15960.000000 -0.006431
16020.000000 -0.005260
16260.000000 0.009390
16320.000000 0.030557
16380.000000 -0.021271
16440.000000 -0.018094
16500.000000 0.000087
16560.000000 0.002273
16620.000000 0.002464
16680.000000 0.015659
16740.000000 0.014859
16800.000000 -0.000936
16860.000000 -0.014726
16920.000000 0.013488
16980.000000 0.011708
17040.000000 -0.036066
17100.000000 -0.037835
17160.000000 -0.002599
17220.000000 0.003643
17280.000000 -0.015108
17340.000000 -0.008854
17400.000000 0.006407
17460.000000 -0.008326
17520.000000 -0.002052
17580.000000 0.032229
17640.000000 0.005517
17700.000000 -0.016188
17760.000000 0.000114
17820.000000 0.009423
17880.000000 0.007741
17940.000000 -0.009934
18000.000000 -0.009601
18060.000000 0.009725
18120.000000 0.014074
18180.000000 -0.005570
18240.000000 0.012795
18300.000000 0.016169
18360.000000 -0.006449
18420.000000 -0.019058
18480.000000 0.001342
18540.000000 0.002750
18600.000000 0.000168
18660.000000 0.007594
18720.000000 0.012029
18780.000000 -0.008527
18840.000000 -0.010074
18900.000000 -0.010612
18960.000000 0.005835
19020.000000 -0.015686
19080.000000 -0.010198
19140.000000 0.007300
19200.000000 0.013805
19260.000000 -0.002680
19320.000000 -0.013158
19380.000000 0.000374
19440.000000 0.002913
19500.000000 -0.010539
19560.000000 0.002017
19620.000000 0.016581
19680.000000 0.016153
19740.000000 0.003734
19800.000000 0.000322
19860.000000 -0.000082
19920.000000 0.012497
19980.000000 0.007110
20040.000000 0.000730
20100.000000 0.023359
20160.000000 -0.006005
20220.000000 -0.012360
20280.000000 0.004270
20340.000000 0.014932
20400.000000 -0.008398
20460.000000 -0.007720
20520.000000 0.015967
20580.000000 0.026663
20640.000000 0.013366
20700.000000 0.000079
20760.000000 -0.001200
20820.000000 -0.001470
20880.000000 -0.001731
20940.000000 0.000016
21000.000000 0.006772
21060.000000 0.017537
21120.000000 0.005310
21180.000000 -0.010907
21240.000000 -0.001116
21300.000000 0.013683
21360.000000 -0.018509
21420.000000 -0.020693
21480.000000 0.003132
21540.000000 0.014965
21600.000000 -0.001193
21660.000000 -0.003344
21720.000000 -0.004487
21780.000000 -0.001622
21840.000000 -0.004749
21900.000000 0.012130
21960.000000 0.027017
22020.000000 0.020910
22080.000000 0.003811
22140.000000 -0.001282
22200.000000 0.000631
22260.000000 -0.009449
22320.000000 -0.002523
22380.000000 -0.009590
22440.000000 0.001348
22500.000000 0.004293
22560.000000 0.006243
22620.000000 0.001199
22680.000000 0.004161
22740.000000 0.004128
22800.000000 -0.016899
22860.000000 -0.020921
22920.000000 -0.004937
22980.000000 0.005053
23040.000000 -0.000952
23100.000000 -0.002952
23160.000000 -0.013946
23220.000000 0.001066
23280.000000 0.016083
23340.000000 0.014105
23400.000000 -0.001867
23460.000000 0.000166
23520.000000 0.008204
23580.000000 -0.000752
23640.000000 -0.016703
23700.000000 -0.012648
23760.000000 0.008401
23820.000000 -0.008544
23880.000000 -0.010475
23940.000000 0.011599
24000.000000 0.017677
24060.000000 0.004760
24120.000000 -0.010153
24180.000000 -0.004062
24240.000000 -0.001967
24300.000000 -0.005869
24360.000000 -0.012767
24420.000000 -0.008661
24480.000000 -0.001552
24540.000000 0.001561
24600.000000 0.011676
24660.000000 0.009787
24720.000000 0.005908
24780.000000 0.000033
24840.000000 -0.001840
24900.000000 -0.005710
24960.000000 0.010422
25020.000000 0.003557
25080.000000 0.000694
25140.000000 -0.003167
25200.000000 -0.007019
25260.000000 -0.001877
25320.000000 0.015266
25380.000000 0.016410
25440.000000 0.012555
25500.000000 0.000701
25560.000000 0.008848
25620.000000 0.004997
25680.000000 0.002145
25740.000000 -0.006705
25800.000000 -0.003555
25860.000000 -0.005404
25920.000000 -0.010253
25980.000000 -0.002101
26040.000000 0.012050
26100.000000 0.007202
26160.000000 0.005353
26220.000000 0.001504
26280.000000 0.007667
26340.000000 0.006817
26400.000000 -0.000033
26460.000000 0.001115
26520.000000 -0.003738
26580.000000 -0.000593
26640.000000 -0.003449
26700.000000 -0.014306
26760.000000 -0.005164
26820.000000 -0.012015
26880.000000 0.007132
26940.000000 -0.006734
27000.000000 0.007398
27060.000000 0.008527
27120.000000 0.002653
27180.000000 -0.012224
27240.000000 -0.003104
27300.000000 -0.001987
27360.000000 -0.022874
27420.000000 -0.016764
27480.000000 0.007343
27540.000000 0.012446
27600.000000 0.007546
27660.000000 0.001641
27720.000000 0.008733
27780.000000 0.004822
27840.000000 -0.016094
27900.000000 -0.003014
27960.000000 -0.001945
28020.000000 -0.002882
28080.000000 -0.004824
28140.000000 0.002226
28200.000000 0.002267
28260.000000 0.005314
28320.000000 -0.008645
28380.000000 -0.002611
28440.000000 0.014418
28500.000000 0.006440
28560.000000 -0.006544
28620.000000 0.006466
28680.000000 0.005469
28740.000000 -0.000535
28800.000000 -0.005545
28860.000000 -0.004562
28920.000000 -0.001585
28980.000000 0.002385
29040.000000 0.009348
29100.000000 0.006304
29160.000000 -0.000746
29220.000000 -0.012804
29280.000000 -0.015869
29340.000000 -0.020941
29400.000000 -0.013021
29460.000000 -0.016108
29520.000000 -0.007203
29580.000000 0.004666
29640.000000 0.003527
29700.000000 -0.000620
29760.000000 0.000225
29820.000000 0.001059
29880.000000 -0.011116
29940.000000 -0.011301
30000.000000 -0.005497
30060.000000 0.005297
30120.000000 0.006080
30180.000000 -0.003147
30240.000000 -0.006385
30300.000000 -0.004634
30360.000000 -0.000893
30420.000000 -0.004162
30480.000000 0.008558
30540.000000 0.004269
30600.000000 -0.001031
30660.000000 0.003659
30720.000000 0.003339
30780.000000 -0.008990
30840.000000 -0.018329
30900.000000 -0.008678
30960.000000 -0.000036
31020.000000 -0.005404
31080.000000 0.004218
31140.000000 0.006832
31200.000000 0.008436
31260.000000 -0.002970
31320.000000 -0.026385
31380.000000 -0.014809
31440.000000 -0.003242
31500.000000 -0.001684
31560.000000 -0.017136
31620.000000 -0.008596
31680.000000 0.011934
31740.000000 0.008455
31800.000000 -0.006033
31860.000000 -0.004530
31920.000000 0.010964
31980.000000 0.004449
32040.000000 -0.001076
32100.000000 -0.001609
32160.000000 0.000849
32220.000000 -0.016702
32280.000000 -0.028263
32340.000000 -0.019832
32400.000000 -0.013411
32460.000000 -0.015998
32520.000000 -0.005594
32580.000000 0.002800
32640.000000 -0.000814
32760.000000 0.001930
32820.000000 0.004289
32880.000000 0.005638
32940.000000 0.003979
33000.000000 -0.004690
33060.000000 0.004633
33120.000000 0.008946
33180.000000 0.000251
33240.000000 -0.010454
33300.000000 -0.003167
33360.000000 -0.010890
33420.000000 -0.015621
33480.000000 -0.002362
33540.000000 0.007888
33600.000000 -0.003871
33660.000000 -0.008638
33720.000000 0.004585
33900.000000 -0.007800
33960.000000 0.001387
34020.000000 0.006564
34080.000000 0.006733
34140.000000 0.007893
34200.000000 0.001043
34260.000000 -0.010815
34320.000000 -0.004683
34680.000000 0.001920
34740.000000 0.010988
34800.000000 -0.003952
34860.000000 -0.006902
34920.000000 -0.009861
34980.000000 -0.003829
35040.000000 0.000194
35100.000000 -0.002793
35160.000000 0.004212
35220.000000 0.006207
35280.000000 -0.001807
35340.000000 -0.005830
35400.000000 0.005138
35460.000000 0.006096
35520.000000 -0.004954
35580.000000 -0.005014
35640.000000 -0.004083
36240.000000 0.002719
36300.000000 -0.002452
36360.000000 0.007368
36420.000000 -0.001821
36480.000000 -0.013019
36540.000000 -0.005227
36600.000000 0.001556
36660.000000 -0.003670
36720.000000 0.013094
36780.000000 0.009849
36840.000000 -0.004405
36900.000000 -0.009669
36960.000000 0.007059
37020.000000 0.003776
37080.000000 -0.000515
37140.000000 -0.007816
37200.000000 0.001874
37260.000000 0.006555
37320.000000 0.000226
37380.000000 0.001888
37440.000000 0.005540
37500.000000 0.017183
