# Supplementary material for: Probabilistic tsunami forecasting for early warning
Source: Nat Commun. 2021 Sep 28;12:5677. doi: 10.1038/s41467-021-25815-w (PMC8479076; doi:10.1038/s41467-021-25815-w)
Supplement: Supplementary file 6 — Supplementary Dataset 3. Sea-level records. [file 41467_2021_25815_MOESM6_ESM.zip › sea_level_records/2018-10-25_Zakynthos/peir.pr1.rmn.txt]

-43140.000000 0.000841
-42840.000000 -0.003824
-42540.000000 -0.009492
-42240.000000 -0.010165
-41940.000000 -0.008842
-41640.000000 -0.012523
-41340.000000 -0.012208
-41040.000000 -0.007898
-40740.000000 -0.009591
-40440.000000 -0.011289
-40140.000000 -0.014991
-39840.000000 -0.012697
-39540.000000 -0.013407
-39240.000000 -0.015122
-38940.000000 -0.015842
-38640.000000 -0.010565
-38340.000000 -0.008293
-38040.000000 -0.014026
-37740.000000 -0.007763
-37440.000000 -0.002504
-37140.000000 0.004750
-36840.000000 0.004999
-36540.000000 -0.007757
-36240.000000 -0.006517
-35940.000000 -0.001281
-35640.000000 -0.006051
-35340.000000 -0.000825
-35040.000000 0.011396
-34740.000000 0.021612
-34440.000000 0.021823
-34140.000000 0.017030
-33840.000000 0.016231
-33540.000000 0.017428
-33240.000000 0.017619
-32940.000000 0.028806
-32640.000000 0.032988
-32340.000000 0.032164
-32040.000000 0.034336
-31740.000000 0.046502
-31440.000000 0.049664
-31140.000000 0.042820
-30840.000000 0.032972
-30540.000000 0.032118
-30240.000000 0.036260
-29940.000000 0.027396
-29640.000000 0.023527
-29340.000000 0.004653
-29040.000000 0.045774
-28740.000000 0.049890
-28440.000000 0.028001
-28140.000000 0.024107
-27840.000000 0.036208
-27540.000000 0.016304
-27240.000000 0.003395
-26940.000000 0.005481
-26640.000000 -0.009438
-26340.000000 -0.010362
-26040.000000 0.001709
-25740.000000 -0.001224
-25440.000000 -0.014163
-25140.000000 -0.003106
-24840.000000 0.005946
-24540.000000 -0.018006
-24240.000000 -0.030963
-23940.000000 -0.011925
-23640.000000 -0.002892
-23340.000000 -0.008863
-23040.000000 -0.000838
-22740.000000 0.009182
-22440.000000 -0.000802
-22140.000000 -0.002791
-21840.000000 0.003216
-21540.000000 -0.014781
-21240.000000 -0.021782
-20940.000000 -0.005788
-20640.000000 0.003203
-20340.000000 -0.000811
-20040.000000 0.010172
-19740.000000 0.011150
-19440.000000 0.003125
-19140.000000 0.014096
-18840.000000 0.013063
-18540.000000 -0.004973
-18240.000000 -0.008013
-17940.000000 0.002944
-17640.000000 -0.009103
-17340.000000 -0.018153
-17040.000000 -0.017207
-16740.000000 -0.012263
-16440.000000 -0.020323
-16140.000000 -0.010386
-15840.000000 -0.020451
-15540.000000 -0.023520
-15240.000000 -0.014591
-14940.000000 -0.017666
-14640.000000 -0.020743
-14340.000000 -0.019822
-14040.000000 -0.013905
-13740.000000 -0.010990
-13440.000000 -0.017078
-13140.000000 -0.030168
-12840.000000 -0.024261
-12540.000000 -0.023357
-12240.000000 -0.041456
-11940.000000 -0.039557
-11640.000000 -0.015662
-11340.000000 -0.013770
-11040.000000 -0.012881
-10740.000000 -0.001996
-10440.000000 -0.002115
-10140.000000 -0.015239
-9840.000000 -0.019368
-9540.000000 -0.010502
-9240.000000 -0.027643
-8940.000000 -0.027791
-8640.000000 -0.013947
-8340.000000 -0.011114
-8040.000000 -0.003291
-7740.000000 0.013518
-7440.000000 0.012312
-7140.000000 -0.002910
-6840.000000 -0.002153
-6540.000000 -0.005417
-6240.000000 -0.014705
-5940.000000 -0.007019
-5640.000000 0.002638
-5340.000000 0.003189
-5040.000000 0.009731
-4740.000000 0.013265
-4440.000000 0.007789
-4140.000000 0.009306
-3840.000000 0.012815
-3540.000000 0.003317
-3240.000000 -0.000188
-2940.000000 0.008303
-2640.000000 0.005788
-2340.000000 -0.001730
-2040.000000 0.002748
-1740.000000 0.008225
-1440.000000 0.003702
-1140.000000 0.001178
-840.000000 0.008656
-540.000000 0.008137
-240.000000 -0.004378
60.000000 -0.015887
360.000000 -0.007390
660.000000 0.001115
960.000000 -0.003372
1260.000000 0.013153
1560.000000 0.009688
1860.000000 -0.000765
2160.000000 -0.018204
2460.000000 -0.018629
2760.000000 -0.020039
3060.000000 -0.026434
3360.000000 -0.010813
3660.000000 0.002825
3960.000000 -0.002520
4260.000000 0.004153
4560.000000 0.014844
4860.000000 0.005554
5160.000000 -0.003717
5460.000000 -0.001969
5760.000000 -0.004027
6060.000000 -0.003053
6360.000000 0.005950
6660.000000 0.005978
6960.000000 0.004027
7260.000000 0.024095
7560.000000 0.026178
7860.000000 0.009274
8160.000000 0.019380
8460.000000 0.037495
8760.000000 0.030617
9060.000000 0.028746
9360.000000 0.048881
9660.000000 0.050021
9960.000000 0.035165
10260.000000 0.039314
10560.000000 0.046468
10860.000000 0.025625
11160.000000 0.020786
11460.000000 0.034952
11760.000000 0.040122
12060.000000 0.031296
12360.000000 0.034474
12660.000000 0.033657
12960.000000 0.033844
13260.000000 0.034036
13560.000000 0.012233
13860.000000 0.000435
14160.000000 0.004642
14460.000000 0.013854
14760.000000 -0.001929
15060.000000 -0.001706
15360.000000 0.010523
15660.000000 -0.009242
15960.000000 -0.010002
16260.000000 -0.007755
16560.000000 -0.012502
16860.000000 -0.007244
17160.000000 -0.011978
17460.000000 -0.015706
17760.000000 -0.016428
18060.000000 -0.015143
18360.000000 -0.001851
18660.000000 0.000447
18960.000000 -0.003247
19260.000000 -0.002935
19560.000000 -0.001616
19860.000000 -0.002289
20160.000000 -0.003955
20460.000000 -0.013614
20760.000000 -0.008266
21060.000000 0.001089
21360.000000 0.010452
21660.000000 0.016823
21960.000000 0.008200
22260.000000 -0.000414
22560.000000 0.007978
22860.000000 0.008379
23160.000000 -0.001213
23460.000000 -0.003798
23760.000000 0.014626
24060.000000 0.009057
24360.000000 0.005495
24660.000000 0.007942
24960.000000 0.004396
25260.000000 -0.012142
25560.000000 -0.015672
25860.000000 -0.015195
26160.000000 -0.024709
26460.000000 -0.017216
26760.000000 0.000285
27060.000000 0.000794
27360.000000 -0.020690
27660.000000 -0.009165
27960.000000 -0.008633
28260.000000 -0.032093
28560.000000 -0.034545
28860.000000 -0.030989
29160.000000 -0.038426
29460.000000 -0.040855
29760.000000 -0.027276
30060.000000 -0.032689
30360.000000 -0.038095
30660.000000 -0.033493
30960.000000 -0.036883
31260.000000 -0.041266
31560.000000 -0.029641
31860.000000 -0.024009
32160.000000 -0.026369
32460.000000 -0.015722
32760.000000 -0.010067
33060.000000 -0.018405
33360.000000 -0.028736
33660.000000 -0.021059
33960.000000 -0.022375
34260.000000 -0.018684
34560.000000 -0.014986
34860.000000 -0.007281
35160.000000 -0.008568
35460.000000 0.001151
35760.000000 -0.000122
36060.000000 0.010611
36360.000000 0.001351
36660.000000 0.010098
36960.000000 0.020852
37260.000000 0.010612
37560.000000 0.008379
37860.000000 0.015152
38160.000000 0.008932
38460.000000 0.003719
38760.000000 0.008511
39060.000000 0.013311
39360.000000 0.009116
39660.000000 0.013928
39960.000000 0.017746
40260.000000 0.012570
40560.000000 0.014400
40860.000000 0.021236
41160.000000 0.023079
41460.000000 0.019927
41760.000000 0.016781
42060.000000 0.013641
42360.000000 0.012507
42660.000000 0.010379
42960.000000 0.004256
