# Supplementary material for: Probabilistic tsunami forecasting for early warning
Source: Nat Commun. 2021 Sep 28;12:5677. doi: 10.1038/s41467-021-25815-w (PMC8479076; doi:10.1038/s41467-021-25815-w)
Supplement: Supplementary file 6 — Supplementary Dataset 3. Sea-level records. [file 41467_2021_25815_MOESM6_ESM.zip › sea_level_records/2018-10-25_Zakynthos/syro.pr1.rmn.txt]

-43200.000000 0.000071
-43140.000000 -0.000151
-43080.000000 -0.001373
-43020.000000 -0.001596
-42960.000000 -0.001819
-42900.000000 -0.002042
-42840.000000 -0.001265
-42780.000000 0.000512
-42720.000000 0.000288
-42660.000000 0.002064
-42600.000000 0.003840
-42540.000000 0.006616
-42480.000000 0.007392
-42420.000000 0.007167
-42360.000000 0.006942
-42300.000000 0.006717
-42240.000000 0.006492
-42180.000000 0.006267
-42120.000000 0.003042
-42060.000000 0.001816
-42000.000000 0.001590
-41940.000000 0.001364
-41880.000000 -0.008862
-41820.000000 -0.009088
-41760.000000 -0.006314
-41700.000000 -0.003541
-41640.000000 0.000232
-41580.000000 0.001006
-41520.000000 0.000779
-41460.000000 -0.008448
-41400.000000 -0.017675
-41340.000000 -0.020902
-41280.000000 -0.021130
-41220.000000 -0.015357
-41160.000000 -0.007585
-41100.000000 -0.003812
-41040.000000 -0.000040
-40980.000000 -0.000268
-40920.000000 -0.000496
-40860.000000 -0.009724
-40800.000000 -0.010952
-40740.000000 -0.008180
-40680.000000 0.000592
-40620.000000 0.007364
-40560.000000 0.009136
-40500.000000 0.007907
-40440.000000 0.003679
-40380.000000 -0.001549
-40320.000000 -0.009778
-40260.000000 -0.010006
-40200.000000 -0.009235
-40140.000000 -0.004464
-40080.000000 0.002308
-40020.000000 0.007079
-39960.000000 0.012850
-39900.000000 0.014622
-39840.000000 0.014393
-39780.000000 0.010164
-39720.000000 0.003936
-39660.000000 0.001707
-39600.000000 -0.002522
-39540.000000 -0.002751
-39480.000000 -0.002979
-39420.000000 0.001792
-39360.000000 0.008563
-39300.000000 0.010335
-39240.000000 0.010106
-39180.000000 0.006878
-39120.000000 0.002649
-39060.000000 -0.000579
-39000.000000 -0.000807
-38940.000000 -0.001036
-38880.000000 0.000736
-38820.000000 0.005508
-38760.000000 0.006280
-38700.000000 0.006052
-38640.000000 0.005825
-38580.000000 0.004597
-38520.000000 0.000370
-38460.000000 -0.002857
-38400.000000 -0.008084
-38340.000000 -0.008311
-38280.000000 -0.008538
-38220.000000 -0.008764
-38160.000000 -0.005991
-38100.000000 -0.002217
-38040.000000 -0.002442
-37980.000000 -0.004668
-37920.000000 -0.008893
-37860.000000 -0.015118
-37800.000000 -0.020343
-37740.000000 -0.020567
-37680.000000 -0.020791
-37620.000000 -0.016015
-37560.000000 -0.010239
-37500.000000 -0.008462
-37440.000000 -0.008686
-37380.000000 -0.013908
-37320.000000 -0.023131
-37260.000000 -0.026354
-37200.000000 -0.027576
-37140.000000 -0.026798
-37080.000000 -0.022021
-37020.000000 -0.014243
-36960.000000 -0.007465
-36900.000000 -0.004687
-36840.000000 -0.004909
-36780.000000 -0.011132
-36720.000000 -0.021354
-36660.000000 -0.024577
-36600.000000 -0.025801
-36540.000000 -0.024025
-36480.000000 -0.018249
-36420.000000 -0.014474
-36360.000000 -0.006700
-36300.000000 -0.006927
-36240.000000 -0.007155
-36180.000000 -0.009384
-36120.000000 -0.009615
-36060.000000 -0.004846
-36000.000000 -0.000079
-35940.000000 -0.000312
-35880.000000 -0.001546
-35820.000000 -0.004781
-35760.000000 -0.006016
-35700.000000 -0.006249
-35640.000000 -0.006482
-35580.000000 -0.006712
-35520.000000 -0.006938
-35460.000000 -0.007161
-35400.000000 -0.011380
-35340.000000 -0.011595
-35280.000000 -0.006807
-35220.000000 -0.000016
-35160.000000 0.004779
-35100.000000 0.003576
-35040.000000 0.008377
-34980.000000 0.008180
-34920.000000 0.006987
-34860.000000 0.002796
-34800.000000 0.003607
-34740.000000 0.008421
-34680.000000 0.008237
-34620.000000 0.008055
-34560.000000 0.007876
-34500.000000 0.010698
-34440.000000 0.010524
-34380.000000 0.011351
-34320.000000 0.012181
-34260.000000 0.012013
-34200.000000 0.011848
-34140.000000 0.011686
-34080.000000 0.008526
-34020.000000 0.008369
-33960.000000 0.008214
-33900.000000 0.008062
-33840.000000 0.004913
-33780.000000 0.003767
-33720.000000 0.003624
-33660.000000 0.003484
-33600.000000 0.003347
-33540.000000 0.003214
-33480.000000 0.004085
-33420.000000 0.005959
-33360.000000 0.005838
-33300.000000 0.006720
-33240.000000 0.006608
-33180.000000 0.006500
-33120.000000 0.004397
-33060.000000 0.002299
-33000.000000 0.002207
-32940.000000 0.002120
-32880.000000 0.002040
-32820.000000 0.000966
-32760.000000 -0.000101
-32700.000000 -0.005162
-32640.000000 -0.006215
-32580.000000 -0.007261
-32520.000000 -0.004299
-32460.000000 -0.000328
-32400.000000 0.003650
-32340.000000 0.003637
-32280.000000 0.003633
-32220.000000 -0.001363
-32160.000000 -0.009349
-32100.000000 -0.014327
-32040.000000 -0.014295
-31980.000000 -0.014254
-31920.000000 -0.014204
-31860.000000 -0.008145
-31800.000000 -0.003077
-31740.000000 0.003001
-31680.000000 0.006087
-31620.000000 0.005181
-31560.000000 0.003283
-31500.000000 -0.003606
-31440.000000 -0.007488
-31380.000000 -0.007363
-31320.000000 -0.007230
-31260.000000 -0.003091
-31200.000000 -0.000945
-31140.000000 -0.000794
-31080.000000 -0.003637
-31020.000000 -0.005474
-30960.000000 -0.009306
-30900.000000 -0.012134
-30840.000000 -0.013958
-30780.000000 -0.013777
-30720.000000 -0.011592
-30660.000000 -0.008404
-30600.000000 -0.004213
-30540.000000 -0.001019
-30480.000000 0.000179
-30420.000000 0.001378
-30360.000000 0.002581
-30300.000000 0.001785
-30240.000000 0.000992
-30180.000000 0.001201
-30120.000000 0.003412
-30060.000000 0.004624
-30000.000000 0.007838
-29940.000000 0.011053
-29880.000000 0.011270
-29820.000000 0.008487
-29760.000000 0.005706
-29700.000000 0.002925
-29640.000000 0.001145
-29580.000000 0.000381
-29520.000000 0.000601
-29460.000000 0.001821
-29400.000000 0.002040
-29340.000000 0.002259
-29280.000000 0.001477
-29220.000000 -0.000307
-29160.000000 -0.000091
-29100.000000 0.003122
-29040.000000 0.007349
-28980.000000 0.010558
-28920.000000 0.011766
-28860.000000 0.011971
-28800.000000 0.009173
-28740.000000 0.003374
-28680.000000 -0.000428
-28620.000000 -0.000232
-28560.000000 -0.001038
-28500.000000 -0.000846
-28440.000000 0.000344
-28380.000000 -0.000467
-28320.000000 -0.001279
-28260.000000 -0.002093
-28200.000000 -0.001908
-28140.000000 -0.001723
-28080.000000 -0.001539
-28020.000000 -0.001355
-27960.000000 -0.003171
-27900.000000 -0.004987
-27840.000000 -0.004802
-27780.000000 -0.004616
-27720.000000 -0.000430
-27660.000000 0.000757
-27600.000000 0.000945
-27540.000000 -0.001865
-27480.000000 -0.006675
-27420.000000 -0.009483
-27360.000000 -0.009291
-27300.000000 -0.008096
-27240.000000 0.002099
-27180.000000 0.008296
-27120.000000 0.012494
-27060.000000 0.012694
-27000.000000 0.010895
-26940.000000 0.006098
-26880.000000 0.002302
-26820.000000 -0.003493
-26760.000000 -0.006286
-26700.000000 -0.006078
-26640.000000 -0.005869
-26580.000000 -0.010658
-26520.000000 -0.010447
-26460.000000 -0.010235
-26400.000000 -0.009022
-26340.000000 -0.003808
-26280.000000 -0.002593
-26220.000000 -0.002378
-26160.000000 -0.005162
-26100.000000 -0.004946
-26040.000000 -0.004730
-25980.000000 -0.004513
-25920.000000 -0.004296
-25860.000000 0.002921
-25800.000000 0.008138
-25740.000000 0.008354
-25680.000000 0.008571
-25620.000000 0.005787
-25560.000000 0.000002
-25500.000000 -0.002782
-25440.000000 -0.006566
-25380.000000 -0.006351
-25320.000000 -0.004136
-25260.000000 -0.001921
-25200.000000 -0.000706
-25140.000000 0.000510
-25080.000000 0.000726
-25020.000000 -0.000058
-24960.000000 -0.002842
-24900.000000 -0.003625
-24840.000000 -0.003408
-24780.000000 -0.003190
-24720.000000 0.001028
-24660.000000 0.004247
-24600.000000 0.005466
-24540.000000 0.002686
-24480.000000 -0.000092
-24420.000000 0.000130
-24360.000000 0.000353
-24300.000000 0.000578
-24240.000000 0.003804
-24180.000000 0.011031
-24120.000000 0.013260
-24060.000000 0.013490
-24000.000000 0.008723
-23940.000000 0.006956
-23880.000000 0.004192
-23820.000000 0.004430
-23760.000000 0.004671
-23700.000000 0.004913
-23640.000000 0.004159
-23580.000000 0.001407
-23520.000000 -0.005342
-23460.000000 -0.007088
-23400.000000 -0.008830
-23340.000000 -0.008569
-23280.000000 -0.007305
-23220.000000 -0.005036
-23160.000000 -0.000764
-23100.000000 0.001512
-23040.000000 0.004792
-22980.000000 0.005077
-22920.000000 0.005365
-22860.000000 0.002657
-22800.000000 0.002954
-22740.000000 0.003254
-22680.000000 0.003559
-22620.000000 0.003867
-22560.000000 0.004179
-22500.000000 0.004495
-22440.000000 0.004814
-22380.000000 0.005137
-22320.000000 -0.002537
-22260.000000 -0.002209
-22200.000000 -0.002877
-22140.000000 -0.002543
-22080.000000 -0.002207
-22020.000000 -0.001868
-21960.000000 -0.000527
-21900.000000 -0.000184
-21840.000000 0.000160
-21780.000000 -0.000495
-21720.000000 -0.000148
-21660.000000 -0.004801
-21600.000000 -0.010452
-21540.000000 -0.010104
-21480.000000 -0.004755
-21420.000000 0.000594
-21360.000000 0.009942
-21300.000000 0.012289
-21240.000000 0.017635
-21180.000000 0.017980
-21120.000000 0.018322
-21060.000000 -0.000337
-21000.000000 0.002002
-20940.000000 0.002337
-20880.000000 0.002670
-20820.000000 0.003999
-20760.000000 0.013324
-20700.000000 0.018646
-20640.000000 0.018964
-20580.000000 0.019277
-20520.000000 0.007586
-20460.000000 0.003891
-20400.000000 -0.001809
-20340.000000 -0.005514
-20280.000000 -0.008224
-20220.000000 -0.007938
-20160.000000 -0.002658
-20100.000000 0.000617
-20040.000000 0.003887
-19980.000000 0.005152
-19920.000000 0.006411
-19860.000000 0.005665
-19800.000000 0.004914
-19740.000000 -0.001842
-19680.000000 -0.002604
-19620.000000 -0.002371
-19560.000000 -0.000144
-19500.000000 0.000078
-19440.000000 0.000295
-19380.000000 -0.002493
-19320.000000 -0.008287
-19260.000000 -0.013085
-19200.000000 -0.012888
-19140.000000 -0.012695
-19080.000000 -0.012507
-19020.000000 -0.010323
-18960.000000 -0.007144
-18900.000000 -0.004968
-18840.000000 -0.002797
-18780.000000 -0.002629
-18720.000000 -0.005465
-18660.000000 -0.009304
-18600.000000 -0.010146
-18540.000000 -0.009992
-18480.000000 -0.009840
-18420.000000 -0.009691
-18360.000000 -0.006544
-18300.000000 -0.004400
-18240.000000 -0.001259
-18180.000000 0.000880
-18120.000000 0.001017
-18060.000000 0.001152
-18000.000000 0.000284
-17940.000000 -0.002585
-17880.000000 -0.004455
-17820.000000 -0.005328
-17760.000000 -0.005202
-17700.000000 -0.004077
-17640.000000 -0.003953
-17580.000000 -0.004831
-17520.000000 -0.008710
-17460.000000 -0.008591
-17400.000000 -0.008473
-17340.000000 -0.008356
-17280.000000 -0.002241
-17220.000000 0.005873
-17160.000000 0.010984
-17100.000000 0.013094
-17040.000000 0.013201
-16980.000000 0.011307
-16920.000000 0.003409
-16860.000000 -0.002491
-16800.000000 -0.004393
-16740.000000 -0.003298
-16680.000000 -0.000206
-16620.000000 0.002883
-16560.000000 0.004969
-16500.000000 0.008052
-16440.000000 0.008132
-16380.000000 0.008208
-16320.000000 0.008281
-16260.000000 0.009351
-16200.000000 0.009417
-16140.000000 0.006479
-16080.000000 0.003539
-16020.000000 0.001595
-15960.000000 0.001648
-15900.000000 0.002697
-15840.000000 0.004744
-15780.000000 0.007788
-15720.000000 0.008829
-15660.000000 0.009868
-15600.000000 0.009904
-15540.000000 0.009937
-15480.000000 0.009968
-15420.000000 0.009997
-15360.000000 0.009023
-15300.000000 0.009047
-15240.000000 0.009069
-15180.000000 0.013088
-15120.000000 0.019106
-15060.000000 0.023122
-15000.000000 0.022136
-14940.000000 0.016149
-14880.000000 0.008160
-14820.000000 -0.003831
-14760.000000 -0.010823
-14700.000000 -0.012816
-14640.000000 -0.011811
-14580.000000 -0.007807
-14520.000000 -0.001804
-14460.000000 0.001198
-14400.000000 0.003199
-14340.000000 0.003199
-14280.000000 0.003198
-14220.000000 0.003196
-14160.000000 0.003192
-14100.000000 0.003188
-14040.000000 0.001182
-13980.000000 -0.000826
-13920.000000 -0.003834
-13860.000000 -0.003844
-13800.000000 -0.004856
-13740.000000 -0.004870
-13680.000000 -0.004885
-13620.000000 -0.004903
-13560.000000 -0.004922
-13500.000000 -0.004944
-13440.000000 -0.001968
-13380.000000 -0.001995
-13320.000000 0.001976
-13260.000000 0.001944
-13200.000000 -0.001092
-13140.000000 -0.008130
-13080.000000 -0.008172
-13020.000000 -0.008218
-12960.000000 -0.008268
-12900.000000 -0.008322
-12840.000000 -0.008380
-12780.000000 -0.008442
-12720.000000 -0.007509
-12660.000000 -0.005580
-12600.000000 -0.005656
-12540.000000 -0.005737
-12480.000000 -0.005823
-12420.000000 -0.004914
-12360.000000 -0.005011
-12300.000000 -0.004113
-12240.000000 -0.000220
-12180.000000 0.001667
-12120.000000 0.001549
-12060.000000 0.000425
-12000.000000 -0.002704
-11940.000000 -0.005839
-11880.000000 -0.006980
-11820.000000 -0.007126
-11760.000000 -0.007278
-11700.000000 -0.007435
-11640.000000 -0.006598
-11580.000000 -0.002766
-11520.000000 0.002061
-11460.000000 0.004883
-11400.000000 0.005699
-11340.000000 0.005511
-11280.000000 0.005318
-11220.000000 0.005119
-11160.000000 0.004916
-11100.000000 0.004708
-11040.000000 0.004495
-10980.000000 0.004278
-10920.000000 0.005057
-10860.000000 0.005831
-10800.000000 0.005601
-10740.000000 0.005367
-10680.000000 0.005130
-10620.000000 0.004890
-10560.000000 0.004646
-10500.000000 0.004400
-10440.000000 0.004152
-10380.000000 0.003902
-10320.000000 0.002650
-10260.000000 0.000398
-10200.000000 -0.002854
-10140.000000 -0.005107
-10080.000000 -0.007359
-10020.000000 -0.008609
-9960.000000 -0.009858
-9900.000000 -0.010105
-9840.000000 -0.010350
-9780.000000 -0.008591
-9720.000000 -0.003829
-9660.000000 -0.000063
-9600.000000 -0.000293
-9540.000000 0.000481
-9480.000000 0.001259
-9420.000000 0.002043
-9360.000000 0.001831
-9300.000000 0.001624
-9240.000000 0.000422
-9180.000000 -0.000774
-9120.000000 -0.003966
-9060.000000 -0.005152
-9000.000000 -0.006334
-8940.000000 -0.004510
-8880.000000 -0.001682
-8820.000000 -0.000849
-8760.000000 0.000988
-8700.000000 0.001830
-8640.000000 0.002675
-8580.000000 0.002524
-8520.000000 0.002377
-8460.000000 0.002233
-8400.000000 0.002092
-8340.000000 0.001954
-8280.000000 0.005818
-8220.000000 0.006684
-8160.000000 0.007553
-8100.000000 0.007423
-8040.000000 0.007295
-7980.000000 0.007168
-7920.000000 0.007043
-7860.000000 0.006918
-7800.000000 0.007795
-7740.000000 0.008672
-7680.000000 0.008550
-7620.000000 0.006429
-7560.000000 0.006309
-7500.000000 0.006189
-7440.000000 0.006070
-7380.000000 0.005951
-7320.000000 0.005833
-7260.000000 0.005715
-7200.000000 0.003598
-7140.000000 0.002481
-7080.000000 0.002364
-7020.000000 -0.000753
-6960.000000 -0.000870
-6900.000000 -0.000988
-6840.000000 -0.001105
-6780.000000 -0.001224
-6720.000000 0.000657
-6660.000000 0.002537
-6600.000000 0.003416
-6540.000000 0.003294
-6480.000000 0.003171
-6420.000000 0.003047
-6360.000000 0.002921
-6300.000000 0.002793
-6240.000000 0.002665
-6180.000000 0.002534
-6120.000000 -0.000597
-6060.000000 -0.002730
-6000.000000 -0.004865
-5940.000000 -0.007000
-5880.000000 -0.007137
-5820.000000 -0.007275
-5760.000000 -0.007414
-5700.000000 -0.007553
-5640.000000 -0.007693
-5580.000000 -0.007834
-5520.000000 -0.007976
-5460.000000 -0.007117
-5400.000000 -0.006259
-5340.000000 -0.005401
-5280.000000 -0.003543
-5220.000000 -0.002685
-5160.000000 -0.002826
-5100.000000 -0.004967
-5040.000000 -0.008107
-4980.000000 -0.012247
-4920.000000 -0.013385
-4860.000000 -0.013523
-4800.000000 -0.010660
-4740.000000 -0.005795
-4680.000000 0.000070
-4620.000000 -0.000063
-4560.000000 -0.000195
-4500.000000 -0.002326
-4440.000000 -0.010455
-4380.000000 -0.017584
-4320.000000 -0.020712
-4260.000000 -0.020839
-4200.000000 -0.016965
-4140.000000 -0.014090
-4080.000000 -0.011215
-4020.000000 -0.011339
-3960.000000 -0.011463
-3900.000000 -0.012587
-3840.000000 -0.012712
-3780.000000 -0.009837
-3720.000000 -0.002963
-3660.000000 0.002910
-3600.000000 0.005782
-3540.000000 0.005653
-3480.000000 0.005521
-3420.000000 0.004388
-3360.000000 0.004253
-3300.000000 0.004116
-3240.000000 0.003977
-3180.000000 0.003835
-3120.000000 0.006691
-3060.000000 0.006544
-3000.000000 0.006395
-2940.000000 0.006244
-2880.000000 0.006090
-2820.000000 0.005934
-2760.000000 0.005777
-2700.000000 0.005617
-2640.000000 0.005455
-2580.000000 0.005292
-2520.000000 0.006127
-2460.000000 0.007961
-2400.000000 0.007794
-2340.000000 0.007625
-2280.000000 0.004455
-2220.000000 0.002284
-2160.000000 0.002113
-2100.000000 0.001941
-2040.000000 0.001768
-1980.000000 0.004595
-1920.000000 0.010421
-1860.000000 0.012248
-1800.000000 0.013074
-1740.000000 0.008900
-1680.000000 0.002727
-1620.000000 0.001554
-1560.000000 0.001382
-1500.000000 0.001210
-1440.000000 0.001039
-1380.000000 0.000869
-1320.000000 0.000700
-1260.000000 0.000533
-1200.000000 -0.001633
-1140.000000 -0.001798
-1080.000000 -0.001961
-1020.000000 -0.002122
-960.000000 -0.002280
-900.000000 -0.002437
-840.000000 -0.002591
-780.000000 -0.002743
-720.000000 -0.002892
-660.000000 -0.001039
-600.000000 0.000818
-540.000000 0.002678
-480.000000 0.003541
-420.000000 0.003407
-360.000000 0.003277
-300.000000 0.000151
-240.000000 0.000028
-180.000000 -0.003090
-120.000000 -0.003205
-60.000000 -0.003315
0.000000 -0.003421
60.000000 -0.003523
120.000000 -0.003621
180.000000 -0.003715
240.000000 -0.007804
300.000000 -0.007890
360.000000 -0.007971
420.000000 -0.008049
480.000000 -0.008123
540.000000 -0.008193
600.000000 -0.008260
660.000000 -0.009324
720.000000 -0.009384
780.000000 -0.009442
840.000000 -0.009498
900.000000 -0.009552
960.000000 -0.009605
1020.000000 -0.007656
1080.000000 -0.004707
1140.000000 -0.000758
1200.000000 0.005191
1260.000000 0.012139
1320.000000 0.018087
1380.000000 0.020032
1440.000000 0.019976
1500.000000 0.016918
1560.000000 0.011858
1620.000000 0.007795
1680.000000 0.004729
1740.000000 0.002660
1800.000000 0.001587
1860.000000 0.001511
1920.000000 0.001431
1980.000000 0.002348
2040.000000 0.003260
2100.000000 0.006169
2160.000000 0.012073
2220.000000 0.013974
2280.000000 0.015870
2340.000000 0.015763
2400.000000 0.015651
2460.000000 0.015536
2520.000000 0.009416
2580.000000 0.002292
2640.000000 -0.002835
2700.000000 -0.002966
2760.000000 -0.003101
2820.000000 -0.003239
2880.000000 -0.003381
2940.000000 -0.002526
3000.000000 -0.001673
3060.000000 0.000176
3120.000000 0.000022
3180.000000 -0.000134
3240.000000 -0.000294
3300.000000 -0.000455
3360.000000 -0.001620
3420.000000 -0.002786
3480.000000 -0.002955
3540.000000 -0.004125
3600.000000 -0.004298
3660.000000 -0.004472
3720.000000 -0.004648
3780.000000 -0.004825
3840.000000 -0.004003
3900.000000 0.000817
3960.000000 0.001636
4020.000000 0.001454
4080.000000 0.001272
4140.000000 0.001089
4200.000000 -0.000094
4260.000000 -0.000278
4320.000000 0.002538
4380.000000 0.008355
4440.000000 0.009172
4500.000000 0.008989
4560.000000 0.004808
4620.000000 -0.002373
4680.000000 -0.004553
4740.000000 -0.005730
4800.000000 -0.005907
4860.000000 -0.005081
4920.000000 -0.004254
4980.000000 -0.003424
5040.000000 0.000408
5100.000000 0.001242
5160.000000 0.002079
5220.000000 0.001918
5280.000000 0.001759
5340.000000 -0.002397
5400.000000 -0.005550
5460.000000 -0.006701
5520.000000 -0.006850
5580.000000 -0.006996
5640.000000 -0.007140
5700.000000 -0.007281
5760.000000 -0.007420
5820.000000 -0.007557
5880.000000 -0.007692
5940.000000 -0.006824
6000.000000 -0.003955
6060.000000 -0.001083
6120.000000 -0.001210
6180.000000 -0.001334
6240.000000 -0.002457
6300.000000 -0.003578
6360.000000 -0.003697
6420.000000 -0.002815
6480.000000 0.001069
6540.000000 0.002955
6600.000000 0.002841
6660.000000 0.002730
6720.000000 0.001619
6780.000000 0.001510
6840.000000 0.001403
6900.000000 0.004296
6960.000000 0.006191
7020.000000 0.009086
7080.000000 0.010983
7140.000000 0.010881
7200.000000 0.010780
7260.000000 0.008680
7320.000000 0.005582
7380.000000 0.003485
7440.000000 0.000390
7500.000000 0.000297
7560.000000 0.000205
7620.000000 0.002116
7680.000000 0.006030
7740.000000 0.007946
7800.000000 0.007866
7860.000000 0.007789
7920.000000 0.003716
7980.000000 -0.000353
8040.000000 -0.001417
8100.000000 -0.001477
8160.000000 -0.001531
8220.000000 -0.001580
8280.000000 -0.000624
8340.000000 0.000339
8400.000000 0.001308
8460.000000 -0.001716
8520.000000 -0.000734
8580.000000 0.000256
8640.000000 -0.000748
8700.000000 0.000255
8760.000000 0.002265
8820.000000 0.001283
8880.000000 0.000307
8940.000000 -0.001661
9000.000000 -0.003622
9060.000000 -0.003577
9120.000000 -0.003524
9180.000000 0.001535
9240.000000 0.000602
9300.000000 0.007675
9360.000000 0.009754
9420.000000 0.009840
9480.000000 0.002933
9540.000000 -0.001968
9600.000000 -0.003863
9660.000000 -0.003751
9720.000000 -0.004633
9780.000000 -0.004509
9840.000000 -0.002379
9900.000000 0.002757
9960.000000 0.005899
10020.000000 0.010047
10080.000000 0.011200
10140.000000 0.010360
10200.000000 0.005524
10260.000000 -0.001306
10320.000000 -0.004130
10380.000000 -0.006949
10440.000000 -0.007763
10500.000000 -0.007573
10560.000000 -0.007377
10620.000000 -0.007177
10680.000000 -0.005972
10740.000000 -0.005764
10800.000000 -0.004551
10860.000000 -0.004335
10920.000000 -0.004115
10980.000000 -0.003893
11040.000000 -0.002667
11100.000000 -0.002438
11160.000000 -0.002207
11220.000000 -0.001973
11280.000000 -0.001737
11340.000000 -0.001499
11400.000000 -0.000259
11460.000000 0.004982
11520.000000 0.007225
11580.000000 0.007469
11640.000000 0.007714
11700.000000 0.005959
11760.000000 0.005205
11820.000000 0.005451
11880.000000 0.005697
11940.000000 0.008943
12000.000000 0.011189
12060.000000 0.013433
12120.000000 0.013677
12180.000000 0.010920
12240.000000 0.009162
12300.000000 0.005403
12360.000000 0.002643
12420.000000 0.000882
12480.000000 0.001121
12540.000000 0.001358
12600.000000 0.002594
12660.000000 0.003830
12720.000000 0.004065
12780.000000 0.001300
12840.000000 -0.002466
12900.000000 -0.002232
12960.000000 -0.001998
13020.000000 -0.001764
13080.000000 -0.001529
13140.000000 -0.001293
13200.000000 -0.003056
13260.000000 -0.010818
13320.000000 -0.015578
13380.000000 -0.016337
13440.000000 -0.016094
13500.000000 -0.015849
13560.000000 -0.014602
13620.000000 -0.014353
13680.000000 -0.014101
13740.000000 -0.014848
13800.000000 -0.015592
13860.000000 -0.014333
13920.000000 -0.010073
13980.000000 -0.003810
14040.000000 -0.000545
14100.000000 -0.000278
14160.000000 -0.000009
14220.000000 0.000262
14280.000000 -0.010465
14340.000000 -0.015190
14400.000000 -0.015914
14460.000000 -0.015636
14520.000000 -0.011356
14580.000000 -0.004075
14640.000000 0.001207
14700.000000 0.001490
14760.000000 0.001773
14820.000000 0.002058
14880.000000 0.002343
14940.000000 -0.000372
15000.000000 -0.000087
15060.000000 0.000199
15120.000000 0.000484
15180.000000 0.000769
15240.000000 0.001054
15300.000000 0.001338
15360.000000 0.001622
15420.000000 0.001905
15480.000000 0.002187
15540.000000 0.002469
15600.000000 0.002749
15660.000000 0.003029
15720.000000 0.003308
15780.000000 0.003585
15840.000000 0.005861
15900.000000 0.006137
15960.000000 0.006410
16020.000000 0.006683
16080.000000 -0.004046
16140.000000 -0.007777
16200.000000 -0.007509
16260.000000 -0.007242
16320.000000 0.002022
16380.000000 0.006286
16440.000000 0.009547
16500.000000 0.009807
16560.000000 0.009065
16620.000000 0.009321
16680.000000 0.009575
16740.000000 0.009827
16800.000000 0.010077
16860.000000 0.010325
16920.000000 0.010571
16980.000000 0.010815
17040.000000 0.004056
17100.000000 0.003296
17160.000000 0.002533
17220.000000 0.002769
17280.000000 0.003003
17340.000000 0.003236
17400.000000 0.003467
17460.000000 0.001696
17520.000000 -0.001077
17580.000000 -0.001851
17640.000000 -0.001626
17700.000000 -0.001403
17760.000000 -0.001181
17820.000000 -0.000960
17880.000000 -0.000741
17940.000000 -0.005522
18000.000000 -0.013303
18060.000000 -0.020085
18120.000000 -0.019867
18180.000000 -0.019649
18240.000000 -0.018431
18300.000000 -0.012212
18360.000000 -0.006993
18420.000000 -0.002773
18480.000000 -0.002551
18540.000000 -0.002329
18600.000000 -0.007105
18660.000000 -0.009879
18720.000000 -0.010652
18780.000000 -0.009423
18840.000000 -0.004193
18900.000000 -0.000961
18960.000000 -0.000727
19020.000000 -0.001492
19080.000000 -0.007255
19140.000000 -0.013018
19200.000000 -0.014779
19260.000000 -0.013540
19320.000000 -0.010300
19380.000000 -0.006060
19440.000000 -0.002821
19500.000000 -0.000583
19560.000000 0.000654
19620.000000 0.000889
19680.000000 0.001122
19740.000000 0.001352
19800.000000 0.000578
19860.000000 0.000801
19920.000000 0.001019
19980.000000 0.002232
20040.000000 0.005441
20100.000000 0.005643
20160.000000 0.005841
20220.000000 0.006032
20280.000000 0.006218
20340.000000 0.006397
20400.000000 0.006570
20460.000000 0.010737
20520.000000 0.012898
20580.000000 0.013053
20640.000000 0.010202
20700.000000 0.004345
20760.000000 -0.001518
20820.000000 -0.003387
20880.000000 -0.003261
20940.000000 -0.003141
21000.000000 -0.003026
21060.000000 -0.002916
21120.000000 -0.001811
21180.000000 -0.001710
21240.000000 -0.001615
21300.000000 -0.001524
21360.000000 -0.001437
21420.000000 -0.001355
21480.000000 0.000723
21540.000000 0.003798
21600.000000 0.004869
21660.000000 0.004936
21720.000000 0.004000
21780.000000 0.000061
21840.000000 -0.001881
21900.000000 -0.001827
21960.000000 -0.001774
22020.000000 -0.001725
22080.000000 -0.001677
22140.000000 -0.001631
22200.000000 -0.001588
22260.000000 -0.001546
22320.000000 -0.001505
22380.000000 -0.001465
22440.000000 -0.001427
22500.000000 -0.001389
22560.000000 -0.001352
22620.000000 0.000684
22680.000000 0.003721
22740.000000 0.005756
22800.000000 0.005792
22860.000000 0.003828
22920.000000 -0.002135
22980.000000 -0.007098
23040.000000 -0.008060
23100.000000 -0.010021
23160.000000 -0.008980
23220.000000 -0.003939
23280.000000 -0.001895
23340.000000 0.000150
23400.000000 0.001197
23460.000000 0.001246
23520.000000 -0.001702
23580.000000 -0.002648
23640.000000 -0.002592
23700.000000 -0.004533
23760.000000 -0.005471
23820.000000 -0.007405
23880.000000 -0.007337
23940.000000 -0.007265
24000.000000 -0.007190
24060.000000 -0.007112
24120.000000 -0.004031
24180.000000 -0.001946
24240.000000 -0.001859
24300.000000 -0.001769
24360.000000 -0.001675
24420.000000 -0.001580
24480.000000 -0.001482
24540.000000 0.004618
24600.000000 0.013720
24660.000000 0.021824
24720.000000 0.026929
24780.000000 0.029036
24840.000000 0.029144
24900.000000 0.029253
24960.000000 0.019363
25020.000000 0.010474
25080.000000 0.006587
25140.000000 0.004699
25200.000000 0.004813
25260.000000 0.004927
25320.000000 0.012042
25380.000000 0.019158
25440.000000 0.022274
25500.000000 0.022391
25560.000000 0.019508
25620.000000 0.014627
25680.000000 0.009746
25740.000000 0.006867
25800.000000 0.005988
25860.000000 0.007110
25920.000000 0.012234
25980.000000 0.016359
26040.000000 0.016486
26100.000000 0.014614
26160.000000 0.008744
26220.000000 0.001876
26280.000000 -0.000989
26340.000000 -0.000852
26400.000000 0.004287
26460.000000 0.009429
26520.000000 0.011575
26580.000000 0.012723
26640.000000 0.010875
26700.000000 0.006030
26760.000000 0.000189
26820.000000 -0.001649
26880.000000 -0.005483
26940.000000 -0.005313
27000.000000 -0.005139
27060.000000 -0.004962
27120.000000 -0.004780
27180.000000 -0.004594
27240.000000 -0.004405
27300.000000 -0.004211
27360.000000 -0.003014
27420.000000 -0.002813
27480.000000 -0.002608
27540.000000 -0.002400
27600.000000 -0.002188
27660.000000 -0.001972
27720.000000 -0.001752
27780.000000 -0.001529
27840.000000 -0.001301
27900.000000 -0.000071
27960.000000 0.000164
28020.000000 0.000402
28080.000000 -0.003356
28140.000000 -0.004110
28200.000000 -0.003860
28260.000000 -0.011607
28320.000000 -0.011350
28380.000000 -0.009090
28440.000000 -0.004826
28500.000000 -0.001558
28560.000000 -0.001287
28620.000000 -0.001012
28680.000000 -0.000733
28740.000000 -0.000452
28800.000000 -0.000166
28860.000000 0.000122
28920.000000 0.000414
28980.000000 0.000708
29040.000000 0.001006
29100.000000 0.001306
29160.000000 0.001609
29220.000000 0.001915
29280.000000 0.002222
29340.000000 0.002531
29400.000000 0.001842
29460.000000 0.002154
29520.000000 0.002467
29580.000000 0.002781
29640.000000 0.004096
29700.000000 0.004411
29760.000000 0.004725
29820.000000 0.005039
29880.000000 -0.000647
29940.000000 -0.008335
30000.000000 -0.011025
30060.000000 -0.010717
30120.000000 -0.003411
30180.000000 0.004891
30240.000000 0.011190
30300.000000 0.016485
30360.000000 0.016776
30420.000000 0.015061
30480.000000 0.011341
30540.000000 0.006615
30600.000000 0.003882
30660.000000 0.003143
30720.000000 0.003397
30780.000000 0.003644
30840.000000 0.003883
30900.000000 0.004115
30960.000000 0.004339
31020.000000 0.004555
31080.000000 0.004763
31140.000000 0.004963
31200.000000 0.005155
31260.000000 0.004338
31320.000000 0.001514
31380.000000 -0.001317
31440.000000 -0.003157
31500.000000 -0.004004
31560.000000 -0.003858
31620.000000 -0.003719
31680.000000 -0.003587
31740.000000 -0.003462
31800.000000 -0.004344
31860.000000 -0.006232
31920.000000 -0.007126
31980.000000 -0.007026
32040.000000 -0.006933
32100.000000 -0.002845
32160.000000 0.002237
32220.000000 0.003313
32280.000000 0.003383
32340.000000 0.003448
32400.000000 0.002533
32460.000000 0.000615
32520.000000 -0.001334
32580.000000 -0.002290
32640.000000 -0.002252
32700.000000 -0.002220
32760.000000 -0.002194
32820.000000 -0.002174
32880.000000 -0.002160
32940.000000 -0.002153
33000.000000 -0.006152
33060.000000 -0.011158
33120.000000 -0.012170
33180.000000 -0.012189
33240.000000 -0.012215
33300.000000 -0.007248
33360.000000 -0.001288
33420.000000 0.000666
33480.000000 0.001612
33540.000000 0.001551
33600.000000 0.001483
33660.000000 0.001407
33720.000000 0.001324
33780.000000 0.001234
33840.000000 0.001137
33900.000000 -0.000967
33960.000000 -0.005079
34020.000000 -0.008197
34080.000000 -0.010323
34140.000000 -0.010456
34200.000000 -0.010596
34260.000000 -0.010742
34320.000000 -0.007896
34380.000000 -0.005056
34440.000000 -0.000223
34500.000000 -0.002396
34560.000000 -0.000575
34620.000000 -0.013761
34680.000000 -0.013952
34740.000000 -0.012149
34800.000000 -0.008352
34860.000000 -0.007560
34920.000000 -0.004774
34980.000000 -0.002992
35040.000000 -0.001216
35100.000000 -0.001444
35160.000000 -0.001676
35220.000000 0.001087
35280.000000 0.005847
35340.000000 0.010602
35400.000000 0.010354
35460.000000 0.010103
35520.000000 0.009849
35580.000000 0.009592
35640.000000 0.004333
35700.000000 -0.003927
35760.000000 -0.005183
35820.000000 -0.005435
35880.000000 -0.003681
35940.000000 0.001078
36000.000000 -0.000158
36060.000000 0.005614
36120.000000 0.007391
36180.000000 0.008175
36240.000000 0.007965
36300.000000 0.005761
36360.000000 0.004562
36420.000000 0.004369
36480.000000 -0.001819
36540.000000 -0.002003
36600.000000 -0.000182
36660.000000 0.002643
36720.000000 0.006471
36780.000000 0.008303
36840.000000 0.008139
36900.000000 0.007977
36960.000000 0.007819
37020.000000 0.007663
37080.000000 -0.003490
37140.000000 -0.003641
37200.000000 -0.002789
37260.000000 0.003065
37320.000000 0.002921
37380.000000 0.002779
37440.000000 0.002639
37500.000000 0.002501
37560.000000 0.002365
37620.000000 -0.002769
37680.000000 -0.002901
37740.000000 -0.003032
37800.000000 0.000839
37860.000000 0.002712
37920.000000 0.005586
37980.000000 0.007462
38040.000000 0.007340
38100.000000 0.007219
38160.000000 0.006100
38220.000000 0.005982
38280.000000 0.005866
38340.000000 0.005752
38400.000000 0.005639
38460.000000 0.005528
38520.000000 0.005418
38580.000000 0.005310
38640.000000 0.005204
38700.000000 0.005099
38760.000000 0.004996
38820.000000 0.004894
38880.000000 0.004794
38940.000000 0.004696
39000.000000 0.004599
39060.000000 0.004505
39120.000000 0.004411
39180.000000 0.004320
39240.000000 0.004230
39300.000000 0.004142
39360.000000 0.004056
39420.000000 0.003971
39480.000000 0.001888
39540.000000 0.001808
39600.000000 0.001728
39660.000000 0.001651
39720.000000 0.001576
39780.000000 0.001502
39840.000000 0.001430
39900.000000 0.001361
39960.000000 0.001293
40020.000000 0.001227
40080.000000 -0.003837
40140.000000 -0.003899
40200.000000 -0.003960
40260.000000 -0.004018
40320.000000 -0.004074
40380.000000 -0.002128
40440.000000 -0.000180
40500.000000 -0.000230
40560.000000 -0.000278
40620.000000 -0.002324
40680.000000 -0.002368
40740.000000 -0.002410
40800.000000 -0.002450
40860.000000 -0.001487
40920.000000 0.001477
40980.000000 0.003444
41040.000000 0.003413
41100.000000 0.003383
41160.000000 0.003356
41220.000000 0.001332
41280.000000 -0.001691
41340.000000 -0.001711
41400.000000 -0.001730
41460.000000 -0.001746
41520.000000 -0.001760
41580.000000 -0.001771
41640.000000 -0.001781
41700.000000 -0.001788
41760.000000 -0.001793
41820.000000 -0.001795
41880.000000 -0.001796
41940.000000 -0.001794
42000.000000 -0.001790
42060.000000 -0.001784
42120.000000 -0.001775
42180.000000 -0.001764
42240.000000 -0.001751
42300.000000 -0.001735
42360.000000 -0.001718
42420.000000 -0.001697
42480.000000 -0.001675
42540.000000 -0.001650
42600.000000 -0.000623
42660.000000 -0.000594
42720.000000 -0.000562
42780.000000 -0.000528
42840.000000 -0.000492
42900.000000 -0.000453
42960.000000 -0.000412
43020.000000 0.000631
43080.000000 0.000677
43140.000000 0.000725
43200.000000 0.000776
