# Supplementary material for: Probabilistic tsunami forecasting for early warning
Source: Nat Commun. 2021 Sep 28;12:5677. doi: 10.1038/s41467-021-25815-w (PMC8479076; doi:10.1038/s41467-021-25815-w)
Supplement: Supplementary file 6 — Supplementary Dataset 3. Sea-level records. [file 41467_2021_25815_MOESM6_ESM.zip › sea_level_records/2019-03-20_Turkey/bozya.rad.rmn.txt]

610350.000000 0.004455
610380.000000 0.000758
610410.000000 -0.000941
610440.000000 -0.010642
610470.000000 -0.002345
610500.000000 -0.003051
610530.000000 0.007241
610560.000000 -0.014469
610590.000000 -0.003182
610620.000000 -0.010897
610650.000000 0.002386
610680.000000 0.003667
610710.000000 -0.001055
610740.000000 0.003222
610770.000000 -0.000505
610800.000000 0.016767
610830.000000 -0.002964
610860.000000 -0.008697
610890.000000 0.013568
610920.000000 0.010830
610950.000000 0.009090
610980.000000 0.003348
611010.000000 0.012604
611040.000000 -0.001143
611070.000000 -0.002892
611100.000000 0.008357
611130.000000 -0.000397
611160.000000 0.007847
611190.000000 -0.010911
611220.000000 0.014328
611250.000000 -0.003435
611280.000000 -0.002200
611310.000000 -0.017967
611340.000000 -0.004737
611370.000000 -0.013509
611400.000000 -0.026283
611430.000000 -0.004059
611460.000000 -0.000838
611490.000000 -0.006619
611520.000000 -0.006403
611550.000000 -0.002188
611580.000000 0.000024
611610.000000 0.006234
611640.000000 0.005441
611670.000000 0.013646
611700.000000 0.021849
611730.000000 -0.007950
611760.000000 0.007248
611790.000000 0.011444
611820.000000 0.005638
611850.000000 0.009829
611880.000000 0.009018
611910.000000 0.002205
611940.000000 -0.004610
611970.000000 -0.002428
612000.000000 -0.005248
612030.000000 -0.001071
612060.000000 -0.018895
612090.000000 -0.012722
612120.000000 -0.012551
612150.000000 -0.010383
612180.000000 -0.032217
612210.000000 -0.005053
612240.000000 -0.002891
612270.000000 0.003268
612300.000000 -0.003575
612330.000000 0.000580
612360.000000 0.015733
612390.000000 -0.003117
612420.000000 0.007030
612450.000000 0.014176
612480.000000 0.016319
612510.000000 0.017460
612540.000000 0.005599
612570.000000 0.003735
612600.000000 0.016869
612630.000000 0.006000
612660.000000 0.003129
612690.000000 0.004256
612720.000000 -0.001619
612750.000000 -0.004497
612780.000000 -0.007377
612810.000000 -0.009259
612840.000000 -0.005144
612870.000000 -0.009031
612900.000000 -0.011920
612930.000000 -0.009812
612960.000000 -0.014706
612990.000000 -0.006602
613020.000000 0.004500
613050.000000 -0.012401
613080.000000 -0.001304
613110.000000 -0.018210
613140.000000 0.008882
613170.000000 0.012972
613200.000000 -0.000940
613230.000000 0.012145
613260.000000 0.009227
613290.000000 0.027308
613320.000000 0.013386
613350.000000 0.009461
613380.000000 0.009534
613410.000000 0.021605
613440.000000 0.013673
613470.000000 0.011739
613500.000000 0.001802
613530.000000 0.012863
613560.000000 0.009922
613590.000000 -0.002022
613620.000000 -0.011968
613650.000000 0.016083
613680.000000 -0.016869
613710.000000 -0.010822
613740.000000 -0.019779
613770.000000 -0.001737
613800.000000 -0.029699
613830.000000 -0.031662
613860.000000 -0.039628
613890.000000 -0.022597
613920.000000 -0.030568
613950.000000 -0.030542
613980.000000 -0.018519
614010.000000 0.001503
614040.000000 -0.015479
614070.000000 -0.000462
614100.000000 -0.000448
614130.000000 0.002574
614160.000000 0.015595
614190.000000 0.016614
614220.000000 0.015633
614250.000000 0.025649
614280.000000 0.020664
614310.000000 0.007677
614340.000000 0.016688
614370.000000 0.011696
614400.000000 0.009703
614430.000000 0.012706
614460.000000 0.006707
614490.000000 0.008704
614520.000000 -0.007302
614550.000000 -0.005311
614580.000000 -0.006324
614610.000000 -0.017340
614640.000000 -0.017360
614670.000000 -0.024383
614700.000000 -0.026410
614730.000000 -0.025441
614760.000000 -0.038475
614790.000000 -0.030512
614820.000000 -0.019553
614850.000000 -0.008597
614880.000000 0.015356
614910.000000 0.006306
614940.000000 0.018254
614970.000000 0.013198
615000.000000 0.029140
615030.000000 0.028079
615060.000000 0.026015
615090.000000 0.022948
615120.000000 0.014879
615150.000000 0.022806
615180.000000 0.009731
615210.000000 0.003653
615240.000000 0.002572
615270.000000 0.007488
615300.000000 -0.008600
615330.000000 0.003309
615360.000000 -0.013786
615390.000000 0.000116
615420.000000 -0.018987
615450.000000 -0.016093
615480.000000 -0.016203
615510.000000 -0.014317
615540.000000 -0.004434
615570.000000 -0.009555
615600.000000 -0.019680
615630.000000 -0.006807
615660.000000 -0.003937
615690.000000 0.010931
615720.000000 -0.004204
615750.000000 0.011659
615780.000000 0.014521
615810.000000 0.009381
615840.000000 0.011240
615870.000000 0.020097
615900.000000 0.031954
615930.000000 0.014809
615960.000000 0.007664
615990.000000 0.012517
616020.000000 -0.004631
616050.000000 0.024220
616080.000000 0.007069
616110.000000 -0.000083
616140.000000 -0.006237
616170.000000 -0.014393
616200.000000 -0.001550
616230.000000 -0.019709
616260.000000 -0.004870
616290.000000 -0.009033
616320.000000 -0.017198
616350.000000 -0.018364
616380.000000 -0.018531
616410.000000 -0.008700
616440.000000 -0.017869
616470.000000 -0.013038
616500.000000 -0.018207
616530.000000 -0.007375
616560.000000 -0.018543
616590.000000 -0.007708
616620.000000 0.010128
616650.000000 -0.012032
616680.000000 0.008810
616710.000000 0.011655
616740.000000 0.009504
616770.000000 -0.000643
616800.000000 0.010213
616830.000000 0.002074
616860.000000 -0.014061
616890.000000 -0.005193
616920.000000 0.006680
616950.000000 -0.000444
616980.000000 0.002435
617010.000000 -0.001684
617040.000000 -0.003800
617070.000000 0.004086
617100.000000 -0.007028
617130.000000 0.009860
617160.000000 -0.007252
617190.000000 0.008637
617220.000000 0.006524
617250.000000 -0.002588
617280.000000 0.013299
617310.000000 0.014185
617340.000000 0.011070
617370.000000 0.021954
617400.000000 0.016838
617430.000000 0.003721
617460.000000 0.004605
617490.000000 0.013488
617520.000000 0.001371
617550.000000 -0.000745
617580.000000 0.009141
617610.000000 0.007027
617640.000000 -0.012085
617670.000000 0.010804
617700.000000 -0.003304
617730.000000 0.011590
617760.000000 -0.004514
617790.000000 -0.001616
617820.000000 -0.013717
617850.000000 -0.005815
617880.000000 -0.019911
617910.000000 -0.001006
617940.000000 -0.008100
617970.000000 -0.002193
618000.000000 -0.006285
618030.000000 -0.034377
618060.000000 -0.002468
618090.000000 -0.006558
618120.000000 -0.012648
618150.000000 -0.010738
618180.000000 -0.003828
618210.000000 0.014082
618240.000000 0.006992
618270.000000 0.006902
618300.000000 0.016813
618330.000000 0.018724
618360.000000 0.012636
618390.000000 0.010548
618420.000000 0.024462
618450.000000 0.019376
618480.000000 0.013292
618510.000000 0.012209
618540.000000 0.016128
618570.000000 0.022048
618600.000000 0.003968
618630.000000 -0.007110
618660.000000 -0.008188
618690.000000 -0.006265
618720.000000 -0.024343
618750.000000 -0.001422
618780.000000 -0.005502
618810.000000 -0.008583
618840.000000 -0.023666
618870.000000 -0.005751
618900.000000 -0.021838
618930.000000 -0.008928
618960.000000 -0.019021
618990.000000 -0.015117
619020.000000 0.006785
619050.000000 0.004684
619080.000000 0.001580
619110.000000 -0.003526
619140.000000 0.010365
619170.000000 0.018254
619200.000000 0.022141
619230.000000 0.024026
619260.000000 0.007909
619290.000000 0.025792
619320.000000 0.005673
619350.000000 0.018553
619380.000000 0.016433
619410.000000 0.000312
619440.000000 -0.006810
619470.000000 -0.024931
619500.000000 -0.012053
619530.000000 -0.023176
619560.000000 -0.009298
619590.000000 -0.023421
619620.000000 -0.022544
619650.000000 -0.031668
619680.000000 -0.019794
619710.000000 -0.019921
619740.000000 -0.026049
619770.000000 -0.022180
619800.000000 -0.020314
619830.000000 -0.007451
619860.000000 -0.008591
619890.000000 -0.007736
619920.000000 -0.012884
619950.000000 0.003963
619980.000000 0.001804
620010.000000 0.011641
620040.000000 -0.002527
620070.000000 0.014298
620100.000000 0.016118
620130.000000 0.027932
620160.000000 0.022741
620190.000000 0.024543
620220.000000 0.011339
620250.000000 0.019129
620280.000000 0.026914
620310.000000 0.021693
620340.000000 0.009467
620370.000000 0.008237
620400.000000 0.005002
620430.000000 0.009763
620460.000000 0.022520
620490.000000 -0.007726
620520.000000 -0.003976
620550.000000 -0.015228
620580.000000 -0.005481
620610.000000 -0.014737
620640.000000 -0.026993
620670.000000 -0.019251
620700.000000 -0.035508
620730.000000 -0.020766
620760.000000 -0.018023
620790.000000 -0.028280
620820.000000 -0.004536
620850.000000 -0.007792
620880.000000 -0.007047
620910.000000 -0.001302
620940.000000 0.008444
620970.000000 0.012189
621000.000000 0.012934
621030.000000 -0.000322
621060.000000 0.026421
621090.000000 -0.001837
621120.000000 -0.000096
621150.000000 0.019643
621180.000000 0.003380
621210.000000 0.021115
621240.000000 0.002848
621270.000000 0.005579
621300.000000 0.006309
621330.000000 0.009037
621360.000000 0.006763
621390.000000 -0.015512
621420.000000 -0.006789
621450.000000 -0.002067
621480.000000 -0.006347
621510.000000 -0.001628
621540.000000 -0.004909
621570.000000 0.001808
621600.000000 -0.011475
621630.000000 0.008241
621660.000000 0.019956
621690.000000 0.008671
621720.000000 0.013386
621750.000000 0.005101
621780.000000 -0.006184
621810.000000 -0.007468
621840.000000 0.010249
621870.000000 -0.000033
621900.000000 0.015686
621930.000000 -0.001594
621960.000000 -0.002872
621990.000000 0.014852
622020.000000 0.011578
622050.000000 -0.008694
622080.000000 0.020036
622110.000000 0.002768
622140.000000 -0.002499
622170.000000 -0.005764
622200.000000 -0.016028
622230.000000 0.004709
622260.000000 -0.018553
622290.000000 -0.023814
622320.000000 -0.023074
622350.000000 -0.016334
622380.000000 0.000406
622410.000000 -0.012854
622440.000000 -0.030113
622470.000000 -0.014372
622500.000000 -0.020630
622530.000000 -0.004888
622560.000000 -0.013144
622590.000000 -0.002400
622620.000000 -0.009653
622650.000000 0.002095
622680.000000 -0.006155
622710.000000 0.009597
622740.000000 -0.002649
622770.000000 0.015108
622800.000000 -0.000134
622830.000000 0.003627
622860.000000 0.019389
622890.000000 0.007154
622920.000000 0.003919
622950.000000 0.025686
622980.000000 0.019454
623010.000000 0.017222
623040.000000 0.037992
623070.000000 0.037761
623100.000000 0.036531
623130.000000 0.033302
623160.000000 0.036074
623190.000000 0.037846
623220.000000 0.028619
623250.000000 0.012393
623280.000000 0.005169
623310.000000 -0.002053
623340.000000 -0.015273
623370.000000 -0.020490
623400.000000 -0.023706
623430.000000 -0.031918
623460.000000 -0.036128
623490.000000 -0.038336
623520.000000 -0.039541
623550.000000 -0.054743
623580.000000 -0.021943
623610.000000 -0.044142
623640.000000 -0.040339
623670.000000 -0.026535
623700.000000 -0.023730
623730.000000 -0.010925
623760.000000 -0.016119
623790.000000 -0.016314
623820.000000 -0.009510
623850.000000 -0.002707
623880.000000 -0.006906
623910.000000 0.013894
623940.000000 0.023691
623970.000000 0.016486
624000.000000 0.021278
624030.000000 0.020068
624060.000000 0.018855
624090.000000 0.011638
624120.000000 0.024419
624150.000000 0.022196
624180.000000 0.004971
624210.000000 0.012743
624240.000000 0.022513
624270.000000 0.031281
624300.000000 0.026047
624330.000000 0.028812
624360.000000 0.010577
624390.000000 0.024342
624420.000000 0.014108
624450.000000 -0.016126
624480.000000 0.007643
624510.000000 -0.015587
624540.000000 -0.018815
624570.000000 -0.031039
624600.000000 -0.039261
624630.000000 -0.027480
624660.000000 -0.013695
624690.000000 -0.011906
624720.000000 -0.015115
624750.000000 0.000680
624780.000000 -0.005523
624810.000000 0.017277
624840.000000 -0.007921
624870.000000 0.018883
624900.000000 0.013689
624930.000000 0.005495
624960.000000 -0.006697
624990.000000 0.013110
625020.000000 0.000917
625050.000000 0.000724
625080.000000 -0.003470
625110.000000 -0.010665
625140.000000 0.005139
625170.000000 -0.022059
625200.000000 0.004742
625230.000000 -0.021459
625260.000000 -0.021661
625290.000000 -0.018866
625320.000000 -0.012072
625350.000000 0.004720
625380.000000 -0.008491
625410.000000 -0.005704
625440.000000 0.012080
625470.000000 0.007862
625500.000000 0.016641
625530.000000 0.025418
625560.000000 0.015192
625590.000000 0.008964
625620.000000 0.007734
625650.000000 0.015501
625680.000000 0.021267
625710.000000 0.015031
625740.000000 -0.024206
625770.000000 -0.032446
625800.000000 -0.017686
625830.000000 -0.018928
625860.000000 -0.014171
625890.000000 -0.012416
625920.000000 -0.042662
625950.000000 -0.019910
625980.000000 -0.032159
626010.000000 -0.029410
626040.000000 -0.019662
626070.000000 -0.006916
626100.000000 -0.006171
626130.000000 0.026572
626160.000000 0.007314
626190.000000 0.016054
626220.000000 0.026793
626250.000000 0.018531
626280.000000 0.041268
626310.000000 0.040005
626340.000000 0.007741
626370.000000 0.016477
626400.000000 0.003214
626430.000000 0.001950
626460.000000 -0.012313
626490.000000 0.001425
626520.000000 0.000164
626550.000000 -0.002097
626580.000000 0.020644
626610.000000 -0.012615
626640.000000 0.019127
626670.000000 0.003869
626700.000000 -0.003389
626730.000000 -0.002647
626760.000000 0.014094
626790.000000 0.010833
626820.000000 0.020571
626850.000000 0.015305
626880.000000 0.007037
626910.000000 0.027765
626940.000000 -0.001511
626970.000000 0.007209
627000.000000 -0.006075
627030.000000 -0.006365
627060.000000 -0.000659
627090.000000 -0.020957
627120.000000 -0.005260
627150.000000 -0.021567
627180.000000 -0.014878
627210.000000 -0.021192
627240.000000 -0.028509
627270.000000 -0.024828
627300.000000 -0.029150
627330.000000 -0.012473
627360.000000 -0.010797
627390.000000 -0.007121
627420.000000 -0.004445
627450.000000 -0.029768
627480.000000 -0.000089
627510.000000 0.012592
627540.000000 -0.010725
627570.000000 0.007961
627600.000000 -0.004349
627630.000000 0.005343
627660.000000 -0.007961
627690.000000 -0.006261
627720.000000 -0.010559
627750.000000 0.001147
627780.000000 -0.006145
627810.000000 0.002566
627840.000000 0.000279
627870.000000 0.012993
627900.000000 0.023709
627930.000000 0.017425
627960.000000 0.026142
627990.000000 0.010858
628020.000000 0.030575
628050.000000 0.059290
628080.000000 0.048005
628110.000000 0.065718
628140.000000 0.029431
628170.000000 0.035143
628200.000000 0.024853
628230.000000 0.031563
628260.000000 0.024272
628290.000000 -0.008019
628320.000000 0.006689
628350.000000 0.001397
628380.000000 0.002104
628410.000000 -0.006189
628440.000000 -0.023482
628470.000000 -0.035776
628500.000000 -0.035069
628530.000000 -0.032364
628560.000000 -0.022658
628590.000000 -0.029953
628620.000000 -0.022248
628650.000000 -0.019544
628680.000000 -0.025839
628710.000000 -0.030135
628740.000000 -0.001431
628770.000000 0.000273
628800.000000 -0.003023
628830.000000 0.010681
628860.000000 -0.003614
628890.000000 0.004092
628920.000000 -0.001203
628950.000000 -0.007496
628980.000000 0.001211
629010.000000 -0.015080
629040.000000 -0.004371
629070.000000 0.016339
629100.000000 0.003049
629130.000000 0.001760
629160.000000 0.024472
629190.000000 0.035185
629220.000000 0.027898
629250.000000 0.014611
629280.000000 0.024325
629310.000000 0.026039
629340.000000 0.034753
629370.000000 0.034468
629400.000000 0.005184
629430.000000 0.005900
629460.000000 -0.012382
629490.000000 -0.002663
629520.000000 -0.025942
629550.000000 -0.025219
629580.000000 -0.036494
629610.000000 -0.020765
629640.000000 -0.063034
629670.000000 -0.054299
629700.000000 -0.060561
629730.000000 -0.030819
629760.000000 -0.030074
629790.000000 -0.039325
629820.000000 -0.014572
629850.000000 0.010184
629880.000000 -0.000057
629910.000000 0.011705
629940.000000 0.042469
629970.000000 0.041234
630000.000000 0.050001
630030.000000 0.048768
630060.000000 0.056536
630090.000000 0.036303
630120.000000 0.031070
630150.000000 0.023836
630180.000000 0.038601
630210.000000 0.023365
630240.000000 0.010127
630270.000000 0.005888
630300.000000 -0.000354
630330.000000 -0.008596
630360.000000 -0.005841
630390.000000 -0.010087
630420.000000 -0.015336
630450.000000 -0.013586
630480.000000 -0.024838
630510.000000 -0.010092
630540.000000 -0.033348
630570.000000 -0.016607
630600.000000 -0.022869
630630.000000 -0.009133
630660.000000 -0.027400
630690.000000 0.004329
630720.000000 -0.006944
630750.000000 -0.006222
630780.000000 -0.010502
630810.000000 -0.017787
630840.000000 0.014925
630870.000000 -0.019366
630900.000000 -0.005661
630930.000000 0.004041
630960.000000 0.015739
630990.000000 0.017435
631020.000000 0.010128
631050.000000 0.026818
631080.000000 0.030506
631110.000000 0.035192
631140.000000 0.014875
631170.000000 0.015558
631200.000000 0.002238
631230.000000 0.028918
631260.000000 0.019596
631290.000000 -0.007726
631320.000000 0.026951
631350.000000 0.016629
631380.000000 -0.011693
631410.000000 -0.024014
631440.000000 -0.014335
631470.000000 -0.021654
631500.000000 -0.027971
631530.000000 -0.025287
631560.000000 -0.030601
631590.000000 -0.007913
631620.000000 -0.021223
631650.000000 -0.002532
631680.000000 -0.005840
631710.000000 -0.000147
631740.000000 0.011547
631770.000000 0.032241
631800.000000 0.011935
631830.000000 0.022627
631860.000000 0.008318
631890.000000 -0.031993
631920.000000 -0.003306
631950.000000 -0.026621
631980.000000 -0.011940
632010.000000 -0.006262
632040.000000 -0.023588
632070.000000 -0.021917
632100.000000 -0.008249
632130.000000 -0.001585
632160.000000 -0.000925
632190.000000 0.011733
632220.000000 -0.001613
632250.000000 0.011039
632280.000000 0.004688
632310.000000 -0.002665
632340.000000 0.025980
632370.000000 0.002623
632400.000000 0.010265
632430.000000 0.004906
632460.000000 -0.006455
632490.000000 0.001184
632520.000000 0.003823
632550.000000 -0.010539
632580.000000 -0.007901
632610.000000 -0.008262
632640.000000 -0.006623
632670.000000 -0.001984
632700.000000 -0.006343
632730.000000 -0.015702
632760.000000 -0.015059
632790.000000 0.016584
632820.000000 -0.001771
632850.000000 0.014875
632880.000000 0.012521
632910.000000 0.016168
632940.000000 0.000816
632970.000000 -0.004536
633000.000000 0.014113
633030.000000 0.011761
633060.000000 0.027410
633090.000000 0.016060
633120.000000 -0.003291
633150.000000 -0.005640
633180.000000 -0.002989
633210.000000 0.039664
633240.000000 0.016318
633270.000000 0.006975
633300.000000 -0.008366
633330.000000 0.001296
633360.000000 0.003961
633390.000000 0.001630
633420.000000 -0.014697
633450.000000 0.003980
633480.000000 0.015662
633510.000000 -0.012652
633540.000000 -0.012961
633570.000000 -0.029264
633600.000000 -0.010563
633630.000000 -0.021857
633660.000000 -0.024146
633690.000000 -0.015430
633720.000000 -0.008710
633750.000000 0.006014
633780.000000 -0.018258
633810.000000 -0.006525
633840.000000 -0.001789
633870.000000 0.003951
633900.000000 0.000694
633930.000000 0.005441
633960.000000 0.025192
633990.000000 0.031946
634020.000000 0.037703
634050.000000 0.034464
634080.000000 0.008229
634110.000000 0.022997
634140.000000 0.002770
634170.000000 -0.002454
634200.000000 0.016327
634230.000000 -0.013887
634260.000000 -0.001096
634290.000000 0.005700
634320.000000 -0.012498
634350.000000 -0.030690
634380.000000 -0.011876
634410.000000 -0.012056
634440.000000 -0.012230
634470.000000 -0.016397
634500.000000 0.003443
634530.000000 -0.012711
634560.000000 0.002143
634590.000000 -0.008998
634620.000000 -0.016131
634650.000000 -0.003258
634680.000000 0.007621
634710.000000 -0.001494
634740.000000 -0.022603
634770.000000 0.005293
634800.000000 0.014195
634830.000000 -0.006898
634860.000000 -0.003986
634890.000000 0.001930
634920.000000 0.009850
634950.000000 0.031774
634980.000000 0.015702
635010.000000 0.007633
635040.000000 0.024567
635070.000000 0.031504
635100.000000 0.020442
635130.000000 0.023383
635160.000000 0.001326
635190.000000 0.013270
635220.000000 0.029215
635250.000000 0.012162
635280.000000 0.001109
635310.000000 0.022058
635340.000000 -0.022994
635370.000000 -0.018044
635400.000000 -0.001094
635430.000000 -0.031144
635460.000000 -0.029194
635490.000000 -0.025244
635520.000000 0.002707
635550.000000 -0.024342
635580.000000 -0.009390
635610.000000 0.003562
635640.000000 0.014515
635670.000000 0.009469
635700.000000 -0.013576
635730.000000 0.020381
635760.000000 0.012340
635790.000000 -0.003700
635820.000000 0.000262
635850.000000 -0.003773
635880.000000 0.012194
635910.000000 -0.003837
635940.000000 -0.006866
635970.000000 -0.013893
636000.000000 -0.010918
636030.000000 -0.020942
636060.000000 0.019036
636090.000000 -0.008984
636120.000000 -0.009004
636150.000000 0.010978
636180.000000 0.019961
636210.000000 -0.003055
636240.000000 0.015931
636270.000000 0.013917
636300.000000 -0.016096
636330.000000 -0.000108
636360.000000 -0.001119
636390.000000 0.002871
636420.000000 0.005861
636450.000000 -0.015149
636480.000000 -0.020158
636510.000000 -0.002167
636540.000000 -0.004175
636570.000000 -0.031184
636600.000000 -0.000194
636630.000000 -0.001204
636660.000000 -0.011215
636690.000000 0.011772
636720.000000 0.003758
636750.000000 -0.002257
636780.000000 0.012725
636810.000000 0.000705
636840.000000 0.006683
636870.000000 0.021658
636900.000000 0.009629
636930.000000 -0.006403
636960.000000 -0.001438
636990.000000 0.012523
637020.000000 -0.015521
637050.000000 -0.006568
637080.000000 0.000380
637110.000000 -0.008677
637140.000000 0.002262
637170.000000 0.007197
637200.000000 -0.006874
637230.000000 -0.006948
637260.000000 -0.006028
637290.000000 -0.002112
637320.000000 -0.000200
637350.000000 -0.003293
637380.000000 -0.005390
637410.000000 -0.001492
637440.000000 0.009402
637470.000000 0.000292
637500.000000 0.004178
637530.000000 -0.001940
637560.000000 -0.013062
637590.000000 0.011812
637620.000000 -0.002318
637650.000000 0.008549
637680.000000 0.001411
637710.000000 -0.012731
637740.000000 -0.020876
637770.000000 -0.011026
637800.000000 -0.003180
637830.000000 0.002661
637860.000000 -0.004502
637890.000000 0.010330
637920.000000 0.001157
637950.000000 0.011980
637980.000000 -0.002201
638010.000000 -0.004387
638040.000000 -0.006577
638070.000000 0.008229
638100.000000 0.004032
638130.000000 0.000831
638160.000000 0.007627
638190.000000 0.013421
638220.000000 -0.009787
638250.000000 -0.004997
638280.000000 -0.001209
638310.000000 0.010579
638340.000000 -0.003634
638370.000000 0.001154
638400.000000 0.006943
638430.000000 0.019733
638460.000000 0.026524
638490.000000 0.011319
638520.000000 0.012116
638550.000000 0.001916
638580.000000 0.000720
638610.000000 0.003529
638640.000000 -0.012659
638670.000000 -0.006843
638700.000000 -0.024022
638730.000000 -0.032197
638760.000000 -0.037368
638790.000000 -0.024536
638820.000000 -0.037700
638850.000000 -0.013860
638880.000000 -0.035018
638910.000000 -0.025174
638940.000000 -0.020327
638970.000000 -0.021478
639000.000000 -0.002627
639030.000000 -0.004774
639060.000000 0.007081
639090.000000 0.003937
639120.000000 0.011796
639150.000000 0.011656
639180.000000 0.035519
639210.000000 0.019383
639240.000000 0.013251
639270.000000 0.008121
639300.000000 0.008995
639330.000000 0.016872
639360.000000 -0.005247
639390.000000 0.007637
639420.000000 0.020526
639450.000000 0.005418
639480.000000 0.011315
639510.000000 0.004216
639540.000000 -0.011878
639570.000000 -0.020969
639600.000000 -0.003055
639630.000000 0.009863
639660.000000 -0.008215
639690.000000 -0.003290
639720.000000 0.008640
639750.000000 -0.004427
639780.000000 0.009509
639810.000000 0.018448
639840.000000 0.018391
639870.000000 0.005338
639900.000000 -0.004713
639930.000000 -0.018760
639960.000000 -0.000803
639990.000000 0.006158
640020.000000 -0.001877
640050.000000 0.008092
640080.000000 -0.004934
640110.000000 -0.006954
640140.000000 0.028030
640170.000000 0.003020
640200.000000 -0.000983
640230.000000 0.030019
640260.000000 -0.005973
640290.000000 0.007042
640320.000000 0.001063
640350.000000 0.010091
640380.000000 0.018125
640410.000000 -0.001835
640440.000000 -0.001788
640470.000000 -0.012736
640500.000000 -0.003678
640530.000000 0.011385
640560.000000 -0.001546
640590.000000 -0.011471
640620.000000 0.002609
640650.000000 0.002694
640680.000000 -0.005216
640710.000000 -0.001120
640740.000000 -0.011019
640770.000000 -0.002912
640800.000000 0.019200
640830.000000 -0.000683
640860.000000 -0.022560
640890.000000 0.003569
640920.000000 -0.001297
640950.000000 0.004844
640980.000000 -0.003010
641010.000000 -0.016857
641040.000000 -0.018698
641070.000000 -0.010533
641100.000000 0.001639
641130.000000 0.003817
641160.000000 0.006002
641190.000000 0.023193
641220.000000 0.012391
641250.000000 0.006596
641280.000000 0.005807
641310.000000 0.022025
641340.000000 0.007250
641370.000000 -0.007520
641400.000000 -0.005282
641430.000000 -0.004039
641460.000000 -0.025790
641490.000000 -0.031536
641520.000000 -0.027276
641550.000000 -0.026011
641580.000000 -0.021742
641610.000000 -0.013469
641640.000000 0.000807
641670.000000 0.004087
641700.000000 -0.027631
641730.000000 -0.033346
641760.000000 -0.009060
641790.000000 0.017228
641820.000000 0.004516
641850.000000 0.001806
641880.000000 -0.011905
641910.000000 0.002385
641940.000000 0.017674
641970.000000 0.024963
642000.000000 0.046250
642030.000000 0.024537
642060.000000 0.024822
642090.000000 0.039106
642120.000000 0.027388
642150.000000 0.024668
642180.000000 0.035946
642210.000000 0.023221
642240.000000 0.020494
642270.000000 0.018765
642300.000000 0.002034
642330.000000 -0.008699
642360.000000 -0.004434
642390.000000 -0.006170
642420.000000 -0.021906
642450.000000 -0.043643
642480.000000 -0.036379
642510.000000 -0.028115
642540.000000 -0.050850
642570.000000 -0.031583
642600.000000 -0.012315
642630.000000 0.006955
642660.000000 0.003227
642690.000000 -0.007498
642720.000000 -0.003222
642750.000000 -0.014944
642780.000000 0.001336
642810.000000 -0.004382
642840.000000 0.007900
642870.000000 0.013183
642900.000000 0.026465
642930.000000 0.021748
642960.000000 0.020029
642990.000000 0.022309
643020.000000 0.023587
643050.000000 0.019863
643080.000000 0.003136
643110.000000 0.018407
643140.000000 -0.014326
643170.000000 -0.018061
643200.000000 -0.017799
643230.000000 -0.032539
643260.000000 -0.021283
643290.000000 -0.034029
643320.000000 -0.020777
643350.000000 -0.031526
643380.000000 -0.035278
643410.000000 -0.035031
643440.000000 -0.022785
643470.000000 -0.027541
643500.000000 0.017702
643530.000000 0.016944
643560.000000 0.009185
643590.000000 0.019424
643620.000000 0.032663
643650.000000 0.026899
643680.000000 0.020135
643710.000000 0.025369
643740.000000 0.015602
643770.000000 0.007833
643800.000000 0.023062
643830.000000 0.001289
643860.000000 0.000513
643890.000000 0.002735
643920.000000 -0.002045
643950.000000 -0.019829
643980.000000 -0.037615
644010.000000 -0.019405
644040.000000 -0.011198
644070.000000 -0.022994
644100.000000 -0.015795
644130.000000 -0.035598
644160.000000 -0.000406
644190.000000 -0.000217
644220.000000 -0.009032
644250.000000 0.016149
644280.000000 0.000326
644310.000000 -0.006501
644340.000000 0.003668
644370.000000 -0.025167
644400.000000 0.009995
644430.000000 -0.001847
644460.000000 -0.007692
644490.000000 -0.001541
644520.000000 0.025607
644550.000000 0.021752
644580.000000 0.012894
644610.000000 -0.001967
644640.000000 0.009170
644670.000000 0.007303
644700.000000 0.007434
644730.000000 0.013563
644760.000000 -0.003311
644790.000000 0.017813
644820.000000 0.015935
644850.000000 0.018054
644880.000000 0.013171
644910.000000 0.008286
644940.000000 0.004398
644970.000000 -0.000492
645000.000000 -0.007385
645030.000000 -0.009280
645060.000000 -0.005177
645090.000000 -0.011075
645120.000000 -0.001976
645150.000000 -0.031878
645180.000000 -0.036780
645210.000000 -0.009683
645240.000000 -0.007585
645270.000000 -0.020486
645300.000000 -0.038386
645330.000000 -0.024284
645360.000000 -0.006180
645390.000000 0.003928
645420.000000 -0.002962
645450.000000 -0.007848
645480.000000 -0.005731
645510.000000 -0.004610
645540.000000 -0.013486
645570.000000 0.003642
645600.000000 0.009773
645630.000000 -0.000093
645660.000000 0.014044
645690.000000 -0.009817
645720.000000 -0.013675
645750.000000 -0.010532
645780.000000 -0.009387
645810.000000 0.012760
645840.000000 0.005907
645870.000000 -0.000944
645900.000000 0.036205
645930.000000 0.021354
645960.000000 0.014504
645990.000000 0.026654
646020.000000 0.013804
646050.000000 0.023955
646080.000000 0.025107
646110.000000 0.020259
646140.000000 0.017413
646170.000000 0.021568
646200.000000 0.012725
646230.000000 0.014885
646260.000000 0.003048
646290.000000 0.017214
646320.000000 0.000384
646350.000000 -0.021442
646380.000000 -0.020264
646410.000000 -0.009082
646440.000000 -0.001895
646470.000000 -0.031704
646500.000000 -0.015508
646530.000000 -0.020308
646560.000000 -0.029104
646590.000000 -0.039896
646620.000000 -0.012685
646650.000000 -0.023470
646680.000000 -0.028253
646710.000000 -0.013033
646740.000000 -0.006812
646770.000000 0.003412
646800.000000 -0.003363
646830.000000 0.013864
646860.000000 0.035092
646890.000000 0.015322
646920.000000 0.021552
646950.000000 0.029785
646980.000000 0.027018
647010.000000 0.021253
647040.000000 0.028490
647070.000000 -0.001271
647100.000000 0.008970
647130.000000 0.007212
647160.000000 0.013456
647190.000000 -0.007297
647220.000000 0.012951
647250.000000 0.005200
647280.000000 -0.003549
647310.000000 0.005702
647340.000000 -0.016046
647370.000000 -0.008794
647400.000000 -0.011542
647430.000000 -0.017289
647460.000000 -0.004037
647490.000000 0.000215
647520.000000 -0.021533
647550.000000 0.012718
647580.000000 -0.025030
647610.000000 -0.013779
647640.000000 0.022473
647670.000000 -0.005274
647700.000000 0.005980
647730.000000 -0.002765
647760.000000 -0.022509
647790.000000 0.006749
647820.000000 0.000009
647850.000000 -0.005729
647880.000000 -0.002465
647910.000000 -0.011199
647940.000000 0.008068
647970.000000 0.002337
648000.000000 0.000608
648030.000000 0.002880
648060.000000 0.019154
648090.000000 0.012428
648120.000000 -0.013297
648150.000000 0.004978
648180.000000 0.010253
648210.000000 0.017529
648240.000000 0.003804
648270.000000 0.011078
648300.000000 -0.012648
648330.000000 -0.007377
648360.000000 -0.006106
648390.000000 0.003162
648420.000000 -0.010573
648450.000000 -0.028310
648480.000000 -0.002051
648510.000000 0.005205
648540.000000 -0.010543
648570.000000 -0.014296
648600.000000 -0.023053
648630.000000 -0.003816
648660.000000 -0.008584
648690.000000 -0.006358
648720.000000 0.012863
648750.000000 -0.001921
648780.000000 -0.003711
648810.000000 0.023494
648840.000000 0.015694
648870.000000 0.008889
648900.000000 0.033080
648930.000000 0.015266
648960.000000 0.022450
648990.000000 0.017630
649020.000000 -0.004192
649050.000000 0.014984
649080.000000 -0.000842
649110.000000 -0.009669
649140.000000 -0.016496
649170.000000 -0.015324
649200.000000 -0.011153
649230.000000 -0.019981
649260.000000 -0.018808
649290.000000 -0.025636
649320.000000 -0.004462
649350.000000 -0.025288
649380.000000 -0.002113
649410.000000 -0.006937
649440.000000 -0.009761
649470.000000 0.003416
649500.000000 -0.013406
649530.000000 0.007772
649560.000000 0.001950
649590.000000 -0.007872
649620.000000 0.013306
649650.000000 0.008483
649680.000000 -0.030341
649710.000000 -0.006166
649740.000000 0.011007
649770.000000 0.019179
649800.000000 -0.005652
649830.000000 0.018514
649860.000000 0.017678
649890.000000 0.013840
649920.000000 0.015999
649950.000000 0.025155
649980.000000 -0.000691
650010.000000 0.007460
650040.000000 0.021610
650070.000000 -0.002242
650100.000000 0.022905
650130.000000 0.010050
650160.000000 -0.007804
650190.000000 -0.015658
650220.000000 -0.016512
650250.000000 -0.000364
650280.000000 -0.003215
650310.000000 -0.024065
650340.000000 -0.007912
650370.000000 0.006243
650400.000000 0.004401
650430.000000 -0.008439
650460.000000 -0.008276
650490.000000 -0.009110
650520.000000 0.008058
650550.000000 0.001228
650580.000000 -0.002600
650610.000000 -0.035426
650640.000000 0.009749
650670.000000 0.000926
650700.000000 -0.003897
650730.000000 -0.001720
650760.000000 0.006458
650790.000000 0.007636
650820.000000 -0.026186
650850.000000 -0.007008
650880.000000 -0.010830
650910.000000 -0.018652
650940.000000 0.000526
650970.000000 -0.018297
651000.000000 -0.000121
651030.000000 0.016055
651060.000000 -0.017771
651090.000000 0.025403
651120.000000 0.009575
651150.000000 0.004745
651180.000000 0.018914
651210.000000 0.019081
651240.000000 0.007247
651270.000000 0.017410
651300.000000 0.024572
651330.000000 0.033732
651360.000000 0.023890
651390.000000 0.025047
651420.000000 -0.001798
651450.000000 0.015356
651480.000000 -0.010491
651510.000000 -0.005338
651540.000000 0.002814
651570.000000 -0.021035
651600.000000 -0.004883
651630.000000 0.003268
651660.000000 -0.014580
651690.000000 -0.000429
651720.000000 -0.010278
651750.000000 -0.026126
651780.000000 0.013025
651810.000000 0.008177
651840.000000 0.004328
651870.000000 -0.006521
651900.000000 -0.011371
651930.000000 0.014780
651960.000000 0.001930
651990.000000 -0.033920
652020.000000 0.003231
652050.000000 -0.002619
652080.000000 -0.016469
652110.000000 -0.023317
652140.000000 -0.010165
652170.000000 -0.010011
652200.000000 -0.022856
652230.000000 -0.010698
652260.000000 -0.009539
652290.000000 -0.021378
652320.000000 -0.023214
652350.000000 0.002952
652380.000000 0.005121
652410.000000 -0.009709
652440.000000 0.000465
652470.000000 0.013640
652500.000000 0.005817
652530.000000 0.026996
652560.000000 0.004176
652590.000000 0.032358
652620.000000 0.004541
652650.000000 0.018725
652680.000000 0.027910
652710.000000 0.029097
652740.000000 0.005284
652770.000000 0.005473
652800.000000 -0.002337
652830.000000 0.013854
652860.000000 -0.003952
652890.000000 -0.023756
652920.000000 0.001443
652950.000000 0.006645
652980.000000 -0.009149
653010.000000 0.005060
653040.000000 -0.011726
653070.000000 -0.016509
653100.000000 -0.016287
653130.000000 -0.000061
653160.000000 -0.029831
653190.000000 -0.016595
653220.000000 -0.010356
653250.000000 -0.002111
653280.000000 -0.010862
653310.000000 -0.013609
653340.000000 0.000650
653370.000000 -0.006088
653400.000000 -0.020821
653430.000000 -0.017551
653460.000000 0.013723
653490.000000 0.005001
653520.000000 -0.004719
653550.000000 0.007564
653580.000000 0.021848
653610.000000 0.008134
653640.000000 0.014421
653670.000000 0.018709
653700.000000 0.014997
653730.000000 0.009285
653760.000000 0.027572
653790.000000 0.022859
653820.000000 0.029145
653850.000000 0.000430
653880.000000 0.020715
653910.000000 0.015998
653940.000000 0.007280
653970.000000 -0.002438
654000.000000 -0.002157
654030.000000 0.018124
654060.000000 -0.016595
654090.000000 0.000685
654120.000000 0.004967
654150.000000 -0.001751
654180.000000 -0.009468
654210.000000 -0.007183
654240.000000 -0.019896
654270.000000 0.003393
654300.000000 -0.010315
654330.000000 0.004980
654360.000000 0.032278
654390.000000 -0.000420
654420.000000 0.014886
654450.000000 0.032195
654480.000000 0.024509
654510.000000 0.002827
654540.000000 0.004148
654570.000000 0.013474
654600.000000 -0.008197
654630.000000 -0.006864
654660.000000 -0.014527
654690.000000 -0.037188
654720.000000 -0.028846
654750.000000 -0.032502
654780.000000 -0.038155
654810.000000 -0.019808
654840.000000 -0.051459
654870.000000 -0.010109
654900.000000 -0.027759
654930.000000 0.004590
654960.000000 0.017940
654990.000000 -0.001711
655020.000000 0.017637
655050.000000 0.022984
655080.000000 0.033329
655110.000000 0.000673
655140.000000 0.022016
655170.000000 -0.002644
655200.000000 -0.000306
655230.000000 0.015030
655260.000000 -0.002637
655290.000000 -0.012306
655320.000000 0.009022
655350.000000 -0.007653
655380.000000 -0.018330
655410.000000 -0.028011
655440.000000 -0.018695
655470.000000 -0.010383
655500.000000 -0.002073
655530.000000 0.005232
655560.000000 0.000534
655590.000000 -0.013167
655620.000000 -0.025873
655650.000000 0.008418
655680.000000 -0.020296
655710.000000 0.008987
655740.000000 0.031265
655770.000000 0.026539
655800.000000 0.013808
655830.000000 0.021072
655860.000000 0.021332
655890.000000 -0.015414
655920.000000 -0.028165
655950.000000 -0.001921
655980.000000 -0.004683
656010.000000 -0.001451
656040.000000 -0.005225
656070.000000 -0.023005
656100.000000 -0.009791
656130.000000 -0.021585
656160.000000 -0.006386
656190.000000 -0.001194
656220.000000 -0.004009
656250.000000 0.003167
656280.000000 -0.005664
656310.000000 0.004496
656340.000000 -0.007352
656370.000000 0.011791
656400.000000 0.004925
656430.000000 0.003051
656460.000000 0.033168
656490.000000 0.016276
656520.000000 0.033376
656550.000000 0.023467
656580.000000 0.027550
656610.000000 0.015625
656640.000000 -0.010308
656670.000000 -0.016248
656700.000000 0.010805
656730.000000 -0.001149
656760.000000 -0.006109
656790.000000 -0.000076
656820.000000 0.000951
656850.000000 -0.003027
656880.000000 0.012989
656910.000000 0.019000
656940.000000 0.004006
656970.000000 -0.002992
657000.000000 0.000005
657030.000000 -0.004002
657060.000000 -0.012013
657090.000000 -0.010027
657120.000000 -0.019045
657150.000000 -0.026067
657180.000000 -0.026092
657210.000000 -0.017119
657240.000000 -0.023150
657270.000000 -0.013184
657300.000000 -0.025220
657330.000000 -0.004259
657360.000000 -0.018301
657390.000000 -0.020346
657420.000000 -0.029394
657450.000000 0.015556
657480.000000 -0.001497
657510.000000 0.008447
657540.000000 0.000388
657570.000000 -0.026673
657600.000000 -0.029736
657630.000000 -0.002802
657660.000000 0.010131
657690.000000 0.023063
657720.000000 0.022993
657750.000000 0.012924
657780.000000 0.030854
657810.000000 0.048785
657840.000000 0.022718
657870.000000 0.044652
657900.000000 0.030589
657930.000000 0.015528
657960.000000 0.029471
657990.000000 0.028417
658020.000000 0.017366
658050.000000 0.015319
658080.000000 -0.007724
658110.000000 -0.007763
658140.000000 -0.023798
658170.000000 -0.027829
658200.000000 -0.030855
658230.000000 -0.046878
658260.000000 -0.021897
658290.000000 -0.047911
658320.000000 -0.031922
658350.000000 -0.063928
658380.000000 -0.028930
658410.000000 -0.040928
658440.000000 -0.010922
658470.000000 -0.021911
658500.000000 -0.009897
658530.000000 -0.004878
658560.000000 0.021144
658590.000000 0.012170
658620.000000 0.031199
658650.000000 0.031232
658680.000000 0.043268
658710.000000 0.040306
658740.000000 -0.000653
658770.000000 0.022391
658800.000000 0.005436
658830.000000 -0.017516
658860.000000 0.008533
658890.000000 -0.000415
658920.000000 0.007639
658950.000000 -0.025305
658980.000000 0.020754
659010.000000 0.008815
659040.000000 -0.005121
659070.000000 0.033946
659100.000000 0.018015
659130.000000 0.004088
659160.000000 0.005164
659190.000000 0.035243
659220.000000 0.019326
659250.000000 0.018412
659280.000000 0.008501
659310.000000 0.018593
659340.000000 0.004689
659370.000000 0.005788
659400.000000 0.005890
659430.000000 -0.017004
659460.000000 -0.002895
659490.000000 -0.009783
659520.000000 -0.034668
659550.000000 -0.019549
659580.000000 -0.012428
659610.000000 -0.018303
659640.000000 0.002825
659670.000000 0.000957
659700.000000 0.003091
659730.000000 -0.019771
659760.000000 -0.011630
659790.000000 -0.008486
659820.000000 -0.017339
659850.000000 -0.006190
659880.000000 0.012962
659910.000000 0.006116
659940.000000 0.005273
659970.000000 0.004432
660000.000000 0.016592
660030.000000 0.007755
660060.000000 0.007919
660090.000000 0.018084
660120.000000 0.000251
660150.000000 0.002419
660180.000000 0.013588
660210.000000 0.020758
660240.000000 0.041928
660270.000000 0.007099
660300.000000 0.019270
660330.000000 0.000441
660360.000000 0.004611
660390.000000 -0.005219
660420.000000 -0.000050
660450.000000 -0.000881
660480.000000 -0.029714
660510.000000 0.004453
660540.000000 -0.013381
660570.000000 -0.010216
660600.000000 -0.003053
660630.000000 -0.013892
660660.000000 -0.014733
660690.000000 -0.027576
660720.000000 -0.027422
660750.000000 -0.007270
660780.000000 -0.011122
660810.000000 -0.008977
660840.000000 -0.020835
660870.000000 -0.013697
660900.000000 -0.006563
660930.000000 -0.003433
660960.000000 -0.014306
660990.000000 -0.008183
661020.000000 -0.034063
661050.000000 0.005053
661080.000000 -0.023835
661110.000000 -0.003726
661140.000000 -0.013620
661170.000000 -0.025517
661200.000000 -0.022417
661230.000000 0.011679
661260.000000 0.016772
661290.000000 0.017863
661320.000000 0.006950
661350.000000 0.015034
661380.000000 0.026116
661410.000000 0.027194
661440.000000 0.035269
661470.000000 0.027341
661500.000000 0.033409
661530.000000 0.030473
661560.000000 0.026533
661590.000000 -0.010411
661620.000000 -0.003359
661650.000000 0.001688
661680.000000 0.000730
661710.000000 0.005768
661740.000000 0.010800
661770.000000 -0.004173
661800.000000 0.003849
661830.000000 0.014865
661860.000000 -0.002124
661890.000000 0.010883
661920.000000 0.009885
661950.000000 -0.018117
661980.000000 -0.000123
662010.000000 -0.019131
662040.000000 -0.013143
662070.000000 -0.024156
662100.000000 -0.022171
662130.000000 -0.021188
662160.000000 -0.016205
662190.000000 0.001777
662220.000000 -0.018242
662250.000000 -0.051261
662280.000000 -0.014280
662310.000000 -0.004299
662340.000000 -0.015318
662370.000000 0.013662
662400.000000 0.008642
662430.000000 0.001621
662460.000000 0.008599
662490.000000 -0.000423
662520.000000 0.012554
662550.000000 0.026531
662580.000000 0.011507
662610.000000 0.035483
662640.000000 0.060459
662670.000000 0.014434
662700.000000 0.016409
662730.000000 -0.002617
662760.000000 -0.004643
662790.000000 -0.028669
662820.000000 0.013303
662850.000000 -0.049725
662880.000000 0.006246
662910.000000 -0.021784
662940.000000 0.013185
662970.000000 -0.009847
663000.000000 0.020119
663030.000000 0.003084
663060.000000 -0.015952
663090.000000 0.043010
663120.000000 0.005971
663150.000000 0.031931
663180.000000 -0.002110
663210.000000 -0.011151
663240.000000 0.046807
663270.000000 0.030765
663300.000000 -0.000277
663330.000000 -0.019319
663360.000000 -0.047360
663390.000000 -0.026401
663420.000000 0.004558
663450.000000 -0.038483
663480.000000 -0.051523
663510.000000 -0.019564
663540.000000 -0.003605
663570.000000 -0.030645
663600.000000 0.003313
663630.000000 -0.027729
663660.000000 0.001229
663690.000000 0.012185
663720.000000 -0.007859
663750.000000 0.029095
663780.000000 0.019049
663810.000000 0.022000
663840.000000 0.014951
663870.000000 0.003899
663900.000000 -0.000155
663930.000000 0.002790
663960.000000 0.005732
663990.000000 -0.013328
664020.000000 0.025609
664050.000000 0.030544
664080.000000 0.020475
664110.000000 0.008404
664140.000000 -0.009671
664170.000000 0.032251
664200.000000 0.016169
664230.000000 0.002083
664260.000000 0.007993
664290.000000 -0.018101
664320.000000 -0.003200
664350.000000 -0.037304
664380.000000 -0.017412
664410.000000 -0.028526
664440.000000 -0.037644
664470.000000 -0.004767
664500.000000 -0.031895
664530.000000 -0.011027
664560.000000 -0.020163
664590.000000 -0.047304
664620.000000 0.007551
664650.000000 0.009402
664680.000000 0.027249
664710.000000 -0.002908
664740.000000 -0.005069
664770.000000 -0.012233
664800.000000 0.003599
664830.000000 0.004427
664860.000000 0.009252
664890.000000 0.019072
664920.000000 -0.004111
664950.000000 -0.010298
664980.000000 0.044510
665010.000000 0.031314
665040.000000 -0.007886
665070.000000 -0.005091
665100.000000 0.015699
665130.000000 0.004485
665160.000000 0.049266
665190.000000 -0.017958
665220.000000 0.027813
665250.000000 0.015579
665280.000000 0.004340
665310.000000 -0.022905
665340.000000 -0.017154
665370.000000 -0.030408
665400.000000 -0.046667
665430.000000 -0.022930
665460.000000 -0.025237
665490.000000 -0.026506
665520.000000 -0.003778
665550.000000 0.010947
665580.000000 0.014669
665610.000000 0.012388
665640.000000 0.029104
665670.000000 0.045818
665700.000000 0.005531
665730.000000 0.022242
665760.000000 -0.006049
665790.000000 -0.000340
665820.000000 0.000368
665850.000000 0.015075
665880.000000 -0.012217
665910.000000 0.002490
665940.000000 -0.030802
665970.000000 -0.019095
666000.000000 0.002613
666030.000000 -0.007679
666060.000000 -0.002971
666090.000000 -0.009264
666120.000000 0.000443
666150.000000 0.012150
666180.000000 0.012855
666210.000000 -0.016440
666240.000000 0.000264
666270.000000 -0.008033
666300.000000 0.027669
666330.000000 -0.005630
666360.000000 -0.030931
666390.000000 -0.010232
666420.000000 0.005466
666450.000000 0.006162
666480.000000 0.014858
666510.000000 -0.003447
666540.000000 -0.023753
666570.000000 0.014941
666600.000000 -0.004367
666630.000000 -0.010676
666660.000000 -0.000985
666690.000000 -0.003296
666720.000000 0.005391
666750.000000 -0.006923
666780.000000 0.019762
666810.000000 0.022444
666840.000000 0.022125
666870.000000 0.001804
666900.000000 -0.021518
666930.000000 0.021157
666960.000000 -0.019168
666990.000000 -0.028496
667020.000000 0.037176
667050.000000 -0.033153
667080.000000 -0.002483
667110.000000 -0.013813
667140.000000 -0.043143
667170.000000 -0.004473
667200.000000 -0.010801
667230.000000 -0.017129
667260.000000 -0.002454
667290.000000 0.013222
667320.000000 0.031900
667350.000000 0.029580
667380.000000 0.040262
667410.000000 0.055946
667440.000000 0.059632
667470.000000 0.048320
667500.000000 0.044008
667530.000000 0.061698
667560.000000 0.072388
667590.000000 0.038079
667620.000000 0.020769
667650.000000 0.032459
667680.000000 0.002148
667710.000000 0.015836
667740.000000 0.004523
667770.000000 -0.031790
667800.000000 -0.001105
667830.000000 -0.002421
667860.000000 -0.031738
667890.000000 -0.018057
667920.000000 -0.009376
667950.000000 -0.020696
667980.000000 -0.016016
668010.000000 -0.017338
668040.000000 -0.000660
668070.000000 0.021017
668100.000000 -0.008306
668130.000000 0.010370
668160.000000 0.016046
668190.000000 0.012722
668220.000000 0.006398
668250.000000 0.021074
668280.000000 -0.013249
668310.000000 0.002429
668340.000000 -0.011893
668370.000000 -0.038214
668400.000000 0.001466
668430.000000 -0.042853
668460.000000 -0.042171
668490.000000 -0.007488
668520.000000 -0.020805
668550.000000 -0.031121
668580.000000 -0.023436
668610.000000 0.001249
668640.000000 -0.027065
668670.000000 -0.005380
668700.000000 0.000306
668730.000000 0.016992
668760.000000 0.018678
668790.000000 0.024363
668820.000000 -0.013953
668850.000000 -0.013269
668880.000000 -0.030586
668910.000000 0.015097
668940.000000 -0.019220
668970.000000 -0.004539
669000.000000 0.008143
669030.000000 0.045824
669060.000000 0.024504
669090.000000 -0.010815
669120.000000 0.060865
669150.000000 0.067546
669180.000000 0.012227
669210.000000 0.081909
669240.000000 0.028592
669270.000000 0.027275
669300.000000 0.016959
669330.000000 0.026644
669360.000000 0.029329
669390.000000 -0.006987
669420.000000 0.018698
669450.000000 0.027382
669480.000000 0.008066
669510.000000 -0.012251
669540.000000 -0.000562
669570.000000 -0.033876
669600.000000 -0.051189
669630.000000 -0.066501
669660.000000 -0.027812
669690.000000 -0.038123
669720.000000 -0.027432
669750.000000 -0.038739
669780.000000 -0.031045
669810.000000 0.004651
669840.000000 0.004349
669870.000000 -0.010949
669900.000000 0.004755
669930.000000 0.020463
669960.000000 0.010174
669990.000000 0.017889
670020.000000 0.029608
670050.000000 0.015331
670080.000000 0.011058
670110.000000 0.025788
670140.000000 0.025523
670170.000000 -0.021738
670200.000000 0.009005
670230.000000 -0.023249
670260.000000 -0.029500
670290.000000 -0.008749
670320.000000 -0.053995
670350.000000 -0.030240
670380.000000 -0.016485
670410.000000 -0.007729
670440.000000 0.017026
670470.000000 -0.002220
670500.000000 0.010531
670530.000000 -0.014720
670560.000000 0.032024
670590.000000 0.021764
670620.000000 0.004498
670650.000000 0.065226
670680.000000 0.029947
670710.000000 0.051660
670740.000000 0.057364
670770.000000 0.006059
670800.000000 0.055744
670830.000000 0.063418
670860.000000 0.002082
670890.000000 0.045733
670920.000000 0.019373
670950.000000 0.016000
670980.000000 0.036613
671010.000000 -0.004787
671040.000000 -0.014200
671070.000000 -0.018628
671100.000000 -0.047071
671130.000000 0.014471
671160.000000 -0.023003
671190.000000 -0.040494
671220.000000 -0.003001
671250.000000 -0.038526
671280.000000 -0.010069
671310.000000 -0.019631
671340.000000 -0.002212
671370.000000 -0.003813
671400.000000 0.017565
671430.000000 0.055923
671460.000000 0.024258
671490.000000 0.040572
671520.000000 0.022864
671550.000000 0.009134
671580.000000 0.052380
671610.000000 0.001604
671640.000000 0.028806
671670.000000 -0.007016
671700.000000 -0.034862
671730.000000 -0.002730
671760.000000 -0.025622
671790.000000 -0.034538
671820.000000 -0.010477
671850.000000 -0.028440
671880.000000 0.006573
671910.000000 -0.016438
671940.000000 0.020527
671970.000000 -0.000532
672000.000000 -0.048615
672030.000000 0.016278
672060.000000 -0.015852
672090.000000 -0.016006
672120.000000 -0.011182
672150.000000 -0.055381
672180.000000 0.026399
672210.000000 -0.027843
672240.000000 -0.017105
672270.000000 -0.027387
672300.000000 -0.008689
672330.000000 -0.011009
672360.000000 -0.042346
672390.000000 -0.039701
672420.000000 -0.032072
672450.000000 -0.035458
672480.000000 -0.008858
672510.000000 -0.017273
672540.000000 0.012300
672570.000000 -0.022141
672600.000000 -0.006593
672630.000000 -0.019056
672660.000000 -0.053529
672690.000000 -0.000012
672720.000000 -0.061502
672750.000000 -0.035000
672780.000000 -0.015504
672810.000000 -0.011013
672840.000000 -0.007528
672870.000000 -0.007047
672900.000000 -0.042570
672930.000000 -0.034095
672960.000000 -0.082623
672990.000000 -0.058153
673020.000000 -0.018684
673050.000000 -0.031216
673080.000000 -0.071748
673110.000000 -0.062279
673140.000000 -0.058810
673170.000000 0.031660
673200.000000 0.010132
673230.000000 0.011607
673260.000000 0.038086
673290.000000 0.052569
673320.000000 0.080056
673350.000000 0.087550
673380.000000 0.040051
673410.000000 0.050560
673440.000000 0.069079
673470.000000 0.047608
673500.000000 0.017149
673530.000000 0.002704
673560.000000 0.024272
673590.000000 0.026855
673620.000000 0.025453
673650.000000 0.017067
673680.000000 -0.028303
673710.000000 -0.008657
673740.000000 0.001005
673770.000000 -0.007315
673800.000000 0.026381
673830.000000 0.016095
673860.000000 0.009826
673890.000000 0.017576
673920.000000 0.052344
673950.000000 0.007130
673980.000000 -0.007064
674010.000000 0.021762
674040.000000 0.055608
674070.000000 0.028474
674100.000000 0.033361
674130.000000 0.016269
674160.000000 0.005199
674190.000000 0.027149
674220.000000 0.040120
674250.000000 0.034113
674280.000000 0.005126
674310.000000 0.019160
674340.000000 0.014215
674370.000000 0.035290
674400.000000 0.007386
674430.000000 -0.040498
674460.000000 0.022639
674490.000000 0.003798
674520.000000 -0.008023
674550.000000 0.020178
674580.000000 -0.019599
674610.000000 -0.027354
674640.000000 0.015913
674670.000000 0.027202
674700.000000 -0.017486
674730.000000 -0.032152
674760.000000 0.011205
674790.000000 0.031585
674820.000000 0.015987
674850.000000 -0.007588
674880.000000 0.009859
674910.000000 0.034329
674940.000000 0.016822
674970.000000 0.013337
675000.000000 -0.023124
675030.000000 0.022437
675060.000000 0.016021
675090.000000 -0.030373
675120.000000 0.007256
675150.000000 0.008908
675180.000000 -0.018418
675210.000000 -0.055722
675240.000000 -0.033005
675270.000000 -0.030267
675300.000000 0.001491
675330.000000 -0.036731
675360.000000 -0.018934
675390.000000 0.010882
675420.000000 -0.017286
675450.000000 -0.014437
675480.000000 0.014428
675510.000000 -0.003693
675540.000000 0.005201
675570.000000 -0.012894
675600.000000 0.000023
675630.000000 0.006951
675660.000000 0.018888
675690.000000 -0.025166
675720.000000 0.017786
675750.000000 -0.019256
675780.000000 0.011707
675810.000000 -0.008328
675840.000000 -0.013360
675870.000000 -0.034391
675900.000000 -0.019421
675930.000000 -0.025453
675960.000000 -0.014486
675990.000000 -0.027522
676020.000000 -0.030561
676050.000000 0.004396
676080.000000 -0.010651
676110.000000 -0.032703
676140.000000 -0.047760
676170.000000 -0.025822
676200.000000 0.013110
676230.000000 -0.013964
676260.000000 -0.003044
676290.000000 0.012869
676320.000000 0.022776
676350.000000 0.018675
676380.000000 0.027568
676410.000000 0.013454
676440.000000 0.040332
676470.000000 0.030203
676500.000000 0.027067
676530.000000 0.018923
676560.000000 0.002773
676590.000000 0.010615
676620.000000 0.016451
676650.000000 -0.000719
676680.000000 0.000106
676710.000000 0.016926
676740.000000 -0.007260
676770.000000 -0.028406
676800.000000 0.005399
676830.000000 -0.003800
676860.000000 -0.002003
676890.000000 0.029790
676920.000000 0.012579
676950.000000 0.014365
676980.000000 0.026148
677010.000000 -0.025072
677040.000000 -0.029296
677070.000000 -0.023522
677100.000000 -0.013752
677130.000000 -0.013959
677160.000000 0.025801
677190.000000 0.040558
677220.000000 -0.025689
677250.000000 0.008060
677280.000000 -0.008194
677310.000000 -0.022452
677340.000000 -0.014714
677370.000000 -0.014979
677400.000000 -0.005247
677430.000000 -0.024517
677460.000000 -0.027790
677490.000000 -0.008065
677520.000000 0.021658
677550.000000 0.015381
677580.000000 -0.002898
677610.000000 0.013823
677640.000000 0.007543
677670.000000 -0.003737
677700.000000 -0.013017
677730.000000 0.017703
677760.000000 0.011422
677790.000000 -0.019858
677820.000000 -0.030137
677850.000000 -0.019417
677880.000000 -0.030696
677910.000000 0.003024
677940.000000 0.004745
677970.000000 -0.001534
678000.000000 -0.006813
678030.000000 -0.011093
678060.000000 -0.040372
678090.000000 -0.025653
678120.000000 0.003066
678150.000000 0.016785
678180.000000 0.015503
678210.000000 0.013220
678240.000000 -0.013063
678270.000000 0.018654
678300.000000 0.039370
678330.000000 0.026086
678360.000000 -0.015197
678390.000000 0.017520
678420.000000 0.059238
678450.000000 0.016956
678480.000000 0.012676
678510.000000 0.018397
678540.000000 -0.040881
678570.000000 -0.012157
678600.000000 -0.028433
678630.000000 -0.025707
678660.000000 -0.007980
678690.000000 -0.009252
678720.000000 0.000477
678750.000000 0.022206
678780.000000 0.000935
678810.000000 0.016664
678840.000000 0.001393
678870.000000 -0.006879
678900.000000 0.023849
678930.000000 0.013576
678960.000000 0.016302
678990.000000 0.006029
679020.000000 0.013754
679050.000000 -0.052520
679080.000000 0.027205
679110.000000 -0.005070
679140.000000 0.004656
679170.000000 -0.000617
679200.000000 -0.051890
679230.000000 -0.011161
679260.000000 -0.024432
679290.000000 -0.020700
679320.000000 0.001033
679350.000000 0.004769
679380.000000 -0.022493
679410.000000 -0.002752
679440.000000 0.000992
679470.000000 -0.023261
679500.000000 -0.014511
679530.000000 0.005243
679560.000000 -0.000000
679590.000000 0.034761
679620.000000 0.068526
679650.000000 0.041295
679680.000000 0.020069
679710.000000 0.011847
679740.000000 0.001630
679770.000000 0.002418
679800.000000 0.027212
679830.000000 0.010011
679860.000000 0.022817
679890.000000 0.003628
679920.000000 -0.015553
679950.000000 0.000272
679980.000000 0.002104
680010.000000 -0.019057
680040.000000 -0.012210
680070.000000 -0.057356
680100.000000 -0.029495
680130.000000 -0.021626
680160.000000 -0.025751
680190.000000 -0.009867
680220.000000 -0.026977
680250.000000 -0.018080
680280.000000 0.016825
680310.000000 -0.006263
680340.000000 0.017655
680370.000000 0.020580
680400.000000 0.036511
680430.000000 0.008449
680460.000000 -0.000608
680490.000000 0.008340
680520.000000 0.012294
680550.000000 0.006252
680580.000000 0.038215
680610.000000 0.025181
680640.000000 0.029152
680670.000000 0.003125
680700.000000 0.010101
680730.000000 -0.000920
680760.000000 -0.014938
680790.000000 -0.026954
680820.000000 -0.029967
680850.000000 0.001022
680880.000000 -0.000986
680910.000000 -0.025991
680940.000000 -0.022994
680970.000000 -0.015995
681000.000000 -0.010993
681030.000000 0.010011
681060.000000 0.004017
681090.000000 0.039026
681120.000000 0.002036
681150.000000 0.062048
681180.000000 0.024061
681210.000000 0.064075
681240.000000 0.044091
681270.000000 -0.009893
681300.000000 -0.008877
681330.000000 0.021140
681360.000000 -0.000844
681390.000000 0.004173
681420.000000 -0.009810
681450.000000 -0.003794
681480.000000 0.027223
681510.000000 0.009240
681540.000000 -0.002742
681570.000000 -0.009724
681600.000000 -0.044704
681630.000000 -0.033684
681660.000000 0.001339
681690.000000 -0.011637
681720.000000 -0.011611
681750.000000 -0.017583
681780.000000 -0.002553
681810.000000 -0.019520
681840.000000 0.007515
681870.000000 -0.024449
681900.000000 0.005590
681930.000000 0.007631
681960.000000 0.038672
681990.000000 0.054714
682020.000000 0.047758
682050.000000 0.010801
682080.000000 0.013845
682110.000000 0.030889
682140.000000 0.011932
682170.000000 0.009975
682200.000000 0.025017
682230.000000 0.020058
682260.000000 -0.015901
682290.000000 -0.009861
682320.000000 -0.003821
682350.000000 -0.023782
682380.000000 -0.021743
682410.000000 -0.031705
682440.000000 -0.048666
682470.000000 -0.040628
682500.000000 -0.024590
682530.000000 -0.040553
682560.000000 -0.016516
682590.000000 -0.005479
682620.000000 -0.014443
682650.000000 -0.009408
682680.000000 0.010625
682710.000000 0.019658
682740.000000 0.013689
682770.000000 0.004718
682800.000000 0.020746
682830.000000 0.018773
682860.000000 0.007798
682890.000000 0.014822
682920.000000 0.002845
682950.000000 0.012867
682980.000000 0.030888
683010.000000 0.010909
683040.000000 0.019930
683070.000000 -0.003050
683100.000000 -0.023030
683130.000000 -0.042009
683160.000000 -0.029989
683190.000000 -0.002968
683220.000000 -0.014948
683250.000000 -0.013928
683280.000000 -0.041909
683310.000000 -0.051891
683340.000000 -0.028873
683370.000000 0.007143
683400.000000 -0.039843
683430.000000 -0.023830
683460.000000 0.009181
683490.000000 0.018190
683520.000000 0.013197
683550.000000 0.025202
683580.000000 -0.036794
683610.000000 0.002207
683640.000000 0.027207
683670.000000 0.036206
683700.000000 0.004204
683730.000000 0.015201
683760.000000 0.045198
683790.000000 0.012196
683820.000000 -0.001807
683850.000000 0.002192
683880.000000 0.009191
683910.000000 0.027192
683940.000000 0.036195
683970.000000 0.012200
684000.000000 0.000206
684030.000000 -0.029786
684060.000000 -0.013776
684090.000000 -0.007765
684120.000000 -0.027752
684150.000000 0.002261
684180.000000 -0.036726
684210.000000 -0.022712
684240.000000 -0.018698
684270.000000 0.005316
684300.000000 -0.010672
684330.000000 -0.013660
684360.000000 0.039350
684390.000000 0.017358
684420.000000 0.033364
684450.000000 0.076368
684480.000000 0.006370
684510.000000 0.000369
684540.000000 0.032367
684570.000000 0.034362
684600.000000 0.004356
684630.000000 0.046348
684660.000000 -0.018662
684690.000000 -0.004673
684720.000000 -0.008684
684750.000000 -0.017697
684780.000000 -0.051711
684810.000000 -0.062724
684840.000000 -0.036739
684870.000000 -0.016754
684900.000000 -0.021769
684930.000000 -0.005784
684960.000000 -0.008799
684990.000000 0.000186
685020.000000 0.026172
685050.000000 -0.001843
685080.000000 -0.002857
685110.000000 -0.000870
685140.000000 0.013119
685170.000000 0.029108
685200.000000 -0.002902
685230.000000 0.004091
685260.000000 0.022085
685290.000000 0.008081
685320.000000 0.022079
685350.000000 0.006081
685380.000000 0.017085
685410.000000 -0.000907
685440.000000 0.019104
685470.000000 -0.023880
685500.000000 -0.004861
685530.000000 -0.031838
685560.000000 -0.005810
685590.000000 -0.051778
685620.000000 -0.037742
685650.000000 -0.000702
685680.000000 0.000342
685710.000000 -0.000612
685740.000000 0.000439
685770.000000 -0.004508
685800.000000 -0.035453
685830.000000 -0.004397
685860.000000 0.008660
685890.000000 -0.005283
685920.000000 0.002776
685950.000000 0.004834
685980.000000 -0.002108
686010.000000 -0.009050
686040.000000 0.011008
686070.000000 0.024066
686100.000000 0.027124
686130.000000 -0.006817
686160.000000 0.008243
686190.000000 -0.018696
686220.000000 0.002366
686250.000000 -0.029569
686280.000000 0.010498
686310.000000 -0.008432
686340.000000 0.002641
686370.000000 -0.022283
686400.000000 -0.000205
686430.000000 0.007877
686460.000000 0.028961
686490.000000 -0.018952
686520.000000 0.016137
686550.000000 -0.020772
686580.000000 0.029321
686610.000000 0.009415
686640.000000 0.031511
686670.000000 0.015607
686700.000000 -0.021296
686730.000000 0.031802
686760.000000 -0.014100
686790.000000 -0.024002
686820.000000 -0.004904
686850.000000 -0.001806
686880.000000 -0.040708
686910.000000 -0.025610
686940.000000 -0.022511
686970.000000 -0.029413
687000.000000 0.010686
687030.000000 -0.001214
687060.000000 0.038886
687090.000000 0.012986
687120.000000 0.014088
687150.000000 -0.024809
687180.000000 0.019296
687210.000000 0.020403
687240.000000 0.007511
687270.000000 0.013621
687300.000000 0.012732
687330.000000 0.025846
687360.000000 0.037962
687390.000000 0.016080
687420.000000 0.003200
687450.000000 -0.000678
687480.000000 0.006446
687510.000000 0.021572
687540.000000 0.019700
687570.000000 -0.004169
687600.000000 0.001963
687630.000000 0.022098
687660.000000 0.011234
687690.000000 -0.027627
687720.000000 -0.023485
687750.000000 -0.011342
687780.000000 -0.002196
687810.000000 0.000953
687840.000000 -0.021896
687870.000000 0.009259
687900.000000 -0.009584
687930.000000 -0.024423
687960.000000 -0.031259
687990.000000 -0.039091
688020.000000 -0.012920
688050.000000 -0.052745
688080.000000 -0.019566
688110.000000 -0.024385
688140.000000 -0.071200
688170.000000 -0.006013
688200.000000 -0.006822
688230.000000 -0.021630
688260.000000 0.020565
688290.000000 -0.003238
688320.000000 -0.004038
688350.000000 0.006163
688380.000000 -0.003633
688410.000000 -0.001426
688440.000000 0.020783
688470.000000 0.026995
688500.000000 0.005211
688530.000000 -0.021570
688560.000000 0.018653
688590.000000 -0.009120
688620.000000 -0.009889
688650.000000 -0.036652
688680.000000 0.014588
688710.000000 0.032834
688740.000000 -0.009916
688770.000000 0.004339
688800.000000 0.001599
688830.000000 0.007864
688860.000000 0.000132
688890.000000 -0.009596
688920.000000 0.032679
688950.000000 0.015957
688980.000000 -0.009762
689010.000000 0.005522
689040.000000 0.015808
689070.000000 0.024096
689100.000000 -0.001614
689130.000000 0.023679
689160.000000 0.015973
689190.000000 -0.017730
689220.000000 0.031569
689250.000000 -0.010130
689280.000000 0.022174
689310.000000 -0.008519
689340.000000 -0.019209
689370.000000 -0.047896
689400.000000 -0.043580
689430.000000 -0.018260
689460.000000 -0.026936
689490.000000 -0.084609
689520.000000 -0.028279
689550.000000 0.001055
689580.000000 -0.014609
689610.000000 -0.012270
689640.000000 -0.032929
689670.000000 0.006415
689700.000000 0.019761
689730.000000 0.022108
689760.000000 0.017457
689790.000000 0.016807
689820.000000 0.017159
689850.000000 0.025511
689880.000000 0.032864
689910.000000 0.046217
689940.000000 0.027571
689970.000000 0.022926
690000.000000 0.008281
690030.000000 0.015636
690060.000000 -0.037007
690090.000000 0.011350
690120.000000 -0.001291
690150.000000 0.002069
690180.000000 -0.007570
690210.000000 -0.004206
690240.000000 0.001161
690270.000000 0.007530
690300.000000 -0.013099
690330.000000 -0.016724
690360.000000 0.017655
690390.000000 -0.025963
690420.000000 0.008423
690450.000000 -0.023187
690480.000000 -0.022793
690510.000000 -0.019395
690540.000000 0.007007
690570.000000 -0.024586
690600.000000 0.016824
690630.000000 -0.015762
690660.000000 -0.028343
690690.000000 -0.032922
690720.000000 -0.057496
690750.000000 0.026933
690780.000000 -0.084636
690810.000000 0.034799
690840.000000 -0.009765
690870.000000 0.024674
690900.000000 0.024114
690930.000000 -0.018445
690960.000000 0.018997
690990.000000 -0.030561
691020.000000 0.021882
691050.000000 0.010325
691080.000000 0.009768
691110.000000 0.022210
691140.000000 -0.021348
691170.000000 -0.008906
691200.000000 -0.012466
691230.000000 0.022973
691260.000000 -0.000588
691290.000000 -0.004151
691320.000000 0.032285
691350.000000 -0.003280
691380.000000 -0.007848
691410.000000 -0.021417
691440.000000 0.003011
691470.000000 0.007437
691500.000000 -0.037140
691530.000000 0.017280
691560.000000 -0.004302
691590.000000 -0.002888
691620.000000 -0.010477
691650.000000 0.002932
691680.000000 -0.010663
691710.000000 -0.015261
691740.000000 0.026139
691770.000000 -0.016463
691800.000000 -0.017068
691830.000000 -0.022675
691860.000000 -0.019283
691890.000000 -0.001893
691920.000000 -0.024505
691950.000000 -0.004118
691980.000000 0.010267
692010.000000 0.003650
692040.000000 0.042031
692070.000000 0.011410
692100.000000 0.013786
692130.000000 0.026160
692160.000000 0.004531
692190.000000 0.029899
692220.000000 -0.009736
692250.000000 -0.000375
692280.000000 -0.002017
692310.000000 0.031336
692340.000000 -0.002314
692370.000000 0.022031
692400.000000 -0.004627
692430.000000 0.004710
692460.000000 -0.034956
692490.000000 0.003374
692520.000000 -0.032301
692550.000000 -0.037979
692580.000000 -0.016661
692610.000000 -0.083347
692640.000000 -0.035037
692670.000000 0.007269
692700.000000 -0.006429
692730.000000 -0.019130
692760.000000 0.026164
692790.000000 0.034455
692820.000000 -0.001257
692850.000000 0.018027
692880.000000 0.052307
692910.000000 0.014583
692940.000000 0.041857
692970.000000 0.039126
693000.000000 0.046387
693030.000000 0.008648
693060.000000 0.004910
693090.000000 0.007174
693120.000000 0.008439
693150.000000 0.000705
693180.000000 -0.033027
693210.000000 -0.029759
693240.000000 -0.020489
693270.000000 -0.043219
693300.000000 -0.011949
693330.000000 -0.033678
693360.000000 -0.018408
693390.000000 -0.000137
693420.000000 -0.010867
693450.000000 -0.024598
693480.000000 -0.025329
693510.000000 0.001938
693540.000000 -0.005795
693570.000000 0.005471
693600.000000 0.002735
693630.000000 -0.019002
693660.000000 -0.015740
693690.000000 -0.023480
693720.000000 -0.033221
693750.000000 0.015037
693780.000000 0.026292
693810.000000 0.018546
693840.000000 0.020799
693870.000000 0.036049
693900.000000 0.032298
693930.000000 0.025545
693960.000000 0.010790
693990.000000 0.022034
694020.000000 0.017275
694050.000000 0.042515
694080.000000 0.029753
694110.000000 0.011989
694140.000000 0.042223
694170.000000 -0.000545
694200.000000 -0.021314
694230.000000 0.005915
694260.000000 -0.038858
694290.000000 -0.050633
694320.000000 -0.033410
694350.000000 -0.007188
694380.000000 -0.058969
694410.000000 -0.037751
694440.000000 -0.025534
694470.000000 -0.017320
694500.000000 -0.011107
694530.000000 -0.038897
694560.000000 -0.008688
694590.000000 -0.034480
694620.000000 -0.008275
694650.000000 0.009928
694680.000000 0.017130
694710.000000 0.030330
694740.000000 -0.004472
694770.000000 0.063724
694800.000000 0.024919
694830.000000 0.037112
694860.000000 0.040302
694890.000000 0.024491
694920.000000 0.000678
694950.000000 0.008864
694980.000000 0.024047
695010.000000 0.018229
695040.000000 0.004409
695070.000000 -0.040413
695100.000000 -0.000236
695130.000000 -0.021062
695160.000000 -0.014889
695190.000000 -0.017718
695220.000000 -0.025548
695250.000000 -0.015381
695280.000000 -0.007215
695310.000000 -0.000051
695340.000000 0.035112
695370.000000 0.015273
695400.000000 0.019432
695430.000000 0.019589
695460.000000 0.023744
695490.000000 0.012898
695520.000000 0.025050
695550.000000 0.012201
695580.000000 0.003350
695610.000000 0.010497
695640.000000 0.010642
695670.000000 -0.006214
695700.000000 -0.007072
695730.000000 -0.044932
695760.000000 -0.021793
695790.000000 -0.018656
695820.000000 -0.063520
695850.000000 -0.038386
695880.000000 -0.038254
695910.000000 -0.000123
695940.000000 0.003006
695970.000000 -0.006867
696000.000000 -0.022741
696030.000000 -0.023617
696060.000000 -0.003494
696090.000000 0.036627
696120.000000 -0.021254
696150.000000 -0.016136
696180.000000 0.037980
696210.000000 0.004094
696240.000000 0.011207
696270.000000 0.000318
696300.000000 -0.018572
696330.000000 -0.012464
696360.000000 0.006642
696390.000000 0.008746
696420.000000 0.007849
696450.000000 -0.001049
696480.000000 0.015050
696510.000000 0.002148
696540.000000 -0.010755
696570.000000 -0.021661
696600.000000 0.008432
696630.000000 -0.006477
696660.000000 0.007613
696690.000000 0.013701
696720.000000 0.010787
696750.000000 0.006872
