# Supplementary material for: Probabilistic tsunami forecasting for early warning
Source: Nat Commun. 2021 Sep 28;12:5677. doi: 10.1038/s41467-021-25815-w (PMC8479076; doi:10.1038/s41467-021-25815-w)
Supplement: Supplementary file 6 — Supplementary Dataset 3. Sea-level records. [file 41467_2021_25815_MOESM6_ESM.zip › sea_level_records/2019-09-21_Albania/BA05.rad.rmn.txt]

-43200.000000 -0.000291
-43140.000000 -0.013183
-43080.000000 -0.012070
-43020.000000 0.006046
-42960.000000 -0.011835
-42900.000000 -0.006711
-42840.000000 -0.010583
-42780.000000 -0.000452
-42720.000000 -0.009317
-42660.000000 -0.018178
-42600.000000 -0.025036
-42540.000000 -0.001889
-42480.000000 -0.005739
-42420.000000 -0.002585
-42360.000000 -0.007428
-42300.000000 -0.003267
-42240.000000 -0.002102
-42180.000000 -0.013933
-42120.000000 -0.005761
-42060.000000 0.006414
-42000.000000 0.014594
-41940.000000 0.014776
-41880.000000 0.021963
-41820.000000 0.004153
-41760.000000 0.027346
-41700.000000 0.022543
-41640.000000 0.012743
-41580.000000 0.029947
-41520.000000 0.014155
-41460.000000 0.017365
-41400.000000 0.009580
-41340.000000 0.016797
-41280.000000 0.002018
-41220.000000 0.011243
-41160.000000 0.001471
-41100.000000 -0.007297
-41040.000000 -0.013063
-40980.000000 -0.026824
-40920.000000 -0.014583
-40860.000000 -0.015337
-40800.000000 -0.003089
-40740.000000 -0.003837
-40680.000000 -0.006582
-40620.000000 -0.008323
-40560.000000 0.012939
-40500.000000 0.001205
-40440.000000 0.007474
-40380.000000 0.013746
-40320.000000 0.002022
-40260.000000 0.022301
-40200.000000 0.011583
-40140.000000 0.019869
-40080.000000 0.010159
-40020.000000 0.021451
-39960.000000 0.013747
-39900.000000 0.019047
-39840.000000 0.012349
-39780.000000 0.012656
-39720.000000 0.007965
-39660.000000 0.006278
-39600.000000 0.014595
-39540.000000 0.001915
-39480.000000 0.008238
-39420.000000 -0.007435
-39360.000000 -0.011105
-39300.000000 -0.009771
-39240.000000 -0.019433
-39180.000000 -0.014092
-39120.000000 -0.018748
-39060.000000 -0.024399
-39000.000000 -0.023048
-38940.000000 -0.025692
-38880.000000 -0.014333
-38820.000000 -0.002971
-38760.000000 -0.018604
-38700.000000 -0.008234
-38640.000000 -0.013860
-38580.000000 -0.009483
-38520.000000 -0.009102
-38460.000000 0.005283
-38400.000000 0.009672
-38340.000000 -0.003935
-38280.000000 0.014461
-38220.000000 -0.000139
-38160.000000 0.009265
-38100.000000 0.007673
-38040.000000 0.010084
-37980.000000 0.003500
-37920.000000 0.009919
-37860.000000 -0.006658
-37800.000000 -0.004231
-37740.000000 0.001200
-37680.000000 -0.006365
-37620.000000 -0.002926
-37560.000000 -0.001484
-37500.000000 -0.016037
-37440.000000 -0.012586
-37380.000000 -0.020132
-37320.000000 -0.024673
-37260.000000 -0.008211
-37200.000000 -0.002744
-37140.000000 0.000726
-37080.000000 -0.002800
-37020.000000 0.007678
-36960.000000 0.007160
-36900.000000 0.009645
-36840.000000 0.025134
-36780.000000 0.020627
-36720.000000 0.033123
-36660.000000 0.036622
-36600.000000 0.028125
-36540.000000 0.019630
-36480.000000 0.034138
-36420.000000 0.025649
-36360.000000 0.010161
-36300.000000 0.018676
-36240.000000 0.001191
-36180.000000 -0.004293
-36120.000000 0.004223
-36060.000000 -0.015261
-36000.000000 -0.010748
-35940.000000 -0.019237
-35880.000000 -0.032729
-35820.000000 -0.016226
-35760.000000 -0.020728
-35700.000000 -0.020236
-35640.000000 -0.018770
-35580.000000 -0.007304
-35520.000000 -0.014837
-35460.000000 0.006633
-35400.000000 -0.000895
-35340.000000 0.005579
-35280.000000 0.004057
-35220.000000 0.012539
-35160.000000 0.007025
-35100.000000 0.007516
-35040.000000 0.012013
-34980.000000 0.005516
-34920.000000 -0.001975
-34860.000000 -0.010459
-34800.000000 -0.000936
-34740.000000 0.007595
-34680.000000 0.001133
-34620.000000 -0.016320
-34560.000000 -0.022766
-34500.000000 -0.001203
-34440.000000 -0.033633
-34380.000000 -0.019055
-34320.000000 -0.014468
-34260.000000 -0.026875
-34200.000000 -0.022274
-34140.000000 -0.001666
-34080.000000 -0.022052
-34020.000000 -0.005431
-33960.000000 -0.007804
-33900.000000 0.004829
-33840.000000 -0.009532
-33780.000000 0.016112
-33720.000000 -0.002239
-33660.000000 0.012416
-33600.000000 -0.003924
-33540.000000 0.018741
-33480.000000 0.020412
-33420.000000 0.015087
-33360.000000 0.014768
-33300.000000 0.016453
-33240.000000 0.016143
-33180.000000 0.017838
-33120.000000 0.015536
-33060.000000 0.015237
-33000.000000 0.012942
-32940.000000 0.010649
-32880.000000 0.027358
-32820.000000 0.021068
-32760.000000 0.009780
-32700.000000 -0.001508
-32640.000000 -0.008797
-32580.000000 0.001915
-32520.000000 -0.016375
-32460.000000 -0.011667
-32400.000000 -0.022960
-32340.000000 -0.015256
-32280.000000 -0.013554
-32220.000000 -0.029855
-32160.000000 -0.019158
-32100.000000 -0.009464
-32040.000000 -0.000773
-31980.000000 -0.009084
-31920.000000 -0.015397
-31860.000000 -0.008712
-31800.000000 0.005971
-31740.000000 0.014652
-31680.000000 0.027333
-31620.000000 0.034013
-31560.000000 0.021693
-31500.000000 0.026373
-31440.000000 0.035054
-31380.000000 0.035735
-31320.000000 0.023418
-31260.000000 0.017103
-31200.000000 0.010789
-31140.000000 0.014478
-31080.000000 0.019169
-31020.000000 0.008864
-30960.000000 0.000561
-30900.000000 -0.008737
-30840.000000 -0.003032
-30780.000000 -0.003322
-30720.000000 -0.034608
-30660.000000 -0.016888
-30600.000000 -0.028163
-30540.000000 -0.015433
-30480.000000 -0.015697
-30420.000000 -0.004954
-30360.000000 -0.015205
-30300.000000 -0.016449
-30240.000000 -0.031686
-30180.000000 -0.032916
-30120.000000 -0.002139
-30060.000000 -0.004355
-30000.000000 0.010437
-29940.000000 0.002237
-29880.000000 0.015044
-29820.000000 0.000859
-29760.000000 -0.001318
-29700.000000 -0.009488
-29640.000000 -0.009650
-29580.000000 -0.007805
-29520.000000 0.006047
-29460.000000 -0.000093
-29400.000000 -0.000228
-29340.000000 -0.011356
-29280.000000 -0.010478
-29220.000000 -0.018595
-29160.000000 -0.010707
-29100.000000 -0.014815
-29040.000000 -0.015919
-28980.000000 -0.021019
-28920.000000 -0.013117
-28860.000000 -0.017218
-28800.000000 -0.010311
-28740.000000 -0.016401
-28680.000000 -0.002489
-28620.000000 -0.013575
-28560.000000 -0.004659
-28500.000000 -0.008742
-28440.000000 0.005177
-28380.000000 0.016098
-28320.000000 0.009021
-28260.000000 0.015947
-28200.000000 0.005874
-28140.000000 0.003803
-28080.000000 0.004735
-28020.000000 0.017670
-27960.000000 0.024606
-27900.000000 0.015545
-27840.000000 0.019487
-27780.000000 0.024430
-27720.000000 0.016376
-27660.000000 0.027324
-27600.000000 0.010274
-27540.000000 0.019226
-27480.000000 0.018179
-27420.000000 0.017136
-27360.000000 0.020094
-27300.000000 0.026054
-27240.000000 0.022017
-27180.000000 0.005983
-27120.000000 -0.010048
-27060.000000 0.006925
-27000.000000 -0.004099
-26940.000000 -0.004118
-26880.000000 -0.008133
-26820.000000 -0.008143
-26760.000000 0.002852
-26700.000000 -0.009146
-26640.000000 -0.004139
-26580.000000 0.010875
-26520.000000 0.011895
-26460.000000 0.014923
-26400.000000 0.006957
-26340.000000 0.011998
-26280.000000 0.017047
-26220.000000 0.016103
-26160.000000 0.001165
-26100.000000 -0.003765
-26040.000000 -0.003687
-25980.000000 -0.002603
-25920.000000 -0.003511
-25860.000000 -0.011413
-25800.000000 -0.005307
-25740.000000 -0.014195
-25680.000000 -0.018075
-25620.000000 -0.018949
-25560.000000 -0.026816
-25500.000000 -0.016676
-25440.000000 -0.017529
-25380.000000 -0.025376
-25320.000000 -0.017216
-25260.000000 -0.025049
-25200.000000 -0.022876
-25140.000000 -0.002696
-25080.000000 -0.015510
-25020.000000 -0.007317
-24960.000000 -0.003118
-24900.000000 0.014087
-24840.000000 0.004298
-24780.000000 0.008516
-24720.000000 0.014739
-24660.000000 -0.000032
-24600.000000 -0.004798
-24540.000000 0.004441
-24480.000000 0.004685
-24420.000000 -0.001067
-24360.000000 0.012186
-24300.000000 -0.003558
-24240.000000 0.011702
-24180.000000 -0.023035
-24120.000000 -0.003769
-24060.000000 -0.010502
-24000.000000 0.004768
-23940.000000 0.001039
-23880.000000 -0.008690
-23820.000000 -0.011417
-23760.000000 0.013855
-23700.000000 0.019128
-23640.000000 0.003400
-23580.000000 0.004671
-23520.000000 0.007941
-23460.000000 0.016209
-23400.000000 0.009476
-23340.000000 0.015742
-23280.000000 0.016005
-23220.000000 0.008267
-23160.000000 0.016526
-23100.000000 0.007783
-23040.000000 -0.008962
-22980.000000 -0.003710
-22920.000000 -0.007459
-22860.000000 -0.005211
-22800.000000 -0.004965
-22740.000000 -0.003722
-22680.000000 0.004520
-22620.000000 0.006760
-22560.000000 -0.008001
-22500.000000 0.011235
-22440.000000 0.005471
-22380.000000 -0.002295
-22320.000000 0.005938
-22260.000000 0.002170
-22200.000000 0.000403
-22140.000000 0.004635
-22080.000000 -0.006131
-22020.000000 -0.015897
-21960.000000 -0.007660
-21900.000000 -0.003422
-21840.000000 -0.002181
-21780.000000 -0.014937
-21720.000000 -0.020689
-21660.000000 -0.019437
-21600.000000 -0.010181
-21540.000000 -0.019920
-21480.000000 -0.011654
-21420.000000 -0.000382
-21300.000000 -0.012820
-21240.000000 0.003470
-21180.000000 -0.003232
-21120.000000 0.005073
-21060.000000 0.001386
-21000.000000 0.014706
-20940.000000 0.002035
-20880.000000 0.004372
-20820.000000 0.002717
-20760.000000 0.005071
-20700.000000 0.006433
-20640.000000 -0.005196
-20580.000000 -0.006817
-20520.000000 0.002572
-20460.000000 0.001968
-20400.000000 0.002373
-20340.000000 -0.011215
-20280.000000 -0.001795
-20220.000000 -0.018368
-20160.000000 0.000066
-20100.000000 -0.012494
-20040.000000 0.002951
-19980.000000 -0.008599
-19920.000000 0.001856
-19860.000000 0.005315
-19800.000000 0.014778
-19740.000000 0.015244
-19680.000000 0.000712
-19620.000000 0.012183
-19560.000000 0.007656
-19500.000000 -0.001869
-19440.000000 -0.002392
-19380.000000 -0.001913
-19320.000000 0.000568
-19260.000000 0.015050
-19200.000000 0.012534
-19140.000000 -0.000981
-19080.000000 -0.007494
-19020.000000 -0.005006
-18960.000000 -0.001516
-18900.000000 -0.002026
-18840.000000 0.001466
-18780.000000 0.002957
-18720.000000 -0.000551
-18660.000000 0.019941
-18600.000000 0.002433
-18540.000000 0.014924
-18480.000000 0.009414
-18420.000000 0.020904
-18360.000000 0.024392
-18300.000000 0.019879
-18240.000000 0.020365
-18180.000000 0.016850
-18120.000000 0.029333
-18060.000000 0.023816
-18000.000000 0.014299
-17940.000000 0.006781
-17880.000000 0.000262
-17820.000000 0.003745
-17760.000000 -0.006772
-17700.000000 -0.014289
-17640.000000 -0.003803
-17580.000000 -0.000316
-17520.000000 -0.004828
-17460.000000 -0.024337
-17400.000000 -0.016844
-17340.000000 -0.010349
-17280.000000 -0.020851
-17220.000000 -0.008351
-17160.000000 -0.017849
-17100.000000 -0.002343
-17040.000000 -0.008835
-16980.000000 -0.010324
-16920.000000 -0.012810
-16860.000000 0.007708
-16800.000000 0.002228
-16740.000000 0.001753
-16680.000000 0.015280
-16620.000000 0.011812
-16560.000000 -0.001654
-16500.000000 0.001885
-16440.000000 -0.002573
-16380.000000 -0.004028
-16320.000000 -0.002480
-16260.000000 -0.003929
-16200.000000 -0.010376
-16140.000000 -0.008821
-16080.000000 -0.013265
-16020.000000 -0.013708
-15960.000000 -0.020151
-15900.000000 -0.032594
-15840.000000 -0.029038
-15780.000000 -0.016483
-15720.000000 -0.027930
-15660.000000 -0.019379
-15600.000000 -0.003831
-15540.000000 -0.003286
-15480.000000 -0.011745
-15420.000000 -0.005207
-15360.000000 0.000328
-15300.000000 0.001858
-15240.000000 -0.008616
-15180.000000 0.020906
-15120.000000 -0.007576
-15060.000000 0.003937
-15000.000000 0.009446
-14940.000000 0.011950
-14880.000000 0.014449
-14820.000000 0.018944
-14760.000000 0.022434
-14700.000000 0.018919
-14640.000000 0.020398
-14580.000000 0.011872
-14520.000000 0.001341
-14460.000000 0.005803
-14400.000000 -0.001740
-14340.000000 0.003710
-14280.000000 -0.010845
-14220.000000 -0.013407
-14160.000000 -0.013976
-14100.000000 -0.011550
-14040.000000 -0.008132
-13980.000000 0.004281
-13920.000000 0.011687
-13860.000000 0.009087
-13800.000000 0.009507
-13740.000000 0.020894
-13680.000000 0.041274
-13620.000000 0.030649
-13560.000000 0.044019
-13500.000000 0.055384
-13440.000000 0.032744
-13380.000000 0.025100
-13320.000000 0.033452
-13260.000000 0.015801
-13200.000000 0.024147
-13140.000000 -0.004510
-13080.000000 -0.015168
-13020.000000 -0.020829
-12960.000000 -0.014491
-12900.000000 -0.020154
-12840.000000 -0.026818
-12780.000000 -0.038483
-12720.000000 -0.027149
-12660.000000 -0.038815
-12600.000000 -0.037481
-12540.000000 -0.039148
-12480.000000 -0.029816
-12420.000000 -0.008484
-12360.000000 -0.007152
-12300.000000 -0.009820
-12240.000000 -0.007489
-12180.000000 0.007842
-12120.000000 0.002173
-12060.000000 0.012505
-12000.000000 0.028837
-11940.000000 0.017170
-11880.000000 0.022505
-11820.000000 0.015841
-11760.000000 0.013180
-11700.000000 0.021520
-11640.000000 0.014863
-11580.000000 0.005208
-11520.000000 0.001557
-11460.000000 -0.011091
-11400.000000 -0.037736
-11340.000000 -0.034377
-11280.000000 -0.041015
-11220.000000 -0.019649
-11160.000000 -0.008280
-11100.000000 -0.030908
-11040.000000 -0.035534
-10980.000000 -0.022157
-10920.000000 -0.017778
-10860.000000 -0.013399
-10800.000000 -0.002018
-10740.000000 0.000363
-10680.000000 -0.001256
-10620.000000 0.005124
-10560.000000 0.005505
-10500.000000 0.002884
-10440.000000 0.008262
-10380.000000 0.020640
-10320.000000 0.023017
-10260.000000 0.026392
-10200.000000 0.011767
-10140.000000 -0.005859
-10080.000000 -0.016486
-10020.000000 0.003886
-9960.000000 -0.001743
-9900.000000 0.017628
-9840.000000 0.006997
-9780.000000 0.002368
-9720.000000 0.008739
-9660.000000 0.026106
-9600.000000 0.029471
-9540.000000 0.020834
-9480.000000 0.020195
-9420.000000 0.011553
-9360.000000 0.031908
-9300.000000 0.045259
-9240.000000 0.021608
-9180.000000 0.015952
-9120.000000 -0.007707
-9060.000000 0.011630
-9000.000000 -0.039037
-8940.000000 -0.034707
-8880.000000 -0.023382
-8820.000000 -0.039060
-8760.000000 -0.031742
-8700.000000 -0.023427
-8640.000000 -0.041115
-8580.000000 -0.053807
-8520.000000 -0.030500
-8460.000000 -0.031196
-8400.000000 0.007106
-8340.000000 0.001406
-8280.000000 -0.012295
-8220.000000 -0.010998
-8160.000000 -0.008702
-8100.000000 0.002592
-8040.000000 0.007884
-7980.000000 0.027174
-7920.000000 0.030463
-7860.000000 0.041748
-7800.000000 0.029031
-7740.000000 0.028311
-7680.000000 0.022588
-7620.000000 0.032861
-7560.000000 0.030131
-7500.000000 0.005398
-7440.000000 -0.002340
-7380.000000 -0.026080
-7320.000000 -0.019825
-7260.000000 -0.020573
-7200.000000 -0.031324
-7140.000000 -0.007079
-7080.000000 -0.026837
-7020.000000 -0.015599
-6960.000000 -0.027363
-6900.000000 -0.021131
-6840.000000 -0.009902
-6780.000000 -0.027676
-6720.000000 -0.008452
-6660.000000 0.011769
-6600.000000 -0.002014
-6540.000000 -0.005799
-6480.000000 0.019413
-6420.000000 0.028621
-6360.000000 0.025826
-6300.000000 0.022026
-6240.000000 0.040221
-6180.000000 0.018411
-6120.000000 0.006595
-6060.000000 0.002774
-6000.000000 0.025945
-5940.000000 0.017109
-5880.000000 0.004266
-5820.000000 0.015415
-5760.000000 0.007556
-5700.000000 -0.026313
-5640.000000 -0.024189
-5580.000000 -0.026075
-5520.000000 -0.019969
-5460.000000 -0.035871
-5400.000000 -0.015782
-5340.000000 -0.024701
-5280.000000 -0.019627
-5220.000000 -0.026562
-5160.000000 -0.024504
-5100.000000 -0.037454
-5040.000000 -0.027411
-4980.000000 0.003625
-4920.000000 -0.008347
-4860.000000 0.023674
-4800.000000 0.013687
-4740.000000 0.042693
-4680.000000 0.031691
-4620.000000 0.058682
-4560.000000 0.048664
-4500.000000 0.053639
-4440.000000 0.056604
-4380.000000 0.039562
-4320.000000 0.060510
-4260.000000 0.057450
-4200.000000 0.046380
-4140.000000 0.028302
-4080.000000 0.013216
-4020.000000 -0.003879
-3960.000000 -0.021982
-3900.000000 -0.038092
-3840.000000 -0.039208
-3780.000000 -0.032329
-3720.000000 -0.044455
-3660.000000 -0.041585
-3600.000000 -0.033717
-3540.000000 -0.051850
-3480.000000 -0.021984
-3420.000000 -0.020118
-3360.000000 -0.005250
-3300.000000 0.011620
-3240.000000 0.023492
-3180.000000 0.014368
-3120.000000 0.038248
-3060.000000 0.050131
-3000.000000 0.048018
-2940.000000 0.044910
-2880.000000 0.060805
-2820.000000 0.044705
-2760.000000 0.052609
-2700.000000 0.033517
-2640.000000 0.003429
-2580.000000 -0.011655
-2520.000000 -0.024735
-2460.000000 -0.039811
-2400.000000 -0.057884
-2340.000000 -0.049954
-2280.000000 -0.074021
-2220.000000 -0.069085
-2160.000000 -0.079148
-2100.000000 -0.074209
-2040.000000 -0.060269
-1980.000000 -0.053328
-1920.000000 -0.036387
-1860.000000 -0.019446
-1800.000000 -0.003506
-1740.000000 0.007434
-1680.000000 0.026373
-1620.000000 0.027311
-1560.000000 0.047247
-1500.000000 0.042183
-1440.000000 0.060119
-1380.000000 0.056053
-1320.000000 0.035987
-1260.000000 0.048921
-1200.000000 0.045854
-1140.000000 0.021788
-1080.000000 0.018722
-1020.000000 0.010657
-960.000000 0.004592
-900.000000 -0.018473
-840.000000 -0.009536
-780.000000 -0.027600
-720.000000 -0.029662
-660.000000 -0.023724
-600.000000 -0.018786
-540.000000 -0.038847
-480.000000 -0.028909
-420.000000 -0.038970
-360.000000 -0.021031
-300.000000 0.002908
-240.000000 0.002846
-180.000000 -0.000217
-120.000000 0.012719
-60.000000 0.017655
0.000000 0.014591
60.000000 0.035525
120.000000 0.029459
180.000000 0.024393
240.000000 0.035327
300.000000 0.030261
360.000000 0.021196
420.000000 0.013131
480.000000 0.028069
540.000000 0.015007
600.000000 0.012948
660.000000 0.007891
720.000000 -0.000164
780.000000 -0.001217
840.000000 -0.005267
900.000000 -0.012315
960.000000 -0.025360
1020.000000 -0.011404
1080.000000 -0.017445
1140.000000 -0.015484
1200.000000 -0.029522
1260.000000 -0.024558
1320.000000 -0.003593
1380.000000 -0.024627
1440.000000 -0.015660
1500.000000 0.001307
1560.000000 -0.011725
1620.000000 0.003243
1680.000000 -0.011788
1740.000000 -0.007820
1800.000000 0.002148
1860.000000 0.022117
1920.000000 0.020085
1980.000000 0.000054
2040.000000 0.002023
2100.000000 -0.002007
2160.000000 -0.002036
2220.000000 0.005937
2280.000000 -0.013090
2340.000000 -0.006114
2400.000000 -0.005137
2460.000000 -0.022158
2520.000000 -0.011177
2580.000000 -0.013195
2640.000000 -0.011211
2700.000000 -0.031226
2760.000000 -0.012241
2820.000000 -0.013254
2880.000000 0.001732
2940.000000 -0.008282
3000.000000 -0.007298
3060.000000 0.004686
3120.000000 -0.005331
3180.000000 -0.006350
3240.000000 0.006629
3300.000000 0.016606
3360.000000 0.015581
3420.000000 0.008554
3480.000000 0.012525
3540.000000 0.018494
3600.000000 0.010462
3660.000000 0.017427
3720.000000 0.011395
3780.000000 0.029358
3840.000000 0.017320
3900.000000 0.018281
3960.000000 0.011241
4020.000000 0.010200
4080.000000 0.009158
4140.000000 0.003114
4200.000000 0.001070
4260.000000 -0.002976
4320.000000 -0.025023
4380.000000 -0.026071
4440.000000 -0.019122
4500.000000 0.012826
4560.000000 0.014771
4620.000000 0.008714
4680.000000 0.011655
4740.000000 0.002594
4800.000000 -0.005469
4860.000000 -0.008534
4920.000000 -0.006601
4980.000000 -0.009669
5040.000000 0.002262
5100.000000 -0.002807
5160.000000 0.010123
5220.000000 0.003054
5280.000000 -0.004015
5340.000000 0.004918
5400.000000 -0.008149
5460.000000 -0.001216
5520.000000 -0.002281
5580.000000 0.001655
5640.000000 -0.014407
5700.000000 0.003534
5760.000000 0.019476
5820.000000 0.014420
5880.000000 -0.008635
5940.000000 0.005312
6000.000000 -0.000740
6060.000000 -0.015790
6120.000000 -0.002839
6180.000000 0.015113
6240.000000 -0.000934
6300.000000 -0.004979
6360.000000 -0.011022
6420.000000 -0.016063
6480.000000 -0.009103
6540.000000 -0.002139
6600.000000 -0.009173
6660.000000 0.013796
6720.000000 -0.014231
6780.000000 -0.002254
6840.000000 0.006728
6900.000000 -0.009285
6960.000000 -0.006293
7020.000000 -0.016295
7080.000000 0.000708
7140.000000 -0.020282
7200.000000 0.004733
7260.000000 0.003753
7320.000000 -0.002221
7380.000000 0.000810
7440.000000 -0.003155
7500.000000 -0.002116
7560.000000 0.011926
7620.000000 0.009972
7680.000000 -0.004980
7740.000000 0.008069
7800.000000 0.015120
7860.000000 -0.001828
7920.000000 0.014224
7980.000000 -0.002724
8040.000000 -0.008672
8100.000000 -0.005621
8160.000000 0.005429
8220.000000 -0.007522
8280.000000 -0.002475
8340.000000 -0.019428
8400.000000 0.000617
8460.000000 -0.007339
8520.000000 0.002704
8580.000000 -0.006254
8640.000000 -0.001212
8700.000000 0.000829
8760.000000 0.008870
8820.000000 0.004910
8880.000000 0.007951
8940.000000 0.006991
9000.000000 -0.008968
9060.000000 0.000073
9120.000000 -0.001887
9180.000000 0.000154
9240.000000 0.013195
9300.000000 -0.001764
9360.000000 0.009276
9420.000000 0.007317
9480.000000 0.027359
9540.000000 0.019400
9600.000000 0.007442
9660.000000 0.017484
9720.000000 0.012528
9780.000000 0.002572
9840.000000 -0.010383
9900.000000 -0.003336
9960.000000 0.000713
10020.000000 -0.001236
10080.000000 -0.008183
10140.000000 -0.017128
10200.000000 -0.009070
10260.000000 -0.012010
10320.000000 -0.001946
10380.000000 -0.010880
10440.000000 -0.012811
10500.000000 0.021261
10560.000000 0.010336
10620.000000 0.017414
10680.000000 0.002496
10740.000000 0.017580
10800.000000 0.004667
10860.000000 0.008758
10920.000000 0.025851
10980.000000 0.004947
11040.000000 0.014047
11100.000000 0.003149
11160.000000 -0.012745
11220.000000 -0.012636
11280.000000 -0.024524
11340.000000 -0.092408
11400.000000 -0.066290
11460.000000 -0.022168
11520.000000 -0.016042
11580.000000 -0.029913
11640.000000 -0.006780
11700.000000 -0.018644
11760.000000 -0.032505
11820.000000 -0.047361
11880.000000 -0.037215
11940.000000 -0.017064
12000.000000 -0.024911
12060.000000 -0.007753
12120.000000 0.007407
12180.000000 0.019571
12240.000000 0.018739
12300.000000 0.018909
12360.000000 0.022083
12420.000000 0.005260
12480.000000 0.033441
12540.000000 0.015625
12600.000000 0.028813
12660.000000 0.020005
12720.000000 0.016200
12780.000000 0.005399
12840.000000 -0.016398
12900.000000 -0.032191
12960.000000 -0.026981
13020.000000 -0.056768
13080.000000 -0.021551
13140.000000 -0.039331
13200.000000 -0.013108
13260.000000 -0.019881
13320.000000 -0.008653
13380.000000 -0.021422
13440.000000 -0.008189
13500.000000 -0.006954
13560.000000 0.024282
13620.000000 0.022519
13680.000000 0.016757
13740.000000 0.040996
13800.000000 0.040236
13860.000000 0.040476
13920.000000 0.050717
13980.000000 0.048957
14040.000000 0.026198
14100.000000 0.022439
14160.000000 0.014680
14220.000000 0.021921
14280.000000 0.021161
14340.000000 0.014401
14400.000000 0.025641
14460.000000 -0.010120
14520.000000 -0.024882
14580.000000 -0.015643
14640.000000 -0.015405
14700.000000 -0.014167
14760.000000 -0.007930
14820.000000 0.006308
14880.000000 -0.015455
14940.000000 -0.025218
15000.000000 -0.029981
15060.000000 -0.019744
15120.000000 -0.029507
15180.000000 -0.005270
15240.000000 0.007967
15300.000000 -0.001796
15360.000000 -0.000558
15420.000000 -0.013320
15480.000000 0.010919
15540.000000 -0.004842
15600.000000 0.012398
15660.000000 0.003640
15720.000000 -0.003117
15780.000000 0.003126
15840.000000 0.010372
15900.000000 0.027619
15960.000000 0.011867
16020.000000 0.016118
16080.000000 0.006370
16140.000000 0.012623
16200.000000 -0.010122
16260.000000 -0.009865
16320.000000 -0.013607
16380.000000 0.001652
16440.000000 -0.001088
16500.000000 -0.006827
16560.000000 0.018435
16620.000000 -0.004303
16680.000000 -0.002041
16740.000000 -0.002778
16800.000000 0.003485
16860.000000 0.017748
16920.000000 0.025011
16980.000000 0.020273
17040.000000 -0.000466
17100.000000 -0.000205
17160.000000 0.008055
17220.000000 0.005314
17280.000000 -0.005427
17340.000000 -0.008170
17400.000000 -0.011912
17460.000000 -0.003656
17520.000000 -0.013400
17580.000000 -0.021145
17640.000000 -0.024890
17700.000000 -0.015636
17760.000000 -0.005383
17820.000000 -0.014130
17880.000000 -0.025880
17940.000000 -0.020630
18000.000000 -0.004383
18060.000000 0.001863
18120.000000 0.007105
18180.000000 0.006345
18240.000000 -0.014419
18300.000000 0.011814
18360.000000 -0.010958
18420.000000 0.009266
18480.000000 0.014486
18540.000000 0.021702
18600.000000 0.008913
18660.000000 0.012120
18720.000000 -0.007677
18780.000000 0.002522
18840.000000 0.015718
18900.000000 -0.000071
18960.000000 -0.003883
19020.000000 -0.019698
19080.000000 -0.012516
19140.000000 -0.012335
19200.000000 -0.012157
19260.000000 -0.005979
19320.000000 -0.010803
19380.000000 0.003372
19440.000000 -0.009454
19500.000000 0.003720
19560.000000 0.018893
19620.000000 0.007065
19680.000000 -0.003765
19740.000000 0.015405
19800.000000 0.023572
19860.000000 0.017738
19920.000000 -0.010098
19980.000000 0.037064
20040.000000 0.015223
20100.000000 0.010381
20160.000000 0.032536
20220.000000 -0.002310
20280.000000 -0.005158
20340.000000 0.005993
20400.000000 -0.007857
20460.000000 0.000294
20520.000000 0.002445
20580.000000 0.002597
20640.000000 -0.001249
20700.000000 -0.013094
20760.000000 -0.020937
20820.000000 -0.018777
20880.000000 -0.007615
20940.000000 0.004550
21000.000000 0.009717
21060.000000 -0.004113
21120.000000 -0.004941
21180.000000 0.006232
21240.000000 -0.013593
21300.000000 -0.003417
21360.000000 -0.013241
21420.000000 0.011936
21480.000000 -0.008888
21540.000000 -0.009712
21600.000000 -0.015537
21660.000000 -0.019363
21720.000000 0.008809
21780.000000 0.008980
21840.000000 -0.013850
21900.000000 0.010318
21960.000000 -0.010515
22020.000000 0.003650
22080.000000 -0.005186
22140.000000 0.000978
22200.000000 0.003141
22260.000000 0.000304
22320.000000 -0.001533
22380.000000 0.004630
22440.000000 0.003794
22500.000000 0.005958
22560.000000 0.003124
22620.000000 0.012291
22680.000000 0.015460
22740.000000 0.010630
22800.000000 0.008801
22860.000000 0.013974
22920.000000 -0.001851
22980.000000 0.010324
23040.000000 0.015501
23100.000000 -0.002322
23160.000000 0.007856
23220.000000 0.005034
23280.000000 0.000213
23340.000000 -0.001609
23400.000000 0.014569
23460.000000 -0.010254
23520.000000 -0.011078
23580.000000 -0.001902
23640.000000 -0.027727
23700.000000 -0.010554
23760.000000 -0.007381
23820.000000 -0.012209
23880.000000 -0.001038
23940.000000 0.017133
24000.000000 -0.006698
24060.000000 -0.017529
24120.000000 0.001638
24180.000000 -0.006196
24240.000000 -0.006031
24300.000000 -0.003867
24360.000000 0.017294
24420.000000 0.007454
24480.000000 0.024611
24540.000000 0.031766
24600.000000 0.010918
24660.000000 0.025067
24720.000000 0.015212
24780.000000 0.000355
24840.000000 0.013494
24900.000000 0.000630
24960.000000 0.002762
25020.000000 -0.005108
25080.000000 -0.041982
25140.000000 -0.024858
25200.000000 -0.011737
25260.000000 -0.014618
25320.000000 -0.024501
25380.000000 -0.020386
25440.000000 -0.001272
25500.000000 -0.025159
25560.000000 -0.009047
25620.000000 -0.025936
25680.000000 -0.019825
25740.000000 0.000285
25800.000000 -0.001604
25860.000000 0.014506
25920.000000 0.016616
25980.000000 0.011725
26040.000000 0.034835
26100.000000 0.012944
26160.000000 0.000053
26220.000000 -0.020838
26280.000000 0.012270
26340.000000 0.018378
26400.000000 0.002486
26460.000000 0.018593
26520.000000 0.013702
26580.000000 0.014810
26640.000000 -0.018080
26700.000000 -0.005970
26760.000000 -0.024859
26820.000000 -0.011747
26880.000000 -0.019633
26940.000000 -0.009518
27000.000000 -0.015402
27060.000000 -0.026285
27120.000000 -0.019168
27180.000000 -0.023050
27240.000000 -0.018932
27300.000000 -0.016814
27360.000000 -0.010696
27420.000000 0.009420
27480.000000 0.031535
27540.000000 0.032648
27600.000000 0.036759
27660.000000 0.032868
27720.000000 0.023974
27780.000000 0.032076
27840.000000 0.035176
27900.000000 0.040272
27960.000000 0.042364
28020.000000 0.019453
28080.000000 0.031538
28140.000000 0.005618
28200.000000 0.004695
28260.000000 -0.003232
28320.000000 -0.022163
28380.000000 -0.021098
28440.000000 -0.016037
28500.000000 -0.019980
28560.000000 -0.018926
28620.000000 -0.016877
28680.000000 -0.016830
28740.000000 -0.011787
28800.000000 -0.016747
28860.000000 -0.013709
28920.000000 -0.001674
28980.000000 0.000360
29040.000000 0.008392
29100.000000 -0.000577
29160.000000 0.003453
29220.000000 0.010483
29280.000000 0.003514
29340.000000 0.004544
29400.000000 0.014575
29460.000000 0.004607
29520.000000 0.024640
29580.000000 0.018674
29640.000000 0.013709
29700.000000 0.006746
29760.000000 0.009783
29820.000000 0.022822
29880.000000 0.006862
29940.000000 0.011902
30000.000000 -0.005056
30060.000000 -0.004013
30120.000000 0.003031
30180.000000 -0.020925
30240.000000 -0.004879
30300.000000 -0.017833
30360.000000 -0.018785
30420.000000 -0.008736
30480.000000 -0.026686
30540.000000 -0.007634
30600.000000 -0.005581
30660.000000 0.002474
30720.000000 0.001531
30780.000000 -0.008410
30840.000000 -0.006349
30900.000000 0.002714
30960.000000 0.010780
31020.000000 0.011848
31080.000000 0.016920
31140.000000 0.010994
31200.000000 0.020071
31260.000000 0.010150
31320.000000 0.010233
31380.000000 0.011319
31440.000000 -0.005593
31500.000000 -0.005503
31560.000000 0.001590
31620.000000 -0.019315
31680.000000 -0.006218
31740.000000 -0.014120
31800.000000 -0.018020
31860.000000 -0.032919
31920.000000 -0.033817
31980.000000 -0.024716
32040.000000 -0.013614
32100.000000 -0.024514
32160.000000 -0.014414
32220.000000 -0.006315
32280.000000 -0.003219
32340.000000 0.001876
32400.000000 -0.003031
32460.000000 0.010060
32520.000000 0.010148
32580.000000 0.015234
32640.000000 0.014317
32700.000000 0.010398
32760.000000 0.022476
32820.000000 0.019551
32880.000000 0.015624
32940.000000 0.018694
33000.000000 0.015761
33060.000000 0.005826
33120.000000 -0.004112
33180.000000 -0.005053
33240.000000 -0.003996
33300.000000 -0.005942
33360.000000 -0.012892
33420.000000 -0.010844
33480.000000 -0.009799
33540.000000 0.002242
33600.000000 0.006279
33660.000000 -0.003687
33720.000000 0.021343
33780.000000 0.016369
33840.000000 0.008391
33900.000000 0.024408
33960.000000 0.014421
34020.000000 0.020430
34080.000000 0.022434
34140.000000 0.017433
34200.000000 0.012428
34260.000000 0.004419
34320.000000 0.003405
34380.000000 0.001387
34440.000000 -0.003635
34500.000000 0.000339
34560.000000 -0.008691
34620.000000 -0.004724
34680.000000 -0.007761
34740.000000 -0.009802
34800.000000 -0.014846
34860.000000 -0.006893
34920.000000 -0.002944
34980.000000 -0.009999
35040.000000 -0.008057
35100.000000 -0.003119
35160.000000 -0.008184
35220.000000 -0.003254
35280.000000 -0.007327
35340.000000 -0.012403
35400.000000 -0.020484
35460.000000 -0.017567
35520.000000 -0.013654
35580.000000 -0.010744
35640.000000 -0.012836
35700.000000 -0.000932
35760.000000 -0.020048
35820.000000 -0.011162
35880.000000 -0.001273
35940.000000 -0.009382
36000.000000 0.008510
36060.000000 0.012405
36120.000000 0.005300
36180.000000 0.006196
36240.000000 0.006092
36300.000000 0.011988
36360.000000 0.008884
36420.000000 0.006779
36480.000000 0.014673
36540.000000 0.004567
36600.000000 0.015458
36660.000000 -0.003652
36720.000000 0.003237
36780.000000 -0.013877
36840.000000 -0.014992
36900.000000 -0.013110
36960.000000 -0.011229
37020.000000 -0.023351
37080.000000 -0.024475
37140.000000 -0.022602
37200.000000 -0.016731
37260.000000 -0.005862
37320.000000 -0.005996
37380.000000 0.004867
37440.000000 -0.004272
37500.000000 0.007586
37560.000000 0.001442
37620.000000 0.011295
37680.000000 0.010144
37740.000000 0.009992
37800.000000 0.011836
37860.000000 0.022678
37920.000000 0.014517
37980.000000 0.017353
38040.000000 0.001186
38100.000000 0.009016
38160.000000 0.004844
38220.000000 0.010669
38280.000000 0.023490
38340.000000 0.008310
38400.000000 0.013126
38460.000000 0.002940
38520.000000 -0.008249
38580.000000 -0.004441
38640.000000 -0.008636
38700.000000 -0.001833
38760.000000 -0.007034
38820.000000 -0.000236
38880.000000 0.015558
38940.000000 -0.002650
39000.000000 -0.001861
39060.000000 -0.003075
39120.000000 0.009709
39180.000000 -0.010510
39240.000000 -0.007732
39300.000000 -0.002956
39360.000000 0.007817
39420.000000 -0.000412
39480.000000 -0.000645
39540.000000 0.010121
39600.000000 -0.003117
39660.000000 -0.003357
39720.000000 -0.002599
39780.000000 -0.003844
39840.000000 -0.008092
39900.000000 0.006658
39960.000000 0.006405
40020.000000 0.006150
40080.000000 -0.004108
40140.000000 0.004632
40200.000000 -0.006631
40260.000000 -0.000896
40320.000000 0.006836
40380.000000 0.017566
40440.000000 0.021293
40500.000000 0.019018
40560.000000 0.009740
40620.000000 -0.000540
40680.000000 0.001177
40740.000000 0.007892
40800.000000 0.011605
40860.000000 0.009315
40920.000000 -0.000977
40980.000000 0.003728
41040.000000 -0.010569
41100.000000 -0.014868
41160.000000 -0.009170
41220.000000 -0.017474
41280.000000 -0.012780
41340.000000 -0.006089
41400.000000 -0.007400
41460.000000 -0.008714
41520.000000 -0.008029
41580.000000 -0.017348
41640.000000 -0.010668
41700.000000 -0.012991
41760.000000 -0.013316
41820.000000 -0.018643
41880.000000 -0.011973
41940.000000 -0.011305
42000.000000 -0.005639
42060.000000 -0.009976
42120.000000 0.001685
42180.000000 -0.002656
42240.000000 0.000000
42300.000000 0.002655
42360.000000 0.002306
42420.000000 0.001956
42480.000000 0.010602
42540.000000 0.013247
42600.000000 0.009889
42660.000000 0.020529
42720.000000 0.013167
42780.000000 0.004802
42840.000000 0.017434
42900.000000 0.004065
42960.000000 0.009692
43020.000000 0.005318
43080.000000 -0.001059
43140.000000 -0.005438
43200.000000 -0.021820
