# Supplementary material for: Probabilistic tsunami forecasting for early warning
Source: Nat Commun. 2021 Sep 28;12:5677. doi: 10.1038/s41467-021-25815-w (PMC8479076; doi:10.1038/s41467-021-25815-w)
Supplement: Supplementary file 6 — Supplementary Dataset 3. Sea-level records. [file 41467_2021_25815_MOESM6_ESM.zip › sea_level_records/2019-09-21_Albania/CR08.rad.rmn.txt]

-43200.000000 0.014302
-43140.000000 0.020002
-43080.000000 0.008702
-43020.000000 0.014401
-42960.000000 -0.015901
-42900.000000 -0.006203
-42840.000000 -0.026505
-42780.000000 -0.010808
-42720.000000 -0.017112
-42660.000000 0.004584
-42600.000000 -0.002721
-42540.000000 -0.006027
-42480.000000 -0.003332
-42420.000000 -0.006639
-42360.000000 -0.004946
-42300.000000 -0.002254
-42240.000000 -0.000562
-42180.000000 0.001130
-42120.000000 0.007820
-42060.000000 -0.001490
-42000.000000 0.013200
-41940.000000 0.000889
-41880.000000 0.011577
-41820.000000 -0.002735
-41760.000000 -0.000048
-41700.000000 -0.011361
-41640.000000 -0.018675
-41580.000000 -0.014990
-41520.000000 -0.010305
-41460.000000 0.016380
-41400.000000 0.016063
-41340.000000 0.019746
-41280.000000 0.010429
-41220.000000 0.015111
-41160.000000 0.017792
-41100.000000 0.010473
-41040.000000 0.005153
-40980.000000 0.000833
-40920.000000 0.002512
-40860.000000 -0.015810
-40800.000000 -0.000132
-40740.000000 -0.012455
-40680.000000 -0.002778
-40620.000000 -0.013102
-40560.000000 -0.001426
-40500.000000 -0.004751
-40440.000000 -0.009077
-40380.000000 0.002597
-40320.000000 -0.000729
-40260.000000 0.014944
-40200.000000 -0.000384
-40140.000000 0.003288
-40080.000000 -0.005041
-40020.000000 0.011629
-39960.000000 0.003300
-39900.000000 0.013969
-39840.000000 0.009638
-39780.000000 0.008307
-39720.000000 -0.004025
-39660.000000 0.005642
-39600.000000 -0.011691
-39540.000000 -0.007025
-39480.000000 -0.024359
-39420.000000 -0.012693
-39360.000000 -0.025028
-39300.000000 -0.008364
-39240.000000 0.009300
-39180.000000 0.000964
-39120.000000 0.011627
-39060.000000 -0.004710
-39000.000000 0.008952
-38940.000000 0.004614
-38880.000000 0.012275
-38820.000000 0.013936
-38760.000000 0.009596
-38700.000000 0.007256
-38640.000000 -0.002084
-38580.000000 -0.016425
-38520.000000 -0.016766
-38460.000000 -0.014108
-38400.000000 -0.010450
-38340.000000 0.001208
-38280.000000 -0.006135
-38220.000000 -0.004478
-38160.000000 -0.015822
-38100.000000 -0.015165
-38040.000000 -0.006509
-37980.000000 0.003146
-37920.000000 0.016801
-37860.000000 0.003456
-37800.000000 -0.000889
-37740.000000 -0.002235
-37680.000000 0.003419
-37620.000000 -0.007927
-37560.000000 -0.006274
-37500.000000 -0.019621
-37440.000000 -0.010969
-37380.000000 -0.011316
-37320.000000 0.005335
-37260.000000 0.002987
-37200.000000 -0.001362
-37140.000000 -0.000711
-37080.000000 -0.002061
-37020.000000 0.003589
-36960.000000 0.006238
-36900.000000 0.007887
-36840.000000 0.014536
-36780.000000 0.012183
-36720.000000 0.001830
-36660.000000 0.000477
-36600.000000 -0.005878
-36540.000000 0.001767
-36480.000000 0.007411
-36420.000000 0.022054
-36360.000000 0.003695
-36300.000000 0.008336
-36240.000000 -0.013025
-36180.000000 -0.012387
-36120.000000 -0.013751
-36060.000000 -0.012117
-36000.000000 -0.007485
-35940.000000 -0.001855
-35880.000000 -0.003227
-35820.000000 0.002398
-35760.000000 0.004020
-35700.000000 0.000639
-35640.000000 0.002241
-35580.000000 -0.010157
-35520.000000 -0.012555
-35460.000000 -0.010952
-35400.000000 -0.005350
-35340.000000 -0.003746
-35280.000000 -0.011142
-35220.000000 -0.002537
-35160.000000 -0.001930
-35100.000000 0.002678
-35040.000000 -0.008712
-34980.000000 -0.007101
-34920.000000 -0.003487
-34860.000000 0.006129
-34800.000000 0.009747
-34740.000000 0.020368
-34680.000000 0.022991
-34620.000000 0.021618
-34560.000000 0.008246
-34500.000000 -0.002122
-34440.000000 -0.000487
-34380.000000 0.002150
-34320.000000 -0.002209
-34260.000000 0.001434
-34200.000000 -0.009919
-34140.000000 -0.014269
-34080.000000 -0.006616
-34020.000000 -0.006959
-33960.000000 0.008701
-33900.000000 0.002364
-33840.000000 0.008030
-33780.000000 -0.001301
-33720.000000 0.005371
-33660.000000 -0.001953
-33600.000000 0.006725
-33540.000000 -0.001593
-33480.000000 -0.007907
-33420.000000 -0.020219
-33360.000000 -0.016526
-33300.000000 -0.007830
-33240.000000 0.011870
-33180.000000 0.016574
-33120.000000 0.016282
-33060.000000 0.014995
-33000.000000 0.003712
-32940.000000 0.009433
-32880.000000 0.001158
-32820.000000 0.014888
-32760.000000 -0.000378
-32700.000000 0.009361
-32640.000000 0.001104
-32580.000000 0.004852
-32520.000000 0.006604
-32460.000000 0.011359
-32400.000000 0.003119
-32340.000000 0.007883
-32280.000000 -0.013350
-32220.000000 -0.019578
-32160.000000 -0.023803
-32100.000000 -0.020024
-32040.000000 -0.013241
-31980.000000 0.005546
-31920.000000 0.006337
-31860.000000 0.005132
-31800.000000 0.007930
-31740.000000 0.006733
-31680.000000 0.012540
-31620.000000 0.021350
-31560.000000 0.017164
-31500.000000 0.005982
-31440.000000 0.005804
-31380.000000 -0.003371
-31320.000000 -0.007541
-31260.000000 -0.011709
-31200.000000 -0.011872
-31140.000000 -0.012033
-31080.000000 -0.000190
-31020.000000 0.005656
-30960.000000 0.006506
-30900.000000 0.002358
-30840.000000 0.002213
-30780.000000 -0.000928
-30720.000000 -0.011067
-30660.000000 -0.025203
-30600.000000 -0.029336
-30540.000000 -0.021467
-30480.000000 -0.000595
-30420.000000 0.012279
-30360.000000 0.022155
-30300.000000 0.007033
-30240.000000 -0.004088
-30180.000000 -0.017206
-30120.000000 -0.019324
-30060.000000 -0.016439
-30000.000000 -0.005553
-29940.000000 0.007334
-29880.000000 0.009223
-29820.000000 0.011113
-29760.000000 0.002005
-29700.000000 0.003898
-29640.000000 0.006793
-29580.000000 0.008689
-29520.000000 0.012587
-29460.000000 0.007487
-29400.000000 0.003388
-29340.000000 -0.009710
-29280.000000 -0.008806
-29220.000000 -0.000901
-29160.000000 -0.007994
-29100.000000 -0.012087
-29040.000000 -0.015178
-28980.000000 -0.010269
-28920.000000 -0.002359
-28860.000000 0.000552
-28800.000000 -0.001537
-28740.000000 0.000375
-28680.000000 -0.016714
-28620.000000 -0.016801
-28560.000000 -0.010888
-28500.000000 0.004026
-28440.000000 0.008941
-28380.000000 0.017856
-28320.000000 0.016773
-28260.000000 0.005691
-28200.000000 0.011609
-28140.000000 -0.002471
-28080.000000 -0.014549
-28020.000000 -0.021626
-27960.000000 -0.011702
-27900.000000 -0.009776
-27840.000000 0.006151
-27780.000000 0.013081
-27720.000000 0.014011
-27660.000000 0.009944
-27600.000000 0.010878
-27540.000000 0.006814
-27480.000000 0.005752
-27420.000000 -0.002308
-27360.000000 -0.006365
-27300.000000 -0.003421
-27240.000000 -0.007475
-27180.000000 -0.002526
-27120.000000 -0.002575
-27060.000000 -0.002623
-27000.000000 -0.002667
-26940.000000 -0.007710
-26880.000000 -0.001751
-26820.000000 -0.006789
-26760.000000 0.002175
-26700.000000 -0.003859
-26640.000000 -0.006891
-26580.000000 -0.015920
-26520.000000 -0.018946
-26460.000000 0.002030
-26400.000000 0.011008
-26340.000000 0.027990
-26280.000000 0.031975
-26220.000000 0.020963
-26160.000000 -0.000046
-26100.000000 -0.007051
-26040.000000 -0.003052
-25980.000000 0.002950
-25920.000000 0.012956
-25860.000000 0.002967
-25800.000000 -0.001019
-25740.000000 -0.005002
-25680.000000 0.002020
-25620.000000 0.007045
-25560.000000 0.025074
-25500.000000 0.027106
-25440.000000 0.029141
-25380.000000 0.009180
-25320.000000 -0.009778
-25260.000000 -0.022733
-25200.000000 -0.020685
-25140.000000 -0.014633
-25080.000000 -0.003577
-25020.000000 0.002482
-24960.000000 0.002545
-24900.000000 0.007612
-24840.000000 -0.009318
-24780.000000 0.000756
-24720.000000 -0.001166
-24660.000000 0.006916
-24600.000000 0.004001
-24540.000000 0.006089
-24480.000000 0.006181
-24420.000000 0.013277
-24360.000000 0.015376
-24300.000000 0.008478
-24240.000000 0.014583
-24180.000000 0.013691
-24120.000000 0.011802
-24060.000000 0.012916
-24000.000000 0.009033
-23940.000000 -0.006848
-23880.000000 -0.018726
-23820.000000 -0.026601
-23760.000000 -0.022474
-23700.000000 -0.023344
-23640.000000 -0.002212
-23580.000000 -0.001077
-23520.000000 0.010060
-23460.000000 0.002198
-23400.000000 0.005339
-23340.000000 -0.010518
-23280.000000 -0.011374
-23220.000000 -0.019227
-23160.000000 -0.011078
-23100.000000 -0.007926
-23040.000000 -0.004772
-22980.000000 -0.002616
-22920.000000 -0.010457
-22860.000000 -0.009296
-22800.000000 -0.014132
-22740.000000 -0.001967
-22680.000000 0.001201
-22620.000000 0.015370
-22560.000000 0.015541
-22500.000000 0.014714
-22440.000000 -0.000112
-22380.000000 0.001063
-22320.000000 0.005240
-22260.000000 0.017417
-22200.000000 0.018594
-22140.000000 0.024772
-22080.000000 0.013951
-22020.000000 0.000130
-21960.000000 -0.011691
-21900.000000 -0.011511
-21840.000000 -0.020331
-21780.000000 -0.025152
-21720.000000 -0.024972
-21660.000000 -0.020791
-21600.000000 -0.018611
-21540.000000 -0.009430
-21480.000000 -0.006249
-21420.000000 0.004932
-21360.000000 0.008114
-21300.000000 0.011296
-21240.000000 0.011478
-21180.000000 0.011661
-21120.000000 0.009844
-21060.000000 0.002027
-21000.000000 -0.001789
-20940.000000 0.001396
-20880.000000 0.001581
-20820.000000 0.002766
-20760.000000 0.002951
-20700.000000 -0.005863
-20640.000000 -0.010677
-20580.000000 -0.012492
-20520.000000 -0.009306
-20460.000000 -0.011121
-20400.000000 -0.000936
-20340.000000 0.003249
-20280.000000 0.006433
-20220.000000 0.004617
-20160.000000 0.003800
-20100.000000 0.010982
-20040.000000 0.013163
-19980.000000 0.016344
-19920.000000 0.012525
-19860.000000 -0.002295
-19800.000000 -0.009115
-19740.000000 -0.024934
-19680.000000 -0.026754
-19620.000000 -0.027573
-19560.000000 -0.019391
-19500.000000 -0.018209
-19440.000000 -0.013024
-19380.000000 -0.007839
-19320.000000 0.003348
-19260.000000 0.007535
-19200.000000 0.022723
-19140.000000 0.023912
-19080.000000 0.029102
-19020.000000 0.027294
-18960.000000 0.023487
-18900.000000 0.014682
-18840.000000 0.007879
-18780.000000 0.002077
-18720.000000 -0.014723
-18660.000000 -0.012521
-18600.000000 -0.015318
-18540.000000 -0.003113
-18480.000000 -0.001907
-18420.000000 -0.006699
-18360.000000 -0.015489
-18300.000000 -0.015278
-18240.000000 -0.014065
-18180.000000 -0.007849
-18120.000000 0.009368
-18060.000000 0.011588
-18000.000000 0.017811
-17940.000000 0.016035
-17880.000000 0.003263
-17820.000000 0.010493
-17760.000000 0.001725
-17700.000000 0.013961
-17640.000000 0.005199
-17580.000000 0.005439
-17520.000000 -0.011317
-17460.000000 -0.015071
-17400.000000 -0.026823
-17340.000000 -0.021572
-17280.000000 -0.012319
-17220.000000 0.003937
-17160.000000 0.020195
-17100.000000 0.030455
-17040.000000 0.026717
-16980.000000 0.024982
-16920.000000 0.014248
-16860.000000 0.006516
-16800.000000 -0.004213
-16740.000000 -0.002941
-16680.000000 -0.004667
-16620.000000 -0.001392
-16560.000000 -0.003114
-16500.000000 -0.008835
-16440.000000 -0.014554
-16380.000000 -0.016272
-16320.000000 -0.010988
-16260.000000 -0.013703
-16200.000000 0.001584
-16140.000000 -0.001127
-16080.000000 0.012163
-16020.000000 0.009455
-15960.000000 0.015749
-15900.000000 0.010045
-15840.000000 0.018342
-15780.000000 0.015641
-15720.000000 0.026942
-15660.000000 0.016245
-15600.000000 0.011550
-15540.000000 -0.007144
-15480.000000 -0.018835
-15420.000000 -0.026525
-15360.000000 -0.029214
-15300.000000 -0.014900
-15240.000000 -0.009585
-15180.000000 -0.002268
-15120.000000 -0.000950
-15060.000000 -0.000629
-15000.000000 -0.000307
-14940.000000 0.000016
-14880.000000 0.003342
-14820.000000 0.005669
-14760.000000 0.011997
-14700.000000 0.000328
-14640.000000 -0.002340
-14580.000000 -0.006006
-14520.000000 -0.010671
-14460.000000 -0.007334
-14400.000000 -0.004996
-14340.000000 0.001344
-14280.000000 0.003685
-14220.000000 0.008027
-14160.000000 0.002371
-14100.000000 0.010717
-14040.000000 -0.001937
-13980.000000 -0.000589
-13920.000000 -0.007240
-13860.000000 0.003110
-13800.000000 0.005460
-13740.000000 0.014812
-13680.000000 0.013164
-13620.000000 0.016516
-13560.000000 0.005869
-13500.000000 -0.005779
-13440.000000 -0.015426
-13380.000000 -0.017074
-13320.000000 -0.016723
-13260.000000 -0.009371
-13200.000000 -0.004021
-13140.000000 -0.006671
-13080.000000 -0.006322
-13020.000000 -0.010974
-12960.000000 -0.004626
-12900.000000 0.004721
-12840.000000 0.012067
-12780.000000 0.015413
-12720.000000 0.013757
-12660.000000 0.013100
-12600.000000 0.006443
-12540.000000 0.004784
-12480.000000 0.000124
-12420.000000 -0.001538
-12360.000000 -0.003201
-12300.000000 -0.002866
-12240.000000 -0.000533
-12180.000000 -0.002202
-12120.000000 -0.004872
-12060.000000 -0.011545
-11760.000000 0.003060
-11700.000000 0.013374
-11640.000000 0.011685
-11580.000000 0.014994
-11520.000000 0.002299
-11460.000000 -0.004398
-11400.000000 -0.015099
-11340.000000 -0.007803
-11280.000000 -0.012510
-11220.000000 -0.006221
-11160.000000 -0.007935
-11100.000000 -0.006653
-11040.000000 -0.001374
-10980.000000 -0.000098
-10920.000000 0.007175
-10860.000000 0.015444
-10800.000000 0.020710
-10740.000000 0.014973
-10680.000000 0.017233
-10620.000000 0.011490
-10560.000000 0.007743
-10500.000000 0.001993
-10440.000000 -0.005761
-10380.000000 -0.012518
-10320.000000 -0.016279
-10260.000000 -0.021044
-10200.000000 -0.018812
-10140.000000 -0.017584
-10080.000000 -0.013359
-10020.000000 -0.009138
-9960.000000 -0.004921
-9900.000000 -0.002707
-9840.000000 -0.003497
-9780.000000 0.004711
-9720.000000 0.003915
-9660.000000 0.003116
-9600.000000 -0.001686
-9540.000000 0.005510
-9480.000000 0.005702
-9420.000000 0.014891
-9360.000000 0.014077
-9300.000000 0.009260
-9240.000000 0.001439
-9180.000000 -0.005384
-9120.000000 -0.009210
-9060.000000 -0.006040
-9000.000000 -0.004872
-8940.000000 -0.004707
-8880.000000 -0.004544
-8820.000000 -0.006385
-8760.000000 -0.002227
-8700.000000 -0.002072
-8640.000000 -0.002919
-8580.000000 0.004232
-8520.000000 0.008381
-8460.000000 0.011527
-8400.000000 0.008671
-8340.000000 -0.004187
-8280.000000 -0.012048
-8220.000000 -0.020911
-8160.000000 -0.018777
-8100.000000 -0.017645
-8040.000000 -0.011515
-7980.000000 -0.013388
-7920.000000 -0.008262
-7860.000000 -0.003139
-7800.000000 0.005982
-7740.000000 0.017102
-7680.000000 0.015220
-7620.000000 0.018337
-7560.000000 0.012453
-7500.000000 0.015568
-7440.000000 0.010681
-7380.000000 0.013794
-7320.000000 0.010906
-7260.000000 0.009017
-7200.000000 -0.000873
-7140.000000 -0.008764
-7080.000000 -0.010656
-7020.000000 -0.011549
-6960.000000 -0.005442
-6900.000000 -0.003336
-6840.000000 -0.003230
-6780.000000 -0.006125
-6720.000000 -0.007020
-6660.000000 -0.009915
-6600.000000 -0.000810
-6540.000000 0.003294
-6480.000000 0.009399
-6420.000000 0.005503
-6360.000000 0.004608
-6300.000000 -0.001288
-6240.000000 0.001817
-6180.000000 0.001921
-6120.000000 0.000026
-6060.000000 -0.000869
-6000.000000 -0.009765
-5940.000000 -0.008661
-5880.000000 -0.008557
-5820.000000 0.001547
-5760.000000 0.010650
-5700.000000 0.019754
-5640.000000 0.017857
-5580.000000 0.014961
-5520.000000 0.006065
-5460.000000 0.000168
-5400.000000 -0.000728
-5340.000000 0.001376
-5280.000000 0.007480
-5220.000000 0.007584
-5160.000000 0.008687
-5100.000000 0.001790
-5040.000000 -0.003107
-4980.000000 -0.006005
-4920.000000 -0.003903
-4860.000000 -0.006802
-4800.000000 -0.001702
-4740.000000 -0.005602
-4680.000000 -0.008503
-4620.000000 -0.012404
-4560.000000 -0.011305
-4500.000000 0.001793
-4440.000000 0.011891
-4380.000000 0.022989
-4320.000000 0.022078
-4260.000000 0.008168
-4200.000000 -0.000734
-4140.000000 -0.003636
-4080.000000 -0.000538
-4020.000000 0.000559
-3960.000000 0.005656
-3900.000000 0.002752
-3840.000000 0.003847
-3780.000000 -0.000058
-3720.000000 -0.000964
-3660.000000 -0.003870
-3600.000000 0.003222
-3540.000000 0.006314
-3480.000000 0.004404
-3420.000000 0.000493
-3360.000000 -0.005419
-3300.000000 -0.010334
-3240.000000 -0.016250
-3180.000000 -0.016169
-3120.000000 -0.012090
-3060.000000 -0.001014
-3000.000000 0.004061
-2940.000000 0.005132
-2880.000000 0.003201
-2820.000000 0.000267
-2760.000000 0.004331
-2700.000000 -0.000608
-2640.000000 0.000450
-2580.000000 -0.007494
-2520.000000 -0.002441
-2460.000000 -0.005390
-2400.000000 0.010636
-2340.000000 0.017680
-2280.000000 0.026722
-2220.000000 0.014762
-2160.000000 0.001799
-2100.000000 -0.011167
-2040.000000 -0.016135
-1980.000000 -0.011107
-1920.000000 -0.008081
-1860.000000 0.002941
-1800.000000 -0.006040
-1740.000000 -0.014024
-1680.000000 -0.027011
-1620.000000 -0.024001
-1560.000000 -0.013995
-1500.000000 0.006008
-1440.000000 0.023008
-1380.000000 0.023005
-1320.000000 0.014999
-1260.000000 -0.009011
-1200.000000 -0.014023
-1140.000000 -0.013038
-1080.000000 -0.000056
-1020.000000 0.003923
-960.000000 0.006900
-900.000000 0.000873
-840.000000 -0.003156
-780.000000 -0.007187
-720.000000 -0.001221
-660.000000 0.004743
-600.000000 0.008704
-540.000000 0.003664
-480.000000 -0.003379
-420.000000 -0.002423
-360.000000 0.000531
-300.000000 0.004483
-240.000000 0.008433
-180.000000 0.010382
-120.000000 0.003329
-60.000000 0.000274
0.000000 -0.011782
60.000000 -0.015841
120.000000 -0.015902
180.000000 -0.009964
240.000000 -0.001029
300.000000 -0.004095
360.000000 -0.000163
420.000000 -0.000233
480.000000 0.002695
540.000000 0.001623
600.000000 0.003549
660.000000 0.004474
720.000000 0.011399
780.000000 0.008324
840.000000 0.007248
900.000000 0.008172
960.000000 0.007096
1020.000000 0.006021
1080.000000 0.005945
1140.000000 -0.001130
1200.000000 -0.009205
1260.000000 -0.013280
1320.000000 -0.013354
1380.000000 -0.007429
1440.000000 -0.001503
1500.000000 0.002424
1560.000000 -0.002650
1620.000000 -0.008723
1680.000000 -0.010796
1740.000000 -0.004869
1800.000000 0.010059
1860.000000 0.020987
1920.000000 0.027915
1980.000000 0.017844
2040.000000 0.006773
2100.000000 -0.006298
2160.000000 -0.013369
2220.000000 -0.011440
2280.000000 -0.005510
2340.000000 0.000419
2400.000000 0.000349
2460.000000 0.000279
2520.000000 0.000209
2580.000000 0.002140
2640.000000 0.002071
2700.000000 0.004003
2760.000000 0.006936
2820.000000 0.010870
2880.000000 0.014805
2940.000000 0.017741
3000.000000 0.016678
3060.000000 0.007617
3120.000000 -0.003444
3180.000000 -0.014504
3240.000000 -0.015562
3300.000000 -0.008620
3360.000000 0.005322
3420.000000 0.014265
3480.000000 0.017208
3540.000000 0.009152
3600.000000 -0.004905
3660.000000 -0.010961
3720.000000 -0.016018
3780.000000 -0.010074
3840.000000 -0.008131
3900.000000 -0.000187
3960.000000 0.004756
4020.000000 0.007700
4080.000000 0.006643
4140.000000 0.003587
4200.000000 -0.000469
4260.000000 -0.006524
4320.000000 -0.008579
4380.000000 -0.010634
4440.000000 -0.006688
4500.000000 -0.003742
4560.000000 -0.000796
4620.000000 0.003150
4680.000000 0.003096
4740.000000 0.005041
4800.000000 0.005986
4860.000000 0.006930
4920.000000 0.006874
4980.000000 0.005816
5040.000000 0.007758
5160.000000 0.000636
5220.000000 -0.005427
5280.000000 -0.008491
5340.000000 -0.009557
5400.000000 -0.005624
5460.000000 -0.002693
5520.000000 0.000236
5580.000000 0.003164
5640.000000 0.002091
5700.000000 -0.001983
5760.000000 -0.007058
5820.000000 -0.007133
5880.000000 -0.008210
5940.000000 0.001714
6000.000000 0.005637
6060.000000 0.006559
6120.000000 0.005482
6180.000000 -0.003596
6240.000000 -0.003674
6300.000000 -0.005753
6360.000000 -0.003831
6420.000000 0.003090
6480.000000 0.000010
6540.000000 0.000931
6600.000000 -0.004150
6660.000000 -0.005231
6720.000000 -0.006312
6780.000000 0.000605
6840.000000 0.002522
6900.000000 0.004437
6960.000000 0.004352
7020.000000 0.002265
7080.000000 0.000177
7140.000000 -0.001911
7200.000000 -0.000001
7260.000000 -0.000091
7320.000000 -0.000182
7380.000000 -0.006274
7440.000000 -0.009367
7500.000000 -0.013460
7560.000000 -0.004554
7620.000000 -0.004648
7680.000000 0.001258
7740.000000 0.000164
7800.000000 0.002069
7860.000000 0.004974
7920.000000 0.011878
7980.000000 0.017782
8040.000000 0.016686
8100.000000 0.016589
8160.000000 0.008492
8220.000000 0.009394
8280.000000 -0.001705
8340.000000 0.001195
8400.000000 -0.006906
8460.000000 -0.000007
8520.000000 -0.006110
8580.000000 -0.006213
8640.000000 -0.013317
8700.000000 -0.014422
8760.000000 -0.014527
8820.000000 -0.008633
8880.000000 -0.003738
8940.000000 0.002157
9000.000000 0.013052
9060.000000 0.011948
9120.000000 0.012844
9180.000000 0.004742
9240.000000 -0.002360
9300.000000 -0.007459
9360.000000 -0.005558
9420.000000 -0.004655
9480.000000 -0.001750
9540.000000 -0.003844
9600.000000 -0.002936
9660.000000 -0.006026
9720.000000 -0.001115
9780.000000 0.001798
9840.000000 0.010713
9900.000000 0.010629
9960.000000 0.011547
10020.000000 0.008467
10080.000000 0.008389
10140.000000 0.010312
10200.000000 0.005237
10260.000000 0.003164
10320.000000 -0.005908
10380.000000 -0.004977
10440.000000 -0.008045
10500.000000 -0.002111
10560.000000 -0.001175
10680.000000 -0.007298
10740.000000 -0.013357
10800.000000 -0.016414
10860.000000 -0.016468
10920.000000 -0.005521
10980.000000 0.001429
11040.000000 0.009380
11100.000000 0.004334
11160.000000 0.007289
11220.000000 0.005246
11280.000000 0.014205
11340.000000 0.019166
11400.000000 0.022129
11460.000000 0.014094
11520.000000 0.010061
11580.000000 0.002030
11640.000000 -0.000999
11700.000000 0.003974
11760.000000 -0.001052
11820.000000 -0.005076
11880.000000 -0.014098
11940.000000 -0.017119
12000.000000 -0.018137
12060.000000 -0.010154
12120.000000 -0.001170
12180.000000 -0.002183
12240.000000 -0.003195
12300.000000 -0.012206
12360.000000 -0.009214
12420.000000 -0.011221
12480.000000 0.000773
12540.000000 -0.000231
12600.000000 0.004767
12660.000000 -0.003235
12720.000000 -0.003235
12780.000000 -0.003234
12840.000000 0.004769
12900.000000 0.010772
12960.000000 0.009776
13020.000000 0.011781
13080.000000 0.006786
13140.000000 0.010793
13200.000000 0.005800
13260.000000 0.008807
13320.000000 0.007816
13380.000000 0.014825
13440.000000 0.011835
13500.000000 0.009846
13560.000000 0.000858
13620.000000 -0.013130
13680.000000 -0.018116
13740.000000 -0.025102
13800.000000 -0.019087
13860.000000 -0.010071
13920.000000 0.000946
13980.000000 0.001964
14040.000000 -0.002018
14100.000000 -0.008000
14160.000000 -0.015980
14220.000000 -0.017961
14280.000000 -0.004940
14340.000000 0.003080
14400.000000 0.014101
14460.000000 0.025123
14520.000000 0.025144
14580.000000 0.016167
14640.000000 0.008189
14700.000000 0.004213
14760.000000 0.002236
14820.000000 0.005261
14880.000000 0.009285
14940.000000 0.005311
15000.000000 -0.004664
15060.000000 -0.013638
15120.000000 -0.017611
15180.000000 -0.014583
15240.000000 -0.014555
15300.000000 0.001473
15360.000000 0.000503
15420.000000 0.009533
15480.000000 -0.002436
15540.000000 -0.010405
15600.000000 -0.015372
15660.000000 -0.012339
15720.000000 -0.006304
15780.000000 -0.004269
15840.000000 -0.004233
15900.000000 -0.006195
15960.000000 -0.003156
16020.000000 -0.003116
16080.000000 0.001926
16140.000000 0.013969
16200.000000 0.020013
16260.000000 0.021059
16320.000000 0.009107
16380.000000 0.003156
16440.000000 0.002208
16500.000000 0.002261
16560.000000 0.010316
16620.000000 0.008374
16680.000000 0.007433
16740.000000 -0.004505
16800.000000 -0.002441
16860.000000 -0.009375
16920.000000 -0.007306
16980.000000 -0.016235
17040.000000 -0.010162
17100.000000 -0.014086
17160.000000 -0.006009
17220.000000 -0.008929
17280.000000 -0.002846
17340.000000 -0.004762
17400.000000 0.005324
17460.000000 0.004413
17520.000000 0.004503
17580.000000 0.011595
17640.000000 0.020690
17700.000000 0.015786
17760.000000 0.006884
17820.000000 -0.003016
17880.000000 -0.008913
17940.000000 -0.005808
18000.000000 -0.002701
18060.000000 0.009409
18120.000000 0.007521
18180.000000 0.014624
18240.000000 -0.002259
18300.000000 -0.003138
18360.000000 -0.007015
18420.000000 -0.006890
18480.000000 -0.006761
18540.000000 -0.000630
18600.000000 0.001503
18660.000000 0.006639
18720.000000 0.004777
18780.000000 0.004917
18840.000000 0.002060
18900.000000 -0.000795
18960.000000 -0.006649
19020.000000 -0.013500
19080.000000 -0.009350
19140.000000 -0.007198
19200.000000 0.000956
19260.000000 0.006112
19320.000000 0.003269
19380.000000 0.010428
19440.000000 0.003588
19500.000000 0.004751
19560.000000 0.006915
19620.000000 0.010081
19680.000000 0.017249
19740.000000 0.015420
19800.000000 0.011592
19860.000000 -0.002234
19920.000000 0.001943
19980.000000 -0.017879
20040.000000 -0.009698
20100.000000 -0.012515
20160.000000 -0.005329
20220.000000 -0.005142
20280.000000 -0.008952
20340.000000 -0.001760
20400.000000 -0.004567
20460.000000 0.007628
20520.000000 -0.000175
20580.000000 0.014022
20640.000000 0.002220
20700.000000 0.014420
20760.000000 -0.000380
20820.000000 0.020820
20880.000000 0.015022
20940.000000 0.016224
21000.000000 0.004427
21060.000000 -0.009370
21120.000000 -0.013165
21180.000000 -0.012960
21240.000000 -0.010755
21300.000000 -0.000548
21360.000000 0.001659
21420.000000 -0.006133
21480.000000 -0.001924
21540.000000 -0.014714
21600.000000 -0.005504
21660.000000 -0.006293
21720.000000 0.009918
21780.000000 0.005130
21840.000000 0.012343
21900.000000 0.002556
21960.000000 0.004769
22020.000000 -0.005018
22080.000000 -0.007805
22140.000000 -0.011591
22200.000000 -0.013378
22260.000000 -0.015165
22320.000000 -0.013951
22380.000000 -0.008738
22440.000000 -0.002523
22500.000000 -0.001309
22560.000000 0.007906
22620.000000 0.004121
22680.000000 0.007337
22740.000000 0.005553
22800.000000 0.011770
22860.000000 0.010988
22920.000000 0.002206
22980.000000 0.007424
23040.000000 0.002643
23100.000000 0.009863
23160.000000 -0.003916
23220.000000 -0.006695
23280.000000 -0.007473
23340.000000 -0.010250
23400.000000 -0.005026
23460.000000 -0.005802
23520.000000 -0.011578
23580.000000 -0.015353
23640.000000 -0.003127
23700.000000 0.003099
23760.000000 0.012325
23820.000000 0.017552
23880.000000 0.015779
23940.000000 0.008006
24000.000000 -0.003767
24060.000000 -0.002540
24120.000000 0.000688
24180.000000 0.003915
24240.000000 -0.001857
24300.000000 -0.011630
24360.000000 -0.023402
24420.000000 -0.023174
24480.000000 -0.018945
24540.000000 -0.009716
24600.000000 0.003514
24660.000000 0.013744
24720.000000 0.005974
24780.000000 0.004205
24840.000000 -0.001564
24900.000000 -0.000332
24960.000000 0.001899
25020.000000 0.006131
25080.000000 0.004363
25140.000000 0.015596
25200.000000 0.003828
25260.000000 0.010060
25320.000000 0.005293
25380.000000 0.010525
25440.000000 0.003757
25500.000000 -0.004012
25560.000000 -0.016780
25620.000000 -0.013548
25680.000000 -0.009317
25740.000000 -0.003085
25800.000000 0.010147
25860.000000 0.012379
25920.000000 0.019612
25980.000000 0.007845
26040.000000 0.011079
26100.000000 -0.001688
26160.000000 0.011547
26220.000000 0.001781
26280.000000 0.000016
26340.000000 -0.014749
26400.000000 -0.016513
26460.000000 -0.016277
26520.000000 0.002960
26580.000000 0.002197
26640.000000 0.007434
26700.000000 -0.005328
26760.000000 -0.009090
26820.000000 -0.006851
26880.000000 -0.001613
26940.000000 0.010626
27000.000000 0.005865
27060.000000 0.012103
27120.000000 -0.007658
27180.000000 0.001580
27240.000000 -0.005182
27300.000000 0.014056
27360.000000 0.020293
27420.000000 0.007529
27480.000000 0.009765
27540.000000 -0.003999
27600.000000 -0.003764
27660.000000 -0.012529
27720.000000 -0.011295
27780.000000 -0.022062
27840.000000 -0.020829
27900.000000 -0.007597
27960.000000 -0.001366
28020.000000 0.020864
28080.000000 0.016093
28140.000000 0.019321
28200.000000 0.009547
28260.000000 0.003772
28320.000000 -0.008006
28380.000000 -0.010785
28440.000000 -0.006567
28500.000000 -0.007352
28560.000000 -0.010139
28620.000000 -0.012928
28680.000000 -0.010721
28740.000000 -0.000516
28800.000000 -0.001314
28860.000000 0.003886
28920.000000 -0.001917
28980.000000 0.012276
29040.000000 -0.004533
29100.000000 0.000656
29160.000000 -0.016159
29220.000000 -0.006976
29280.000000 -0.012796
29340.000000 0.009382
29400.000000 0.014556
29460.000000 0.027728
29520.000000 0.024896
29580.000000 0.020062
29640.000000 0.011225
29700.000000 0.007385
29760.000000 -0.000458
29820.000000 -0.005304
29880.000000 -0.006154
29940.000000 -0.012006
30000.000000 -0.011861
30060.000000 -0.013720
30120.000000 -0.007582
30180.000000 -0.002448
30240.000000 0.015683
30300.000000 0.010809
30360.000000 0.008932
30420.000000 -0.002950
30480.000000 -0.010836
30540.000000 -0.021726
30600.000000 -0.022620
30660.000000 -0.005517
30720.000000 -0.006419
30780.000000 0.008675
30840.000000 0.005766
30900.000000 0.020853
30960.000000 0.011936
31020.000000 0.020016
31080.000000 0.003092
31140.000000 0.003166
31200.000000 -0.011764
31260.000000 -0.015697
31320.000000 -0.005633
31380.000000 -0.000572
31440.000000 0.009486
31500.000000 -0.008458
31560.000000 0.001595
31620.000000 -0.004355
31680.000000 0.009693
31740.000000 0.001738
31800.000000 -0.000219
31860.000000 -0.007178
31920.000000 -0.017139
31980.000000 -0.016102
32040.000000 -0.012066
32100.000000 -0.001031
32160.000000 0.016002
32220.000000 0.020035
32280.000000 0.017066
32340.000000 0.010097
32400.000000 -0.003873
32460.000000 -0.010844
32520.000000 -0.011816
32580.000000 -0.011788
32640.000000 -0.008761
32700.000000 -0.004734
32760.000000 0.001292
32820.000000 -0.005683
32880.000000 0.007342
32940.000000 0.008366
33000.000000 0.021390
33060.000000 0.022414
33120.000000 0.026437
33180.000000 0.016460
33240.000000 -0.000517
33300.000000 -0.007494
33360.000000 -0.028471
33420.000000 -0.026448
33480.000000 -0.015424
33540.000000 -0.008401
33600.000000 0.013623
33660.000000 0.012647
33720.000000 0.013672
33780.000000 -0.006303
33840.000000 -0.008277
33900.000000 -0.016249
33960.000000 -0.009221
34020.000000 -0.003192
34080.000000 0.003839
34140.000000 0.012872
34200.000000 0.010906
34260.000000 0.010941
34320.000000 0.000978
34380.000000 -0.000983
34440.000000 -0.010942
34500.000000 0.000100
34560.000000 -0.006856
34620.000000 0.010189
34680.000000 0.004235
34740.000000 0.000283
34800.000000 0.002333
34860.000000 -0.010617
34920.000000 -0.006566
34980.000000 -0.008513
35040.000000 0.008541
35100.000000 0.022595
35160.000000 0.030651
35220.000000 0.030708
35280.000000 0.017767
35340.000000 0.008827
35400.000000 -0.006110
35460.000000 -0.008046
35520.000000 -0.015981
35580.000000 -0.011913
35640.000000 -0.014843
35700.000000 -0.001772
35760.000000 -0.007678
35820.000000 0.006420
35880.000000 -0.007479
35940.000000 0.007625
36000.000000 -0.003269
36060.000000 0.005839
36120.000000 0.001949
36180.000000 0.002059
36240.000000 0.013170
36300.000000 0.009281
36360.000000 0.018391
36420.000000 0.008501
36480.000000 0.010610
36540.000000 0.000718
36600.000000 0.009825
36660.000000 0.005932
36720.000000 0.004037
36780.000000 0.001141
36840.000000 -0.011756
36900.000000 -0.018653
36960.000000 -0.016552
37020.000000 -0.016453
37080.000000 0.001646
37140.000000 0.010744
37200.000000 0.017841
37260.000000 0.005937
37320.000000 0.002032
37380.000000 -0.005874
37440.000000 -0.011782
37500.000000 -0.021690
37560.000000 -0.017598
37620.000000 -0.010508
37680.000000 -0.002419
37740.000000 0.005670
37800.000000 0.017757
37860.000000 0.016844
37920.000000 0.009930
37980.000000 -0.001985
38040.000000 -0.009900
38100.000000 -0.005816
38160.000000 -0.010733
38220.000000 0.002349
38280.000000 -0.000569
38340.000000 0.013512
38400.000000 0.009592
38460.000000 0.008671
38520.000000 0.007750
38580.000000 0.008829
38640.000000 0.002906
38700.000000 -0.006017
38760.000000 -0.012940
38820.000000 -0.020864
38880.000000 -0.030789
38940.000000 -0.026714
39000.000000 -0.028640
39060.000000 -0.023567
39120.000000 -0.009494
39180.000000 -0.001421
39240.000000 0.014651
39300.000000 0.023722
39360.000000 0.026793
39420.000000 0.017863
39480.000000 0.011933
39540.000000 0.000002
39600.000000 -0.007929
39660.000000 -0.000861
39720.000000 -0.007794
39780.000000 -0.000727
39840.000000 -0.004660
39900.000000 0.000405
39960.000000 0.000471
40020.000000 0.000536
40080.000000 -0.006400
40140.000000 -0.013336
40200.000000 -0.011273
40260.000000 -0.012210
40320.000000 -0.003148
40380.000000 -0.005087
40440.000000 0.003974
40500.000000 -0.005965
40560.000000 -0.003905
40620.000000 0.001154
40680.000000 0.001212
40740.000000 0.005270
40800.000000 0.005328
40860.000000 -0.001615
40920.000000 -0.004559
40980.000000 -0.012503
41040.000000 -0.003448
41100.000000 -0.006394
41160.000000 0.001660
41220.000000 -0.003287
41280.000000 0.002765
41340.000000 0.001817
41400.000000 0.005868
41460.000000 0.004918
41520.000000 0.003968
41580.000000 0.002017
41640.000000 -0.002935
41700.000000 -0.008888
41760.000000 -0.010841
41820.000000 -0.008795
41880.000000 -0.008750
41940.000000 -0.000705
42000.000000 -0.000662
42060.000000 -0.002619
42120.000000 -0.012577
42180.000000 -0.018536
42240.000000 -0.015495
42300.000000 -0.012456
42360.000000 0.002583
42420.000000 0.007621
42480.000000 0.019658
42540.000000 0.016694
42600.000000 0.020729
42660.000000 0.009763
42720.000000 0.002796
42780.000000 -0.000171
42840.000000 -0.005140
42900.000000 -0.001110
42960.000000 0.006919
43020.000000 0.008948
43080.000000 0.010975
43140.000000 0.010001
43200.000000 0.006026
