# Supplementary material for: Probabilistic tsunami forecasting for early warning
Source: Nat Commun. 2021 Sep 28;12:5677. doi: 10.1038/s41467-021-25815-w (PMC8479076; doi:10.1038/s41467-021-25815-w)
Supplement: Supplementary file 6 — Supplementary Dataset 3. Sea-level records. [file 41467_2021_25815_MOESM6_ESM.zip › sea_level_records/2019-09-21_Albania/IT45.rad.rmn.txt]

-43200.000000 0.002240
-43140.000000 0.000336
-43080.000000 -0.000566
-43020.000000 0.000534
-42960.000000 -0.000363
-42900.000000 -0.000258
-42840.000000 -0.001151
-42780.000000 -0.001042
-42720.000000 0.001070
-42660.000000 -0.000816
-42600.000000 0.000300
-42540.000000 -0.001582
-42480.000000 -0.000461
-42420.000000 -0.002339
-42360.000000 -0.000214
-42300.000000 -0.002086
-42240.000000 -0.000957
-42180.000000 0.001175
-42120.000000 0.000309
-42060.000000 0.001446
-42000.000000 0.000584
-41940.000000 -0.001275
-41880.000000 0.000868
-41820.000000 0.000013
-41760.000000 -0.001839
-41700.000000 0.000311
-41640.000000 0.001463
-41580.000000 0.000617
-41520.000000 -0.000227
-41460.000000 -0.000068
-41400.000000 -0.000907
-41340.000000 -0.000744
-41280.000000 0.001422
-41220.000000 -0.000410
-41160.000000 -0.000241
-41100.000000 0.000932
-41040.000000 0.002106
-40980.000000 0.001283
-40920.000000 0.000462
-40860.000000 0.003643
-40800.000000 0.001826
-40740.000000 0.001012
-40680.000000 0.001200
-40620.000000 0.003390
-40560.000000 0.002583
-40500.000000 0.001777
-40440.000000 0.001974
-40380.000000 0.001173
-40320.000000 0.001375
-40260.000000 0.000579
-40200.000000 0.001785
-40140.000000 0.000993
-40080.000000 0.000203
-40020.000000 0.000416
-39960.000000 -0.000369
-39900.000000 -0.000152
-39840.000000 -0.000932
-39780.000000 -0.001710
-39720.000000 -0.000486
-39660.000000 -0.001260
-39600.000000 -0.002031
-39540.000000 0.000200
-39480.000000 -0.001567
-39420.000000 -0.003331
-39360.000000 -0.001093
-39300.000000 -0.000853
-39240.000000 -0.001610
-39180.000000 -0.001365
-39120.000000 0.000882
-39060.000000 -0.001869
-39000.000000 -0.002617
-38940.000000 -0.001363
-38880.000000 0.000893
-38820.000000 -0.001848
-38760.000000 -0.001587
-38700.000000 0.000677
-38640.000000 -0.000057
-38580.000000 -0.000789
-38520.000000 -0.001519
-38460.000000 -0.000246
-38400.000000 0.000029
-38340.000000 0.001307
-38280.000000 0.001587
-38220.000000 0.000869
-38160.000000 0.000153
-38100.000000 -0.000560
-38040.000000 0.000730
-37980.000000 -0.001979
-37920.000000 -0.001685
-37860.000000 -0.001388
-37800.000000 -0.002089
-37740.000000 -0.000788
-37680.000000 -0.000485
-37620.000000 -0.001179
-37560.000000 0.000129
-37500.000000 -0.001560
-37440.000000 -0.001247
-37380.000000 0.000068
-37320.000000 -0.000614
-37260.000000 0.000706
-37200.000000 -0.000972
-37140.000000 -0.000647
-37080.000000 -0.000320
-37020.000000 0.001009
-36960.000000 -0.001659
-36900.000000 -0.000325
-36840.000000 0.000011
-36780.000000 -0.001651
-36720.000000 -0.002310
-36660.000000 -0.000968
-36600.000000 0.000377
-36540.000000 -0.000276
-36480.000000 -0.000927
-36420.000000 -0.001576
-36360.000000 -0.002223
-36300.000000 -0.001869
-36240.000000 -0.002512
-36180.000000 -0.002154
-36120.000000 -0.000794
-36060.000000 -0.003433
-36000.000000 -0.001070
-35940.000000 -0.000706
-35880.000000 -0.001340
-35820.000000 -0.001973
-35760.000000 -0.002605
-35700.000000 -0.001235
-35640.000000 -0.001867
-35580.000000 -0.001496
-35520.000000 -0.000123
-35460.000000 0.000253
-35400.000000 0.000632
-35340.000000 0.001013
-35280.000000 0.002397
-35220.000000 0.001783
-35160.000000 0.002172
-35100.000000 0.000564
-35040.000000 0.001959
-34980.000000 0.001357
-34920.000000 0.000758
-34860.000000 0.000162
-34800.000000 0.002569
-34740.000000 0.001979
-34680.000000 0.001393
-34620.000000 0.002810
-34560.000000 0.000231
-34500.000000 0.000655
-34440.000000 0.000083
-34380.000000 0.000515
-34320.000000 0.000950
-34260.000000 0.000389
-34200.000000 0.000832
-34140.000000 -0.000721
-34080.000000 -0.000270
-34020.000000 0.000184
-33960.000000 0.000643
-33900.000000 -0.000894
-33840.000000 -0.001428
-33780.000000 -0.000957
-33720.000000 0.000518
-33660.000000 -0.001003
-33600.000000 0.000480
-33540.000000 0.000967
-33480.000000 -0.000542
-33420.000000 0.000954
-33360.000000 0.001453
-33300.000000 -0.000044
-33240.000000 0.000464
-33180.000000 0.001975
-33120.000000 0.001490
-33060.000000 0.000009
-33000.000000 0.001532
-32940.000000 0.002059
-32880.000000 0.001590
-32820.000000 0.001124
-32760.000000 0.001662
-32700.000000 0.001204
-32640.000000 0.000750
-32580.000000 0.001299
-32520.000000 0.000852
-32460.000000 0.000409
-32400.000000 -0.000030
-32340.000000 0.000534
-32280.000000 0.001102
-32220.000000 0.000673
-32160.000000 0.000249
-32100.000000 0.000828
-32040.000000 0.001411
-31980.000000 -0.000003
-31920.000000 0.000588
-31860.000000 -0.000818
-31800.000000 -0.001220
-31740.000000 -0.000618
-31680.000000 -0.001012
-31620.000000 -0.001403
-31560.000000 -0.001790
-31500.000000 -0.002172
-31440.000000 0.000449
-31380.000000 -0.001927
-31320.000000 -0.002298
-31260.000000 -0.000666
-31200.000000 -0.002030
-31140.000000 -0.000390
-31080.000000 -0.001746
-31020.000000 -0.001098
-30960.000000 0.000553
-30900.000000 0.000208
-30840.000000 -0.001134
-30780.000000 -0.000472
-30720.000000 -0.000806
-30660.000000 -0.001136
-30600.000000 -0.001463
-30540.000000 0.000214
-30480.000000 -0.001105
-30420.000000 -0.000421
-30360.000000 0.000267
-30300.000000 0.000958
-30240.000000 0.001654
-30180.000000 0.002352
-30120.000000 -0.000945
-30060.000000 0.000761
-30000.000000 0.000471
-29940.000000 0.002185
-29880.000000 0.000902
-29820.000000 -0.000376
-29760.000000 0.000349
-29700.000000 -0.000922
-29640.000000 0.000810
-29580.000000 -0.001453
-29520.000000 -0.000712
-29460.000000 0.000032
-29400.000000 -0.000219
-29340.000000 -0.002466
-29280.000000 -0.000708
-29220.000000 -0.000947
-29160.000000 0.000819
-29100.000000 -0.001411
-29040.000000 -0.002636
-28980.000000 -0.000856
-28920.000000 -0.002072
-28860.000000 -0.001283
-28800.000000 0.000510
-28740.000000 -0.000691
-28680.000000 0.000112
-28620.000000 -0.002079
-28560.000000 -0.002266
-28500.000000 -0.001448
-28440.000000 -0.001624
-28380.000000 -0.002796
-28320.000000 -0.000962
-28260.000000 -0.001123
-28200.000000 -0.000279
-28140.000000 -0.002430
-28080.000000 0.000425
-28020.000000 -0.000716
-27960.000000 0.001149
-27900.000000 0.001019
-27840.000000 0.000894
-27780.000000 0.002774
-27720.000000 0.002660
-27660.000000 0.001550
-27600.000000 0.002445
-27540.000000 0.000346
-27480.000000 0.002251
-27420.000000 0.002161
-27360.000000 0.002076
-27300.000000 0.001996
-27240.000000 0.001921
-27180.000000 0.001850
-27120.000000 0.001784
-27060.000000 0.002723
-27000.000000 0.001667
-26940.000000 0.001615
-26880.000000 0.001568
-26820.000000 0.000526
-26760.000000 0.001488
-26700.000000 0.000455
-26640.000000 0.001427
-26580.000000 0.001403
-26520.000000 0.001384
-26460.000000 0.001369
-26400.000000 0.001359
-26340.000000 0.001353
-26280.000000 0.001352
-26220.000000 0.001355
-26160.000000 0.001363
-26100.000000 0.000375
-26040.000000 0.000391
-25980.000000 0.000412
-25920.000000 0.001437
-25860.000000 -0.000533
-25800.000000 0.001501
-25740.000000 0.000539
-25680.000000 0.000581
-25620.000000 -0.000373
-25560.000000 -0.000323
-25500.000000 0.000732
-25440.000000 0.000790
-25380.000000 0.001852
-25320.000000 -0.000082
-25260.000000 0.001988
-25200.000000 0.000061
-25140.000000 0.001138
-25080.000000 0.000219
-25020.000000 0.001304
-24960.000000 0.001392
-24900.000000 0.000484
-24840.000000 0.000579
-24780.000000 0.001678
-24720.000000 0.001780
-24660.000000 -0.000114
-24600.000000 -0.001005
-24540.000000 -0.000893
-24480.000000 0.000223
-24420.000000 0.000342
-24360.000000 -0.000535
-24300.000000 -0.002409
-24240.000000 -0.001280
-24180.000000 -0.002148
-24120.000000 -0.001013
-24060.000000 -0.000874
-24000.000000 -0.001733
-23940.000000 -0.000588
-23880.000000 -0.002440
-23820.000000 -0.002290
-23760.000000 -0.003136
-23700.000000 -0.001980
-23640.000000 -0.002820
-23580.000000 -0.001659
-23520.000000 -0.001494
-23460.000000 -0.003327
-23400.000000 -0.003158
-23340.000000 -0.002986
-23280.000000 -0.001812
-23220.000000 -0.001635
-23160.000000 -0.002457
-23100.000000 -0.001277
-23040.000000 -0.002095
-22980.000000 -0.001911
-22920.000000 -0.001726
-22860.000000 -0.001539
-22800.000000 -0.001351
-22740.000000 -0.001161
-22680.000000 0.000029
-22620.000000 0.000220
-22560.000000 -0.000588
-22500.000000 -0.000395
-22440.000000 0.000798
-22380.000000 0.000991
-22320.000000 0.001185
-22260.000000 0.000379
-22200.000000 0.000573
-22140.000000 0.000767
-22080.000000 0.001961
-22020.000000 0.001155
-21960.000000 0.001349
-21900.000000 0.001542
-21840.000000 0.001735
-21780.000000 0.000928
-21720.000000 0.001121
-21660.000000 0.002312
-21600.000000 0.001504
-21540.000000 0.000695
-21480.000000 0.002886
-21420.000000 0.002076
-21360.000000 0.001265
-21300.000000 -0.000546
-21240.000000 -0.000358
-21180.000000 -0.001170
-21120.000000 0.000018
-21060.000000 0.000205
-21000.000000 0.000391
-20940.000000 0.000578
-20880.000000 0.000763
-20820.000000 -0.000051
-20760.000000 0.000134
-20700.000000 0.000319
-20640.000000 -0.000496
-20580.000000 -0.000311
-20520.000000 -0.001127
-20460.000000 0.000058
-20400.000000 0.000242
-20340.000000 0.000427
-20280.000000 -0.001389
-20220.000000 -0.000204
-20160.000000 -0.001020
-20100.000000 0.000165
-20040.000000 0.000349
-19980.000000 -0.000466
-19920.000000 -0.000281
-19860.000000 -0.000096
-19800.000000 0.000090
-19740.000000 -0.000725
-19680.000000 0.001461
-19620.000000 -0.000352
-19560.000000 0.000834
-19500.000000 -0.000978
-19440.000000 0.000209
-19380.000000 -0.001603
-19320.000000 -0.000414
-19260.000000 -0.001224
-19200.000000 -0.002034
-19140.000000 -0.000844
-19080.000000 -0.000652
-19020.000000 0.000541
-18960.000000 -0.001266
-18900.000000 -0.001072
-18840.000000 -0.000876
-18780.000000 -0.000679
-18720.000000 -0.000482
-18660.000000 -0.002282
-18600.000000 -0.003082
-18540.000000 -0.000880
-18480.000000 -0.001677
-18420.000000 -0.000472
-18360.000000 -0.003266
-18300.000000 -0.002058
-18240.000000 -0.001848
-18180.000000 -0.001637
-18120.000000 -0.001424
-18060.000000 -0.000209
-18000.000000 -0.000992
-17940.000000 -0.001774
-17880.000000 -0.001554
-17820.000000 -0.000332
-17760.000000 -0.000108
-17700.000000 -0.000883
-17640.000000 0.000344
-17580.000000 -0.000428
-17520.000000 -0.000197
-17460.000000 0.000034
-17400.000000 0.001267
-17340.000000 0.000502
-17280.000000 0.001738
-17220.000000 0.001975
-17160.000000 0.002213
-17100.000000 0.001452
-17040.000000 0.001692
-16980.000000 0.001933
-16920.000000 0.001175
-16860.000000 0.002417
-16800.000000 0.001660
-16740.000000 0.000905
-16680.000000 0.002149
-16620.000000 0.001395
-16560.000000 0.001641
-16500.000000 0.001887
-16440.000000 0.001135
-16380.000000 0.001382
-16320.000000 0.003631
-16260.000000 0.001880
-16200.000000 0.002130
-16140.000000 0.001381
-16080.000000 0.001632
-16020.000000 0.000884
-15960.000000 0.000137
-15900.000000 -0.000609
-15840.000000 0.000645
-15780.000000 0.000901
-15720.000000 0.000157
-15660.000000 0.000414
-15600.000000 0.000672
-15540.000000 -0.000070
-15480.000000 0.000190
-15420.000000 0.000450
-15360.000000 0.000711
-15300.000000 -0.000027
-15240.000000 0.000236
-15180.000000 0.001500
-15120.000000 0.001764
-15060.000000 0.001029
-15000.000000 0.002294
-14940.000000 0.002560
-14880.000000 0.001827
-14820.000000 0.001094
-14760.000000 0.001361
-14700.000000 0.001629
-14640.000000 0.001897
-14580.000000 -0.000835
-14520.000000 -0.000567
-14460.000000 -0.000299
-14400.000000 -0.001030
-14340.000000 -0.000762
-14280.000000 -0.000494
-14220.000000 0.000773
-14160.000000 0.000041
-14100.000000 -0.000692
-14040.000000 -0.000426
-13980.000000 -0.001160
-13920.000000 0.003106
-13860.000000 0.000370
-13800.000000 -0.000366
-13740.000000 -0.000103
-13680.000000 0.000160
-13620.000000 0.000421
-13560.000000 -0.000319
-13500.000000 -0.001060
-13440.000000 -0.000802
-13380.000000 -0.001546
-13320.000000 -0.001291
-13260.000000 -0.000037
-13200.000000 -0.001785
-13140.000000 -0.001535
-13080.000000 -0.001287
-13020.000000 -0.001040
-12960.000000 -0.001795
-12900.000000 -0.001552
-12840.000000 -0.001311
-12780.000000 -0.001072
-12720.000000 -0.001836
-12660.000000 -0.001602
-12600.000000 -0.001370
-12540.000000 -0.002141
-12480.000000 -0.002914
-12420.000000 -0.001691
-12360.000000 -0.002469
-12300.000000 -0.003251
-12240.000000 -0.002035
-12180.000000 -0.001823
-12120.000000 -0.000613
-12060.000000 -0.001406
-12000.000000 -0.001203
-11940.000000 -0.001002
-11880.000000 -0.000805
-11820.000000 -0.000611
-11760.000000 -0.000420
-11700.000000 -0.000232
-11640.000000 -0.000047
-11580.000000 0.000135
-11520.000000 0.000313
-11460.000000 0.000488
-11400.000000 0.000660
-11340.000000 0.000829
-11280.000000 0.000995
-11220.000000 0.001157
-11160.000000 0.000317
-11100.000000 0.000473
-11040.000000 0.000627
-10980.000000 -0.000223
-10920.000000 0.000925
-10860.000000 0.001069
-10800.000000 0.000211
-10740.000000 0.001350
-10680.000000 -0.000513
-10620.000000 0.000620
-10560.000000 -0.000249
-10500.000000 0.000879
-10440.000000 0.000005
-10380.000000 0.000128
-10320.000000 0.000249
-10260.000000 -0.002632
-10200.000000 -0.001516
-10140.000000 -0.000402
-10080.000000 -0.001290
-10020.000000 -0.003180
-9960.000000 -0.003073
-9900.000000 -0.001967
-9840.000000 -0.001863
-9780.000000 -0.003762
-9720.000000 -0.002662
-9660.000000 -0.002564
-9600.000000 -0.001468
-9540.000000 -0.001374
-9480.000000 -0.001282
-9420.000000 -0.000191
-9360.000000 -0.000100
-9300.000000 0.000988
-9240.000000 0.000074
-9180.000000 0.001159
-9120.000000 0.000242
-9060.000000 0.002324
-9000.000000 0.002404
-8940.000000 0.002483
-8880.000000 0.001561
-8820.000000 0.000637
-8760.000000 0.001713
-8700.000000 0.001787
-8640.000000 0.000860
-8580.000000 -0.000068
-8520.000000 0.000003
-8460.000000 0.000074
-8400.000000 0.002143
-8340.000000 0.001212
-8280.000000 0.001280
-8220.000000 0.002347
-8160.000000 0.000413
-8100.000000 -0.000521
-8040.000000 0.000545
-7980.000000 -0.000390
-7920.000000 -0.000326
-7860.000000 0.000738
-7800.000000 -0.001199
-7740.000000 -0.000137
-7680.000000 -0.001074
-7620.000000 -0.000013
-7560.000000 -0.000952
-7500.000000 0.000109
-7440.000000 0.001169
-7380.000000 0.000228
-7320.000000 0.001287
-7260.000000 0.003345
-7200.000000 0.000403
-7140.000000 0.002459
-7080.000000 0.000515
-7020.000000 0.001571
-6960.000000 0.002625
-6900.000000 -0.000321
-6840.000000 -0.000268
-6780.000000 0.002784
-6720.000000 0.000836
-6660.000000 -0.000114
-6600.000000 -0.000064
-6540.000000 -0.000015
-6480.000000 0.000033
-6420.000000 0.000081
-6360.000000 0.000127
-6300.000000 0.000173
-6240.000000 0.000218
-6180.000000 0.000262
-6120.000000 -0.000695
-6060.000000 0.000348
-6000.000000 0.000390
-5940.000000 -0.000569
-5880.000000 -0.000529
-5820.000000 -0.000489
-5760.000000 -0.000450
-5700.000000 -0.000411
-5640.000000 -0.001373
-5580.000000 -0.002336
-5520.000000 -0.001299
-5460.000000 -0.001263
-5400.000000 -0.001227
-5340.000000 -0.001191
-5280.000000 -0.001156
-5220.000000 -0.001121
-5160.000000 -0.001086
-5100.000000 -0.001051
-5040.000000 -0.001017
-4980.000000 -0.000983
-4920.000000 -0.000948
-4860.000000 0.000086
-4800.000000 -0.000880
-4740.000000 0.000154
-4680.000000 0.000189
-4620.000000 -0.000777
-4560.000000 0.000258
-4500.000000 -0.000707
-4440.000000 0.000329
-4380.000000 0.000365
-4320.000000 0.000401
-4260.000000 0.000437
-4200.000000 0.001474
-4140.000000 -0.000489
-4080.000000 0.000549
-4020.000000 0.000587
-3960.000000 -0.000374
-3900.000000 0.000664
-3840.000000 0.000704
-3780.000000 -0.000257
-3720.000000 -0.000217
-3660.000000 -0.001177
-3600.000000 -0.000136
-3540.000000 0.000904
-3480.000000 -0.001055
-3420.000000 -0.000014
-3360.000000 -0.000973
-3300.000000 -0.000931
-3240.000000 -0.000890
-3180.000000 0.000152
-3120.000000 0.000193
-3060.000000 0.000234
-3000.000000 -0.000725
-2940.000000 -0.000684
-2880.000000 -0.000643
-2820.000000 0.001398
-2760.000000 0.000438
-2700.000000 -0.000522
-2640.000000 -0.000483
-2580.000000 -0.000443
-2520.000000 -0.000405
-2460.000000 -0.000366
-2400.000000 -0.000328
-2340.000000 -0.001290
-2280.000000 -0.000252
-2220.000000 0.000786
-2160.000000 -0.000177
-2100.000000 0.000861
-2040.000000 -0.000102
-1980.000000 0.001936
-1920.000000 0.000973
-1800.000000 0.002049
-1740.000000 0.001087
-1680.000000 0.001125
-1620.000000 0.000163
-1560.000000 0.002202
-1500.000000 0.001241
-1440.000000 0.002280
-1380.000000 0.000320
-1320.000000 0.002360
-1260.000000 0.002401
-1200.000000 0.002442
-1140.000000 0.002484
-1080.000000 0.002527
-1020.000000 0.001570
-960.000000 0.002614
-900.000000 0.000658
-840.000000 0.001704
-780.000000 0.000750
-720.000000 0.001797
-660.000000 0.000845
-600.000000 -0.000106
-540.000000 -0.000056
-480.000000 -0.001004
-420.000000 -0.000952
-360.000000 0.001102
-300.000000 -0.000843
-240.000000 -0.001787
-180.000000 -0.001729
-120.000000 -0.002670
-60.000000 -0.002610
0.000000 -0.000548
60.000000 -0.002484
120.000000 -0.000419
180.000000 -0.002352
240.000000 -0.004284
300.000000 -0.003214
360.000000 -0.002142
420.000000 -0.003068
480.000000 -0.002993
540.000000 -0.002915
600.000000 -0.002836
660.000000 -0.001755
720.000000 -0.001672
780.000000 -0.001588
840.000000 0.000499
900.000000 -0.001412
960.000000 0.000679
1020.000000 -0.000228
1080.000000 -0.001133
1140.000000 0.000964
1200.000000 0.000063
1260.000000 0.000164
1320.000000 -0.000732
1380.000000 0.000373
1440.000000 0.001482
1500.000000 0.000592
1560.000000 -0.000295
1620.000000 -0.001180
1680.000000 0.000938
1740.000000 -0.001942
1800.000000 -0.000819
1860.000000 -0.000694
1920.000000 -0.000566
1980.000000 -0.001435
2040.000000 -0.000301
2100.000000 -0.001165
2160.000000 -0.000027
2220.000000 0.002115
2280.000000 0.001259
2340.000000 0.000405
2400.000000 0.001555
2460.000000 0.000707
2520.000000 0.000861
2580.000000 0.002018
2640.000000 0.001178
2700.000000 0.002340
2760.000000 0.002504
2820.000000 0.001670
2880.000000 0.001839
2940.000000 0.002010
3000.000000 0.002184
3060.000000 0.001359
3120.000000 0.002536
3180.000000 0.002716
3240.000000 0.002897
3300.000000 0.002080
3360.000000 0.001265
3420.000000 0.003452
3480.000000 0.002641
3540.000000 0.004831
3600.000000 0.002022
3660.000000 0.003215
3720.000000 0.002410
3780.000000 0.002605
3840.000000 0.001802
3900.000000 0.002000
3960.000000 0.001199
4020.000000 0.001399
4080.000000 0.000599
4140.000000 -0.000199
4200.000000 -0.000997
4260.000000 -0.000795
4320.000000 -0.000591
4380.000000 -0.001388
4440.000000 -0.000184
4500.000000 0.000020
4560.000000 0.000224
4620.000000 -0.001572
4680.000000 -0.001368
4740.000000 -0.000164
4800.000000 -0.000960
4860.000000 -0.000756
4920.000000 0.001447
4980.000000 0.000650
5040.000000 0.000853
5100.000000 0.002056
5160.000000 0.001258
5220.000000 0.000459
5280.000000 0.000660
5340.000000 -0.000139
5400.000000 0.000061
5460.000000 0.001261
5520.000000 0.001460
5580.000000 -0.000341
5640.000000 -0.000143
5700.000000 0.001073
5760.000000 0.000271
5820.000000 -0.001531
5880.000000 -0.000335
5940.000000 -0.000139
6000.000000 -0.000944
6060.000000 -0.000750
6120.000000 -0.001556
6180.000000 -0.002364
6240.000000 -0.003172
6300.000000 -0.002982
6360.000000 -0.002792
6420.000000 -0.002604
6480.000000 -0.003416
6540.000000 -0.003230
6600.000000 -0.003044
6660.000000 -0.001860
6720.000000 -0.001676
6780.000000 -0.002494
6840.000000 -0.001313
6900.000000 -0.001133
6960.000000 -0.001954
7020.000000 -0.001776
7080.000000 -0.002599
7140.000000 -0.002424
7200.000000 -0.002249
7260.000000 -0.002075
7320.000000 -0.002903
7380.000000 -0.002731
7440.000000 -0.002560
7500.000000 -0.003391
7560.000000 -0.003222
7620.000000 -0.002054
7680.000000 -0.002887
7740.000000 -0.001720
7800.000000 -0.003555
7860.000000 -0.003390
7920.000000 -0.003225
7980.000000 -0.002061
8040.000000 -0.001898
8100.000000 -0.001735
8160.000000 -0.002572
8220.000000 -0.002409
8280.000000 -0.002246
8340.000000 -0.002084
8400.000000 -0.000921
8460.000000 0.000242
8520.000000 -0.001595
8580.000000 -0.001432
8640.000000 -0.000268
8700.000000 -0.001104
8760.000000 0.000061
8820.000000 0.001227
8880.000000 0.000393
8940.000000 0.001561
9000.000000 0.002729
9060.000000 0.002898
9120.000000 0.003069
9180.000000 0.003241
9240.000000 0.003415
9300.000000 0.002590
9360.000000 0.001766
9420.000000 0.002945
9480.000000 0.002125
9540.000000 0.003307
9600.000000 0.003491
9660.000000 0.002677
9720.000000 0.003865
9780.000000 0.004055
9840.000000 0.003248
9900.000000 0.003443
9960.000000 0.004640
10020.000000 0.002839
10080.000000 0.004041
10140.000000 0.002245
10200.000000 0.002451
10260.000000 0.002660
10320.000000 0.001871
10380.000000 0.002085
10440.000000 0.001300
10500.000000 0.001519
10560.000000 0.001740
10620.000000 0.001963
10680.000000 0.001188
10740.000000 0.001417
10800.000000 0.001647
10860.000000 0.001880
10920.000000 0.002115
10980.000000 0.001353
11040.000000 0.000594
11100.000000 0.000837
11160.000000 0.001082
11220.000000 0.001330
11280.000000 0.001581
11340.000000 0.000834
11400.000000 0.001090
11460.000000 0.000348
11520.000000 0.001609
11580.000000 -0.000127
11640.000000 0.002140
11700.000000 -0.000591
11760.000000 0.000681
11820.000000 -0.000044
11880.000000 0.000233
11940.000000 -0.000486
12000.000000 -0.001203
12060.000000 -0.000917
12120.000000 -0.000628
12180.000000 -0.000337
12240.000000 0.000958
12300.000000 0.000255
12360.000000 -0.000445
12420.000000 0.000858
12480.000000 -0.001836
12540.000000 -0.001528
12600.000000 -0.001218
12660.000000 -0.000905
12720.000000 -0.000589
12780.000000 -0.001271
12840.000000 -0.001951
12900.000000 -0.002629
12960.000000 -0.001304
13020.000000 -0.001978
13080.000000 -0.002649
13140.000000 -0.001319
13200.000000 -0.001987
13260.000000 -0.000654
13320.000000 -0.001319
13380.000000 -0.000982
13440.000000 -0.001644
13500.000000 -0.000305
13560.000000 0.001036
13620.000000 0.000377
13680.000000 0.000720
13740.000000 0.000063
13800.000000 -0.000593
13860.000000 -0.001248
13920.000000 -0.000903
13980.000000 -0.000557
14040.000000 -0.001211
14100.000000 0.000135
14160.000000 -0.001519
14220.000000 -0.001174
14280.000000 -0.000828
14340.000000 -0.000483
14400.000000 -0.000138
14460.000000 -0.000793
14520.000000 -0.000449
14580.000000 -0.000106
14640.000000 0.000236
14700.000000 -0.000422
14760.000000 -0.000081
14820.000000 -0.000741
14880.000000 0.000598
14940.000000 0.000936
15000.000000 0.000274
15060.000000 0.000610
15120.000000 0.000945
15180.000000 0.001280
15240.000000 0.000600
15300.000000 0.000933
15360.000000 0.000265
15420.000000 -0.000403
15480.000000 -0.000072
15540.000000 -0.000742
15600.000000 -0.001413
15660.000000 -0.000083
15720.000000 -0.000755
15780.000000 -0.000426
15840.000000 -0.000098
15900.000000 0.000230
15960.000000 -0.000442
16020.000000 -0.000114
16080.000000 0.000214
16140.000000 0.000543
16200.000000 -0.000128
16260.000000 0.000201
16320.000000 -0.000469
16380.000000 0.000862
16440.000000 0.000193
16500.000000 -0.000475
16560.000000 -0.000142
16620.000000 0.000192
16680.000000 0.000527
16740.000000 -0.000136
16800.000000 0.000201
16860.000000 0.000540
16920.000000 0.000881
16980.000000 0.002223
17040.000000 0.000567
17100.000000 0.001912
17160.000000 0.000259
17220.000000 0.000608
17280.000000 -0.000041
17340.000000 -0.000688
17400.000000 -0.000334
17460.000000 -0.000977
17520.000000 0.000382
17580.000000 -0.000258
17640.000000 -0.000895
17700.000000 -0.000531
17760.000000 -0.000164
17820.000000 -0.000795
17880.000000 -0.000425
17940.000000 -0.001052
18000.000000 -0.000677
18060.000000 -0.001301
18120.000000 -0.001922
18180.000000 -0.000542
18240.000000 -0.001159
18300.000000 -0.001775
18360.000000 -0.000389
18420.000000 -0.001002
18480.000000 -0.000613
18540.000000 -0.000222
18600.000000 0.000170
18660.000000 0.000564
18720.000000 0.000959
18780.000000 0.001355
18840.000000 -0.000247
18900.000000 0.001151
18960.000000 -0.000449
19020.000000 0.002952
19080.000000 0.001354
19140.000000 0.001756
19200.000000 0.001159
19260.000000 0.002562
19320.000000 0.001966
19380.000000 0.002370
19440.000000 0.000774
19500.000000 0.001179
19560.000000 0.001583
19620.000000 0.001987
19680.000000 0.001390
19740.000000 0.001794
19800.000000 0.002197
19860.000000 0.001599
19920.000000 0.002001
19980.000000 0.003402
20040.000000 0.001803
20100.000000 0.002203
20160.000000 0.002602
20220.000000 0.003000
20280.000000 0.002398
20340.000000 0.001795
20400.000000 0.001191
20460.000000 0.002586
20520.000000 0.001981
20580.000000 0.002375
20640.000000 0.001768
20700.000000 0.003160
20760.000000 0.000552
20820.000000 -0.000057
20880.000000 0.000333
20940.000000 -0.000278
21000.000000 0.000110
21060.000000 -0.000502
21120.000000 -0.002115
21180.000000 -0.001730
21240.000000 -0.001345
21300.000000 -0.000960
21360.000000 -0.001577
21420.000000 -0.001195
21480.000000 -0.001814
21540.000000 -0.002434
21600.000000 -0.003055
21660.000000 -0.002677
21720.000000 -0.000301
21780.000000 -0.002925
21840.000000 -0.000551
21900.000000 -0.002179
21960.000000 -0.001808
22020.000000 -0.003438
22080.000000 -0.001069
22140.000000 -0.003703
22200.000000 -0.003337
22260.000000 -0.000974
22320.000000 -0.000612
22380.000000 -0.003252
22440.000000 -0.001894
22500.000000 -0.002537
22560.000000 -0.002183
22620.000000 -0.001830
22680.000000 -0.002479
22800.000000 -0.001785
22860.000000 -0.003441
22920.000000 -0.004100
22980.000000 -0.003761
23040.000000 -0.002424
23100.000000 -0.003090
23160.000000 -0.002759
23220.000000 -0.002430
23280.000000 -0.003105
23340.000000 -0.002782
23400.000000 -0.001462
23460.000000 -0.001146
23520.000000 -0.001832
23580.000000 -0.001522
23640.000000 -0.000215
23700.000000 0.000088
23760.000000 0.000388
23820.000000 0.001685
23880.000000 0.000978
23940.000000 0.002268
24000.000000 0.002553
24060.000000 0.001836
24120.000000 0.002114
24180.000000 0.002389
24240.000000 0.001660
24300.000000 -0.000073
24360.000000 0.001190
24420.000000 0.000450
24480.000000 0.000706
24540.000000 0.000958
24600.000000 0.001206
24660.000000 -0.000549
24720.000000 0.000692
24780.000000 0.001929
24840.000000 0.000163
24900.000000 0.000393
24960.000000 -0.000381
25020.000000 0.000842
25080.000000 0.000061
25140.000000 0.000276
25200.000000 0.001488
25260.000000 0.001697
25320.000000 0.001902
25380.000000 0.002103
25440.000000 0.002301
25500.000000 0.002496
25560.000000 0.001687
25620.000000 0.001875
25680.000000 0.002060
25740.000000 0.002242
25800.000000 0.002420
25860.000000 0.002596
25920.000000 0.000769
25980.000000 0.000940
26040.000000 0.001108
26100.000000 0.000273
26160.000000 0.000437
26220.000000 -0.000401
26280.000000 -0.001241
26340.000000 -0.002082
26400.000000 -0.002925
26460.000000 -0.000769
26520.000000 -0.003613
26580.000000 -0.004459
26640.000000 -0.003305
26700.000000 -0.006140
26760.000000 -0.004974
26820.000000 -0.003807
26880.000000 -0.004639
26940.000000 -0.004470
27000.000000 -0.004302
27060.000000 -0.004133
27120.000000 -0.003964
27180.000000 -0.003796
27240.000000 -0.003629
27300.000000 -0.001463
27360.000000 -0.003298
27420.000000 -0.003135
27480.000000 -0.001973
27540.000000 -0.000812
27600.000000 -0.002653
27660.000000 -0.002496
27720.000000 -0.001341
27780.000000 -0.000187
27840.000000 0.000953
27900.000000 0.001092
27960.000000 0.001229
28020.000000 0.001365
28080.000000 0.000500
28140.000000 0.001634
28200.000000 0.000767
28260.000000 0.002899
28320.000000 0.001030
28380.000000 0.002159
28440.000000 0.001288
28500.000000 0.001415
28560.000000 0.000542
28620.000000 -0.000332
28680.000000 0.000792
28740.000000 -0.000084
28800.000000 0.002038
28860.000000 0.002159
28920.000000 0.003280
28980.000000 0.001399
29040.000000 0.002517
29100.000000 0.003633
29160.000000 0.002748
29220.000000 0.003862
29280.000000 0.004974
29340.000000 0.004085
29400.000000 0.002194
29460.000000 0.003301
29520.000000 0.002406
29580.000000 0.002510
29640.000000 0.002611
29700.000000 0.001710
29760.000000 0.000808
29820.000000 0.000903
29880.000000 0.000996
29940.000000 0.001086
30000.000000 0.000175
30060.000000 0.001261
30120.000000 0.000345
30180.000000 0.001427
30240.000000 -0.000493
30300.000000 0.001584
30360.000000 -0.001340
30420.000000 -0.000267
30480.000000 -0.002195
30540.000000 -0.000126
30600.000000 -0.001059
30660.000000 -0.000993
30720.000000 -0.000930
30780.000000 -0.000868
30840.000000 0.000191
30900.000000 0.000249
30960.000000 0.000305
31020.000000 -0.001641
31080.000000 -0.001588
31140.000000 -0.002538
31200.000000 -0.003489
31260.000000 -0.002442
31320.000000 -0.003397
31380.000000 -0.004353
31440.000000 -0.004310
31500.000000 -0.005270
31560.000000 -0.005231
31620.000000 -0.005194
31680.000000 -0.005158
31740.000000 -0.006124
31800.000000 -0.006091
31860.000000 -0.006060
31920.000000 -0.006030
31980.000000 -0.006002
32040.000000 -0.005974
32100.000000 -0.005948
32160.000000 -0.004923
32220.000000 -0.004899
32280.000000 -0.005876
32340.000000 -0.004854
32400.000000 -0.004833
32460.000000 -0.004813
32520.000000 -0.004793
32580.000000 -0.004775
32640.000000 -0.002757
32700.000000 -0.002739
32760.000000 -0.002723
32820.000000 -0.002706
32880.000000 -0.002691
32940.000000 -0.001676
33000.000000 -0.000661
33060.000000 -0.000647
33120.000000 -0.000633
33180.000000 0.001381
33240.000000 0.000394
33300.000000 0.002407
33360.000000 0.003419
33420.000000 0.001431
33480.000000 0.002442
33540.000000 0.001453
33600.000000 0.001464
33660.000000 0.002474
33720.000000 0.002488
33780.000000 0.001496
33840.000000 0.003504
33900.000000 0.001510
33960.000000 0.003515
34020.000000 0.003518
34080.000000 0.005520
34140.000000 0.007520
34200.000000 0.008519
34260.000000 0.008515
34320.000000 0.010509
34380.000000 0.010501
34440.000000 0.009490
34500.000000 0.009477
34560.000000 0.010462
34620.000000 0.008450
34680.000000 0.009436
34740.000000 0.010420
34800.000000 0.010401
34860.000000 0.010378
34920.000000 0.009353
34980.000000 0.010325
35040.000000 0.009293
35100.000000 0.011258
35160.000000 0.010220
35220.000000 0.010178
35280.000000 0.010133
35340.000000 0.009084
35400.000000 0.009032
35460.000000 0.009975
35520.000000 0.008916
35580.000000 0.009852
35640.000000 0.009785
35700.000000 0.010714
35760.000000 0.010640
35820.000000 0.011561
35880.000000 0.011479
35940.000000 0.010394
36000.000000 0.010305
36060.000000 0.009212
36120.000000 0.008116
36180.000000 0.009016
36240.000000 0.009912
36300.000000 0.008805
36360.000000 0.008694
36420.000000 0.008580
36480.000000 0.007463
36540.000000 0.007341
36600.000000 0.006217
36660.000000 0.006089
36720.000000 0.005957
36780.000000 0.005823
36840.000000 0.004684
36900.000000 0.002543
36960.000000 0.002398
37020.000000 0.001250
37080.000000 0.001098
37140.000000 -0.000057
37200.000000 0.000785
37260.000000 -0.002377
37320.000000 -0.001542
37380.000000 -0.000710
37440.000000 0.000119
37500.000000 -0.000055
37560.000000 0.001767
37620.000000 0.000586
37680.000000 -0.000598
37740.000000 0.000215
37800.000000 0.000024
37860.000000 -0.000169
37920.000000 0.000634
37980.000000 -0.000566
38040.000000 -0.001769
38100.000000 -0.001975
38160.000000 -0.002185
38220.000000 -0.002397
38280.000000 -0.003613
38340.000000 -0.002832
38400.000000 -0.003054
38460.000000 -0.003279
38520.000000 -0.003507
38580.000000 -0.002738
38640.000000 -0.002972
38700.000000 -0.004210
38760.000000 -0.002450
38820.000000 -0.003694
38880.000000 -0.002940
38940.000000 -0.003190
39000.000000 -0.001443
39060.000000 -0.001699
39120.000000 0.000042
39180.000000 -0.002221
39240.000000 -0.001486
39300.000000 -0.002754
39360.000000 -0.003026
39420.000000 -0.002301
39480.000000 -0.003578
39540.000000 -0.002859
39600.000000 -0.003143
39660.000000 -0.003430
39720.000000 -0.003721
39780.000000 -0.003014
39840.000000 -0.002311
39900.000000 -0.002610
39960.000000 -0.002913
40020.000000 -0.002219
40080.000000 -0.002528
40140.000000 -0.001840
40200.000000 -0.002156
40260.000000 -0.001474
40320.000000 -0.002796
40380.000000 -0.002121
40440.000000 -0.002449
40500.000000 -0.000780
40560.000000 0.000885
40620.000000 0.000548
40680.000000 -0.000793
40740.000000 0.000863
40800.000000 0.001516
40860.000000 0.001165
40920.000000 0.000811
40980.000000 0.000454
41040.000000 0.000094
41100.000000 -0.000269
41160.000000 -0.000636
41220.000000 -0.001006
41280.000000 -0.000379
41340.000000 0.000245
41400.000000 -0.001135
41460.000000 -0.000518
41520.000000 0.000096
41580.000000 -0.000294
41640.000000 0.000313
41700.000000 0.001917
41760.000000 0.000518
41820.000000 0.003115
41880.000000 0.002709
41940.000000 0.005300
42000.000000 0.004887
42060.000000 0.006471
42120.000000 0.006051
42180.000000 0.007629
42240.000000 0.007203
42300.000000 0.007773
42360.000000 0.008340
42420.000000 0.007904
42480.000000 0.007465
42540.000000 0.007022
42600.000000 0.007575
42660.000000 0.007126
42720.000000 0.006672
42780.000000 0.006216
42840.000000 0.006756
42900.000000 0.007293
42960.000000 0.006826
43020.000000 0.004356
43080.000000 0.006882
43140.000000 0.005405
43200.000000 0.002924
