# Supplementary material for: Probabilistic tsunami forecasting for early warning
Source: Nat Commun. 2021 Sep 28;12:5677. doi: 10.1038/s41467-021-25815-w (PMC8479076; doi:10.1038/s41467-021-25815-w)
Supplement: Supplementary file 6 — Supplementary Dataset 3. Sea-level records. [file 41467_2021_25815_MOESM6_ESM.zip › sea_level_records/2019-09-21_Albania/NOA12.rad.rmn.txt]

-43200.000000 0.043608
-43140.000000 0.048794
-43080.000000 0.043984
-43020.000000 0.050178
-42960.000000 0.040376
-42900.000000 0.041579
-42840.000000 0.040786
-42780.000000 0.035996
-42720.000000 0.036211
-42660.000000 0.034431
-42600.000000 0.031654
-42540.000000 0.027882
-42480.000000 0.026114
-42420.000000 0.023350
-42360.000000 0.024590
-42300.000000 0.025835
-42240.000000 0.021084
-42180.000000 0.015338
-42120.000000 0.015596
-42060.000000 0.010858
-42000.000000 0.010125
-41940.000000 0.004396
-41880.000000 0.007671
-41820.000000 0.005952
-41760.000000 0.004236
-41700.000000 0.000525
-41640.000000 0.004819
-41580.000000 0.000118
-41520.000000 0.003421
-41460.000000 -0.004271
-41400.000000 -0.003959
-41340.000000 -0.007642
-41280.000000 -0.008320
-41220.000000 -0.004993
-41160.000000 -0.008661
-41100.000000 -0.006325
-41040.000000 -0.007984
-40980.000000 -0.007638
-40920.000000 -0.014287
-40860.000000 -0.010931
-40800.000000 -0.016570
-40740.000000 -0.012204
-40680.000000 -0.010834
-40620.000000 -0.013458
-40560.000000 -0.011077
-40500.000000 -0.008692
-40440.000000 -0.012301
-40380.000000 -0.012906
-40320.000000 -0.003505
-40260.000000 -0.007100
-40200.000000 -0.005689
-40140.000000 -0.006273
-40080.000000 -0.009853
-40020.000000 -0.003427
-39960.000000 -0.004996
-39900.000000 -0.004560
-39840.000000 -0.009119
-39780.000000 -0.003673
-39720.000000 -0.006223
-39660.000000 -0.008767
-39600.000000 -0.001306
-39540.000000 -0.004840
-39480.000000 -0.003368
-39420.000000 -0.005892
-39360.000000 -0.001411
-39300.000000 -0.002925
-39240.000000 -0.004434
-39180.000000 -0.003938
-39120.000000 -0.002437
-39060.000000 -0.004931
-39000.000000 -0.001420
-38940.000000 -0.002904
-38880.000000 -0.003384
-38820.000000 -0.001858
-38760.000000 -0.001328
-38700.000000 -0.000792
-38640.000000 0.002748
-38580.000000 0.004293
-38520.000000 -0.001157
-38460.000000 0.000397
-38400.000000 0.002956
-38340.000000 0.003520
-38280.000000 0.006089
-38220.000000 0.004662
-38160.000000 0.004240
-38100.000000 0.003823
-38040.000000 0.003410
-37980.000000 0.004001
-37920.000000 0.004597
-37860.000000 0.006198
-37800.000000 0.003803
-37740.000000 0.004412
-37680.000000 -0.001974
-37620.000000 0.000644
-37560.000000 0.005266
-37500.000000 0.000893
-37440.000000 0.002524
-37380.000000 0.004159
-37320.000000 0.001799
-37260.000000 0.002442
-37200.000000 0.003090
-37140.000000 0.000741
-37080.000000 0.003397
-37020.000000 0.001057
-36960.000000 0.000721
-36900.000000 0.002388
-36840.000000 0.002060
-36780.000000 -0.000264
-36720.000000 0.003416
-36660.000000 0.004100
-36600.000000 0.000787
-36540.000000 -0.000521
-36480.000000 0.000175
-36420.000000 0.003874
-36360.000000 0.002578
-36300.000000 0.004286
-36240.000000 0.004998
-36180.000000 0.001715
-36120.000000 0.004436
-36060.000000 0.003162
-36000.000000 0.003893
-35940.000000 0.003628
-35880.000000 0.006370
-35820.000000 0.007117
-35760.000000 0.007870
-35700.000000 0.005631
-35640.000000 0.007398
-35580.000000 0.004174
-35520.000000 0.003960
-35460.000000 0.002755
-35400.000000 0.003562
-35340.000000 0.002381
-35280.000000 0.002214
-35220.000000 0.001100
-35160.000000 -0.000002
-35100.000000 -0.000094
-35040.000000 0.005825
-34980.000000 0.003755
-34920.000000 -0.001305
-34860.000000 -0.002354
-34800.000000 -0.004393
-34740.000000 -0.002422
-34620.000000 -0.005453
-34560.000000 -0.004456
-34500.000000 -0.004450
-34440.000000 -0.003437
-34380.000000 -0.006416
-34320.000000 -0.004388
-34260.000000 -0.005354
-34200.000000 -0.004314
-34140.000000 -0.005269
-34080.000000 -0.008218
-34020.000000 -0.005163
-33960.000000 -0.009103
-33900.000000 -0.007039
-33840.000000 -0.005970
-33780.000000 -0.005899
-33720.000000 -0.002824
-33660.000000 -0.004746
-33600.000000 -0.006665
-33540.000000 0.002418
-33480.000000 0.000500
-33420.000000 -0.005414
-33360.000000 0.002673
-33300.000000 -0.000238
-33240.000000 0.001852
-33180.000000 0.000943
-33120.000000 0.002034
-33060.000000 0.002126
-33000.000000 -0.000782
-32940.000000 0.004309
-32880.000000 0.001401
-32820.000000 0.002492
-32760.000000 0.000582
-32700.000000 0.002671
-32640.000000 0.004760
-32580.000000 0.002847
-32520.000000 0.003933
-32460.000000 0.002018
-32400.000000 0.003101
-32340.000000 0.003182
-32280.000000 -0.000738
-32220.000000 0.004340
-32160.000000 0.004416
-32100.000000 0.006491
-32040.000000 0.002565
-31980.000000 0.008636
-31920.000000 0.006707
-31860.000000 0.007776
-31800.000000 0.006843
-31740.000000 0.005909
-31680.000000 0.002974
-31620.000000 0.002038
-31560.000000 0.005101
-31500.000000 0.006164
-31440.000000 0.005225
-31380.000000 0.000286
-31320.000000 -0.004653
-31260.000000 -0.000593
-31200.000000 -0.002532
-31140.000000 -0.002472
-31080.000000 -0.003411
-31020.000000 -0.003350
-30960.000000 -0.005288
-30900.000000 -0.003226
-30840.000000 -0.004163
-30780.000000 -0.001100
-30720.000000 -0.002036
-30660.000000 -0.001971
-30600.000000 -0.001906
-30540.000000 -0.003840
-30480.000000 -0.002773
-30420.000000 -0.007705
-30360.000000 -0.007637
-30300.000000 -0.007568
-30240.000000 -0.007498
-30180.000000 -0.008428
-30120.000000 -0.008358
-30060.000000 -0.009287
-30000.000000 -0.006216
-29940.000000 -0.008144
-29880.000000 -0.010072
-29820.000000 -0.008000
-29760.000000 -0.005928
-29700.000000 -0.006857
-29640.000000 -0.004785
-29580.000000 -0.002714
-29520.000000 -0.002643
-29460.000000 -0.002573
-29400.000000 -0.001504
-29340.000000 -0.001436
-29280.000000 -0.000369
-29220.000000 0.000697
-29160.000000 0.000761
-29100.000000 -0.000177
-29040.000000 0.000884
-28980.000000 0.003943
-28920.000000 0.004999
-28860.000000 0.004052
-28800.000000 0.004103
-28740.000000 0.005151
-28680.000000 0.006195
-28620.000000 0.006235
-28560.000000 0.006271
-28500.000000 0.010304
-28440.000000 0.008331
-28380.000000 0.010353
-28320.000000 0.006370
-28260.000000 0.008382
-28200.000000 0.009387
-28140.000000 0.010386
-28080.000000 0.009378
-28020.000000 0.009364
-27960.000000 0.006341
-27900.000000 0.006312
-27840.000000 0.006274
-27780.000000 0.002228
-27720.000000 0.002174
-27660.000000 0.004111
-27600.000000 0.001040
-27540.000000 0.001959
-27480.000000 0.006869
-27420.000000 0.003770
-27360.000000 0.000662
-27300.000000 0.004543
-27240.000000 0.001415
-27180.000000 -0.002723
-27120.000000 0.001129
-27060.000000 0.000971
-26940.000000 0.004624
-26880.000000 0.000435
-26820.000000 -0.000764
-26760.000000 0.002027
-26700.000000 -0.002192
-26640.000000 -0.000421
-26580.000000 -0.000660
-26520.000000 0.000091
-26460.000000 0.000832
-26400.000000 -0.000437
-26340.000000 -0.000715
-26280.000000 -0.001003
-26220.000000 -0.001300
-26160.000000 -0.001607
-26100.000000 -0.002923
-26040.000000 -0.006248
-25980.000000 -0.006582
-25860.000000 -0.009278
-25800.000000 -0.008640
-25740.000000 -0.005011
-25680.000000 -0.007390
-25620.000000 -0.007779
-25560.000000 -0.010177
-25500.000000 -0.007584
-25440.000000 -0.006001
-25380.000000 -0.008427
-25320.000000 -0.010862
-25260.000000 -0.013307
-25200.000000 -0.009761
-25140.000000 -0.010271
-25080.000000 -0.010746
-25020.000000 -0.007232
-24960.000000 -0.011727
-24900.000000 -0.007233
-24840.000000 -0.004749
-24780.000000 -0.005274
-24720.000000 -0.001811
-24660.000000 -0.003358
-24600.000000 -0.001915
-24540.000000 -0.004483
-24480.000000 -0.005062
-24420.000000 -0.002652
-24300.000000 -0.004865
-24240.000000 -0.003488
-24180.000000 -0.001123
-24120.000000 -0.003769
-24060.000000 0.004573
-24000.000000 0.000904
-23940.000000 0.000223
-23880.000000 0.001530
-23820.000000 0.000825
-23760.000000 0.001109
-23700.000000 0.002381
-23640.000000 0.003641
-23580.000000 -0.000110
-23520.000000 0.002127
-23460.000000 -0.003648
-23400.000000 0.003565
-23340.000000 0.000767
-23280.000000 -0.000043
-23220.000000 -0.000864
-23160.000000 0.001303
-23100.000000 0.001459
-23040.000000 -0.000397
-22980.000000 0.000736
-22920.000000 -0.000143
-22860.000000 0.001967
-22800.000000 0.005067
-22740.000000 0.000155
-22680.000000 0.003233
-22620.000000 0.003300
-22560.000000 0.000357
-22500.000000 0.001403
-22440.000000 0.005441
-22380.000000 0.006468
-22320.000000 0.000487
-22260.000000 0.003497
-22200.000000 0.001498
-22140.000000 0.003491
-22080.000000 0.001476
-22020.000000 -0.000546
-21960.000000 0.002424
-21900.000000 0.000388
-21840.000000 0.004344
-21780.000000 0.006294
-21720.000000 0.002237
-21660.000000 0.001174
-21600.000000 0.002105
-21540.000000 0.000030
-21480.000000 -0.004051
-21420.000000 -0.004138
-21360.000000 0.001770
-21300.000000 -0.000337
-21240.000000 0.000559
-21180.000000 -0.004548
-21120.000000 -0.001660
-21060.000000 -0.004775
-21000.000000 -0.000894
-20940.000000 -0.004016
-20880.000000 -0.005141
-20820.000000 -0.003269
-20760.000000 -0.005399
-20700.000000 -0.004531
-20640.000000 -0.004664
-20580.000000 -0.002799
-20520.000000 -0.003935
-20460.000000 -0.003072
-20400.000000 -0.003209
-20340.000000 -0.003346
-20280.000000 -0.002482
-20220.000000 -0.001618
-20160.000000 -0.003752
-20100.000000 -0.003884
-20040.000000 -0.005013
-19980.000000 -0.000140
-19920.000000 -0.002263
-19860.000000 -0.003383
-19800.000000 -0.002498
-19740.000000 -0.007608
-19680.000000 -0.001712
-19620.000000 0.000189
-19560.000000 -0.002903
-19500.000000 0.002012
-19440.000000 -0.000065
-19380.000000 -0.000134
-19320.000000 0.003805
-19260.000000 0.000784
-19200.000000 0.002740
-19140.000000 0.000707
-19080.000000 0.002684
-19020.000000 -0.001327
-18960.000000 -0.001328
-18900.000000 0.003683
-18840.000000 -0.000294
-18780.000000 -0.000259
-18720.000000 0.002789
-18660.000000 0.003849
-18600.000000 -0.000078
-18540.000000 0.002008
-18480.000000 -0.002893
-18360.000000 -0.005655
-18300.000000 -0.003515
-18240.000000 -0.006361
-18180.000000 -0.005193
-18120.000000 -0.004010
-18060.000000 -0.004812
-18000.000000 -0.001599
-17940.000000 -0.000370
-17880.000000 -0.002125
-17820.000000 -0.003863
-17760.000000 -0.005584
-17700.000000 0.001712
-17640.000000 -0.001973
-17580.000000 -0.001639
-17460.000000 -0.001913
-17400.000000 0.000480
-17340.000000 0.002896
-17280.000000 0.000333
-17220.000000 0.002793
-17160.000000 0.005276
-17100.000000 0.004783
-17040.000000 0.002314
-16980.000000 0.004869
-16920.000000 0.012450
-16860.000000 0.007057
-16800.000000 0.006689
-16740.000000 0.010348
-16680.000000 0.008863
-16620.000000 0.010571
-16560.000000 0.008307
-16500.000000 0.009071
-16440.000000 0.007861
-16380.000000 0.009680
-16320.000000 0.011525
-16260.000000 0.009398
-16200.000000 0.012297
-16140.000000 0.012224
-16080.000000 0.012176
-16020.000000 0.010155
-15960.000000 0.005160
-15900.000000 0.011189
-15840.000000 0.014244
-15780.000000 0.008323
-15720.000000 0.007426
-15660.000000 0.008553
-15600.000000 0.008702
-15540.000000 0.010874
-15480.000000 0.009067
-15420.000000 0.009282
-15360.000000 0.012517
-15300.000000 0.005772
-15240.000000 0.014047
-15180.000000 0.013340
-15120.000000 0.012652
-15060.000000 0.010981
-15000.000000 0.013328
-14940.000000 0.012691
-14880.000000 0.013071
-14820.000000 0.014466
-14760.000000 0.008876
-14700.000000 0.015301
-14640.000000 0.012740
-14580.000000 0.012193
-14520.000000 0.008659
-14460.000000 0.007138
-14400.000000 0.010629
-14340.000000 0.000132
-14280.000000 -0.000354
-14220.000000 -0.002830
-14160.000000 -0.004295
-14100.000000 -0.005751
-14040.000000 -0.007198
-13980.000000 0.001363
-13920.000000 0.007932
-13860.000000 -0.008492
-13740.000000 -0.002322
-13680.000000 0.001270
-13560.000000 -0.005533
-13500.000000 -0.001931
-13440.000000 -0.001326
-13380.000000 -0.002721
-13320.000000 -0.002167
-13260.000000 -0.005571
-13200.000000 -0.007976
-13140.000000 -0.006384
-13080.000000 -0.000796
-13020.000000 -0.003212
-12960.000000 -0.003632
-12900.000000 -0.003059
-12840.000000 -0.006493
-12780.000000 -0.005934
-12720.000000 -0.011384
-12660.000000 -0.004843
-12600.000000 -0.004312
-12540.000000 -0.000792
-12480.000000 -0.000283
-12420.000000 -0.004788
-12360.000000 -0.002305
-12300.000000 -0.001837
-12240.000000 -0.007383
-12180.000000 -0.009945
-12120.000000 -0.012522
-12060.000000 -0.007117
-12000.000000 -0.008729
-11940.000000 -0.008359
-11880.000000 -0.010008
-11820.000000 -0.014675
-11760.000000 -0.021362
-11700.000000 -0.018068
-11640.000000 -0.020795
-11580.000000 -0.020541
-11520.000000 -0.012309
-11460.000000 -0.020098
-11400.000000 -0.022907
-11340.000000 -0.022738
-11280.000000 -0.015591
-11220.000000 -0.019464
-11160.000000 -0.023360
-11100.000000 -0.019276
-11040.000000 -0.021215
-10980.000000 -0.016174
-10920.000000 -0.018155
-10860.000000 -0.021157
-10800.000000 -0.014181
-10740.000000 -0.018014
-10680.000000 -0.011084
-10620.000000 -0.013175
-10560.000000 -0.004286
-10500.000000 -0.005417
-10440.000000 -0.000567
-10380.000000 -0.008736
-10320.000000 -0.008924
-10260.000000 -0.011128
-10200.000000 -0.007350
-10140.000000 -0.009588
-10080.000000 -0.005842
-10020.000000 -0.006110
-9960.000000 -0.002394
-9900.000000 -0.000691
-9840.000000 -0.011001
-9780.000000 -0.003323
-9720.000000 -0.009657
-9660.000000 -0.008002
-9600.000000 0.000643
-9540.000000 -0.003722
-9480.000000 -0.008096
-9420.000000 -0.002478
-9360.000000 -0.005868
-9300.000000 -0.010265
-9240.000000 -0.006669
-9180.000000 -0.007079
-9120.000000 -0.000494
-9060.000000 -0.009915
-9000.000000 0.002660
-8940.000000 -0.004768
-8880.000000 -0.000200
-8820.000000 0.002365
-8760.000000 -0.006071
-8700.000000 0.004490
-8640.000000 0.001051
-8580.000000 0.008612
-8520.000000 0.008173
-8460.000000 0.004734
-8400.000000 0.005297
-8340.000000 0.013862
-8280.000000 0.005429
-8220.000000 0.005998
-8160.000000 0.016571
-8100.000000 0.009147
-8040.000000 0.009728
-7980.000000 0.005313
-7920.000000 0.009903
-7860.000000 0.013498
-7800.000000 0.014099
-7740.000000 0.016706
-7680.000000 0.005320
-7620.000000 0.012940
-7560.000000 0.008567
-7500.000000 0.009201
-7440.000000 0.009844
-7380.000000 0.009494
-7320.000000 0.014152
-7260.000000 0.010820
-7200.000000 0.007496
-7140.000000 0.008181
-7080.000000 -0.002123
-7020.000000 0.015582
-6960.000000 0.006297
-6900.000000 0.010022
-6840.000000 0.000758
-6780.000000 0.001504
-6720.000000 0.006262
-6660.000000 0.004031
-6600.000000 0.008812
-6540.000000 0.009604
-6480.000000 0.003408
-6420.000000 0.008225
-6360.000000 -0.002945
-6300.000000 0.013897
-6240.000000 -0.004248
-6180.000000 0.002494
-6120.000000 0.010381
-6060.000000 0.004282
-6000.000000 0.006198
-5940.000000 -0.005871
-5880.000000 0.008073
-5820.000000 0.005032
-5760.000000 0.005005
-5640.000000 0.002992
-5580.000000 0.002006
-5520.000000 -0.001968
-5460.000000 0.003070
-5400.000000 0.003121
-5340.000000 -0.002817
-5280.000000 -0.002744
-5220.000000 0.000340
-5160.000000 -0.002566
-5100.000000 0.002538
-5040.000000 -0.005349
-4980.000000 0.006774
-4920.000000 -0.008095
-4860.000000 -0.005956
-4800.000000 0.000191
-4740.000000 -0.005655
-4680.000000 0.000507
-4620.000000 -0.004325
-4560.000000 -0.006150
-4500.000000 0.007031
-4440.000000 -0.002781
-4380.000000 -0.002587
-4320.000000 0.000613
-4260.000000 0.001819
-4200.000000 -0.005969
-4140.000000 -0.011752
-4080.000000 -0.001529
-4020.000000 -0.008301
-3960.000000 -0.002067
-3900.000000 -0.001828
-3840.000000 -0.005583
-3780.000000 0.000667
-3720.000000 0.001922
-3660.000000 -0.003818
-3600.000000 -0.005553
-3540.000000 -0.000283
-3480.000000 -0.000008
-3420.000000 -0.001729
-3360.000000 -0.003444
-3300.000000 -0.003155
-3240.000000 0.009139
-3180.000000 -0.001563
-3120.000000 -0.010260
-3060.000000 -0.012953
-3000.000000 -0.000642
-2940.000000 -0.002326
-2880.000000 0.001994
-2820.000000 -0.004682
-2760.000000 0.005646
-2700.000000 -0.009023
-2640.000000 -0.004687
-2580.000000 0.004652
-2520.000000 -0.011005
-2460.000000 -0.002658
-2400.000000 -0.018308
-2340.000000 -0.017954
-2280.000000 -0.013596
-2220.000000 -0.003235
-2160.000000 -0.004870
-2100.000000 -0.009502
-2040.000000 -0.000129
-1980.000000 -0.006753
-1920.000000 0.004627
-1860.000000 -0.010989
-1800.000000 -0.008601
-1740.000000 -0.003209
-1680.000000 -0.002813
-1620.000000 0.003588
-1560.000000 0.005993
-1500.000000 0.001402
-1440.000000 -0.010184
-1380.000000 0.007235
-1320.000000 -0.000341
-1260.000000 -0.017911
-1200.000000 0.009523
-1140.000000 0.018963
-1080.000000 -0.002591
-1020.000000 0.003860
-960.000000 -0.001683
-900.000000 0.005780
-840.000000 0.013249
-780.000000 0.005723
-720.000000 0.017203
-660.000000 0.010689
-600.000000 0.009181
-540.000000 0.011678
-480.000000 0.007181
-420.000000 0.014690
-360.000000 0.009204
-300.000000 -0.005276
-240.000000 0.009249
-180.000000 0.011779
-120.000000 -0.004685
-60.000000 0.015857
0.000000 0.021404
60.000000 0.015956
120.000000 0.003513
180.000000 0.014075
240.000000 -0.000357
300.000000 0.001215
360.000000 0.003793
420.000000 0.005375
480.000000 -0.001038
540.000000 -0.003445
600.000000 -0.004848
660.000000 0.011754
720.000000 0.003360
780.000000 0.004972
840.000000 0.022588
900.000000 0.012209
960.000000 -0.002165
1020.000000 -0.008536
1080.000000 0.007098
1140.000000 0.000737
1200.000000 0.024379
1260.000000 0.002025
1320.000000 0.001675
1380.000000 0.007329
1440.000000 -0.007013
1500.000000 -0.011352
1560.000000 -0.000688
1620.000000 -0.010020
1680.000000 -0.010350
1740.000000 0.013323
1800.000000 0.007998
1860.000000 -0.005335
1920.000000 -0.014653
1980.000000 0.001031
2040.000000 -0.001283
2100.000000 0.001405
2160.000000 0.010094
2220.000000 -0.009216
2280.000000 -0.006524
2340.000000 0.001169
2400.000000 0.000862
2460.000000 -0.007443
2520.000000 -0.013747
2580.000000 -0.003051
2640.000000 0.008645
2700.000000 -0.008658
2760.000000 -0.008961
2820.000000 0.000735
2880.000000 -0.016568
2940.000000 0.002128
3000.000000 -0.004177
3060.000000 -0.012482
3120.000000 -0.010788
3180.000000 -0.006096
3240.000000 -0.016404
3300.000000 -0.017714
3360.000000 -0.004026
3420.000000 -0.000340
3480.000000 0.013343
3540.000000 -0.003975
3600.000000 0.007703
3660.000000 0.002378
3720.000000 -0.012950
3780.000000 -0.017282
3840.000000 0.004382
3900.000000 -0.000985
3960.000000 0.008670
4020.000000 0.011321
4080.000000 0.009965
4140.000000 0.007604
4200.000000 -0.004764
4260.000000 0.005861
4320.000000 0.005480
4380.000000 0.001090
4440.000000 -0.007306
4500.000000 -0.000711
4560.000000 -0.012124
4620.000000 0.012455
4680.000000 0.000025
4740.000000 -0.005415
4800.000000 -0.002864
4860.000000 0.000678
4920.000000 -0.008791
4980.000000 0.005730
5040.000000 0.013232
5100.000000 0.013733
5160.000000 0.009223
5220.000000 -0.015298
5280.000000 -0.001831
5340.000000 -0.008375
5400.000000 0.009070
5460.000000 -0.017497
5520.000000 -0.000076
5580.000000 -0.005667
5640.000000 -0.009269
5700.000000 0.001117
5760.000000 -0.001509
5820.000000 0.000853
5880.000000 0.014204
5940.000000 0.005543
6000.000000 0.007870
6060.000000 0.005185
6120.000000 0.008489
6180.000000 -0.004220
6240.000000 0.002060
6300.000000 0.007328
6360.000000 0.012583
6420.000000 0.018826
6480.000000 0.006056
6540.000000 -0.009726
6600.000000 -0.028522
6660.000000 -0.006331
6720.000000 0.001845
6780.000000 0.000008
6840.000000 0.006157
6900.000000 -0.023710
6960.000000 -0.009591
7020.000000 0.002512
7080.000000 0.015600
7140.000000 -0.007327
7200.000000 0.000729
7260.000000 0.018770
7320.000000 -0.014206
7380.000000 -0.001198
7440.000000 -0.010207
7500.000000 -0.004232
7560.000000 0.001727
7620.000000 -0.014330
7680.000000 -0.014404
7740.000000 0.007507
7800.000000 -0.006598
7860.000000 -0.007718
7920.000000 0.014147
7980.000000 0.018997
8040.000000 0.001833
8100.000000 -0.007345
8160.000000 -0.000538
8220.000000 -0.011743
8280.000000 0.031038
8340.000000 -0.008194
8400.000000 -0.014438
8460.000000 -0.003695
8520.000000 -0.010068
8580.000000 0.005653
8640.000000 -0.015637
8700.000000 -0.005938
8760.000000 -0.007248
8820.000000 -0.017568
8880.000000 -0.015897
8940.000000 -0.013236
9000.000000 -0.018582
9060.000000 -0.010938
9120.000000 -0.020301
9180.000000 0.003327
9240.000000 -0.006052
9300.000000 -0.006439
9360.000000 -0.019834
9420.000000 -0.001235
9480.000000 -0.023644
9540.000000 -0.011059
9600.000000 0.010519
9660.000000 0.008090
9720.000000 -0.007344
9780.000000 -0.021785
9840.000000 -0.021231
9900.000000 0.007317
9960.000000 -0.012140
10020.000000 -0.012603
10080.000000 -0.012070
10140.000000 0.003458
10200.000000 0.006982
10260.000000 0.019502
10320.000000 -0.005981
10380.000000 0.009533
10440.000000 -0.008956
10500.000000 -0.013448
10560.000000 0.003058
10620.000000 0.004563
10680.000000 0.004067
10740.000000 0.022570
10800.000000 0.003072
10860.000000 -0.000426
10920.000000 -0.002922
10980.000000 0.026582
11040.000000 0.005088
11100.000000 -0.000403
11160.000000 0.011108
11220.000000 -0.006377
11280.000000 0.005143
11340.000000 0.007667
11460.000000 0.017736
11520.000000 0.030282
11580.000000 0.018836
11640.000000 0.005400
11700.000000 -0.005025
11760.000000 0.015561
11820.000000 0.014159
11880.000000 0.002771
11940.000000 0.005396
12000.000000 0.010037
12060.000000 0.032693
12120.000000 0.033365
12180.000000 0.012054
12240.000000 0.027761
12300.000000 0.008485
12360.000000 0.023228
12420.000000 0.032989
12480.000000 0.036769
12540.000000 0.006567
12600.000000 0.038384
12660.000000 0.025220
12720.000000 0.028074
12780.000000 0.026947
12840.000000 0.025837
12900.000000 0.031746
12960.000000 0.027671
13020.000000 0.032614
13080.000000 0.025573
13140.000000 0.026548
13200.000000 0.032538
13260.000000 0.018542
13320.000000 0.015560
13380.000000 0.029591
13440.000000 0.000634
13500.000000 0.017688
13560.000000 0.030753
13620.000000 0.006828
13680.000000 0.014912
13740.000000 0.005005
13800.000000 0.015106
13860.000000 0.014214
13920.000000 0.000330
13980.000000 0.024452
14040.000000 0.003580
14100.000000 0.009713
14160.000000 0.007851
14220.000000 0.007993
14280.000000 0.013139
14340.000000 0.010289
14400.000000 0.019442
14460.000000 0.022597
14520.000000 0.009755
14580.000000 0.008915
14640.000000 0.011076
14700.000000 -0.013763
14760.000000 -0.012601
14820.000000 -0.000439
14880.000000 0.009722
14940.000000 0.010882
15000.000000 0.037040
15060.000000 0.001195
15120.000000 0.010348
15180.000000 0.009497
15240.000000 -0.021358
15300.000000 -0.011218
15360.000000 -0.004083
15420.000000 0.000046
15480.000000 0.013168
15540.000000 -0.001716
15600.000000 -0.010608
15660.000000 -0.003508
15720.000000 -0.008416
15780.000000 -0.010334
15840.000000 -0.010260
15900.000000 -0.007197
15960.000000 -0.019143
16020.000000 -0.007099
16080.000000 -0.012067
16140.000000 -0.044044
16200.000000 -0.013033
16260.000000 -0.023032
16320.000000 -0.013043
16380.000000 -0.013064
16440.000000 -0.016096
16500.000000 -0.008140
16560.000000 -0.015195
16620.000000 -0.005261
16680.000000 -0.005339
16740.000000 -0.005611
16800.000000 -0.020715
16860.000000 -0.014831
16920.000000 -0.017958
16980.000000 -0.009096
17040.000000 -0.005246
17100.000000 -0.029408
17160.000000 -0.005581
17220.000000 -0.017767
17280.000000 -0.012964
17340.000000 -0.002174
17400.000000 -0.009397
17460.000000 -0.018633
17520.000000 -0.017882
17580.000000 -0.022144
17640.000000 -0.023420
17700.000000 -0.024709
17760.000000 -0.021011
17820.000000 -0.030327
17880.000000 -0.021656
17940.000000 -0.018998
18000.000000 -0.026352
18060.000000 -0.017719
18120.000000 -0.025097
18180.000000 -0.024487
18240.000000 0.007112
18300.000000 -0.007298
18360.000000 0.002282
18420.000000 -0.014146
18480.000000 -0.007582
18540.000000 0.002975
18600.000000 -0.005475
18660.000000 -0.017930
18720.000000 -0.004390
18780.000000 -0.000902
18840.000000 0.003637
18900.000000 -0.003826
18960.000000 0.013710
19020.000000 -0.007755
19080.000000 -0.005220
19140.000000 -0.001685
19200.000000 0.002856
19260.000000 0.001388
19320.000000 -0.000079
19380.000000 0.015457
19440.000000 0.017996
19500.000000 0.006538
19560.000000 0.000083
19620.000000 0.003632
19680.000000 0.012184
19740.000000 0.006741
19800.000000 -0.002699
19860.000000 0.017866
19920.000000 0.005435
19980.000000 0.000008
20040.000000 0.000586
20100.000000 -0.001831
20160.000000 -0.000244
20220.000000 0.004349
20280.000000 -0.000054
20340.000000 0.000433
20400.000000 0.012036
20460.000000 0.013645
20520.000000 0.015261
20580.000000 0.013883
20640.000000 -0.002489
20700.000000 0.018147
20760.000000 0.024791
20820.000000 0.017442
20880.000000 -0.000899
20940.000000 0.015768
21000.000000 0.012592
21060.000000 0.006276
21120.000000 0.014968
21180.000000 0.012668
21240.000000 0.011377
21300.000000 0.014093
21360.000000 0.007818
21420.000000 0.023551
21480.000000 0.011293
21540.000000 0.019043
21600.000000 0.018802
21660.000000 0.017568
21720.000000 0.016344
21780.000000 0.008128
21840.000000 0.013921
21900.000000 0.012723
21960.000000 0.005533
22020.000000 0.002352
22080.000000 0.005179
22140.000000 -0.002985
22200.000000 0.012860
22260.000000 0.008713
22320.000000 0.013574
22380.000000 0.000443
22440.000000 0.000320
22500.000000 -0.000796
22560.000000 0.005096
22620.000000 -0.008006
22680.000000 0.001898
22740.000000 0.002765
22800.000000 -0.013314
22860.000000 -0.000389
22920.000000 -0.001460
22980.000000 0.004472
23040.000000 -0.000594
23100.000000 -0.005658
23160.000000 -0.013722
23220.000000 0.007214
23280.000000 -0.006851
23340.000000 -0.008917
23400.000000 -0.003985
23460.000000 -0.006055
23520.000000 0.001870
23580.000000 -0.000208
23640.000000 -0.003290
23700.000000 -0.000377
23820.000000 -0.009569
23880.000000 -0.008675
23940.000000 -0.004787
24000.000000 -0.006907
24060.000000 -0.013034
24120.000000 0.008831
24180.000000 -0.004313
24240.000000 -0.011464
24300.000000 0.000376
24360.000000 -0.004793
24540.000000 -0.000352
24600.000000 -0.009557
24660.000000 0.004229
24720.000000 -0.013994
24780.000000 -0.015226
24840.000000 0.003532
24900.000000 0.002280
24960.000000 -0.003981
25020.000000 -0.017252
25080.000000 -0.006532
25140.000000 -0.009822
25200.000000 -0.009122
25260.000000 -0.008431
25320.000000 -0.012750
25380.000000 0.008921
25440.000000 -0.007417
25500.000000 -0.014766
25560.000000 -0.008125
25620.000000 -0.010495
25680.000000 -0.014874
25740.000000 -0.002265
25800.000000 -0.008666
25860.000000 -0.009077
25920.000000 -0.012499
25980.000000 -0.012932
26040.000000 -0.013495
26100.000000 -0.009946
26160.000000 -0.005407
26220.000000 -0.009877
26280.000000 -0.004357
26340.000000 0.006153
26400.000000 0.004655
26460.000000 -0.000852
26580.000000 -0.003893
26640.000000 0.006575
26700.000000 0.000035
26760.000000 -0.000512
26820.000000 0.001934
26880.000000 -0.013626
26940.000000 -0.007193
27000.000000 0.003234
27060.000000 0.000656
27120.000000 0.012073
27180.000000 -0.000514
27240.000000 0.001894
27300.000000 -0.006701
27360.000000 -0.009299
27420.000000 0.003100
27480.000000 -0.014503
27540.000000 0.010893
27600.000000 -0.007712
27660.000000 -0.005317
27720.000000 0.002078
27780.000000 0.003474
27840.000000 0.010872
27900.000000 -0.015728
27960.000000 0.003674
28020.000000 -0.001920
28080.000000 0.000490
28140.000000 -0.012096
28200.000000 -0.000677
28260.000000 -0.004252
28320.000000 -0.002822
28380.000000 0.007616
28440.000000 0.003060
28500.000000 0.027512
28560.000000 -0.002027
28620.000000 -0.006558
28740.000000 0.001411
28800.000000 0.012910
28860.000000 0.024421
28920.000000 0.018943
28980.000000 0.012477
29040.000000 0.021024
29100.000000 0.020584
29160.000000 0.008157
29220.000000 0.003745
29280.000000 0.019347
29340.000000 0.013964
29400.000000 0.015597
29460.000000 -0.000753
29520.000000 0.015913
29580.000000 0.003595
29640.000000 0.019296
29700.000000 0.003013
29760.000000 -0.003251
29820.000000 -0.007497
29880.000000 -0.002725
29940.000000 0.006066
30000.000000 0.008876
30060.000000 0.006705
30120.000000 -0.002447
30180.000000 0.002421
30240.000000 -0.001691
30300.000000 0.000217
30360.000000 -0.005855
30420.000000 -0.001908
30480.000000 -0.001939
30540.000000 0.007049
30600.000000 0.010057
30660.000000 0.008086
30720.000000 0.008135
30780.000000 0.003204
30840.000000 0.010292
30900.000000 0.000530
30960.000000 0.019657
31020.000000 0.008803
31080.000000 0.001968
31140.000000 0.003152
31200.000000 0.014354
31260.000000 0.007573
31320.000000 -0.003190
31380.000000 0.007064
31440.000000 0.000335
31500.000000 0.011623
31560.000000 0.003816
31620.000000 0.002139
31680.000000 0.006477
31740.000000 0.007831
31800.000000 0.003200
31860.000000 0.006583
31920.000000 -0.003019
31980.000000 -0.002607
32040.000000 -0.000181
32100.000000 -0.001742
32160.000000 0.003710
32220.000000 0.000099
32280.000000 -0.001421
32340.000000 -0.008930
32400.000000 0.005573
32460.000000 -0.006914
32580.000000 0.002143
32640.000000 0.001686
32700.000000 0.001237
32760.000000 0.014797
32820.000000 0.019364
32880.000000 0.006940
32940.000000 0.012522
33000.000000 0.004111
33060.000000 -0.003293
33120.000000 0.004308
33180.000000 0.009915
33240.000000 -0.002474
33300.000000 0.013143
33360.000000 0.009763
33420.000000 0.002387
33480.000000 0.000015
33540.000000 -0.009355
33600.000000 -0.003723
33660.000000 0.013911
33780.000000 -0.018820
33840.000000 0.002815
33900.000000 0.008448
33960.000000 0.005026
34020.000000 -0.004350
34080.000000 -0.006729
34140.000000 -0.003113
34260.000000 0.006177
34320.000000 -0.006222
34380.000000 -0.002628
34440.000000 -0.014043
34500.000000 -0.004467
34560.000000 -0.002901
34620.000000 -0.006346
34680.000000 -0.005802
34740.000000 0.005730
34800.000000 -0.013750
34860.000000 -0.006242
34920.000000 -0.003748
34980.000000 -0.008267
35040.000000 -0.008799
35100.000000 -0.007344
35160.000000 -0.009904
35220.000000 -0.009476
35280.000000 -0.000171
35340.000000 -0.000770
35400.000000 -0.013492
35460.000000 -0.010227
35520.000000 -0.008972
35580.000000 -0.010727
35640.000000 -0.001491
35700.000000 -0.006262
35760.000000 -0.011039
35820.000000 -0.006822
35880.000000 -0.001609
35940.000000 -0.000402
36000.000000 -0.008199
36060.000000 -0.000999
36120.000000 -0.006803
36180.000000 -0.002611
36240.000000 -0.002422
36300.000000 -0.000236
36360.000000 -0.012054
36420.000000 -0.010874
36480.000000 -0.003698
36540.000000 -0.005524
36600.000000 -0.015354
36660.000000 -0.008187
36720.000000 -0.001023
36780.000000 -0.009862
36840.000000 -0.006704
36900.000000 -0.009550
36960.000000 -0.011398
37020.000000 -0.001251
37080.000000 -0.004106
37140.000000 -0.012965
37200.000000 -0.011828
37260.000000 -0.006694
37320.000000 0.000436
37380.000000 -0.014437
37440.000000 -0.008314
37500.000000 0.001805
37560.000000 0.001920
37620.000000 -0.004969
37680.000000 -0.000861
37740.000000 0.006242
37800.000000 0.002341
37860.000000 0.005436
37920.000000 -0.008473
37980.000000 0.003614
38040.000000 0.006696
38100.000000 0.002775
38160.000000 0.001848
38220.000000 0.004918
38280.000000 -0.007017
38340.000000 0.007044
38400.000000 0.001100
38460.000000 0.000152
38520.000000 0.003199
38580.000000 0.001242
38700.000000 0.004313
38760.000000 0.000342
38820.000000 0.007366
38880.000000 0.003386
38940.000000 -0.006599
39000.000000 0.004411
39060.000000 0.011417
39120.000000 0.005417
39180.000000 0.004413
39240.000000 0.012405
39300.000000 0.007392
39360.000000 -0.000627
39420.000000 0.002351
39480.000000 0.009323
39540.000000 0.007291
39600.000000 0.011254
39660.000000 0.010212
39720.000000 0.008165
39780.000000 0.019114
39840.000000 0.009058
39900.000000 0.008998
39960.000000 0.011932
40020.000000 0.013862
40080.000000 0.012787
40140.000000 0.014708
40200.000000 0.016624
40260.000000 0.012535
40320.000000 0.012442
40380.000000 0.008344
40440.000000 0.010241
40500.000000 0.007134
40560.000000 0.010022
40620.000000 0.018906
40680.000000 0.007785
40740.000000 0.006660
40800.000000 0.004530
40860.000000 0.007396
40920.000000 0.005258
40980.000000 0.007115
41040.000000 0.005967
41100.000000 0.006816
41160.000000 0.003660
41220.000000 0.004500
41280.000000 0.002335
41340.000000 0.004167
41400.000000 0.002994
41460.000000 -0.001183
41520.000000 -0.000364
41580.000000 -0.004549
41700.000000 -0.000931
41760.000000 -0.005128
41820.000000 -0.003329
41880.000000 -0.002534
41940.000000 -0.008742
42000.000000 -0.005955
42060.000000 -0.008171
42120.000000 -0.010391
42180.000000 -0.015615
42240.000000 -0.017842
42300.000000 -0.016073
42360.000000 -0.019308
42420.000000 -0.013546
42480.000000 -0.025788
42540.000000 -0.022033
42600.000000 -0.022282
42660.000000 -0.030534
42720.000000 -0.027790
42780.000000 -0.032049
42840.000000 -0.036312
42900.000000 -0.035577
42960.000000 -0.039847
43020.000000 -0.037119
43080.000000 -0.034395
43140.000000 -0.040675
43200.000000 -0.044957
