# Supplementary material for: Probabilistic tsunami forecasting for early warning
Source: Nat Commun. 2021 Sep 28;12:5677. doi: 10.1038/s41467-021-25815-w (PMC8479076; doi:10.1038/s41467-021-25815-w)
Supplement: Supplementary file 6 — Supplementary Dataset 3. Sea-level records. [file 41467_2021_25815_MOESM6_ESM.zip › sea_level_records/2019-09-21_Albania/OT15.rad.rmn.txt]

-43200.000000 0.004311
-43140.000000 -0.001186
-43080.000000 0.004317
-43020.000000 -0.005179
-42960.000000 0.003327
-42900.000000 -0.001167
-42840.000000 0.012340
-42780.000000 0.001849
-42720.000000 0.012358
-42660.000000 0.005869
-42600.000000 0.006380
-42540.000000 0.002893
-42480.000000 0.007406
-42420.000000 -0.000079
-42360.000000 0.006437
-42300.000000 0.009954
-42240.000000 -0.009528
-42180.000000 0.004991
-42120.000000 -0.014488
-42060.000000 -0.004967
-42000.000000 0.007556
-41940.000000 0.002080
-41880.000000 -0.008395
-41820.000000 0.014131
-41760.000000 -0.006341
-41700.000000 -0.008813
-41640.000000 -0.001283
-41580.000000 0.000248
-41520.000000 0.003781
-41460.000000 -0.000686
-41400.000000 0.002849
-41340.000000 0.007385
-41280.000000 -0.009077
-41220.000000 -0.002539
-41160.000000 0.003001
-41100.000000 -0.003457
-41040.000000 -0.010915
-40980.000000 -0.014371
-40920.000000 -0.007826
-40860.000000 -0.008279
-40800.000000 -0.009731
-40740.000000 -0.013182
-40680.000000 -0.008632
-40620.000000 -0.007080
-40560.000000 -0.006526
-40500.000000 -0.007972
-40440.000000 -0.002416
-40380.000000 0.011142
-40320.000000 0.005700
-40260.000000 -0.006740
-40200.000000 -0.006178
-40140.000000 -0.009615
-40080.000000 -0.016051
-40020.000000 -0.004486
-39960.000000 0.003081
-39900.000000 -0.003351
-39840.000000 0.005219
-39780.000000 0.018790
-39720.000000 0.011362
-39660.000000 0.005936
-39600.000000 0.002511
-39540.000000 0.001088
-39480.000000 -0.015335
-39420.000000 0.001244
-39360.000000 -0.003175
-39300.000000 0.002407
-39240.000000 -0.006010
-39180.000000 -0.001426
-39120.000000 0.006160
-39060.000000 -0.015253
-39000.000000 -0.013665
-38940.000000 -0.008075
-38880.000000 0.005516
-38820.000000 0.013108
-38760.000000 0.017701
-38700.000000 0.001296
-38640.000000 -0.006108
-38580.000000 -0.011511
-38520.000000 -0.009912
-38460.000000 -0.013313
-38400.000000 0.008288
-38340.000000 -0.000110
-38280.000000 0.007493
-38220.000000 0.006097
-38160.000000 0.001703
-38100.000000 -0.001691
-38040.000000 0.006917
-37980.000000 0.003525
-37920.000000 0.016135
-37860.000000 0.006746
-37800.000000 0.001357
-37740.000000 -0.000030
-37680.000000 0.012584
-37620.000000 -0.013802
-37560.000000 0.002814
-37500.000000 0.013430
-37440.000000 0.013047
-37380.000000 0.003665
-37320.000000 0.000284
-37260.000000 0.000904
-37200.000000 0.005525
-37140.000000 -0.013854
-37080.000000 -0.001232
-37020.000000 0.004391
-36960.000000 0.001014
-36900.000000 -0.002362
-36840.000000 0.003263
-36780.000000 0.002889
-36720.000000 0.010515
-36660.000000 -0.020858
-36600.000000 -0.016231
-36540.000000 -0.018602
-36480.000000 -0.008973
-36420.000000 -0.008343
-36360.000000 0.003288
-36300.000000 -0.003079
-36240.000000 0.006555
-36180.000000 -0.000810
-36120.000000 0.011827
-36060.000000 -0.002533
-36000.000000 0.000110
-35940.000000 -0.001244
-35880.000000 0.001406
-35820.000000 -0.001939
-35760.000000 -0.015279
-35700.000000 -0.002612
-35640.000000 0.002074
-35580.000000 0.004764
-35520.000000 -0.007543
-35460.000000 -0.014846
-35400.000000 -0.003145
-35340.000000 0.000559
-35280.000000 -0.006734
-35220.000000 -0.000024
-35160.000000 -0.000311
-35100.000000 0.008404
-35040.000000 -0.012878
-34980.000000 -0.006157
-34920.000000 0.003565
-34860.000000 0.007289
-34800.000000 0.006015
-34740.000000 0.005743
-34680.000000 0.010472
-34620.000000 0.008202
-34560.000000 -0.001067
-34500.000000 0.003666
-34440.000000 0.004400
-34380.000000 0.019134
-34320.000000 0.013870
-34260.000000 0.010607
-34200.000000 -0.000656
-34140.000000 0.001082
-34080.000000 -0.000179
-34020.000000 -0.003439
-33960.000000 -0.012698
-33900.000000 -0.005957
-33840.000000 0.010785
-33780.000000 0.008528
-33720.000000 0.006271
-33660.000000 -0.008984
-33600.000000 -0.008239
-33540.000000 -0.009493
-33480.000000 -0.009745
-33420.000000 -0.010996
-33360.000000 -0.017246
-33300.000000 -0.009495
-33240.000000 0.003259
-33180.000000 -0.000986
-33120.000000 0.005771
-33060.000000 -0.001470
-33000.000000 0.005292
-32940.000000 -0.010945
-32880.000000 -0.000179
-32820.000000 -0.004411
-32760.000000 -0.004640
-32700.000000 -0.000867
-32640.000000 0.004908
-32580.000000 0.007685
-32520.000000 0.003465
-32460.000000 0.006247
-32400.000000 0.011031
-32340.000000 0.004818
-32280.000000 -0.005393
-32220.000000 -0.019603
-32160.000000 -0.006810
-32100.000000 -0.016016
-32040.000000 0.001781
-31980.000000 0.001579
-31920.000000 -0.002620
-31860.000000 -0.010818
-31800.000000 0.007987
-31740.000000 0.003794
-31680.000000 0.002602
-31620.000000 0.004413
-31560.000000 0.009226
-31500.000000 0.002042
-31440.000000 0.001859
-31380.000000 -0.000321
-31320.000000 -0.006498
-31260.000000 -0.009674
-31200.000000 -0.004846
-31140.000000 0.001984
-31080.000000 -0.001183
-31020.000000 0.000653
-30960.000000 0.003492
-30900.000000 -0.003665
-30840.000000 0.012180
-30780.000000 -0.003972
-30720.000000 -0.004121
-30660.000000 -0.004266
-30600.000000 0.005591
-30540.000000 -0.002549
-30480.000000 0.004314
-30420.000000 0.001180
-30360.000000 0.004048
-30300.000000 -0.003080
-30240.000000 -0.003207
-30180.000000 -0.002330
-30120.000000 0.000549
-30060.000000 -0.016569
-30000.000000 -0.006685
-29940.000000 -0.006798
-29880.000000 0.003091
-29820.000000 -0.001018
-29760.000000 0.007876
-29700.000000 0.004772
-29640.000000 -0.002329
-29580.000000 -0.006428
-29520.000000 0.002476
-29460.000000 0.011381
-29400.000000 0.014289
-29340.000000 0.010199
-29280.000000 0.008111
-29220.000000 0.015026
-29160.000000 -0.005058
-29100.000000 0.006861
-29040.000000 -0.009218
-28980.000000 0.011706
-28920.000000 0.009631
-28860.000000 -0.000441
-28800.000000 -0.000510
-28740.000000 0.005422
-28680.000000 -0.004643
-28620.000000 -0.002706
-28560.000000 0.003233
-28500.000000 0.014174
-28440.000000 -0.000882
-28380.000000 0.007064
-28320.000000 -0.003987
-28260.000000 0.001964
-28200.000000 -0.007083
-28140.000000 -0.006126
-28080.000000 -0.011167
-28020.000000 -0.004205
-27960.000000 0.003760
-27900.000000 0.003729
-27840.000000 -0.014300
-27780.000000 -0.007325
-27720.000000 -0.013347
-27660.000000 0.002635
-27600.000000 -0.006381
-27540.000000 -0.002393
-27480.000000 -0.004401
-27420.000000 -0.006406
-27360.000000 -0.013408
-27300.000000 -0.003407
-27240.000000 -0.006402
-27180.000000 0.010606
-27120.000000 0.007618
-27060.000000 0.015632
-27000.000000 0.005650
-26940.000000 -0.000329
-26880.000000 -0.010306
-26820.000000 -0.010279
-26760.000000 -0.014250
-26700.000000 -0.001217
-26640.000000 0.004818
-26580.000000 0.006857
-26520.000000 0.005898
-26460.000000 0.000943
-26400.000000 0.002991
-26340.000000 0.000042
-26280.000000 -0.010904
-26220.000000 -0.006845
-26160.000000 0.003216
-26100.000000 0.007282
-26040.000000 0.001351
-25980.000000 0.008425
-25920.000000 0.005502
-25860.000000 0.013584
-25800.000000 0.004671
-25740.000000 0.013761
-25680.000000 0.010856
-25620.000000 -0.007045
-25560.000000 -0.009941
-25500.000000 -0.009834
-25440.000000 0.009279
-25380.000000 -0.005605
-25320.000000 -0.011484
-25260.000000 -0.001358
-25200.000000 0.015771
-25140.000000 0.001906
-25080.000000 -0.007956
-25020.000000 -0.007813
-24960.000000 -0.005665
-24900.000000 -0.006514
-24840.000000 -0.004358
-24780.000000 0.001803
-24720.000000 -0.003032
-24660.000000 0.007137
-24600.000000 -0.001689
-24540.000000 0.000490
-24480.000000 -0.000326
-24420.000000 0.001862
-24360.000000 -0.001946
-24300.000000 -0.008748
-24240.000000 -0.010546
-24180.000000 0.004660
-24120.000000 0.002872
-24060.000000 0.003087
-24000.000000 -0.002693
-23940.000000 0.008532
-23880.000000 0.012760
-23820.000000 0.015994
-23760.000000 0.013231
-23700.000000 0.016473
-23640.000000 -0.002280
-23580.000000 -0.001030
-23520.000000 -0.007775
-23460.000000 -0.010517
-23400.000000 -0.000255
-23340.000000 0.001011
-23280.000000 0.002281
-23220.000000 0.005554
-23160.000000 0.003830
-23100.000000 0.004109
-23040.000000 -0.000610
-22980.000000 0.003674
-22920.000000 -0.001039
-22860.000000 0.001249
-22800.000000 0.007540
-22740.000000 0.001833
-22680.000000 0.012128
-22620.000000 0.002425
-22560.000000 0.001724
-22500.000000 0.010024
-22440.000000 0.011327
-22380.000000 -0.004369
-22320.000000 -0.003063
-22260.000000 -0.000755
-22200.000000 0.006554
-22140.000000 -0.004136
-22080.000000 0.003176
-22020.000000 0.003489
-21960.000000 0.005803
-21900.000000 -0.007881
-21840.000000 -0.012565
-21780.000000 -0.002247
-21720.000000 0.001071
-21660.000000 0.007390
-21600.000000 -0.007290
-21540.000000 -0.008970
-21480.000000 0.011351
-21420.000000 -0.002328
-21360.000000 -0.001006
-21300.000000 0.001316
-21240.000000 -0.015387
-21180.000000 -0.006065
-21120.000000 -0.006743
-21060.000000 -0.005421
-21000.000000 -0.001099
-20940.000000 0.008223
-20880.000000 0.004544
-20820.000000 0.006865
-20760.000000 0.001186
-20700.000000 -0.002494
-20640.000000 -0.002174
-20580.000000 -0.005854
-20520.000000 -0.002535
-20460.000000 -0.010217
-20400.000000 -0.010899
-20340.000000 0.003419
-20280.000000 -0.004264
-20220.000000 -0.001948
-20160.000000 -0.000633
-20100.000000 -0.000317
-20040.000000 0.006997
-19980.000000 0.001311
-19920.000000 -0.006375
-19860.000000 -0.007062
-19800.000000 0.000251
-19740.000000 -0.017437
-19680.000000 -0.013124
-19620.000000 -0.018812
-19560.000000 -0.013500
-19500.000000 0.007811
-19440.000000 -0.006877
-19380.000000 -0.002565
-19320.000000 0.002746
-19260.000000 0.006058
-19200.000000 0.000370
-19140.000000 -0.005318
-19080.000000 -0.004005
-19020.000000 0.004309
-18960.000000 0.002624
-18900.000000 0.005940
-18840.000000 -0.001743
-18780.000000 0.002575
-18720.000000 0.007895
-18660.000000 -0.007784
-18600.000000 -0.000461
-18540.000000 -0.012136
-18480.000000 -0.012810
-18420.000000 -0.007481
-18360.000000 -0.004150
-18300.000000 -0.003818
-18240.000000 -0.006483
-18180.000000 -0.004146
-18120.000000 0.006193
-18060.000000 0.004534
-18000.000000 0.000878
-17940.000000 0.002224
-17880.000000 -0.002427
-17820.000000 -0.004076
-17760.000000 -0.010723
-17700.000000 0.001633
-17640.000000 0.001992
-17580.000000 0.002353
-17520.000000 0.009717
-17460.000000 0.018083
-17400.000000 0.004451
-17340.000000 0.007823
-17280.000000 0.014196
-17220.000000 0.008573
-17160.000000 -0.002049
-17100.000000 0.008332
-17040.000000 0.004715
-16980.000000 0.011100
-16920.000000 0.017488
-16860.000000 0.015877
-16800.000000 0.024269
-16740.000000 0.010664
-16680.000000 0.013060
-16620.000000 0.010459
-16560.000000 0.004860
-16500.000000 0.004264
-16440.000000 0.000670
-16380.000000 0.003078
-16320.000000 0.004488
-16260.000000 -0.006099
-16200.000000 0.000316
-16140.000000 0.004733
-16080.000000 -0.005847
-16020.000000 -0.013426
-15960.000000 -0.006001
-15900.000000 -0.013575
-15840.000000 -0.005146
-15780.000000 -0.007715
-15720.000000 -0.014281
-15660.000000 -0.001845
-15600.000000 -0.004407
-15540.000000 0.006033
-15480.000000 -0.005524
-15420.000000 0.005920
-15360.000000 0.004367
-15300.000000 0.005816
-15240.000000 0.003266
-15180.000000 0.001718
-15120.000000 0.000172
-15060.000000 -0.003374
-15000.000000 0.001082
-14940.000000 0.003540
-14880.000000 -0.006002
-14820.000000 0.009456
-14760.000000 0.005916
-14700.000000 0.011376
-14640.000000 0.014836
-14580.000000 0.010297
-14520.000000 0.002757
-14460.000000 0.002218
-14400.000000 -0.002322
-14340.000000 0.004139
-14280.000000 -0.001401
-14220.000000 0.006058
-14160.000000 -0.000483
-14100.000000 0.002975
-14040.000000 0.000433
-13980.000000 0.001889
-13920.000000 -0.003655
-13860.000000 -0.006201
-13800.000000 0.000253
-13680.000000 0.004155
-13620.000000 -0.001396
-13560.000000 -0.001949
-13500.000000 -0.003504
-13440.000000 -0.003060
-13380.000000 -0.008619
-13320.000000 -0.001180
-13260.000000 -0.006744
-13200.000000 -0.020310
-13140.000000 -0.008880
-13080.000000 -0.012452
-13020.000000 -0.012028
-12960.000000 -0.005607
-12900.000000 -0.011191
-12840.000000 -0.008778
-12780.000000 -0.003370
-12720.000000 0.001034
-12660.000000 -0.005567
-12600.000000 -0.009173
-12540.000000 -0.007784
-12480.000000 -0.006400
-12420.000000 -0.005022
-12360.000000 0.002351
-12300.000000 -0.001283
-12240.000000 0.003078
-12180.000000 -0.002568
-12120.000000 -0.006219
-12060.000000 -0.012877
-12000.000000 -0.011541
-11940.000000 -0.010211
-11880.000000 0.002112
-11820.000000 0.005428
-11760.000000 0.010738
-11700.000000 0.013041
-11640.000000 0.016338
-11580.000000 0.010628
-11520.000000 0.001911
-11460.000000 0.002187
-11400.000000 0.012457
-11340.000000 -0.002280
-11280.000000 0.004977
-11220.000000 0.004227
-11160.000000 0.001471
-11100.000000 0.005709
-11040.000000 0.005941
-10980.000000 0.001168
-10920.000000 0.013389
-10860.000000 0.021604
-10800.000000 0.010815
-10740.000000 -0.000980
-10680.000000 -0.000778
-10620.000000 -0.005581
-10560.000000 -0.001388
-10500.000000 -0.000199
-10440.000000 -0.005013
-10380.000000 0.001170
-10320.000000 -0.001649
-10260.000000 -0.004472
-10200.000000 -0.004296
-10140.000000 0.003877
-10080.000000 -0.003951
-10020.000000 -0.011781
-9960.000000 -0.003612
-9900.000000 -0.012445
-9840.000000 -0.005279
-9780.000000 -0.001114
-9720.000000 -0.007950
-9660.000000 -0.002788
-9600.000000 -0.003626
-9540.000000 -0.002466
-9480.000000 0.003693
-9420.000000 -0.001149
-9360.000000 0.002007
-9300.000000 0.004162
-9240.000000 -0.005684
-9180.000000 -0.001531
-9120.000000 -0.000380
-9060.000000 0.004770
-9000.000000 -0.003081
-8940.000000 -0.002933
-8880.000000 0.005213
-8820.000000 -0.003641
-8760.000000 -0.003497
-8700.000000 -0.002353
-8640.000000 -0.001210
-8580.000000 0.007933
-8520.000000 -0.000926
-8460.000000 0.007216
-8400.000000 0.000357
-8340.000000 -0.001502
-8280.000000 0.001639
-8220.000000 0.008780
-8160.000000 0.010922
-8100.000000 -0.000937
-8040.000000 0.007205
-7980.000000 0.005347
-7920.000000 -0.000510
-7860.000000 -0.007367
-7800.000000 -0.008224
-7740.000000 -0.008081
-7680.000000 0.001062
-7620.000000 0.000205
-7560.000000 0.001348
-7500.000000 0.001491
-7440.000000 0.004633
-7380.000000 -0.000224
-7320.000000 -0.004083
-7260.000000 0.000059
-7200.000000 0.002199
-7140.000000 -0.002661
-7080.000000 0.000477
-7020.000000 0.007614
-6960.000000 0.005750
-6900.000000 0.005885
-6840.000000 0.000018
-6780.000000 0.002150
-6720.000000 0.005280
-6660.000000 0.009408
-6600.000000 0.004534
-6540.000000 0.010658
-6480.000000 0.010781
-6420.000000 0.003901
-6360.000000 0.002019
-6300.000000 0.001134
-6240.000000 0.004248
-6180.000000 0.009363
-6120.000000 0.005472
-6060.000000 0.010579
-6000.000000 0.008683
-5940.000000 0.007786
-5880.000000 0.001886
-5820.000000 -0.009016
-5760.000000 -0.012920
-5700.000000 -0.011825
-5640.000000 -0.015733
-5580.000000 -0.013642
-5520.000000 -0.009552
-5460.000000 -0.012463
-5400.000000 -0.007376
-5340.000000 0.002711
-5280.000000 0.003796
-5220.000000 0.001881
-5160.000000 -0.008034
-5100.000000 -0.018950
-5040.000000 -0.014867
-4980.000000 -0.007783
-4920.000000 -0.001700
-4860.000000 0.007383
-4800.000000 0.010466
-4740.000000 0.016548
-4680.000000 0.008631
-4620.000000 -0.002286
-4560.000000 -0.003204
-4500.000000 -0.012122
-4440.000000 -0.004039
-4380.000000 -0.005957
-4320.000000 -0.002876
-4260.000000 -0.001794
-4200.000000 0.005286
-4140.000000 -0.000634
-4080.000000 -0.003554
-4020.000000 -0.016476
-3960.000000 -0.004399
-3900.000000 -0.022323
-3840.000000 -0.027248
-3780.000000 -0.012175
-3720.000000 -0.008103
-3660.000000 -0.011034
-3600.000000 -0.001966
-3540.000000 -0.007900
-3480.000000 0.010164
-3420.000000 -0.000775
-3360.000000 -0.000716
-3300.000000 0.003340
-3240.000000 0.002393
-3180.000000 0.005444
-3120.000000 0.008491
-3060.000000 0.007536
-3000.000000 0.007577
-2940.000000 0.006615
-2880.000000 0.001650
-2820.000000 0.003681
-2760.000000 0.008708
-2700.000000 0.008732
-2640.000000 0.008752
-2580.000000 0.009768
-2520.000000 0.003781
-2460.000000 -0.007211
-2400.000000 -0.019206
-2340.000000 -0.015205
-2280.000000 -0.004208
-2220.000000 -0.006215
-2160.000000 -0.001225
-2100.000000 0.002761
-2040.000000 -0.000256
-1980.000000 0.001722
-1920.000000 0.001698
-1860.000000 0.001670
-1800.000000 -0.002361
-1740.000000 0.007604
-1680.000000 0.007566
-1620.000000 0.010525
-1560.000000 -0.005518
-1500.000000 0.002435
-1440.000000 0.007386
-1380.000000 0.004333
-1320.000000 0.000278
-1260.000000 -0.002779
-1200.000000 0.000161
-1140.000000 0.004098
-1080.000000 0.004032
-1020.000000 -0.005036
-960.000000 0.002893
-900.000000 0.003820
-840.000000 0.002743
-780.000000 0.005664
-720.000000 0.007582
-660.000000 -0.001503
-600.000000 -0.000591
-540.000000 -0.009683
-480.000000 -0.005777
-420.000000 -0.013874
-360.000000 -0.014974
-300.000000 -0.011077
-240.000000 -0.002183
-180.000000 0.003708
-120.000000 0.006597
-60.000000 0.005483
0.000000 0.000367
60.000000 -0.002752
120.000000 -0.012873
180.000000 -0.006997
240.000000 -0.013124
300.000000 -0.008253
360.000000 0.002615
420.000000 0.005480
480.000000 0.008343
540.000000 0.009203
600.000000 -0.003940
660.000000 -0.008086
720.000000 -0.006235
780.000000 -0.013388
840.000000 -0.001543
900.000000 -0.000703
960.000000 0.005135
1020.000000 0.010969
1080.000000 0.010799
1140.000000 -0.002375
1200.000000 -0.001552
1260.000000 -0.002733
1320.000000 -0.007918
1380.000000 -0.009106
1440.000000 -0.013298
1500.000000 -0.008494
1560.000000 0.007307
1620.000000 0.005105
1680.000000 0.003900
1740.000000 0.006691
1800.000000 0.000480
1860.000000 0.000266
1920.000000 -0.001951
1980.000000 -0.001170
2040.000000 0.000610
2100.000000 0.008387
2160.000000 0.000162
2220.000000 0.001936
2280.000000 -0.000292
2340.000000 -0.009521
2400.000000 -0.003751
2460.000000 -0.001983
2520.000000 -0.007215
2580.000000 -0.000449
2640.000000 -0.002683
2700.000000 -0.000917
2760.000000 -0.000152
2820.000000 -0.005388
2880.000000 -0.004624
2940.000000 0.007139
3000.000000 -0.001098
3060.000000 0.004665
3120.000000 -0.003573
3180.000000 0.005189
3240.000000 0.001951
3300.000000 0.001713
3360.000000 0.001475
3420.000000 -0.006762
3480.000000 -0.005000
3540.000000 -0.002237
3600.000000 0.005526
3660.000000 0.005289
3720.000000 0.005054
3780.000000 0.007819
3840.000000 0.003585
3900.000000 0.004353
3960.000000 0.007121
4020.000000 -0.005109
4080.000000 -0.009339
4140.000000 -0.008567
4200.000000 0.002207
4260.000000 0.003981
4320.000000 -0.001243
4380.000000 -0.004466
4440.000000 -0.014687
4500.000000 -0.005907
4560.000000 -0.004126
4620.000000 -0.003344
4680.000000 -0.014561
4740.000000 0.002224
4800.000000 0.006010
4860.000000 0.002796
4920.000000 -0.006416
4980.000000 0.007372
5040.000000 0.001161
5100.000000 0.005952
5160.000000 0.001743
5220.000000 0.003535
5280.000000 0.012328
5340.000000 0.014122
5400.000000 0.007916
5460.000000 0.008712
5520.000000 0.010508
5580.000000 0.014306
5640.000000 0.004104
5700.000000 0.007902
5760.000000 0.002702
5820.000000 0.005502
5880.000000 0.007302
5940.000000 0.007104
6000.000000 -0.001095
6060.000000 0.006708
6120.000000 -0.001490
6180.000000 0.008313
6240.000000 -0.000884
6300.000000 -0.007081
6360.000000 -0.009277
6420.000000 -0.002473
6480.000000 -0.004670
6540.000000 -0.000865
6600.000000 -0.002061
6660.000000 -0.007257
6720.000000 -0.002452
6780.000000 0.001353
6840.000000 0.001158
6900.000000 0.006963
6960.000000 0.001769
7020.000000 0.003576
7080.000000 0.004383
7140.000000 -0.004810
7200.000000 -0.002001
7260.000000 0.006808
7320.000000 -0.000382
7380.000000 0.003429
7440.000000 -0.004758
7500.000000 -0.009945
7560.000000 -0.011131
7620.000000 -0.011316
7680.000000 -0.008499
7740.000000 -0.013681
7800.000000 -0.003862
7860.000000 0.000959
7920.000000 -0.006219
7980.000000 -0.013395
8040.000000 -0.012570
8100.000000 -0.005744
8160.000000 -0.015916
8220.000000 -0.014087
8280.000000 -0.009256
8340.000000 -0.008423
8400.000000 -0.004589
8460.000000 0.000246
8520.000000 0.004083
8580.000000 0.001922
8640.000000 -0.000237
8700.000000 0.007605
8760.000000 0.002449
8820.000000 0.004296
8880.000000 0.000144
8940.000000 0.003995
9000.000000 -0.005151
9060.000000 -0.002295
9120.000000 -0.001437
9180.000000 0.000424
9240.000000 -0.004712
9300.000000 -0.001845
9360.000000 0.005024
9420.000000 0.002896
9480.000000 0.010772
9540.000000 0.010650
9600.000000 -0.000468
9660.000000 -0.006584
9720.000000 -0.004696
9780.000000 0.003195
9840.000000 0.007090
9900.000000 0.010988
9960.000000 0.008889
10020.000000 0.000794
10080.000000 0.003703
10140.000000 0.001616
10200.000000 -0.002468
10260.000000 -0.007548
10320.000000 -0.007624
10380.000000 -0.004696
10440.000000 0.001236
10500.000000 -0.000828
10560.000000 0.003112
10620.000000 0.003056
10680.000000 0.004003
10740.000000 -0.005046
10800.000000 0.000909
10860.000000 0.000867
10920.000000 0.005829
10980.000000 0.003795
11040.000000 -0.002236
11100.000000 0.003736
11160.000000 0.006712
11220.000000 0.002691
11280.000000 0.003673
11340.000000 0.004658
11400.000000 0.008646
11460.000000 0.009636
11520.000000 0.017630
11580.000000 0.004627
11640.000000 0.010626
11700.000000 0.006628
11760.000000 0.004634
11820.000000 0.002642
11880.000000 0.002653
11940.000000 -0.000333
12000.000000 0.003685
12060.000000 0.000705
12120.000000 -0.008272
12180.000000 -0.011246
12240.000000 -0.002216
12300.000000 -0.009184
12360.000000 -0.000149
12420.000000 0.001889
12480.000000 0.006929
12540.000000 0.003973
12600.000000 0.001019
12660.000000 -0.002932
12720.000000 -0.001881
12780.000000 0.001172
12840.000000 0.001228
12900.000000 0.005286
12960.000000 0.008345
13020.000000 0.006406
13080.000000 0.004469
13140.000000 0.001533
13200.000000 -0.000401
13260.000000 -0.009335
13320.000000 -0.010267
13380.000000 -0.002198
13440.000000 -0.004128
13500.000000 -0.014058
13560.000000 -0.000987
13620.000000 0.000084
13680.000000 0.003156
13740.000000 0.001228
13800.000000 0.003300
13860.000000 0.003373
13920.000000 0.005445
13980.000000 0.002518
14040.000000 -0.001410
14100.000000 -0.001338
14160.000000 -0.003267
14220.000000 -0.013196
14280.000000 -0.021126
14340.000000 -0.018057
14400.000000 -0.013989
14460.000000 -0.001922
14520.000000 0.008143
14580.000000 0.010207
14640.000000 0.004269
14700.000000 -0.002670
14760.000000 -0.010612
14820.000000 -0.016555
14880.000000 -0.019500
14940.000000 -0.012446
15000.000000 -0.004395
15060.000000 -0.004345
15120.000000 0.002703
15180.000000 0.001749
15240.000000 -0.002206
15300.000000 -0.008163
15360.000000 -0.008121
15420.000000 -0.007081
15480.000000 -0.015042
15540.000000 -0.012005
15600.000000 -0.006969
15660.000000 -0.006935
15720.000000 -0.006902
15780.000000 -0.000870
15840.000000 -0.001840
15900.000000 0.004190
15960.000000 0.004218
16020.000000 0.012244
16080.000000 0.004270
16140.000000 0.000294
16200.000000 -0.005683
16260.000000 -0.004661
16320.000000 -0.009640
16380.000000 -0.004620
16440.000000 -0.002601
16500.000000 0.016417
16560.000000 0.013435
16620.000000 0.023452
16680.000000 0.009470
16740.000000 0.006487
16800.000000 -0.008495
16860.000000 -0.004478
16920.000000 -0.010459
16980.000000 -0.003441
17040.000000 0.002579
17100.000000 0.006599
17160.000000 0.009620
17220.000000 0.006642
17280.000000 0.007666
17340.000000 0.002691
17400.000000 -0.000282
17460.000000 -0.000254
17520.000000 -0.003223
17580.000000 0.005810
17640.000000 0.011845
17700.000000 0.011883
17760.000000 0.010924
17820.000000 0.003968
17880.000000 -0.000985
17940.000000 -0.003934
18000.000000 -0.007880
18060.000000 0.002179
18120.000000 0.005242
18180.000000 0.005309
18240.000000 0.005380
18300.000000 0.005456
18360.000000 0.005537
18420.000000 0.000623
18480.000000 -0.004286
18540.000000 -0.006190
18600.000000 -0.006088
18660.000000 -0.001982
18720.000000 -0.000870
18780.000000 0.002247
18840.000000 0.004370
18900.000000 0.010497
18960.000000 0.004630
19020.000000 -0.002233
19080.000000 0.001909
19140.000000 -0.000943
19200.000000 -0.000791
19260.000000 -0.004635
19320.000000 -0.002473
19380.000000 -0.006307
19440.000000 -0.007137
19500.000000 -0.002961
19560.000000 0.001218
19620.000000 0.006402
19680.000000 0.008591
19740.000000 0.001783
19800.000000 0.006980
19860.000000 0.001181
19920.000000 -0.003614
19980.000000 -0.007406
20040.000000 -0.009194
20100.000000 -0.010979
20160.000000 0.000239
20220.000000 0.007459
20280.000000 0.010682
20340.000000 0.013907
20400.000000 0.008133
20460.000000 0.005362
20520.000000 -0.000408
20580.000000 -0.011177
20640.000000 -0.009945
20700.000000 -0.006712
20760.000000 0.003523
20820.000000 0.008758
20880.000000 0.009993
20940.000000 0.005229
21000.000000 0.005466
21060.000000 0.004703
21120.000000 -0.002060
21180.000000 -0.001822
21240.000000 0.003415
21300.000000 -0.003347
21360.000000 0.001891
21420.000000 -0.004871
21480.000000 -0.000633
21540.000000 0.000604
21600.000000 -0.000158
21660.000000 -0.003921
21720.000000 -0.003684
21780.000000 0.001552
21840.000000 0.004788
21900.000000 0.003024
21960.000000 0.000259
22020.000000 0.000493
22080.000000 0.001727
22140.000000 -0.003041
22200.000000 -0.000809
22260.000000 0.000421
22320.000000 0.006651
22380.000000 0.003879
22440.000000 0.005106
22500.000000 -0.003668
22560.000000 -0.003443
22620.000000 -0.007219
22680.000000 -0.003997
22740.000000 -0.007775
22800.000000 -0.007555
22860.000000 -0.004335
22920.000000 -0.003115
22980.000000 -0.008897
23040.000000 -0.009678
23100.000000 -0.006460
23160.000000 -0.001242
23220.000000 -0.008024
23280.000000 -0.006805
23340.000000 -0.011587
23400.000000 -0.010367
23460.000000 -0.019148
23520.000000 -0.008927
23580.000000 -0.010706
23640.000000 -0.005484
23700.000000 0.003740
23760.000000 0.009964
23820.000000 0.008189
23880.000000 0.008416
23940.000000 0.008643
24000.000000 0.001872
24060.000000 -0.007898
24120.000000 -0.018667
24180.000000 -0.022435
24240.000000 -0.020203
24300.000000 -0.014969
24360.000000 -0.003734
24420.000000 0.004503
24480.000000 0.015740
24540.000000 0.014980
24600.000000 0.009220
24660.000000 0.003462
24720.000000 -0.002295
24780.000000 -0.006049
24840.000000 -0.010802
24900.000000 -0.002554
24960.000000 0.003697
25020.000000 0.013950
25080.000000 0.025206
25140.000000 0.025463
25200.000000 0.021723
25260.000000 0.018986
25320.000000 0.008250
25380.000000 0.003517
25440.000000 0.003787
25500.000000 0.003059
25560.000000 0.007334
25620.000000 0.005612
25680.000000 0.004892
25740.000000 0.005176
25800.000000 0.002461
25860.000000 0.003750
25920.000000 0.003041
25980.000000 -0.000665
26040.000000 -0.002369
26100.000000 -0.004070
26160.000000 -0.007768
26220.000000 -0.007464
26280.000000 -0.003158
26340.000000 0.005150
26400.000000 0.010461
26460.000000 0.012772
26520.000000 0.011086
26580.000000 0.006400
26640.000000 0.005717
26700.000000 0.003034
26760.000000 0.004353
26820.000000 0.003672
26880.000000 0.001993
26940.000000 0.003315
27000.000000 0.005638
27060.000000 0.002963
27120.000000 0.002288
27180.000000 0.001614
27240.000000 0.000941
27300.000000 -0.002731
27360.000000 -0.005403
27420.000000 -0.010073
27480.000000 -0.010743
27540.000000 -0.009412
27600.000000 -0.006080
27660.000000 -0.004748
27720.000000 0.000585
27780.000000 0.005919
27840.000000 0.002252
27900.000000 0.001587
27960.000000 -0.001079
28020.000000 -0.005745
28080.000000 -0.005412
28140.000000 -0.004078
28200.000000 -0.003745
28260.000000 0.002588
28320.000000 0.004920
28380.000000 0.012251
28440.000000 0.011581
28500.000000 0.012909
28560.000000 0.007235
28620.000000 0.000560
28680.000000 -0.001117
28740.000000 -0.003797
28800.000000 -0.004479
28860.000000 -0.005163
28920.000000 -0.001850
28980.000000 0.005460
29040.000000 0.005767
29100.000000 0.001071
29160.000000 -0.000629
29220.000000 -0.003332
29280.000000 -0.002039
29340.000000 -0.015750
29400.000000 -0.017465
29460.000000 -0.015185
29520.000000 -0.005908
29580.000000 -0.003637
29640.000000 -0.003370
29700.000000 -0.005108
29760.000000 -0.005851
29820.000000 -0.014598
29880.000000 -0.013351
29940.000000 -0.011109
30000.000000 0.003128
30060.000000 0.010360
30120.000000 0.009587
30180.000000 0.002809
30240.000000 0.001027
30300.000000 0.000240
30360.000000 -0.004551
30420.000000 -0.010347
30480.000000 -0.003146
30540.000000 0.001051
30600.000000 0.010244
30660.000000 0.013433
30720.000000 0.006619
30780.000000 0.005801
30840.000000 -0.000019
30900.000000 -0.012843
30960.000000 -0.022670
31020.000000 -0.022500
31080.000000 -0.019333
31140.000000 -0.011168
31200.000000 -0.008006
31260.000000 -0.004846
31320.000000 -0.012689
31380.000000 -0.009534
31440.000000 -0.014381
31500.000000 -0.010231
31560.000000 -0.006082
31620.000000 -0.001936
31680.000000 0.002208
31740.000000 0.002351
31800.000000 -0.001509
31860.000000 -0.002370
31920.000000 -0.002233
31980.000000 -0.002097
32040.000000 0.003036
32100.000000 0.008167
32160.000000 0.012297
32220.000000 0.015425
32280.000000 0.011550
32340.000000 0.008675
32400.000000 0.002797
32460.000000 -0.003082
32520.000000 -0.005962
32580.000000 -0.003843
32640.000000 -0.000726
32700.000000 0.005390
32760.000000 0.007505
32820.000000 0.005619
32880.000000 0.004732
32940.000000 0.004845
33000.000000 0.006956
33060.000000 0.012067
33120.000000 0.012178
33180.000000 0.014288
33240.000000 0.012398
33300.000000 0.002509
33360.000000 -0.006381
33420.000000 -0.009270
33480.000000 -0.004159
33540.000000 0.004953
33600.000000 0.013066
33660.000000 0.028180
33720.000000 0.031296
33780.000000 0.027413
33840.000000 0.012531
33900.000000 0.002650
33960.000000 -0.006229
34020.000000 -0.009106
34080.000000 -0.006982
34140.000000 0.004143
34200.000000 0.011270
34260.000000 0.013398
34320.000000 0.009528
34380.000000 0.005660
34440.000000 0.001793
34500.000000 -0.007072
34560.000000 -0.008936
34620.000000 -0.008798
34680.000000 0.000341
34740.000000 0.006481
34800.000000 0.015623
34860.000000 0.015765
34920.000000 0.012910
34980.000000 0.006055
35040.000000 -0.003799
35100.000000 -0.008651
35160.000000 -0.014502
35220.000000 -0.011352
35280.000000 -0.007201
35340.000000 -0.000049
35400.000000 0.006103
35460.000000 0.007255
35520.000000 0.002408
35580.000000 -0.003439
35640.000000 -0.008286
35700.000000 -0.013132
35760.000000 -0.016977
35820.000000 -0.014826
35880.000000 -0.007681
35940.000000 -0.004540
36000.000000 0.002595
36060.000000 0.004725
36120.000000 0.004851
36180.000000 0.006971
36240.000000 0.002087
36300.000000 -0.004801
36360.000000 -0.011693
36420.000000 -0.015589
36480.000000 -0.017489
36540.000000 -0.013392
36600.000000 -0.010298
36660.000000 0.000793
36720.000000 0.007882
36780.000000 0.012967
36840.000000 0.009050
36900.000000 0.001130
36960.000000 -0.002792
37020.000000 -0.004717
37080.000000 -0.006644
37140.000000 -0.003573
37200.000000 0.000496
37260.000000 0.006562
37320.000000 0.003627
37380.000000 0.001689
37440.000000 0.004750
37500.000000 0.008808
37560.000000 0.011864
37620.000000 0.011919
37680.000000 0.006972
37740.000000 0.000022
37800.000000 -0.005929
37860.000000 -0.012882
37920.000000 -0.013837
37980.000000 -0.011794
38040.000000 -0.005753
38100.000000 -0.000713
38160.000000 0.003324
38220.000000 0.003360
38280.000000 0.001394
38340.000000 0.000426
38400.000000 -0.000544
38460.000000 -0.003516
38520.000000 -0.002490
38580.000000 0.005535
38640.000000 0.007557
38700.000000 0.002578
38760.000000 -0.000403
38820.000000 -0.005386
38880.000000 -0.009371
38940.000000 -0.005358
39000.000000 -0.005346
39060.000000 -0.008337
39120.000000 -0.007330
39180.000000 -0.009324
39240.000000 -0.010320
39300.000000 -0.014319
39360.000000 -0.021319
39420.000000 -0.023321
39480.000000 -0.019326
39540.000000 -0.009332
39600.000000 -0.001340
39660.000000 0.012649
39720.000000 0.015637
39780.000000 0.014623
39840.000000 0.006607
39900.000000 -0.008412
39960.000000 -0.013432
40020.000000 -0.010455
40080.000000 -0.003479
40140.000000 0.003494
40200.000000 0.011465
40260.000000 0.024434
40320.000000 0.029401
40380.000000 0.027366
40440.000000 0.015329
40500.000000 0.008290
40560.000000 0.000248
40620.000000 -0.003796
40680.000000 -0.001841
40740.000000 0.007111
40800.000000 0.016061
40860.000000 0.016009
40920.000000 0.011954
40980.000000 -0.000102
41040.000000 -0.006161
41100.000000 -0.010222
41160.000000 -0.008285
41220.000000 -0.004350
41280.000000 0.004582
41340.000000 0.008513
41400.000000 0.006441
41460.000000 -0.000633
41520.000000 -0.002709
41580.000000 0.002213
41640.000000 0.009132
41700.000000 0.013050
41760.000000 0.007965
41820.000000 0.002878
41880.000000 -0.009212
41940.000000 -0.014303
42000.000000 -0.022397
42060.000000 -0.015492
42120.000000 -0.002590
42180.000000 0.013310
42240.000000 0.016207
42300.000000 0.020103
42360.000000 0.016996
42420.000000 0.013887
42480.000000 -0.001224
42540.000000 -0.012337
42600.000000 -0.014452
42660.000000 -0.011570
42720.000000 -0.009690
42780.000000 0.001188
42840.000000 0.008064
42900.000000 0.013938
42960.000000 0.011810
43020.000000 0.001679
43080.000000 -0.012453
43140.000000 -0.016588
43200.000000 -0.020725
