# Supplementary material for: Probabilistic tsunami forecasting for early warning
Source: Nat Commun. 2021 Sep 28;12:5677. doi: 10.1038/s41467-021-25815-w (PMC8479076; doi:10.1038/s41467-021-25815-w)
Supplement: Supplementary file 6 — Supplementary Dataset 3. Sea-level records. [file 41467_2021_25815_MOESM6_ESM.zip › sea_level_records/2019-09-21_Albania/PL14.rad.rmn.txt]

-43200.000000 0.005606
-43140.000000 0.005254
-43080.000000 -0.000099
-43020.000000 -0.001452
-42960.000000 -0.000806
-42900.000000 0.000840
-42840.000000 0.002485
-42780.000000 -0.000871
-42720.000000 -0.003227
-42660.000000 -0.002584
-42600.000000 -0.000941
-42540.000000 -0.000300
-42480.000000 -0.000658
-42420.000000 -0.001018
-42360.000000 -0.002378
-42300.000000 -0.003739
-42240.000000 -0.012100
-42180.000000 -0.012462
-42120.000000 -0.010825
-42060.000000 -0.009188
-42000.000000 -0.007552
-41940.000000 -0.007917
-41880.000000 -0.007282
-41820.000000 -0.005648
-41760.000000 -0.000015
-41700.000000 0.005617
-41640.000000 0.005249
-41580.000000 0.002880
-41520.000000 0.001511
-41460.000000 0.001140
-41400.000000 0.002769
-41340.000000 0.001398
-41280.000000 0.002025
-41220.000000 0.003652
-41160.000000 0.006278
-41100.000000 0.006903
-41040.000000 0.006527
-40980.000000 0.002151
-40920.000000 0.000774
-40860.000000 0.001396
-40800.000000 0.001017
-40740.000000 -0.000362
-40680.000000 -0.001742
-40620.000000 -0.000123
-40560.000000 0.003495
-40500.000000 0.007112
-40440.000000 0.007728
-40380.000000 0.005344
-40320.000000 0.002959
-40260.000000 -0.000427
-40200.000000 0.002186
-40140.000000 0.001798
-40080.000000 0.001410
-40020.000000 0.001020
-39960.000000 0.001630
-39900.000000 0.001239
-39840.000000 -0.000153
-39780.000000 0.000454
-39720.000000 -0.003939
-39660.000000 -0.005334
-39600.000000 -0.004729
-39540.000000 -0.004126
-39480.000000 -0.003523
-39420.000000 0.000079
-39360.000000 0.001680
-39300.000000 0.001280
-39240.000000 -0.000121
-39180.000000 0.000478
-39120.000000 -0.000925
-39060.000000 0.000672
-39000.000000 0.004267
-38940.000000 0.004862
-38880.000000 0.001456
-38820.000000 0.000049
-38760.000000 -0.004359
-38700.000000 -0.007768
-38640.000000 -0.010178
-38580.000000 -0.010588
-38520.000000 -0.007000
-38460.000000 -0.000412
-38400.000000 0.003174
-38340.000000 0.002760
-38280.000000 0.003345
-38220.000000 0.003929
-38160.000000 0.004512
-38100.000000 0.004094
-38040.000000 0.004675
-37980.000000 0.003255
-37920.000000 0.001835
-37860.000000 0.001413
-37800.000000 0.003991
-37740.000000 0.006568
-37680.000000 0.004144
-37620.000000 -0.001280
-37560.000000 -0.000706
-37500.000000 -0.001132
-37440.000000 -0.001559
-37380.000000 -0.000987
-37320.000000 0.001585
-37260.000000 0.003156
-37200.000000 0.005726
-37140.000000 0.007296
-37080.000000 0.005866
-37020.000000 0.007435
-36960.000000 0.009003
-36900.000000 0.009572
-36840.000000 0.009140
-36780.000000 0.007708
-36720.000000 0.007276
-36660.000000 0.005844
-36600.000000 0.004412
-36540.000000 0.003981
-36480.000000 0.001550
-36420.000000 0.000120
-36360.000000 -0.000310
-36300.000000 0.001261
-36240.000000 0.001833
-36180.000000 0.001406
-36120.000000 -0.002020
-36060.000000 -0.003445
-36000.000000 -0.003870
-35940.000000 -0.007294
-35880.000000 -0.010718
-35820.000000 -0.009143
-35760.000000 -0.006569
-35700.000000 -0.002996
-35640.000000 -0.002420
-35580.000000 -0.003848
-35520.000000 -0.004280
-35460.000000 -0.000715
-35400.000000 -0.005153
-35340.000000 -0.002596
-35280.000000 -0.005043
-35220.000000 -0.003493
-35160.000000 -0.004947
-35100.000000 -0.002404
-35040.000000 -0.002866
-34980.000000 -0.000331
-34920.000000 0.003200
-34860.000000 0.003727
-34800.000000 0.005250
-34740.000000 0.007770
-34680.000000 0.007286
-34620.000000 0.005798
-34560.000000 0.006306
-34500.000000 0.006810
-34440.000000 0.006311
-34380.000000 0.007807
-34320.000000 0.008300
-34260.000000 0.007789
-34200.000000 0.006273
-34140.000000 0.009754
-34080.000000 0.005230
-34020.000000 0.003702
-33960.000000 -0.000830
-33900.000000 -0.002367
-33840.000000 -0.007908
-33780.000000 -0.008454
-33720.000000 -0.010004
-33660.000000 -0.008559
-33600.000000 -0.007119
-33540.000000 -0.006684
-33480.000000 -0.002254
-33420.000000 -0.000830
-33360.000000 0.000589
-33300.000000 -0.000998
-33240.000000 -0.001591
-33180.000000 -0.001189
-33120.000000 -0.001794
-33060.000000 -0.001405
-33000.000000 -0.001023
-32940.000000 -0.001647
-32880.000000 -0.003278
-32820.000000 -0.003916
-32760.000000 -0.002561
-32700.000000 -0.002213
-32640.000000 -0.002871
-32580.000000 -0.001537
-32520.000000 -0.004210
-32460.000000 0.000109
-32400.000000 0.000422
-32340.000000 0.000727
-32280.000000 -0.004975
-32220.000000 -0.004684
-32160.000000 -0.003401
-32100.000000 -0.001125
-32040.000000 0.000144
-31980.000000 0.001407
-31920.000000 -0.001338
-31860.000000 -0.005090
-31800.000000 -0.006849
-31740.000000 -0.004615
-31680.000000 -0.001388
-31620.000000 0.001832
-31560.000000 0.001046
-31500.000000 -0.000747
-31440.000000 -0.002547
-31380.000000 -0.001354
-31320.000000 -0.005167
-31260.000000 -0.003987
-31200.000000 -0.006812
-31140.000000 -0.007645
-31080.000000 -0.007483
-31020.000000 -0.005327
-30960.000000 -0.001177
-30900.000000 0.000967
-30840.000000 0.004105
-30780.000000 0.007236
-30720.000000 0.006362
-30660.000000 0.007482
-30600.000000 0.007596
-30540.000000 0.006704
-30480.000000 0.001806
-30420.000000 0.004903
-30360.000000 0.006993
-30300.000000 0.007078
-30240.000000 0.007157
-30180.000000 0.005230
-30120.000000 0.005298
-30060.000000 0.008361
-30000.000000 0.013418
-29940.000000 0.014470
-29880.000000 0.014517
-29820.000000 0.012558
-29760.000000 0.010595
-29700.000000 0.008626
-29640.000000 0.006652
-29580.000000 0.000673
-29520.000000 -0.003312
-29460.000000 -0.006302
-29400.000000 -0.006296
-29340.000000 -0.006297
-29280.000000 -0.006302
-29220.000000 -0.009313
-29160.000000 -0.010329
-29100.000000 -0.011350
-29040.000000 -0.013377
-28980.000000 -0.012409
-28920.000000 -0.011445
-28860.000000 -0.009487
-28800.000000 -0.009534
-28740.000000 -0.009586
-28680.000000 -0.006642
-28620.000000 -0.005702
-28560.000000 -0.004767
-28500.000000 -0.003836
-28440.000000 -0.000908
-28380.000000 0.001016
-28320.000000 0.003937
-28260.000000 0.007856
-28200.000000 0.006772
-28140.000000 0.007686
-28080.000000 0.007599
-28020.000000 0.005510
-27960.000000 0.007419
-27900.000000 0.004327
-27840.000000 0.001235
-27780.000000 -0.003858
-27720.000000 -0.003952
-27660.000000 -0.004046
-27600.000000 -0.001140
-27540.000000 -0.000235
-27480.000000 0.002670
-27420.000000 0.001574
-27360.000000 0.002478
-27300.000000 0.006381
-27240.000000 0.005284
-27180.000000 -0.000815
-27120.000000 -0.001915
-27060.000000 -0.001016
-27000.000000 0.000881
-26940.000000 0.001776
-26880.000000 0.003669
-26820.000000 0.000560
-26760.000000 0.001449
-26700.000000 0.003334
-26640.000000 0.006216
-26580.000000 0.008095
-26520.000000 0.007971
-26460.000000 0.005843
-26400.000000 0.004711
-26340.000000 0.000575
-26280.000000 -0.005564
-26220.000000 -0.010708
-26160.000000 -0.011856
-26100.000000 -0.012008
-26040.000000 -0.011164
-25980.000000 -0.010325
-25920.000000 -0.008489
-25860.000000 -0.004658
-25800.000000 -0.002831
-25740.000000 -0.000009
-25680.000000 0.002809
-25620.000000 0.002623
-25560.000000 0.003432
-25500.000000 0.002237
-25440.000000 0.000037
-25380.000000 0.000833
-25320.000000 0.001624
-25260.000000 0.002411
-25200.000000 0.001193
-25140.000000 0.000971
-25080.000000 0.000743
-25020.000000 0.000511
-24960.000000 0.001273
-24900.000000 0.002031
-24840.000000 0.003783
-24780.000000 0.005530
-24720.000000 0.006271
-24660.000000 0.006008
-24600.000000 0.003738
-24540.000000 0.001463
-24480.000000 0.000183
-24420.000000 -0.001103
-24360.000000 -0.000395
-24300.000000 0.000308
-24240.000000 0.002005
-24180.000000 0.002697
-24120.000000 0.002383
-24060.000000 0.003064
-24000.000000 0.003739
-23940.000000 0.004408
-23880.000000 0.003072
-23820.000000 0.002730
-23760.000000 0.001383
-23700.000000 -0.000969
-23640.000000 -0.005327
-23580.000000 -0.005691
-23520.000000 -0.005060
-23460.000000 -0.006435
-23400.000000 -0.004816
-23340.000000 -0.006202
-23280.000000 -0.005595
-23220.000000 -0.001994
-23160.000000 0.002601
-23100.000000 0.005190
-23040.000000 0.005772
-22980.000000 0.004347
-22920.000000 0.002915
-22860.000000 0.000476
-22800.000000 -0.000970
-22740.000000 -0.002423
-22680.000000 -0.003884
-22620.000000 -0.004352
-22560.000000 -0.003828
-22500.000000 -0.001312
-22440.000000 -0.001803
-22380.000000 -0.002303
-22320.000000 -0.004810
-22260.000000 -0.008325
-22200.000000 -0.009848
-22140.000000 -0.010379
-22080.000000 -0.009917
-22020.000000 -0.007463
-21960.000000 -0.008017
-21900.000000 -0.008577
-21840.000000 -0.013145
-21780.000000 -0.013719
-21720.000000 -0.010300
-21660.000000 -0.007888
-21600.000000 -0.007481
-21540.000000 -0.006081
-21480.000000 -0.003686
-21420.000000 -0.002297
-21360.000000 -0.000913
-21300.000000 0.003467
-21240.000000 0.003841
-21180.000000 0.004211
-21120.000000 0.006576
-21060.000000 0.007938
-21000.000000 0.009296
-20940.000000 0.012650
-20880.000000 0.012001
-20820.000000 0.012348
-20760.000000 0.010692
-20700.000000 0.011033
-20640.000000 0.008370
-20580.000000 0.005704
-20520.000000 0.003035
-20460.000000 0.004362
-20400.000000 0.001686
-20340.000000 0.002007
-20280.000000 0.001324
-20220.000000 -0.001362
-20160.000000 -0.003052
-20100.000000 -0.003745
-20040.000000 -0.004442
-19980.000000 -0.005142
-19920.000000 -0.003845
-19860.000000 -0.002553
-19800.000000 -0.002264
-19740.000000 -0.000978
-19680.000000 -0.000697
-19620.000000 -0.001419
-19560.000000 -0.003145
-19500.000000 -0.004874
-19440.000000 -0.008607
-19380.000000 -0.011343
-19320.000000 -0.011083
-19260.000000 -0.008826
-19200.000000 -0.005572
-19140.000000 -0.003321
-19080.000000 -0.001073
-19020.000000 0.000172
-18960.000000 0.000415
-18900.000000 0.002655
-18840.000000 0.004893
-18780.000000 0.006128
-18720.000000 0.007362
-18660.000000 0.009593
-18600.000000 0.009824
-18540.000000 0.010052
-18480.000000 0.010280
-18420.000000 0.010507
-18360.000000 0.010733
-18300.000000 0.009958
-18240.000000 0.007183
-18180.000000 0.006407
-18120.000000 0.003630
-18060.000000 0.003853
-18000.000000 0.002076
-17940.000000 0.000298
-17880.000000 -0.002481
-17820.000000 -0.005259
-17760.000000 -0.005038
-17700.000000 -0.002818
-17640.000000 -0.003597
-17580.000000 -0.000377
-17520.000000 0.001843
-17460.000000 0.003063
-17400.000000 0.003282
-17340.000000 0.003501
-17280.000000 0.003721
-17220.000000 0.004939
-17160.000000 0.004158
-17100.000000 0.002376
-17040.000000 0.002594
-16980.000000 0.002812
-16920.000000 0.003030
-16860.000000 0.003247
-16800.000000 0.001464
-16740.000000 0.000680
-16680.000000 0.000895
-16620.000000 0.000110
-16560.000000 0.001325
-16500.000000 0.002538
-16440.000000 -0.000249
-16380.000000 -0.002038
-16320.000000 -0.002828
-16260.000000 -0.005619
-16200.000000 -0.006411
-16140.000000 -0.009204
-16080.000000 -0.007998
-16020.000000 -0.009794
-15960.000000 -0.010590
-15900.000000 -0.009388
-15840.000000 -0.008186
-15780.000000 -0.007986
-15720.000000 -0.006788
-15660.000000 -0.006591
-15600.000000 -0.007395
-15540.000000 -0.004201
-15480.000000 -0.004008
-15420.000000 -0.004818
-15360.000000 -0.002630
-15300.000000 -0.002443
-15240.000000 -0.003259
-15180.000000 -0.003076
-15120.000000 0.001104
-15060.000000 0.001282
-15000.000000 -0.000542
-14940.000000 0.000632
-14880.000000 0.001805
-14820.000000 0.002975
-14760.000000 0.004144
-14700.000000 0.005312
-14640.000000 0.005478
-14580.000000 0.000643
-14520.000000 0.000807
-14460.000000 -0.001030
-14400.000000 -0.000867
-14340.000000 -0.001704
-14280.000000 -0.000541
-14220.000000 0.000621
-14160.000000 0.002784
-14100.000000 0.004947
-14040.000000 0.007110
-13980.000000 0.008273
-13920.000000 0.008437
-13860.000000 0.011600
-13800.000000 0.011764
-13740.000000 0.009928
-13680.000000 0.009092
-13620.000000 0.007256
-13560.000000 0.003420
-13500.000000 0.000583
-13440.000000 -0.005254
-13380.000000 -0.006092
-13320.000000 -0.008930
-13260.000000 -0.009769
-13200.000000 -0.011608
-13140.000000 -0.013447
-13080.000000 -0.013288
-13020.000000 -0.013128
-12960.000000 -0.011970
-12900.000000 -0.011811
-12840.000000 -0.010652
-12780.000000 -0.009493
-12720.000000 -0.011333
-12660.000000 -0.007172
-12600.000000 -0.004010
-12540.000000 -0.002846
-12480.000000 0.000320
-12420.000000 -0.000512
-12360.000000 0.002659
-12300.000000 0.001833
-12240.000000 0.003010
-12180.000000 0.004191
-12120.000000 0.006376
-12060.000000 0.008565
-12000.000000 0.009758
-11940.000000 0.008957
-11880.000000 0.006160
-11820.000000 0.002369
-11760.000000 -0.000416
-11700.000000 -0.001195
-11640.000000 -0.000969
-11580.000000 0.000264
-11520.000000 0.002504
-11460.000000 0.003750
-11400.000000 0.003002
-11340.000000 0.001262
-11280.000000 -0.000472
-11220.000000 -0.000199
-11160.000000 -0.001919
-11100.000000 -0.000632
-11040.000000 -0.001337
-10980.000000 -0.001036
-10920.000000 -0.001727
-10860.000000 -0.000411
-10800.000000 -0.001087
-10740.000000 -0.002757
-10680.000000 -0.002419
-10620.000000 -0.001073
-10560.000000 0.000279
-10500.000000 0.000639
-10440.000000 0.001006
-10380.000000 0.001381
-10320.000000 0.000762
-10260.000000 0.003151
-10200.000000 0.002548
-10140.000000 0.001952
-10080.000000 0.000363
-10020.000000 -0.001218
-9960.000000 0.000208
-9900.000000 0.003642
-9840.000000 0.006083
-9780.000000 0.005531
-9720.000000 0.003988
-9660.000000 0.000452
-9600.000000 -0.001077
-9540.000000 -0.003598
-9480.000000 -0.004111
-9420.000000 -0.003617
-9360.000000 -0.004116
-9300.000000 -0.003607
-9240.000000 -0.001090
-9180.000000 -0.000566
-9120.000000 -0.001035
-9060.000000 -0.001496
-9000.000000 0.000050
-8940.000000 0.002603
-8880.000000 0.003163
-8820.000000 0.005731
-8760.000000 0.007306
-8700.000000 0.008888
-8640.000000 0.006478
-8580.000000 0.002076
-8520.000000 -0.001319
-8460.000000 -0.003705
-8400.000000 -0.002083
-8340.000000 -0.002453
-8280.000000 -0.000813
-8220.000000 -0.003165
-8160.000000 -0.002508
-8100.000000 -0.001841
-8040.000000 -0.001165
-7980.000000 -0.000479
-7920.000000 0.001217
-7860.000000 0.001923
-7800.000000 0.002638
-7740.000000 0.004363
-7680.000000 0.003099
-7620.000000 0.003844
-7560.000000 0.005599
-7500.000000 0.003364
-7440.000000 0.004138
-7380.000000 0.003922
-7320.000000 0.005716
-7260.000000 0.006519
-7200.000000 0.009332
-7140.000000 0.012154
-7080.000000 0.008985
-7020.000000 0.005825
-6960.000000 0.001675
-6900.000000 -0.003467
-6840.000000 -0.004600
-6780.000000 -0.007723
-6720.000000 -0.009838
-6660.000000 -0.010945
-6600.000000 -0.012042
-6540.000000 -0.011132
-6480.000000 -0.011213
-6420.000000 -0.011287
-6360.000000 -0.010353
-6300.000000 -0.009411
-6240.000000 -0.007461
-6180.000000 -0.003505
-6120.000000 -0.003541
-6060.000000 -0.004570
-6000.000000 -0.001591
-5940.000000 -0.001606
-5880.000000 -0.002614
-5820.000000 -0.002615
-5760.000000 -0.001608
-5700.000000 0.001406
-5640.000000 0.002427
-5580.000000 0.005455
-5520.000000 0.005491
-5460.000000 0.008533
-5400.000000 0.009583
-5340.000000 0.011641
-5280.000000 0.008706
-5220.000000 0.004778
-5160.000000 0.003858
-5100.000000 0.004945
-5040.000000 0.005039
-4980.000000 0.003141
-4920.000000 0.002250
-4860.000000 -0.001634
-4800.000000 0.001490
-4740.000000 0.001620
-4680.000000 0.001757
-4620.000000 -0.000098
-4560.000000 -0.001947
-4500.000000 -0.001790
-4440.000000 -0.001626
-4380.000000 0.002545
-4320.000000 0.002722
-4260.000000 0.004904
-4200.000000 0.005093
-4140.000000 0.005287
-4080.000000 0.003487
-4020.000000 -0.000308
-3960.000000 -0.001097
-3900.000000 -0.001881
-3840.000000 -0.001661
-3780.000000 -0.000435
-3720.000000 0.000795
-3660.000000 0.000029
-3600.000000 -0.001731
-3540.000000 -0.004488
-3480.000000 -0.009239
-3420.000000 -0.010987
-3360.000000 -0.011729
-3300.000000 -0.009468
-3240.000000 -0.009201
-3180.000000 -0.006930
-3120.000000 -0.004655
-3060.000000 -0.001375
-3000.000000 -0.002090
-2940.000000 -0.000801
-2880.000000 -0.000507
-2820.000000 -0.000208
-2760.000000 0.003094
-2700.000000 0.005401
-2640.000000 0.006713
-2580.000000 0.007029
-2520.000000 0.005349
-2460.000000 0.006673
-2400.000000 0.006002
-2340.000000 0.005335
-2280.000000 -0.000328
-2220.000000 -0.003986
-2160.000000 -0.000640
-2100.000000 0.000711
-2040.000000 0.002066
-1980.000000 0.001426
-1920.000000 -0.002208
-1860.000000 -0.009838
-1800.000000 -0.014463
-1740.000000 -0.014082
-1680.000000 -0.012696
-1620.000000 -0.011305
-1560.000000 -0.005909
-1500.000000 -0.002507
-1440.000000 -0.001101
-1380.000000 0.001311
-1320.000000 0.001728
-1260.000000 0.003150
-1200.000000 0.002577
-1140.000000 0.004008
-1080.000000 0.003445
-1020.000000 0.006886
-960.000000 0.008332
-900.000000 0.008783
-840.000000 0.005239
-780.000000 0.002700
-720.000000 -0.001834
-660.000000 -0.004362
-600.000000 -0.005886
-540.000000 -0.006404
-480.000000 -0.008917
-420.000000 -0.005425
-360.000000 -0.002928
-300.000000 -0.001425
-240.000000 -0.001918
-180.000000 -0.005405
-120.000000 -0.005887
-60.000000 -0.003365
0.000000 -0.000837
60.000000 0.001696
120.000000 0.003234
180.000000 0.001777
240.000000 0.002325
300.000000 0.003878
360.000000 0.003436
420.000000 0.002999
480.000000 0.001566
540.000000 -0.000861
600.000000 -0.000283
660.000000 0.001299
720.000000 0.000887
780.000000 -0.000521
840.000000 -0.000923
900.000000 -0.002320
960.000000 -0.004712
1020.000000 -0.003099
1080.000000 -0.003481
1140.000000 -0.000858
1200.000000 0.001771
1260.000000 0.003405
1320.000000 0.001044
1380.000000 0.003689
1440.000000 0.005339
1500.000000 0.001995
1560.000000 0.002656
1620.000000 0.001322
1680.000000 0.000994
1740.000000 0.001671
1800.000000 0.004354
1860.000000 0.002042
1920.000000 0.002735
1980.000000 0.005433
2040.000000 0.007137
2100.000000 0.007845
2160.000000 0.006558
2220.000000 0.004275
2280.000000 0.002997
2340.000000 0.003724
2400.000000 0.004455
2460.000000 0.003190
2520.000000 0.003929
2580.000000 0.004671
2640.000000 0.005418
2700.000000 0.005167
2760.000000 0.002921
2820.000000 0.002677
2880.000000 0.001435
2940.000000 -0.000803
3000.000000 -0.002040
3060.000000 -0.004274
3120.000000 -0.005507
3180.000000 -0.007738
3240.000000 -0.009968
3300.000000 -0.013197
3360.000000 -0.017425
3420.000000 -0.016652
3480.000000 -0.011880
3540.000000 -0.006106
3600.000000 -0.003333
3660.000000 -0.001559
3720.000000 -0.001786
3780.000000 0.000988
3840.000000 0.004762
3900.000000 0.007535
3960.000000 0.007309
4020.000000 0.007082
4080.000000 0.007855
4140.000000 0.006628
4200.000000 0.004400
4260.000000 -0.000828
4320.000000 -0.005056
4380.000000 -0.007284
4440.000000 -0.006513
4500.000000 -0.007743
4560.000000 -0.006973
4620.000000 -0.005204
4680.000000 0.000565
4740.000000 0.003332
4800.000000 0.001098
4860.000000 -0.001138
4920.000000 -0.001375
4980.000000 0.000386
5040.000000 0.003144
5100.000000 0.004900
5160.000000 0.003654
5220.000000 0.004404
5280.000000 0.004152
5340.000000 0.003897
5400.000000 -0.000361
5460.000000 -0.001623
5520.000000 -0.002888
5580.000000 -0.001156
5640.000000 0.000572
5700.000000 -0.001704
5760.000000 -0.006984
5820.000000 -0.011267
5880.000000 -0.012554
5940.000000 -0.011845
6000.000000 -0.011141
6060.000000 -0.009440
6120.000000 -0.007743
6180.000000 -0.004051
6240.000000 -0.001363
6300.000000 -0.000680
6360.000000 -0.000001
6420.000000 -0.001328
6480.000000 0.001340
6540.000000 0.002004
6600.000000 -0.002339
6660.000000 -0.004687
6720.000000 -0.006040
6780.000000 -0.004399
6840.000000 -0.000763
6900.000000 -0.001133
6960.000000 -0.000508
7020.000000 0.000111
7080.000000 -0.000275
7140.000000 0.002334
7200.000000 0.006937
7260.000000 0.006535
7320.000000 0.007128
7380.000000 0.007716
7440.000000 0.007298
7500.000000 0.005876
7560.000000 0.001448
7620.000000 -0.000984
7680.000000 -0.001422
7740.000000 -0.000864
7800.000000 -0.000311
7860.000000 -0.000762
7920.000000 -0.001219
7980.000000 -0.002679
8040.000000 -0.004144
8100.000000 -0.007613
8160.000000 -0.008087
8220.000000 -0.005565
8280.000000 0.000953
8340.000000 0.003467
8400.000000 0.000977
8460.000000 -0.001516
8520.000000 -0.002014
8580.000000 -0.002516
8640.000000 -0.000021
8700.000000 -0.000530
8760.000000 0.001957
8820.000000 0.004441
8880.000000 0.008921
8940.000000 0.011398
9000.000000 0.011871
9060.000000 0.007341
9120.000000 0.001808
9180.000000 0.001272
9240.000000 0.001733
9300.000000 0.000192
9360.000000 -0.000352
9420.000000 0.000101
9480.000000 0.000551
9540.000000 0.001000
9600.000000 0.001445
9660.000000 0.003889
9720.000000 0.002330
9780.000000 0.000768
9840.000000 -0.001795
9900.000000 -0.004362
9960.000000 -0.002930
10020.000000 -0.002501
10080.000000 -0.002075
10140.000000 -0.006650
10200.000000 -0.010229
10260.000000 -0.011809
10320.000000 -0.008392
10380.000000 -0.004978
10440.000000 -0.004566
10500.000000 -0.005156
10560.000000 -0.005748
10620.000000 -0.003343
10680.000000 0.000060
10740.000000 0.001461
10800.000000 0.001859
10860.000000 0.000256
10920.000000 -0.000350
10980.000000 0.002042
11040.000000 0.004431
11100.000000 0.004818
11160.000000 0.006203
11220.000000 0.008584
11280.000000 0.009963
11340.000000 0.010339
11400.000000 0.011712
11460.000000 0.012081
11520.000000 0.011447
11580.000000 0.008809
11640.000000 0.006167
11700.000000 0.002521
11760.000000 0.000871
11820.000000 0.001217
11880.000000 0.001558
11940.000000 0.001895
12000.000000 -0.000774
12060.000000 -0.002448
12120.000000 -0.004127
12180.000000 -0.002812
12240.000000 -0.002502
12300.000000 -0.003199
12360.000000 -0.002902
12420.000000 -0.002612
12480.000000 -0.001328
12540.000000 -0.002051
12600.000000 -0.001781
12660.000000 -0.002518
12720.000000 -0.001263
12780.000000 -0.000014
12840.000000 0.002226
12900.000000 0.003459
12960.000000 0.004685
13020.000000 0.006903
13080.000000 0.008113
13140.000000 0.008316
13200.000000 0.006510
13260.000000 0.004697
13320.000000 0.000876
13380.000000 0.000047
13440.000000 -0.002791
13500.000000 -0.005636
13560.000000 -0.008490
13620.000000 -0.010352
13680.000000 -0.009222
13740.000000 -0.008101
13800.000000 -0.005988
13860.000000 -0.004884
13920.000000 -0.002789
13980.000000 -0.000702
14040.000000 0.001377
14100.000000 0.004446
14160.000000 0.004507
14220.000000 0.003560
14280.000000 0.001604
14340.000000 -0.000360
14400.000000 -0.004333
14460.000000 -0.004314
14520.000000 -0.004304
14580.000000 -0.000302
14640.000000 0.000691
14700.000000 0.000675
14760.000000 0.000651
14820.000000 0.000618
14880.000000 0.000576
14940.000000 0.000525
15000.000000 0.000465
15060.000000 -0.000604
15120.000000 0.000319
15180.000000 -0.000767
15240.000000 0.000138
15300.000000 -0.002965
15360.000000 -0.006076
15420.000000 -0.008196
15480.000000 -0.011323
15540.000000 -0.013458
15600.000000 -0.011600
15660.000000 -0.010750
15720.000000 -0.013906
15780.000000 -0.011069
15840.000000 -0.008238
15900.000000 -0.007414
15960.000000 -0.007596
16020.000000 -0.006783
16080.000000 -0.005977
16140.000000 -0.003176
16200.000000 -0.003380
16260.000000 -0.000591
16320.000000 0.001193
16380.000000 0.004972
16440.000000 0.006745
16500.000000 0.008513
16560.000000 0.006275
16620.000000 0.004033
16680.000000 -0.000215
16740.000000 -0.002468
16800.000000 -0.003725
16860.000000 -0.003988
16920.000000 -0.002254
16980.000000 -0.000525
17040.000000 0.001200
17100.000000 -0.001079
17160.000000 -0.003362
17220.000000 -0.004649
17280.000000 -0.001939
17340.000000 -0.000232
17400.000000 0.003472
17460.000000 0.003173
17520.000000 0.003872
17580.000000 0.000568
17640.000000 0.000262
17700.000000 -0.000046
17760.000000 0.001645
17820.000000 0.003334
17880.000000 0.006022
17940.000000 0.008708
18000.000000 0.006394
18060.000000 0.005078
18120.000000 0.001762
18180.000000 -0.001555
18240.000000 -0.000873
18300.000000 0.002809
18360.000000 0.006490
18420.000000 0.005171
18480.000000 0.004852
18540.000000 0.005532
18600.000000 0.007212
18660.000000 0.007892
18720.000000 0.009572
18780.000000 0.010252
18840.000000 0.006932
18900.000000 0.002612
18960.000000 0.000292
19020.000000 -0.001027
19080.000000 -0.001346
19140.000000 -0.001665
19200.000000 -0.004983
19260.000000 -0.008300
19320.000000 -0.008617
19380.000000 -0.006934
19440.000000 -0.005250
19500.000000 -0.001565
19560.000000 0.002120
19620.000000 0.005806
19680.000000 0.006493
19740.000000 0.009181
19800.000000 0.005870
19860.000000 0.003560
19920.000000 0.003251
19980.000000 0.004944
20040.000000 0.005637
20100.000000 0.010333
20160.000000 0.012029
20220.000000 0.013727
20280.000000 0.011427
20340.000000 0.005128
20400.000000 -0.001169
20460.000000 -0.005464
20520.000000 -0.004758
20580.000000 -0.002051
20640.000000 0.001658
20700.000000 0.003369
20760.000000 -0.000919
20820.000000 -0.005206
20880.000000 -0.010492
20940.000000 -0.011776
21000.000000 -0.009060
21060.000000 -0.004343
21120.000000 0.002374
21180.000000 0.004091
21240.000000 0.004809
21300.000000 0.006526
21360.000000 0.008243
21420.000000 0.008959
21480.000000 0.005674
21540.000000 -0.002612
21600.000000 -0.007900
21660.000000 -0.013189
21720.000000 -0.014481
21780.000000 -0.012775
21840.000000 -0.009071
21900.000000 -0.006370
21960.000000 -0.002672
22020.000000 -0.000977
22080.000000 -0.004285
22140.000000 -0.007597
22200.000000 -0.008913
22260.000000 -0.007232
22320.000000 -0.000556
22380.000000 0.002116
22440.000000 0.003784
22500.000000 0.001448
22560.000000 -0.001893
22620.000000 -0.003239
22680.000000 -0.002589
22740.000000 0.001056
22800.000000 0.005696
22860.000000 0.011330
22920.000000 0.013960
22980.000000 0.012585
23040.000000 0.007205
23100.000000 0.000819
23160.000000 -0.005572
23220.000000 -0.012968
23280.000000 -0.015369
23340.000000 -0.015774
23400.000000 -0.011185
23460.000000 -0.005601
23520.000000 -0.001021
23580.000000 0.001555
23640.000000 0.001125
23700.000000 -0.000309
23760.000000 -0.000747
23820.000000 -0.000190
23880.000000 -0.002638
23940.000000 -0.002090
24000.000000 0.002454
24060.000000 0.005992
24120.000000 0.009526
24180.000000 0.006055
24240.000000 -0.001420
24300.000000 -0.006899
24360.000000 -0.007384
24420.000000 -0.004872
24480.000000 0.000635
24540.000000 0.006139
24600.000000 0.009638
24660.000000 0.009133
24720.000000 0.005625
24780.000000 -0.001887
24840.000000 -0.004403
24900.000000 -0.007922
24960.000000 -0.009443
25020.000000 -0.008968
25080.000000 -0.006496
25140.000000 -0.006026
25200.000000 -0.002559
25260.000000 -0.000094
25320.000000 -0.001632
25380.000000 -0.001171
25440.000000 -0.000712
25500.000000 0.000745
25560.000000 0.001200
25620.000000 0.001654
25680.000000 0.001107
25740.000000 -0.001441
25800.000000 -0.003990
25860.000000 -0.001539
25920.000000 -0.003089
25980.000000 -0.004639
26040.000000 -0.003189
26100.000000 0.004261
26160.000000 0.011711
26220.000000 0.019161
26280.000000 0.022611
26340.000000 0.021061
26400.000000 0.012511
26460.000000 0.003961
26520.000000 -0.004589
26580.000000 -0.012138
26640.000000 -0.013686
26700.000000 -0.014234
26760.000000 -0.011781
26820.000000 -0.008327
26880.000000 0.000127
26940.000000 0.004583
27000.000000 0.006040
27060.000000 0.003497
27120.000000 0.005956
27180.000000 0.009416
27240.000000 0.013878
27300.000000 0.019341
27360.000000 0.018805
27420.000000 0.016272
27480.000000 0.013740
27540.000000 0.010210
27600.000000 0.007682
27660.000000 0.006157
27720.000000 0.007634
27780.000000 0.005114
27840.000000 0.004596
27900.000000 0.005081
27960.000000 0.002569
28020.000000 -0.001940
28080.000000 -0.006447
28140.000000 -0.010949
28200.000000 -0.010449
28260.000000 -0.005945
28320.000000 -0.004437
28380.000000 -0.004925
28440.000000 -0.005408
28500.000000 -0.008888
28560.000000 -0.004363
28620.000000 0.004167
28680.000000 0.012700
28740.000000 0.019238
28800.000000 0.021781
28860.000000 0.020327
28920.000000 0.019878
28980.000000 0.016433
29040.000000 0.012992
29100.000000 0.005555
29160.000000 -0.000878
29220.000000 -0.006305
29280.000000 -0.011729
29340.000000 -0.014147
29400.000000 -0.010562
29460.000000 -0.005971
29520.000000 0.004624
29580.000000 0.010223
29640.000000 0.017827
29700.000000 0.016435
29760.000000 0.011048
29820.000000 0.003666
29880.000000 -0.002713
29940.000000 -0.008087
30000.000000 -0.006457
30060.000000 -0.003824
30120.000000 -0.002186
30180.000000 -0.002544
30240.000000 0.002102
30300.000000 -0.001249
30360.000000 0.001404
30420.000000 0.004060
30480.000000 0.009719
30540.000000 0.010382
30600.000000 0.010048
30660.000000 0.009717
30720.000000 0.005389
30780.000000 0.003065
30840.000000 0.004743
30900.000000 0.005425
30960.000000 0.004118
31020.000000 0.001803
31080.000000 -0.002508
31140.000000 -0.002817
31200.000000 -0.007125
31260.000000 -0.009429
31320.000000 -0.008733
31380.000000 -0.004034
31440.000000 -0.002333
31500.000000 -0.004632
31560.000000 -0.005928
31620.000000 -0.005224
31680.000000 -0.007518
31740.000000 -0.010811
31800.000000 -0.007104
31860.000000 -0.005395
31920.000000 -0.000686
31980.000000 0.003024
32040.000000 0.006734
32100.000000 0.003444
32160.000000 0.002154
32220.000000 -0.000136
32280.000000 0.000573
32340.000000 0.004282
32400.000000 0.007990
32460.000000 0.004697
32520.000000 -0.000596
32580.000000 -0.002891
32640.000000 -0.001186
32700.000000 0.000517
32760.000000 0.006219
32820.000000 0.007920
32880.000000 0.012620
32940.000000 0.013318
33000.000000 0.017016
33060.000000 0.016712
33120.000000 0.017407
33180.000000 0.013101
33240.000000 0.008795
33300.000000 0.001488
33360.000000 -0.002819
33420.000000 -0.011126
33480.000000 -0.011434
33540.000000 -0.013741
33600.000000 -0.010049
33660.000000 -0.008356
33720.000000 -0.005663
33780.000000 -0.005970
33840.000000 -0.002276
33900.000000 -0.003583
33960.000000 -0.005889
34020.000000 -0.007194
34080.000000 -0.006499
34140.000000 -0.007803
34200.000000 -0.007106
34260.000000 -0.009407
34320.000000 -0.009707
34380.000000 -0.008005
34440.000000 0.000698
34500.000000 0.006404
34560.000000 0.012111
34620.000000 0.012820
34680.000000 0.012531
34740.000000 0.009243
34800.000000 0.003957
34860.000000 -0.003327
34920.000000 -0.007610
34980.000000 -0.007891
35040.000000 -0.008171
35100.000000 -0.006449
35160.000000 -0.005725
35220.000000 -0.006000
35280.000000 -0.004273
35340.000000 -0.003545
35400.000000 0.000185
35460.000000 0.004917
35520.000000 0.010650
35580.000000 0.007386
35640.000000 0.007123
35700.000000 0.008863
35760.000000 0.004599
35820.000000 0.002340
35880.000000 -0.000913
35940.000000 -0.008160
36000.000000 -0.012401
36060.000000 -0.014635
36120.000000 -0.012862
36180.000000 -0.009082
36240.000000 -0.000296
36300.000000 0.005497
36360.000000 0.007297
36420.000000 0.008102
36480.000000 0.002914
36540.000000 -0.002268
36600.000000 -0.004444
36660.000000 -0.005615
36720.000000 -0.001781
36780.000000 0.000059
36840.000000 0.001904
36900.000000 0.001754
36960.000000 0.005609
37020.000000 0.005468
37080.000000 0.010333
37140.000000 0.017202
37200.000000 0.017076
37260.000000 0.017954
37320.000000 0.014837
37380.000000 0.010724
37440.000000 0.009615
37500.000000 0.005511
37560.000000 0.001412
37620.000000 -0.006684
37680.000000 -0.005775
37740.000000 -0.002862
37800.000000 0.006055
37860.000000 0.007977
37920.000000 0.008903
37980.000000 0.011833
38040.000000 0.009767
38100.000000 0.004705
38160.000000 0.000648
38220.000000 -0.004405
38280.000000 -0.015454
38340.000000 -0.022499
38400.000000 -0.024540
38460.000000 -0.025576
38520.000000 -0.022609
38580.000000 -0.016637
38640.000000 -0.006661
38700.000000 -0.003681
38760.000000 0.002304
38820.000000 0.005293
38880.000000 0.007285
38940.000000 0.009283
39000.000000 0.012284
39060.000000 0.015289
39120.000000 0.013299
39180.000000 0.008313
39240.000000 0.002332
39300.000000 -0.002646
39360.000000 -0.002619
39420.000000 -0.001588
39480.000000 0.000447
39540.000000 0.005487
39600.000000 0.005531
39660.000000 0.004580
39720.000000 0.002632
39780.000000 0.001689
39840.000000 -0.004249
39900.000000 -0.006184
39960.000000 -0.009114
40020.000000 -0.014039
40080.000000 -0.016960
40140.000000 -0.017877
40200.000000 -0.016789
40260.000000 -0.011697
40320.000000 -0.005601
40380.000000 0.004500
40440.000000 0.011605
40500.000000 0.015715
40560.000000 0.014829
40620.000000 0.012948
40680.000000 0.007071
40740.000000 0.006199
40800.000000 0.002331
40860.000000 0.000468
40920.000000 -0.000391
40980.000000 -0.004246
41040.000000 -0.005096
41100.000000 -0.002941
41160.000000 -0.002782
41220.000000 -0.001618
41280.000000 -0.001450
41340.000000 0.003723
41400.000000 0.004900
41460.000000 0.012082
41520.000000 0.018268
41580.000000 0.019459
41640.000000 0.009655
41700.000000 0.004855
41760.000000 -0.001940
41820.000000 -0.007731
41880.000000 -0.010517
41940.000000 -0.006299
42000.000000 -0.002075
42060.000000 -0.000848
42120.000000 -0.001615
42180.000000 -0.001378
42240.000000 -0.000136
42300.000000 -0.003890
42360.000000 -0.007639
42420.000000 -0.011383
42480.000000 -0.015123
42540.000000 -0.014858
42600.000000 -0.008588
42660.000000 -0.002314
42720.000000 -0.000035
42780.000000 0.000249
42840.000000 -0.002463
42900.000000 -0.000170
42960.000000 0.003128
43020.000000 0.008430
43080.000000 0.006737
43140.000000 0.005049
43200.000000 0.001365
