# Supplementary material for: Probabilistic tsunami forecasting for early warning
Source: Nat Commun. 2021 Sep 28;12:5677. doi: 10.1038/s41467-021-25815-w (PMC8479076; doi:10.1038/s41467-021-25815-w)
Supplement: Supplementary file 6 — Supplementary Dataset 3. Sea-level records. [file 41467_2021_25815_MOESM6_ESM.zip › sea_level_records/2019-09-21_Albania/TA18.rad.rmn.txt]

-43200.000000 -0.001093
-43140.000000 -0.002269
-43080.000000 -0.000447
-43020.000000 0.001373
-42960.000000 0.001192
-42900.000000 0.002008
-42840.000000 0.000822
-42780.000000 -0.001365
-42720.000000 -0.001555
-42660.000000 -0.002746
-42600.000000 -0.001940
-42540.000000 -0.001135
-42480.000000 0.000667
-42420.000000 0.000468
-42360.000000 0.000267
-42300.000000 0.000063
-42240.000000 -0.001142
-42180.000000 -0.000349
-42120.000000 -0.001558
-42060.000000 -0.001769
-42000.000000 -0.001982
-41940.000000 -0.001198
-41880.000000 -0.001415
-41820.000000 -0.001634
-41760.000000 -0.002855
-41700.000000 -0.002078
-41640.000000 -0.002303
-41580.000000 -0.002530
-41520.000000 -0.002759
-41460.000000 -0.001990
-41400.000000 -0.001223
-41340.000000 -0.000459
-41280.000000 0.001304
-41220.000000 0.001065
-41160.000000 0.001824
-41100.000000 0.001581
-41040.000000 0.000336
-40980.000000 0.001089
-40920.000000 0.001839
-40860.000000 0.003588
-40800.000000 0.003335
-40740.000000 0.006079
-40680.000000 0.005822
-40620.000000 0.005563
-40560.000000 0.007301
-40500.000000 0.008038
-40440.000000 0.008773
-40380.000000 0.009505
-40320.000000 0.009236
-40260.000000 0.007965
-40200.000000 0.007691
-40140.000000 0.006416
-40080.000000 0.005138
-40020.000000 0.003859
-39960.000000 0.004578
-39900.000000 0.006294
-39840.000000 0.006009
-39780.000000 0.004722
-39720.000000 0.003433
-39660.000000 -0.000858
-39600.000000 -0.001151
-39540.000000 -0.001446
-39480.000000 -0.001743
-39420.000000 -0.001042
-39360.000000 -0.002342
-39300.000000 -0.000644
-39240.000000 0.001051
-39180.000000 0.001745
-39120.000000 0.001438
-39060.000000 -0.002872
-39000.000000 -0.006183
-38940.000000 -0.007496
-38880.000000 -0.007811
-38820.000000 -0.007128
-38760.000000 -0.008446
-38700.000000 -0.008766
-38640.000000 -0.009087
-38580.000000 -0.007411
-38520.000000 -0.006735
-38460.000000 -0.006062
-38400.000000 -0.006390
-38340.000000 -0.006720
-38280.000000 -0.004051
-38220.000000 -0.004383
-38160.000000 -0.003718
-38100.000000 -0.004054
-38040.000000 -0.005391
-37980.000000 -0.004730
-37920.000000 -0.004070
-37860.000000 -0.002412
-37800.000000 -0.001755
-37740.000000 -0.001100
-37680.000000 -0.001446
-37620.000000 -0.001794
-37560.000000 -0.001143
-37500.000000 0.000506
-37440.000000 0.000154
-37380.000000 -0.000200
-37320.000000 -0.001555
-37260.000000 -0.002912
-37200.000000 -0.003270
-37140.000000 -0.001630
-37080.000000 -0.000992
-37020.000000 -0.001355
-36960.000000 -0.000720
-36900.000000 -0.002087
-36840.000000 -0.001456
-36780.000000 -0.000827
-36720.000000 -0.000199
-36660.000000 -0.000574
-36600.000000 -0.001952
-36540.000000 -0.005332
-36480.000000 -0.005715
-36420.000000 -0.006100
-36360.000000 -0.006489
-36300.000000 -0.005882
-36240.000000 -0.005278
-36180.000000 -0.006678
-36120.000000 -0.007082
-36060.000000 -0.008492
-36000.000000 -0.007906
-35940.000000 -0.008325
-35880.000000 -0.006751
-35820.000000 -0.006182
-35760.000000 -0.004618
-35700.000000 -0.005061
-35640.000000 -0.004540
-35580.000000 -0.005020
-35520.000000 -0.003500
-35460.000000 -0.002981
-35400.000000 -0.002462
-35340.000000 -0.003944
-35280.000000 -0.003425
-35220.000000 -0.000906
-35160.000000 -0.000386
-35100.000000 0.000136
-35040.000000 -0.000342
-34980.000000 0.000182
-34920.000000 0.000709
-34860.000000 0.001237
-34800.000000 0.002769
-34740.000000 0.003303
-34680.000000 0.004840
-34620.000000 0.006382
-34560.000000 0.005927
-34500.000000 0.004476
-34440.000000 0.003030
-34380.000000 0.001588
-34320.000000 0.001152
-34260.000000 0.000720
-34200.000000 0.002294
-34140.000000 0.001874
-34080.000000 0.002460
-34020.000000 0.001052
-33960.000000 0.002650
-33900.000000 0.003254
-33840.000000 0.003865
-33780.000000 0.005483
-33720.000000 0.004107
-33660.000000 0.002738
-33600.000000 0.002377
-33540.000000 0.001022
-33480.000000 0.001675
-33420.000000 0.002335
-33360.000000 0.001002
-33300.000000 0.001677
-33240.000000 0.001359
-33180.000000 0.003049
-33120.000000 0.004746
-33060.000000 0.006451
-33000.000000 0.007164
-32940.000000 0.007884
-32880.000000 0.007611
-32820.000000 0.007345
-32760.000000 0.007087
-32700.000000 0.006836
-32640.000000 0.006593
-32580.000000 0.005356
-32520.000000 0.006127
-32460.000000 0.003904
-32400.000000 0.003689
-32340.000000 0.004480
-32280.000000 0.005279
-32220.000000 0.006083
-32160.000000 0.005895
-32100.000000 0.006713
-32040.000000 0.007538
-31980.000000 0.005368
-31920.000000 0.006205
-31860.000000 0.005047
-31800.000000 0.003895
-31740.000000 0.003749
-31680.000000 0.000607
-31620.000000 -0.000530
-31560.000000 0.000338
-31500.000000 -0.002790
-31440.000000 -0.000914
-31380.000000 -0.004034
-31320.000000 -0.005151
-31260.000000 -0.003263
-31200.000000 -0.009373
-31140.000000 -0.002479
-31080.000000 -0.001582
-31020.000000 -0.003682
-30960.000000 -0.003778
-30900.000000 -0.006873
-30840.000000 -0.004964
-30780.000000 -0.002053
-30720.000000 -0.004139
-30660.000000 -0.004223
-30600.000000 -0.002304
-30540.000000 -0.001384
-30480.000000 0.000539
-30420.000000 0.001464
-30360.000000 0.001390
-30300.000000 0.000319
-30240.000000 0.000249
-30180.000000 0.000181
-30120.000000 0.001115
-30060.000000 0.001050
-30000.000000 0.000986
-29940.000000 -0.000076
-29880.000000 -0.000137
-29820.000000 -0.000197
-29760.000000 -0.001257
-29700.000000 -0.003315
-29640.000000 -0.005373
-29580.000000 -0.005431
-29520.000000 -0.004489
-29460.000000 -0.003547
-29400.000000 -0.004605
-29340.000000 -0.004663
-29280.000000 -0.005723
-29220.000000 -0.006783
-29160.000000 -0.006844
-29100.000000 -0.007906
-29040.000000 -0.008969
-28980.000000 -0.010033
-28920.000000 -0.009098
-28860.000000 -0.008165
-28800.000000 -0.007232
-28740.000000 -0.009301
-28680.000000 -0.007371
-28620.000000 -0.005442
-28560.000000 -0.003515
-28500.000000 -0.001588
-28440.000000 -0.000663
-28380.000000 0.000261
-28320.000000 0.001183
-28260.000000 0.001104
-28200.000000 0.002024
-28140.000000 0.000942
-28080.000000 0.000859
-28020.000000 0.002773
-27960.000000 0.003686
-27900.000000 0.005597
-27840.000000 0.005505
-27780.000000 0.005411
-27720.000000 0.004315
-27660.000000 0.003216
-27600.000000 0.003114
-27540.000000 0.003011
-27480.000000 0.001905
-27420.000000 0.000797
-27360.000000 -0.001313
-27300.000000 -0.002425
-27240.000000 -0.002538
-27180.000000 -0.002652
-27120.000000 -0.002767
-27060.000000 -0.002882
-27000.000000 -0.002997
-26940.000000 -0.004112
-26880.000000 -0.003225
-26820.000000 -0.003338
-26760.000000 -0.003449
-26700.000000 -0.003557
-26640.000000 -0.003664
-26580.000000 -0.003767
-26520.000000 -0.001868
-26460.000000 -0.000965
-26400.000000 -0.000059
-26340.000000 0.002850
-26280.000000 0.006764
-26220.000000 0.008681
-26160.000000 0.011603
-26100.000000 0.011529
-26040.000000 0.010459
-25980.000000 0.010393
-25920.000000 0.013332
-25860.000000 0.014275
-25800.000000 0.015222
-25740.000000 0.015174
-25680.000000 0.014130
-25620.000000 0.016090
-25560.000000 0.014055
-25500.000000 0.017024
-25440.000000 0.016997
-25380.000000 0.015974
-25320.000000 0.013955
-25260.000000 0.010941
-25200.000000 0.007931
-25140.000000 0.004925
-25080.000000 0.000924
-25020.000000 0.002927
-24960.000000 -0.000065
-24900.000000 -0.004052
-24840.000000 -0.003034
-24780.000000 -0.004011
-24720.000000 -0.004983
-24660.000000 -0.004949
-24600.000000 -0.008910
-24540.000000 -0.011865
-24480.000000 -0.013814
-24420.000000 -0.015757
-24360.000000 -0.017695
-24300.000000 -0.017626
-24240.000000 -0.015552
-24180.000000 -0.013470
-24120.000000 -0.013383
-24060.000000 -0.012289
-24000.000000 -0.009188
-23940.000000 -0.006081
-23880.000000 -0.003967
-23820.000000 -0.001846
-23760.000000 -0.000717
-23700.000000 0.000418
-23640.000000 0.000560
-23580.000000 0.000709
-23520.000000 0.002864
-23460.000000 0.004027
-23400.000000 0.005195
-23340.000000 0.005369
-23280.000000 0.006549
-23220.000000 0.007734
-23160.000000 0.009924
-23100.000000 0.011118
-23040.000000 0.011316
-22980.000000 0.012518
-22920.000000 0.011723
-22860.000000 0.010930
-22800.000000 0.008140
-22740.000000 0.007351
-22680.000000 0.005565
-22620.000000 0.003779
-22560.000000 0.002994
-22500.000000 0.002210
-22440.000000 0.000427
-22380.000000 0.000644
-22320.000000 -0.003139
-22260.000000 -0.006921
-22200.000000 -0.009703
-22140.000000 -0.012485
-22080.000000 -0.014266
-22020.000000 -0.017048
-21960.000000 -0.019828
-21900.000000 -0.020608
-21840.000000 -0.023388
-21780.000000 -0.021167
-21720.000000 -0.022944
-21660.000000 -0.024721
-21600.000000 -0.025497
-21540.000000 -0.026271
-21480.000000 -0.026044
-21420.000000 -0.025816
-21360.000000 -0.024586
-21300.000000 -0.024355
-21240.000000 -0.024122
-21180.000000 -0.024888
-21120.000000 -0.024653
-21060.000000 -0.022417
-21000.000000 -0.020179
-20940.000000 -0.018941
-20880.000000 -0.016702
-20820.000000 -0.013463
-20760.000000 -0.011223
-20700.000000 -0.007984
-20640.000000 -0.006745
-20580.000000 -0.004507
-20520.000000 -0.003269
-20460.000000 -0.001033
-20400.000000 0.001201
-20340.000000 0.002434
-20280.000000 0.005665
-20220.000000 0.008895
-20160.000000 0.010122
-20100.000000 0.012347
-20040.000000 0.013570
-19980.000000 0.014791
-19920.000000 0.014010
-19860.000000 0.013227
-19800.000000 0.012443
-19740.000000 0.011657
-19680.000000 0.010871
-19620.000000 0.010084
-19560.000000 0.007297
-19500.000000 0.004510
-19440.000000 0.001724
-19380.000000 -0.001061
-19320.000000 -0.001845
-19260.000000 -0.002627
-19200.000000 -0.003407
-19140.000000 -0.004184
-19080.000000 -0.004958
-19020.000000 -0.005729
-18960.000000 -0.007496
-18900.000000 -0.012260
-18840.000000 -0.016020
-18780.000000 -0.018776
-18720.000000 -0.019528
-18660.000000 -0.021276
-18600.000000 -0.020020
-18540.000000 -0.020760
-18480.000000 -0.020496
-18420.000000 -0.021228
-18360.000000 -0.018956
-18300.000000 -0.017681
-18240.000000 -0.014402
-18180.000000 -0.013119
-18120.000000 -0.010833
-18060.000000 -0.007544
-18000.000000 -0.005252
-17940.000000 -0.001958
-17880.000000 -0.000661
-17820.000000 0.001639
-17760.000000 0.003940
-17700.000000 0.007244
-17640.000000 0.011548
-17580.000000 0.013854
-17520.000000 0.015162
-17460.000000 0.016470
-17400.000000 0.016779
-17340.000000 0.016089
-17280.000000 0.016400
-17220.000000 0.014711
-17160.000000 0.015023
-17100.000000 0.015336
-17040.000000 0.014650
-16980.000000 0.014964
-16920.000000 0.013279
-16860.000000 0.011596
-16800.000000 0.010913
-16740.000000 0.011233
-16680.000000 0.009554
-16620.000000 0.009876
-16560.000000 0.007201
-16500.000000 0.005529
-16440.000000 0.001859
-16380.000000 -0.001808
-16320.000000 -0.004473
-16260.000000 -0.007134
-16200.000000 -0.007792
-16140.000000 -0.009446
-16080.000000 -0.010098
-16020.000000 -0.011746
-15960.000000 -0.013390
-15900.000000 -0.015031
-15840.000000 -0.011669
-15780.000000 -0.010304
-15720.000000 -0.007936
-15660.000000 -0.007564
-15600.000000 -0.007190
-15540.000000 -0.006813
-15480.000000 -0.005433
-15420.000000 -0.004050
-15360.000000 -0.002665
-15300.000000 -0.001278
-15240.000000 0.001111
-15180.000000 0.001502
-15120.000000 0.003896
-15060.000000 0.003291
-15000.000000 0.005687
-14940.000000 0.007086
-14880.000000 0.007486
-14820.000000 0.008887
-14760.000000 0.008290
-14700.000000 0.009695
-14640.000000 0.010101
-14580.000000 0.010508
-14520.000000 0.009917
-14460.000000 0.009327
-14400.000000 0.008738
-14340.000000 0.008150
-14280.000000 0.008564
-14220.000000 0.005978
-14160.000000 0.005393
-14100.000000 0.003808
-14040.000000 0.003224
-13980.000000 0.000641
-13920.000000 0.000057
-13860.000000 -0.002526
-13800.000000 -0.003109
-13740.000000 -0.003693
-13680.000000 -0.003276
-13620.000000 -0.005860
-13560.000000 -0.006444
-13500.000000 -0.007029
-13440.000000 -0.008614
-13380.000000 -0.008200
-13320.000000 -0.007786
-13260.000000 -0.007372
-13200.000000 -0.006960
-13140.000000 -0.008547
-13080.000000 -0.009136
-13020.000000 -0.008725
-12960.000000 -0.007315
-12900.000000 -0.005905
-12840.000000 -0.004496
-12780.000000 -0.004089
-12720.000000 -0.003683
-12660.000000 -0.003278
-12600.000000 -0.001875
-12540.000000 -0.002474
-12480.000000 -0.001075
-12420.000000 0.000321
-12360.000000 0.000714
-12300.000000 0.001105
-12240.000000 0.002493
-12180.000000 0.002877
-12120.000000 0.004257
-12060.000000 0.004634
-12000.000000 0.006008
-11940.000000 0.006378
-11880.000000 0.007744
-11820.000000 0.007107
-11760.000000 0.006466
-11700.000000 0.005822
-11640.000000 0.005174
-11580.000000 0.005523
-11520.000000 0.004869
-11460.000000 0.004211
-11400.000000 0.004550
-11340.000000 0.004886
-11280.000000 0.005218
-11220.000000 0.005547
-11160.000000 0.005872
-11100.000000 0.006193
-11040.000000 0.006511
-10980.000000 0.004824
-10920.000000 0.005134
-10860.000000 0.003439
-10800.000000 0.001740
-10740.000000 0.001037
-10680.000000 -0.001671
-10620.000000 -0.004383
-10560.000000 -0.005100
-10500.000000 -0.005821
-10440.000000 -0.005546
-10380.000000 -0.006276
-10320.000000 -0.007011
-10260.000000 -0.005750
-10200.000000 -0.005494
-10140.000000 -0.005243
-10080.000000 -0.004998
-10020.000000 -0.005758
-9960.000000 -0.006523
-9900.000000 -0.007294
-9840.000000 -0.010071
-9780.000000 -0.009853
-9720.000000 -0.009642
-9660.000000 -0.007436
-9600.000000 -0.006237
-9540.000000 -0.004044
-9480.000000 -0.002857
-9420.000000 -0.001677
-9360.000000 -0.001503
-9300.000000 -0.001336
-9240.000000 -0.001175
-9180.000000 -0.001020
-9120.000000 -0.001872
-9060.000000 -0.001730
-9000.000000 -0.001595
-8940.000000 -0.000465
-8880.000000 -0.000342
-8820.000000 0.000776
-8760.000000 0.000887
-8700.000000 0.001993
-8640.000000 0.003094
-8580.000000 0.004190
-8520.000000 0.006281
-8460.000000 0.006367
-8400.000000 0.007448
-8340.000000 0.007525
-8280.000000 0.007598
-8220.000000 0.006667
-8160.000000 0.006732
-8100.000000 0.005794
-8040.000000 0.004853
-7980.000000 0.001908
-7920.000000 0.000960
-7860.000000 -0.000990
-7800.000000 -0.000943
-7740.000000 -0.001899
-7680.000000 -0.001857
-7620.000000 -0.002817
-7560.000000 -0.001780
-7500.000000 -0.000745
-7440.000000 -0.000713
-7380.000000 -0.000682
-7320.000000 -0.000654
-7260.000000 -0.001628
-7200.000000 -0.002604
-7140.000000 -0.004582
-7080.000000 -0.006562
-7020.000000 -0.006543
-6960.000000 -0.008527
-6900.000000 -0.008512
-6840.000000 -0.007498
-6780.000000 -0.006486
-6720.000000 -0.006475
-6660.000000 -0.005464
-6600.000000 -0.005455
-6540.000000 -0.004446
-6480.000000 -0.004437
-6420.000000 -0.005428
-6360.000000 -0.005419
-6300.000000 -0.005409
-6240.000000 -0.006398
-6180.000000 -0.005385
-6120.000000 -0.004371
-6060.000000 -0.003355
-6000.000000 -0.002337
-5940.000000 -0.000316
-5880.000000 0.001707
-5820.000000 0.002733
-5760.000000 0.004762
-5700.000000 0.004794
-5640.000000 0.004830
-5580.000000 0.003868
-5520.000000 0.002911
-5460.000000 0.001956
-5400.000000 0.002005
-5340.000000 0.003058
-5280.000000 0.005115
-5220.000000 0.007175
-5160.000000 0.009240
-5100.000000 0.011308
-5040.000000 0.013380
-4980.000000 0.012457
-4920.000000 0.012538
-4860.000000 0.012623
-4800.000000 0.014712
-4740.000000 0.013806
-4680.000000 0.011903
-4620.000000 0.010005
-4560.000000 0.009111
-4500.000000 0.006220
-4440.000000 0.006333
-4380.000000 0.006449
-4320.000000 0.006567
-4260.000000 0.005688
-4200.000000 0.005811
-4140.000000 0.004936
-4080.000000 0.004061
-4020.000000 0.003187
-3960.000000 0.002313
-3900.000000 0.001439
-3840.000000 0.001564
-3780.000000 -0.000313
-3720.000000 -0.000192
-3660.000000 -0.002073
-3600.000000 -0.002956
-3540.000000 -0.002843
-3480.000000 -0.002734
-3420.000000 -0.000628
-3360.000000 -0.000527
-3300.000000 0.001570
-3240.000000 0.001663
-3180.000000 0.002751
-3120.000000 0.001834
-3060.000000 0.000912
-3000.000000 -0.000014
-2940.000000 0.000055
-2880.000000 -0.000881
-2820.000000 -0.001822
-2760.000000 0.000232
-2700.000000 0.001282
-2640.000000 0.001326
-2580.000000 0.002367
-2520.000000 0.002402
-2460.000000 0.002433
-2400.000000 0.001459
-2340.000000 0.002481
-2280.000000 0.001498
-2220.000000 0.001511
-2160.000000 0.001519
-2100.000000 0.000523
-2040.000000 0.001522
-1980.000000 0.000517
-1920.000000 -0.000492
-1860.000000 -0.000505
-1800.000000 -0.001523
-1740.000000 -0.002545
-1680.000000 -0.004571
-1620.000000 -0.006601
-1560.000000 -0.006635
-1500.000000 -0.008673
-1440.000000 -0.009715
-1380.000000 -0.008762
-1320.000000 -0.009813
-1260.000000 -0.008868
-1200.000000 -0.009928
-1140.000000 -0.008993
-1080.000000 -0.009063
-1020.000000 -0.010138
-960.000000 -0.010218
-900.000000 -0.010303
-840.000000 -0.009395
-780.000000 -0.008493
-720.000000 -0.007596
-660.000000 -0.008706
-600.000000 -0.008823
-540.000000 -0.009946
-480.000000 -0.010076
-420.000000 -0.010212
-360.000000 -0.010355
-300.000000 -0.008505
-240.000000 -0.007662
-180.000000 -0.007825
-120.000000 -0.006995
-60.000000 -0.006172
0.000000 -0.006355
60.000000 -0.006544
120.000000 -0.006740
180.000000 -0.004942
240.000000 -0.005149
300.000000 -0.002363
360.000000 -0.000582
420.000000 -0.000806
480.000000 0.000965
540.000000 0.001731
600.000000 0.001492
660.000000 0.002249
720.000000 0.003002
780.000000 0.004751
840.000000 0.006497
900.000000 0.007239
960.000000 0.008978
1020.000000 0.009714
1080.000000 0.010448
1140.000000 0.012180
1200.000000 0.013910
1260.000000 0.015638
1320.000000 0.017365
1380.000000 0.018090
1440.000000 0.019815
1500.000000 0.020539
1560.000000 0.020262
1620.000000 0.018985
1680.000000 0.018707
1740.000000 0.017430
1800.000000 0.017152
1860.000000 0.016874
1920.000000 0.016596
1980.000000 0.016319
2040.000000 0.015042
2100.000000 0.012765
2160.000000 0.009489
2220.000000 0.009214
2280.000000 0.007939
2340.000000 0.007665
2400.000000 0.006392
2460.000000 0.004120
2520.000000 0.002849
2580.000000 0.000579
2640.000000 0.000311
2700.000000 -0.000956
2760.000000 -0.001221
2820.000000 -0.004485
2880.000000 -0.003747
2940.000000 -0.005007
3000.000000 -0.005265
3060.000000 -0.003522
3120.000000 -0.005777
3180.000000 -0.003030
3240.000000 -0.003281
3300.000000 -0.002531
3360.000000 -0.000779
3420.000000 -0.000025
3480.000000 0.002730
3540.000000 0.005486
3600.000000 0.003244
3660.000000 0.003003
3720.000000 0.002763
3780.000000 0.002524
3840.000000 0.003286
3900.000000 0.002050
3960.000000 0.004814
4020.000000 0.005579
4080.000000 0.007345
4140.000000 0.007111
4200.000000 0.007878
4260.000000 0.007646
4320.000000 0.007414
4380.000000 0.006183
4440.000000 0.003952
4500.000000 -0.000278
4560.000000 -0.001509
4620.000000 -0.003739
4680.000000 -0.004969
4740.000000 -0.005199
4800.000000 -0.005428
4860.000000 -0.005657
4920.000000 -0.006887
4980.000000 -0.009116
5040.000000 -0.009345
5100.000000 -0.013575
5160.000000 -0.012804
5220.000000 -0.015033
5280.000000 -0.011263
5340.000000 -0.015493
5400.000000 -0.013724
5460.000000 -0.011954
5520.000000 -0.013185
5580.000000 -0.012416
5640.000000 -0.012648
5700.000000 -0.012880
5760.000000 -0.010113
5820.000000 -0.009346
5880.000000 -0.010580
5940.000000 -0.006815
6000.000000 -0.006050
6060.000000 -0.003286
6120.000000 -0.000523
6180.000000 -0.000762
6240.000000 -0.001001
6300.000000 -0.000242
6360.000000 0.000516
6420.000000 -0.000728
6480.000000 0.002027
6540.000000 0.002780
6600.000000 0.003531
6660.000000 0.005281
6720.000000 0.005028
6780.000000 0.004774
6840.000000 0.004519
6900.000000 0.003261
6960.000000 0.002002
7020.000000 0.001741
7080.000000 0.003478
7140.000000 0.004214
7200.000000 0.004948
7260.000000 0.004682
7320.000000 0.004414
7380.000000 0.003146
7440.000000 0.002877
7500.000000 0.002607
7560.000000 0.001337
7620.000000 0.001067
7680.000000 -0.001204
7740.000000 -0.001474
7800.000000 -0.002744
7860.000000 -0.003014
7920.000000 -0.002284
7980.000000 -0.003552
8040.000000 -0.002821
8100.000000 -0.003089
8160.000000 -0.001356
8220.000000 -0.001622
8280.000000 -0.000887
8340.000000 -0.000151
8400.000000 -0.000415
8460.000000 0.000323
8520.000000 0.001061
8580.000000 0.000801
8640.000000 0.000542
8700.000000 -0.001715
8760.000000 0.000028
8820.000000 0.000773
8880.000000 0.002520
8940.000000 0.003269
9000.000000 0.006020
9060.000000 0.004772
9120.000000 0.006528
9180.000000 0.005285
9240.000000 0.005045
9300.000000 0.005808
9360.000000 0.005574
9420.000000 0.007343
9480.000000 0.007115
9540.000000 0.006890
9600.000000 0.007668
9660.000000 0.007450
9720.000000 0.007235
9780.000000 0.006024
9840.000000 0.006816
9900.000000 0.006611
9960.000000 0.005410
10020.000000 0.006213
10080.000000 0.007019
10140.000000 0.005828
10200.000000 0.005642
10260.000000 0.003459
10320.000000 0.001279
10380.000000 -0.000896
10440.000000 -0.002068
10500.000000 -0.002236
10560.000000 -0.004401
10620.000000 -0.006562
10680.000000 -0.007719
10740.000000 -0.008873
10800.000000 -0.009023
10860.000000 -0.009170
10920.000000 -0.009314
10980.000000 -0.009454
11040.000000 -0.009592
11100.000000 -0.007726
11160.000000 -0.006858
11220.000000 -0.006988
11280.000000 -0.007115
11340.000000 -0.008240
11400.000000 -0.009363
11460.000000 -0.010484
11520.000000 -0.011604
11580.000000 -0.011722
11640.000000 -0.010840
11700.000000 -0.009957
11760.000000 -0.007073
11820.000000 -0.003188
11880.000000 -0.002303
11940.000000 0.000581
12000.000000 0.001466
12060.000000 0.002351
12120.000000 0.003236
12180.000000 0.004120
12240.000000 0.004004
12300.000000 0.003887
12360.000000 0.002771
12420.000000 0.002653
12480.000000 0.002535
12540.000000 0.004416
12600.000000 0.005297
12660.000000 0.007177
12720.000000 0.009056
12780.000000 0.009933
12840.000000 0.009810
12900.000000 0.009686
12960.000000 0.008560
13020.000000 0.007433
13080.000000 0.006304
13140.000000 0.004173
13200.000000 0.003041
13260.000000 0.001907
13320.000000 0.001770
13380.000000 0.001632
13440.000000 0.000492
13500.000000 0.001349
13560.000000 0.000204
13620.000000 0.001056
13680.000000 0.000906
13740.000000 0.002753
13800.000000 0.002597
13860.000000 0.002437
13920.000000 0.001274
13980.000000 -0.000892
14040.000000 -0.003062
14100.000000 -0.005235
14160.000000 -0.004412
14220.000000 -0.003594
14280.000000 -0.001779
14340.000000 -0.001969
14400.000000 -0.002163
14460.000000 -0.002361
14520.000000 -0.002563
14580.000000 -0.003770
14640.000000 -0.003981
14700.000000 -0.004196
14760.000000 -0.005416
14820.000000 -0.005640
14880.000000 -0.004868
14940.000000 -0.006100
15000.000000 -0.006336
15060.000000 -0.005575
15120.000000 -0.004818
15180.000000 -0.005064
15240.000000 -0.004313
15300.000000 -0.002565
15360.000000 -0.001819
15420.000000 -0.001075
15480.000000 -0.000334
15540.000000 0.000406
15600.000000 0.000144
15660.000000 -0.001119
15720.000000 -0.001383
15780.000000 -0.001648
15840.000000 0.000087
15900.000000 -0.000178
15960.000000 0.000556
16020.000000 0.002290
16080.000000 0.003025
16140.000000 0.003760
16200.000000 0.004496
16260.000000 0.005232
16320.000000 0.005969
16380.000000 0.005707
16440.000000 0.005446
16500.000000 0.005186
16560.000000 0.004927
16620.000000 0.004670
16680.000000 0.002413
16740.000000 0.001157
16800.000000 -0.002098
16860.000000 -0.003351
16920.000000 -0.004604
16980.000000 -0.003856
17040.000000 -0.004107
17100.000000 -0.004357
17160.000000 -0.003606
17220.000000 -0.003855
17280.000000 -0.005103
17340.000000 -0.006349
17400.000000 -0.007595
17460.000000 -0.007840
17520.000000 -0.007083
17580.000000 -0.007325
17640.000000 -0.007566
17700.000000 -0.007805
17760.000000 -0.008043
17820.000000 -0.008278
17880.000000 -0.007512
17940.000000 -0.004743
18000.000000 -0.002972
18060.000000 -0.002199
18120.000000 -0.000422
18180.000000 -0.000642
18240.000000 0.001141
18300.000000 0.001927
18360.000000 0.000718
18420.000000 0.000512
18480.000000 0.000311
18540.000000 0.001114
18600.000000 0.001922
18660.000000 0.003735
18720.000000 0.004552
18780.000000 0.005375
18840.000000 0.006202
18900.000000 0.006035
18960.000000 0.006874
19020.000000 0.005718
19080.000000 0.006568
19140.000000 0.006423
19200.000000 0.006285
19260.000000 0.006152
19320.000000 0.007024
19380.000000 0.006902
19440.000000 0.005786
19500.000000 0.006676
19560.000000 0.007570
19620.000000 0.007470
19680.000000 0.008376
19740.000000 0.009286
19800.000000 0.007201
19860.000000 0.006122
19920.000000 0.004048
19980.000000 0.002979
20040.000000 0.001915
20100.000000 0.001856
20160.000000 0.000801
20220.000000 0.000752
20280.000000 0.000708
20340.000000 0.001669
20400.000000 0.003635
20460.000000 0.004605
20520.000000 0.004580
20580.000000 0.003561
20640.000000 0.002545
20700.000000 0.001535
20760.000000 0.000529
20820.000000 -0.000472
20880.000000 -0.001468
20940.000000 -0.003460
21000.000000 -0.004447
21060.000000 -0.004430
21120.000000 -0.003408
21180.000000 -0.003382
21240.000000 -0.004352
21300.000000 -0.004318
21360.000000 -0.004279
21420.000000 -0.003236
21480.000000 -0.004190
21540.000000 -0.003139
21600.000000 -0.004084
21660.000000 -0.003026
21720.000000 -0.002964
21780.000000 -0.002897
21840.000000 -0.002827
21900.000000 -0.001753
21960.000000 -0.001676
22020.000000 -0.000594
22080.000000 0.000491
22140.000000 0.001580
22200.000000 0.002672
22260.000000 0.003769
22320.000000 0.003869
22380.000000 0.003972
22440.000000 0.003079
22500.000000 0.002190
22560.000000 0.001305
22620.000000 0.000423
22680.000000 -0.000455
22740.000000 0.000670
22800.000000 0.000799
22860.000000 0.001931
22920.000000 0.003067
22980.000000 0.002206
23040.000000 0.001349
23100.000000 0.000495
23160.000000 -0.001356
23220.000000 -0.001204
23280.000000 -0.002048
23340.000000 -0.003890
23400.000000 -0.006728
23460.000000 -0.008564
23520.000000 -0.010398
23580.000000 -0.011228
23640.000000 -0.012057
23700.000000 -0.012883
23760.000000 -0.012708
23820.000000 -0.012530
23880.000000 -0.011351
23940.000000 -0.010170
24000.000000 -0.008987
24060.000000 -0.007804
24120.000000 -0.006619
24180.000000 -0.006433
24240.000000 -0.006245
24300.000000 -0.006057
24360.000000 -0.004868
24420.000000 -0.002678
24480.000000 0.001514
24540.000000 0.003706
24600.000000 0.006899
24660.000000 0.008094
24720.000000 0.008289
24780.000000 0.008486
24840.000000 0.008683
24900.000000 0.008882
24960.000000 0.009082
25020.000000 0.009284
25080.000000 0.009487
25140.000000 0.008691
25200.000000 0.009897
25260.000000 0.010104
25320.000000 0.010313
25380.000000 0.011524
25440.000000 0.010736
25500.000000 0.009950
25560.000000 0.008165
25620.000000 0.007382
25680.000000 0.005601
25740.000000 0.004821
25800.000000 0.005042
25860.000000 0.003264
25920.000000 0.000488
25980.000000 -0.000288
26040.000000 -0.002063
26100.000000 -0.001836
26160.000000 -0.001609
26220.000000 -0.002382
26280.000000 -0.003154
26340.000000 -0.003925
26400.000000 -0.003696
26460.000000 -0.004467
26520.000000 -0.006238
26580.000000 -0.007009
26640.000000 -0.007779
26700.000000 -0.007550
26760.000000 -0.006321
26820.000000 -0.004092
26880.000000 -0.001863
26940.000000 0.000365
27000.000000 0.001593
27060.000000 0.002821
27120.000000 0.003048
27180.000000 0.003275
27240.000000 0.003501
27300.000000 0.003727
27360.000000 0.002952
27420.000000 0.003176
27480.000000 0.003400
27540.000000 0.003623
27600.000000 0.001845
27660.000000 0.001067
27720.000000 0.001287
27780.000000 0.001507
27840.000000 0.003727
27900.000000 0.003945
27960.000000 0.003162
28020.000000 0.002378
28080.000000 0.000593
28140.000000 0.000806
28200.000000 0.000018
28260.000000 0.000228
28320.000000 -0.000563
28380.000000 -0.001357
28440.000000 -0.001152
28500.000000 -0.000950
28560.000000 -0.000750
28620.000000 -0.001552
28680.000000 -0.002357
28740.000000 -0.003165
28800.000000 -0.003975
28860.000000 -0.003789
28920.000000 -0.001606
28980.000000 -0.000426
29040.000000 -0.000249
29100.000000 -0.001076
29160.000000 -0.001907
29220.000000 -0.003741
29280.000000 -0.004580
29340.000000 -0.004422
29400.000000 -0.004269
29460.000000 -0.005120
29520.000000 -0.004975
29580.000000 -0.004835
29640.000000 -0.005700
29700.000000 -0.004570
29760.000000 -0.004444
29820.000000 -0.003324
29880.000000 -0.002208
29940.000000 -0.004098
30000.000000 -0.003993
30060.000000 -0.004893
30120.000000 -0.003798
30180.000000 -0.002709
30240.000000 -0.001625
30300.000000 -0.000545
30360.000000 -0.000471
30420.000000 -0.000401
30480.000000 -0.002336
30540.000000 -0.003275
30600.000000 -0.004218
30660.000000 -0.006165
30720.000000 -0.004115
30780.000000 -0.003069
30840.000000 -0.001026
30900.000000 0.001015
30960.000000 0.003053
31020.000000 0.004089
31080.000000 0.003124
31140.000000 0.000157
31200.000000 -0.000811
31260.000000 -0.001779
31320.000000 -0.000748
31380.000000 0.001284
31440.000000 0.003315
31500.000000 0.004348
31560.000000 0.004380
31620.000000 0.004414
31680.000000 0.003449
31740.000000 0.001486
31800.000000 0.001524
31860.000000 0.002564
31920.000000 0.003605
31980.000000 0.004648
32040.000000 0.004693
32100.000000 0.003739
32160.000000 0.002787
32220.000000 0.001837
32280.000000 0.001888
32340.000000 0.002940
32400.000000 0.004993
32460.000000 0.005046
32520.000000 0.005101
32580.000000 0.004155
32640.000000 0.002210
32700.000000 0.001265
32760.000000 -0.001680
32820.000000 -0.002625
32880.000000 -0.004571
32940.000000 -0.005517
33000.000000 -0.006464
33060.000000 -0.006412
33120.000000 -0.005360
33180.000000 -0.004310
33240.000000 -0.003260
33300.000000 -0.002212
33360.000000 -0.002164
33420.000000 -0.002118
33480.000000 -0.002072
33540.000000 -0.001027
33600.000000 -0.000983
33660.000000 -0.000940
33720.000000 0.000103
33780.000000 -0.000854
33840.000000 -0.000811
33900.000000 0.000232
33960.000000 0.001275
34020.000000 0.004319
34080.000000 0.006364
34140.000000 0.008410
34200.000000 0.009458
34260.000000 0.009507
34320.000000 0.007558
34380.000000 0.006610
34440.000000 0.004665
34500.000000 0.004722
34560.000000 0.005781
34620.000000 0.006842
34680.000000 0.008906
34740.000000 0.008973
34800.000000 0.008042
34860.000000 0.007113
34920.000000 0.007187
34980.000000 0.007263
35040.000000 0.007342
35100.000000 0.007423
35160.000000 0.006506
35220.000000 0.003592
35280.000000 0.000679
35340.000000 -0.001233
35400.000000 -0.003143
35460.000000 -0.005052
35520.000000 -0.003960
35580.000000 -0.002866
35640.000000 -0.000773
35700.000000 -0.000679
35760.000000 -0.002596
35820.000000 -0.006515
35880.000000 -0.011439
35940.000000 -0.013365
36000.000000 -0.012294
36060.000000 -0.011226
36120.000000 -0.009159
36180.000000 -0.007094
36240.000000 -0.009030
36300.000000 -0.009967
36360.000000 -0.011904
36420.000000 -0.012841
36480.000000 -0.011778
36540.000000 -0.008714
36600.000000 -0.005650
36660.000000 -0.003585
36720.000000 -0.002520
36780.000000 -0.003453
36840.000000 -0.007386
36900.000000 -0.009318
36960.000000 -0.012248
37020.000000 -0.012178
37080.000000 -0.010107
37140.000000 -0.006034
37200.000000 -0.003961
37260.000000 -0.001886
37320.000000 -0.000810
37380.000000 -0.000734
37440.000000 -0.002656
37500.000000 -0.001577
37560.000000 -0.000497
37620.000000 0.002583
37680.000000 0.005665
37740.000000 0.007748
37800.000000 0.006832
37860.000000 0.004916
37920.000000 0.003002
37980.000000 0.001088
38040.000000 0.002176
38100.000000 0.003264
38160.000000 0.005353
38220.000000 0.007443
38280.000000 0.008534
38340.000000 0.007625
38400.000000 0.006718
38460.000000 0.004811
38520.000000 0.003905
38580.000000 0.005000
38640.000000 0.004096
38700.000000 0.004193
38760.000000 0.004290
38820.000000 0.004388
38880.000000 0.005487
38940.000000 0.006587
39000.000000 0.007687
39060.000000 0.008788
39120.000000 0.009890
39180.000000 0.009993
39240.000000 0.010097
39300.000000 0.006201
39360.000000 0.003306
39420.000000 -0.001588
39480.000000 -0.007481
39540.000000 -0.009374
39600.000000 -0.009265
39660.000000 -0.008156
39720.000000 -0.008047
39780.000000 -0.005936
39840.000000 -0.006825
39900.000000 -0.007713
39960.000000 -0.007600
40020.000000 -0.006486
40080.000000 -0.005372
40140.000000 -0.003256
40200.000000 -0.003140
40260.000000 -0.003024
40320.000000 -0.003906
40380.000000 -0.004788
40440.000000 -0.005669
40500.000000 -0.004549
40560.000000 -0.003429
40620.000000 -0.003307
40680.000000 0.000815
40740.000000 -0.001062
40800.000000 0.001061
40860.000000 0.002185
40920.000000 0.004311
40980.000000 0.005436
41040.000000 0.006563
41100.000000 0.005690
41160.000000 0.004818
41220.000000 0.002947
41280.000000 0.004077
41340.000000 0.009207
41400.000000 0.012339
41460.000000 0.014470
41520.000000 0.015603
41580.000000 0.013737
41640.000000 0.012871
41700.000000 0.012006
41760.000000 0.014142
41820.000000 0.015279
41880.000000 0.015416
41940.000000 0.013555
42000.000000 0.011694
42060.000000 0.010834
42120.000000 0.007975
42180.000000 0.004116
42240.000000 -0.000741
42300.000000 -0.004597
42360.000000 -0.007453
42420.000000 -0.008308
42480.000000 -0.008161
42540.000000 -0.007014
42600.000000 -0.003866
42660.000000 -0.002717
42720.000000 -0.001566
42780.000000 -0.002415
42840.000000 -0.003263
42900.000000 -0.006110
42960.000000 -0.007956
43020.000000 -0.008800
43080.000000 -0.008644
43140.000000 -0.007487
43200.000000 -0.006328
