# Supplementary material for: Probabilistic tsunami forecasting for early warning
Source: Nat Commun. 2021 Sep 28;12:5677. doi: 10.1038/s41467-021-25815-w (PMC8479076; doi:10.1038/s41467-021-25815-w)
Supplement: Supplementary file 6 — Supplementary Dataset 3. Sea-level records. [file 41467_2021_25815_MOESM6_ESM.zip › sea_level_records/2019-09-21_Albania/VI12.rad.rmn.txt]

-43200.000000 0.022060
-43140.000000 0.029246
-43080.000000 0.032433
-43020.000000 0.031621
-42960.000000 0.030811
-42900.000000 0.024003
-42840.000000 0.018196
-42780.000000 0.010390
-42720.000000 0.002586
-42660.000000 -0.004216
-42600.000000 -0.012017
-42540.000000 -0.020817
-42480.000000 -0.019614
-42420.000000 -0.023411
-42360.000000 -0.020205
-42300.000000 -0.024998
-42240.000000 -0.022789
-42180.000000 -0.021579
-42120.000000 -0.019367
-42060.000000 -0.017153
-42000.000000 -0.013937
-41940.000000 -0.009720
-41880.000000 -0.007501
-41820.000000 -0.001281
-41760.000000 0.003942
-41700.000000 0.010166
-41640.000000 0.014391
-41580.000000 0.019619
-41520.000000 0.017848
-41460.000000 0.013079
-41400.000000 0.005312
-41340.000000 -0.005454
-41280.000000 -0.019218
-41220.000000 -0.024980
-41160.000000 -0.032741
-41100.000000 -0.033499
-41040.000000 -0.023256
-40980.000000 -0.015011
-40920.000000 0.001235
-40860.000000 0.012483
-40800.000000 0.021733
-40740.000000 0.027985
-40680.000000 0.027238
-40620.000000 0.019493
-40560.000000 0.010750
-40500.000000 0.001009
-40440.000000 -0.011731
-40380.000000 -0.018469
-40320.000000 -0.022205
-40260.000000 -0.020940
-40200.000000 -0.019672
-40140.000000 -0.009404
-40080.000000 -0.001133
-40020.000000 0.015139
-39960.000000 0.021413
-39900.000000 0.028689
-39840.000000 0.030966
-39780.000000 0.024245
-39720.000000 0.016525
-39660.000000 0.002808
-39600.000000 -0.007908
-39540.000000 -0.019623
-39480.000000 -0.024336
-39420.000000 -0.021047
-39360.000000 -0.011756
-39300.000000 -0.004464
-39240.000000 0.015830
-39180.000000 0.019125
-39120.000000 0.027422
-39060.000000 0.022721
-39000.000000 0.015021
-38940.000000 0.001323
-38880.000000 -0.012374
-38820.000000 -0.025069
-38760.000000 -0.034762
-38700.000000 -0.041454
-38640.000000 -0.034144
-38580.000000 -0.030833
-38520.000000 -0.014520
-38460.000000 -0.003206
-38400.000000 0.009110
-38340.000000 0.023428
-38280.000000 0.028747
-38220.000000 0.028068
-38160.000000 0.028390
-38100.000000 0.018714
-38040.000000 0.010039
-37980.000000 -0.002635
-37920.000000 -0.014306
-37860.000000 -0.019977
-37800.000000 -0.024645
-37740.000000 -0.023313
-37680.000000 -0.018978
-37620.000000 -0.014642
-37560.000000 -0.007305
-37500.000000 0.003034
-37440.000000 0.007375
-37380.000000 0.017717
-37320.000000 0.021061
-37260.000000 0.020406
-37200.000000 0.020753
-37140.000000 0.013102
-37080.000000 0.007452
-37020.000000 0.000804
-36960.000000 -0.008842
-36900.000000 -0.013486
-36840.000000 -0.017128
-36780.000000 -0.016767
-36720.000000 -0.010405
-36660.000000 -0.005040
-36600.000000 0.002327
-36540.000000 0.007697
-36480.000000 0.010070
-36420.000000 0.006445
-36360.000000 0.004825
-36300.000000 -0.002792
-36240.000000 -0.005405
-36180.000000 -0.008013
-36120.000000 -0.009617
-36060.000000 -0.007215
-36000.000000 -0.003808
-35940.000000 -0.001394
-35880.000000 0.005025
-35820.000000 0.011451
-35760.000000 0.013883
-35700.000000 0.016320
-35640.000000 0.015734
-35580.000000 0.013151
-35520.000000 0.009571
-35460.000000 0.005992
-35400.000000 0.000415
-35340.000000 -0.005159
-35280.000000 -0.009731
-35220.000000 -0.016300
-35160.000000 -0.016867
-35100.000000 -0.022430
-35040.000000 -0.018991
-34980.000000 -0.015548
-34920.000000 -0.010101
-34860.000000 -0.003651
-34800.000000 0.002803
-34740.000000 0.007262
-34680.000000 0.009724
-34620.000000 0.006192
-34560.000000 0.002665
-34500.000000 -0.003856
-34440.000000 -0.011372
-34380.000000 -0.016882
-34320.000000 -0.018386
-34260.000000 -0.017883
-34200.000000 -0.012375
-34140.000000 -0.005861
-34080.000000 0.002658
-34020.000000 0.012184
-33960.000000 0.016716
-33900.000000 0.018255
-33840.000000 0.016800
-33780.000000 0.007352
-33720.000000 -0.003089
-33660.000000 -0.011522
-33600.000000 -0.017949
-33540.000000 -0.023367
-33480.000000 -0.017779
-33420.000000 -0.010184
-33360.000000 0.004418
-33300.000000 0.017026
-33240.000000 0.032640
-33180.000000 0.034258
-33120.000000 0.038883
-33060.000000 0.032512
-33000.000000 0.018147
-32940.000000 0.009786
-32880.000000 -0.005569
-32820.000000 -0.012918
-32760.000000 -0.014262
-32700.000000 -0.019601
-32640.000000 -0.014933
-32580.000000 -0.009261
-32520.000000 -0.000582
-32460.000000 0.006101
-32400.000000 0.010790
-32340.000000 0.011483
-32280.000000 0.013181
-32220.000000 0.009885
-32160.000000 0.006593
-32100.000000 0.005305
-32040.000000 0.006023
-31980.000000 0.002746
-31920.000000 0.008474
-31860.000000 0.007206
-31800.000000 0.009943
-31740.000000 0.010685
-31680.000000 0.008431
-31620.000000 0.006180
-31560.000000 0.003933
-31500.000000 0.002689
-31440.000000 -0.000552
-31380.000000 0.001210
-31320.000000 0.001975
-31260.000000 -0.000257
-31200.000000 0.002515
-31140.000000 0.001289
-31080.000000 0.001067
-31020.000000 0.003848
-30960.000000 0.000631
-30900.000000 0.000418
-30840.000000 -0.004793
-30780.000000 -0.008003
-30720.000000 -0.009210
-30660.000000 -0.016416
-30600.000000 -0.014621
-30540.000000 -0.014825
-30480.000000 -0.009028
-30420.000000 -0.001230
-30360.000000 0.003568
-30300.000000 0.003366
-30240.000000 0.003166
-30180.000000 -0.001035
-30120.000000 -0.005235
-30060.000000 -0.010435
-30000.000000 -0.017634
-29940.000000 -0.018833
-29880.000000 -0.019032
-29820.000000 -0.014231
-29760.000000 -0.004429
-29700.000000 0.002372
-29640.000000 0.015174
-29580.000000 0.018976
-29520.000000 0.022779
-29460.000000 0.024582
-29400.000000 0.020387
-29340.000000 0.014192
-29280.000000 0.006999
-29220.000000 0.002808
-29160.000000 -0.004380
-29100.000000 -0.003566
-29040.000000 -0.003749
-28980.000000 -0.003928
-28920.000000 -0.003103
-28860.000000 -0.004275
-28800.000000 -0.006443
-28740.000000 -0.014607
-28680.000000 -0.021767
-28620.000000 -0.029923
-28560.000000 -0.033075
-28500.000000 -0.037223
-28440.000000 -0.034367
-28380.000000 -0.026507
-28320.000000 -0.015642
-28260.000000 -0.000774
-28200.000000 0.014098
-28140.000000 0.021974
-28080.000000 0.029853
-28020.000000 0.026736
-27960.000000 0.018621
-27900.000000 0.008510
-27840.000000 -0.009599
-27780.000000 -0.017705
-27720.000000 -0.026809
-27660.000000 -0.029910
-27600.000000 -0.025009
-27540.000000 -0.016105
-27480.000000 -0.001198
-27420.000000 0.012711
-27360.000000 0.024624
-27300.000000 0.028539
-27240.000000 0.028458
-27180.000000 0.020379
-27120.000000 0.010303
-27060.000000 -0.001770
-27000.000000 -0.010839
-26940.000000 -0.015906
-26880.000000 -0.014968
-26820.000000 -0.008028
-26760.000000 0.007917
-26700.000000 0.017865
-26640.000000 0.030818
-26580.000000 0.033775
-26520.000000 0.031737
-26460.000000 0.021703
-26400.000000 0.007674
-26340.000000 -0.009350
-26280.000000 -0.025368
-26220.000000 -0.034382
-26160.000000 -0.038389
-26100.000000 -0.038390
-26040.000000 -0.031385
-25980.000000 -0.020374
-25920.000000 -0.010357
-25860.000000 0.001667
-25800.000000 0.010696
-25740.000000 0.011730
-25680.000000 0.012770
-25620.000000 0.013813
-25560.000000 0.014861
-25500.000000 0.013913
-25440.000000 0.014969
-25380.000000 0.016028
-25320.000000 0.011090
-25260.000000 0.011157
-25200.000000 0.008227
-25140.000000 0.006301
-25080.000000 0.010379
-25020.000000 0.009461
-24960.000000 0.015547
-24900.000000 0.018637
-24840.000000 0.022730
-24780.000000 0.019828
-24720.000000 0.019929
-24660.000000 0.015034
-24600.000000 0.007143
-24540.000000 0.000255
-24480.000000 -0.007630
-24420.000000 -0.013510
-24360.000000 -0.012388
-24300.000000 -0.017262
-24240.000000 -0.009132
-24180.000000 -0.005999
-24120.000000 0.000138
-24060.000000 0.006278
-24000.000000 0.011422
-23940.000000 0.013569
-23880.000000 0.011719
-23820.000000 0.011874
-23760.000000 0.007032
-23700.000000 0.000194
-23640.000000 -0.002641
-23580.000000 -0.008470
-23520.000000 -0.017296
-23460.000000 -0.021117
-23400.000000 -0.028934
-23340.000000 -0.030745
-23280.000000 -0.035552
-23220.000000 -0.038354
-23160.000000 -0.036150
-23100.000000 -0.034942
-23040.000000 -0.029729
-22980.000000 -0.024511
-22920.000000 -0.021288
-22860.000000 -0.013060
-22800.000000 -0.005829
-22740.000000 -0.002593
-22680.000000 0.003647
-22620.000000 0.003890
-22560.000000 0.003136
-22500.000000 0.003386
-22440.000000 -0.003361
-22380.000000 -0.004106
-22320.000000 -0.009848
-22260.000000 -0.008588
-22200.000000 -0.007325
-22140.000000 -0.002061
-22080.000000 0.006206
-22020.000000 0.015474
-21960.000000 0.021744
-21900.000000 0.030016
-21840.000000 0.032288
-21780.000000 0.034561
-21720.000000 0.027835
-21660.000000 0.017110
-21600.000000 0.005384
-21540.000000 -0.010341
-21480.000000 -0.016066
-21420.000000 -0.020790
-21360.000000 -0.018515
-21300.000000 -0.011239
-21240.000000 0.004038
-21180.000000 0.016316
-21120.000000 0.028595
-21060.000000 0.031875
-21000.000000 0.031157
-20940.000000 0.021441
-20880.000000 0.007726
-20820.000000 -0.009988
-20760.000000 -0.023700
-20700.000000 -0.033411
-20640.000000 -0.039120
-20580.000000 -0.036828
-20520.000000 -0.031536
-20460.000000 -0.021242
-20400.000000 -0.010947
-20340.000000 0.003350
-20280.000000 0.011647
-20220.000000 0.021946
-20160.000000 0.021246
-20100.000000 0.021547
-20040.000000 0.010849
-19980.000000 0.006152
-19920.000000 -0.004544
-19860.000000 -0.009239
-19800.000000 -0.012933
-19740.000000 -0.009625
-19680.000000 -0.008317
-19620.000000 0.000994
-19560.000000 0.002306
-19500.000000 0.009620
-19440.000000 0.012937
-19380.000000 0.017256
-19320.000000 0.017579
-19260.000000 0.017904
-19200.000000 0.015232
-19140.000000 0.016562
-19080.000000 0.015897
-19020.000000 0.018234
-18960.000000 0.020575
-18900.000000 0.023920
-18840.000000 0.021269
-18780.000000 0.018623
-18720.000000 0.006982
-18660.000000 -0.001654
-18600.000000 -0.012285
-18540.000000 -0.025909
-18480.000000 -0.032529
-18420.000000 -0.041142
-18360.000000 -0.043750
-18300.000000 -0.041353
-18240.000000 -0.032950
-18180.000000 -0.022543
-18120.000000 -0.008131
-18060.000000 -0.003714
-18000.000000 0.006706
-17940.000000 0.010130
-17880.000000 0.012556
-17820.000000 0.011985
-17760.000000 0.005416
-17700.000000 0.003848
-17640.000000 -0.001719
-17580.000000 -0.006286
-17520.000000 -0.006854
-17460.000000 -0.010422
-17400.000000 -0.008990
-17340.000000 -0.006560
-17280.000000 -0.006132
-17220.000000 -0.002704
-17160.000000 -0.002279
-17100.000000 0.002145
-17040.000000 0.003566
-16980.000000 0.002985
-16920.000000 0.004401
-16860.000000 -0.000185
-16800.000000 -0.002776
-16740.000000 -0.002369
-16680.000000 -0.001967
-16620.000000 -0.001570
-16560.000000 0.002822
-16500.000000 0.006209
-16440.000000 0.009589
-16380.000000 0.013964
-16320.000000 0.014332
-16260.000000 0.014694
-16200.000000 0.013049
-16140.000000 0.011398
-16080.000000 0.005741
-16020.000000 0.002077
-15960.000000 -0.004592
-15900.000000 -0.006267
-15840.000000 -0.007946
-15780.000000 -0.010630
-15720.000000 -0.006319
-15660.000000 -0.007011
-15600.000000 -0.008706
-15540.000000 -0.010404
-15480.000000 -0.014105
-15420.000000 -0.017808
-15360.000000 -0.020514
-15300.000000 -0.022221
-15240.000000 -0.017931
-15180.000000 -0.016643
-15120.000000 -0.006357
-15060.000000 0.004927
-15000.000000 0.013210
-14940.000000 0.024490
-14880.000000 0.035768
-14820.000000 0.037045
-14760.000000 0.039320
-14700.000000 0.028593
-14640.000000 0.015864
-14580.000000 -0.003866
-14520.000000 -0.021598
-14460.000000 -0.039332
-14400.000000 -0.046069
-14340.000000 -0.046807
-14280.000000 -0.036549
-14220.000000 -0.018293
-14160.000000 0.001960
-14100.000000 0.017209
-14040.000000 0.034456
-13980.000000 0.037698
-13920.000000 0.034937
-13860.000000 0.023172
-13800.000000 0.009402
-13740.000000 -0.009372
-13680.000000 -0.022151
-13620.000000 -0.027934
-13560.000000 -0.024722
-13500.000000 -0.022516
-13440.000000 -0.006313
-13380.000000 -0.000116
-13320.000000 0.012077
-13260.000000 0.014267
-13200.000000 0.011452
-13140.000000 0.003634
-13080.000000 -0.008188
-13020.000000 -0.022013
-12960.000000 -0.029842
-12900.000000 -0.038673
-12840.000000 -0.037508
-12780.000000 -0.030345
-12720.000000 -0.012186
-12660.000000 0.000971
-12600.000000 0.018125
-12540.000000 0.031277
-12480.000000 0.040427
-12420.000000 0.039575
-12360.000000 0.036721
-12300.000000 0.023865
-12240.000000 0.016008
-12180.000000 0.005149
-12120.000000 -0.004711
-12060.000000 -0.008573
-12000.000000 -0.007437
-11940.000000 -0.004303
-11880.000000 0.003829
-11820.000000 0.009958
-11760.000000 0.018086
-11700.000000 0.020211
-11640.000000 0.020334
-11580.000000 0.017455
-11520.000000 0.011573
-11460.000000 0.005690
-11400.000000 -0.002196
-11340.000000 -0.007085
-11280.000000 -0.011975
-11220.000000 -0.013868
-11160.000000 -0.009762
-11100.000000 -0.003659
-11040.000000 0.003443
-10980.000000 0.011545
-10920.000000 0.016646
-10860.000000 0.013746
-10800.000000 0.007847
-10740.000000 -0.008051
-10680.000000 -0.021948
-10620.000000 -0.040844
-10560.000000 -0.050738
-10500.000000 -0.058631
-10440.000000 -0.055523
-10380.000000 -0.049413
-10320.000000 -0.031301
-10260.000000 -0.014188
-10200.000000 0.007926
-10140.000000 0.020042
-10080.000000 0.031160
-10020.000000 0.034279
-9960.000000 0.037401
-9900.000000 0.027524
-9840.000000 0.016650
-9780.000000 -0.001223
-9720.000000 -0.019092
-9660.000000 -0.035959
-9600.000000 -0.043824
-9540.000000 -0.048686
-9480.000000 -0.049545
-9420.000000 -0.043402
-9360.000000 -0.036256
-9300.000000 -0.026108
-9240.000000 -0.014957
-9180.000000 -0.007804
-9120.000000 0.001352
-9060.000000 0.004511
-9000.000000 0.005671
-8940.000000 0.006833
-8880.000000 0.007996
-8820.000000 0.004160
-8760.000000 0.009324
-8700.000000 0.010488
-8640.000000 0.013650
-8580.000000 0.016812
-8520.000000 0.020972
-8460.000000 0.016131
-8400.000000 0.022288
-8340.000000 0.012443
-8280.000000 0.009596
-8220.000000 0.004748
-8160.000000 -0.001102
-8100.000000 -0.007953
-8040.000000 -0.004806
-7980.000000 -0.005661
-7920.000000 -0.005518
-7860.000000 -0.004377
-7800.000000 -0.000239
-7740.000000 0.003897
-7680.000000 0.006030
-7620.000000 0.013159
-7560.000000 0.011284
-7500.000000 0.012405
-7440.000000 0.015522
-7380.000000 0.012634
-7320.000000 0.013740
-7260.000000 0.018842
-7200.000000 0.011939
-7140.000000 0.013030
-7080.000000 0.010117
-7020.000000 0.006199
-6960.000000 0.001276
-6900.000000 -0.004651
-6840.000000 -0.010583
-6780.000000 -0.018519
-6720.000000 -0.024460
-6660.000000 -0.025405
-6600.000000 -0.026355
-6540.000000 -0.019310
-6480.000000 -0.014270
-6420.000000 -0.005234
-6360.000000 0.002796
-6300.000000 0.012822
-6240.000000 0.019843
-6180.000000 0.019859
-6120.000000 0.017871
-6060.000000 0.009879
-6000.000000 -0.003117
-5940.000000 -0.010116
-5880.000000 -0.021119
-5820.000000 -0.031125
-5760.000000 -0.026134
-5700.000000 -0.025147
-5640.000000 -0.018162
-5580.000000 -0.006180
-5520.000000 0.008799
-5460.000000 0.011776
-5400.000000 0.023750
-5340.000000 0.016724
-5280.000000 0.017696
-5220.000000 0.010666
-5160.000000 0.004636
-5100.000000 -0.007396
-5040.000000 -0.010430
-4980.000000 -0.018465
-4920.000000 -0.022502
-4860.000000 -0.023541
-4800.000000 -0.018583
-4740.000000 -0.016628
-4680.000000 -0.008675
-4620.000000 -0.000726
-4560.000000 0.004219
-4500.000000 0.010162
-4440.000000 0.011100
-4380.000000 0.014036
-4320.000000 0.010967
-4260.000000 0.004894
-4200.000000 -0.003183
-4140.000000 -0.008264
-4080.000000 -0.011350
-4020.000000 -0.016440
-3960.000000 -0.017536
-3900.000000 -0.013637
-3840.000000 -0.010743
-3780.000000 -0.004855
-3720.000000 0.003028
-3660.000000 0.009905
-3600.000000 0.011777
-3540.000000 0.017643
-3480.000000 0.009504
-3420.000000 0.010360
-3360.000000 0.002210
-3300.000000 -0.003944
-3240.000000 -0.007103
-3180.000000 -0.010266
-3120.000000 -0.013433
-3060.000000 -0.013603
-3000.000000 -0.014777
-2940.000000 -0.008953
-2880.000000 -0.008132
-2820.000000 -0.003312
-2760.000000 0.003505
-2700.000000 0.003321
-2640.000000 0.007135
-2580.000000 0.012947
-2520.000000 0.008757
-2460.000000 0.006566
-2400.000000 0.004373
-2340.000000 0.001178
-2280.000000 0.003982
-2220.000000 0.003784
-2160.000000 0.002585
-2100.000000 0.012386
-2040.000000 0.019186
-1980.000000 0.027986
-1920.000000 0.030788
-1860.000000 0.029590
-1800.000000 0.021395
-1740.000000 0.016201
-1680.000000 -0.004990
-1620.000000 -0.011179
-1560.000000 -0.029365
-1500.000000 -0.030549
-1440.000000 -0.033730
-1380.000000 -0.028908
-1320.000000 -0.021084
-1260.000000 -0.003258
-1200.000000 0.009572
-1140.000000 0.033404
-1080.000000 0.040239
-1020.000000 0.046076
-960.000000 0.045917
-900.000000 0.034762
-840.000000 0.020609
-780.000000 0.003459
-720.000000 -0.019687
-660.000000 -0.021830
-600.000000 -0.040970
-540.000000 -0.040106
-480.000000 -0.037239
-420.000000 -0.036369
-360.000000 -0.022496
-300.000000 -0.013619
-240.000000 -0.008739
-180.000000 0.007145
-120.000000 0.008032
-60.000000 0.012922
0.000000 0.018816
60.000000 0.018712
120.000000 0.015612
180.000000 0.019515
240.000000 0.008420
300.000000 0.006328
360.000000 -0.005762
420.000000 -0.006850
480.000000 -0.008936
540.000000 -0.009021
600.000000 -0.001103
660.000000 -0.001184
720.000000 0.003737
780.000000 0.004661
840.000000 0.001587
900.000000 0.005516
960.000000 0.003448
1020.000000 -0.000617
1080.000000 0.004320
1140.000000 0.004260
1200.000000 0.004203
1260.000000 0.005148
1320.000000 0.001095
1380.000000 0.003044
1440.000000 -0.003006
1500.000000 -0.004055
1560.000000 -0.011102
1620.000000 -0.010150
1680.000000 -0.006196
1740.000000 0.000758
1800.000000 0.005713
1860.000000 0.015669
1920.000000 0.018625
1980.000000 0.021582
2040.000000 0.021540
2100.000000 0.013498
2160.000000 0.005457
2220.000000 -0.003583
2280.000000 -0.015623
2340.000000 -0.016662
2400.000000 -0.024700
2460.000000 -0.025738
2520.000000 -0.019775
2580.000000 -0.017812
2640.000000 -0.011848
2700.000000 0.000116
2760.000000 0.005080
2820.000000 0.014045
2880.000000 0.012011
2940.000000 0.012977
3000.000000 0.007943
3060.000000 -0.002090
3120.000000 -0.009122
3180.000000 -0.019155
3240.000000 -0.032187
3300.000000 -0.028219
3360.000000 -0.033251
3420.000000 -0.032282
3480.000000 -0.019314
3540.000000 -0.017345
3600.000000 -0.009375
3660.000000 0.003594
3720.000000 0.005565
3780.000000 0.013536
3840.000000 0.019507
3900.000000 0.018479
3960.000000 0.017452
4020.000000 0.015426
4080.000000 0.011400
4140.000000 0.009376
4200.000000 0.005354
4260.000000 0.010333
4320.000000 0.012315
4380.000000 0.016299
4440.000000 0.017285
4500.000000 0.020274
4560.000000 0.013265
4620.000000 0.014259
4680.000000 0.004255
4740.000000 -0.003746
4800.000000 -0.010745
4860.000000 -0.017742
4920.000000 -0.020737
4980.000000 -0.022731
5040.000000 -0.019722
5100.000000 -0.014713
5160.000000 -0.006703
5220.000000 0.002308
5280.000000 0.012318
5340.000000 0.020329
5400.000000 0.026338
5460.000000 0.024348
5520.000000 0.017356
5580.000000 0.000362
5640.000000 -0.012632
5700.000000 -0.022627
5760.000000 -0.035623
5820.000000 -0.028620
5880.000000 -0.023618
5940.000000 -0.013616
6000.000000 0.003386
6060.000000 0.012387
6120.000000 0.022389
6180.000000 0.029390
6240.000000 0.021391
6300.000000 0.018392
6360.000000 0.003392
6420.000000 -0.007608
6480.000000 -0.014609
6540.000000 -0.021611
6600.000000 -0.028614
6660.000000 -0.022618
6720.000000 -0.017623
6780.000000 -0.011628
6840.000000 0.006366
6900.000000 0.007361
6960.000000 0.018356
7020.000000 0.023353
7080.000000 0.018351
7140.000000 0.017351
7200.000000 0.017354
7260.000000 0.007359
7320.000000 0.006366
7380.000000 0.000375
7440.000000 -0.001613
7500.000000 -0.012598
7560.000000 -0.014581
7620.000000 -0.020562
7680.000000 -0.020540
7740.000000 -0.020515
7800.000000 -0.014487
7860.000000 -0.006456
7920.000000 0.007579
7980.000000 0.017618
8040.000000 0.029661
8100.000000 0.033707
8160.000000 0.037757
8220.000000 0.031811
8280.000000 0.022868
8340.000000 0.007929
8400.000000 -0.001007
8460.000000 -0.017938
8520.000000 -0.026867
8580.000000 -0.041792
8640.000000 -0.042713
8700.000000 -0.050632
8760.000000 -0.050547
8820.000000 -0.042459
8880.000000 -0.037369
8940.000000 -0.029276
9000.000000 -0.013181
9060.000000 0.005915
9120.000000 0.020014
9180.000000 0.038113
9240.000000 0.046214
9300.000000 0.046316
9360.000000 0.040418
9420.000000 0.031521
9480.000000 0.016624
9540.000000 0.001727
9600.000000 -0.012170
9660.000000 -0.029067
9720.000000 -0.034964
9780.000000 -0.033860
9840.000000 -0.034755
9900.000000 -0.018650
9960.000000 -0.005545
10020.000000 0.011562
10080.000000 0.021670
10140.000000 0.025779
10200.000000 0.023889
10260.000000 0.012000
10320.000000 0.006112
10380.000000 -0.002774
10440.000000 -0.013660
10500.000000 -0.016545
10560.000000 -0.015428
10620.000000 -0.014311
10680.000000 -0.001192
10740.000000 -0.004072
10800.000000 0.005049
10860.000000 0.009172
10920.000000 0.004298
10980.000000 0.007425
11040.000000 0.005554
11100.000000 0.005686
11160.000000 0.007821
11220.000000 0.007958
11280.000000 0.015098
11340.000000 0.023241
11400.000000 0.023385
11460.000000 0.030532
11520.000000 0.026681
11580.000000 0.016832
11640.000000 0.005984
11700.000000 -0.005861
11760.000000 -0.013706
11820.000000 -0.015549
11880.000000 -0.010391
11940.000000 -0.005231
12000.000000 0.001930
12060.000000 0.010092
12120.000000 0.011257
12180.000000 0.010424
12240.000000 -0.001408
12300.000000 -0.012236
12360.000000 -0.025062
12420.000000 -0.034886
12480.000000 -0.043707
12540.000000 -0.033525
12600.000000 -0.029340
12660.000000 -0.014154
12720.000000 -0.003964
12780.000000 0.008227
12840.000000 0.014420
12900.000000 0.020614
12960.000000 0.018811
13020.000000 0.019010
13080.000000 0.010212
13140.000000 0.005415
13200.000000 0.001622
13260.000000 -0.006169
13320.000000 -0.006957
13380.000000 -0.010742
13440.000000 -0.008524
13500.000000 -0.007304
13560.000000 -0.006081
13620.000000 -0.012856
13680.000000 -0.007629
13740.000000 -0.015400
13800.000000 -0.014169
13860.000000 -0.016935
13920.000000 -0.013699
13980.000000 -0.011460
14040.000000 0.000782
14100.000000 0.004028
14160.000000 0.014277
14220.000000 0.023530
14280.000000 0.020786
14340.000000 0.021045
14400.000000 0.019308
14460.000000 -0.000428
14520.000000 -0.002161
14580.000000 -0.016892
14640.000000 -0.020621
14700.000000 -0.018349
14760.000000 -0.016075
14820.000000 -0.004799
14880.000000 0.010478
14940.000000 0.017758
15000.000000 0.029039
15060.000000 0.031323
15120.000000 0.024610
15180.000000 0.020898
15240.000000 0.008190
15300.000000 -0.009517
15360.000000 -0.008222
15420.000000 -0.017925
15480.000000 -0.013627
15540.000000 -0.003328
15600.000000 0.001971
15660.000000 0.009271
15720.000000 0.011571
15780.000000 0.010871
15840.000000 0.007171
15900.000000 0.003471
15960.000000 0.002772
16020.000000 -0.006926
16080.000000 -0.003623
16140.000000 -0.010319
16200.000000 -0.011014
16260.000000 -0.010709
16320.000000 -0.010403
16380.000000 -0.005096
16440.000000 -0.004789
16500.000000 -0.003481
16560.000000 0.005827
16620.000000 0.001134
16680.000000 0.007442
16740.000000 0.007748
16800.000000 0.011055
16860.000000 0.007360
16920.000000 0.009664
16980.000000 0.005966
17040.000000 0.008268
17100.000000 0.002568
17160.000000 0.003866
17220.000000 0.000164
17280.000000 0.005460
17340.000000 0.002755
17400.000000 0.006050
17460.000000 0.008343
17520.000000 0.005637
17580.000000 0.000930
17640.000000 -0.002778
17700.000000 -0.014485
17760.000000 -0.018192
17820.000000 -0.021899
17880.000000 -0.024606
17940.000000 -0.019313
18000.000000 -0.018019
18060.000000 -0.005725
18120.000000 0.000570
18180.000000 0.006866
18240.000000 0.016163
18300.000000 0.019461
18360.000000 0.015759
18420.000000 0.018059
18480.000000 0.008359
18540.000000 0.001660
18600.000000 0.000961
18660.000000 -0.006737
18720.000000 -0.012434
18780.000000 -0.012132
18840.000000 -0.021831
18900.000000 -0.016530
18960.000000 -0.015231
19020.000000 -0.011933
19080.000000 -0.002637
19140.000000 0.007658
19200.000000 0.014950
19260.000000 0.022240
19320.000000 0.024529
19380.000000 0.026816
19440.000000 0.022101
19500.000000 0.017384
19560.000000 0.004667
19620.000000 -0.006052
19680.000000 -0.018773
19740.000000 -0.025495
19800.000000 -0.032218
19860.000000 -0.034942
19920.000000 -0.032667
19980.000000 -0.027394
20040.000000 -0.014121
20100.000000 -0.002850
20160.000000 0.014420
20220.000000 0.022690
20280.000000 0.026958
20340.000000 0.026225
20400.000000 0.018492
20460.000000 0.004758
20520.000000 -0.004977
20580.000000 -0.022712
20640.000000 -0.030448
20700.000000 -0.037185
20760.000000 -0.037922
20820.000000 -0.033659
20880.000000 -0.022397
20940.000000 -0.009135
21000.000000 0.007126
21060.000000 0.020387
21120.000000 0.033649
21180.000000 0.037910
21240.000000 0.041173
21300.000000 0.036436
21360.000000 0.024701
21420.000000 0.008966
21480.000000 -0.006767
21540.000000 -0.023498
21600.000000 -0.032229
21660.000000 -0.037958
21720.000000 -0.034687
21780.000000 -0.027415
21840.000000 -0.016142
21900.000000 -0.000869
21960.000000 0.015406
22020.000000 0.026682
22080.000000 0.036959
22140.000000 0.039238
22200.000000 0.034519
22260.000000 0.034803
22320.000000 0.022088
22380.000000 0.018376
22440.000000 0.005667
22500.000000 -0.007040
22560.000000 -0.013745
22620.000000 -0.024448
22680.000000 -0.024149
22740.000000 -0.021848
22800.000000 -0.015544
22860.000000 0.004761
22920.000000 0.020069
22980.000000 0.038378
23040.000000 0.051689
23100.000000 0.054002
23160.000000 0.054316
23220.000000 0.044630
23280.000000 0.028945
23340.000000 0.011261
23400.000000 -0.008424
23460.000000 -0.023110
23520.000000 -0.031796
23580.000000 -0.030484
23640.000000 -0.027173
23700.000000 -0.011863
23760.000000 -0.002555
23820.000000 0.009751
23880.000000 0.015055
23940.000000 0.016357
24000.000000 0.014657
24060.000000 0.005955
24120.000000 -0.004750
24180.000000 -0.007458
24240.000000 -0.022168
24300.000000 -0.020882
24360.000000 -0.026600
24420.000000 -0.023321
24480.000000 -0.016047
24540.000000 -0.002776
24600.000000 0.002490
24660.000000 0.018752
24720.000000 0.019009
24780.000000 0.025262
24840.000000 0.025511
24900.000000 0.022755
24960.000000 0.010995
25020.000000 0.006231
25080.000000 -0.007538
25140.000000 -0.013311
25200.000000 -0.018089
25260.000000 -0.016870
25320.000000 -0.012656
25380.000000 -0.007446
25440.000000 0.004761
25500.000000 0.012964
25560.000000 0.015164
25620.000000 0.021360
25680.000000 0.014554
25740.000000 0.007745
25800.000000 -0.000067
25860.000000 -0.007881
25920.000000 -0.010699
25980.000000 -0.013519
26040.000000 -0.014341
26100.000000 -0.014165
26160.000000 -0.018991
26220.000000 -0.019819
26280.000000 -0.021649
26340.000000 -0.019479
26400.000000 -0.013311
26460.000000 -0.005144
26520.000000 0.006021
26580.000000 0.012184
26640.000000 0.021345
26700.000000 0.025504
26760.000000 0.020659
26820.000000 0.016811
26880.000000 0.002959
26940.000000 -0.009896
27000.000000 -0.018756
27060.000000 -0.032619
27120.000000 -0.033487
27180.000000 -0.032358
27240.000000 -0.031233
27300.000000 -0.019112
27360.000000 -0.007994
27420.000000 0.009120
27480.000000 0.032232
27540.000000 0.043340
27600.000000 0.059445
27660.000000 0.059547
27720.000000 0.055646
27780.000000 0.041741
27840.000000 0.017834
27900.000000 -0.005076
27960.000000 -0.026989
28020.000000 -0.043904
28080.000000 -0.048821
28140.000000 -0.048741
28200.000000 -0.033662
28260.000000 -0.015584
28320.000000 -0.003508
28380.000000 0.015566
28440.000000 0.023640
28500.000000 0.024712
28560.000000 0.019783
28620.000000 0.009853
28680.000000 -0.006078
28740.000000 -0.013010
28800.000000 -0.023944
28860.000000 -0.025877
28920.000000 -0.024811
28980.000000 -0.021746
29040.000000 -0.012679
29100.000000 -0.000612
29160.000000 0.012457
29220.000000 0.026527
29280.000000 0.034599
29340.000000 0.036673
29400.000000 0.034749
29460.000000 0.027827
29520.000000 0.019908
29580.000000 0.009990
29640.000000 0.008074
29700.000000 0.006161
29760.000000 0.006249
29820.000000 0.009339
29880.000000 0.010431
29940.000000 0.010526
30000.000000 0.009622
30060.000000 0.009720
30120.000000 0.007821
30180.000000 0.006923
30240.000000 0.008028
30300.000000 0.008134
30360.000000 0.005241
30420.000000 0.001350
30480.000000 -0.000540
30540.000000 -0.006428
30600.000000 -0.013316
30660.000000 -0.015202
30720.000000 -0.019086
30780.000000 -0.017970
30840.000000 -0.014851
30900.000000 -0.012732
30960.000000 -0.004610
31020.000000 0.003513
31080.000000 0.010637
31140.000000 0.013763
31200.000000 0.015891
31260.000000 0.013020
31320.000000 0.007152
31380.000000 -0.003715
31440.000000 -0.011580
31500.000000 -0.017444
31560.000000 -0.024305
31620.000000 -0.026164
31680.000000 -0.020021
31740.000000 -0.017875
31800.000000 -0.007728
31860.000000 0.000423
31920.000000 0.007575
31980.000000 0.011730
32040.000000 0.011887
32100.000000 0.006047
32160.000000 -0.000792
32220.000000 -0.008629
32280.000000 -0.018463
32340.000000 -0.027296
32400.000000 -0.028127
32460.000000 -0.028956
32520.000000 -0.022784
32580.000000 -0.010611
32640.000000 -0.000437
32700.000000 0.012737
32760.000000 0.022912
32820.000000 0.025088
32880.000000 0.028263
32940.000000 0.023438
33000.000000 0.016614
33060.000000 0.009788
33120.000000 0.002962
33180.000000 0.002135
33240.000000 0.005306
33300.000000 0.009475
33360.000000 0.017642
33420.000000 0.019807
33480.000000 0.020970
33540.000000 0.017129
33600.000000 0.010286
33660.000000 0.002440
33720.000000 -0.005409
33780.000000 -0.013261
33840.000000 -0.022115
33900.000000 -0.024973
33960.000000 -0.023833
34020.000000 -0.019696
34080.000000 -0.011562
34140.000000 -0.003432
34200.000000 0.002694
34260.000000 0.007815
34320.000000 0.007933
34380.000000 0.005046
34440.000000 0.004147
34500.000000 -0.002748
34560.000000 -0.003647
34620.000000 -0.002550
34680.000000 -0.001456
34740.000000 0.001634
34800.000000 0.004721
34860.000000 0.006804
34920.000000 0.007884
34980.000000 0.005960
35040.000000 0.007033
35100.000000 -0.000898
35160.000000 0.000167
35220.000000 -0.001771
35280.000000 -0.006714
35340.000000 -0.007660
35400.000000 -0.010609
35460.000000 -0.014562
35520.000000 -0.013517
35580.000000 -0.013475
35640.000000 -0.010435
35700.000000 -0.007384
35760.000000 -0.005335
35820.000000 -0.000289
35880.000000 0.001753
35940.000000 0.003792
36000.000000 0.007827
36060.000000 0.003857
36120.000000 0.005884
36180.000000 0.003906
36240.000000 0.002923
36300.000000 0.003937
36360.000000 0.006947
36420.000000 0.006953
36480.000000 0.009955
36540.000000 0.008954
36600.000000 0.008949
36660.000000 0.004941
36720.000000 0.002930
36780.000000 -0.001085
36840.000000 -0.001102
36900.000000 -0.000123
36960.000000 0.002854
37020.000000 0.007828
37080.000000 0.007798
37140.000000 0.007767
37200.000000 0.003732
37260.000000 -0.001305
37320.000000 -0.011346
37380.000000 -0.017388
37440.000000 -0.025433
37500.000000 -0.026481
37560.000000 -0.027532
37620.000000 -0.020584
37680.000000 -0.007640
37740.000000 0.000302
37800.000000 0.017242
37860.000000 0.025178
37920.000000 0.030113
37980.000000 0.025045
38040.000000 0.011974
38100.000000 -0.001099
38160.000000 -0.015175
38220.000000 -0.032253
38280.000000 -0.038334
38340.000000 -0.039417
38400.000000 -0.028503
38460.000000 -0.009591
38520.000000 0.018318
38580.000000 0.044225
38640.000000 0.068129
38700.000000 0.073031
38760.000000 0.064930
38820.000000 0.040826
38880.000000 0.012720
38940.000000 -0.023389
39000.000000 -0.052500
39060.000000 -0.070614
39120.000000 -0.075730
39180.000000 -0.068849
39240.000000 -0.041971
39300.000000 -0.017095
39360.000000 0.017778
39420.000000 0.040649
39480.000000 0.056517
39540.000000 0.057382
39600.000000 0.047245
39660.000000 0.021105
39720.000000 -0.000037
39780.000000 -0.020183
39840.000000 -0.031330
39900.000000 -0.033481
39960.000000 -0.025634
40020.000000 -0.014790
40080.000000 0.004052
40140.000000 0.018891
40200.000000 0.030727
40260.000000 0.038561
40320.000000 0.033392
40380.000000 0.019221
40440.000000 0.000046
40500.000000 -0.025131
40560.000000 -0.043310
40620.000000 -0.053493
40680.000000 -0.058678
40740.000000 -0.048865
40800.000000 -0.026056
40860.000000 -0.000249
40920.000000 0.025556
40980.000000 0.050357
41040.000000 0.061156
41100.000000 0.057953
41160.000000 0.042746
41220.000000 0.017537
41280.000000 -0.013675
41340.000000 -0.037889
41400.000000 -0.058107
41460.000000 -0.068327
41520.000000 -0.068549
41580.000000 -0.056774
41640.000000 -0.039002
41700.000000 -0.014233
41760.000000 0.013533
41820.000000 0.039297
41880.000000 0.068058
41940.000000 0.085817
42000.000000 0.088573
42060.000000 0.077326
42120.000000 0.057076
42180.000000 0.023823
42240.000000 -0.002432
42300.000000 -0.018690
42360.000000 -0.025950
42420.000000 -0.018214
42480.000000 -0.000480
42540.000000 0.021252
42600.000000 0.037980
42660.000000 0.053706
42720.000000 0.057429
42780.000000 0.050149
42840.000000 0.034867
42900.000000 0.013582
42960.000000 -0.007706
43020.000000 -0.023997
43080.000000 -0.036290
43140.000000 -0.036586
43200.000000 -0.025884
