# Supplementary material for: Probabilistic tsunami forecasting for early warning
Source: Nat Commun. 2021 Sep 28;12:5677. doi: 10.1038/s41467-021-25815-w (PMC8479076; doi:10.1038/s41467-021-25815-w)
Supplement: Supplementary file 6 — Supplementary Dataset 3. Sea-level records. [file 41467_2021_25815_MOESM6_ESM.zip › sea_level_records/2019-11-26_Albania/BA05.rad.rmn.txt]

-43200.000000 0.014254
-43140.000000 -0.013348
-43080.000000 0.002049
-43020.000000 -0.022555
-42960.000000 -0.015159
-42900.000000 0.007237
-42840.000000 -0.010367
-42780.000000 0.011028
-42720.000000 0.003422
-42660.000000 -0.000184
-42600.000000 -0.034790
-42540.000000 -0.016397
-42480.000000 -0.018005
-42420.000000 -0.018613
-42360.000000 -0.026221
-42300.000000 -0.015830
-42240.000000 -0.013440
-42180.000000 -0.028050
-42120.000000 -0.007661
-42060.000000 -0.000272
-42000.000000 -0.015885
-41940.000000 0.002503
-41880.000000 0.011889
-41820.000000 0.017275
-41760.000000 0.000660
-41700.000000 -0.001956
-41640.000000 0.025427
-41580.000000 0.002810
-41520.000000 0.004191
-41460.000000 0.008572
-41400.000000 0.025952
-41340.000000 0.025331
-41280.000000 0.009709
-41220.000000 0.023086
-41160.000000 0.022462
-41100.000000 0.003837
-41040.000000 -0.001788
-40980.000000 0.010585
-40920.000000 0.015957
-40860.000000 0.014328
-40800.000000 0.019698
-40740.000000 -0.013932
-40680.000000 0.005436
-40620.000000 0.006803
-40560.000000 0.000169
-40500.000000 0.009534
-40440.000000 -0.007103
-40380.000000 0.009260
-40320.000000 0.035622
-40260.000000 -0.000018
-40200.000000 0.017342
-40140.000000 0.017700
-40080.000000 0.008058
-40020.000000 0.012414
-39960.000000 0.014769
-39900.000000 0.006123
-39840.000000 0.002476
-39780.000000 -0.012172
-39720.000000 -0.014821
-39660.000000 0.032529
-39600.000000 0.021877
-39540.000000 -0.004775
-39480.000000 -0.003428
-39420.000000 -0.000083
-39360.000000 -0.014738
-39300.000000 0.004606
-39240.000000 -0.024052
-39180.000000 -0.012710
-39120.000000 -0.000369
-39060.000000 -0.020029
-39000.000000 -0.002690
-38940.000000 -0.016352
-38880.000000 -0.028015
-38820.000000 -0.036679
-38760.000000 -0.009343
-38700.000000 -0.015009
-38640.000000 -0.021675
-38580.000000 0.014658
-38520.000000 0.007991
-38460.000000 0.015322
-38400.000000 0.016653
-38340.000000 0.003984
-38280.000000 0.010313
-38220.000000 -0.003358
-38160.000000 0.012971
-38100.000000 0.011299
-38040.000000 0.017626
-37980.000000 0.006953
-37920.000000 -0.007721
-37860.000000 -0.009394
-37800.000000 -0.003069
-37740.000000 -0.036743
-37680.000000 -0.025418
-37620.000000 -0.008093
-37560.000000 -0.018768
-37500.000000 -0.039443
-37440.000000 -0.022117
-37380.000000 -0.004792
-37320.000000 -0.004467
-37260.000000 0.000859
-37200.000000 0.005184
-37140.000000 0.023511
-37080.000000 0.028837
-37020.000000 0.036164
-36960.000000 0.013492
-36900.000000 0.031821
-36840.000000 0.055150
-36780.000000 0.053480
-36720.000000 0.039811
-36660.000000 0.028143
-36600.000000 0.040476
-36540.000000 0.038810
-36480.000000 0.025146
-36420.000000 0.027482
-36360.000000 0.001820
-36300.000000 -0.003841
-36240.000000 -0.021502
-36180.000000 -0.011162
-36120.000000 -0.025823
-36060.000000 -0.034484
-36000.000000 -0.025147
-35940.000000 -0.036813
-35880.000000 -0.021483
-35820.000000 -0.010160
-35760.000000 -0.028846
-35700.000000 0.001459
-35640.000000 0.003751
-35580.000000 0.018045
-35520.000000 0.030331
-35460.000000 0.020607
-35400.000000 0.037874
-35340.000000 0.029132
-35280.000000 0.040380
-35220.000000 0.043618
-35160.000000 0.036846
-35100.000000 0.039065
-35040.000000 0.046275
-34980.000000 0.029475
-34920.000000 0.016666
-34860.000000 -0.008151
-34800.000000 0.004022
-34740.000000 -0.006812
-34680.000000 -0.011655
-34620.000000 -0.023505
-34560.000000 -0.009362
-34500.000000 -0.021227
-34440.000000 -0.039099
-34380.000000 -0.041978
-34320.000000 -0.039863
-34260.000000 -0.021756
-34200.000000 -0.019654
-34140.000000 -0.017559
-34080.000000 -0.008470
-34020.000000 0.023613
-33960.000000 0.006691
-33900.000000 -0.002236
-33840.000000 0.019831
-33780.000000 0.027893
-33720.000000 0.031950
-33660.000000 0.038003
-33600.000000 0.040051
-33540.000000 0.046094
-33480.000000 0.030134
-33420.000000 0.003170
-33360.000000 -0.010798
-33300.000000 -0.013769
-33240.000000 -0.014744
-33180.000000 -0.014723
-33120.000000 -0.003705
-33060.000000 -0.013690
-33000.000000 -0.021679
-32940.000000 -0.014671
-32880.000000 -0.015667
-32820.000000 -0.032667
-32760.000000 -0.012671
-32700.000000 -0.004680
-32640.000000 -0.014695
-32580.000000 -0.003714
-32520.000000 -0.004740
-32460.000000 -0.000773
-32400.000000 -0.017812
-32340.000000 -0.026859
-32220.000000 -0.015978
-32160.000000 0.010949
-32100.000000 0.006868
-32040.000000 0.001776
-31980.000000 0.003674
-31920.000000 0.017563
-31860.000000 0.002441
-31800.000000 0.012308
-31740.000000 0.004165
-31680.000000 0.015012
-31620.000000 -0.001152
-31560.000000 -0.002326
-31500.000000 0.007490
-31440.000000 -0.006704
-31380.000000 -0.005908
-31320.000000 0.014878
-31260.000000 0.001654
-31200.000000 -0.000579
-31140.000000 0.007177
-31080.000000 0.013924
-31020.000000 -0.001339
-30960.000000 -0.000612
-30900.000000 -0.007896
-30840.000000 0.002810
-30780.000000 0.000506
-30720.000000 -0.002809
-30660.000000 -0.003135
-30600.000000 -0.000472
-30540.000000 0.001180
-30480.000000 -0.016179
-30420.000000 0.004451
-30360.000000 -0.012912
-30300.000000 0.004695
-30240.000000 0.018291
-30180.000000 -0.000123
-30120.000000 -0.001549
-30060.000000 0.000015
-30000.000000 0.001568
-29940.000000 0.006111
-29880.000000 0.008645
-29820.000000 0.021169
-29760.000000 0.020685
-29640.000000 0.020689
-29580.000000 0.039177
-29520.000000 0.019658
-29460.000000 0.012130
-29400.000000 0.014593
-29340.000000 0.014048
-29280.000000 0.017494
-29220.000000 0.017931
-29160.000000 0.009359
-29100.000000 -0.005222
-29040.000000 -0.022813
-28980.000000 -0.003413
-28920.000000 -0.022023
-28860.000000 0.010358
-28800.000000 -0.003272
-28740.000000 -0.001912
-28680.000000 -0.007562
-28620.000000 -0.018222
-28560.000000 0.002109
-28500.000000 -0.004571
-28440.000000 -0.007261
-28380.000000 0.003040
-28320.000000 -0.015669
-28260.000000 -0.005387
-28200.000000 -0.006114
-28140.000000 -0.014850
-28080.000000 -0.018595
-28020.000000 -0.011349
-27960.000000 -0.035112
-27900.000000 -0.011884
-27840.000000 0.005335
-27780.000000 0.003546
-27720.000000 -0.001253
-27660.000000 -0.012062
-27600.000000 -0.009879
-27540.000000 -0.028707
-27480.000000 -0.015544
-27420.000000 0.009609
-27360.000000 -0.024248
-27300.000000 -0.002115
-27240.000000 0.011007
-27180.000000 -0.015881
-27120.000000 -0.027779
-27060.000000 -0.028688
-27000.000000 -0.044606
-26940.000000 -0.014535
-26880.000000 0.009526
-26820.000000 0.031577
-26760.000000 0.021619
-26700.000000 -0.004349
-26640.000000 0.022673
-26580.000000 -0.011314
-26520.000000 -0.025311
-26460.000000 0.016682
-26400.000000 0.005666
-26340.000000 0.029641
-26280.000000 0.024605
-26220.000000 0.012559
-26160.000000 0.025504
-26100.000000 0.020437
-26040.000000 0.015360
-25980.000000 -0.002728
-25920.000000 0.005172
-25860.000000 0.010061
-25800.000000 0.006938
-25740.000000 -0.055196
-25680.000000 0.003657
-25620.000000 0.031499
-25560.000000 0.035329
-25500.000000 0.013146
-25440.000000 -0.003049
-25380.000000 -0.009256
-25320.000000 -0.018476
-25260.000000 -0.017707
-25200.000000 -0.011951
-25140.000000 -0.028207
-25080.000000 -0.048474
-25020.000000 -0.012754
-24960.000000 -0.016045
-24900.000000 -0.009347
-24840.000000 -0.010660
-24780.000000 -0.017985
-24720.000000 -0.005320
-24660.000000 -0.006666
-24600.000000 0.007977
-24540.000000 0.007610
-24480.000000 0.017232
-24420.000000 -0.004156
-24360.000000 0.011444
-24300.000000 0.032034
-24240.000000 0.016613
-24180.000000 0.011181
-24120.000000 0.013737
-24060.000000 0.006282
-24000.000000 0.016815
-23940.000000 0.011336
-23880.000000 0.006845
-23820.000000 -0.000658
-23760.000000 -0.012174
-23700.000000 0.005298
-23640.000000 0.014757
-23580.000000 -0.001797
-23520.000000 0.000636
-23460.000000 -0.015944
-23400.000000 -0.007536
-23340.000000 -0.015142
-23280.000000 -0.003761
-23220.000000 -0.002392
-23160.000000 -0.020035
-23100.000000 -0.021691
-23040.000000 0.009641
-22980.000000 -0.013039
-22920.000000 -0.011730
-22860.000000 -0.015433
-22740.000000 0.004127
-22680.000000 0.005390
-22620.000000 0.010643
-22560.000000 0.034884
-22500.000000 0.028114
-22440.000000 0.018333
-22380.000000 0.020541
-22320.000000 0.021738
-22260.000000 0.041924
-22200.000000 0.007098
-22140.000000 0.010261
-22080.000000 0.031480
-22020.000000 0.009620
-21960.000000 0.002748
-21840.000000 -0.030033
-21780.000000 -0.016943
-21720.000000 -0.013866
-21660.000000 -0.021801
-21600.000000 -0.033750
-21540.000000 -0.048711
-21480.000000 -0.034685
-21420.000000 -0.041671
-21360.000000 -0.034670
-21300.000000 -0.038681
-21240.000000 -0.030704
-21180.000000 -0.022739
-21120.000000 -0.024785
-21060.000000 -0.021842
-21000.000000 -0.012910
-20940.000000 -0.013989
-20880.000000 0.008922
-20820.000000 0.001822
-20760.000000 0.023713
-20700.000000 0.019594
-20640.000000 0.011466
-20580.000000 0.014330
-20520.000000 0.006185
-20460.000000 0.001031
-20400.000000 0.014870
-20340.000000 0.001702
-20280.000000 0.003526
-20220.000000 -0.018656
-20160.000000 0.001155
-20100.000000 -0.015041
-20040.000000 -0.020242
-19980.000000 -0.010450
-19920.000000 -0.023662
-19860.000000 -0.004880
-19800.000000 -0.028102
-19740.000000 0.004670
-19680.000000 0.000439
-19620.000000 -0.021797
-19560.000000 -0.007037
-19500.000000 0.005719
-19440.000000 -0.010529
-19380.000000 0.014220
-19320.000000 0.004965
-19260.000000 0.009706
-19200.000000 0.026443
-19140.000000 0.021176
-19080.000000 0.021904
-19020.000000 0.011628
-18960.000000 0.007347
-18900.000000 0.030060
-18840.000000 0.000768
-18780.000000 0.036471
-18720.000000 0.004167
-18660.000000 0.000857
-18600.000000 0.008540
-18540.000000 -0.011784
-18480.000000 -0.002116
-18420.000000 -0.009455
-18360.000000 -0.011802
-18300.000000 0.005842
-18240.000000 -0.006522
-18180.000000 -0.017894
-18120.000000 -0.013275
-18060.000000 -0.014665
-18000.000000 -0.013064
-17940.000000 0.006529
-17880.000000 -0.002887
-17820.000000 0.035688
-17760.000000 0.027255
-17700.000000 0.019813
-17640.000000 0.032364
-17580.000000 0.030907
-17520.000000 0.023443
-17460.000000 0.022972
-17400.000000 0.025494
-17340.000000 0.046010
-17280.000000 0.031519
-17220.000000 0.030022
-17160.000000 0.013519
-17100.000000 0.023010
-17040.000000 0.008496
-16980.000000 -0.005023
-16920.000000 -0.005548
-16860.000000 -0.007078
-16800.000000 -0.000612
-16740.000000 -0.002151
-16680.000000 -0.024695
-16620.000000 -0.015243
-16560.000000 -0.016796
-16500.000000 -0.018352
-16440.000000 -0.015912
-16380.000000 -0.019476
-16320.000000 -0.016043
-16260.000000 -0.006613
-16200.000000 -0.016186
-16140.000000 0.006239
-16080.000000 -0.024338
-16020.000000 -0.002918
-15960.000000 0.000501
-15900.000000 0.002919
-15840.000000 0.006337
-15780.000000 0.014754
-15720.000000 0.003171
-15660.000000 0.007588
-15600.000000 0.001006
-15540.000000 -0.005574
-15480.000000 -0.017154
-15420.000000 -0.008731
-15360.000000 0.006693
-15300.000000 0.012119
-15240.000000 -0.012453
-15180.000000 0.008977
-15120.000000 -0.016591
-15060.000000 -0.018158
-15000.000000 -0.010724
-14940.000000 -0.022289
-14880.000000 -0.032853
-14820.000000 -0.017417
-14760.000000 -0.002981
-14700.000000 -0.034545
-14640.000000 -0.016110
-14580.000000 -0.014676
-14520.000000 -0.008244
-14460.000000 0.004187
-14400.000000 0.002617
-14340.000000 -0.007921
-14280.000000 0.005503
-14220.000000 -0.017073
-14160.000000 -0.004651
-14100.000000 -0.006229
-14040.000000 -0.003808
-13980.000000 0.001613
-13920.000000 0.016034
-13860.000000 -0.005544
-13800.000000 0.002879
-13740.000000 0.015303
-13680.000000 0.000729
-13620.000000 -0.005844
-13560.000000 0.010585
-13500.000000 -0.001984
-13440.000000 0.002449
-13380.000000 0.010884
-13320.000000 0.005320
-13260.000000 -0.010241
-13200.000000 0.006199
-13140.000000 0.009641
-13080.000000 0.001084
-13020.000000 -0.013471
-12960.000000 0.008976
-12900.000000 0.012425
-12840.000000 0.001875
-12780.000000 0.007328
-12720.000000 0.008784
-12660.000000 0.010242
-12600.000000 0.014705
-12540.000000 0.001171
-12480.000000 0.003641
-12420.000000 0.029117
-12360.000000 0.007598
-12300.000000 0.013085
-12240.000000 0.019578
-12180.000000 0.022077
-12120.000000 0.005584
-12060.000000 0.022097
-12000.000000 -0.005382
-11940.000000 0.012145
-11880.000000 0.004680
-11820.000000 0.003222
-11760.000000 -0.016230
-11700.000000 0.010326
-11640.000000 0.000888
-11580.000000 0.007457
-11520.000000 -0.008967
-11460.000000 0.015615
-11400.000000 -0.010796
-11340.000000 0.006800
-11280.000000 -0.003598
-11220.000000 -0.005989
-11160.000000 -0.010373
-11100.000000 -0.000750
-11040.000000 -0.008119
-10980.000000 0.014520
-10920.000000 -0.015832
-10860.000000 -0.003176
-10800.000000 0.001489
-10740.000000 -0.000837
-10680.000000 0.000848
-10620.000000 0.011543
-10560.000000 -0.001752
-10500.000000 -0.005036
-10440.000000 -0.001309
-10380.000000 0.004428
-10320.000000 0.010176
-10260.000000 -0.005066
-10200.000000 0.001703
-10140.000000 -0.024518
-10080.000000 -0.006730
-10020.000000 -0.015931
-9960.000000 -0.003124
-9900.000000 -0.017307
-9840.000000 0.004519
-9780.000000 -0.009647
-9720.000000 0.006196
-9660.000000 -0.000953
-9600.000000 -0.005094
-9540.000000 -0.011227
-9480.000000 -0.007352
-9420.000000 0.000531
-9360.000000 0.008422
-9300.000000 -0.000679
-9240.000000 -0.006772
-9180.000000 -0.012855
-9120.000000 -0.005930
-9060.000000 -0.009996
-9000.000000 0.002948
-8940.000000 -0.001098
-8880.000000 -0.018135
-8820.000000 -0.001161
-8760.000000 -0.002178
-8700.000000 -0.003184
-8640.000000 0.010819
-8580.000000 -0.003168
-8520.000000 0.002855
-8460.000000 0.011887
-8400.000000 0.014928
-8340.000000 0.000978
-8280.000000 0.014036
-8220.000000 0.005102
-8160.000000 0.017176
-8100.000000 0.008257
-8040.000000 0.008346
-7980.000000 0.011443
-7920.000000 -0.016454
-7860.000000 0.003658
-7800.000000 -0.006223
-7740.000000 -0.010096
-7680.000000 -0.018961
-7620.000000 0.007182
-7560.000000 -0.024666
-7500.000000 -0.009505
-7440.000000 -0.021334
-7380.000000 -0.018154
-7320.000000 -0.020964
-7260.000000 -0.007763
-7200.000000 -0.007551
-7140.000000 -0.009327
-7080.000000 -0.003093
-7020.000000 0.009153
-6960.000000 0.010410
-6900.000000 0.009680
-6840.000000 0.025960
-6780.000000 0.010252
-6720.000000 0.006556
-6660.000000 0.008872
-6600.000000 0.020199
-6540.000000 0.028538
-6480.000000 0.009888
-6420.000000 0.002250
-6360.000000 0.010624
-6300.000000 0.003009
-6240.000000 -0.001593
-6180.000000 -0.010184
-6120.000000 -0.019762
-6060.000000 -0.004328
-6000.000000 0.008119
-5940.000000 0.002579
-5880.000000 -0.009948
-5820.000000 -0.007461
-5760.000000 -0.016960
-5700.000000 0.006554
-5640.000000 -0.005917
-5580.000000 0.013626
-5520.000000 0.020184
-5460.000000 0.015756
-5400.000000 0.022343
-5340.000000 0.009944
-5280.000000 0.015560
-5220.000000 0.014191
-5160.000000 0.024835
-5100.000000 0.015493
-5040.000000 0.025165
-4980.000000 0.025850
-4920.000000 0.006547
-4860.000000 0.007258
-4800.000000 -0.002020
-4740.000000 -0.009286
-4680.000000 -0.015541
-4620.000000 -0.016785
-4560.000000 -0.017018
-4500.000000 -0.018240
-4440.000000 -0.010453
-4380.000000 -0.001655
-4320.000000 -0.027848
-4260.000000 -0.017031
-4200.000000 -0.023205
-4140.000000 -0.021369
-4080.000000 -0.021524
-4020.000000 -0.005670
-3960.000000 0.004194
-3900.000000 0.002067
-3840.000000 0.006949
-3780.000000 0.012841
-3720.000000 0.019743
-3660.000000 0.013655
-3600.000000 0.026576
-3540.000000 0.009507
-3480.000000 0.014448
-3420.000000 0.023400
-3360.000000 0.025361
-3300.000000 0.009333
-3240.000000 -0.006686
-3180.000000 -0.000694
-3120.000000 -0.011693
-3060.000000 -0.007682
-3000.000000 -0.006661
-2940.000000 -0.002631
-2880.000000 -0.017592
-2820.000000 -0.034543
-2760.000000 -0.016484
-2700.000000 -0.032417
-2640.000000 -0.022340
-2580.000000 -0.012253
-2520.000000 -0.005157
-2460.000000 -0.018051
-2400.000000 -0.001936
-2340.000000 -0.016810
-2280.000000 -0.010675
-2220.000000 -0.002529
-2160.000000 -0.004372
-2100.000000 0.012794
-2040.000000 0.018972
-1980.000000 0.009160
-1920.000000 0.012360
-1860.000000 0.031570
-1800.000000 0.025791
-1740.000000 0.014023
-1680.000000 0.014267
-1620.000000 0.009521
-1560.000000 -0.009214
-1500.000000 0.014062
-1440.000000 -0.003651
-1380.000000 -0.015354
-1320.000000 -0.022046
-1260.000000 -0.028728
-1200.000000 -0.016400
-1140.000000 -0.019061
-1080.000000 -0.021713
-1020.000000 -0.016355
-960.000000 -0.025988
-900.000000 -0.024611
-840.000000 -0.012225
-780.000000 -0.010830
-720.000000 -0.001425
-660.000000 0.010988
-600.000000 0.007410
-540.000000 0.006842
-480.000000 0.016282
-420.000000 0.036731
-360.000000 0.025189
-300.000000 0.035656
-240.000000 0.019133
-180.000000 0.025618
-120.000000 0.023112
-60.000000 0.023615
0.000000 0.010128
60.000000 0.007649
120.000000 0.015180
180.000000 0.006720
240.000000 -0.007731
300.000000 -0.022173
360.000000 -0.010606
420.000000 -0.012030
480.000000 -0.010445
540.000000 -0.026852
600.000000 -0.007250
660.000000 -0.035640
720.000000 -0.017021
780.000000 -0.006394
840.000000 -0.000759
900.000000 0.001884
960.000000 0.000535
1020.000000 -0.003806
1080.000000 0.017862
1140.000000 0.019537
1200.000000 0.020221
1260.000000 0.025913
1320.000000 0.019612
1380.000000 0.030320
1440.000000 0.023036
1500.000000 0.022760
1560.000000 0.028492
1620.000000 0.023232
1680.000000 0.020980
1740.000000 0.028736
1800.000000 0.011500
1860.000000 0.001273
1920.000000 0.006054
1980.000000 -0.007156
2040.000000 -0.004358
2100.000000 -0.007551
2160.000000 -0.013736
2220.000000 -0.015912
2280.000000 -0.019079
2340.000000 -0.013238
2400.000000 -0.021388
2460.000000 -0.030529
2520.000000 -0.016662
2580.000000 -0.032786
2640.000000 -0.012902
2700.000000 -0.010009
2760.000000 -0.003108
2820.000000 -0.007199
2880.000000 -0.007280
2940.000000 -0.013354
3000.000000 -0.024418
3060.000000 -0.004474
3120.000000 0.000479
3180.000000 0.001441
3240.000000 0.004413
3300.000000 0.019394
3360.000000 0.006384
3420.000000 0.000385
3480.000000 0.015395
3540.000000 -0.007584
3600.000000 0.002447
3660.000000 0.018488
3720.000000 0.001539
3780.000000 0.018600
3840.000000 0.002672
3900.000000 -0.012247
3960.000000 -0.011156
4020.000000 -0.018056
4080.000000 -0.003947
4140.000000 -0.005829
4200.000000 -0.026702
4260.000000 -0.019567
4320.000000 -0.028424
4380.000000 -0.014273
4440.000000 -0.008114
4500.000000 -0.007948
4560.000000 -0.012774
4620.000000 0.009408
4680.000000 -0.006403
4740.000000 0.003794
4800.000000 0.007999
4860.000000 0.012212
4920.000000 0.010433
4980.000000 0.011662
5040.000000 0.016899
5100.000000 0.028145
5160.000000 0.018399
5220.000000 0.003661
5280.000000 0.003932
5340.000000 0.013211
5400.000000 -0.005503
5460.000000 0.004791
5520.000000 0.003093
5580.000000 -0.000599
5640.000000 -0.005284
5700.000000 -0.002963
5760.000000 -0.010636
5820.000000 -0.008303
5880.000000 -0.015965
5940.000000 -0.005621
6000.000000 0.002727
6060.000000 0.009081
6120.000000 0.003441
6180.000000 0.002805
6240.000000 0.013175
6300.000000 0.015552
6360.000000 0.015934
6420.000000 0.014322
6480.000000 0.018717
6540.000000 0.017118
6600.000000 0.014527
6660.000000 0.011942
6720.000000 0.010365
6780.000000 0.007794
6840.000000 0.009231
6900.000000 0.008675
6960.000000 0.007126
7020.000000 -0.001416
7080.000000 0.003048
7140.000000 -0.011481
7200.000000 -0.019004
7260.000000 0.000480
7320.000000 -0.012032
7380.000000 0.001463
7440.000000 0.002962
7500.000000 -0.013534
7560.000000 -0.005025
7620.000000 0.000489
7680.000000 -0.005993
7740.000000 0.006530
7800.000000 -0.001943
7860.000000 0.014589
7920.000000 -0.011875
7980.000000 0.011666
8040.000000 0.004211
8100.000000 0.014760
8160.000000 -0.009686
8220.000000 0.010872
8280.000000 0.014433
8340.000000 -0.007001
8400.000000 -0.005432
8460.000000 -0.006861
8520.000000 -0.015287
8580.000000 -0.017710
8640.000000 -0.006151
8700.000000 -0.019578
8760.000000 -0.024005
8820.000000 -0.009432
8880.000000 -0.012861
8940.000000 -0.003291
9000.000000 -0.007724
9060.000000 0.001840
9120.000000 0.014400
9180.000000 0.019956
9240.000000 0.009508
9300.000000 0.024055
9360.000000 0.021596
9420.000000 0.019132
9480.000000 0.000662
9540.000000 0.005187
9600.000000 -0.002293
9660.000000 0.000221
9720.000000 -0.005271
9780.000000 -0.019768
9840.000000 -0.022271
9900.000000 -0.024779
9960.000000 -0.030292
10020.000000 -0.017810
10080.000000 -0.010333
10140.000000 -0.030862
10200.000000 -0.032395
10260.000000 -0.022933
10320.000000 -0.002476
10380.000000 -0.008024
10440.000000 -0.005577
10500.000000 0.002866
10560.000000 0.020304
10620.000000 0.026737
10680.000000 0.030165
10740.000000 0.025589
10800.000000 0.010007
10860.000000 0.027421
10920.000000 0.014830
10980.000000 0.017235
11040.000000 0.007634
11100.000000 0.008028
11160.000000 -0.007582
11220.000000 -0.009198
11280.000000 -0.018818
11340.000000 -0.027443
11400.000000 -0.023073
11460.000000 -0.008707
11520.000000 -0.024347
11580.000000 -0.021991
11640.000000 -0.032641
11700.000000 -0.013295
11760.000000 -0.016954
11820.000000 -0.006618
11880.000000 0.002712
11940.000000 0.014038
12000.000000 0.011357
12060.000000 0.001672
12120.000000 0.016980
12180.000000 0.011282
12240.000000 0.017578
12300.000000 0.006867
12360.000000 0.010150
12420.000000 0.026425
12480.000000 0.022692
12540.000000 0.003952
12600.000000 -0.010797
12660.000000 0.006446
12720.000000 -0.022319
12780.000000 0.003941
12840.000000 -0.013843
12900.000000 -0.013637
12960.000000 -0.009441
13020.000000 -0.007254
13080.000000 -0.009076
13140.000000 -0.015908
13200.000000 -0.022750
13260.000000 -0.018601
13320.000000 -0.003443
13380.000000 0.012685
13440.000000 0.015805
13500.000000 0.020915
13560.000000 0.025016
13620.000000 0.009108
13680.000000 0.006190
13740.000000 0.033264
13800.000000 0.020327
13860.000000 0.010382
13920.000000 0.024426
13980.000000 0.010460
14040.000000 0.010484
14100.000000 0.009497
14160.000000 -0.001501
14220.000000 0.008491
14280.000000 0.016472
14340.000000 -0.002558
14400.000000 0.004401
14460.000000 0.009349
14520.000000 0.003286
14580.000000 -0.012787
14640.000000 -0.000872
14700.000000 -0.006966
14760.000000 -0.003071
14820.000000 -0.006186
14880.000000 -0.000310
14940.000000 -0.003444
15000.000000 0.017412
15060.000000 -0.000741
15120.000000 -0.001902
15180.000000 -0.003073
15240.000000 0.006747
15300.000000 -0.000442
15360.000000 0.006361
15420.000000 0.000155
15480.000000 0.015940
15540.000000 0.005716
15600.000000 -0.016516
15660.000000 -0.011756
15720.000000 -0.008006
15780.000000 -0.014264
15840.000000 -0.023530
15900.000000 -0.005805
15960.000000 -0.023089
16020.000000 -0.023381
16080.000000 -0.032681
16200.000000 -0.031305
16260.000000 -0.023629
16320.000000 -0.014961
16380.000000 -0.012300
16440.000000 -0.018647
16500.000000 -0.007002
16560.000000 -0.016365
16620.000000 -0.012735
16680.000000 -0.008114
16740.000000 -0.009501
16800.000000 0.001102
16860.000000 0.004696
16920.000000 0.013281
16980.000000 -0.002145
17040.000000 -0.014581
17100.000000 -0.014028
17160.000000 -0.001486
17220.000000 -0.005955
17280.000000 0.012564
17340.000000 0.006072
17400.000000 0.009568
17460.000000 0.000052
17520.000000 -0.001475
17580.000000 -0.010014
17640.000000 -0.007565
17700.000000 -0.000128
17760.000000 0.007298
17820.000000 0.012711
17880.000000 0.013113
17940.000000 -0.006498
18000.000000 0.018879
18060.000000 0.014243
18120.000000 0.016595
18180.000000 0.025933
18240.000000 0.001258
18300.000000 0.024569
18360.000000 0.014866
18420.000000 0.011148
18480.000000 0.022416
18540.000000 0.010668
18600.000000 0.009905
18660.000000 0.016127
18720.000000 0.009334
18780.000000 0.013524
18840.000000 -0.005300
18960.000000 0.012005
19020.000000 -0.001866
19080.000000 0.005249
19140.000000 -0.010651
19200.000000 -0.000565
19260.000000 -0.002494
19320.000000 -0.005436
19380.000000 0.013608
19440.000000 0.001638
19500.000000 -0.004344
19560.000000 -0.000339
19620.000000 -0.009346
19680.000000 -0.005366
19740.000000 0.006603
19800.000000 -0.005439
19860.000000 -0.004492
19920.000000 -0.005556
19980.000000 0.004370
20040.000000 -0.010714
20100.000000 -0.011807
20160.000000 0.001091
20220.000000 0.002980
20280.000000 -0.006138
20400.000000 -0.000396
20460.000000 -0.006536
20580.000000 -0.000832
20640.000000 0.017012
20700.000000 0.018851
20760.000000 0.007685
20820.000000 0.004514
20880.000000 -0.008661
21000.000000 0.002977
21060.000000 -0.015210
21120.000000 -0.017402
21180.000000 -0.017598
21240.000000 -0.025798
21300.000000 -0.032003
21360.000000 -0.024213
21420.000000 -0.019428
21480.000000 -0.020648
21540.000000 -0.002873
21600.000000 -0.010104
21660.000000 -0.005341
21720.000000 -0.018584
21780.000000 -0.017833
21840.000000 -0.002090
21900.000000 -0.000353
21960.000000 0.009375
22020.000000 0.012096
22080.000000 0.017809
22140.000000 0.006513
22200.000000 0.000207
22260.000000 -0.004108
22320.000000 0.012567
22380.000000 0.003231
22440.000000 -0.018116
22500.000000 0.007527
22560.000000 -0.003843
22620.000000 0.004776
22680.000000 -0.010618
22740.000000 -0.001025
22800.000000 0.007555
22860.000000 0.001122
22920.000000 -0.003325
22980.000000 0.000215
23040.000000 0.016740
23100.000000 -0.003747
23160.000000 -0.000249
23220.000000 -0.005763
23280.000000 -0.008291
23340.000000 0.007168
23400.000000 0.015614
23460.000000 0.021048
23520.000000 0.018470
23580.000000 0.019880
23640.000000 0.025279
23700.000000 0.015666
23760.000000 0.008042
23820.000000 0.005416
23880.000000 0.016768
23940.000000 -0.000890
24000.000000 0.008442
24060.000000 0.016764
24120.000000 -0.008923
24180.000000 -0.004619
24240.000000 -0.015324
24300.000000 -0.001038
24360.000000 -0.008760
24420.000000 0.008509
24480.000000 -0.005230
24540.000000 0.004024
24600.000000 -0.008730
24660.000000 -0.004491
24720.000000 -0.000259
24780.000000 0.016968
24840.000000 0.005188
24900.000000 -0.005596
24960.000000 0.011614
25020.000000 0.005819
25080.000000 0.009020
25140.000000 0.006217
25200.000000 0.001411
25260.000000 -0.006400
25320.000000 -0.003214
25380.000000 0.006969
25440.000000 -0.002852
25500.000000 0.006324
25560.000000 -0.013504
25620.000000 -0.016336
25680.000000 0.001829
25740.000000 -0.011011
25800.000000 -0.007854
25860.000000 -0.022702
25920.000000 -0.010555
25980.000000 -0.012413
26040.000000 -0.010275
26100.000000 -0.004142
26160.000000 -0.025015
26220.000000 -0.033892
26280.000000 -0.025775
26340.000000 -0.016663
26400.000000 -0.024556
26460.000000 -0.023453
26520.000000 -0.008356
26580.000000 -0.013263
26640.000000 -0.012175
26700.000000 -0.011092
26760.000000 -0.021013
26820.000000 -0.002938
26880.000000 0.010133
26940.000000 0.021199
27000.000000 0.013261
27060.000000 0.000318
27120.000000 0.016371
27180.000000 0.019420
27240.000000 0.006464
27300.000000 0.007504
27360.000000 0.002539
27420.000000 0.017570
27480.000000 0.015597
27540.000000 0.018619
27600.000000 0.012638
27660.000000 0.013652
27720.000000 0.004662
27780.000000 0.005668
27840.000000 -0.003329
27900.000000 0.013671
27960.000000 0.011702
28020.000000 -0.002307
28080.000000 0.000681
28140.000000 -0.005334
28200.000000 -0.001350
28260.000000 -0.012369
28320.000000 -0.002389
28380.000000 0.013590
28440.000000 0.004568
28500.000000 -0.001461
28560.000000 -0.006489
28620.000000 0.007483
28680.000000 0.000455
28740.000000 0.011429
28800.000000 0.011405
28860.000000 0.006383
28920.000000 -0.000637
28980.000000 0.004346
29040.000000 0.011331
29100.000000 0.005320
29160.000000 0.019312
29220.000000 -0.005692
29280.000000 -0.004692
29340.000000 -0.004688
29400.000000 -0.002680
29460.000000 -0.001668
29520.000000 -0.006651
29580.000000 -0.012630
29640.000000 -0.015604
29700.000000 -0.024573
29760.000000 -0.017537
29820.000000 -0.012496
29880.000000 -0.037449
29940.000000 -0.022398
30000.000000 -0.032340
30060.000000 -0.023278
30120.000000 -0.013210
30180.000000 -0.017137
30240.000000 -0.012059
30300.000000 -0.000976
30360.000000 0.005112
30420.000000 0.012205
30480.000000 0.013301
30540.000000 0.016402
30600.000000 0.030505
30660.000000 0.017612
30720.000000 0.033722
30780.000000 0.022835
30840.000000 0.043950
30900.000000 0.022067
30960.000000 0.021185
31020.000000 0.006305
31080.000000 0.010425
31140.000000 0.003547
31200.000000 0.002670
31260.000000 -0.001207
31320.000000 -0.003083
31380.000000 0.010042
31440.000000 -0.006832
31500.000000 -0.000705
31560.000000 -0.010578
31620.000000 -0.016449
31680.000000 -0.013320
31740.000000 0.003811
31800.000000 0.002943
31860.000000 0.003076
31920.000000 0.005210
31980.000000 0.015345
32040.000000 0.006481
32100.000000 0.013617
32160.000000 0.018754
32220.000000 0.031891
32280.000000 0.029029
32340.000000 0.020166
32400.000000 0.010303
32460.000000 0.015440
32520.000000 0.005576
32580.000000 0.004712
32640.000000 -0.001153
32700.000000 0.000982
32760.000000 -0.005884
32820.000000 -0.016750
32880.000000 -0.011617
32940.000000 -0.023484
33000.000000 -0.012352
33060.000000 -0.024219
33120.000000 -0.036086
33180.000000 -0.024952
33240.000000 -0.021817
33300.000000 -0.022681
33360.000000 -0.029543
33420.000000 -0.019403
33480.000000 -0.000260
33540.000000 -0.004114
33600.000000 0.013037
33660.000000 -0.000808
33720.000000 -0.002649
33780.000000 -0.000483
33840.000000 0.015689
33900.000000 0.008867
33960.000000 0.007052
34020.000000 0.009246
34080.000000 0.001446
34140.000000 -0.016344
34200.000000 -0.013127
34260.000000 -0.018901
34320.000000 -0.016667
34380.000000 -0.016425
34440.000000 -0.028174
34500.000000 -0.027915
34560.000000 -0.030648
34620.000000 -0.029374
34680.000000 -0.021092
34740.000000 -0.016803
34800.000000 -0.020507
34860.000000 -0.014204
34920.000000 0.001105
34980.000000 0.000421
35040.000000 0.005743
35100.000000 0.009071
35160.000000 0.007405
35220.000000 -0.003255
35280.000000 0.008092
35340.000000 0.023444
35400.000000 0.020802
35460.000000 0.028166
35520.000000 0.022537
35580.000000 0.028913
35640.000000 0.020295
35700.000000 0.016684
35760.000000 0.020090
35820.000000 0.005504
35880.000000 -0.002074
35940.000000 0.007355
36000.000000 0.007792
36060.000000 0.007236
36120.000000 -0.001314
36180.000000 -0.002857
36240.000000 0.003607
36300.000000 -0.012923
36360.000000 -0.001447
36420.000000 0.012036
36480.000000 0.001525
36540.000000 0.003019
36600.000000 0.013520
36660.000000 0.009027
36720.000000 0.026539
36780.000000 0.010058
36840.000000 0.029582
36900.000000 0.019113
36960.000000 0.011649
37020.000000 0.018192
37080.000000 0.017740
37140.000000 0.013294
37200.000000 0.014855
37260.000000 0.005422
37320.000000 0.009994
37380.000000 -0.006427
37440.000000 -0.009842
37500.000000 0.002750
37560.000000 -0.000653
37620.000000 -0.005049
37680.000000 -0.012439
37740.000000 -0.018823
37800.000000 -0.035200
37860.000000 -0.018571
37920.000000 -0.021935
37980.000000 -0.014293
38040.000000 -0.014645
38100.000000 -0.023990
38160.000000 -0.009329
38220.000000 -0.003661
38280.000000 0.003013
38340.000000 0.003693
38400.000000 0.005380
38460.000000 0.010074
38520.000000 0.008774
38580.000000 0.007480
38640.000000 0.006193
38700.000000 0.018912
38760.000000 0.016638
38820.000000 0.012371
38880.000000 0.011109
38940.000000 0.006855
39000.000000 -0.000393
39060.000000 0.003366
39120.000000 -0.011869
39180.000000 -0.000098
39240.000000 -0.010319
39300.000000 -0.004534
39360.000000 -0.014743
39420.000000 -0.007945
39480.000000 -0.015140
39540.000000 -0.013329
39600.000000 -0.016511
39660.000000 0.001313
39720.000000 0.001144
39780.000000 -0.022018
39840.000000 0.001826
39900.000000 -0.006323
39960.000000 -0.017466
40020.000000 -0.021602
40080.000000 -0.010731
40140.000000 -0.008854
40200.000000 -0.005970
40260.000000 -0.002080
40320.000000 0.002817
40380.000000 -0.001280
40440.000000 0.006630
40500.000000 -0.002453
40560.000000 0.005470
40620.000000 0.005399
40680.000000 0.007335
40740.000000 0.005278
40800.000000 0.011227
40860.000000 0.023182
40920.000000 0.026144
40980.000000 0.011113
41040.000000 0.024088
41100.000000 0.007069
41160.000000 0.009057
41220.000000 0.005051
41280.000000 0.013052
41340.000000 -0.002940
41400.000000 0.005074
41460.000000 -0.011906
41520.000000 -0.016879
41580.000000 -0.009846
41640.000000 -0.005806
41700.000000 -0.010760
41760.000000 -0.012707
41820.000000 -0.021648
41880.000000 -0.014583
41940.000000 -0.016511
42000.000000 -0.012432
42060.000000 -0.003347
42120.000000 -0.009256
42180.000000 0.005842
42240.000000 -0.001054
42300.000000 0.004057
42360.000000 -0.001827
42420.000000 0.013297
42480.000000 0.004426
42540.000000 0.018563
42600.000000 0.017705
42660.000000 0.013854
42720.000000 0.007009
42780.000000 0.005170
42840.000000 0.006338
42900.000000 -0.003488
42960.000000 0.005692
43020.000000 -0.002121
43080.000000 -0.000928
43140.000000 -0.005728
43200.000000 -0.010523
