# Supplementary material for: Probabilistic tsunami forecasting for early warning
Source: Nat Commun. 2021 Sep 28;12:5677. doi: 10.1038/s41467-021-25815-w (PMC8479076; doi:10.1038/s41467-021-25815-w)
Supplement: Supplementary file 6 — Supplementary Dataset 3. Sea-level records. [file 41467_2021_25815_MOESM6_ESM.zip › sea_level_records/2019-11-26_Albania/CR08.rad.rmn.txt]

-43200.000000 0.008531
-43140.000000 0.005425
-43080.000000 0.016317
-43020.000000 -0.027793
-42960.000000 0.018096
-42900.000000 -0.021017
-42840.000000 0.003868
-42780.000000 0.034752
-42720.000000 -0.012366
-42660.000000 -0.011486
-42600.000000 -0.029607
-42540.000000 -0.015730
-42480.000000 0.013145
-42420.000000 0.030019
-42360.000000 -0.013109
-42300.000000 -0.046239
-42240.000000 -0.017370
-42180.000000 0.028497
-42120.000000 0.038363
-42060.000000 0.023227
-42000.000000 -0.014911
-41940.000000 -0.023051
-41880.000000 0.019808
-41820.000000 -0.017334
-41760.000000 0.001521
-41700.000000 -0.051625
-41640.000000 0.023227
-41580.000000 -0.045922
-41520.000000 0.001926
-41460.000000 -0.010226
-41400.000000 -0.032381
-41340.000000 -0.001537
-41280.000000 0.004305
-41220.000000 0.037145
-41160.000000 0.051984
-41100.000000 0.022821
-41040.000000 0.007656
-40980.000000 -0.012510
-40920.000000 -0.043678
-40860.000000 -0.022848
-40800.000000 -0.002020
-40740.000000 0.029807
-40680.000000 -0.002369
-40620.000000 0.028455
-40560.000000 -0.034724
-40500.000000 -0.007904
-40440.000000 -0.030087
-40380.000000 -0.032270
-40320.000000 0.002544
-40260.000000 -0.007644
-40200.000000 0.010167
-40140.000000 0.017976
-40080.000000 -0.021217
-40020.000000 0.031588
-39960.000000 0.053392
-39900.000000 0.025194
-39840.000000 -0.011007
-39780.000000 0.023791
-39720.000000 -0.000413
-39660.000000 0.049381
-39600.000000 -0.000826
-39540.000000 -0.026036
-39480.000000 -0.064247
-39420.000000 -0.022461
-39360.000000 -0.041676
-39300.000000 0.014107
-39240.000000 0.015888
-39180.000000 0.048666
-39120.000000 0.015443
-39060.000000 -0.004782
-39000.000000 0.011991
-38940.000000 0.015762
-38880.000000 -0.001469
-38820.000000 -0.013702
-38760.000000 0.000063
-38700.000000 0.089826
-38640.000000 -0.022413
-38580.000000 0.033346
-38520.000000 -0.004897
-38460.000000 -0.011142
-38400.000000 -0.015389
-38340.000000 0.012361
-38280.000000 0.007110
-38220.000000 0.033857
-38160.000000 -0.027399
-38100.000000 -0.018656
-38040.000000 -0.041916
-37980.000000 0.023823
-37920.000000 0.017559
-37860.000000 0.052294
-37800.000000 0.007026
-37740.000000 -0.000244
-37680.000000 -0.017516
-37620.000000 0.036210
-37560.000000 0.016934
-37500.000000 0.019656
-37440.000000 -0.007624
-37380.000000 0.013094
-37320.000000 -0.034189
-37260.000000 -0.017475
-37200.000000 -0.018763
-37140.000000 0.025948
-37080.000000 0.043657
-37020.000000 -0.004636
-36960.000000 0.027069
-36900.000000 -0.022227
-36840.000000 0.014475
-36780.000000 0.002176
-36720.000000 0.024876
-36660.000000 0.017575
-36600.000000 0.024272
-36540.000000 -0.037031
-36480.000000 0.014665
-36420.000000 -0.009639
-36360.000000 -0.018944
-36300.000000 0.012751
-36240.000000 -0.003554
-36180.000000 -0.017858
-36120.000000 0.010838
-36060.000000 -0.004466
-36000.000000 0.020232
-35940.000000 -0.026070
-35880.000000 0.019629
-35820.000000 -0.008672
-35760.000000 0.043027
-35700.000000 -0.008274
-35640.000000 0.013424
-35580.000000 0.047119
-35520.000000 -0.023190
-35460.000000 0.034496
-35400.000000 -0.046821
-35340.000000 0.004857
-35280.000000 0.005531
-35220.000000 0.018200
-35160.000000 -0.020135
-35100.000000 -0.011475
-35040.000000 -0.023819
-34980.000000 0.024832
-34920.000000 0.006478
-34860.000000 0.027120
-34800.000000 0.033757
-34740.000000 0.010389
-34680.000000 -0.009985
-34620.000000 -0.044363
-34560.000000 -0.032748
-34500.000000 -0.011137
-34440.000000 -0.008532
-34380.000000 0.023067
-34320.000000 0.004661
-34260.000000 -0.001751
-34200.000000 -0.039169
-34140.000000 -0.015593
-34080.000000 -0.014024
-34020.000000 0.007539
-33960.000000 0.003096
-33900.000000 0.010646
-33840.000000 -0.010811
-33780.000000 -0.011275
-33720.000000 -0.012745
-33660.000000 -0.009223
-33600.000000 0.012293
-33540.000000 0.040800
-33480.000000 -0.017699
-33420.000000 -0.011207
-33360.000000 -0.039722
-33300.000000 0.015756
-33240.000000 -0.047774
-33180.000000 -0.015312
-33120.000000 -0.025858
-33060.000000 0.032588
-33000.000000 -0.013973
-32940.000000 0.043458
-32880.000000 -0.044119
-32820.000000 0.028297
-32760.000000 -0.044294
-32700.000000 -0.006893
-32640.000000 -0.011499
-32580.000000 0.014888
-32520.000000 0.013267
-32460.000000 -0.000361
-32400.000000 -0.011996
-32340.000000 -0.003638
-32280.000000 0.007713
-32220.000000 0.003057
-32160.000000 -0.034606
-32100.000000 0.016725
-32040.000000 -0.045952
-31980.000000 0.020365
-31920.000000 -0.033325
-31860.000000 -0.018021
-31800.000000 -0.022723
-31740.000000 0.025568
-31680.000000 0.027854
-31620.000000 0.032133
-31560.000000 0.001406
-31500.000000 0.006673
-31440.000000 -0.043066
-31380.000000 -0.004811
-31320.000000 -0.043562
-31260.000000 0.022681
-31200.000000 -0.021082
-31140.000000 0.014141
-31080.000000 -0.055634
-31020.000000 0.000585
-30960.000000 -0.029202
-30900.000000 0.020007
-30840.000000 0.019211
-30780.000000 0.010410
-30720.000000 0.006603
-30660.000000 -0.004208
-30600.000000 0.002976
-30540.000000 0.008156
-30480.000000 -0.016669
-30420.000000 0.028502
-30360.000000 -0.000332
-30300.000000 0.037830
-30240.000000 -0.000012
-30180.000000 -0.017857
-30120.000000 -0.056706
-30060.000000 -0.046559
-30000.000000 0.013584
-29940.000000 -0.006275
-29880.000000 0.006862
-29820.000000 -0.029004
-29760.000000 -0.038874
-29700.000000 0.006254
-29640.000000 0.030379
-29580.000000 0.022501
-29520.000000 0.021620
-29460.000000 -0.003264
-29400.000000 -0.011151
-29340.000000 -0.013041
-29280.000000 -0.016933
-29220.000000 0.011171
-29160.000000 0.060273
-29100.000000 -0.005629
-29040.000000 -0.004533
-28980.000000 -0.046440
-28920.000000 -0.027351
-28860.000000 -0.019264
-28800.000000 0.006819
-28740.000000 -0.003100
-28680.000000 0.033978
-28620.000000 0.001053
-28560.000000 0.033125
-28500.000000 0.014194
-28440.000000 0.019261
-28380.000000 -0.007676
-28320.000000 0.028386
-28260.000000 0.019444
-28200.000000 0.015500
-28140.000000 -0.056447
-28080.000000 -0.023397
-28020.000000 -0.045349
-27960.000000 -0.010304
-27900.000000 -0.011262
-27840.000000 -0.003223
-27780.000000 -0.005186
-27720.000000 0.006848
-27660.000000 0.007878
-27600.000000 0.050906
-27540.000000 0.024931
-27480.000000 0.001952
-27420.000000 -0.007030
-27360.000000 -0.016015
-27300.000000 0.005995
-27240.000000 -0.009999
-27180.000000 0.044004
-27120.000000 0.017001
-27060.000000 0.043995
-27000.000000 0.008984
-26940.000000 -0.018032
-26880.000000 -0.043053
-26820.000000 -0.041079
-26760.000000 -0.029110
-26700.000000 -0.007145
-26640.000000 0.012814
-26580.000000 -0.010232
-26520.000000 0.009716
-26460.000000 0.024659
-26400.000000 0.014596
-26340.000000 -0.011473
-26280.000000 -0.025548
-26220.000000 -0.001629
-26160.000000 -0.007716
-26100.000000 0.015190
-26040.000000 -0.014909
-25980.000000 -0.009016
-25920.000000 -0.005128
-25860.000000 -0.000247
-25800.000000 0.002627
-25740.000000 -0.023506
-25680.000000 0.007355
-25620.000000 -0.010790
-25560.000000 0.015057
-25500.000000 -0.002102
-25440.000000 0.002733
-25380.000000 -0.022440
-25320.000000 0.012381
-25260.000000 -0.001806
-25200.000000 0.054001
-25140.000000 0.016800
-25080.000000 0.037593
-25020.000000 -0.045621
-24960.000000 -0.012842
-24900.000000 -0.023070
-24840.000000 0.021695
-24780.000000 0.012453
-24720.000000 0.002204
-24660.000000 -0.042053
-24600.000000 0.020683
-24540.000000 -0.008588
-24480.000000 0.044133
-24420.000000 0.000846
-24360.000000 0.016551
-24300.000000 0.041249
-24240.000000 -0.008062
-24180.000000 0.013619
-24120.000000 -0.043709
-24060.000000 -0.008045
-24000.000000 -0.019390
-23940.000000 0.019258
-23880.000000 -0.004104
-23820.000000 0.020527
-23760.000000 0.008149
-23700.000000 -0.022238
-23640.000000 -0.005632
-23580.000000 -0.036035
-23520.000000 0.003554
-23460.000000 -0.014866
-23400.000000 0.011706
-23340.000000 -0.014730
-23280.000000 0.032825
-23220.000000 -0.000628
-23160.000000 0.009910
-23100.000000 -0.026560
-23040.000000 0.013961
-22980.000000 0.005474
-22920.000000 0.018978
-22860.000000 -0.021527
-22800.000000 0.025960
-22740.000000 0.019438
-22680.000000 -0.026092
-22620.000000 -0.016630
-22560.000000 -0.028176
-22500.000000 0.011271
-22440.000000 -0.006291
-22380.000000 -0.009860
-22320.000000 0.003564
-22260.000000 -0.007019
-22200.000000 -0.012610
-22140.000000 0.011792
-22080.000000 0.017188
-22020.000000 -0.034424
-21960.000000 0.005957
-21900.000000 -0.022668
-21840.000000 0.037701
-21780.000000 -0.054937
-21720.000000 -0.017581
-21660.000000 -0.029231
-21600.000000 -0.002886
-21540.000000 0.011453
-21480.000000 -0.054214
-21420.000000 -0.002886
-21360.000000 -0.014564
-21300.000000 0.039753
-21240.000000 0.032065
-21180.000000 0.003371
-21120.000000 -0.000329
-21060.000000 -0.009034
-21000.000000 0.003255
-20940.000000 -0.007462
-20880.000000 -0.009185
-20820.000000 0.001086
-20760.000000 0.007351
-20700.000000 -0.012389
-20640.000000 0.000865
-20580.000000 -0.014887
-20520.000000 0.018356
-20460.000000 0.016594
-20400.000000 0.010826
-20340.000000 0.012054
-20280.000000 -0.000723
-20220.000000 -0.025505
-20160.000000 -0.010292
-20100.000000 0.006916
-20040.000000 0.014119
-19980.000000 -0.013684
-19920.000000 -0.013491
-19860.000000 0.009697
-19800.000000 -0.007120
-19740.000000 -0.001943
-19680.000000 -0.014770
-19620.000000 0.005398
-19560.000000 0.015561
-19500.000000 0.030719
-19440.000000 0.010873
-19380.000000 0.020023
-19320.000000 -0.024832
-19260.000000 -0.012691
-19200.000000 -0.050554
-19140.000000 -0.018420
-19080.000000 -0.015290
-19020.000000 0.019837
-18960.000000 -0.005040
-18900.000000 0.024080
-18840.000000 -0.021803
-18780.000000 0.025312
-18720.000000 -0.054577
-18660.000000 -0.013467
-18600.000000 -0.034360
-18540.000000 0.012745
-18480.000000 -0.000152
-18420.000000 0.005950
-18360.000000 0.022051
-18300.000000 -0.005850
-18240.000000 0.003249
-18180.000000 0.023347
-18120.000000 -0.012555
-18060.000000 0.010542
-18000.000000 -0.013362
-17940.000000 0.025735
-17880.000000 0.013831
-17820.000000 0.006928
-17760.000000 0.002024
-17700.000000 -0.000880
-17640.000000 0.001217
-17580.000000 0.003313
-17520.000000 0.000410
-17460.000000 -0.016492
-17400.000000 -0.015394
-17340.000000 -0.023295
-17280.000000 0.020804
-17220.000000 0.006904
-17160.000000 0.007005
-17100.000000 -0.027893
-17040.000000 -0.030791
-16980.000000 -0.020687
-16920.000000 -0.018583
-16860.000000 0.014523
-16800.000000 0.012630
-16740.000000 0.019738
-16680.000000 0.012848
-16620.000000 -0.028041
-16560.000000 -0.001928
-16500.000000 -0.002814
-16440.000000 0.028302
-16380.000000 0.007419
-16320.000000 0.005538
-16260.000000 0.005659
-16200.000000 -0.006218
-16140.000000 -0.013093
-16080.000000 0.003033
-16020.000000 -0.011838
-15960.000000 0.023293
-15900.000000 -0.008574
-15840.000000 -0.000439
-15780.000000 -0.018302
-15720.000000 -0.030163
-15660.000000 0.002978
-15600.000000 -0.006879
-15540.000000 0.016267
-15480.000000 0.008413
-15420.000000 0.040562
-15360.000000 -0.022288
-15300.000000 0.002864
-15240.000000 -0.045981
-15180.000000 0.037175
-15120.000000 0.000332
-15060.000000 0.008492
-15000.000000 -0.000346
-14940.000000 -0.001183
-14880.000000 0.006983
-14820.000000 -0.003850
-14760.000000 0.012318
-14700.000000 -0.016512
-14640.000000 0.014659
-14580.000000 -0.015169
-14520.000000 0.043004
-14460.000000 0.014178
-14400.000000 -0.005647
-14340.000000 0.005529
-14280.000000 -0.012294
-14220.000000 0.009884
-14160.000000 -0.005937
-14100.000000 0.003243
-14040.000000 -0.022576
-13980.000000 0.000606
-13920.000000 -0.018211
-13860.000000 0.015973
-13800.000000 0.010159
-13740.000000 0.004345
-13680.000000 -0.019467
-13620.000000 -0.005278
-13560.000000 -0.005087
-13500.000000 0.019105
-13440.000000 0.000299
-13380.000000 0.010494
-13320.000000 0.001692
-13260.000000 0.026891
-13200.000000 -0.004908
-13140.000000 0.002294
-13080.000000 0.000499
-13020.000000 0.015706
-12960.000000 -0.029086
-12900.000000 0.014125
-12840.000000 -0.008662
-12780.000000 0.001552
-12720.000000 -0.013231
-12660.000000 -0.006012
-12600.000000 -0.003792
-12540.000000 0.003430
-12480.000000 -0.002346
-12420.000000 -0.014120
-12360.000000 0.020108
-12300.000000 0.040337
-12240.000000 -0.013431
-12180.000000 -0.013198
-12120.000000 -0.011963
-12060.000000 -0.014726
-12000.000000 -0.012487
-11940.000000 0.024754
-11880.000000 0.016997
-11820.000000 0.007242
-11760.000000 -0.011511
-11700.000000 -0.012262
-11640.000000 0.002990
-11580.000000 -0.008755
-11520.000000 0.014502
-11460.000000 -0.000238
-11400.000000 -0.004976
-11340.000000 0.003289
-11280.000000 -0.009442
-11220.000000 0.001829
-11160.000000 -0.001897
-11100.000000 0.025380
-11040.000000 0.019660
-10980.000000 0.020943
-10920.000000 -0.009771
-10860.000000 -0.010483
-10800.000000 -0.027191
-10740.000000 0.014103
-10680.000000 0.011399
-10620.000000 -0.013302
-10560.000000 -0.038001
-10500.000000 -0.022697
-10440.000000 -0.000391
-10380.000000 0.013917
-10320.000000 0.008227
-10260.000000 -0.000460
-10200.000000 -0.031145
-10140.000000 -0.003828
-10080.000000 -0.027507
-10020.000000 0.011816
-9960.000000 -0.001858
-9900.000000 0.049472
-9840.000000 -0.011196
-9780.000000 0.022141
-9720.000000 -0.016519
-9660.000000 0.024824
-9600.000000 -0.002828
-9540.000000 0.007524
-9480.000000 -0.003119
-9420.000000 0.006242
-9360.000000 0.001607
-9300.000000 -0.003023
-9240.000000 -0.007649
-9180.000000 -0.014270
-9120.000000 -0.004886
-9060.000000 0.005503
-9000.000000 0.004897
-8940.000000 -0.005705
-8880.000000 -0.005301
-8820.000000 0.010108
-8760.000000 0.014522
-8700.000000 0.021941
-8640.000000 -0.001635
-8580.000000 -0.010205
-8520.000000 -0.003769
-8460.000000 -0.010328
-8400.000000 0.028119
-8340.000000 0.002573
-8280.000000 0.001032
-8220.000000 -0.014503
-8160.000000 0.004970
-8100.000000 0.012448
-8040.000000 0.007934
-7980.000000 0.024426
-7920.000000 0.016926
-7860.000000 0.005432
-7800.000000 -0.026054
-7740.000000 -0.010533
-7680.000000 -0.001005
-7620.000000 0.012531
-7560.000000 0.006074
-7500.000000 -0.028376
-7440.000000 -0.024818
-7380.000000 -0.011252
-7320.000000 -0.018680
-7260.000000 -0.018099
-7200.000000 0.003489
-7140.000000 0.006084
-7080.000000 0.009686
-7020.000000 -0.001704
-6960.000000 0.002914
-6900.000000 -0.006461
-6840.000000 -0.009827
-6780.000000 -0.010187
-6720.000000 -0.001538
-6660.000000 0.005119
-6600.000000 0.014783
-6540.000000 0.018456
-6480.000000 0.023137
-6420.000000 -0.000173
-6360.000000 0.004525
-6300.000000 -0.031769
-6240.000000 0.004946
-6180.000000 -0.003331
-6120.000000 0.022401
-6060.000000 -0.006858
-6000.000000 0.028891
-5940.000000 -0.014351
-5880.000000 0.010415
-5820.000000 -0.003810
-5760.000000 0.015972
-5700.000000 0.012763
-5640.000000 0.000562
-5580.000000 -0.000631
-5520.000000 -0.015815
-5460.000000 0.011009
-5400.000000 -0.024159
-5340.000000 -0.012319
-5280.000000 -0.026470
-5220.000000 0.002387
-5160.000000 -0.018748
-5100.000000 0.010126
-5040.000000 0.001009
-4980.000000 0.018901
-4920.000000 0.000802
-4860.000000 -0.003288
-4800.000000 0.015631
-4740.000000 0.014559
-4680.000000 -0.011504
-4620.000000 -0.019557
-4560.000000 -0.004600
-4500.000000 0.016366
-4440.000000 0.033341
-4380.000000 0.018326
-4320.000000 0.000320
-4260.000000 -0.010676
-4200.000000 -0.031663
-4140.000000 -0.008641
-4080.000000 0.009391
-4020.000000 0.031432
-3960.000000 0.016481
-3900.000000 -0.001460
-3840.000000 -0.002394
-3780.000000 -0.016319
-3720.000000 -0.010235
-3660.000000 -0.002144
-3600.000000 0.013955
-3540.000000 -0.008939
-3480.000000 0.004176
-3420.000000 -0.035703
-3360.000000 -0.012573
-3300.000000 -0.019436
-3240.000000 0.001709
-3180.000000 -0.003139
-3120.000000 0.021022
-3060.000000 0.000191
-3000.000000 -0.013632
-2940.000000 -0.002447
-2880.000000 0.019746
-2820.000000 0.032947
-2760.000000 0.025157
-2700.000000 -0.010625
-2640.000000 -0.013400
-2580.000000 -0.007166
-2520.000000 0.005075
-2460.000000 0.027324
-2400.000000 -0.008420
-2340.000000 0.014843
-2280.000000 -0.008886
-2220.000000 0.009392
-2160.000000 -0.018324
-2100.000000 -0.002032
-2040.000000 -0.012733
-1980.000000 0.014573
-1920.000000 -0.002115
-1860.000000 0.016205
-1800.000000 -0.008468
-1740.000000 0.011867
-1680.000000 -0.005791
-1620.000000 0.012558
-1560.000000 -0.015086
-1500.000000 0.000278
-1440.000000 -0.017350
-1380.000000 -0.005972
-1320.000000 -0.000586
-1260.000000 0.021807
-1200.000000 0.001206
-1140.000000 -0.008387
-1080.000000 -0.004974
-1020.000000 0.011445
-960.000000 0.000871
-900.000000 0.025303
-840.000000 -0.011258
-780.000000 0.022186
-720.000000 -0.002364
-660.000000 0.018091
-600.000000 -0.008448
-540.000000 -0.004982
-480.000000 -0.007512
-420.000000 0.014964
-360.000000 0.000445
-300.000000 0.004930
-240.000000 -0.023579
-180.000000 -0.007083
-120.000000 -0.011582
-60.000000 0.004924
0.000000 0.004436
60.000000 -0.018046
120.000000 -0.007521
180.000000 -0.029991
240.000000 0.005546
300.000000 0.007090
360.000000 0.017641
420.000000 0.009198
480.000000 0.005762
540.000000 -0.020667
600.000000 -0.010089
660.000000 -0.007505
720.000000 -0.003913
780.000000 0.017684
840.000000 0.018288
900.000000 0.032898
960.000000 0.001515
1020.000000 -0.007863
1080.000000 -0.016235
1140.000000 -0.000601
1200.000000 0.005039
1260.000000 0.010684
1320.000000 -0.011665
1380.000000 -0.019008
1440.000000 -0.020345
1500.000000 -0.011677
1560.000000 -0.004003
1620.000000 0.007677
1680.000000 0.016362
1740.000000 0.014053
1800.000000 -0.007250
1860.000000 -0.019547
1920.000000 -0.023838
1980.000000 -0.011123
2040.000000 0.002597
2100.000000 0.026324
2160.000000 0.021058
2220.000000 0.003797
2280.000000 0.010543
2340.000000 0.013295
2400.000000 0.013053
2460.000000 -0.004183
2520.000000 0.002586
2580.000000 0.002361
2640.000000 -0.004860
2700.000000 -0.004076
2760.000000 -0.010286
2820.000000 0.013507
2880.000000 0.012305
2940.000000 0.015108
3000.000000 0.005915
3060.000000 0.015726
3120.000000 -0.013459
3180.000000 -0.015640
3240.000000 -0.025817
3300.000000 0.000011
3360.000000 -0.029158
3420.000000 0.006678
3480.000000 -0.024483
3540.000000 0.011359
3600.000000 -0.015795
3660.000000 0.006055
3720.000000 -0.028092
3780.000000 0.018764
3840.000000 -0.010376
3900.000000 0.017487
3960.000000 0.014352
4020.000000 0.023221
4080.000000 0.009092
4140.000000 0.005966
4200.000000 0.007842
4260.000000 0.018721
4320.000000 0.005602
4380.000000 0.014484
4440.000000 0.000369
4500.000000 -0.007746
4560.000000 -0.016858
4620.000000 -0.022970
4680.000000 -0.015081
4740.000000 -0.019191
4800.000000 -0.004300
4860.000000 -0.016409
4920.000000 -0.000517
4980.000000 0.006375
5040.000000 0.007268
5100.000000 -0.005838
5160.000000 -0.000944
5220.000000 -0.000049
5280.000000 0.017846
5340.000000 0.009742
5400.000000 0.019638
5460.000000 0.013535
5520.000000 0.012433
5580.000000 0.000331
5640.000000 -0.011770
5700.000000 0.012129
5760.000000 0.011028
5820.000000 0.000927
5880.000000 -0.008174
5940.000000 0.001724
6000.000000 -0.001378
6060.000000 -0.008480
6120.000000 -0.015583
6180.000000 0.002313
6240.000000 0.003209
6300.000000 -0.001897
6360.000000 -0.008003
6420.000000 -0.014111
6480.000000 -0.013219
6540.000000 -0.009329
6600.000000 -0.006441
6660.000000 -0.008554
6720.000000 -0.004669
6780.000000 -0.013786
6840.000000 -0.008905
6900.000000 -0.013025
6960.000000 0.000853
7020.000000 -0.002272
7080.000000 0.019603
7140.000000 0.005475
7200.000000 0.029345
7260.000000 0.019213
7320.000000 0.029080
7380.000000 0.002944
7440.000000 0.005807
7500.000000 -0.003332
7560.000000 -0.006473
7620.000000 0.010385
7680.000000 0.000241
7740.000000 -0.009905
7800.000000 0.002947
7860.000000 -0.017204
7920.000000 -0.010356
7980.000000 -0.022511
8040.000000 -0.011668
8100.000000 -0.012828
8160.000000 -0.002989
8220.000000 -0.009153
8280.000000 -0.009319
8340.000000 -0.010488
8400.000000 -0.000658
8460.000000 0.014169
8520.000000 0.006994
8580.000000 -0.000183
8640.000000 -0.005362
8700.000000 -0.007544
8760.000000 -0.004727
8820.000000 0.009088
8880.000000 0.006900
8940.000000 0.017710
9000.000000 0.010518
9060.000000 0.016324
9120.000000 0.004128
9180.000000 -0.006070
9240.000000 0.000730
9300.000000 0.002527
9360.000000 0.005322
9420.000000 0.025115
9480.000000 0.013905
9540.000000 0.010694
9600.000000 -0.013518
9660.000000 -0.022733
9720.000000 -0.029950
9780.000000 -0.017168
9840.000000 -0.014388
9900.000000 0.002390
9960.000000 0.018167
10020.000000 -0.012058
10080.000000 0.004715
10140.000000 -0.023512
10200.000000 0.013259
10260.000000 0.009028
10320.000000 0.019797
10380.000000 0.028564
10440.000000 0.037330
10500.000000 0.016095
10560.000000 0.016859
10620.000000 -0.006378
10680.000000 0.005385
10740.000000 -0.019854
10800.000000 -0.000094
10860.000000 -0.008334
10920.000000 0.010425
10980.000000 -0.002817
11040.000000 0.005941
11100.000000 -0.011303
11160.000000 0.001452
11220.000000 -0.006793
11280.000000 0.005959
11340.000000 -0.006289
11400.000000 -0.008539
11460.000000 -0.013790
11520.000000 -0.025042
11580.000000 0.003704
11640.000000 -0.009552
11700.000000 0.024190
11760.000000 -0.004069
11820.000000 -0.006329
11880.000000 -0.031592
11940.000000 -0.011856
12000.000000 -0.009121
12060.000000 0.014612
12120.000000 0.020343
12180.000000 0.032073
12240.000000 0.017801
12300.000000 0.009528
12360.000000 -0.003746
12420.000000 -0.005022
12480.000000 0.000699
12540.000000 0.007419
12600.000000 0.035137
12660.000000 0.029852
12720.000000 0.018565
12780.000000 -0.001725
12840.000000 -0.009017
12900.000000 -0.004313
12960.000000 -0.007612
13020.000000 -0.010915
13080.000000 -0.021221
13140.000000 -0.016530
13200.000000 -0.014843
13260.000000 -0.011160
13320.000000 0.000520
13380.000000 0.007195
13440.000000 0.025866
13500.000000 0.000534
13560.000000 -0.009803
13620.000000 -0.011144
13680.000000 0.003512
13740.000000 0.005163
13800.000000 0.016811
13860.000000 -0.010545
13920.000000 -0.002905
13980.000000 -0.007269
14040.000000 -0.001637
14100.000000 -0.003008
14160.000000 0.019616
14220.000000 0.014237
14280.000000 0.031854
14340.000000 -0.005534
14400.000000 0.012075
14460.000000 -0.018322
14520.000000 -0.009723
14580.000000 -0.013129
14640.000000 -0.008540
14700.000000 0.010043
14760.000000 0.021620
14820.000000 0.021192
14880.000000 0.009757
14940.000000 -0.001684
15000.000000 -0.019132
15060.000000 -0.022587
15120.000000 -0.024048
15180.000000 -0.016515
15240.000000 -0.007990
15300.000000 -0.000471
15360.000000 0.016040
15420.000000 0.018545
15480.000000 0.018043
15540.000000 0.015533
15600.000000 0.006017
15660.000000 0.009494
15720.000000 -0.008037
15780.000000 0.004425
15840.000000 0.009879
15900.000000 0.002326
15960.000000 -0.011234
16020.000000 -0.024802
16080.000000 -0.018378
16140.000000 -0.018962
16200.000000 -0.014554
16260.000000 -0.005154
16320.000000 0.006238
16380.000000 0.013622
16440.000000 -0.008003
16500.000000 -0.020636
16560.000000 -0.012279
16620.000000 -0.008930
16680.000000 0.006410
16740.000000 0.007741
16800.000000 0.016063
16860.000000 0.010375
16920.000000 0.008679
16980.000000 0.012974
17040.000000 0.007260
17100.000000 0.013537
17160.000000 -0.000195
17220.000000 -0.000936
17280.000000 -0.008685
17340.000000 -0.000443
17400.000000 0.003790
17460.000000 -0.003986
17520.000000 0.010230
17580.000000 0.006436
17640.000000 0.007634
17700.000000 0.010822
17760.000000 0.006002
17820.000000 0.004171
17880.000000 -0.009668
17940.000000 -0.009518
18000.000000 -0.019377
18060.000000 -0.015246
18120.000000 -0.009126
18180.000000 -0.004015
18240.000000 0.002087
18300.000000 0.003178
18360.000000 -0.005741
18420.000000 -0.019669
18480.000000 -0.015607
18540.000000 -0.008555
18600.000000 0.001487
18660.000000 0.013520
18720.000000 0.013544
18780.000000 0.014557
18840.000000 0.006562
18900.000000 -0.002443
18960.000000 -0.008457
19020.000000 0.001520
19080.000000 0.008488
19140.000000 0.005448
19200.000000 0.002398
19260.000000 -0.007660
19320.000000 -0.014727
19380.000000 -0.011801
19440.000000 -0.008884
19500.000000 0.006024
19560.000000 -0.010075
19620.000000 0.001818
19680.000000 -0.012298
19740.000000 0.001577
19800.000000 -0.011556
19860.000000 -0.001697
19920.000000 -0.016847
19980.000000 0.001994
20040.000000 -0.012174
20100.000000 0.009650
20160.000000 -0.002535
20220.000000 0.019271
20280.000000 -0.000932
20340.000000 0.003857
20400.000000 -0.013362
20460.000000 -0.004590
20520.000000 -0.003825
20580.000000 0.008932
20640.000000 -0.002319
20700.000000 -0.002577
20760.000000 -0.018842
20820.000000 0.005887
20880.000000 0.014609
20940.000000 0.038324
21000.000000 0.029034
21060.000000 0.027738
21120.000000 0.001437
21180.000000 -0.009870
21240.000000 -0.020182
21300.000000 0.000500
21360.000000 0.001178
21420.000000 0.018851
21480.000000 0.002519
21540.000000 -0.005817
21600.000000 -0.020158
21660.000000 -0.008504
21720.000000 0.000145
21780.000000 -0.000210
21840.000000 0.019430
21900.000000 -0.003935
21960.000000 0.015696
22020.000000 -0.012677
22080.000000 0.001945
22140.000000 -0.007436
22200.000000 0.016178
22260.000000 -0.005211
22320.000000 0.006396
22380.000000 -0.004001
22440.000000 0.013599
22500.000000 0.001196
22560.000000 0.002790
22620.000000 -0.014619
22680.000000 0.002970
22740.000000 -0.003444
22800.000000 0.007140
22860.000000 0.004722
22920.000000 -0.003699
22980.000000 -0.015122
23040.000000 -0.016547
23100.000000 -0.002974
23160.000000 -0.006404
23220.000000 0.017165
23280.000000 0.010730
23340.000000 0.017294
23400.000000 -0.007144
23460.000000 -0.008585
23520.000000 -0.007027
23580.000000 0.010529
23640.000000 0.006083
23700.000000 -0.001363
23760.000000 -0.013812
23820.000000 -0.019261
23880.000000 -0.005712
23940.000000 0.014837
24000.000000 0.016384
24060.000000 0.017930
24120.000000 -0.000524
24180.000000 -0.004979
24240.000000 -0.005434
24300.000000 0.023110
24360.000000 0.006653
24420.000000 0.019197
24480.000000 -0.009261
24540.000000 -0.000719
24600.000000 -0.017177
24660.000000 -0.007636
24720.000000 -0.003097
24780.000000 0.008442
24840.000000 0.009980
24900.000000 0.003517
24960.000000 -0.001947
25020.000000 -0.007412
25080.000000 0.010122
25140.000000 0.003654
25200.000000 0.016185
25260.000000 -0.002286
25320.000000 -0.018758
25380.000000 -0.009232
25440.000000 0.005293
25500.000000 0.001816
25560.000000 0.013338
25620.000000 0.005859
25680.000000 -0.001621
25740.000000 -0.012102
25800.000000 -0.012584
25860.000000 -0.006067
25920.000000 0.004449
25980.000000 0.018964
26040.000000 0.004478
26100.000000 0.001991
26160.000000 -0.015497
26220.000000 -0.009987
26280.000000 -0.006478
26340.000000 0.006029
26400.000000 -0.002466
26460.000000 0.004038
26520.000000 0.009539
26580.000000 0.015039
26640.000000 0.015536
26700.000000 0.008032
26760.000000 0.006524
26820.000000 -0.002985
26880.000000 -0.015496
26940.000000 -0.015010
27000.000000 -0.012526
27060.000000 0.002955
27120.000000 0.000434
27180.000000 -0.011088
27240.000000 -0.018614
27300.000000 -0.011141
27360.000000 -0.003671
27420.000000 0.007798
27480.000000 0.003264
27540.000000 0.004727
27600.000000 -0.008811
27660.000000 -0.003351
27720.000000 -0.011894
27780.000000 -0.005439
27840.000000 -0.003986
27900.000000 0.007465
27960.000000 0.012913
28020.000000 0.005359
28080.000000 0.002802
28140.000000 0.006242
28200.000000 0.010680
28260.000000 0.017115
28320.000000 0.021546
28380.000000 0.017974
28440.000000 0.004398
28500.000000 -0.024182
28560.000000 -0.019766
28620.000000 -0.010354
28680.000000 0.008054
28740.000000 0.004457
28800.000000 0.005855
28860.000000 -0.009750
28920.000000 -0.010361
28980.000000 -0.023975
29040.000000 -0.019594
29100.000000 -0.000218
29160.000000 0.010154
29220.000000 0.011522
29280.000000 -0.004114
29340.000000 -0.005755
29400.000000 -0.006400
29460.000000 0.010950
29520.000000 0.009296
29580.000000 0.025637
29640.000000 0.010973
29700.000000 0.004305
29760.000000 -0.010368
29820.000000 -0.008046
29880.000000 -0.008729
29940.000000 0.003583
30000.000000 0.013890
30060.000000 0.023193
30120.000000 0.017491
30180.000000 0.007784
30240.000000 -0.010928
30300.000000 -0.014644
30360.000000 -0.024365
30420.000000 -0.007090
30480.000000 -0.014819
30540.000000 -0.004552
30600.000000 -0.005289
30660.000000 0.004970
30720.000000 -0.008775
30780.000000 -0.006524
30840.000000 -0.011276
30900.000000 -0.000031
30960.000000 -0.007789
31020.000000 -0.003550
31080.000000 -0.009314
31140.000000 -0.003080
31200.000000 -0.007849
31260.000000 0.001380
31320.000000 0.001607
31380.000000 0.009832
31440.000000 0.019056
31500.000000 0.021278
31560.000000 0.017498
31620.000000 0.009717
31680.000000 0.002935
31740.000000 -0.005849
31800.000000 -0.013633
31860.000000 -0.018418
31920.000000 -0.022203
31980.000000 -0.014989
32040.000000 -0.005774
32100.000000 -0.001559
32160.000000 0.006656
32220.000000 0.002873
32280.000000 0.015090
32340.000000 -0.012691
32400.000000 -0.008471
32460.000000 -0.027250
32520.000000 -0.000027
32580.000000 -0.015803
32640.000000 0.000423
32700.000000 -0.009349
32760.000000 0.005881
32820.000000 0.012114
32880.000000 0.028348
32940.000000 0.022585
33000.000000 0.015825
33060.000000 -0.005933
33120.000000 -0.016687
33180.000000 -0.008439
33240.000000 0.005813
33300.000000 0.010069
33360.000000 0.004329
33420.000000 0.009593
33480.000000 -0.021139
33540.000000 -0.010866
33600.000000 -0.009588
33660.000000 0.004694
33720.000000 0.002982
33780.000000 0.010275
33840.000000 -0.000426
33900.000000 -0.010122
33960.000000 -0.009812
34020.000000 0.001503
34080.000000 -0.001176
34140.000000 -0.002848
34200.000000 -0.002515
34260.000000 -0.010175
34320.000000 0.008172
34380.000000 0.002526
34440.000000 0.020887
34500.000000 0.002256
34560.000000 0.014632
34620.000000 -0.014983
34680.000000 0.002410
34740.000000 0.000812
34800.000000 0.019223
34860.000000 0.013644
34920.000000 0.017073
34980.000000 0.001513
35040.000000 0.010962
35100.000000 -0.005579
35160.000000 0.002890
35220.000000 0.005369
35280.000000 0.013859
35340.000000 -0.001640
35400.000000 -0.008129
35460.000000 -0.018607
35520.000000 -0.018075
35580.000000 0.003467
35640.000000 0.004020
35700.000000 0.010584
35760.000000 -0.012796
35820.000000 -0.008167
35880.000000 -0.018528
35940.000000 0.000120
36000.000000 0.002776
36060.000000 0.024439
36120.000000 0.016111
36180.000000 0.022790
36240.000000 -0.001524
36300.000000 -0.000831
36360.000000 0.002870
36420.000000 0.013577
36480.000000 0.016292
36540.000000 0.020014
36600.000000 0.007743
36660.000000 -0.010521
36720.000000 -0.009778
36780.000000 -0.006027
36840.000000 0.003731
36900.000000 -0.004504
36960.000000 0.000269
37020.000000 -0.004951
37080.000000 0.007836
37140.000000 -0.001368
37200.000000 0.009434
37260.000000 -0.004755
37320.000000 0.000063
37380.000000 -0.001112
37440.000000 -0.004278
37500.000000 -0.005437
37560.000000 -0.005589
37620.000000 0.001268
37680.000000 0.006132
37740.000000 0.008004
37800.000000 0.005884
37860.000000 -0.006228
37920.000000 -0.010332
37980.000000 -0.019428
38040.000000 -0.004517
38100.000000 0.007402
38160.000000 0.012330
38220.000000 0.009265
38280.000000 0.003208
38340.000000 0.003159
38400.000000 -0.009882
38460.000000 -0.001915
38520.000000 -0.006940
38580.000000 0.007043
38640.000000 0.003034
38700.000000 -0.003967
38760.000000 -0.004960
38820.000000 -0.006945
38880.000000 -0.007922
38940.000000 -0.005891
39000.000000 -0.005852
39060.000000 -0.001805
39120.000000 0.008250
39180.000000 0.008313
39240.000000 0.016384
39300.000000 0.007463
39360.000000 0.008550
39420.000000 -0.003355
39480.000000 -0.000252
39540.000000 -0.007141
39600.000000 -0.001022
39660.000000 -0.001895
39720.000000 -0.008760
39780.000000 -0.007617
39840.000000 -0.015466
39900.000000 -0.017307
39960.000000 -0.008140
40020.000000 0.001035
40080.000000 0.000217
40140.000000 0.003408
40200.000000 0.001607
40260.000000 -0.004186
40320.000000 -0.001971
40380.000000 -0.008748
40440.000000 -0.000518
40500.000000 -0.000279
40560.000000 0.005968
40620.000000 0.002222
40680.000000 0.011485
40740.000000 0.007755
40800.000000 0.006033
40860.000000 -0.008681
40920.000000 -0.007387
40980.000000 -0.003085
41040.000000 -0.012775
41100.000000 -0.013457
41160.000000 -0.011132
41220.000000 0.004202
41280.000000 -0.008457
41340.000000 -0.000108
41400.000000 -0.010751
41460.000000 0.013614
41520.000000 0.001987
41580.000000 0.007367
41640.000000 0.010756
41700.000000 0.006152
41760.000000 -0.004444
41820.000000 -0.019033
41880.000000 -0.004613
41940.000000 -0.008186
42000.000000 0.019249
42060.000000 0.011692
42120.000000 0.021142
42180.000000 0.006600
42240.000000 0.006066
42300.000000 -0.011460
42360.000000 -0.006978
42420.000000 0.004511
42480.000000 0.007008
42540.000000 0.016512
42600.000000 0.007025
42660.000000 0.006545
42720.000000 -0.000928
42780.000000 -0.010392
42840.000000 -0.011849
42900.000000 0.001702
42960.000000 0.014260
43020.000000 0.008826
43080.000000 -0.000600
43140.000000 -0.015018
43200.000000 -0.008429
