# Supplementary material for: Probabilistic tsunami forecasting for early warning
Source: Nat Commun. 2021 Sep 28;12:5677. doi: 10.1038/s41467-021-25815-w (PMC8479076; doi:10.1038/s41467-021-25815-w)
Supplement: Supplementary file 6 — Supplementary Dataset 3. Sea-level records. [file 41467_2021_25815_MOESM6_ESM.zip › sea_level_records/2019-11-26_Albania/IT45.rad.rmn.txt]

-43200.000000 0.000816
-43080.000000 0.000110
-43020.000000 0.000255
-42960.000000 0.000400
-42900.000000 0.001544
-42840.000000 -0.000314
-42780.000000 0.000827
-42720.000000 0.000968
-42660.000000 0.000107
-42600.000000 0.000246
-42540.000000 -0.002617
-42480.000000 -0.002480
-42420.000000 -0.003345
-42360.000000 -0.002211
-42300.000000 -0.003078
-42240.000000 -0.003945
-42180.000000 -0.001814
-42120.000000 -0.001684
-42060.000000 -0.001555
-42000.000000 -0.001427
-41940.000000 -0.002300
-41880.000000 -0.001174
-41820.000000 -0.002049
-41760.000000 -0.001925
-41700.000000 -0.001802
-41640.000000 -0.000680
-41580.000000 -0.000559
-41520.000000 0.000561
-41460.000000 0.001679
-41400.000000 0.002797
-41340.000000 0.002914
-41280.000000 0.004029
-41220.000000 0.003144
-41160.000000 0.003257
-41100.000000 0.004370
-41040.000000 0.002481
-40980.000000 0.002591
-40920.000000 0.004700
-40860.000000 0.003808
-40800.000000 0.003915
-40740.000000 0.003021
-40680.000000 0.003126
-40620.000000 0.003230
-40560.000000 0.002333
-40500.000000 0.003435
-40440.000000 0.002535
-40380.000000 0.002635
-40320.000000 0.000733
-40260.000000 -0.000169
-40200.000000 0.000927
-40140.000000 0.000023
-40080.000000 -0.001883
-40020.000000 -0.001790
-39960.000000 -0.001698
-39900.000000 -0.000607
-39840.000000 -0.000517
-39780.000000 -0.000428
-39720.000000 -0.001340
-39660.000000 -0.001253
-39600.000000 -0.001167
-39540.000000 -0.001082
-39480.000000 -0.001999
-39420.000000 -0.000916
-39360.000000 -0.000834
-39300.000000 -0.000754
-39240.000000 0.000326
-39180.000000 -0.001596
-39120.000000 -0.000518
-39060.000000 -0.002442
-39000.000000 -0.001366
-38940.000000 -0.001292
-38880.000000 -0.002219
-38820.000000 -0.000146
-38760.000000 -0.001075
-38700.000000 -0.001005
-38640.000000 -0.001936
-38580.000000 0.001132
-38520.000000 -0.002801
-38460.000000 -0.001734
-38400.000000 -0.000669
-38340.000000 -0.002605
-38280.000000 -0.000542
-38220.000000 -0.000480
-38160.000000 -0.001419
-38100.000000 -0.001359
-38040.000000 -0.000300
-37980.000000 0.000758
-37920.000000 0.000814
-37860.000000 0.000870
-37800.000000 -0.001075
-37740.000000 -0.000021
-37680.000000 0.000032
-37620.000000 0.001084
-37560.000000 0.001135
-37500.000000 0.001185
-37440.000000 0.001233
-37380.000000 0.000281
-37320.000000 0.001328
-37260.000000 0.001374
-37200.000000 0.001419
-37140.000000 0.003463
-37080.000000 0.002506
-37020.000000 0.003548
-36960.000000 0.001589
-36900.000000 0.002629
-36840.000000 0.001669
-36780.000000 0.001707
-36720.000000 0.001745
-36660.000000 0.000781
-36600.000000 0.001817
-36540.000000 0.000852
-36480.000000 0.000886
-36420.000000 -0.000080
-36360.000000 -0.000048
-36300.000000 -0.001016
-36240.000000 0.000015
-36180.000000 0.000046
-36120.000000 0.000076
-36060.000000 0.000105
-36000.000000 0.000133
-35940.000000 0.001160
-35880.000000 0.001187
-35820.000000 0.001212
-35760.000000 0.001236
-35700.000000 0.002259
-35640.000000 0.001280
-35580.000000 0.002299
-35520.000000 0.002335
-35460.000000 0.001370
-35400.000000 0.002403
-35340.000000 0.001435
-35280.000000 0.002466
-35220.000000 0.002495
-35160.000000 0.001524
-35100.000000 0.002550
-35040.000000 0.000576
-34980.000000 0.000600
-34920.000000 0.000622
-34860.000000 0.000644
-34800.000000 0.001663
-34740.000000 0.001682
-34680.000000 0.000699
-34620.000000 0.001714
-34560.000000 -0.000272
-34500.000000 -0.000260
-34440.000000 -0.000249
-34380.000000 0.000760
-34320.000000 0.000768
-34260.000000 0.000773
-34200.000000 -0.000223
-34140.000000 -0.000220
-34080.000000 -0.000220
-34020.000000 -0.001222
-33960.000000 -0.000225
-33900.000000 -0.000231
-33840.000000 0.001761
-33780.000000 0.001751
-33720.000000 0.001739
-33660.000000 0.001724
-33600.000000 0.002706
-33540.000000 0.001686
-33480.000000 0.001663
-33420.000000 0.002637
-33360.000000 0.000608
-33300.000000 0.001576
-33240.000000 0.001540
-33180.000000 0.000501
-33120.000000 0.000459
-33060.000000 -0.000587
-33000.000000 -0.000637
-32940.000000 -0.000691
-32880.000000 -0.002749
-32820.000000 -0.002811
-32760.000000 -0.003878
-32700.000000 -0.002949
-32640.000000 -0.003025
-32580.000000 -0.003105
-32520.000000 -0.003191
-32460.000000 -0.003281
-32400.000000 -0.003377
-32340.000000 -0.003478
-32280.000000 -0.001585
-32220.000000 -0.001697
-32160.000000 -0.000816
-32100.000000 0.000060
-32040.000000 0.000929
-31980.000000 -0.000208
-31920.000000 -0.000351
-31860.000000 -0.000502
-31800.000000 -0.001659
-31740.000000 0.000178
-31680.000000 0.000000
-31620.000000 -0.001178
-31560.000000 -0.000363
-31500.000000 -0.000556
-31440.000000 0.001243
-31380.000000 0.000034
-31320.000000 -0.000183
-31260.000000 0.000592
-31200.000000 0.001359
-31140.000000 0.001117
-31080.000000 0.000867
-31020.000000 0.000608
-30960.000000 -0.000659
-30900.000000 0.000064
-30840.000000 0.000778
-30780.000000 0.001483
-30720.000000 0.001179
-30660.000000 0.000865
-30600.000000 0.001541
-30540.000000 0.002208
-30480.000000 0.002865
-30420.000000 0.000511
-30360.000000 0.001148
-30120.000000 0.000589
-30060.000000 0.001173
-30000.000000 0.000746
-29940.000000 0.000307
-29880.000000 -0.000142
-29820.000000 0.000397
-29760.000000 -0.000075
-29700.000000 -0.000558
-29640.000000 -0.001053
-29580.000000 -0.002559
-29520.000000 -0.002077
-29460.000000 -0.000607
-29400.000000 -0.001149
-29340.000000 -0.001703
-29280.000000 -0.000268
-29220.000000 -0.000846
-29160.000000 -0.001437
-29100.000000 -0.001039
-29040.000000 -0.001654
-28980.000000 -0.002281
-28920.000000 -0.001920
-28860.000000 -0.002572
-28800.000000 -0.003236
-28740.000000 -0.001912
-28680.000000 -0.002601
-28620.000000 -0.001301
-28560.000000 -0.002015
-28500.000000 -0.000740
-28440.000000 -0.001477
-28380.000000 -0.001227
-28320.000000 -0.000989
-28260.000000 0.000237
-28200.000000 0.000451
-28140.000000 0.000653
-28080.000000 0.001843
-28020.000000 0.001021
-27960.000000 0.001187
-27900.000000 0.001341
-27840.000000 0.001483
-27780.000000 -0.000387
-27720.000000 -0.000269
-27660.000000 -0.000162
-27600.000000 -0.000068
-27540.000000 0.000014
-27480.000000 -0.000916
-27420.000000 -0.000857
-27360.000000 -0.000811
-27300.000000 -0.001777
-27240.000000 -0.001755
-27180.000000 -0.001745
-27120.000000 -0.001748
-27060.000000 -0.000762
-27000.000000 -0.001790
-26940.000000 -0.000829
-26880.000000 -0.001882
-26820.000000 -0.000947
-26760.000000 -0.001025
-26700.000000 -0.002116
-26640.000000 -0.002219
-26580.000000 -0.002336
-26520.000000 -0.002466
-26460.000000 -0.002609
-26400.000000 -0.001765
-26340.000000 -0.001934
-26280.000000 -0.002116
-26220.000000 -0.001312
-26160.000000 -0.001521
-26100.000000 -0.000743
-26040.000000 -0.000979
-25980.000000 -0.000228
-25920.000000 0.000510
-25860.000000 0.000235
-25800.000000 -0.000053
-25740.000000 -0.000355
-25680.000000 0.000331
-25620.000000 0.000004
-25560.000000 0.000663
-25500.000000 0.000311
-25440.000000 -0.000055
-25380.000000 0.000568
-25320.000000 -0.000822
-25260.000000 -0.000224
-25200.000000 -0.000637
-25140.000000 -0.001062
-25080.000000 -0.000498
-25020.000000 -0.000946
-24960.000000 0.001595
-24900.000000 0.001126
-24780.000000 0.001154
-24720.000000 0.000653
-24660.000000 0.002142
-24600.000000 0.002620
-24540.000000 0.002089
-24480.000000 0.001548
-24420.000000 0.001998
-24360.000000 0.001438
-24300.000000 -0.000131
-24240.000000 0.000291
-24180.000000 0.000704
-24120.000000 0.000108
-23940.000000 0.001271
-23880.000000 0.000643
-23820.000000 0.000006
-23760.000000 0.000362
-23700.000000 -0.000289
-23640.000000 0.000052
-23580.000000 -0.000614
-23520.000000 -0.000288
-23460.000000 -0.000968
-23400.000000 -0.001656
-23340.000000 -0.001350
-23280.000000 -0.002051
-23220.000000 -0.001759
-23160.000000 -0.001474
-23100.000000 -0.002195
-23040.000000 -0.001923
-22980.000000 -0.001657
-22920.000000 -0.001398
-22860.000000 -0.001146
-22800.000000 0.000100
-22740.000000 -0.000661
-22680.000000 -0.001428
-22620.000000 -0.000201
-22560.000000 -0.000000
-22500.000000 0.000214
-22440.000000 0.000422
-22380.000000 -0.000376
-22320.000000 -0.000180
-22260.000000 0.000011
-22200.000000 0.000195
-22140.000000 -0.000626
-22080.000000 -0.000454
-22020.000000 -0.000287
-21960.000000 -0.000126
-21900.000000 -0.000971
-21840.000000 0.000179
-21780.000000 0.000323
-21720.000000 0.000460
-21660.000000 0.000593
-21600.000000 0.001719
-21540.000000 0.000840
-21480.000000 0.000955
-21420.000000 0.002064
-21360.000000 0.001167
-21300.000000 0.002265
-21240.000000 0.003358
-21180.000000 0.002445
-21120.000000 0.003526
-21060.000000 0.003602
-21000.000000 0.002672
-20940.000000 0.003737
-20880.000000 0.003797
-20820.000000 0.003850
-20760.000000 0.005899
-20700.000000 0.005942
-20640.000000 0.005979
-20580.000000 0.006011
-20520.000000 0.005037
-20460.000000 0.007057
-20400.000000 0.008072
-20340.000000 0.007081
-20280.000000 0.005084
-20220.000000 0.006082
-20160.000000 0.006073
-20100.000000 0.004058
-20040.000000 0.003038
-19980.000000 0.003011
-19920.000000 0.001978
-19860.000000 0.000938
-19800.000000 0.001893
-19740.000000 0.000841
-19680.000000 0.000783
-19620.000000 -0.000282
-19560.000000 -0.000353
-19500.000000 -0.001431
-19440.000000 -0.001515
-19380.000000 -0.000606
-19320.000000 -0.001703
-19260.000000 -0.002806
-19200.000000 -0.002916
-19140.000000 -0.002032
-19080.000000 -0.004155
-19020.000000 -0.003284
-18960.000000 -0.002420
-18900.000000 -0.000561
-18840.000000 -0.001709
-18780.000000 -0.000863
-18720.000000 -0.002023
-18660.000000 -0.001189
-18600.000000 -0.001361
-18540.000000 -0.000539
-18480.000000 -0.000723
-18420.000000 -0.001912
-18360.000000 -0.002108
-18300.000000 -0.002308
-18240.000000 -0.003515
-18180.000000 -0.003727
-18120.000000 -0.003944
-18060.000000 -0.002166
-18000.000000 -0.003394
-17940.000000 -0.004627
-17880.000000 -0.004865
-17820.000000 -0.005107
-17760.000000 -0.005355
-17700.000000 -0.005607
-17640.000000 -0.003864
-17580.000000 -0.003125
-17520.000000 -0.003391
-17460.000000 -0.001662
-17400.000000 -0.002936
-17340.000000 -0.002215
-17280.000000 -0.000499
-17220.000000 -0.002754
-17160.000000 -0.002046
-17100.000000 -0.001343
-17040.000000 -0.001644
-16980.000000 -0.000949
-16920.000000 -0.001259
-16860.000000 -0.000574
-16800.000000 -0.001893
-16740.000000 0.000783
-16680.000000 0.000455
-16620.000000 0.000122
-16560.000000 0.000785
-16500.000000 0.001443
-16440.000000 0.000122
-16380.000000 0.001770
-16320.000000 0.001414
-16260.000000 0.000053
-16200.000000 0.000689
-16140.000000 0.001320
-16080.000000 -0.000053
-16020.000000 0.001571
-15960.000000 0.000191
-15900.000000 -0.000193
-15840.000000 0.000421
-15780.000000 0.001031
-15720.000000 -0.001361
-15660.000000 0.000245
-15600.000000 -0.001151
-15540.000000 -0.001550
-15480.000000 -0.001949
-15420.000000 -0.001350
-15360.000000 -0.001751
-15300.000000 -0.000153
-15240.000000 -0.000554
-15180.000000 -0.000956
-15120.000000 0.000644
-15060.000000 0.002244
-15000.000000 -0.000154
-14940.000000 -0.000550
-14880.000000 0.000055
-14820.000000 0.001663
-14760.000000 0.001273
-14700.000000 0.000885
-14640.000000 -0.001500
-14580.000000 -0.000881
-14520.000000 -0.000260
-14460.000000 -0.000636
-14400.000000 -0.000009
-14340.000000 0.001622
-14280.000000 0.001256
-14220.000000 -0.000107
-14160.000000 0.000533
-14100.000000 0.002176
-14040.000000 0.001823
-13980.000000 0.001473
-13920.000000 0.003125
-13860.000000 0.001781
-13800.000000 0.001440
-13740.000000 0.003101
-13680.000000 0.002765
-13620.000000 0.001432
-13560.000000 0.003101
-13500.000000 0.003773
-13440.000000 0.002447
-13380.000000 0.003124
-13320.000000 0.002803
-13260.000000 0.002485
-13200.000000 0.003169
-13140.000000 0.001856
-13080.000000 0.002546
-13020.000000 0.002238
-12960.000000 0.002933
-12900.000000 0.001631
-12840.000000 0.001332
-12780.000000 0.000036
-12720.000000 0.000743
-12660.000000 0.000453
-12600.000000 0.001166
-12540.000000 0.000883
-12480.000000 0.000602
-12420.000000 -0.000675
-12360.000000 -0.000949
-12300.000000 -0.000220
-12240.000000 0.001513
-12180.000000 0.001248
-12120.000000 -0.000013
-12060.000000 0.000730
-12000.000000 0.002475
-11940.000000 0.000224
-11880.000000 0.000977
-11820.000000 0.001733
-11760.000000 0.001493
-11700.000000 0.000256
-11640.000000 0.000024
-11580.000000 -0.001205
-11520.000000 0.000570
-11460.000000 -0.001651
-11400.000000 0.001132
-11340.000000 -0.001081
-11280.000000 0.000711
-11220.000000 0.000506
-11160.000000 -0.001694
-11100.000000 -0.000890
-11040.000000 -0.001082
-10980.000000 -0.001270
-10920.000000 -0.000453
-10860.000000 -0.002631
-10800.000000 -0.001805
-10740.000000 -0.003974
-10680.000000 -0.004139
-10620.000000 -0.004298
-10560.000000 -0.003453
-10500.000000 -0.004603
-10440.000000 -0.002748
-10380.000000 -0.004887
-10320.000000 -0.005021
-10260.000000 -0.004150
-10200.000000 -0.006273
-10140.000000 -0.006391
-10080.000000 -0.002502
-10020.000000 -0.005608
-9960.000000 -0.003708
-9900.000000 -0.001802
-9840.000000 -0.003890
-9780.000000 -0.002971
-9720.000000 -0.000046
-9660.000000 -0.001114
-9600.000000 -0.002176
-9540.000000 -0.001232
-9480.000000 -0.002281
-9420.000000 -0.001322
-9360.000000 -0.000358
-9300.000000 0.000614
-9240.000000 -0.001407
-9180.000000 -0.001421
-9120.000000 -0.001428
-9060.000000 -0.000427
-9000.000000 -0.000420
-8940.000000 0.001595
-8880.000000 -0.000383
-8820.000000 0.000646
-8760.000000 0.000683
-8700.000000 0.000728
-8640.000000 -0.000221
-8580.000000 0.000839
-8520.000000 0.000906
-8460.000000 -0.000020
-8400.000000 0.001063
-8340.000000 0.001153
-8280.000000 0.001250
-8220.000000 0.000356
-8160.000000 0.002469
-8100.000000 0.001590
-8040.000000 0.005720
-7980.000000 0.004857
-7920.000000 0.005002
-7860.000000 0.005156
-7800.000000 0.005318
-7740.000000 0.007488
-7680.000000 0.005666
-7620.000000 0.007853
-7560.000000 0.007048
-7500.000000 0.005252
-7440.000000 0.005464
-7380.000000 0.006685
-7320.000000 0.004915
-7260.000000 0.006153
-7200.000000 0.006400
-7140.000000 0.005656
-7080.000000 0.005920
-7020.000000 0.007194
-6960.000000 0.005476
-6900.000000 0.004767
-6840.000000 0.005067
-6780.000000 0.005376
-6720.000000 0.002694
-6660.000000 0.002021
-6600.000000 0.003357
-6540.000000 0.002702
-6480.000000 0.003056
-6420.000000 0.002419
-6360.000000 0.002792
-6300.000000 0.001173
-6240.000000 0.002564
-6180.000000 0.001964
-6120.000000 0.002373
-6060.000000 0.000791
-6000.000000 0.003219
-5940.000000 0.000656
-5880.000000 0.001103
-5820.000000 0.001560
-5760.000000 0.001026
-5700.000000 -0.000498
-5640.000000 -0.000013
-5580.000000 -0.000517
-5520.000000 -0.000012
-5460.000000 -0.002497
-5400.000000 -0.000972
-5340.000000 -0.001437
-5280.000000 -0.002892
-5220.000000 -0.003337
-5160.000000 -0.002772
-5100.000000 -0.002197
-5040.000000 -0.003612
-4980.000000 -0.003017
-4920.000000 -0.003412
-4860.000000 -0.003797
-4800.000000 -0.003172
-4740.000000 -0.003538
-4680.000000 -0.001893
-4620.000000 -0.002239
-4560.000000 -0.002575
-4500.000000 -0.002902
-4440.000000 -0.002219
-4380.000000 -0.002527
-4320.000000 -0.002825
-4260.000000 -0.002115
-4200.000000 -0.002395
-4140.000000 -0.001667
-4080.000000 -0.001930
-4020.000000 -0.001184
-3960.000000 -0.000429
-3900.000000 -0.000666
-3840.000000 -0.000895
-3780.000000 -0.000115
-3720.000000 -0.001328
-3660.000000 -0.000532
-3600.000000 0.000272
-3540.000000 -0.000917
-3480.000000 -0.001098
-3420.000000 -0.001271
-3360.000000 -0.001437
-3300.000000 -0.000596
-3240.000000 -0.000747
-3180.000000 0.000109
-3120.000000 -0.000029
-3060.000000 -0.000159
-3000.000000 -0.000283
-2940.000000 -0.000400
-2880.000000 0.000490
-2820.000000 0.001385
-2760.000000 -0.000713
-2700.000000 -0.000805
-2640.000000 0.001109
-2580.000000 0.000028
-2520.000000 0.002953
-2460.000000 0.000883
-2400.000000 0.001819
-2340.000000 0.000760
-2280.000000 0.001706
-2220.000000 0.002657
-2160.000000 0.002613
-2100.000000 0.003574
-2040.000000 0.001540
-1980.000000 0.001511
-1920.000000 0.003488
-1860.000000 0.001469
-1800.000000 0.002455
-1740.000000 0.003447
-1680.000000 0.004444
-1620.000000 0.003447
-1560.000000 0.000455
-1500.000000 0.001469
-1440.000000 0.001489
-1380.000000 0.001514
-1320.000000 0.001546
-1260.000000 0.000584
-1200.000000 -0.000371
-1140.000000 0.000680
-1080.000000 -0.000262
-1020.000000 -0.000197
-960.000000 -0.000125
-900.000000 -0.001046
-840.000000 0.000041
-780.000000 0.000135
-720.000000 0.000236
-660.000000 0.000345
-600.000000 -0.000537
-540.000000 -0.000412
-480.000000 -0.000279
-420.000000 -0.001138
-360.000000 0.000011
-300.000000 -0.001831
-240.000000 -0.000665
-180.000000 -0.001490
-120.000000 -0.001307
-60.000000 -0.002115
0.000000 -0.002914
60.000000 -0.001705
120.000000 -0.002486
180.000000 -0.001259
240.000000 -0.002023
300.000000 -0.001777
360.000000 -0.003523
420.000000 -0.004259
480.000000 -0.003985
540.000000 -0.002702
600.000000 -0.003410
660.000000 -0.003108
720.000000 -0.003796
780.000000 -0.003474
840.000000 -0.003142
900.000000 -0.003800
960.000000 -0.002448
1020.000000 -0.001085
1080.000000 -0.000712
1140.000000 -0.001328
1200.000000 -0.001934
1260.000000 -0.000529
1320.000000 -0.002113
1380.000000 -0.001686
1440.000000 -0.000248
1500.000000 0.000201
1560.000000 0.000662
1620.000000 0.000133
1680.000000 -0.000384
1740.000000 0.000109
1800.000000 0.000614
1860.000000 0.001130
1920.000000 0.001656
1980.000000 0.002193
2040.000000 0.001741
2100.000000 0.003299
2160.000000 0.002867
2220.000000 0.002445
2280.000000 0.003033
2340.000000 0.004632
2400.000000 0.004239
2460.000000 0.004857
2520.000000 0.003483
2580.000000 0.004119
2640.000000 0.004764
2700.000000 0.003419
2760.000000 0.002082
2820.000000 0.003753
2880.000000 0.003434
2940.000000 0.003123
3000.000000 0.003820
3060.000000 0.003525
3120.000000 0.003239
3180.000000 0.003960
3240.000000 0.002689
3300.000000 0.002426
3360.000000 0.002171
3420.000000 0.001923
3480.000000 0.002682
3540.000000 0.003448
3600.000000 0.003222
3660.000000 0.003002
3720.000000 0.002790
3780.000000 0.003584
3840.000000 0.004386
3900.000000 0.003194
3960.000000 0.003008
4020.000000 0.001830
4080.000000 0.002657
4140.000000 0.002492
4200.000000 0.001332
4260.000000 0.002179
4320.000000 0.001032
4380.000000 0.000891
4440.000000 -0.000244
4500.000000 0.000627
4560.000000 0.001504
4620.000000 0.001387
4680.000000 0.000275
4740.000000 0.000169
4800.000000 0.000069
4860.000000 0.000973
4920.000000 0.000883
4980.000000 0.000798
5040.000000 -0.000283
5100.000000 0.000642
5160.000000 0.000571
5220.000000 -0.000495
5280.000000 0.000443
5340.000000 -0.003615
5400.000000 -0.002668
5460.000000 -0.003718
5520.000000 -0.001764
5580.000000 -0.002806
5640.000000 -0.001845
5700.000000 -0.003881
5760.000000 -0.003913
5820.000000 -0.002944
5880.000000 -0.003971
5940.000000 -0.001996
6000.000000 -0.004019
6060.000000 -0.004040
6120.000000 -0.002060
6180.000000 -0.003077
6240.000000 -0.004094
6300.000000 -0.004109
6360.000000 -0.005123
6420.000000 -0.003136
6480.000000 -0.005148
6540.000000 -0.006160
6600.000000 -0.007172
6660.000000 -0.006183
6720.000000 -0.007194
6780.000000 -0.006205
6840.000000 -0.007216
6900.000000 -0.008227
6960.000000 -0.007239
7020.000000 -0.007251
7080.000000 -0.007264
7140.000000 -0.005277
7200.000000 -0.004292
7260.000000 -0.006307
7320.000000 -0.006323
7380.000000 -0.003341
7440.000000 -0.004359
7500.000000 -0.004379
7560.000000 -0.005400
7620.000000 -0.004423
7680.000000 -0.004447
7740.000000 -0.004473
7800.000000 -0.004500
7860.000000 -0.005529
7920.000000 -0.004560
7980.000000 -0.003593
8040.000000 -0.002628
8100.000000 -0.000665
8160.000000 -0.001704
8220.000000 -0.001745
8280.000000 -0.000788
8340.000000 0.000167
8400.000000 0.000119
8460.000000 0.000070
8520.000000 -0.000981
8580.000000 0.000966
8640.000000 0.000911
8700.000000 0.000854
8760.000000 0.001796
8820.000000 0.001736
8880.000000 0.001675
8940.000000 0.002612
9000.000000 0.002548
9060.000000 0.003483
9120.000000 0.004417
9180.000000 0.004351
9240.000000 0.004283
9300.000000 0.005215
9360.000000 0.004146
9420.000000 0.004077
9480.000000 0.004008
9540.000000 0.002938
9600.000000 0.001869
9660.000000 0.003799
9720.000000 0.001729
9780.000000 0.002660
9840.000000 0.002591
9900.000000 0.002522
9960.000000 0.001453
10020.000000 0.001385
10080.000000 0.002318
10140.000000 0.002250
10200.000000 0.003184
10260.000000 0.003117
10320.000000 0.003052
10380.000000 0.003987
10440.000000 0.002922
10500.000000 0.003859
10560.000000 0.003796
10620.000000 0.003733
10680.000000 0.002672
10740.000000 0.003611
10800.000000 0.001551
10860.000000 0.004492
10920.000000 0.000433
10980.000000 0.000376
11040.000000 0.001319
11100.000000 0.000264
11160.000000 0.000209
11220.000000 0.000155
11280.000000 -0.000898
11340.000000 0.000049
11400.000000 -0.000002
11460.000000 -0.001053
11520.000000 -0.000104
11580.000000 -0.000154
11640.000000 -0.000204
11700.000000 -0.000253
11760.000000 -0.001302
11820.000000 -0.001352
11880.000000 -0.001402
11940.000000 -0.001452
12000.000000 -0.000502
12060.000000 -0.001554
12120.000000 -0.001606
12180.000000 -0.001660
12240.000000 -0.000716
12300.000000 -0.001773
12360.000000 -0.001832
12420.000000 0.000107
12480.000000 -0.000957
12540.000000 -0.000024
12600.000000 -0.000094
12660.000000 -0.001167
12720.000000 -0.000245
12780.000000 0.000674
12840.000000 -0.000411
12900.000000 0.000500
12960.000000 0.000405
13020.000000 0.000306
13080.000000 0.000202
13140.000000 0.001092
13200.000000 0.000977
13260.000000 -0.000144
13320.000000 -0.000270
13380.000000 -0.000403
13440.000000 0.000459
13500.000000 -0.000686
13560.000000 0.001164
13620.000000 0.001007
13680.000000 0.001843
13740.000000 0.002674
13800.000000 0.000498
13860.000000 0.001315
13920.000000 0.002126
13980.000000 -0.000069
14040.000000 -0.000272
14100.000000 -0.000481
14160.000000 0.000303
14220.000000 0.000079
14280.000000 -0.000151
14340.000000 0.000611
14400.000000 -0.000634
14460.000000 -0.000887
14520.000000 0.000853
14580.000000 0.000585
14640.000000 -0.001691
14700.000000 -0.000975
14760.000000 -0.000267
14820.000000 -0.000567
14880.000000 -0.000875
14940.000000 -0.000191
15000.000000 -0.001515
15060.000000 -0.002848
15120.000000 -0.003189
15180.000000 -0.002537
15240.000000 -0.001894
15300.000000 -0.003259
15360.000000 -0.002633
15420.000000 -0.004014
15480.000000 -0.002403
15540.000000 -0.001800
15600.000000 -0.003204
15660.000000 -0.002617
15720.000000 -0.003036
15780.000000 -0.002463
15840.000000 -0.001897
15900.000000 -0.003338
15960.000000 -0.002786
16020.000000 -0.002241
16080.000000 -0.001703
16140.000000 -0.003171
16200.000000 -0.002645
16260.000000 -0.002126
16320.000000 -0.002613
16380.000000 -0.000107
16440.000000 -0.001606
16500.000000 -0.000112
16560.000000 -0.000624
16620.000000 -0.000143
16680.000000 0.000333
16740.000000 0.000802
16800.000000 0.000265
16860.000000 0.000721
16920.000000 0.000172
16980.000000 0.000616
17040.000000 0.001053
17100.000000 -0.000516
17160.000000 -0.000092
17220.000000 0.000326
17280.000000 -0.001263
17340.000000 -0.000858
17400.000000 -0.000461
17460.000000 -0.000070
17520.000000 0.000315
17580.000000 -0.000308
17640.000000 -0.000938
17700.000000 0.001426
17760.000000 0.001782
17820.000000 0.002131
17880.000000 0.002474
17940.000000 0.002808
18000.000000 0.002136
18060.000000 0.001456
18120.000000 0.000769
18180.000000 0.001074
18240.000000 0.000372
18300.000000 0.001662
18360.000000 0.000945
18420.000000 0.001220
18480.000000 0.002487
18540.000000 0.001747
18600.000000 0.002998
18660.000000 0.004242
18720.000000 0.003478
18780.000000 0.002706
18840.000000 0.002927
18900.000000 0.003139
18960.000000 0.003343
19020.000000 0.003540
19080.000000 0.002728
19140.000000 0.002909
19200.000000 0.002081
19260.000000 0.002246
19320.000000 0.002403
19380.000000 0.001551
19440.000000 0.000692
19500.000000 0.001825
19560.000000 0.000949
19620.000000 0.001066
19680.000000 0.001176
19740.000000 0.001277
19800.000000 0.000371
19860.000000 0.000457
19920.000000 0.000535
19980.000000 0.000606
20040.000000 -0.001331
20100.000000 -0.001275
20160.000000 -0.001226
20220.000000 -0.002185
20280.000000 -0.003151
20340.000000 -0.001125
20400.000000 -0.002105
20460.000000 -0.002093
20520.000000 -0.001088
20580.000000 -0.002090
20640.000000 -0.001099
20700.000000 -0.001115
20760.000000 -0.003138
20820.000000 -0.001167
20880.000000 -0.003204
20940.000000 -0.002247
21000.000000 -0.002297
21060.000000 -0.001354
21120.000000 -0.002417
21180.000000 -0.002487
21240.000000 -0.003564
21300.000000 -0.004648
21360.000000 -0.002738
21420.000000 -0.002835
21480.000000 -0.002939
21540.000000 -0.003049
21600.000000 -0.004166
21660.000000 -0.004289
21720.000000 -0.005420
21780.000000 -0.003556
21840.000000 -0.004700
21900.000000 -0.003850
21960.000000 -0.005006
22020.000000 -0.002170
22080.000000 -0.004339
22140.000000 -0.003516
22200.000000 -0.002699
22260.000000 -0.002888
22320.000000 -0.003084
22380.000000 -0.002287
22440.000000 -0.001496
22500.000000 -0.000711
22560.000000 0.000067
22620.000000 0.001838
22680.000000 0.000604
22740.000000 0.001363
22800.000000 0.000115
22860.000000 0.001861
22920.000000 0.002601
22980.000000 0.001334
23040.000000 0.003062
23100.000000 0.001782
23160.000000 0.002497
23220.000000 0.002205
23280.000000 0.002907
23340.000000 0.002603
23400.000000 0.004292
23460.000000 0.003975
23520.000000 0.002652
23580.000000 0.003322
23640.000000 0.002986
23700.000000 0.002644
23760.000000 0.002296
23820.000000 0.000941
23880.000000 0.001580
23940.000000 0.001213
24000.000000 0.000839
24060.000000 0.000459
24120.000000 -0.000927
24180.000000 -0.000320
24240.000000 -0.000719
24300.000000 0.000876
24360.000000 -0.000536
24420.000000 0.001046
24480.000000 0.000621
24540.000000 0.001190
24600.000000 0.001753
24660.000000 0.002309
24720.000000 0.002859
24780.000000 0.003402
24840.000000 0.002940
24900.000000 0.002471
24960.000000 0.001996
25020.000000 0.002514
25080.000000 0.005027
25140.000000 0.002533
25200.000000 0.002033
25260.000000 0.002527
25320.000000 0.001015
25380.000000 0.001497
25440.000000 0.001972
25500.000000 0.002441
25560.000000 0.002904
25620.000000 0.000360
25680.000000 0.001809
25740.000000 0.001252
25800.000000 0.000688
25860.000000 0.000117
25920.000000 -0.000460
25980.000000 -0.000045
26040.000000 0.000363
26100.000000 -0.001236
26160.000000 -0.000843
26220.000000 -0.001457
26280.000000 -0.002078
26340.000000 -0.002707
26400.000000 -0.002343
26460.000000 -0.002986
26520.000000 -0.003637
26580.000000 -0.004296
26640.000000 -0.002961
26700.000000 -0.002634
26760.000000 -0.002314
26820.000000 -0.003001
26880.000000 -0.003695
26940.000000 -0.004396
27000.000000 -0.005103
27060.000000 -0.005816
27120.000000 -0.004535
27180.000000 -0.004261
27240.000000 -0.004992
27300.000000 -0.003728
27360.000000 -0.003470
27420.000000 -0.002217
27480.000000 -0.002968
27540.000000 -0.003725
27600.000000 -0.003485
27660.000000 -0.003250
27720.000000 -0.001018
27780.000000 -0.001790
27840.000000 -0.002566
27900.000000 -0.001345
27960.000000 -0.002127
28020.000000 -0.001911
28080.000000 -0.003699
28140.000000 -0.003490
28200.000000 -0.004283
28260.000000 -0.005079
28320.000000 -0.003878
28380.000000 -0.004679
28440.000000 -0.003483
28500.000000 -0.002289
28560.000000 -0.004097
28620.000000 -0.002907
28680.000000 -0.002720
28740.000000 -0.002535
28800.000000 -0.002352
28860.000000 -0.002170
28920.000000 -0.000991
28980.000000 -0.000813
29040.000000 -0.001636
29100.000000 -0.000461
29160.000000 -0.001287
29220.000000 -0.001113
29280.000000 -0.000941
29340.000000 -0.000768
29400.000000 -0.000596
29460.000000 0.000577
29520.000000 0.001751
29580.000000 0.000925
29640.000000 0.000101
29700.000000 0.002278
29760.000000 0.001457
29820.000000 0.001638
29880.000000 -0.000178
29940.000000 0.002009
30000.000000 0.001198
30060.000000 0.002391
30120.000000 0.002587
30180.000000 0.001787
30240.000000 0.001991
30300.000000 0.003200
30360.000000 0.002413
30420.000000 0.001630
30480.000000 0.002853
30540.000000 0.004081
30600.000000 0.003314
30660.000000 0.003554
30720.000000 0.004799
30780.000000 0.004051
30840.000000 0.005309
30900.000000 0.004575
30960.000000 0.004847
31020.000000 0.004127
31080.000000 0.005415
31140.000000 0.004711
31200.000000 0.005015
31260.000000 0.004328
31320.000000 0.003649
31380.000000 0.003979
31440.000000 0.005318
31500.000000 0.003666
31560.000000 0.003023
31620.000000 0.003389
31680.000000 0.005765
31740.000000 0.005150
31800.000000 0.005544
31860.000000 0.005948
31920.000000 0.005361
31980.000000 0.005784
32040.000000 0.007217
32100.000000 0.005659
32160.000000 0.005111
32220.000000 0.005573
32280.000000 0.005045
32340.000000 0.004527
32400.000000 0.005018
32460.000000 0.004520
32520.000000 0.004031
32580.000000 0.004553
32640.000000 0.003084
32700.000000 0.002625
32760.000000 0.001175
32820.000000 0.001735
32880.000000 0.001304
32940.000000 0.000882
33000.000000 0.001469
33060.000000 0.001065
33120.000000 0.000668
33180.000000 0.000280
33240.000000 -0.000100
33300.000000 0.001526
33360.000000 0.000161
33420.000000 0.001802
33480.000000 0.000449
33540.000000 0.000103
33600.000000 0.000764
33660.000000 -0.000570
33720.000000 0.000101
33780.000000 0.000778
33840.000000 0.000460
33900.000000 -0.000852
33960.000000 0.000839
34020.000000 0.000536
34080.000000 -0.000763
34140.000000 -0.000058
34200.000000 0.000651
34260.000000 -0.001635
34320.000000 -0.000919
34380.000000 -0.001198
34440.000000 -0.001474
34500.000000 -0.001747
34560.000000 -0.001016
34620.000000 -0.002282
34680.000000 -0.001545
34740.000000 -0.002806
34800.000000 -0.003063
34860.000000 -0.003318
34920.000000 -0.004570
34980.000000 -0.004819
35040.000000 -0.003066
35100.000000 -0.004309
35160.000000 -0.004551
35220.000000 -0.002790
35280.000000 -0.003026
35340.000000 -0.002259
35400.000000 -0.002491
35460.000000 -0.002720
35520.000000 -0.002946
35580.000000 -0.003170
35640.000000 -0.003392
35700.000000 -0.002611
35760.000000 -0.002877
35820.000000 -0.003140
35880.000000 -0.002399
35940.000000 -0.002655
36000.000000 -0.001906
36060.000000 -0.002152
36120.000000 -0.001393
36180.000000 -0.000629
36240.000000 -0.001859
36300.000000 -0.003084
36360.000000 -0.002302
36420.000000 -0.001515
36480.000000 -0.000722
36540.000000 -0.002923
36600.000000 -0.002118
36660.000000 -0.002308
36720.000000 -0.001492
36780.000000 0.000330
36840.000000 -0.001843
36900.000000 -0.002010
36960.000000 -0.001172
37020.000000 -0.002328
37080.000000 -0.002479
37140.000000 -0.000625
37200.000000 -0.001765
37260.000000 -0.001901
37320.000000 -0.002031
37380.000000 -0.002156
37440.000000 -0.002276
37500.000000 -0.001391
37560.000000 -0.001501
37620.000000 -0.001606
37680.000000 -0.001706
37740.000000 0.000198
37800.000000 0.001108
37860.000000 0.001022
37920.000000 0.001941
37980.000000 0.000865
38040.000000 0.000794
38100.000000 0.001728
38160.000000 0.003666
38220.000000 0.003609
38280.000000 0.004556
38340.000000 0.003509
38400.000000 0.004465
38460.000000 0.003427
38520.000000 0.003393
38580.000000 0.004364
38640.000000 0.004340
38700.000000 0.005320
38760.000000 0.006305
38820.000000 0.005294
38880.000000 0.007288
38940.000000 0.005287
39000.000000 0.005290
39060.000000 0.005298
39120.000000 0.005310
39180.000000 0.005327
39240.000000 0.004349
39300.000000 0.004375
39360.000000 0.003406
39420.000000 0.002442
39480.000000 0.002482
39540.000000 0.002527
39600.000000 0.002577
39660.000000 0.002631
39720.000000 0.003690
39780.000000 0.002753
39840.000000 0.001821
39900.000000 0.002894
39960.000000 0.002972
40020.000000 0.003054
40080.000000 0.004141
40140.000000 0.003233
40200.000000 0.003330
40260.000000 0.004431
40320.000000 0.004537
40380.000000 0.004648
40440.000000 0.004763
40500.000000 0.003883
40560.000000 0.002009
40620.000000 0.002139
40680.000000 0.002273
40740.000000 0.002413
40800.000000 0.001557
40860.000000 0.000707
40920.000000 0.001861
40980.000000 0.001020
41040.000000 0.001184
41100.000000 0.001353
41160.000000 0.003527
41220.000000 0.002706
41280.000000 0.000889
41340.000000 0.001078
41400.000000 0.000272
41460.000000 -0.000529
41520.000000 -0.000326
41580.000000 -0.001117
41640.000000 -0.001903
41700.000000 -0.001684
41760.000000 -0.002460
41820.000000 -0.001231
41880.000000 -0.001997
41940.000000 -0.001758
42000.000000 -0.001514
42060.000000 -0.001265
42120.000000 -0.001010
42180.000000 -0.000750
42240.000000 -0.000485
42300.000000 -0.000215
42360.000000 0.000060
42420.000000 -0.000660
42480.000000 -0.000374
42540.000000 -0.001083
42600.000000 -0.001787
42660.000000 -0.002486
42720.000000 -0.003179
42780.000000 -0.002867
42840.000000 -0.003550
42900.000000 -0.004227
42960.000000 -0.003900
43020.000000 -0.003567
43080.000000 -0.003228
43140.000000 -0.002884
43200.000000 -0.003535
