# Supplementary material for: Probabilistic tsunami forecasting for early warning
Source: Nat Commun. 2021 Sep 28;12:5677. doi: 10.1038/s41467-021-25815-w (PMC8479076; doi:10.1038/s41467-021-25815-w)
Supplement: Supplementary file 6 — Supplementary Dataset 3. Sea-level records. [file 41467_2021_25815_MOESM6_ESM.zip › sea_level_records/2019-11-26_Albania/NOA12.rad.rmn.txt]

-43200.000000 0.069107
-43140.000000 0.066962
-43080.000000 0.059832
-43020.000000 0.057717
-42960.000000 0.046616
-42900.000000 0.056530
-42780.000000 0.050401
-42660.000000 0.052330
-42600.000000 0.038317
-42540.000000 0.042318
-42480.000000 0.031334
-42420.000000 0.027365
-42360.000000 0.031410
-42300.000000 0.015471
-42240.000000 0.018546
-42180.000000 0.009635
-42120.000000 0.008740
-42060.000000 0.019859
-42000.000000 0.000994
-41940.000000 0.004143
-41880.000000 0.013307
-41820.000000 -0.000514
-41760.000000 -0.000320
-41700.000000 0.009889
-41640.000000 -0.008887
-41580.000000 -0.001647
-41520.000000 -0.012393
-41460.000000 0.004876
-41400.000000 -0.004839
-41340.000000 -0.007540
-41280.000000 -0.020225
-41220.000000 -0.007895
-41160.000000 -0.009549
-41100.000000 -0.016189
-41040.000000 -0.007813
-40980.000000 -0.004423
-40920.000000 -0.005016
-40860.000000 -0.007595
-40800.000000 -0.018158
-40740.000000 -0.017706
-40680.000000 -0.011239
-40620.000000 -0.009757
-40560.000000 -0.010259
-40500.000000 -0.015746
-40440.000000 -0.018218
-40380.000000 -0.012674
-40320.000000 -0.018116
-40260.000000 -0.030542
-40200.000000 -0.025952
-40140.000000 -0.033348
-40080.000000 -0.027728
-40020.000000 -0.023093
-39960.000000 -0.020443
-39900.000000 -0.014778
-39840.000000 -0.026097
-39780.000000 -0.034402
-39720.000000 -0.031691
-39660.000000 -0.024966
-39600.000000 -0.024225
-39540.000000 -0.011469
-39420.000000 -0.004913
-39360.000000 -0.014113
-39300.000000 -0.016298
-39240.000000 -0.009468
-39180.000000 0.002377
-39120.000000 0.002237
-39060.000000 0.000111
-39000.000000 -0.002001
-38940.000000 -0.002097
-38880.000000 -0.000180
-38820.000000 0.012752
-38760.000000 0.010699
-38700.000000 0.011659
-38640.000000 0.021634
-38580.000000 0.038623
-38460.000000 0.028643
-38400.000000 0.024674
-38340.000000 0.026719
-38280.000000 0.043777
-38220.000000 0.031850
-38160.000000 0.030936
-38100.000000 0.045035
-38040.000000 0.055148
-37980.000000 0.044275
-37920.000000 0.056415
-37860.000000 0.046568
-37800.000000 0.046734
-37740.000000 0.049914
-37680.000000 0.053107
-37620.000000 0.056313
-37560.000000 0.059531
-37500.000000 0.056763
-37440.000000 0.064008
-37380.000000 0.066266
-37320.000000 0.074536
-37260.000000 0.076820
-37200.000000 0.081116
-37140.000000 0.082424
-37080.000000 0.091746
-37020.000000 0.068080
-36900.000000 0.075786
-36840.000000 0.089158
-36780.000000 0.087543
-36720.000000 0.080940
-36660.000000 0.077350
-36600.000000 0.080772
-36540.000000 0.093207
-36480.000000 0.091655
-36420.000000 0.084115
-36360.000000 0.079588
-36300.000000 0.081074
-36240.000000 0.083573
-36180.000000 0.063085
-36120.000000 0.060610
-36060.000000 0.073149
-36000.000000 0.071701
-35940.000000 0.060266
-35880.000000 0.058846
-35820.000000 0.062439
-35760.000000 0.054047
-35700.000000 0.062670
-35640.000000 0.062307
-35580.000000 0.037960
-35520.000000 0.057630
-35460.000000 0.044315
-35400.000000 0.046018
-35340.000000 0.040738
-35280.000000 0.043476
-35220.000000 0.042234
-35160.000000 0.031011
-35100.000000 0.038810
-35040.000000 0.027630
-34980.000000 0.040474
-34920.000000 0.037341
-34860.000000 0.028233
-34800.000000 0.025152
-34740.000000 0.036097
-34680.000000 0.025070
-34620.000000 0.014072
-34560.000000 0.017132
-34500.000000 0.023176
-34440.000000 0.010249
-34380.000000 0.010322
-34320.000000 0.011390
-34260.000000 0.016455
-34140.000000 0.004572
-34080.000000 0.001623
-34020.000000 0.008668
-33960.000000 0.000708
-33900.000000 -0.002259
-33840.000000 -0.001232
-33780.000000 -0.001211
-33720.000000 -0.008195
-33660.000000 -0.008186
-33600.000000 -0.015182
-33540.000000 -0.024183
-33480.000000 -0.013188
-33420.000000 -0.015198
-33360.000000 -0.031211
-33300.000000 -0.027227
-33240.000000 -0.026244
-33180.000000 -0.030262
-33120.000000 -0.034281
-33060.000000 -0.031298
-33000.000000 -0.029314
-32940.000000 -0.035328
-32880.000000 -0.036338
-32820.000000 -0.031345
-32760.000000 -0.038347
-32700.000000 -0.032345
-32640.000000 -0.034338
-32580.000000 -0.034326
-32520.000000 -0.029310
-32460.000000 -0.028289
-32400.000000 -0.035263
-32340.000000 -0.035234
-32280.000000 -0.031202
-32220.000000 -0.032167
-32160.000000 -0.031131
-32100.000000 -0.034094
-32040.000000 -0.029058
-31980.000000 -0.035023
-31920.000000 -0.032991
-31860.000000 -0.025961
-31800.000000 -0.028936
-31740.000000 -0.030916
-31680.000000 -0.024901
-31620.000000 -0.026892
-31560.000000 -0.028887
-31500.000000 -0.026886
-31440.000000 -0.021889
-31380.000000 -0.021893
-31320.000000 -0.021895
-31260.000000 -0.018894
-31200.000000 -0.022886
-31140.000000 -0.014869
-31080.000000 -0.017837
-31020.000000 -0.014788
-30960.000000 -0.017718
-30900.000000 -0.014624
-30840.000000 -0.018503
-30780.000000 -0.017351
-30720.000000 -0.013166
-30660.000000 -0.008946
-30600.000000 -0.010690
-30540.000000 -0.008394
-30420.000000 -0.009684
-30360.000000 -0.001268
-30300.000000 0.002190
-30240.000000 0.005690
-30180.000000 0.004231
-30120.000000 0.005814
-30060.000000 0.012438
-30000.000000 0.010102
-29940.000000 0.005806
-29880.000000 0.010549
-29820.000000 0.011331
-29760.000000 0.009151
-29700.000000 0.011008
-29640.000000 0.008901
-29580.000000 0.016831
-29520.000000 0.015974
-29460.000000 0.014986
-29400.000000 0.013031
-29340.000000 0.016109
-29280.000000 0.024220
-29220.000000 0.017362
-29160.000000 0.017535
-29100.000000 0.032740
-29040.000000 0.024975
-28980.000000 0.023241
-28920.000000 0.019244
-28860.000000 0.026257
-28800.000000 0.027594
-28740.000000 0.018636
-28680.000000 0.021687
-28620.000000 0.021749
-28560.000000 0.024821
-28500.000000 0.022906
-28440.000000 0.022005
-28380.000000 0.027122
-28320.000000 0.020671
-28260.000000 0.031258
-28200.000000 0.027467
-28140.000000 0.031130
-28080.000000 0.025836
-28020.000000 0.030584
-27960.000000 0.034375
-27900.000000 0.034211
-27840.000000 0.033092
-27780.000000 0.035019
-27720.000000 0.029993
-27660.000000 0.026013
-27600.000000 0.031081
-27540.000000 0.025195
-27480.000000 0.024357
-27420.000000 0.020564
-27360.000000 0.025817
-27300.000000 0.023114
-27240.000000 0.016455
-27180.000000 0.018838
-27120.000000 0.014261
-27060.000000 0.014724
-26940.000000 0.013761
-26880.000000 0.014332
-26820.000000 0.015129
-26760.000000 0.014746
-26700.000000 0.016390
-26640.000000 0.012061
-26580.000000 0.011756
-26520.000000 0.008472
-26460.000000 0.010209
-26400.000000 0.008874
-26340.000000 0.003659
-26280.000000 0.005458
-26220.000000 0.009269
-26100.000000 0.003923
-26040.000000 0.002764
-25980.000000 -0.007388
-25920.000000 -0.000535
-25860.000000 -0.002675
-25800.000000 -0.005812
-25740.000000 -0.003946
-25680.000000 -0.007077
-25620.000000 -0.010284
-25560.000000 -0.010428
-25500.000000 -0.011574
-25440.000000 -0.017723
-25380.000000 -0.017875
-25320.000000 -0.017033
-25260.000000 -0.015198
-25200.000000 -0.022370
-25140.000000 -0.034552
-25080.000000 -0.028745
-25020.000000 -0.030950
-24960.000000 -0.034169
-24900.000000 -0.033404
-24840.000000 -0.031655
-24780.000000 -0.027925
-24720.000000 -0.024216
-24660.000000 -0.033528
-24600.000000 -0.030863
-24540.000000 -0.025224
-24480.000000 -0.020610
-24420.000000 -0.029025
-24360.000000 -0.026468
-24300.000000 -0.027941
-24240.000000 -0.020446
-24180.000000 -0.026982
-24120.000000 -0.025552
-24060.000000 -0.023155
-24000.000000 -0.026792
-23940.000000 -0.029463
-23880.000000 -0.032169
-23820.000000 -0.028909
-23760.000000 -0.027684
-23700.000000 -0.025494
-23640.000000 -0.013337
-23580.000000 0.000786
-23520.000000 -0.017125
-23460.000000 -0.007067
-23400.000000 -0.022041
-23340.000000 -0.015045
-23280.000000 -0.012080
-23220.000000 -0.014144
-23160.000000 -0.016237
-23100.000000 -0.020357
-23040.000000 -0.016892
-22980.000000 -0.007054
-22920.000000 -0.018240
-22860.000000 -0.015450
-22800.000000 -0.003684
-22740.000000 -0.008940
-22680.000000 -0.011219
-22620.000000 -0.003235
-22560.000000 -0.009572
-22500.000000 -0.005929
-22440.000000 0.002694
-22380.000000 -0.014700
-22320.000000 -0.002112
-22260.000000 0.000459
-22200.000000 -0.001985
-22140.000000 -0.003444
-22020.000000 -0.000401
-21960.000000 -0.005005
-21900.000000 -0.002496
-21840.000000 -0.004997
-21780.000000 -0.009506
-21720.000000 -0.009021
-21660.000000 -0.009542
-21540.000000 -0.006595
-21480.000000 -0.011125
-21420.000000 -0.008656
-21360.000000 -0.010186
-21300.000000 -0.013652
-21180.000000 -0.012666
-21120.000000 -0.006164
-21060.000000 0.004344
-21000.000000 0.005860
-20940.000000 0.006386
-20820.000000 0.011469
-20760.000000 0.006030
-20700.000000 0.006604
-20640.000000 0.010192
-20580.000000 0.013797
-20520.000000 0.017419
-20460.000000 0.015058
-20400.000000 0.014718
-20340.000000 0.014397
-20280.000000 0.017099
-20220.000000 0.019823
-20160.000000 0.022572
-20100.000000 0.019346
-20040.000000 0.032148
-19980.000000 0.029978
-19920.000000 0.027837
-19860.000000 0.034727
-19800.000000 0.031649
-19740.000000 0.030605
-19680.000000 0.030594
-19620.000000 0.031618
-19560.000000 0.034678
-19500.000000 0.032774
-19440.000000 0.030906
-19380.000000 0.032076
-19320.000000 0.030283
-19260.000000 0.025527
-19200.000000 0.024808
-19140.000000 0.029127
-19020.000000 0.028432
-18960.000000 0.030869
-18900.000000 0.028342
-18840.000000 0.034850
-18780.000000 0.026392
-18720.000000 0.028966
-18660.000000 0.029572
-18600.000000 0.033207
-18540.000000 0.031871
-18480.000000 0.027562
-18420.000000 0.027278
-18360.000000 0.024018
-18300.000000 0.026781
-18240.000000 0.027564
-18180.000000 0.018367
-18120.000000 0.022188
-18060.000000 0.021026
-18000.000000 0.024878
-17940.000000 0.021743
-17820.000000 0.020511
-17760.000000 0.020410
-17700.000000 0.016318
-17640.000000 0.014234
-17580.000000 0.013158
-17520.000000 0.010088
-17460.000000 0.010024
-17400.000000 0.005965
-17340.000000 0.001910
-17280.000000 0.002859
-17220.000000 0.003812
-17160.000000 -0.000233
-17100.000000 -0.000275
-17040.000000 -0.002316
-16980.000000 -0.002355
-16920.000000 -0.002395
-16860.000000 -0.003434
-16800.000000 -0.007473
-16740.000000 -0.003514
-16680.000000 -0.005556
-16620.000000 -0.008600
-16560.000000 -0.011647
-16500.000000 -0.013696
-16440.000000 -0.010750
-16380.000000 -0.013807
-16320.000000 -0.015870
-16260.000000 -0.014938
-16200.000000 -0.017012
-16140.000000 -0.017094
-16080.000000 -0.016183
-16020.000000 -0.014281
-15960.000000 -0.018389
-15900.000000 -0.017508
-15780.000000 -0.018781
-15720.000000 -0.016939
-15660.000000 -0.016111
-15600.000000 -0.017299
-15540.000000 -0.019505
-15480.000000 -0.019729
-15420.000000 -0.016974
-15360.000000 -0.020239
-15300.000000 -0.019527
-15180.000000 -0.020175
-15120.000000 -0.022538
-15060.000000 -0.021929
-15000.000000 -0.021348
-14940.000000 -0.019797
-14880.000000 -0.019277
-14820.000000 -0.018789
-14760.000000 -0.021334
-14700.000000 -0.016912
-14640.000000 -0.017525
-14580.000000 -0.013172
-14520.000000 -0.014856
-14460.000000 -0.013575
-14400.000000 -0.015332
-14340.000000 -0.010126
-14280.000000 -0.009957
-14220.000000 -0.012502
-14100.000000 -0.007678
-14040.000000 -0.010661
-13980.000000 -0.006680
-13920.000000 -0.008736
-13860.000000 -0.005828
-13800.000000 -0.007955
-13740.000000 -0.008846
-13680.000000 -0.005052
-13620.000000 -0.005292
-13500.000000 -0.002869
-13380.000000 -0.001568
-13320.000000 -0.000960
-13260.000000 0.001621
-13200.000000 -0.000824
-13140.000000 0.002707
-13080.000000 0.000369
-13020.000000 -0.003299
-12960.000000 0.002168
-12900.000000 -0.001384
-12840.000000 -0.000954
-12780.000000 0.002461
-12720.000000 0.001862
-12660.000000 -0.002752
-12600.000000 0.002623
-12540.000000 -0.003014
-12480.000000 0.003338
-12420.000000 0.006682
-12360.000000 0.003016
-12300.000000 0.007343
-12240.000000 0.007662
-12180.000000 0.007975
-12120.000000 0.006283
-12060.000000 0.002586
-12000.000000 0.004886
-11940.000000 0.000181
-11880.000000 0.000475
-11820.000000 0.002767
-11760.000000 0.000058
-11700.000000 -0.002652
-11640.000000 -0.001361
-11580.000000 0.000931
-11520.000000 -0.003775
-11460.000000 -0.005479
-11400.000000 -0.005180
-11340.000000 -0.004877
-11280.000000 -0.000713
-11220.000000 -0.002410
-11160.000000 0.004900
-11100.000000 -0.005784
-11040.000000 -0.000462
-10980.000000 -0.003131
-10920.000000 -0.001793
-10860.000000 0.003554
-10800.000000 0.001910
-10740.000000 0.002276
-10680.000000 -0.005349
-10620.000000 0.000038
-10560.000000 -0.000565
-10500.000000 0.000843
-10440.000000 0.005264
-10380.000000 0.001696
-10320.000000 0.001142
-10260.000000 0.004599
-10200.000000 0.004071
-10140.000000 0.012555
-10080.000000 0.008054
-10020.000000 0.010566
-9960.000000 0.012092
-9900.000000 0.016631
-9840.000000 0.015184
-9780.000000 0.017750
-9720.000000 0.015328
-9660.000000 0.013919
-9600.000000 0.018522
-9540.000000 0.013137
-9480.000000 0.017762
-9420.000000 0.019397
-9360.000000 0.019042
-9300.000000 0.019696
-9240.000000 0.015359
-9180.000000 0.019028
-9120.000000 0.021705
-9060.000000 0.022387
-9000.000000 0.014075
-8940.000000 0.019766
-8880.000000 0.019462
-8820.000000 0.020161
-8760.000000 0.020862
-8700.000000 0.018564
-8640.000000 0.015268
-8580.000000 0.017972
-8520.000000 0.016676
-8460.000000 0.015380
-8400.000000 0.012083
-8340.000000 0.012784
-8280.000000 0.011484
-8220.000000 0.008182
-8160.000000 0.001878
-8100.000000 0.004545
-8040.000000 0.002240
-7980.000000 0.001933
-7920.000000 0.005621
-7860.000000 -0.000694
-7800.000000 -0.002012
-7740.000000 -0.008335
-7680.000000 -0.003662
-7620.000000 0.000006
-7560.000000 -0.011330
-7500.000000 -0.007670
-7440.000000 -0.008016
-7380.000000 -0.009366
-7320.000000 -0.010721
-7260.000000 -0.008081
-7200.000000 -0.014447
-7140.000000 -0.013818
-7080.000000 -0.013195
-7020.000000 -0.013577
-6960.000000 -0.013965
-6900.000000 -0.015360
-6840.000000 -0.013761
-6780.000000 -0.009168
-6720.000000 -0.009582
-6660.000000 -0.011004
-6600.000000 -0.011474
-6540.000000 -0.006913
-6480.000000 -0.010360
-6420.000000 -0.008770
-6300.000000 -0.010709
-6240.000000 -0.011247
-6180.000000 -0.009745
-6120.000000 -0.009254
-6060.000000 -0.010775
-6000.000000 -0.013308
-5940.000000 -0.010854
-5880.000000 -0.015414
-5820.000000 -0.009919
-5760.000000 -0.009506
-5700.000000 -0.011108
-5640.000000 -0.009726
-5580.000000 -0.008361
-5520.000000 -0.007014
-5460.000000 -0.002684
-5400.000000 -0.005373
-5340.000000 -0.003082
-5220.000000 -0.007559
-5160.000000 -0.006329
-5100.000000 -0.008120
-5040.000000 -0.005935
-4980.000000 -0.007772
-4920.000000 -0.006633
-4860.000000 -0.002519
-4800.000000 -0.001431
-4740.000000 -0.003368
-4680.000000 -0.001331
-4620.000000 -0.004322
-4560.000000 0.000659
-4500.000000 -0.000388
-4440.000000 0.001536
-4380.000000 0.005431
-4320.000000 0.003296
-4260.000000 0.007131
-4200.000000 0.006935
-4140.000000 0.009708
-4080.000000 0.009450
-4020.000000 0.008160
-3960.000000 0.009839
-3900.000000 0.016487
-3840.000000 0.012103
-3780.000000 0.017687
-3720.000000 0.014179
-3660.000000 0.015704
-3600.000000 0.014198
-3540.000000 0.010661
-3480.000000 0.009094
-3420.000000 0.007497
-3360.000000 0.007871
-3300.000000 0.007172
-3240.000000 0.009491
-3180.000000 0.008782
-3120.000000 0.014008
-3060.000000 0.006247
-3000.000000 0.004460
-2940.000000 0.006646
-2880.000000 0.005806
-2820.000000 0.003942
-2760.000000 0.005053
-2700.000000 -0.000861
-2640.000000 -0.003798
-2580.000000 -0.000759
-2520.000000 0.000257
-2460.000000 -0.002749
-2400.000000 -0.003778
-2340.000000 -0.001829
-2280.000000 -0.005901
-2220.000000 -0.005011
-2160.000000 -0.006128
-2100.000000 -0.005267
-2040.000000 -0.003427
-1980.000000 -0.008607
-1920.000000 -0.009809
-1860.000000 -0.009032
-1800.000000 -0.006275
-1740.000000 -0.011539
-1680.000000 -0.012824
-1620.000000 -0.014129
-1560.000000 -0.018454
-1500.000000 -0.019800
-1440.000000 -0.014166
-1380.000000 -0.015552
-1320.000000 -0.016959
-1260.000000 -0.018386
-1200.000000 -0.018833
-1140.000000 -0.017300
-1080.000000 -0.014787
-1020.000000 -0.017294
-960.000000 -0.016820
-900.000000 -0.012367
-840.000000 -0.010932
-780.000000 -0.010517
-720.000000 -0.013121
-660.000000 -0.008744
-600.000000 -0.008385
-540.000000 -0.007045
-480.000000 -0.004722
-420.000000 -0.004418
-360.000000 -0.004130
-300.000000 -0.002860
-240.000000 0.000394
-180.000000 0.003632
-120.000000 0.002855
-60.000000 0.000061
0.000000 0.001254
60.000000 0.001431
120.000000 0.004595
180.000000 0.006746
240.000000 0.002883
300.000000 0.005008
360.000000 0.006120
420.000000 0.005221
480.000000 0.005310
540.000000 0.003388
600.000000 0.004456
660.000000 0.000514
720.000000 0.003562
780.000000 0.002602
840.000000 0.004633
900.000000 0.004655
1020.000000 0.006678
1140.000000 0.002673
1200.000000 0.001660
1260.000000 0.001642
1320.000000 0.002619
1380.000000 0.002591
1500.000000 -0.000478
1560.000000 0.004482
1620.000000 0.002441
1680.000000 0.001397
1740.000000 0.000352
1800.000000 -0.000692
1860.000000 0.000263
1920.000000 0.000220
1980.000000 -0.000822
2040.000000 -0.002860
2100.000000 0.001105
2160.000000 -0.003925
2220.000000 0.003050
2280.000000 0.001032
2340.000000 0.001021
2400.000000 0.001018
2460.000000 -0.001975
2520.000000 0.001043
2580.000000 0.002071
2640.000000 -0.000040
2700.000000 0.001008
2820.000000 -0.000850
2880.000000 0.000245
2940.000000 -0.001643
3000.000000 -0.000513
3060.000000 -0.001363
3120.000000 -0.001195
3180.000000 -0.000006
3240.000000 0.000203
3300.000000 -0.000568
3360.000000 0.001683
3420.000000 0.001956
3480.000000 0.003250
3540.000000 0.002566
3600.000000 0.004904
3660.000000 0.007264
3720.000000 0.011646
3780.000000 0.009050
3840.000000 0.009475
3900.000000 0.008923
4020.000000 0.012882
4080.000000 0.009393
4140.000000 0.009925
4260.000000 0.011049
4320.000000 0.015641
4380.000000 0.015251
4500.000000 0.014526
4620.000000 0.015869
4740.000000 0.016276
4800.000000 0.017002
4860.000000 0.014741
4980.000000 0.014258
5040.000000 0.015033
5100.000000 0.016820
5160.000000 0.015616
5220.000000 0.015422
5280.000000 0.018236
5340.000000 0.013058
5400.000000 0.010888
5460.000000 0.008723
5520.000000 0.008564
5580.000000 0.012410
5700.000000 0.013115
5760.000000 0.004972
5820.000000 0.007832
5880.000000 0.013694
5940.000000 0.007558
6000.000000 0.008423
6060.000000 0.005289
6120.000000 0.006154
6180.000000 0.003020
6240.000000 0.004885
6300.000000 0.002749
6360.000000 0.000612
6420.000000 0.003474
6480.000000 0.002333
6540.000000 0.002191
6600.000000 0.004046
6660.000000 -0.000102
6720.000000 0.000748
6780.000000 -0.006406
6840.000000 -0.006563
6900.000000 -0.004722
6960.000000 -0.006886
7020.000000 -0.006052
7080.000000 -0.007223
7140.000000 -0.008521
7200.000000 -0.012704
7260.000000 -0.014889
7320.000000 -0.015078
7380.000000 -0.015270
7440.000000 -0.021465
7500.000000 -0.015662
7560.000000 -0.018862
7620.000000 -0.020064
7680.000000 -0.018269
7740.000000 -0.019477
7800.000000 -0.020686
7860.000000 -0.021898
7920.000000 -0.022111
7980.000000 -0.015327
8040.000000 -0.018544
8100.000000 -0.018762
8160.000000 -0.017983
8220.000000 -0.018204
8280.000000 -0.017427
8340.000000 -0.016651
8460.000000 -0.017100
8520.000000 -0.017326
8580.000000 -0.014552
8640.000000 -0.012779
8700.000000 -0.018006
8760.000000 -0.013233
8820.000000 -0.016460
8880.000000 -0.015687
8940.000000 -0.017915
9000.000000 -0.011998
9060.000000 -0.010232
9120.000000 -0.007465
9180.000000 -0.010698
9240.000000 -0.010932
9300.000000 -0.008164
9360.000000 -0.008396
9420.000000 -0.012627
9480.000000 -0.008856
9540.000000 -0.007084
9600.000000 -0.007309
9660.000000 0.003469
9720.000000 -0.003750
9780.000000 -0.005965
9840.000000 -0.000176
9900.000000 -0.003381
9960.000000 0.001419
10020.000000 0.005225
10080.000000 0.003038
10140.000000 0.007859
10200.000000 0.011688
10260.000000 0.006526
10320.000000 0.011373
10380.000000 0.005230
10440.000000 0.002097
10500.000000 0.007976
10560.000000 0.010867
10620.000000 0.011669
10680.000000 0.012577
10740.000000 0.010498
10800.000000 0.013433
10860.000000 0.015383
10920.000000 0.015348
10980.000000 0.013328
11040.000000 0.014324
11100.000000 0.017335
11160.000000 0.014362
11220.000000 0.019405
11280.000000 0.021464
11340.000000 0.012539
11400.000000 0.014629
11460.000000 0.012736
11520.000000 0.013858
11580.000000 0.006997
11640.000000 0.005151
11700.000000 0.004322
11760.000000 0.009508
11820.000000 0.008710
11880.000000 0.009929
11940.000000 0.007163
12000.000000 0.010208
12060.000000 0.010475
12120.000000 0.008758
12180.000000 0.007059
12240.000000 0.010376
12300.000000 0.010509
12360.000000 0.011864
12420.000000 0.014237
12480.000000 0.010627
12540.000000 0.010036
12600.000000 0.008280
12660.000000 0.010730
12720.000000 0.011198
12780.000000 0.006684
12840.000000 0.009188
12900.000000 0.008710
12960.000000 0.008249
13020.000000 0.008805
13080.000000 0.007377
13140.000000 0.005967
13200.000000 0.005572
13260.000000 0.014193
13320.000000 0.003830
13380.000000 0.009481
13440.000000 0.005146
13500.000000 0.005824
13560.000000 0.003516
13620.000000 0.004219
13680.000000 0.001934
13740.000000 0.000660
13800.000000 0.002395
13860.000000 -0.001861
13920.000000 0.000892
13980.000000 -0.001348
14040.000000 -0.002582
14100.000000 -0.006810
14160.000000 -0.009033
14220.000000 -0.005252
14280.000000 -0.006468
14340.000000 -0.002682
14400.000000 -0.002893
14460.000000 -0.007104
14520.000000 -0.011315
14580.000000 -0.004526
14640.000000 -0.008738
14700.000000 -0.013952
14760.000000 -0.009168
14820.000000 -0.014386
14880.000000 -0.011609
14940.000000 -0.008835
15060.000000 -0.017302
15120.000000 -0.008543
15180.000000 -0.011791
15240.000000 -0.012045
15300.000000 -0.012307
15360.000000 -0.011576
15420.000000 -0.008855
15480.000000 -0.012143
15540.000000 -0.010441
15600.000000 -0.009750
15660.000000 -0.011070
15720.000000 -0.009403
15780.000000 -0.010749
15840.000000 -0.006110
15900.000000 -0.009485
15960.000000 -0.008876
16020.000000 -0.008067
16140.000000 -0.009927
16200.000000 -0.011611
16260.000000 -0.012089
16320.000000 -0.011585
16380.000000 -0.012100
16440.000000 -0.009632
16500.000000 -0.008182
16560.000000 -0.009749
16620.000000 -0.005334
16680.000000 -0.007935
16740.000000 -0.006552
16800.000000 -0.004184
16860.000000 -0.001831
16920.000000 -0.008492
16980.000000 -0.005166
17040.000000 -0.004852
17100.000000 -0.006550
17160.000000 -0.005258
17220.000000 -0.006976
17280.000000 -0.001701
17340.000000 0.000566
17400.000000 -0.006174
17460.000000 -0.002918
17520.000000 -0.004666
17580.000000 -0.001417
17640.000000 -0.005170
17700.000000 -0.001923
17760.000000 -0.002675
17820.000000 -0.003426
17880.000000 -0.000174
17940.000000 -0.005919
18000.000000 0.000341
18060.000000 -0.001394
18120.000000 -0.004123
18180.000000 -0.001846
18240.000000 -0.002560
18300.000000 -0.003266
18360.000000 -0.001964
18420.000000 -0.000651
18480.000000 -0.004327
18540.000000 -0.001992
18600.000000 -0.002645
18660.000000 0.001716
18720.000000 0.001092
18780.000000 -0.002517
18840.000000 -0.000109
18900.000000 0.000317
18960.000000 0.000762
19020.000000 -0.004773
19080.000000 0.001714
19140.000000 -0.000777
19200.000000 0.000757
19260.000000 0.003317
19320.000000 0.000904
19380.000000 0.002518
19440.000000 0.000162
19500.000000 0.000837
19560.000000 0.001543
19620.000000 0.001282
19680.000000 0.002056
19740.000000 -0.000916
19800.000000 0.000939
19860.000000 0.003830
19920.000000 0.004758
19980.000000 0.000724
20040.000000 0.003727
20100.000000 0.006770
20160.000000 0.005852
20220.000000 0.013974
20280.000000 0.011136
20340.000000 0.008339
20400.000000 0.017582
20460.000000 0.025867
20520.000000 0.002193
20580.000000 0.009561
20640.000000 0.014971
20700.000000 0.005423
20760.000000 0.010916
20820.000000 0.010452
20880.000000 0.014029
20940.000000 0.017647
21000.000000 0.013306
21060.000000 0.019006
21120.000000 0.014747
21180.000000 0.016527
21240.000000 0.020346
21300.000000 0.018205
21360.000000 0.021102
21420.000000 0.017036
21480.000000 0.020009
21540.000000 0.019018
21600.000000 0.017064
21660.000000 0.018145
21720.000000 0.020262
21780.000000 0.020413
21840.000000 0.022597
21900.000000 0.031816
21960.000000 0.029066
22020.000000 0.018348
22080.000000 0.017661
22140.000000 0.028005
22200.000000 0.025378
22260.000000 0.021779
22320.000000 0.029208
22380.000000 0.022664
22440.000000 0.026146
22500.000000 0.014654
22560.000000 0.027186
22620.000000 0.023741
22680.000000 0.014319
22740.000000 0.006919
22800.000000 0.014539
22860.000000 0.014180
22920.000000 0.014839
22980.000000 0.009516
23040.000000 -0.001790
23100.000000 0.003921
23160.000000 0.000647
23220.000000 -0.001613
23280.000000 -0.005859
23340.000000 -0.002092
23400.000000 -0.005314
23460.000000 -0.004525
23520.000000 -0.005725
23580.000000 -0.008916
23640.000000 -0.009099
23700.000000 -0.014275
23820.000000 -0.016526
23880.000000 -0.009675
23940.000000 -0.014821
24000.000000 -0.013963
24060.000000 -0.016104
24120.000000 -0.018243
24180.000000 -0.015382
24240.000000 -0.018520
24300.000000 -0.019659
24360.000000 -0.019800
24420.000000 -0.016943
24480.000000 -0.023089
24540.000000 -0.015238
24600.000000 -0.022392
24660.000000 -0.014550
24720.000000 -0.024714
24780.000000 -0.022884
24840.000000 -0.024061
24900.000000 -0.023246
24960.000000 -0.023438
25020.000000 -0.024640
25140.000000 -0.026071
25200.000000 -0.027303
25260.000000 -0.026545
25320.000000 -0.021800
25380.000000 -0.025067
25440.000000 -0.023348
25500.000000 -0.023642
25560.000000 -0.020951
25620.000000 -0.018275
25680.000000 -0.005615
25740.000000 -0.012971
25800.000000 -0.002344
25860.000000 -0.010734
25920.000000 -0.010143
25980.000000 -0.010570
26040.000000 -0.009017
26100.000000 -0.004484
26160.000000 -0.007971
26220.000000 -0.007479
26280.000000 -0.002008
26340.000000 -0.003743
26400.000000 -0.000312
26460.000000 -0.000902
26520.000000 -0.000515
26580.000000 0.007849
26640.000000 0.006191
26700.000000 0.004510
26760.000000 0.007806
26820.000000 0.005080
26880.000000 0.004331
26940.000000 0.003560
27000.000000 0.002767
27060.000000 0.006952
27120.000000 0.007115
27180.000000 0.004257
27240.000000 0.006378
27300.000000 0.006479
27420.000000 0.010622
27480.000000 0.007665
27540.000000 0.000691
27600.000000 0.002698
27660.000000 0.001689
27720.000000 0.001664
27780.000000 0.021624
27840.000000 0.004569
27900.000000 0.009501
27960.000000 0.007420
28020.000000 0.005326
28080.000000 0.004222
28140.000000 0.003107
28200.000000 0.004982
28260.000000 0.004849
28320.000000 0.000709
28380.000000 0.001561
28500.000000 -0.002751
28560.000000 -0.003913
28620.000000 0.000920
28680.000000 0.000752
28740.000000 0.001581
28800.000000 -0.003590
28860.000000 0.000238
28920.000000 0.000067
28980.000000 -0.000103
29040.000000 0.002728
29100.000000 0.000563
29160.000000 0.001400
29220.000000 0.003242
29280.000000 -0.002843
29340.000000 -0.000988
29400.000000 -0.001128
29460.000000 -0.000261
29520.000000 0.003614
29580.000000 -0.006504
29640.000000 -0.001614
29700.000000 -0.003626
29760.000000 -0.005715
29820.000000 -0.002795
29880.000000 -0.010864
29940.000000 0.004077
30000.000000 -0.003971
30060.000000 -0.003008
30120.000000 -0.005033
30180.000000 0.000955
30240.000000 -0.006045
30300.000000 -0.004033
30360.000000 -0.001007
30420.000000 -0.004967
30480.000000 -0.002915
30540.000000 -0.003849
30600.000000 -0.000769
30660.000000 -0.003676
30720.000000 -0.003569
30780.000000 -0.005450
30840.000000 -0.006317
30900.000000 -0.004171
30960.000000 0.000986
31020.000000 0.000156
31080.000000 0.006338
31140.000000 0.002531
31200.000000 0.001735
31260.000000 0.004948
31320.000000 0.005172
31380.000000 0.007405
31440.000000 0.001647
31500.000000 0.011896
31560.000000 0.006040
31620.000000 0.004303
31680.000000 0.005573
31740.000000 0.014849
31800.000000 0.006131
31860.000000 0.009416
31920.000000 0.014706
31980.000000 0.010999
32040.000000 0.007295
32100.000000 0.009594
32160.000000 0.013894
32220.000000 0.009195
32280.000000 0.012497
32340.000000 0.008799
32400.000000 0.011100
32460.000000 0.011401
32520.000000 0.013700
32580.000000 0.010997
32640.000000 0.013292
32700.000000 0.008585
32760.000000 0.011874
32820.000000 0.008159
32880.000000 0.012441
32940.000000 0.011717
33000.000000 0.010989
33060.000000 0.009255
33120.000000 0.009515
33180.000000 0.005768
33240.000000 0.011015
33300.000000 0.005254
33360.000000 0.007485
33420.000000 0.007708
33480.000000 0.002922
33540.000000 0.003127
33600.000000 0.004323
33660.000000 0.002508
33720.000000 0.001683
33780.000000 -0.000153
33840.000000 -0.002000
33900.000000 -0.003859
34020.000000 -0.004614
34080.000000 -0.006510
34140.000000 -0.000420
34200.000000 -0.008344
34260.000000 0.002718
34380.000000 -0.007203
34440.000000 -0.005187
34500.000000 -0.006186
34560.000000 -0.002202
34620.000000 -0.002235
34680.000000 -0.002285
34740.000000 -0.004352
34800.000000 -0.002438
34860.000000 -0.006541
34920.000000 -0.010664
34980.000000 -0.006806
35040.000000 -0.006967
35100.000000 -0.011015
35160.000000 -0.013212
35220.000000 -0.009430
35280.000000 -0.014669
35340.000000 -0.007931
35400.000000 -0.014214
35460.000000 -0.009520
35520.000000 -0.010849
35580.000000 -0.014374
35640.000000 -0.005928
35700.000000 -0.012509
35760.000000 -0.013115
35820.000000 -0.014744
35880.000000 -0.013393
35940.000000 -0.016061
36000.000000 -0.014745
36060.000000 -0.015445
36120.000000 -0.015160
36180.000000 -0.015887
36240.000000 -0.016628
36300.000000 -0.014380
36360.000000 -0.016144
36420.000000 -0.016919
36480.000000 -0.014706
36540.000000 -0.015503
36600.000000 -0.007312
36660.000000 -0.011131
36720.000000 -0.007962
36780.000000 -0.006804
36840.000000 -0.007656
36900.000000 -0.006520
37020.000000 -0.010281
37080.000000 -0.011179
37140.000000 -0.008089
37200.000000 -0.013010
37260.000000 -0.011943
37380.000000 -0.010844
37500.000000 -0.005794
37560.000000 -0.002788
37620.000000 -0.000794
37680.000000 -0.003813
37740.000000 -0.004844
37800.000000 0.000112
37860.000000 -0.000945
37920.000000 0.000985
37980.000000 -0.000098
38040.000000 -0.000194
38100.000000 0.005697
38160.000000 0.003574
38220.000000 0.002438
38280.000000 0.002289
38340.000000 0.003126
38400.000000 0.004950
38460.000000 0.006760
38520.000000 0.006556
38580.000000 0.003339
38640.000000 0.007108
38700.000000 0.009863
38760.000000 0.009605
38820.000000 0.011332
38880.000000 0.015046
38940.000000 0.011746
39000.000000 0.011432
39060.000000 0.012104
39120.000000 0.012762
39180.000000 0.013406
39240.000000 0.011036
39300.000000 0.008652
39360.000000 0.011254
39420.000000 0.010842
39480.000000 0.011416
39540.000000 0.010976
39600.000000 0.008522
39660.000000 0.008054
39720.000000 0.010572
39780.000000 0.009076
39840.000000 0.013566
39900.000000 0.011042
39960.000000 0.015504
40020.000000 0.013952
40080.000000 0.013386
40140.000000 0.012806
40200.000000 0.011213
40260.000000 0.014605
40320.000000 0.009984
40380.000000 0.011349
40440.000000 0.010700
40500.000000 0.009037
40560.000000 0.010361
40620.000000 0.013671
40680.000000 0.011967
40740.000000 0.009250
40800.000000 0.005519
40860.000000 0.010775
40920.000000 0.010017
40980.000000 0.014245
41040.000000 0.010460
41100.000000 0.008662
41160.000000 0.010850
41220.000000 0.006026
41280.000000 0.011187
41340.000000 0.004336
41400.000000 0.005471
41460.000000 0.004593
41520.000000 0.005702
41580.000000 0.002798
41640.000000 0.003881
41700.000000 0.002951
41760.000000 0.004008
41820.000000 0.001053
41880.000000 0.001084
41940.000000 -0.000897
42000.000000 -0.000891
42060.000000 0.001102
42120.000000 0.000083
42180.000000 0.002051
42240.000000 -0.001994
42300.000000 -0.003051
42360.000000 -0.006120
42420.000000 -0.006202
42480.000000 -0.009296
42540.000000 -0.010402
42600.000000 -0.009521
42660.000000 -0.015651
42720.000000 -0.017794
42780.000000 -0.015949
42840.000000 -0.019116
42900.000000 -0.023294
42960.000000 -0.023485
43020.000000 -0.024688
43080.000000 -0.023902
43140.000000 -0.031129
43200.000000 -0.029367
