# Supplementary material for: Probabilistic tsunami forecasting for early warning
Source: Nat Commun. 2021 Sep 28;12:5677. doi: 10.1038/s41467-021-25815-w (PMC8479076; doi:10.1038/s41467-021-25815-w)
Supplement: Supplementary file 6 — Supplementary Dataset 3. Sea-level records. [file 41467_2021_25815_MOESM6_ESM.zip › sea_level_records/2019-11-26_Albania/OT15.rad.rmn.txt]

-43200.000000 0.002919
-43140.000000 0.005839
-43080.000000 -0.009242
-43020.000000 -0.012324
-42960.000000 -0.009408
-42900.000000 0.012508
-42840.000000 0.008422
-42780.000000 0.015335
-42720.000000 0.018247
-42660.000000 0.013157
-42600.000000 0.009067
-42540.000000 -0.006025
-42480.000000 -0.025117
-42420.000000 -0.020211
-42360.000000 -0.005306
-42300.000000 0.008597
-42240.000000 -0.001500
-42180.000000 -0.002598
-42120.000000 0.009302
-42060.000000 -0.000798
-42000.000000 -0.003900
-41940.000000 0.000997
-41880.000000 -0.008107
-41820.000000 -0.000211
-41760.000000 0.002683
-41700.000000 0.004576
-41640.000000 0.015468
-41580.000000 0.018358
-41520.000000 0.003248
-41460.000000 -0.019863
-41400.000000 -0.026975
-41340.000000 -0.015088
-41280.000000 -0.008202
-41220.000000 0.003683
-41160.000000 0.011566
-41100.000000 0.023449
-41040.000000 0.021331
-40980.000000 0.010212
-40920.000000 -0.011908
-40860.000000 -0.021029
-40800.000000 -0.025151
-40740.000000 -0.013274
-40680.000000 0.000603
-40620.000000 0.023478
-40560.000000 0.026352
-40500.000000 0.007226
-40440.000000 -0.014902
-40380.000000 -0.013030
-40320.000000 -0.006159
-40260.000000 -0.009289
-40200.000000 -0.014420
-40140.000000 -0.009552
-40080.000000 -0.000685
-40020.000000 0.008181
-39960.000000 -0.001953
-39900.000000 -0.005089
-39840.000000 -0.001225
-39780.000000 0.004638
-39720.000000 -0.008500
-39660.000000 -0.009639
-39600.000000 -0.003778
-39540.000000 0.007081
-39480.000000 0.000940
-39420.000000 0.001797
-39360.000000 -0.007346
-39300.000000 -0.015490
-39240.000000 -0.006635
-39180.000000 -0.002781
-39120.000000 0.001073
-39060.000000 0.001925
-39000.000000 0.001777
-38940.000000 0.003627
-38880.000000 -0.000523
-38820.000000 -0.005674
-38760.000000 -0.007826
-38700.000000 -0.015979
-38640.000000 -0.008133
-38580.000000 -0.008288
-38520.000000 0.004556
-38460.000000 0.005399
-38400.000000 0.008242
-38340.000000 -0.000917
-38280.000000 0.002923
-38220.000000 -0.004238
-38160.000000 0.003600
-38100.000000 -0.000563
-38040.000000 0.006273
-37920.000000 0.016942
-37860.000000 0.005775
-37800.000000 -0.004394
-37740.000000 -0.007563
-37680.000000 0.006266
-37620.000000 0.001094
-37560.000000 0.000920
-37500.000000 0.004746
-37440.000000 0.007570
-37380.000000 0.022393
-37320.000000 0.021214
-37260.000000 0.024035
-37200.000000 0.016853
-37140.000000 0.008671
-37080.000000 0.004487
-37020.000000 -0.002699
-36960.000000 -0.001885
-36900.000000 -0.007074
-36840.000000 -0.000263
-36780.000000 0.002546
-36720.000000 0.011353
-36660.000000 0.004159
-36600.000000 0.009963
-36540.000000 0.002767
-36480.000000 -0.003432
-36420.000000 -0.010631
-36360.000000 -0.005832
-36300.000000 -0.008034
-36240.000000 0.006763
-36180.000000 -0.009440
-36120.000000 0.001355
-36060.000000 -0.001850
-36000.000000 0.010945
-35940.000000 0.008741
-35880.000000 0.007536
-35820.000000 -0.001667
-35760.000000 0.015132
-35700.000000 0.002932
-35640.000000 0.000780
-35580.000000 -0.003371
-35520.000000 -0.005521
-35460.000000 0.003328
-35400.000000 0.015178
-35340.000000 0.014028
-35280.000000 0.005878
-35220.000000 0.003727
-35160.000000 0.003575
-35100.000000 -0.002578
-35040.000000 -0.005732
-34980.000000 -0.004888
-34920.000000 0.001954
-34860.000000 0.010794
-34800.000000 0.017632
-34740.000000 0.009467
-34680.000000 0.000300
-34620.000000 -0.006869
-34560.000000 -0.001041
-34500.000000 -0.000216
-34440.000000 0.003606
-34380.000000 0.010426
-34320.000000 0.025242
-34260.000000 0.021056
-34200.000000 0.008867
-34140.000000 -0.004326
-34080.000000 -0.009521
-34020.000000 -0.003720
-33960.000000 0.001079
-33900.000000 -0.005127
-33840.000000 0.004665
-33780.000000 0.003453
-33720.000000 0.003237
-33660.000000 -0.005983
-33600.000000 -0.008206
-33540.000000 -0.009434
-33480.000000 -0.006666
-33420.000000 -0.013903
-33360.000000 -0.008144
-33300.000000 -0.021390
-33240.000000 -0.009641
-33180.000000 -0.000898
-33120.000000 0.003840
-33060.000000 0.012571
-33000.000000 0.005297
-32940.000000 -0.008984
-32880.000000 -0.002272
-32820.000000 -0.013567
-32760.000000 -0.003869
-32700.000000 -0.002178
-32640.000000 -0.004495
-32580.000000 -0.007820
-32520.000000 0.006847
-32460.000000 0.006507
-32400.000000 0.003158
-32340.000000 -0.008200
-32280.000000 -0.006566
-32220.000000 -0.008940
-32160.000000 -0.008323
-32100.000000 -0.005715
-32040.000000 0.008885
-31980.000000 0.004476
-31920.000000 0.013058
-31860.000000 0.008632
-31800.000000 0.006198
-31740.000000 -0.004245
-31680.000000 -0.007696
-31620.000000 -0.018155
-31560.000000 -0.004622
-31500.000000 -0.009097
-31440.000000 -0.008580
-31380.000000 -0.012071
-31320.000000 -0.003569
-31260.000000 -0.000075
-31200.000000 0.003412
-31140.000000 -0.008108
-31080.000000 -0.007636
-31020.000000 -0.005170
-30960.000000 0.013290
-30900.000000 0.001742
-30840.000000 0.006189
-30780.000000 0.005628
-30720.000000 -0.001938
-30660.000000 0.003489
-30600.000000 -0.006090
-30540.000000 -0.000675
-30480.000000 0.003734
-30420.000000 -0.002856
-30360.000000 -0.002461
-30300.000000 0.000929
-30240.000000 -0.004687
-30180.000000 -0.014309
-30120.000000 -0.002937
-30060.000000 -0.008570
-30000.000000 0.005790
-29940.000000 0.012145
-29880.000000 0.009495
-29820.000000 0.009838
-29760.000000 0.002176
-29700.000000 0.002508
-29640.000000 -0.003166
-29580.000000 -0.001845
-29520.000000 -0.003530
-29460.000000 0.011780
-29400.000000 0.011084
-29340.000000 0.012383
-29280.000000 -0.003323
-29220.000000 -0.006035
-29160.000000 -0.009752
-29100.000000 0.002526
-29040.000000 0.003799
-28980.000000 0.013067
-28920.000000 0.010330
-28860.000000 0.006588
-28800.000000 0.003842
-28740.000000 0.008091
-28680.000000 -0.000663
-28620.000000 0.000577
-28560.000000 0.023814
-28500.000000 0.025047
-28440.000000 0.016275
-28380.000000 0.008499
-28320.000000 -0.004280
-28260.000000 -0.011064
-28200.000000 -0.011851
-28140.000000 -0.006642
-28080.000000 -0.001437
-28020.000000 0.007764
-27960.000000 0.006962
-27900.000000 -0.007844
-27840.000000 -0.010654
-27780.000000 -0.023468
-27720.000000 -0.022286
-27660.000000 -0.019107
-27600.000000 -0.009933
-27540.000000 -0.009762
-27480.000000 0.004404
-27420.000000 0.007566
-27360.000000 0.006723
-27300.000000 -0.003124
-27240.000000 0.004024
-27180.000000 0.005168
-27120.000000 0.001307
-27060.000000 0.002441
-27000.000000 0.005570
-26940.000000 0.015695
-26880.000000 0.016814
-26820.000000 0.023928
-26760.000000 0.019037
-26700.000000 0.018141
-26640.000000 0.014239
-26580.000000 0.006332
-26520.000000 -0.003581
-26460.000000 -0.005499
-26400.000000 -0.002424
-26340.000000 -0.002354
-26280.000000 -0.006290
-26220.000000 -0.000232
-26160.000000 0.002820
-26100.000000 0.007866
-26040.000000 0.005906
-25980.000000 -0.000061
-25920.000000 -0.002034
-25860.000000 -0.002013
-25800.000000 0.002002
-25740.000000 -0.003990
-25680.000000 -0.011989
-25620.000000 -0.024995
-25560.000000 -0.023007
-25500.000000 -0.016026
-25440.000000 -0.009052
-25380.000000 -0.012085
-25320.000000 -0.002126
-25260.000000 0.002826
-25200.000000 -0.001229
-25140.000000 -0.008292
-25080.000000 -0.011362
-25020.000000 -0.013440
-24960.000000 -0.006526
-24900.000000 -0.000620
-24840.000000 -0.007722
-24780.000000 0.001168
-24720.000000 0.013049
-24660.000000 0.016922
-24600.000000 0.003786
-24540.000000 -0.001359
-24480.000000 0.000487
-24420.000000 0.003324
-24360.000000 0.001151
-24300.000000 -0.002031
-24240.000000 -0.011223
-24180.000000 -0.009425
-24120.000000 -0.002637
-24060.000000 0.000142
-24000.000000 -0.000090
-23940.000000 0.001651
-23880.000000 0.006400
-23820.000000 0.004139
-23760.000000 0.004868
-23700.000000 0.006587
-23640.000000 0.006297
-23580.000000 -0.002003
-23520.000000 -0.007313
-23460.000000 -0.007631
-23400.000000 0.002040
-23340.000000 0.012703
-23280.000000 0.010356
-23220.000000 0.004985
-23160.000000 0.005620
-23100.000000 0.003245
-23040.000000 -0.002152
-22980.000000 -0.008545
-22920.000000 -0.013948
-22860.000000 -0.001360
-22800.000000 0.003219
-22740.000000 0.006788
-22680.000000 0.000348
-22620.000000 0.002898
-22560.000000 -0.001561
-22500.000000 0.001971
-22440.000000 0.000494
-22380.000000 0.003009
-22320.000000 0.004514
-22260.000000 0.000010
-22200.000000 -0.005503
-22140.000000 -0.007024
-22080.000000 -0.000554
-22020.000000 0.000907
-21960.000000 -0.006641
-21900.000000 -0.009197
-21840.000000 -0.005762
-21780.000000 -0.002336
-21720.000000 0.000082
-21660.000000 -0.000508
-21600.000000 0.001893
-21540.000000 0.003286
-21480.000000 0.008670
-21420.000000 0.001046
-21360.000000 -0.002586
-21300.000000 -0.009227
-21240.000000 -0.009876
-21180.000000 -0.005533
-21120.000000 0.009801
-21060.000000 0.005126
-21000.000000 0.013443
-20940.000000 0.006751
-20880.000000 -0.002949
-20820.000000 -0.006658
-20760.000000 -0.013375
-20700.000000 -0.005101
-20640.000000 0.005165
-20580.000000 0.008422
-20520.000000 0.006671
-20460.000000 -0.001088
-20400.000000 -0.009855
-20340.000000 -0.014630
-20280.000000 -0.013413
-20220.000000 -0.019203
-20160.000000 -0.010001
-20100.000000 0.003194
-20040.000000 0.012381
-19980.000000 0.015561
-19920.000000 0.013734
-19860.000000 0.001900
-19800.000000 -0.006942
-19740.000000 0.001209
-19680.000000 -0.005647
-19620.000000 -0.006511
-19560.000000 0.005619
-19500.000000 0.012740
-19440.000000 0.007854
-19380.000000 0.000960
-19320.000000 -0.000941
-19260.000000 -0.006850
-19200.000000 -0.007768
-19140.000000 -0.010693
-19080.000000 -0.008626
-19020.000000 0.002433
-18960.000000 0.011484
-18900.000000 0.004527
-18840.000000 0.003562
-18780.000000 -0.005411
-18720.000000 -0.001391
-18660.000000 -0.000379
-18600.000000 0.000625
-18540.000000 0.003622
-18480.000000 0.018612
-18420.000000 0.029594
-18360.000000 0.027568
-18300.000000 0.017536
-18240.000000 0.006496
-18180.000000 -0.000550
-18120.000000 -0.002604
-18060.000000 -0.007664
-18000.000000 -0.009730
-17940.000000 0.000197
-17880.000000 0.001119
-17820.000000 0.001035
-17760.000000 0.001945
-17700.000000 0.011850
-17640.000000 0.003750
-17580.000000 0.000645
-17520.000000 -0.004464
-17460.000000 -0.010577
-17400.000000 -0.014695
-17340.000000 -0.008816
-17280.000000 -0.009941
-17220.000000 -0.010069
-17160.000000 -0.002200
-17100.000000 0.002665
-17040.000000 -0.007471
-16980.000000 -0.002611
-16920.000000 -0.005752
-16860.000000 -0.001896
-16800.000000 -0.001042
-16740.000000 -0.002189
-16680.000000 -0.008338
-16620.000000 -0.005488
-16560.000000 0.013360
-16500.000000 0.010208
-16380.000000 0.008901
-16260.000000 0.020592
-16200.000000 0.019438
-16140.000000 0.007283
-16080.000000 0.003128
-16020.000000 -0.002026
-15960.000000 -0.002180
-15900.000000 -0.006333
-15840.000000 -0.008486
-15780.000000 -0.007638
-15720.000000 -0.005789
-15540.000000 -0.006235
-15480.000000 -0.009381
-15360.000000 -0.012669
-15240.000000 -0.000949
-15180.000000 0.005914
-15120.000000 0.003779
-15060.000000 0.004646
-15000.000000 0.007516
-14940.000000 0.011388
-14880.000000 0.004262
-14820.000000 0.004140
-14760.000000 -0.001980
-14700.000000 0.003903
-14640.000000 0.006788
-14580.000000 0.007677
-14520.000000 -0.005432
-14460.000000 0.002462
-14400.000000 0.009359
-14340.000000 0.010259
-14280.000000 0.003163
-14220.000000 0.012069
-14160.000000 0.001978
-14100.000000 -0.002110
-14040.000000 -0.004195
-13980.000000 0.003723
-13920.000000 0.010644
-13860.000000 0.006568
-13800.000000 0.001495
-13740.000000 0.001424
-13680.000000 -0.000644
-13620.000000 0.006292
-13560.000000 0.002230
-13500.000000 -0.001829
-13440.000000 0.001116
-13380.000000 0.007063
-13320.000000 0.001014
-13260.000000 -0.008032
-13200.000000 -0.009075
-13140.000000 -0.009114
-13080.000000 0.003850
-13020.000000 0.008818
-12960.000000 0.012789
-12900.000000 0.014764
-12840.000000 0.019742
-12780.000000 0.007725
-12720.000000 -0.000290
-12660.000000 -0.013300
-12600.000000 -0.019306
-12540.000000 -0.016309
-12480.000000 -0.007308
-12420.000000 0.000698
-12360.000000 0.001707
-12300.000000 0.005719
-12240.000000 -0.007265
-12180.000000 -0.021245
-12120.000000 -0.016223
-12060.000000 -0.021197
-12000.000000 -0.012167
-11940.000000 -0.007135
-11880.000000 0.006901
-11820.000000 0.011939
-11760.000000 -0.003019
-11700.000000 -0.016974
-11640.000000 -0.014927
-11580.000000 -0.012876
-11520.000000 -0.003822
-11460.000000 0.006234
-11400.000000 0.012294
-11340.000000 0.017356
-11280.000000 0.018421
-11220.000000 0.016489
-11160.000000 -0.000440
-11100.000000 0.000632
-11040.000000 -0.002292
-10980.000000 -0.000215
-10920.000000 0.003865
-10860.000000 0.009946
-10800.000000 0.009029
-10740.000000 0.007114
-10680.000000 0.000201
-10620.000000 -0.001711
-10560.000000 -0.007621
-10500.000000 -0.005530
-10440.000000 -0.004437
-10380.000000 -0.003343
-10320.000000 0.000752
-10260.000000 0.003849
-10200.000000 0.001947
-10140.000000 -0.002953
-10080.000000 -0.001852
-10020.000000 -0.010749
-9960.000000 -0.010644
-9900.000000 -0.013538
-9840.000000 -0.002429
-9780.000000 0.002682
-9720.000000 0.001795
-9660.000000 -0.002088
-9600.000000 -0.001969
-9540.000000 0.001153
-9480.000000 -0.000722
-9420.000000 -0.004594
-9360.000000 -0.011463
-9300.000000 -0.003328
-9240.000000 -0.005190
-9180.000000 -0.010049
-9120.000000 -0.015903
-9060.000000 -0.007754
-9000.000000 -0.000602
-8940.000000 0.006555
-8880.000000 0.005715
-8820.000000 0.008878
-8760.000000 0.006046
-8700.000000 -0.004782
-8640.000000 -0.011593
-8580.000000 -0.003415
-8520.000000 0.000767
-8460.000000 0.007953
-8400.000000 0.003143
-8340.000000 0.005338
-8280.000000 0.004537
-8220.000000 -0.002258
-8160.000000 -0.007048
-8100.000000 -0.009833
-8040.000000 -0.001612
-7980.000000 -0.001393
-7920.000000 0.001838
-7860.000000 0.008076
-7800.000000 0.010321
-7740.000000 0.009558
-7680.000000 0.000816
-7620.000000 0.005081
-7560.000000 0.006354
-7500.000000 0.004634
-7440.000000 -0.002077
-7380.000000 -0.002780
-7320.000000 0.000525
-7260.000000 0.005838
-7200.000000 0.004160
-7140.000000 -0.005510
-7080.000000 0.000829
-7020.000000 -0.008824
-6960.000000 -0.014467
-6900.000000 -0.022102
-6840.000000 -0.009728
-6780.000000 0.004655
-6720.000000 0.008047
-6660.000000 0.000448
-6600.000000 -0.015142
-6540.000000 -0.005722
-6480.000000 -0.005293
-6420.000000 -0.003854
-6360.000000 -0.009406
-6300.000000 0.011051
-6240.000000 0.014519
-6180.000000 0.020996
-6120.000000 0.007482
-6060.000000 0.002979
-6000.000000 0.003485
-5940.000000 0.008001
-5880.000000 0.000526
-5820.000000 0.004061
-5760.000000 0.018606
-5700.000000 0.019160
-5640.000000 0.013723
-5580.000000 0.002296
-5520.000000 -0.004123
-5460.000000 0.001468
-5400.000000 0.001067
-5340.000000 -0.004325
-5280.000000 0.005292
-5220.000000 0.001917
-5160.000000 0.012551
-5100.000000 0.000194
-5040.000000 0.001846
-4980.000000 -0.011493
-4920.000000 -0.003823
-4860.000000 -0.014143
-4800.000000 -0.003454
-4740.000000 -0.001755
-4680.000000 0.004953
-4620.000000 -0.003328
-4560.000000 -0.000599
-4500.000000 -0.001860
-4440.000000 0.003889
-4380.000000 0.009649
-4320.000000 0.016420
-4260.000000 0.013201
-4200.000000 0.009992
-4140.000000 -0.006206
-4080.000000 -0.004393
-4020.000000 -0.005570
-3960.000000 0.009264
-3900.000000 0.006108
-3840.000000 0.005962
-3780.000000 0.001827
-3720.000000 0.000702
-3660.000000 -0.003413
-3600.000000 -0.008518
-3540.000000 -0.014614
-3480.000000 -0.002699
-3420.000000 0.002225
-3360.000000 -0.002842
-3300.000000 -0.013899
-3240.000000 -0.005947
-3180.000000 -0.005986
-3120.000000 -0.007016
-3060.000000 0.004963
-3000.000000 0.002951
-2940.000000 0.004948
-2880.000000 -0.000046
-2820.000000 -0.007030
-2760.000000 -0.013006
-2700.000000 -0.003972
-2640.000000 -0.006929
-2580.000000 0.000123
-2520.000000 0.007184
-2460.000000 0.022255
-2400.000000 0.018334
-2340.000000 0.008422
-2280.000000 -0.002480
-2220.000000 -0.003374
-2160.000000 -0.012259
-2100.000000 -0.008135
-2040.000000 -0.013003
-1980.000000 -0.003862
-1920.000000 0.001287
-1860.000000 0.009444
-1800.000000 0.003610
-1740.000000 -0.003216
-1680.000000 0.001967
-1620.000000 -0.000843
-1560.000000 -0.002644
-1500.000000 -0.005437
-1440.000000 -0.008222
-1380.000000 -0.001000
-1320.000000 0.004231
-1260.000000 0.003470
-1200.000000 0.002717
-1140.000000 -0.000028
-1080.000000 -0.001765
-1020.000000 -0.005494
-960.000000 0.000785
-900.000000 0.010072
-840.000000 0.008367
-780.000000 0.008671
-720.000000 0.008983
-660.000000 0.010303
-600.000000 0.006631
-540.000000 -0.007032
-480.000000 -0.002687
-420.000000 -0.005333
-360.000000 0.011030
-300.000000 0.006401
-240.000000 0.002780
-180.000000 0.002168
-120.000000 0.001565
-60.000000 -0.004029
0.000000 -0.009615
60.000000 -0.012192
120.000000 -0.014761
180.000000 -0.004320
240.000000 0.002129
300.000000 0.004587
360.000000 0.000054
420.000000 -0.002470
480.000000 0.001015
540.000000 -0.001491
600.000000 0.002012
660.000000 0.000524
720.000000 0.009045
780.000000 0.008575
840.000000 0.010114
900.000000 0.000662
960.000000 0.007220
1020.000000 0.007786
1080.000000 0.016361
1140.000000 0.003945
1200.000000 0.004538
1260.000000 0.003140
1320.000000 0.001750
1380.000000 -0.001631
1440.000000 -0.004004
1500.000000 -0.010369
1560.000000 -0.006726
1620.000000 -0.010075
1680.000000 -0.007417
1740.000000 -0.015751
1800.000000 -0.014078
1860.000000 -0.013397
1920.000000 -0.014710
1980.000000 -0.011016
2040.000000 0.002685
2100.000000 0.012392
2160.000000 0.014106
2220.000000 0.002826
2280.000000 0.001552
2340.000000 0.001284
2400.000000 0.007021
2460.000000 0.006769
2520.000000 0.008514
2580.000000 0.009265
2640.000000 0.013021
2700.000000 0.012781
2760.000000 0.007545
2820.000000 -0.001686
2880.000000 -0.007912
2940.000000 -0.008135
3000.000000 -0.006354
3060.000000 -0.004568
3120.000000 0.000220
3180.000000 0.000012
3240.000000 -0.002192
3300.000000 0.001606
3360.000000 0.001408
3420.000000 0.004213
3480.000000 0.006021
3540.000000 0.003832
3600.000000 -0.007354
3660.000000 -0.005538
3720.000000 -0.002718
3780.000000 -0.002895
3840.000000 -0.001069
3900.000000 -0.007240
3960.000000 -0.007409
4020.000000 -0.006573
4080.000000 -0.003735
4140.000000 0.007106
4200.000000 0.003951
4260.000000 0.009799
4320.000000 0.012650
4380.000000 0.011505
4440.000000 0.011362
4500.000000 0.009223
4560.000000 0.005087
4620.000000 0.003955
4680.000000 -0.001175
4740.000000 0.000699
4800.000000 -0.001424
4860.000000 -0.008544
4920.000000 -0.009661
4980.000000 -0.009775
5040.000000 -0.003887
5100.000000 -0.003995
5160.000000 -0.003101
5220.000000 -0.013203
5280.000000 -0.014304
5340.000000 -0.010401
5400.000000 -0.001496
5460.000000 -0.012588
5520.000000 -0.008677
5580.000000 -0.008763
5640.000000 -0.003846
5700.000000 -0.005927
5760.000000 -0.011005
5820.000000 -0.001080
5880.000000 0.004847
5940.000000 0.010777
6000.000000 0.000709
6060.000000 -0.002356
6120.000000 -0.005418
6180.000000 -0.000479
6240.000000 -0.004537
6300.000000 -0.002594
6360.000000 0.006352
6420.000000 0.006299
6480.000000 0.003247
6540.000000 -0.005803
6600.000000 -0.003853
6660.000000 0.001099
6720.000000 0.001052
6780.000000 0.004005
6840.000000 0.005959
6900.000000 0.010913
6960.000000 0.013868
7020.000000 0.007822
7080.000000 0.000777
7140.000000 0.001732
7200.000000 0.003688
7260.000000 -0.001357
7320.000000 -0.002402
7380.000000 0.000554
7440.000000 0.003509
7500.000000 0.003465
7560.000000 0.003420
7620.000000 -0.001623
7680.000000 0.001333
7740.000000 0.003290
7800.000000 0.008247
7860.000000 -0.003796
7920.000000 0.004163
7980.000000 0.002121
8040.000000 0.000080
8100.000000 -0.001960
8160.000000 0.003000
8220.000000 0.002961
8280.000000 0.002922
8340.000000 0.003884
8400.000000 0.002846
8460.000000 0.007808
8520.000000 0.013770
8580.000000 0.005732
8640.000000 -0.001305
8700.000000 -0.007342
8760.000000 -0.007379
8820.000000 0.000585
8880.000000 0.000548
8940.000000 0.006513
9000.000000 0.009478
9060.000000 0.012444
9120.000000 0.006412
9180.000000 -0.006620
9240.000000 -0.007649
9300.000000 -0.003678
9360.000000 -0.001704
9420.000000 -0.001728
9480.000000 -0.002750
9540.000000 -0.001770
9600.000000 -0.004788
9660.000000 -0.007804
9720.000000 -0.007817
9780.000000 -0.014829
9840.000000 -0.009839
9900.000000 -0.006847
10020.000000 -0.011858
10080.000000 -0.003862
10140.000000 -0.002865
10200.000000 0.003133
10260.000000 0.004132
10320.000000 -0.007868
10380.000000 -0.012869
10440.000000 -0.015869
10500.000000 -0.012870
10560.000000 -0.001871
10620.000000 0.010127
10680.000000 0.015125
10740.000000 0.018121
10800.000000 0.014117
10860.000000 0.004111
10920.000000 0.000103
10980.000000 -0.001906
11040.000000 -0.004918
11100.000000 -0.002933
11160.000000 -0.000950
11220.000000 0.006030
11280.000000 0.010007
11340.000000 0.006981
11400.000000 0.007952
11460.000000 0.001918
11520.000000 -0.004119
11580.000000 -0.001159
11640.000000 -0.004204
11700.000000 -0.007254
11760.000000 -0.002308
11820.000000 0.003633
11880.000000 0.000569
11940.000000 0.004500
12000.000000 0.008425
12060.000000 0.011344
12120.000000 -0.001743
12180.000000 -0.011836
12240.000000 -0.006936
12300.000000 -0.005042
12360.000000 0.000846
12420.000000 0.005726
12480.000000 0.008600
12540.000000 0.014467
12600.000000 0.013327
12660.000000 0.008180
12720.000000 0.003026
12780.000000 0.002865
12840.000000 0.001697
12900.000000 0.006521
12960.000000 0.003339
13020.000000 0.009149
13080.000000 0.005953
13140.000000 0.010749
13200.000000 0.004539
13260.000000 -0.003679
13320.000000 -0.005904
13380.000000 -0.004135
13440.000000 -0.003373
13500.000000 -0.002618
13560.000000 -0.004870
13620.000000 -0.004129
13680.000000 -0.005395
13740.000000 -0.008667
13800.000000 -0.013945
13860.000000 -0.011230
13920.000000 -0.003521
13980.000000 0.000181
14040.000000 -0.000122
14100.000000 0.003568
14160.000000 -0.000747
14220.000000 -0.002068
14280.000000 -0.008395
14340.000000 -0.008729
14400.000000 -0.007068
14460.000000 -0.000413
14520.000000 0.004236
14580.000000 0.000879
14640.000000 -0.004485
14700.000000 -0.006854
14760.000000 -0.008230
14820.000000 -0.004612
14880.000000 -0.000000
14940.000000 0.003605
15000.000000 0.001205
15060.000000 -0.000202
15120.000000 0.007385
15180.000000 -0.004034
15240.000000 -0.000460
15300.000000 -0.002892
15360.000000 -0.000330
15420.000000 -0.005775
15480.000000 -0.004226
15540.000000 -0.006684
15600.000000 -0.003149
15660.000000 -0.004620
15720.000000 -0.002098
15780.000000 -0.005584
15840.000000 -0.001076
15900.000000 -0.007576
15960.000000 -0.013083
16020.000000 -0.006598
16080.000000 0.000880
16140.000000 0.007350
16200.000000 0.010811
16260.000000 0.015265
16320.000000 0.016710
16380.000000 0.017147
16440.000000 0.008575
16500.000000 0.003994
16560.000000 0.002404
16620.000000 0.001806
16680.000000 0.005198
16740.000000 0.009580
16800.000000 0.012953
16860.000000 0.006317
16920.000000 0.000671
16980.000000 -0.000985
17040.000000 -0.002650
17100.000000 0.000675
17160.000000 0.000990
17220.000000 -0.007704
17280.000000 -0.006408
17340.000000 0.003878
17400.000000 0.009154
17460.000000 0.007421
17520.000000 0.002666
17580.000000 -0.005087
17640.000000 -0.005849
17700.000000 -0.007621
17760.000000 -0.011403
17820.000000 -0.004195
17880.000000 0.004004
17940.000000 0.008192
18000.000000 0.014371
18060.000000 0.007540
18120.000000 0.004699
18180.000000 -0.006153
18240.000000 -0.005014
18300.000000 -0.011886
18360.000000 -0.011768
18420.000000 -0.003661
18480.000000 0.007436
18540.000000 0.019522
18600.000000 0.012597
18660.000000 0.001662
18720.000000 0.001717
18780.000000 0.001760
18840.000000 -0.003207
18900.000000 -0.002185
18960.000000 -0.002173
19020.000000 0.006828
19080.000000 0.007819
19140.000000 0.004800
19200.000000 -0.001230
19260.000000 0.001730
19320.000000 0.003680
19380.000000 0.002621
19440.000000 -0.002449
19500.000000 -0.001528
19560.000000 -0.003617
19620.000000 -0.006715
19680.000000 -0.008823
19740.000000 -0.008939
19800.000000 -0.003065
19860.000000 -0.001200
19920.000000 -0.003344
19980.000000 -0.004539
20040.000000 -0.007701
20100.000000 -0.003870
20160.000000 -0.007048
20220.000000 -0.004235
20280.000000 0.002570
20340.000000 0.005367
20400.000000 0.000155
20460.000000 -0.006065
20520.000000 -0.024293
20580.000000 -0.018530
20640.000000 -0.006776
20700.000000 -0.003030
20760.000000 -0.003292
20820.000000 0.000437
20880.000000 -0.005843
20940.000000 -0.008130
21000.000000 -0.010426
21060.000000 -0.002731
21120.000000 0.002957
21180.000000 0.010637
21240.000000 0.010310
21300.000000 0.003975
21360.000000 -0.000368
21420.000000 -0.003717
21480.000000 -0.005074
21540.000000 -0.003437
21600.000000 0.001192
21660.000000 -0.000184
21720.000000 -0.002567
21780.000000 -0.011956
21840.000000 -0.012352
21900.000000 -0.015753
21960.000000 -0.010160
22020.000000 -0.001573
22080.000000 0.006009
22140.000000 0.006585
22200.000000 0.005155
22260.000000 -0.005279
22320.000000 -0.006719
22380.000000 -0.002164
22440.000000 0.003385
22500.000000 0.003930
22560.000000 0.006471
22620.000000 0.008006
22680.000000 0.009536
22740.000000 -0.000937
22800.000000 -0.000416
22860.000000 -0.006898
22920.000000 -0.002385
22980.000000 0.001124
23040.000000 0.007629
23100.000000 0.008130
23160.000000 0.006628
23220.000000 0.005122
23280.000000 0.003613
23340.000000 -0.000899
23400.000000 0.007586
23460.000000 0.010068
23520.000000 0.007547
23580.000000 0.006023
23640.000000 0.004498
23700.000000 0.002970
23760.000000 0.004439
23820.000000 -0.003093
23880.000000 -0.003628
23940.000000 0.000835
24000.000000 0.011296
24060.000000 0.011756
24120.000000 0.008213
24180.000000 0.003669
24240.000000 0.001122
24300.000000 -0.000426
24360.000000 -0.000976
24420.000000 -0.005528
24480.000000 0.002918
24540.000000 0.012363
24600.000000 0.015806
24660.000000 0.015247
24720.000000 0.009686
24780.000000 0.009124
24840.000000 0.006561
24900.000000 -0.009005
24960.000000 -0.014571
25020.000000 -0.015140
25080.000000 -0.007710
25140.000000 0.000719
25200.000000 0.011146
25260.000000 0.011571
25320.000000 0.011995
25380.000000 0.003417
25440.000000 -0.006163
25500.000000 -0.016744
25560.000000 -0.013328
25620.000000 -0.005913
25680.000000 -0.002501
25740.000000 -0.002091
25800.000000 -0.006684
25860.000000 -0.004279
25920.000000 -0.002876
25980.000000 -0.004477
26040.000000 -0.000080
26100.000000 0.005313
26160.000000 0.004703
26220.000000 0.002090
26280.000000 -0.001527
26340.000000 -0.006148
26400.000000 -0.012774
26460.000000 -0.009403
26520.000000 -0.001037
26580.000000 0.003324
26640.000000 0.008681
26700.000000 0.005032
26760.000000 0.002379
26820.000000 -0.005280
26880.000000 -0.010944
26940.000000 -0.010613
27000.000000 -0.004288
27060.000000 0.003032
27120.000000 0.013346
27180.000000 0.010655
27240.000000 0.006959
27300.000000 0.005257
27360.000000 -0.002450
27420.000000 -0.004163
27540.000000 -0.011604
27600.000000 -0.006333
27660.000000 -0.007067
27720.000000 -0.003807
27780.000000 -0.000553
27840.000000 -0.002304
27900.000000 -0.002060
27960.000000 -0.005822
28020.000000 -0.008589
28080.000000 -0.011361
28140.000000 -0.010139
28200.000000 -0.012922
28260.000000 -0.007709
28320.000000 -0.002502
28380.000000 0.007700
28440.000000 0.009897
28500.000000 0.013090
28560.000000 0.014277
28620.000000 0.004460
28680.000000 -0.004362
28740.000000 -0.004190
28800.000000 -0.003021
28860.000000 0.003142
28920.000000 0.009300
28980.000000 0.009454
29040.000000 0.006603
29100.000000 0.008747
29160.000000 0.001886
29220.000000 -0.004978
29280.000000 -0.010847
29340.000000 -0.011721
29400.000000 -0.013599
29460.000000 -0.009480
29520.000000 -0.004366
29580.000000 0.002745
29640.000000 0.003852
29700.000000 0.006955
29760.000000 0.001055
29820.000000 -0.002849
29880.000000 -0.006755
29940.000000 -0.007664
30000.000000 -0.005576
30060.000000 0.003510
30120.000000 0.000593
30180.000000 0.004674
30240.000000 -0.005247
30300.000000 -0.010171
30360.000000 -0.010096
30420.000000 -0.004024
30480.000000 -0.000952
30540.000000 0.002117
30600.000000 0.005186
30660.000000 0.008253
30720.000000 0.006318
30780.000000 0.000383
30840.000000 -0.005553
30900.000000 -0.002490
30960.000000 0.002572
31020.000000 0.007633
31080.000000 0.011694
31140.000000 0.011755
31200.000000 0.005816
31260.000000 -0.001124
31320.000000 -0.002063
31380.000000 -0.003003
31440.000000 -0.000942
31500.000000 -0.000880
31560.000000 0.003182
31620.000000 0.002244
31680.000000 0.010307
31740.000000 0.009371
31800.000000 0.002435
31860.000000 -0.006499
31920.000000 -0.006433
31980.000000 0.004634
32040.000000 0.007703
32100.000000 0.009773
32160.000000 0.007844
32220.000000 0.002918
32280.000000 -0.000007
32340.000000 -0.001931
32400.000000 -0.001852
32460.000000 -0.000770
32520.000000 -0.000686
32580.000000 0.001401
32640.000000 -0.000509
32700.000000 -0.004416
32760.000000 -0.001320
32820.000000 0.002781
32880.000000 0.001884
32940.000000 -0.006008
33000.000000 -0.001896
33060.000000 -0.005779
33120.000000 -0.011658
33180.000000 -0.008533
33240.000000 -0.007402
33300.000000 0.000734
33360.000000 -0.000125
33420.000000 0.002022
33480.000000 0.001174
33540.000000 -0.007669
33600.000000 -0.011507
33660.000000 -0.009338
33720.000000 -0.009165
33780.000000 -0.005986
33840.000000 0.001198
33900.000000 0.003388
33960.000000 -0.004416
34020.000000 -0.007215
34080.000000 -0.001009
34140.000000 0.003203
34200.000000 0.003420
34260.000000 0.003643
34320.000000 0.001872
34380.000000 0.004105
34440.000000 0.002345
34500.000000 0.000589
34560.000000 -0.000161
34620.000000 0.004095
34680.000000 0.005357
34740.000000 -0.002376
34800.000000 -0.009104
34860.000000 -0.010826
34920.000000 -0.010541
34980.000000 -0.003251
35040.000000 -0.000953
35100.000000 0.008350
35160.000000 0.008660
35220.000000 0.003977
35280.000000 0.003300
35340.000000 0.004632
35400.000000 0.001970
35460.000000 0.007317
35520.000000 0.006672
35580.000000 0.005034
35640.000000 0.007406
35700.000000 0.008785
35760.000000 0.006180
35820.000000 0.001587
35880.000000 -0.001993
35940.000000 -0.003560
36000.000000 -0.002114
36060.000000 0.003345
36120.000000 0.002817
36180.000000 0.005300
36240.000000 0.004796
36300.000000 0.002303
36360.000000 -0.007179
36420.000000 -0.000649
36480.000000 0.001891
36540.000000 0.001441
36600.000000 -0.001998
36660.000000 -0.000427
36720.000000 0.000153
36780.000000 -0.004257
36840.000000 -0.003658
36900.000000 -0.001049
36960.000000 -0.003431
37020.000000 0.004196
37080.000000 0.013832
37140.000000 0.014477
37200.000000 0.014131
37260.000000 0.003793
37320.000000 0.001465
37380.000000 -0.003855
37440.000000 -0.003167
37500.000000 -0.005469
37560.000000 -0.011763
37620.000000 -0.004049
37680.000000 0.004674
37740.000000 0.004406
37800.000000 0.004146
37860.000000 0.007894
37920.000000 0.007651
37980.000000 -0.003583
38040.000000 -0.010809
38100.000000 -0.009027
38160.000000 -0.006236
38220.000000 0.002563
38280.000000 0.003371
38340.000000 0.008187
38400.000000 0.011012
38460.000000 0.008845
38520.000000 0.001687
38580.000000 -0.005463
38640.000000 -0.000604
38700.000000 0.001263
38760.000000 0.003139
38820.000000 0.000023
38880.000000 0.001915
38940.000000 0.000817
39000.000000 -0.006274
39060.000000 -0.009355
39120.000000 -0.006429
39180.000000 0.001507
39240.000000 0.009451
39300.000000 0.005403
39360.000000 0.008364
39420.000000 0.008334
39480.000000 0.005312
39540.000000 -0.003701
39600.000000 0.000294
39660.000000 0.001298
39720.000000 0.002311
39780.000000 0.008332
39840.000000 0.008362
39900.000000 0.011401
39960.000000 0.007449
40020.000000 0.006505
40080.000000 0.001569
40140.000000 -0.006357
40200.000000 -0.005275
40260.000000 0.001816
40320.000000 0.002915
40380.000000 0.012024
40440.000000 0.012141
40500.000000 0.006266
40560.000000 0.004401
40620.000000 0.001544
40680.000000 -0.006303
40740.000000 -0.008143
40800.000000 -0.004973
40860.000000 -0.001794
40920.000000 -0.001607
40980.000000 -0.003411
41040.000000 -0.002206
41100.000000 -0.006992
41160.000000 -0.013769
41220.000000 -0.016538
41280.000000 -0.013297
41340.000000 -0.006048
41400.000000 -0.002790
41460.000000 -0.002523
41520.000000 -0.001247
41580.000000 -0.004962
41640.000000 -0.002669
41700.000000 -0.006366
41760.000000 -0.013055
41820.000000 -0.008735
41880.000000 -0.009406
41940.000000 -0.004068
42000.000000 -0.005721
42060.000000 -0.001366
42120.000000 -0.004001
42180.000000 -0.003628
42240.000000 -0.004246
42300.000000 0.002145
42360.000000 0.005545
42420.000000 0.010953
42480.000000 0.007371
42540.000000 0.010797
42600.000000 0.006232
42660.000000 0.003676
42720.000000 -0.005871
42780.000000 -0.007410
42840.000000 -0.006939
42900.000000 0.001540
42960.000000 0.008027
43020.000000 0.019524
43080.000000 0.024029
43140.000000 0.027544
43200.000000 0.009066
