# Supplementary material for: Probabilistic tsunami forecasting for early warning
Source: Nat Commun. 2021 Sep 28;12:5677. doi: 10.1038/s41467-021-25815-w (PMC8479076; doi:10.1038/s41467-021-25815-w)
Supplement: Supplementary file 6 — Supplementary Dataset 3. Sea-level records. [file 41467_2021_25815_MOESM6_ESM.zip › sea_level_records/2019-11-26_Albania/PL14.rad.rmn.txt]

-43200.000000 -0.003133
-43140.000000 -0.033942
-43080.000000 -0.027746
-43020.000000 -0.010545
-42960.000000 -0.024339
-42900.000000 -0.037128
-42840.000000 -0.010913
-42780.000000 0.103307
-42720.000000 0.010532
-42660.000000 0.032762
-42600.000000 0.015996
-42540.000000 0.040235
-42480.000000 0.064479
-42420.000000 0.013728
-42360.000000 0.062981
-42300.000000 -0.025761
-42240.000000 0.003501
-42180.000000 0.079768
-42120.000000 0.004040
-42060.000000 -0.042683
-42000.000000 0.086598
-41940.000000 0.057884
-41880.000000 0.037174
-41820.000000 0.045469
-41760.000000 0.049769
-41700.000000 0.034073
-41640.000000 0.011383
-41580.000000 -0.005304
-41520.000000 0.029015
-41460.000000 -0.006662
-41400.000000 -0.011335
-41340.000000 0.022998
-41280.000000 -0.006665
-41220.000000 -0.050324
-41160.000000 -0.035977
-41100.000000 -0.056626
-41040.000000 0.044730
-40980.000000 -0.034910
-40920.000000 0.019456
-40860.000000 0.003826
-40800.000000 0.034200
-40740.000000 -0.020420
-40680.000000 0.022964
-40620.000000 -0.022647
-40560.000000 0.008747
-40500.000000 0.008145
-40440.000000 0.008549
-40380.000000 0.039957
-40320.000000 -0.004630
-40260.000000 -0.056212
-40200.000000 -0.009789
-40140.000000 -0.030362
-40080.000000 0.006071
-40020.000000 0.013508
-39960.000000 -0.047050
-39900.000000 -0.056602
-39840.000000 -0.039150
-39780.000000 0.026307
-39720.000000 -0.025231
-39660.000000 -0.047764
-39600.000000 0.005708
-39540.000000 0.001185
-39480.000000 0.010667
-39420.000000 0.002154
-39360.000000 0.003646
-39300.000000 -0.026856
-39240.000000 -0.006354
-39180.000000 -0.001847
-39120.000000 -0.070334
-39060.000000 0.024183
-39000.000000 0.022706
-38940.000000 0.000234
-38880.000000 -0.018233
-38820.000000 0.060305
-38760.000000 -0.020152
-38700.000000 -0.034604
-38640.000000 0.022950
-38580.000000 -0.028491
-38520.000000 0.016073
-38460.000000 0.054642
-38400.000000 0.045217
-38340.000000 -0.051204
-38280.000000 0.012381
-38220.000000 0.012971
-38160.000000 0.063567
-38100.000000 0.053167
-38040.000000 -0.019227
-37980.000000 -0.020616
-37920.000000 0.038001
-37860.000000 -0.055377
-37800.000000 0.004249
-37740.000000 -0.012118
-37680.000000 0.018519
-37620.000000 -0.081839
-37560.000000 0.012809
-37500.000000 -0.039538
-37440.000000 -0.046880
-37380.000000 -0.000217
-37320.000000 -0.018549
-37260.000000 -0.044876
-37200.000000 -0.040198
-37140.000000 0.001485
-37080.000000 -0.004827
-37020.000000 -0.005135
-36960.000000 0.018562
-36900.000000 0.002263
-36840.000000 0.020968
-36780.000000 0.001678
-36720.000000 -0.027609
-36660.000000 -0.024892
-36600.000000 0.013828
-36540.000000 -0.032448
-36480.000000 0.007278
-36420.000000 -0.007994
-36360.000000 -0.019263
-36300.000000 -0.055530
-36240.000000 0.011203
-36180.000000 -0.050062
-36120.000000 0.055673
-36060.000000 -0.041592
-36000.000000 -0.013858
-35940.000000 0.035876
-35880.000000 -0.007392
-35820.000000 -0.005660
-35760.000000 -0.070928
-35700.000000 0.012803
-35640.000000 -0.010465
-35580.000000 -0.025731
-35520.000000 0.007991
-35460.000000 0.011722
-35400.000000 -0.007538
-35340.000000 -0.049789
-35280.000000 0.030971
-35220.000000 -0.023260
-35160.000000 0.017520
-35100.000000 0.029310
-35040.000000 0.009110
-34980.000000 -0.008079
-34920.000000 0.024741
-34860.000000 0.009572
-34800.000000 -0.007586
-34740.000000 -0.006733
-34680.000000 -0.029870
-34620.000000 0.037005
-34560.000000 -0.051132
-34500.000000 0.030763
-34440.000000 -0.012330
-34380.000000 0.000589
-34320.000000 0.011519
-34260.000000 -0.035539
-34200.000000 0.025415
-34140.000000 0.030379
-34080.000000 -0.032644
-34020.000000 0.005343
-33960.000000 -0.001659
-33900.000000 -0.001650
-33840.000000 -0.059631
-33780.000000 -0.005600
-33720.000000 0.014441
-33660.000000 -0.009507
-33600.000000 -0.029444
-33540.000000 0.016630
-33480.000000 0.027715
-33420.000000 -0.032189
-33360.000000 -0.002083
-33300.000000 0.012034
-33240.000000 0.011161
-33180.000000 -0.023701
-33120.000000 0.016447
-33060.000000 0.030605
-33000.000000 0.004773
-32940.000000 0.034951
-32880.000000 0.013140
-32820.000000 0.004338
-32760.000000 -0.012454
-32700.000000 -0.017236
-32640.000000 -0.003006
-32580.000000 -0.054767
-32520.000000 0.032484
-32460.000000 -0.007254
-32400.000000 -0.017981
-32340.000000 0.019303
-32280.000000 0.003598
-32220.000000 0.030904
-32160.000000 0.003222
-32100.000000 0.051552
-32040.000000 0.024893
-31980.000000 -0.006755
-31920.000000 0.024609
-31860.000000 0.004985
-31800.000000 -0.013628
-31740.000000 -0.025229
-31680.000000 0.023181
-31620.000000 0.017604
-31560.000000 -0.014962
-31500.000000 0.028483
-31440.000000 -0.037059
-31380.000000 0.001409
-31320.000000 -0.001110
-31260.000000 -0.025618
-31200.000000 0.019885
-31140.000000 -0.008600
-31080.000000 -0.023074
-31020.000000 -0.039536
-30960.000000 0.031012
-30900.000000 -0.004428
-30840.000000 0.003142
-30780.000000 0.036723
-30720.000000 0.025314
-30660.000000 0.048916
-30600.000000 -0.036473
-30540.000000 -0.008851
-30480.000000 -0.029220
-30420.000000 -0.002578
-30360.000000 -0.015927
-30300.000000 -0.025266
-30240.000000 0.018405
-30180.000000 -0.044915
-30120.000000 -0.023225
-30060.000000 0.014516
-30000.000000 0.011225
-29940.000000 0.023943
-29880.000000 -0.046329
-29820.000000 -0.019592
-29760.000000 -0.033846
-29700.000000 -0.005091
-29640.000000 0.007673
-29580.000000 -0.002554
-29520.000000 0.011228
-29460.000000 -0.009980
-29400.000000 -0.003180
-29340.000000 -0.060371
-29280.000000 0.052448
-29220.000000 -0.021724
-29160.000000 -0.010887
-29100.000000 -0.014039
-29040.000000 -0.003181
-28980.000000 -0.025313
-28920.000000 0.002565
-28860.000000 0.005454
-28800.000000 -0.020647
-28740.000000 0.022263
-28680.000000 -0.003816
-28620.000000 -0.001885
-28560.000000 0.010056
-28500.000000 -0.022991
-28440.000000 0.003972
-28380.000000 0.056946
-28320.000000 0.005931
-28260.000000 0.006928
-28200.000000 0.001935
-28140.000000 -0.003045
-28080.000000 -0.000014
-28020.000000 0.038030
-27960.000000 -0.015915
-27900.000000 0.014153
-27840.000000 0.004234
-27780.000000 0.004327
-27720.000000 -0.012567
-27660.000000 -0.004449
-27600.000000 -0.029318
-27540.000000 -0.000174
-27480.000000 0.001982
-27420.000000 0.016150
-27360.000000 0.010332
-27300.000000 0.047526
-27240.000000 0.037732
-27180.000000 0.001952
-27120.000000 0.036184
-27060.000000 0.026429
-27000.000000 -0.024312
-26940.000000 -0.024040
-26880.000000 0.029245
-26820.000000 0.009544
-26760.000000 -0.014142
-26700.000000 0.005185
-26640.000000 0.000526
-26580.000000 -0.033118
-26520.000000 -0.019748
-26460.000000 -0.001363
-26400.000000 0.010037
-26340.000000 0.022452
-26280.000000 0.032882
-26220.000000 -0.005672
-26160.000000 -0.040211
-26100.000000 -0.000735
-26040.000000 0.011758
-25980.000000 -0.038733
-25920.000000 0.007792
-25860.000000 0.009333
-25800.000000 -0.003109
-25740.000000 -0.016534
-25680.000000 -0.003943
-25620.000000 0.035666
-25560.000000 -0.009708
-25500.000000 0.009935
-25440.000000 -0.008405
-25380.000000 0.013273
-25320.000000 0.015969
-25260.000000 0.015682
-25200.000000 0.000413
-25140.000000 -0.005837
-25080.000000 0.014930
-25020.000000 -0.034286
-24960.000000 -0.042484
-24900.000000 -0.004664
-24840.000000 0.009172
-24780.000000 -0.030974
-24720.000000 0.053896
-24660.000000 0.026782
-24600.000000 -0.017315
-24540.000000 0.030604
-24480.000000 -0.002461
-24420.000000 0.034490
-24360.000000 0.003456
-24300.000000 -0.000563
-24240.000000 -0.032566
-24180.000000 -0.002554
-24120.000000 0.002472
-24060.000000 0.031513
-24000.000000 0.001569
-23940.000000 -0.028362
-23880.000000 -0.007278
-23820.000000 0.022819
-23760.000000 -0.005070
-23700.000000 -0.002945
-23640.000000 -0.000808
-23580.000000 0.027343
-23520.000000 -0.016495
-23460.000000 0.001680
-23400.000000 0.014866
-23340.000000 -0.031937
-23280.000000 -0.004729
-23220.000000 0.011490
-23160.000000 -0.001281
-23100.000000 -0.010043
-23040.000000 0.044206
-22980.000000 0.009464
-22920.000000 -0.016268
-22860.000000 0.005009
-22800.000000 0.016296
-22740.000000 -0.005408
-22680.000000 -0.003103
-22620.000000 -0.040788
-22560.000000 -0.018464
-22500.000000 -0.025131
-22440.000000 0.007211
-22380.000000 -0.026438
-22320.000000 -0.004079
-22260.000000 -0.023711
-22200.000000 0.011666
-22140.000000 0.028051
-22080.000000 0.041445
-22020.000000 -0.009152
-21960.000000 0.017259
-21900.000000 0.020679
-21840.000000 0.003107
-21780.000000 -0.001457
-21720.000000 0.015988
-21660.000000 -0.031559
-21600.000000 -0.054097
-21540.000000 -0.021627
-21480.000000 0.012852
-21420.000000 -0.010661
-21360.000000 -0.013165
-21300.000000 -0.019660
-21240.000000 0.008853
-21180.000000 0.005375
-21120.000000 -0.017095
-21060.000000 0.026443
-21000.000000 -0.024010
-20940.000000 0.027544
-20880.000000 0.025107
-20820.000000 0.002678
-20760.000000 0.017256
-20700.000000 0.016843
-20640.000000 -0.007562
-20580.000000 0.015040
-20520.000000 -0.011349
-20460.000000 0.017270
-20400.000000 -0.024103
-20340.000000 -0.007467
-20280.000000 -0.021823
-20220.000000 0.000829
-20160.000000 -0.006509
-20100.000000 -0.002839
-20040.000000 -0.000160
-19980.000000 0.020529
-19920.000000 -0.020773
-19860.000000 -0.046066
-19800.000000 -0.021349
-19740.000000 0.012376
-19680.000000 0.039111
-19620.000000 0.011855
-19560.000000 0.027608
-19500.000000 -0.027630
-19440.000000 0.005142
-19380.000000 0.007924
-19320.000000 -0.016285
-19260.000000 -0.014485
-19200.000000 0.001325
-19140.000000 -0.020855
-19080.000000 0.004974
-19020.000000 -0.004188
-18960.000000 -0.023340
-18900.000000 0.014516
-18840.000000 -0.021619
-18780.000000 -0.001745
-18720.000000 0.008137
-18660.000000 0.009026
-18600.000000 0.038924
-18540.000000 -0.006172
-18480.000000 0.032740
-18420.000000 -0.017341
-18360.000000 0.013585
-18300.000000 0.010517
-18240.000000 0.011455
-18180.000000 0.042399
-18120.000000 0.052349
-18060.000000 0.000304
-18000.000000 0.045264
-17940.000000 0.010229
-17880.000000 -0.021801
-17820.000000 -0.027828
-17760.000000 0.000151
-17700.000000 -0.006867
-17640.000000 -0.018881
-17580.000000 -0.019891
-17520.000000 -0.007897
-17460.000000 0.013100
-17400.000000 0.009100
-17340.000000 0.026104
-17280.000000 0.018110
-17220.000000 0.020118
-17160.000000 0.030129
-17100.000000 -0.011860
-17040.000000 -0.022848
-16980.000000 0.018166
-16920.000000 -0.024821
-16860.000000 0.016192
-16800.000000 0.038205
-16740.000000 -0.008783
-16680.000000 0.007228
-16620.000000 0.018238
-16560.000000 0.004247
-16500.000000 0.012254
-16440.000000 -0.018742
-16380.000000 -0.008739
-16320.000000 -0.018739
-16260.000000 0.003259
-16200.000000 -0.007747
-16140.000000 -0.017755
-16080.000000 -0.009767
-16020.000000 0.021218
-15960.000000 -0.015800
-15900.000000 0.004177
-15840.000000 -0.005849
-15780.000000 -0.005878
-15720.000000 0.011087
-15660.000000 -0.026951
-15600.000000 0.013006
-15540.000000 0.015958
-15480.000000 0.015905
-15420.000000 0.027847
-15360.000000 0.024785
-15300.000000 -0.025284
-15240.000000 -0.024357
-15180.000000 -0.012435
-15120.000000 -0.006519
-15060.000000 0.004392
-15000.000000 0.018298
-14940.000000 -0.002802
-14880.000000 -0.002908
-14820.000000 -0.003019
-14760.000000 0.006864
-14700.000000 -0.012260
-14640.000000 0.004610
-14580.000000 -0.031526
-14520.000000 -0.008670
-14460.000000 0.003178
-14400.000000 -0.015981
-14340.000000 0.021852
-14280.000000 -0.002323
-14220.000000 -0.007507
-14160.000000 -0.008699
-14100.000000 0.018101
-14040.000000 -0.020109
-13980.000000 -0.014328
-13920.000000 -0.033556
-13860.000000 0.013206
-13800.000000 -0.027042
-13740.000000 -0.016301
-13680.000000 -0.024569
-13620.000000 0.011151
-13560.000000 -0.006140
-13500.000000 -0.040442
-13440.000000 0.010244
-13380.000000 0.017919
-13320.000000 -0.036419
-13260.000000 -0.001770
-13200.000000 -0.004133
-13140.000000 -0.015509
-13080.000000 -0.003897
-13020.000000 -0.015299
-12960.000000 0.025287
-12900.000000 0.009861
-12840.000000 -0.003579
-12780.000000 0.020968
-12720.000000 0.005503
-12660.000000 0.017025
-12600.000000 0.001534
-12540.000000 0.008030
-12480.000000 -0.017487
-12420.000000 0.004984
-12360.000000 0.016441
-12300.000000 0.033885
-12240.000000 0.022316
-12180.000000 -0.005266
-12120.000000 0.025138
-12060.000000 0.001528
-12000.000000 0.004905
-11940.000000 -0.016732
-11880.000000 0.007618
-11820.000000 0.007954
-11760.000000 0.003276
-11700.000000 -0.026414
-11640.000000 0.011882
-11580.000000 -0.000834
-11520.000000 -0.006563
-11460.000000 -0.037305
-11400.000000 0.013941
-11340.000000 0.001175
-11280.000000 -0.013604
-11220.000000 -0.000396
-11160.000000 0.039800
-11100.000000 -0.007016
-11040.000000 0.004155
-10980.000000 -0.000686
-10920.000000 -0.006539
-10860.000000 0.000594
-10800.000000 -0.045285
-10740.000000 0.036823
-10680.000000 0.013918
-10620.000000 -0.016000
-10560.000000 -0.006931
-10500.000000 0.007124
-10440.000000 0.005166
-10380.000000 0.013195
-10320.000000 0.008211
-10260.000000 0.005213
-10200.000000 -0.023798
-10140.000000 0.027178
-10080.000000 0.010140
-10020.000000 -0.018911
-9960.000000 -0.040976
-9900.000000 0.001946
-9840.000000 -0.004146
-9780.000000 -0.023253
-9720.000000 -0.015374
-9660.000000 0.005490
-9600.000000 0.031340
-9540.000000 -0.044826
-9480.000000 -0.005008
-9420.000000 0.035796
-9360.000000 0.001583
-9300.000000 -0.022645
-9240.000000 -0.025890
-9180.000000 0.012850
-9120.000000 -0.006427
-9060.000000 0.003281
-9000.000000 -0.006028
-8940.000000 -0.011392
-8880.000000 0.003264
-8820.000000 -0.005095
-8760.000000 0.005531
-8700.000000 0.004141
-8640.000000 0.018735
-8580.000000 0.004314
-8520.000000 -0.026122
-8460.000000 0.023426
-8400.000000 -0.000040
-8340.000000 -0.045521
-8280.000000 0.002983
-8220.000000 -0.004528
-8160.000000 0.025946
-8100.000000 -0.007596
-8040.000000 0.012848
-7980.000000 -0.007724
-7920.000000 0.021689
-7860.000000 -0.008914
-7800.000000 -0.011531
-7740.000000 0.006835
-7680.000000 -0.011813
-7620.000000 0.015524
-7560.000000 -0.012154
-7500.000000 0.018153
-7440.000000 -0.034554
-7380.000000 0.022724
-7320.000000 -0.005012
-7260.000000 -0.029762
-7200.000000 -0.002526
-7140.000000 0.032697
-7080.000000 -0.015093
-7020.000000 -0.004896
-6960.000000 -0.000713
-6900.000000 -0.013541
-6840.000000 -0.006382
-6780.000000 0.006765
-6720.000000 -0.029101
-6660.000000 -0.046978
-6600.000000 0.003134
-6540.000000 0.001234
-6480.000000 -0.024676
-6420.000000 -0.003597
-6360.000000 -0.013528
-6300.000000 0.005531
-6240.000000 -0.021418
-6180.000000 0.016623
-6120.000000 0.019656
-6060.000000 -0.012320
-6000.000000 0.043696
-5940.000000 -0.048295
-5880.000000 0.020706
-5820.000000 0.009699
-5760.000000 0.002684
-5700.000000 0.008662
-5640.000000 0.007633
-5580.000000 -0.007404
-5520.000000 -0.023448
-5460.000000 0.015501
-5400.000000 -0.003557
-5340.000000 0.027377
-5280.000000 -0.013697
-5220.000000 0.025222
-5160.000000 0.000133
-5100.000000 -0.011964
-5040.000000 0.012931
-4980.000000 -0.010182
-4920.000000 -0.007303
-4860.000000 -0.024433
-4800.000000 0.016429
-4740.000000 0.014282
-4680.000000 0.007126
-4620.000000 -0.039039
-4560.000000 -0.029213
-4500.000000 0.016604
-4440.000000 0.017411
-4380.000000 0.011209
-4320.000000 0.007997
-4260.000000 0.036775
-4200.000000 0.007544
-4140.000000 0.017303
-4080.000000 -0.005947
-4020.000000 0.012792
-3960.000000 -0.015478
-3900.000000 0.031242
-3840.000000 0.035952
-3780.000000 0.009653
-3720.000000 -0.005657
-3660.000000 0.015024
-3600.000000 0.014695
-3540.000000 -0.035643
-3480.000000 0.057009
-3420.000000 0.022651
-3360.000000 0.008283
-3300.000000 -0.008094
-3240.000000 0.017518
-3180.000000 -0.001879
-3120.000000 -0.018287
-3060.000000 -0.016705
-3000.000000 0.032867
-2940.000000 0.015428
-2880.000000 -0.027021
-2820.000000 -0.010482
-2760.000000 0.019047
-2700.000000 0.014565
-2640.000000 0.029072
-2580.000000 -0.038431
-2520.000000 0.013054
-2460.000000 -0.040472
-2400.000000 -0.023008
-2340.000000 -0.012554
-2280.000000 -0.016111
-2220.000000 0.000322
-2160.000000 -0.037255
-2100.000000 -0.037842
-2040.000000 0.016561
-1980.000000 0.000954
-1920.000000 0.012337
-1860.000000 -0.010290
-1800.000000 0.011073
-1740.000000 -0.004573
-1680.000000 -0.013230
-1620.000000 0.048104
-1560.000000 -0.027573
-1500.000000 -0.035260
-1380.000000 0.054334
-1320.000000 -0.037386
-1260.000000 -0.019116
-1200.000000 0.036141
-1140.000000 0.024386
-1080.000000 -0.027380
-1020.000000 0.018840
-960.000000 -0.016952
-900.000000 -0.044756
-840.000000 -0.037575
-780.000000 -0.006406
-720.000000 0.004749
-660.000000 -0.034110
-600.000000 0.009016
-540.000000 -0.026872
-480.000000 0.011225
-420.000000 -0.026693
-360.000000 0.058374
-300.000000 -0.001575
-240.000000 0.008461
-180.000000 -0.010519
-120.000000 0.021485
-60.000000 -0.020526
0.000000 0.018447
60.000000 0.015404
120.000000 -0.011655
180.000000 0.016270
240.000000 0.006179
300.000000 -0.023928
360.000000 -0.013052
420.000000 0.058808
480.000000 -0.000348
540.000000 -0.021519
600.000000 -0.005706
660.000000 0.013091
720.000000 -0.005127
780.000000 -0.026360
840.000000 0.032393
900.000000 0.044131
960.000000 0.015856
1020.000000 0.011567
1080.000000 0.048266
1140.000000 0.013952
1200.000000 -0.012374
1260.000000 0.027288
1320.000000 0.013939
1380.000000 -0.033420
1440.000000 -0.009790
1500.000000 0.018830
1560.000000 -0.020560
1620.000000 -0.002959
1680.000000 0.004634
1740.000000 -0.005782
1800.000000 -0.031206
1860.000000 0.004363
1920.000000 -0.000076
1980.000000 0.005479
2040.000000 0.011028
2100.000000 0.010570
2160.000000 -0.029894
2220.000000 -0.017363
2280.000000 0.047162
2340.000000 -0.012317
2400.000000 -0.013801
2460.000000 0.022710
2520.000000 0.027219
2580.000000 -0.020277
2640.000000 0.009225
2700.000000 -0.008276
2760.000000 -0.028780
2820.000000 0.000715
2880.000000 -0.010793
2940.000000 -0.009302
3000.000000 0.011187
3060.000000 0.023675
3120.000000 -0.016839
3180.000000 0.000646
3240.000000 -0.012870
3300.000000 0.004613
3360.000000 -0.042905
3420.000000 0.004576
3480.000000 -0.000943
3540.000000 0.021537
3600.000000 0.007016
3660.000000 -0.005504
3720.000000 0.018974
3780.000000 0.017453
3840.000000 -0.005069
3900.000000 0.012408
3960.000000 -0.012114
4020.000000 -0.008637
4080.000000 -0.009160
4140.000000 -0.014684
4200.000000 -0.025207
4260.000000 0.003269
4320.000000 -0.004255
4380.000000 0.016220
4440.000000 -0.009306
4500.000000 -0.000833
4560.000000 0.001639
4620.000000 -0.006891
4680.000000 -0.015422
4740.000000 0.026045
4800.000000 0.000510
4860.000000 0.004973
4920.000000 0.048434
4980.000000 0.005893
5040.000000 0.014350
5100.000000 0.021805
5160.000000 0.031259
5220.000000 -0.012288
5280.000000 0.001162
5340.000000 0.028612
5400.000000 -0.011940
5460.000000 0.037507
5520.000000 0.016952
5580.000000 0.022396
5640.000000 0.015839
5700.000000 -0.018721
5760.000000 0.022719
5820.000000 -0.023844
5880.000000 -0.024407
5940.000000 -0.018972
6000.000000 0.008461
6060.000000 -0.001106
6120.000000 -0.030675
6180.000000 0.000757
6240.000000 0.044187
6300.000000 -0.047383
6360.000000 0.022047
6420.000000 0.021476
6480.000000 -0.001094
6540.000000 -0.009664
6600.000000 -0.034234
6660.000000 0.014197
6720.000000 -0.032371
6780.000000 0.033063
6840.000000 -0.020502
6900.000000 -0.051065
6960.000000 -0.049626
7020.000000 0.011815
7080.000000 -0.019741
7140.000000 0.027704
7200.000000 0.034153
7260.000000 -0.010396
7320.000000 0.042058
7380.000000 -0.012486
7440.000000 -0.014027
7500.000000 -0.016565
7560.000000 -0.022099
7620.000000 -0.015631
7680.000000 -0.021160
7740.000000 0.005314
7800.000000 0.003792
7860.000000 0.055272
7920.000000 -0.000243
7980.000000 -0.026755
8040.000000 -0.042264
8100.000000 0.008231
8160.000000 -0.001270
8220.000000 -0.006768
8280.000000 -0.015262
8340.000000 0.043247
8400.000000 0.024759
8460.000000 0.033275
8520.000000 -0.043207
8580.000000 0.014313
8640.000000 -0.009164
8700.000000 -0.038638
8760.000000 0.017889
8820.000000 0.009418
8880.000000 -0.008051
8940.000000 0.032481
9000.000000 0.014015
9060.000000 0.016550
9120.000000 0.002087
9180.000000 0.007624
9240.000000 -0.011837
9300.000000 0.006703
9360.000000 -0.030756
9420.000000 -0.001214
9480.000000 -0.022671
9540.000000 0.016873
9600.000000 -0.031582
9660.000000 -0.000036
9720.000000 0.006510
9780.000000 0.049058
9840.000000 0.005606
9900.000000 -0.009845
9960.000000 0.005706
10020.000000 0.017258
10080.000000 0.013812
10140.000000 -0.011633
10200.000000 -0.024075
10260.000000 -0.036516
10320.000000 0.019047
10380.000000 -0.041388
10440.000000 0.014180
10500.000000 -0.006249
10560.000000 -0.001674
10620.000000 -0.001095
10680.000000 0.015488
10740.000000 0.023076
10800.000000 0.022668
10860.000000 0.046265
10920.000000 -0.007132
10980.000000 -0.004524
11040.000000 -0.040912
11100.000000 0.018707
11160.000000 -0.041669
11220.000000 0.007960
11280.000000 0.001596
11340.000000 0.026237
11400.000000 0.040884
11460.000000 -0.004463
11520.000000 0.009198
11580.000000 -0.020135
11640.000000 -0.011461
11700.000000 -0.020779
11760.000000 -0.004088
11820.000000 -0.023390
11880.000000 -0.048682
11940.000000 -0.018966
12000.000000 -0.005240
12060.000000 0.009495
12120.000000 -0.032760
12180.000000 0.044995
12240.000000 -0.006239
12300.000000 0.027536
12360.000000 -0.008677
12420.000000 0.023120
12480.000000 0.003928
12540.000000 0.024747
12600.000000 -0.020423
12660.000000 -0.011582
12720.000000 -0.013730
12780.000000 0.027133
12840.000000 0.007008
12900.000000 -0.013106
12960.000000 0.001791
13020.000000 -0.011300
13080.000000 -0.027379
13140.000000 -0.007446
13200.000000 0.027499
13260.000000 -0.007544
13320.000000 0.004425
13380.000000 0.021407
13440.000000 -0.027599
13500.000000 -0.034593
13560.000000 0.015427
13620.000000 -0.000541
13680.000000 -0.032495
13740.000000 0.055563
13800.000000 -0.019365
13860.000000 0.022720
13920.000000 -0.013182
13980.000000 -0.010070
14040.000000 0.032056
14100.000000 0.027196
14160.000000 0.004349
14220.000000 -0.030482
14280.000000 0.020700
14340.000000 -0.010102
14400.000000 -0.048890
14460.000000 0.021338
14520.000000 0.007581
14580.000000 -0.003160
14640.000000 -0.025886
14700.000000 0.027403
14760.000000 -0.018292
14820.000000 0.012028
14880.000000 0.027363
14940.000000 0.020714
15000.000000 -0.011920
15060.000000 -0.015537
15120.000000 0.010861
15180.000000 0.009275
15240.000000 0.008706
15300.000000 0.019152
15360.000000 0.015616
15420.000000 0.007095
15480.000000 0.006592
15540.000000 0.019106
15600.000000 0.000636
15660.000000 0.013185
15720.000000 -0.019250
15780.000000 -0.003667
15840.000000 -0.001066
15900.000000 0.030552
15960.000000 0.002187
16020.000000 -0.010160
16080.000000 -0.013490
16140.000000 -0.020803
16200.000000 -0.042098
16260.000000 0.006624
16320.000000 0.030364
16380.000000 -0.007879
16440.000000 -0.023105
16500.000000 -0.009314
16560.000000 0.017494
16620.000000 -0.031681
16680.000000 0.038160
16740.000000 -0.006981
16800.000000 0.009895
16860.000000 -0.016212
16920.000000 -0.005303
16980.000000 -0.007376
17040.000000 -0.055433
17100.000000 0.020528
17160.000000 0.003505
17220.000000 -0.024502
17280.000000 0.030508
17340.000000 0.042534
17400.000000 -0.014424
17460.000000 0.028634
17520.000000 -0.009292
17580.000000 0.024797
17640.000000 0.014902
17700.000000 0.024022
17760.000000 0.008158
17820.000000 0.000308
17880.000000 -0.004528
17940.000000 0.030651
18000.000000 0.037845
18060.000000 0.039052
18120.000000 -0.015728
18180.000000 -0.010494
18240.000000 -0.009247
18300.000000 -0.019987
18360.000000 -0.039716
18420.000000 0.018567
18480.000000 -0.031138
18540.000000 -0.047832
18600.000000 -0.042515
18660.000000 -0.004187
18720.000000 -0.027848
18780.000000 0.004502
18840.000000 0.018862
18900.000000 0.000232
18960.000000 -0.003388
19020.000000 0.024002
19080.000000 0.005402
19140.000000 -0.005187
19200.000000 -0.001766
19260.000000 -0.047334
19320.000000 0.032108
19380.000000 -0.037438
19440.000000 0.017026
19500.000000 -0.034498
19560.000000 0.028989
19620.000000 -0.007513
19680.000000 -0.005004
19740.000000 -0.009484
19800.000000 0.025046
19860.000000 -0.007413
19920.000000 -0.013861
19980.000000 0.010702
20040.000000 -0.018725
20100.000000 0.001858
20160.000000 -0.007548
20220.000000 0.030056
20280.000000 -0.004330
20340.000000 0.008295
20400.000000 -0.004069
20460.000000 -0.008424
20520.000000 -0.030767
20580.000000 0.006900
20640.000000 -0.041422
20700.000000 -0.004732
20760.000000 -0.024032
20820.000000 0.027680
20880.000000 -0.002596
20940.000000 -0.005861
21000.000000 -0.008114
21060.000000 -0.006354
21120.000000 0.009418
21180.000000 0.032203
21240.000000 0.046001
21300.000000 -0.004189
21360.000000 -0.017366
21420.000000 -0.016529
21480.000000 0.027321
21540.000000 0.013183
21600.000000 0.015059
21660.000000 -0.000052
21720.000000 0.006851
21780.000000 0.002766
21840.000000 0.014695
21900.000000 -0.030364
21960.000000 -0.020409
22020.000000 -0.006441
22080.000000 -0.020461
22140.000000 -0.013467
22200.000000 -0.007461
22260.000000 0.014557
22320.000000 0.016588
22380.000000 -0.017370
22440.000000 0.031685
22500.000000 -0.028249
22560.000000 0.001829
22620.000000 0.016919
22680.000000 0.000019
22740.000000 0.032132
22800.000000 0.014255
22860.000000 0.010388
22920.000000 -0.000467
22980.000000 0.000687
23040.000000 0.006852
23100.000000 -0.028973
23160.000000 0.014213
23220.000000 -0.010592
23280.000000 0.017614
23340.000000 -0.029170
23400.000000 -0.003945
23460.000000 0.003292
23520.000000 0.000538
23580.000000 0.016794
23640.000000 0.029061
23700.000000 -0.005663
23760.000000 0.016624
23820.000000 -0.011079
23880.000000 0.014229
23940.000000 -0.011454
24000.000000 0.020874
24060.000000 0.008212
24120.000000 0.009560
24180.000000 0.048919
24240.000000 -0.013712
24300.000000 -0.009334
24360.000000 0.003056
24420.000000 0.013455
24480.000000 0.018865
24540.000000 -0.005715
24600.000000 0.020715
24660.000000 -0.006846
24720.000000 -0.009396
24780.000000 0.002063
24840.000000 0.007531
24900.000000 0.014009
24960.000000 -0.013505
25020.000000 0.003989
25080.000000 -0.015509
25140.000000 -0.040999
25200.000000 0.008519
25260.000000 -0.005956
25320.000000 0.021576
25380.000000 -0.003885
25440.000000 0.003661
25500.000000 -0.000787
25560.000000 -0.036229
25620.000000 -0.016664
25680.000000 -0.024093
25740.000000 -0.009516
25800.000000 -0.007933
25860.000000 0.001656
25920.000000 0.002250
25980.000000 0.002849
26040.000000 0.010454
26100.000000 -0.017936
26160.000000 0.001678
26220.000000 -0.017704
26280.000000 0.006918
26340.000000 0.000544
26400.000000 0.027174
26460.000000 -0.012194
26520.000000 0.003440
26580.000000 0.037078
26640.000000 0.006717
26700.000000 0.010358
26760.000000 0.015000
26820.000000 -0.006357
26880.000000 0.007288
26940.000000 -0.010067
27000.000000 -0.022421
27060.000000 -0.008776
27120.000000 -0.012131
27180.000000 0.015514
27240.000000 -0.006842
27300.000000 -0.020199
27360.000000 0.004443
27420.000000 -0.016917
27480.000000 -0.008279
27540.000000 -0.018643
27600.000000 -0.008010
27660.000000 -0.012379
27720.000000 0.028249
27780.000000 -0.001127
27840.000000 -0.024505
27900.000000 0.029113
27960.000000 -0.010272
28020.000000 0.014339
28080.000000 0.021946
28140.000000 0.009550
28200.000000 0.019149
28260.000000 0.004745
28320.000000 0.000337
28380.000000 0.003924
28440.000000 0.011507
28500.000000 0.009086
28560.000000 -0.009339
28620.000000 0.015230
28680.000000 0.014795
28740.000000 0.005355
28800.000000 -0.014090
28860.000000 -0.007541
28920.000000 0.013996
28980.000000 0.003536
29040.000000 -0.011930
29100.000000 -0.001403
29160.000000 0.004119
29220.000000 -0.013366
29280.000000 -0.014857
29340.000000 0.010645
29400.000000 -0.006859
29460.000000 -0.002370
29520.000000 -0.015887
29580.000000 -0.007410
29640.000000 0.001060
29700.000000 0.000524
29760.000000 0.005981
29820.000000 0.008432
29880.000000 0.010875
29940.000000 -0.004688
30000.000000 0.024741
30060.000000 -0.018837
30120.000000 -0.015422
30180.000000 0.001985
30240.000000 -0.006615
30300.000000 -0.008224
30360.000000 0.012160
30420.000000 0.009537
30480.000000 -0.003095
30540.000000 -0.002734
30600.000000 0.007619
30660.000000 0.001964
30720.000000 -0.014699
30780.000000 -0.004369
30840.000000 -0.006047
30900.000000 -0.000733
30960.000000 -0.026427
31020.000000 0.021871
31080.000000 0.002160
31140.000000 -0.012559
31200.000000 -0.004286
31260.000000 0.000978
31320.000000 0.004234
31380.000000 -0.010519
31440.000000 -0.001281
31500.000000 0.010948
31560.000000 -0.006832
31620.000000 0.002379
31680.000000 0.004581
31740.000000 -0.002227
31800.000000 -0.004043
31860.000000 0.005131
31920.000000 0.002295
31980.000000 -0.001550
32040.000000 -0.000405
32100.000000 0.011730
32160.000000 -0.014145
32220.000000 -0.017030
32280.000000 -0.006926
32340.000000 0.003168
32400.000000 -0.005749
32460.000000 0.011323
32520.000000 0.010384
32580.000000 -0.005566
32640.000000 0.005473
32700.000000 0.009500
32760.000000 0.010516
32820.000000 0.016520
32880.000000 0.007513
32940.000000 -0.010507
33000.000000 -0.001538
33060.000000 0.003420
33120.000000 0.004365
33180.000000 -0.011702
33240.000000 -0.011780
33300.000000 -0.006871
33360.000000 -0.004973
33420.000000 -0.019088
33480.000000 0.009786
33540.000000 0.001647
33600.000000 -0.002503
33660.000000 -0.006665
33720.000000 -0.007839
33780.000000 0.000975
33840.000000 -0.002223
33900.000000 0.007568
33960.000000 0.016347
34020.000000 -0.006886
34080.000000 -0.006131
34140.000000 0.010613
34200.000000 0.007344
34260.000000 0.012064
34320.000000 0.000772
34380.000000 -0.009531
34440.000000 -0.004846
34500.000000 -0.016173
34560.000000 -0.010510
34620.000000 -0.002859
34680.000000 0.020781
34740.000000 -0.012589
34800.000000 -0.015970
34860.000000 -0.022362
34920.000000 0.017235
34980.000000 0.003822
35040.000000 0.016398
35100.000000 -0.017036
35160.000000 -0.014481
35220.000000 0.004063
35280.000000 -0.002403
35340.000000 0.028120
35400.000000 0.018632
35460.000000 -0.011866
35520.000000 -0.004376
35580.000000 0.005103
35640.000000 0.018571
35700.000000 -0.007972
35760.000000 0.007462
35820.000000 0.006883
35880.000000 0.010292
35940.000000 -0.007311
36000.000000 0.003075
36060.000000 0.009450
36120.000000 -0.003186
36180.000000 -0.004831
36240.000000 -0.011487
36300.000000 0.001849
36360.000000 0.006175
36480.000000 -0.004201
36540.000000 -0.001903
36600.000000 -0.010613
36660.000000 0.010667
36720.000000 -0.004061
36780.000000 0.016201
36840.000000 -0.015545
36900.000000 0.021699
36960.000000 0.006935
37020.000000 -0.022839
37080.000000 -0.015622
37140.000000 -0.006414
37200.000000 -0.006215
37260.000000 -0.010025
37320.000000 -0.013845
37380.000000 -0.000673
37440.000000 0.010489
37500.000000 -0.006358
37560.000000 -0.012215
37620.000000 0.008920
37680.000000 0.009045
37740.000000 0.004160
37800.000000 0.002266
37860.000000 0.001363
37920.000000 0.013450
37980.000000 -0.000472
38040.000000 -0.002403
38100.000000 -0.014344
38160.000000 0.007705
38220.000000 -0.013255
38280.000000 -0.020224
38340.000000 -0.009203
38400.000000 0.000809
38460.000000 0.009811
38520.000000 -0.001197
38580.000000 0.008786
38640.000000 0.017759
38700.000000 -0.011277
38760.000000 0.016677
38820.000000 -0.009378
38880.000000 0.008557
38940.000000 0.017482
39000.000000 0.003398
39060.000000 0.005304
39120.000000 0.027200
39180.000000 0.019087
39240.000000 0.003965
39300.000000 -0.002168
39360.000000 -0.010310
39420.000000 -0.003461
39480.000000 0.003378
39540.000000 -0.002793
39600.000000 -0.000973
39660.000000 -0.003163
39720.000000 -0.000363
39780.000000 -0.024572
39840.000000 0.007209
39900.000000 0.014981
39960.000000 -0.004257
40020.000000 -0.018505
40080.000000 0.002238
40140.000000 -0.006028
40200.000000 0.001695
40260.000000 0.013409
40320.000000 -0.006886
40380.000000 -0.015191
40440.000000 0.004494
40500.000000 -0.002830
40560.000000 -0.022164
40620.000000 -0.011508
40680.000000 0.015139
40740.000000 -0.010223
40800.000000 0.011405
40860.000000 0.002023
40920.000000 0.016632
40980.000000 0.008231
41040.000000 0.006821
41100.000000 0.032401
41160.000000 0.002971
41220.000000 -0.008468
41280.000000 0.009083
41340.000000 0.011625
41400.000000 -0.010842
41460.000000 0.001681
41520.000000 0.014194
41580.000000 0.007698
41640.000000 0.004192
41700.000000 0.009677
41760.000000 -0.000848
41820.000000 0.017618
41880.000000 0.001074
41940.000000 -0.008479
42000.000000 0.005959
42060.000000 0.022387
42120.000000 -0.023195
42180.000000 -0.010785
42240.000000 -0.020386
42300.000000 -0.009995
42360.000000 0.012386
42420.000000 0.003757
42480.000000 -0.009880
42540.000000 -0.004527
42600.000000 -0.011184
42660.000000 -0.006850
42720.000000 0.008475
42780.000000 -0.023209
42840.000000 0.012097
42900.000000 -0.003606
42960.000000 -0.015319
43020.000000 -0.007040
43080.000000 -0.001771
43140.000000 0.014488
43200.000000 -0.002261
