# Supplementary material for: Probabilistic tsunami forecasting for early warning
Source: Nat Commun. 2021 Sep 28;12:5677. doi: 10.1038/s41467-021-25815-w (PMC8479076; doi:10.1038/s41467-021-25815-w)
Supplement: Supplementary file 6 — Supplementary Dataset 3. Sea-level records. [file 41467_2021_25815_MOESM6_ESM.zip › sea_level_records/2019-11-26_Albania/TA18.rad.rmn.txt]

-43200.000000 0.000016
-43140.000000 -0.001164
-43080.000000 -0.001343
-43020.000000 0.002478
-42960.000000 0.001301
-42900.000000 -0.003875
-42840.000000 -0.003051
-42780.000000 -0.009225
-42720.000000 0.000601
-42660.000000 -0.003571
-42600.000000 -0.004743
-42540.000000 -0.006914
-42480.000000 -0.010084
-42420.000000 -0.002253
-42360.000000 -0.006421
-42300.000000 -0.000589
-42240.000000 -0.007755
-42180.000000 -0.007921
-42120.000000 -0.004087
-42060.000000 -0.000251
-42000.000000 0.001585
-41940.000000 -0.001577
-41880.000000 -0.006740
-41820.000000 -0.007901
-41760.000000 -0.012062
-41700.000000 -0.003222
-41640.000000 -0.003382
-41580.000000 -0.007541
-41520.000000 -0.009699
-41460.000000 -0.010857
-41400.000000 -0.000014
-41340.000000 0.000829
-41280.000000 0.003673
-41220.000000 0.003517
-41160.000000 0.005362
-41100.000000 0.006207
-41040.000000 0.012052
-40980.000000 0.012898
-40920.000000 0.015745
-40860.000000 0.016592
-40800.000000 0.009439
-40740.000000 0.014286
-40680.000000 0.008134
-40620.000000 0.014982
-40560.000000 0.021830
-40500.000000 0.019679
-40440.000000 0.020528
-40380.000000 0.019377
-40320.000000 0.015226
-40260.000000 0.021075
-40200.000000 0.022925
-40140.000000 0.021774
-40080.000000 0.018624
-40020.000000 0.010474
-39960.000000 0.004324
-39900.000000 0.013174
-39840.000000 0.014025
-39780.000000 0.013875
-39720.000000 0.013725
-39660.000000 0.006576
-39600.000000 0.006426
-39540.000000 0.009277
-39480.000000 0.012127
-39420.000000 0.009978
-39360.000000 0.011828
-39300.000000 -0.003321
-39240.000000 -0.003471
-39180.000000 -0.001620
-39120.000000 -0.003770
-39060.000000 0.004081
-39000.000000 -0.005069
-38940.000000 -0.007218
-38880.000000 -0.004368
-38820.000000 -0.007518
-38760.000000 0.005333
-38700.000000 0.005183
-38640.000000 0.001033
-38580.000000 0.003884
-38520.000000 -0.000266
-38460.000000 -0.000416
-38400.000000 0.000435
-38340.000000 0.004285
-38280.000000 0.002135
-38220.000000 0.002986
-38160.000000 0.008836
-38100.000000 0.006687
-38040.000000 0.011538
-37980.000000 0.008389
-37920.000000 -0.003760
-37860.000000 0.001091
-37800.000000 -0.001057
-37740.000000 0.001794
-37680.000000 0.003646
-37620.000000 0.001499
-37560.000000 -0.001648
-37500.000000 -0.002794
-37440.000000 0.004060
-37380.000000 0.017914
-37320.000000 0.004770
-37260.000000 0.003626
-37200.000000 0.000484
-37140.000000 -0.002658
-37080.000000 0.008201
-37020.000000 0.008062
-36960.000000 0.009924
-36900.000000 0.011788
-36840.000000 -0.000346
-36780.000000 0.003522
-36720.000000 -0.000608
-36660.000000 0.002265
-36600.000000 0.007140
-36540.000000 -0.001982
-36480.000000 -0.006100
-36420.000000 -0.005214
-36360.000000 -0.006325
-36300.000000 0.000569
-36240.000000 0.001467
-36180.000000 -0.006629
-36120.000000 -0.002721
-36060.000000 -0.001808
-36000.000000 0.000110
-35940.000000 -0.002968
-35880.000000 -0.002042
-35820.000000 -0.007114
-35760.000000 -0.003186
-35700.000000 -0.006258
-35640.000000 -0.006353
-35580.000000 -0.007450
-35520.000000 -0.006550
-35460.000000 -0.003652
-35400.000000 -0.002758
-35340.000000 -0.003867
-35280.000000 -0.012980
-35220.000000 -0.013097
-35160.000000 -0.012220
-35100.000000 -0.008347
-35040.000000 -0.005481
-34980.000000 -0.002620
-34920.000000 -0.007766
-34860.000000 -0.002919
-34800.000000 -0.003079
-34740.000000 -0.002246
-34680.000000 0.005579
-34620.000000 0.001397
-34560.000000 -0.000794
-34500.000000 0.005007
-34440.000000 0.004801
-34380.000000 0.009585
-34320.000000 0.010362
-34260.000000 0.011130
-34200.000000 0.006890
-34140.000000 0.006643
-34080.000000 0.000387
-34020.000000 0.003124
-33960.000000 -0.000147
-33900.000000 0.001575
-33840.000000 0.001289
-33780.000000 0.002997
-33720.000000 0.002698
-33660.000000 0.004393
-33600.000000 0.003081
-33540.000000 -0.002237
-33480.000000 0.000439
-33420.000000 0.004108
-33360.000000 0.003771
-33300.000000 0.013428
-33240.000000 0.003079
-33180.000000 0.001724
-33120.000000 0.001363
-33060.000000 -0.006004
-33000.000000 -0.002377
-32940.000000 -0.002757
-32880.000000 -0.007142
-32820.000000 -0.003534
-32760.000000 -0.000932
-32700.000000 0.004664
-32640.000000 0.003254
-32580.000000 0.000837
-32520.000000 0.000414
-32460.000000 -0.003016
-32400.000000 0.001547
-32340.000000 0.004104
-32280.000000 0.005653
-32220.000000 0.010195
-32160.000000 0.008730
-32100.000000 0.004257
-32040.000000 -0.001224
-31980.000000 -0.006712
-31920.000000 -0.003209
-31860.000000 -0.001714
-31800.000000 0.005772
-31740.000000 0.006250
-31680.000000 0.007720
-31620.000000 0.003181
-31560.000000 -0.003367
-31500.000000 0.002077
-31440.000000 -0.004500
-31380.000000 -0.006074
-31320.000000 -0.004656
-31260.000000 -0.003247
-31200.000000 -0.004846
-31140.000000 -0.000454
-31080.000000 -0.004069
-31020.000000 -0.014693
-30960.000000 -0.010325
-30840.000000 -0.008611
-30780.000000 -0.012266
-30720.000000 -0.009928
-30660.000000 -0.007597
-30600.000000 -0.009274
-30540.000000 -0.007957
-30480.000000 -0.005647
-30420.000000 -0.007343
-30360.000000 -0.009045
-30300.000000 -0.017753
-30240.000000 -0.020467
-30180.000000 -0.015186
-30120.000000 -0.009911
-30060.000000 0.000360
-30000.000000 0.000626
-29940.000000 -0.001112
-29880.000000 -0.005854
-29820.000000 -0.005601
-29760.000000 -0.002351
-29700.000000 0.003895
-29640.000000 -0.000864
-29580.000000 -0.000626
-29520.000000 -0.002392
-29460.000000 -0.001161
-29400.000000 0.003065
-29340.000000 0.008287
-29280.000000 0.008506
-29220.000000 0.002720
-29160.000000 0.009930
-29100.000000 0.010135
-29040.000000 0.009337
-28980.000000 0.017533
-28920.000000 0.007726
-28860.000000 0.009913
-28800.000000 0.015096
-28740.000000 0.008275
-28680.000000 0.011448
-28620.000000 0.008616
-28560.000000 0.000780
-28500.000000 0.006938
-28440.000000 0.006092
-28380.000000 0.007240
-28320.000000 0.009382
-28260.000000 0.002520
-28200.000000 0.004652
-28140.000000 0.001779
-28080.000000 -0.002100
-28020.000000 0.002017
-27960.000000 -0.003872
-27900.000000 -0.007766
-27840.000000 -0.005665
-27780.000000 -0.013569
-27720.000000 -0.012477
-27660.000000 -0.009390
-27540.000000 -0.001229
-27480.000000 -0.001155
-27420.000000 0.000916
-27360.000000 -0.011017
-27300.000000 -0.011953
-27240.000000 -0.004893
-27180.000000 -0.009836
-27120.000000 -0.004782
-27060.000000 -0.003731
-27000.000000 -0.010683
-26940.000000 0.000362
-26880.000000 -0.003596
-26820.000000 0.003444
-26760.000000 0.007481
-26700.000000 0.009515
-26640.000000 0.009546
-26580.000000 0.011575
-26520.000000 0.011601
-26460.000000 0.013624
-26400.000000 0.016645
-26340.000000 0.014663
-26280.000000 0.018678
-26220.000000 0.016691
-26160.000000 0.015700
-26100.000000 0.020707
-26040.000000 0.020711
-25980.000000 0.022712
-25920.000000 0.025710
-25860.000000 0.024703
-25800.000000 0.024693
-25740.000000 0.020678
-25680.000000 0.016659
-25620.000000 0.013635
-25560.000000 0.013606
-25500.000000 0.017570
-25440.000000 0.013529
-25380.000000 0.020481
-25320.000000 0.017426
-25260.000000 0.006364
-25200.000000 0.004295
-25140.000000 0.001217
-25080.000000 0.002131
-25020.000000 0.003035
-24960.000000 0.002930
-24900.000000 -0.007184
-24840.000000 -0.004309
-24780.000000 -0.013444
-24720.000000 -0.017591
-24660.000000 -0.015748
-24600.000000 -0.017917
-24540.000000 -0.016097
-24480.000000 -0.013290
-24420.000000 -0.013494
-24360.000000 -0.016711
-24300.000000 -0.012940
-24240.000000 -0.016181
-24180.000000 -0.014435
-24120.000000 -0.012701
-24060.000000 -0.015979
-24000.000000 -0.015270
-23940.000000 -0.012573
-23820.000000 -0.009215
-23760.000000 -0.007554
-23700.000000 -0.012904
-23640.000000 -0.007266
-23580.000000 -0.005638
-23520.000000 -0.002022
-23460.000000 -0.003415
-23400.000000 -0.002819
-23340.000000 -0.004233
-23280.000000 0.000397
-23220.000000 0.000962
-23160.000000 0.004518
-23100.000000 0.002065
-23040.000000 -0.003397
-22980.000000 -0.004866
-22920.000000 -0.004344
-22860.000000 0.004170
-22800.000000 0.004676
-22740.000000 0.006175
-22680.000000 0.002667
-22620.000000 -0.001848
-22560.000000 0.002629
-22500.000000 0.006100
-22440.000000 0.003564
-22380.000000 0.002021
-22320.000000 -0.002529
-22260.000000 -0.003086
-22200.000000 -0.000649
-22140.000000 -0.003220
-22080.000000 0.003203
-22020.000000 -0.003381
-21960.000000 -0.001972
-21900.000000 -0.001571
-21840.000000 0.001824
-21780.000000 0.002210
-21720.000000 0.003589
-21660.000000 0.000960
-21600.000000 0.001323
-21540.000000 -0.000322
-21480.000000 0.003025
-21420.000000 0.000363
-21360.000000 -0.003307
-21300.000000 -0.001987
-21240.000000 -0.006675
-21180.000000 0.002628
-21120.000000 -0.001079
-21060.000000 -0.003794
-21000.000000 -0.004519
-20940.000000 -0.005254
-20880.000000 -0.004998
-20820.000000 0.001249
-20760.000000 -0.005514
-20700.000000 -0.003287
-20640.000000 -0.006068
-20580.000000 -0.004859
-20520.000000 0.004341
-20460.000000 0.000533
-20400.000000 0.005716
-20340.000000 0.006890
-20280.000000 0.001057
-20220.000000 0.005216
-20160.000000 -0.000632
-20100.000000 -0.001487
-20040.000000 0.001651
-19980.000000 0.001783
-19920.000000 0.001909
-19860.000000 0.004029
-19800.000000 0.002143
-19740.000000 0.000252
-19680.000000 0.007355
-19620.000000 0.004454
-19560.000000 0.011548
-19500.000000 0.010637
-19440.000000 0.011721
-19380.000000 0.008801
-19320.000000 0.001876
-19260.000000 0.006947
-19200.000000 0.006013
-19140.000000 0.009074
-19080.000000 0.012130
-19020.000000 0.003182
-18960.000000 0.006229
-18900.000000 0.006271
-18840.000000 0.005309
-18780.000000 0.003342
-18720.000000 0.000371
-18660.000000 -0.000605
-18600.000000 -0.001584
-18540.000000 -0.001567
-18480.000000 -0.002554
-18420.000000 -0.005544
-18360.000000 -0.008537
-18300.000000 -0.007534
-18240.000000 -0.008533
-18180.000000 -0.000534
-18120.000000 -0.002538
-18060.000000 -0.003544
-18000.000000 -0.000553
-17940.000000 -0.008564
-17880.000000 -0.008577
-17820.000000 -0.009592
-17760.000000 -0.015608
-17700.000000 -0.014627
-17640.000000 -0.011648
-17580.000000 -0.010670
-17520.000000 -0.006694
-17460.000000 -0.011720
-17400.000000 -0.013747
-17340.000000 -0.014775
-17280.000000 -0.006805
-17220.000000 -0.005835
-17160.000000 -0.002866
-17100.000000 -0.005896
-17040.000000 -0.008927
-16980.000000 -0.010957
-16920.000000 -0.006987
-16860.000000 -0.007015
-16800.000000 -0.008043
-16740.000000 -0.005068
-16680.000000 -0.006092
-16620.000000 -0.002114
-16560.000000 0.000867
-16500.000000 0.000851
-16440.000000 -0.003162
-16380.000000 -0.000172
-16320.000000 0.000810
-16260.000000 0.003805
-16200.000000 0.005805
-16140.000000 0.003808
-16080.000000 0.001816
-16020.000000 0.001829
-15960.000000 0.002845
-15900.000000 0.005867
-15840.000000 0.006893
-15780.000000 0.001923
-15720.000000 0.004958
-15660.000000 0.004997
-15600.000000 0.010041
-15540.000000 0.013089
-15480.000000 0.010142
-15420.000000 0.007199
-15360.000000 0.003260
-15300.000000 0.003327
-15240.000000 0.003397
-15180.000000 0.004472
-15120.000000 0.002552
-15060.000000 0.004636
-15000.000000 0.000724
-14940.000000 0.003817
-14880.000000 0.007915
-14820.000000 0.004017
-14760.000000 0.003123
-14700.000000 0.000234
-14640.000000 -0.001650
-14580.000000 -0.000530
-14520.000000 -0.003406
-14460.000000 0.000723
-14400.000000 0.001856
-14340.000000 -0.000006
-14280.000000 0.007136
-14220.000000 0.006282
-14160.000000 0.005433
-14100.000000 0.002588
-14040.000000 0.003747
-13980.000000 0.000911
-13920.000000 0.004080
-13860.000000 0.005253
-13800.000000 0.000431
-13740.000000 0.004613
-13680.000000 0.000801
-13620.000000 0.006993
-13560.000000 0.007190
-13500.000000 0.001393
-13440.000000 0.007600
-13380.000000 0.002813
-13320.000000 0.002030
-13260.000000 0.009253
-13200.000000 0.008480
-13140.000000 0.012713
-13080.000000 0.011949
-13020.000000 0.004191
-12960.000000 0.004436
-12900.000000 0.002686
-12840.000000 0.001939
-12780.000000 0.000196
-12720.000000 -0.001544
-12660.000000 -0.003281
-12600.000000 0.001985
-12540.000000 -0.000747
-12480.000000 0.006523
-12420.000000 0.001796
-12360.000000 -0.003930
-12300.000000 0.001345
-12240.000000 -0.007379
-12180.000000 -0.006101
-12120.000000 -0.002823
-12060.000000 -0.009545
-12000.000000 -0.001266
-11940.000000 -0.004988
-11880.000000 -0.003710
-11820.000000 -0.005432
-11760.000000 -0.003156
-11700.000000 -0.001879
-11640.000000 0.000396
-11580.000000 -0.002330
-11520.000000 -0.003058
-11460.000000 -0.005786
-11400.000000 -0.009516
-11340.000000 -0.008247
-11280.000000 -0.013980
-11220.000000 -0.012714
-11160.000000 -0.010449
-11100.000000 -0.007186
-11040.000000 -0.006925
-10980.000000 -0.005665
-10920.000000 -0.002406
-10860.000000 -0.008149
-10800.000000 -0.001893
-10740.000000 -0.004638
-10680.000000 -0.009385
-10620.000000 -0.005133
-10560.000000 -0.011883
-10500.000000 -0.007634
-10440.000000 -0.003387
-10380.000000 -0.006141
-10320.000000 -0.003896
-10260.000000 -0.004653
-10200.000000 -0.004411
-10140.000000 -0.006170
-10080.000000 0.000069
-10020.000000 0.003307
-9960.000000 0.009543
-9900.000000 0.009779
-9840.000000 0.003013
-9780.000000 -0.000753
-9720.000000 -0.001520
-9660.000000 -0.001288
-9600.000000 -0.002056
-9540.000000 0.002175
-9480.000000 -0.003593
-9420.000000 -0.002362
-9360.000000 0.003871
-9300.000000 -0.002896
-9240.000000 0.000338
-9180.000000 0.002573
-9120.000000 -0.005190
-9060.000000 -0.001951
-9000.000000 -0.001710
-8940.000000 -0.007467
-8880.000000 -0.003220
-8820.000000 -0.003970
-8760.000000 -0.008717
-8700.000000 -0.005460
-8640.000000 -0.005198
-8580.000000 -0.006932
-8520.000000 -0.005662
-8460.000000 -0.005386
-8400.000000 -0.003105
-8340.000000 -0.001818
-8280.000000 0.003475
-8220.000000 0.001773
-8160.000000 0.002078
-8100.000000 -0.000611
-8040.000000 0.000707
-7980.000000 0.001032
-7920.000000 0.005363
-7860.000000 0.012702
-7800.000000 0.006048
-7740.000000 0.010402
-7680.000000 0.008764
-7620.000000 0.011134
-7560.000000 0.017512
-7500.000000 0.016898
-7440.000000 0.014293
-7380.000000 0.013697
-7320.000000 0.011109
-7260.000000 0.011531
-7200.000000 0.014963
-7140.000000 0.016404
-7080.000000 0.013854
-7020.000000 0.016315
-6960.000000 0.013786
-6900.000000 0.013268
-6840.000000 0.016760
-6780.000000 0.011262
-6720.000000 0.011776
-6660.000000 0.010300
-6600.000000 0.007836
-6540.000000 0.008382
-6480.000000 0.004941
-6420.000000 0.002510
-6360.000000 0.003092
-6300.000000 0.001685
-6240.000000 -0.000709
-6180.000000 0.002909
-6120.000000 0.001540
-6060.000000 -0.004817
-6000.000000 -0.004160
-5940.000000 -0.008490
-5880.000000 -0.005806
-5820.000000 -0.004109
-5760.000000 -0.001398
-5700.000000 -0.003673
-5640.000000 -0.001933
-5580.000000 -0.006180
-5520.000000 -0.003412
-5460.000000 -0.002630
-5400.000000 -0.002833
-5340.000000 -0.003022
-5280.000000 -0.002197
-5220.000000 -0.005358
-5160.000000 -0.000504
-5100.000000 0.001364
-5040.000000 -0.000755
-4980.000000 0.000140
-4920.000000 0.001049
-4860.000000 0.002971
-4800.000000 0.000906
-4740.000000 -0.001146
-4680.000000 0.002815
-4620.000000 -0.003211
-4560.000000 0.002775
-4500.000000 0.003772
-4440.000000 0.004782
-4380.000000 0.002804
-4320.000000 0.002836
-4260.000000 -0.003120
-4200.000000 0.001934
-4140.000000 0.003000
-4080.000000 0.003075
-4020.000000 0.005161
-3960.000000 -0.002743
-3900.000000 -0.002638
-3840.000000 -0.004522
-3780.000000 -0.001397
-3720.000000 0.000738
-3660.000000 -0.002117
-3600.000000 -0.002963
-3540.000000 -0.001800
-3480.000000 -0.004627
-3420.000000 -0.005444
-3360.000000 -0.006253
-3300.000000 -0.014052
-3240.000000 -0.008842
-3180.000000 -0.007623
-3120.000000 -0.005395
-3060.000000 0.000842
-3000.000000 -0.001912
-2940.000000 -0.009658
-2880.000000 -0.002395
-2820.000000 0.000876
-2760.000000 0.002156
-2700.000000 0.003444
-2640.000000 0.000740
-2580.000000 -0.000957
-2520.000000 -0.000646
-2460.000000 -0.000327
-2400.000000 0.002998
-2340.000000 -0.006669
-2280.000000 -0.007330
-2220.000000 -0.000984
-2160.000000 -0.005632
-2100.000000 0.008727
-2040.000000 0.001092
-1980.000000 0.003463
-1920.000000 0.005840
-1860.000000 0.004222
-1800.000000 0.004611
-1740.000000 0.008005
-1680.000000 0.004405
-1620.000000 0.006811
-1560.000000 0.009222
-1500.000000 0.010639
-1440.000000 0.016061
-1380.000000 0.013490
-1320.000000 0.009924
-1260.000000 0.009363
-1200.000000 0.004809
-1140.000000 0.007261
-1080.000000 0.007718
-1020.000000 0.009182
-960.000000 0.005652
-900.000000 0.001129
-840.000000 -0.002388
-780.000000 -0.001899
-720.000000 -0.002402
-660.000000 -0.000900
-600.000000 -0.001390
-540.000000 0.000127
-480.000000 -0.001350
-420.000000 -0.001819
-360.000000 -0.001281
-300.000000 -0.005736
-240.000000 -0.011185
-180.000000 -0.007626
-120.000000 -0.010059
-60.000000 -0.008486
0.000000 -0.005906
60.000000 -0.004318
120.000000 -0.004723
180.000000 -0.006121
240.000000 -0.008512
300.000000 -0.008895
360.000000 -0.011272
420.000000 -0.014641
480.000000 -0.013002
540.000000 -0.009357
600.000000 -0.008704
660.000000 -0.007044
720.000000 -0.006377
780.000000 -0.008702
840.000000 -0.002020
900.000000 -0.002331
960.000000 0.005365
1020.000000 0.002068
1080.000000 0.003778
1140.000000 0.008496
1200.000000 0.007221
1260.000000 0.010953
1320.000000 0.010693
1380.000000 0.011443
1440.000000 0.010199
1500.000000 0.010963
1560.000000 0.007734
1620.000000 0.008512
1680.000000 0.010298
1740.000000 0.006092
1800.000000 0.003893
1860.000000 0.001702
1920.000000 0.007518
1980.000000 0.004343
2040.000000 0.002174
2100.000000 0.001014
2160.000000 -0.003140
2220.000000 -0.000285
2280.000000 0.000577
2340.000000 -0.005554
2400.000000 -0.001678
2460.000000 -0.000794
2520.000000 -0.001903
2580.000000 0.005994
2640.000000 -0.000101
2700.000000 -0.003190
2760.000000 -0.002273
2820.000000 -0.008349
2880.000000 -0.004419
2940.000000 -0.003483
3000.000000 -0.006542
3060.000000 -0.008595
3120.000000 -0.008644
3180.000000 -0.006687
3240.000000 -0.002726
3300.000000 -0.002762
3360.000000 0.001207
3420.000000 -0.002821
3480.000000 -0.000846
3540.000000 0.003132
3600.000000 0.004112
3660.000000 0.006094
3720.000000 0.005078
3780.000000 0.004064
3840.000000 0.003050
3900.000000 0.004038
3960.000000 -0.000973
4020.000000 0.001017
4080.000000 0.002008
4140.000000 0.005999
4200.000000 0.005990
4260.000000 0.001983
4320.000000 0.002975
4380.000000 0.000968
4440.000000 0.004962
4500.000000 0.004956
4560.000000 0.006950
4620.000000 0.006945
4680.000000 0.001941
4740.000000 0.003937
4800.000000 0.002934
4860.000000 0.004932
4920.000000 0.004930
4980.000000 0.006930
5040.000000 0.002930
5100.000000 0.007932
5160.000000 0.007935
5220.000000 0.005940
5280.000000 0.002945
5340.000000 -0.001047
5400.000000 -0.000038
5460.000000 0.003973
5520.000000 0.000985
5580.000000 -0.000001
5640.000000 -0.003985
5700.000000 -0.002968
5760.000000 -0.001949
5820.000000 -0.000929
5880.000000 -0.005908
5940.000000 -0.007887
6000.000000 -0.006864
6060.000000 -0.002841
6120.000000 -0.009818
6180.000000 -0.003795
6240.000000 -0.008773
6300.000000 -0.008751
6360.000000 -0.007731
6420.000000 -0.003712
6480.000000 -0.008694
6540.000000 -0.004678
6600.000000 -0.008664
6660.000000 -0.005651
6720.000000 -0.005642
6780.000000 -0.004634
6840.000000 -0.007629
6900.000000 -0.007627
6960.000000 -0.009627
7020.000000 -0.008629
7080.000000 -0.002635
7140.000000 -0.002643
7200.000000 -0.003654
7260.000000 -0.004668
7320.000000 -0.009685
7380.000000 -0.005704
7440.000000 -0.004726
7500.000000 -0.002750
7560.000000 0.001223
7620.000000 0.004194
7680.000000 0.001162
7740.000000 0.002129
7800.000000 0.001093
7860.000000 -0.002944
7920.000000 -0.004983
7980.000000 -0.004024
8040.000000 -0.004066
8100.000000 -0.002109
8160.000000 -0.000153
8220.000000 -0.003197
8280.000000 -0.002243
8340.000000 -0.002289
8400.000000 -0.000335
8460.000000 0.000618
8520.000000 0.004571
8580.000000 0.002523
8640.000000 0.003476
8700.000000 0.005428
8760.000000 0.007379
8820.000000 0.002331
8940.000000 0.001232
9000.000000 0.004181
9060.000000 0.006131
9120.000000 0.010079
9180.000000 0.010027
9240.000000 0.010973
9300.000000 0.007919
9360.000000 0.007864
9420.000000 0.009808
9480.000000 0.005751
9540.000000 0.010693
9600.000000 0.011633
9660.000000 0.008573
9720.000000 0.011511
9780.000000 0.006448
9840.000000 0.006383
9900.000000 0.005317
9960.000000 0.004250
10020.000000 0.005181
10080.000000 0.003111
10140.000000 0.003039
10200.000000 0.002965
10260.000000 0.000890
10320.000000 -0.000188
10380.000000 0.000733
10440.000000 -0.002348
10500.000000 -0.000431
10560.000000 -0.003516
10620.000000 -0.004602
10680.000000 -0.003691
10740.000000 -0.004781
10800.000000 -0.006873
10860.000000 -0.005967
10920.000000 -0.008063
10980.000000 -0.009161
11040.000000 -0.010261
11100.000000 -0.007362
11160.000000 -0.005465
11220.000000 -0.001570
11280.000000 -0.002677
11340.000000 -0.002786
11400.000000 -0.002896
11460.000000 -0.004008
11520.000000 -0.001121
11580.000000 -0.000236
11640.000000 0.002648
11700.000000 0.001530
11760.000000 0.001411
11820.000000 -0.000709
11880.000000 -0.004830
11940.000000 0.000048
12000.000000 0.004925
12060.000000 0.002801
12120.000000 0.007676
12180.000000 0.004550
12240.000000 0.003424
12300.000000 0.004296
12360.000000 0.000168
12420.000000 0.004038
12480.000000 0.001908
12540.000000 0.002776
12600.000000 0.004643
12660.000000 0.005508
12720.000000 0.003372
12780.000000 0.005234
12840.000000 0.003095
12900.000000 0.001953
12960.000000 0.003809
13020.000000 0.002662
13080.000000 0.002513
13140.000000 -0.000639
13200.000000 -0.003794
13260.000000 -0.003953
13320.000000 -0.006116
13380.000000 -0.003282
13440.000000 -0.003452
13500.000000 -0.003627
13560.000000 -0.003807
13620.000000 -0.003991
13680.000000 -0.001181
13740.000000 -0.000375
13800.000000 -0.003576
13860.000000 -0.003782
13920.000000 -0.005994
13980.000000 -0.004212
14040.000000 -0.003437
14100.000000 -0.003668
14160.000000 -0.000906
14220.000000 -0.006151
14280.000000 -0.005402
14340.000000 -0.004660
14400.000000 -0.004926
14460.000000 -0.004198
14520.000000 -0.003478
14580.000000 -0.004765
14640.000000 -0.002060
14700.000000 -0.005362
14760.000000 0.001329
14820.000000 -0.000988
14880.000000 -0.005312
14940.000000 -0.003644
15000.000000 -0.001983
15060.000000 -0.001330
15120.000000 0.001316
15180.000000 0.004953
15240.000000 0.001583
15300.000000 0.005206
15360.000000 0.003820
15420.000000 0.004427
15480.000000 0.005026
15540.000000 0.002618
15600.000000 0.004201
15660.000000 0.005777
15720.000000 0.004346
15780.000000 0.004906
15840.000000 0.004459
15900.000000 0.004005
15960.000000 0.007543
16020.000000 0.007073
16080.000000 0.007595
16140.000000 0.007110
16200.000000 0.008617
16260.000000 0.009122
16320.000000 0.009612
16380.000000 0.008093
16440.000000 0.007566
16500.000000 0.006031
16560.000000 0.006486
16620.000000 0.004933
16680.000000 0.007371
16740.000000 0.005799
16800.000000 0.005218
16860.000000 0.004626
16920.000000 0.002024
16980.000000 0.000411
17040.000000 0.002787
17100.000000 -0.000849
17160.000000 -0.000496
17220.000000 -0.004156
17280.000000 -0.004829
17340.000000 -0.004515
17400.000000 -0.008214
17460.000000 -0.003927
17520.000000 -0.007655
17580.000000 -0.007396
17640.000000 -0.008152
17700.000000 -0.008923
17760.000000 -0.009708
17820.000000 -0.008508
17880.000000 -0.010324
17940.000000 -0.009154
18000.000000 -0.009999
18060.000000 -0.008858
18120.000000 -0.009732
18180.000000 -0.012621
18240.000000 -0.010524
18300.000000 -0.010441
18360.000000 -0.010372
18420.000000 -0.007317
18480.000000 -0.007275
18540.000000 -0.007247
18600.000000 -0.006231
18660.000000 -0.006229
18720.000000 -0.007238
18780.000000 -0.007260
18840.000000 -0.006294
18900.000000 -0.003338
18960.000000 -0.001394
19020.000000 -0.000461
19080.000000 0.000462
19140.000000 0.001374
19200.000000 0.000277
19260.000000 -0.000830
19320.000000 0.001054
19380.000000 0.001929
19440.000000 0.001795
19500.000000 0.007653
19560.000000 0.006502
19620.000000 0.004343
19680.000000 0.005176
19740.000000 0.002002
19800.000000 0.005819
19860.000000 0.003629
19920.000000 0.001432
19980.000000 0.004227
20040.000000 0.001015
20100.000000 0.002797
20160.000000 0.001571
20220.000000 -0.002661
20280.000000 -0.003901
20340.000000 -0.004147
20400.000000 -0.003399
20460.000000 -0.000658
20520.000000 -0.003924
20580.000000 -0.004197
20640.000000 -0.006476
20700.000000 -0.006761
20760.000000 -0.008053
20820.000000 -0.007351
20880.000000 -0.007656
20940.000000 -0.006967
21000.000000 -0.004285
21060.000000 -0.006608
21120.000000 -0.004938
21180.000000 -0.004275
21240.000000 -0.005617
21300.000000 -0.005966
21360.000000 -0.003321
21420.000000 -0.004682
21480.000000 0.000951
21540.000000 0.002578
21600.000000 0.001200
21660.000000 -0.000185
21720.000000 0.000425
21780.000000 0.002030
21840.000000 0.003630
21900.000000 0.005225
21960.000000 0.005815
22020.000000 0.006401
22080.000000 0.004983
22140.000000 0.007560
22200.000000 0.007135
22260.000000 0.006706
22320.000000 0.007274
22380.000000 0.006839
22440.000000 0.006402
22500.000000 0.008964
22560.000000 0.010524
22620.000000 0.013082
22680.000000 0.012641
22740.000000 0.011198
22800.000000 0.006756
22920.000000 0.010872
22980.000000 0.006432
23040.000000 0.008993
23100.000000 0.010555
23160.000000 0.006119
23220.000000 0.009685
23280.000000 0.007253
23340.000000 0.007824
23400.000000 0.009397
23460.000000 0.007973
23520.000000 0.011551
23580.000000 0.012132
23640.000000 0.011716
23700.000000 0.010302
23760.000000 0.006891
23880.000000 0.004076
23940.000000 -0.000328
24000.000000 0.004269
24060.000000 0.002869
24180.000000 -0.001927
24240.000000 -0.002324
24300.000000 -0.002719
24360.000000 -0.005113
24420.000000 -0.004506
24480.000000 -0.007899
24540.000000 -0.006292
24600.000000 -0.007684
24660.000000 -0.006076
24720.000000 -0.008467
24780.000000 -0.007859
24840.000000 -0.008250
24900.000000 -0.009641
24960.000000 -0.008032
25020.000000 -0.008422
25080.000000 -0.009813
25140.000000 -0.009203
25200.000000 -0.008592
25260.000000 -0.008981
25320.000000 -0.006369
25440.000000 -0.007145
25500.000000 -0.005532
25560.000000 -0.003918
25620.000000 -0.003303
25680.000000 -0.002688
25740.000000 -0.001073
25800.000000 -0.001457
25860.000000 -0.001840
25920.000000 -0.002223
25980.000000 -0.001606
26040.000000 -0.000989
26100.000000 0.002628
26160.000000 0.004245
26220.000000 0.003862
26280.000000 0.001479
26340.000000 0.001094
26400.000000 0.000709
26460.000000 0.002323
26520.000000 0.001935
26580.000000 0.001546
26640.000000 0.001155
26700.000000 0.000762
26760.000000 0.001367
26820.000000 0.000970
26880.000000 0.000569
26940.000000 0.001166
27000.000000 0.000759
27060.000000 0.001349
27120.000000 -0.000065
27180.000000 0.002516
27240.000000 0.006094
27300.000000 0.005667
27360.000000 0.006235
27420.000000 0.007798
27480.000000 0.004356
27540.000000 0.003908
27600.000000 0.006454
27660.000000 0.005994
27720.000000 0.007528
27780.000000 0.006055
27840.000000 0.005576
27900.000000 0.005090
27960.000000 0.004596
28020.000000 0.004096
28080.000000 0.004588
28140.000000 0.005072
28200.000000 0.004549
28260.000000 0.005017
28320.000000 0.001478
28380.000000 -0.000070
28440.000000 -0.000627
28500.000000 -0.001192
28560.000000 -0.000765
28620.000000 -0.002347
28680.000000 -0.002938
28740.000000 -0.003538
28800.000000 -0.003147
28860.000000 -0.003764
28920.000000 -0.003390
28980.000000 -0.005025
29040.000000 -0.005668
29100.000000 -0.006320
29160.000000 -0.006981
29220.000000 -0.006650
29280.000000 -0.005327
29340.000000 -0.006012
29400.000000 -0.004705
29460.000000 -0.003406
29520.000000 -0.004114
29580.000000 -0.003830
29640.000000 -0.004553
29700.000000 -0.002284
29760.000000 -0.002021
29820.000000 0.001235
29880.000000 0.001484
29940.000000 0.000726
30000.000000 0.000963
30060.000000 0.001193
30120.000000 0.001418
30180.000000 0.002637
30240.000000 0.002851
30300.000000 0.002059
30360.000000 0.001262
30420.000000 0.001461
30480.000000 0.001654
30540.000000 0.002844
30600.000000 0.004028
30660.000000 -0.001791
30720.000000 -0.003614
30780.000000 -0.002441
30840.000000 -0.004273
30900.000000 -0.006108
30960.000000 -0.007946
31020.000000 -0.010788
31080.000000 -0.009634
31140.000000 -0.009484
31200.000000 -0.010337
31260.000000 -0.011194
31320.000000 -0.012054
31380.000000 -0.009917
31440.000000 -0.011724
31500.000000 -0.008597
31560.000000 -0.010473
31620.000000 -0.008353
31680.000000 -0.008235
31740.000000 -0.007121
31800.000000 -0.006010
31860.000000 -0.007902
31920.000000 -0.004797
31980.000000 -0.004695
32040.000000 -0.003595
32100.000000 -0.000497
32160.000000 -0.000402
32220.000000 0.001691
32280.000000 0.001782
32340.000000 0.001871
32400.000000 0.000959
32460.000000 0.000045
32520.000000 0.001129
32580.000000 -0.000788
32640.000000 0.000295
32700.000000 0.000376
32760.000000 0.000457
32820.000000 0.000537
32880.000000 0.000618
32940.000000 0.002686
33000.000000 0.001767
33060.000000 0.004848
33120.000000 -0.000068
33180.000000 0.003018
33240.000000 0.003108
33300.000000 0.000200
33360.000000 0.000297
33420.000000 -0.000601
33480.000000 -0.001495
33540.000000 -0.000382
33600.000000 -0.000263
33660.000000 -0.000138
33720.000000 0.000995
33780.000000 0.001136
33840.000000 0.000286
33900.000000 0.002444
33960.000000 0.003611
34020.000000 0.004788
34080.000000 0.008975
34140.000000 0.010172
34200.000000 0.008379
34260.000000 0.008598
34320.000000 0.011827
34380.000000 0.012068
34440.000000 0.010320
34500.000000 0.011584
34560.000000 0.009859
34620.000000 0.010147
34680.000000 0.009445
34740.000000 0.008756
34800.000000 0.006078
34860.000000 0.007412
34920.000000 0.004757
34980.000000 0.006114
35040.000000 0.007482
35100.000000 0.006861
35160.000000 0.006251
35220.000000 0.006653
35280.000000 0.003065
35340.000000 0.002489
35400.000000 0.001924
35460.000000 0.001369
35520.000000 0.000825
35580.000000 0.000291
35640.000000 -0.001232
35700.000000 -0.000744
35760.000000 -0.002192
35820.000000 -0.002636
35880.000000 -0.001074
35940.000000 -0.001507
36000.000000 -0.001936
36060.000000 -0.001358
36120.000000 -0.002776
36180.000000 -0.004187
36240.000000 -0.003592
36300.000000 -0.002991
36360.000000 -0.002383
36420.000000 -0.001769
36480.000000 -0.001147
36540.000000 -0.001518
36600.000000 -0.000881
36660.000000 -0.003237
36720.000000 -0.002585
36780.000000 -0.000925
36840.000000 -0.001257
36900.000000 -0.001581
36960.000000 -0.000897
37020.000000 -0.001204
37080.000000 -0.001504
37140.000000 -0.001795
37200.000000 -0.002077
37260.000000 0.000649
37320.000000 0.001383
37380.000000 0.003126
37440.000000 0.003877
37500.000000 0.003637
37560.000000 0.003406
37620.000000 0.002183
37680.000000 0.002969
37740.000000 0.002763
37800.000000 0.002566
37860.000000 0.003378
37920.000000 0.003198
37980.000000 0.004027
38040.000000 0.003865
38100.000000 0.004712
38160.000000 0.001567
38220.000000 0.002431
38280.000000 0.001303
38340.000000 0.001184
38400.000000 0.001074
38460.000000 -0.000027
38520.000000 -0.000120
38580.000000 -0.001204
38640.000000 -0.005279
38700.000000 -0.007346
38760.000000 -0.007404
38820.000000 -0.008453
38880.000000 -0.009494
38940.000000 -0.009526
39000.000000 -0.010549
39060.000000 -0.010563
39120.000000 -0.011569
39180.000000 -0.011567
39240.000000 -0.014555
39300.000000 -0.013536
39360.000000 -0.013507
39420.000000 -0.012470
39480.000000 -0.014424
39540.000000 -0.014370
39600.000000 -0.012307
39660.000000 -0.012236
39720.000000 -0.009156
39780.000000 -0.008068
39840.000000 -0.007971
39900.000000 -0.005866
39960.000000 -0.004752
40020.000000 -0.001630
40080.000000 -0.000500
40140.000000 0.001639
40200.000000 0.001787
40260.000000 -0.002057
40320.000000 0.001107
40380.000000 0.004279
40440.000000 0.004460
40500.000000 0.006649
40560.000000 0.004847
40620.000000 0.007053
40680.000000 0.007267
40740.000000 0.008490
40800.000000 0.008720
40860.000000 0.007959
40920.000000 0.007207
40980.000000 0.005462
41040.000000 0.004726
41100.000000 0.003998
41160.000000 0.004279
41220.000000 0.004567
41280.000000 0.004864
41340.000000 0.006169
41400.000000 0.006483
41460.000000 0.007804
41520.000000 0.007134
41580.000000 0.005472
41640.000000 0.004818
41700.000000 0.005173
41760.000000 0.005535
41820.000000 0.000906
41880.000000 -0.000715
41940.000000 -0.003327
42000.000000 -0.004932
42060.000000 -0.003528
42120.000000 -0.004116
42180.000000 -0.001696
42240.000000 -0.002268
42300.000000 -0.002831
42360.000000 -0.001386
42420.000000 0.000067
42480.000000 0.000528
42540.000000 0.001998
42600.000000 0.001476
42660.000000 -0.000038
42720.000000 0.000456
42780.000000 -0.002042
42840.000000 -0.001531
42900.000000 -0.004012
42960.000000 -0.003485
43020.000000 -0.002950
43080.000000 -0.002406
43140.000000 -0.001854
43200.000000 -0.000294
