# Supplementary material for: Probabilistic tsunami forecasting for early warning
Source: Nat Commun. 2021 Sep 28;12:5677. doi: 10.1038/s41467-021-25815-w (PMC8479076; doi:10.1038/s41467-021-25815-w)
Supplement: Supplementary file 6 — Supplementary Dataset 3. Sea-level records. [file 41467_2021_25815_MOESM6_ESM.zip › sea_level_records/2019-11-26_Albania/VI12.rad.rmn.txt]

-43200.000000 0.032400
-43140.000000 0.016841
-43080.000000 0.005281
-43020.000000 -0.009281
-42960.000000 -0.018844
-42900.000000 -0.025409
-42840.000000 -0.028975
-42780.000000 -0.035543
-42720.000000 -0.030112
-42660.000000 -0.025682
-42600.000000 -0.019254
-42540.000000 -0.011827
-42480.000000 -0.005402
-42420.000000 -0.000978
-42360.000000 0.008444
-42300.000000 0.007864
-42240.000000 0.012284
-42180.000000 0.013701
-42120.000000 0.025117
-42060.000000 0.018532
-42000.000000 0.028945
-41940.000000 0.028356
-41880.000000 0.025766
-41820.000000 0.030174
-41760.000000 0.025581
-41700.000000 0.010986
-41640.000000 0.015390
-41580.000000 -0.003208
-41520.000000 -0.004807
-41460.000000 -0.019408
-41400.000000 -0.018011
-41340.000000 -0.020615
-41280.000000 -0.008220
-41220.000000 0.008173
-41160.000000 0.021564
-41100.000000 0.025954
-41040.000000 0.025343
-40980.000000 0.011729
-40920.000000 -0.006885
-40860.000000 -0.019501
-40800.000000 -0.033119
-40740.000000 -0.037738
-40680.000000 -0.047359
-40620.000000 -0.047981
-40560.000000 -0.046605
-40500.000000 -0.033230
-40440.000000 -0.025856
-40380.000000 -0.001484
-40320.000000 0.007886
-40260.000000 0.011255
-40200.000000 0.005623
-40140.000000 0.004989
-40080.000000 -0.008647
-40020.000000 -0.016284
-39960.000000 -0.013922
-39900.000000 -0.026562
-39840.000000 -0.022203
-39780.000000 -0.016846
-39720.000000 -0.016490
-39660.000000 -0.008136
-39600.000000 -0.002783
-39540.000000 0.003569
-39480.000000 0.016919
-39420.000000 0.027267
-39360.000000 0.025614
-39300.000000 0.035960
-39240.000000 0.023304
-39180.000000 0.020646
-39120.000000 0.010987
-39060.000000 0.008327
-39000.000000 -0.000335
-38940.000000 0.000001
-38880.000000 0.001336
-38820.000000 0.000670
-38760.000000 0.004002
-38700.000000 0.005332
-38640.000000 0.006662
-38580.000000 0.009989
-38520.000000 0.013315
-38460.000000 0.014640
-38400.000000 0.011963
-38340.000000 0.003285
-38280.000000 -0.010394
-38220.000000 -0.011075
-38160.000000 -0.015758
-38100.000000 -0.015442
-38040.000000 -0.013127
-37980.000000 -0.008813
-37920.000000 -0.002501
-37860.000000 0.002809
-37800.000000 0.000118
-37740.000000 -0.006574
-37680.000000 -0.007267
-37620.000000 -0.013962
-37560.000000 -0.013658
-37500.000000 -0.017356
-37440.000000 -0.012054
-37380.000000 -0.006754
-37320.000000 0.002544
-37260.000000 0.007841
-37200.000000 0.015137
-37140.000000 0.010431
-37080.000000 0.024725
-37020.000000 0.013016
-36960.000000 0.009307
-36900.000000 -0.005404
-36840.000000 -0.009117
-36780.000000 -0.019831
-36720.000000 -0.017546
-36660.000000 -0.016263
-36600.000000 -0.001981
-36540.000000 0.005299
-36480.000000 0.011578
-36420.000000 0.023855
-36360.000000 0.026131
-36300.000000 0.023404
-36240.000000 0.025676
-36180.000000 0.009945
-36120.000000 0.002213
-36060.000000 -0.007522
-36000.000000 -0.023260
-35940.000000 -0.033000
-35880.000000 -0.042744
-35820.000000 -0.040490
-35760.000000 -0.037241
-35700.000000 -0.024994
-35640.000000 -0.015720
-35580.000000 0.005551
-35520.000000 0.010821
-35460.000000 0.017088
-35400.000000 0.022353
-35340.000000 0.018616
-35280.000000 0.009878
-35220.000000 0.005139
-35160.000000 -0.003602
-35100.000000 -0.004344
-35040.000000 0.003914
-34980.000000 0.010171
-34920.000000 0.016427
-34860.000000 0.020683
-34800.000000 0.020938
-34740.000000 0.016193
-34680.000000 0.021446
-34620.000000 0.009698
-34560.000000 -0.002052
-34500.000000 -0.007803
-34440.000000 -0.018557
-34380.000000 -0.030313
-34320.000000 -0.030072
-34260.000000 -0.027834
-34200.000000 -0.020601
-34140.000000 -0.005371
-34080.000000 0.000854
-34020.000000 0.014075
-33960.000000 0.024291
-33900.000000 0.027503
-33840.000000 0.009709
-33780.000000 0.008911
-33720.000000 -0.019893
-33660.000000 -0.031702
-33600.000000 -0.053516
-33540.000000 -0.053336
-33480.000000 -0.063161
-33420.000000 -0.046992
-33360.000000 -0.037829
-33300.000000 -0.018670
-33240.000000 -0.004517
-33180.000000 0.015630
-33120.000000 0.017773
-33060.000000 0.021910
-33000.000000 0.027042
-32940.000000 0.016168
-32880.000000 0.009290
-32820.000000 0.003407
-32760.000000 -0.007481
-32700.000000 -0.013374
-32640.000000 -0.014271
-32580.000000 -0.024172
-32520.000000 -0.026077
-32460.000000 -0.021986
-32400.000000 -0.021899
-32340.000000 -0.016815
-32280.000000 -0.005735
-32220.000000 -0.002658
-32160.000000 0.000415
-32100.000000 0.005484
-32040.000000 0.001550
-31980.000000 0.002611
-31920.000000 -0.003331
-31860.000000 0.004721
-31800.000000 -0.002231
-31740.000000 0.004811
-31680.000000 0.004848
-31620.000000 0.001879
-31560.000000 0.007904
-31500.000000 0.005922
-31440.000000 0.000932
-31380.000000 0.005936
-31320.000000 0.003932
-31260.000000 -0.003080
-31200.000000 -0.001101
-31140.000000 -0.006129
-31080.000000 0.002833
-31020.000000 0.000786
-30960.000000 0.004731
-30900.000000 0.009665
-30840.000000 0.012590
-30780.000000 0.000504
-30720.000000 0.008409
-30660.000000 0.006303
-30600.000000 0.003186
-30540.000000 0.003059
-30480.000000 -0.000078
-30420.000000 -0.004227
-30360.000000 -0.007387
-30300.000000 -0.008558
-30240.000000 -0.014741
-30180.000000 -0.012935
-30120.000000 -0.018142
-30060.000000 -0.009362
-30000.000000 -0.007594
-29940.000000 -0.000839
-29880.000000 0.002903
-29820.000000 0.015632
-29760.000000 0.021347
-29700.000000 0.024049
-29640.000000 0.024737
-29580.000000 0.021411
-29520.000000 0.017071
-29460.000000 0.019716
-29400.000000 0.010347
-29340.000000 0.011962
-29280.000000 0.000563
-29220.000000 -0.000851
-29160.000000 -0.002280
-29100.000000 -0.007724
-29040.000000 -0.012184
-28980.000000 -0.003658
-28920.000000 -0.010148
-28860.000000 0.001346
-28800.000000 0.001825
-28740.000000 0.008287
-28680.000000 0.001734
-28620.000000 0.002163
-28560.000000 -0.008423
-28500.000000 -0.017026
-28440.000000 -0.027646
-28380.000000 -0.028282
-28320.000000 -0.027934
-28260.000000 -0.023602
-28200.000000 -0.011287
-28140.000000 0.000013
-28080.000000 0.004296
-28020.000000 0.014563
-27960.000000 0.012815
-27900.000000 0.011050
-27840.000000 0.007269
-27780.000000 0.006471
-27720.000000 0.005657
-27660.000000 0.002827
-27600.000000 0.000981
-27540.000000 0.002119
-27480.000000 -0.001759
-27420.000000 0.007347
-27360.000000 0.006437
-27300.000000 -0.003488
-27240.000000 0.001572
-27180.000000 -0.002385
-27120.000000 -0.005356
-27060.000000 -0.009343
-27000.000000 -0.013346
-26940.000000 -0.019363
-26880.000000 -0.018395
-26820.000000 -0.020442
-26760.000000 -0.011503
-26700.000000 -0.012577
-26640.000000 -0.005666
-26580.000000 -0.004768
-26520.000000 -0.004883
-26460.000000 -0.005012
-26400.000000 -0.010155
-26340.000000 -0.012311
-26280.000000 -0.007480
-26220.000000 -0.008663
-26160.000000 -0.007860
-26100.000000 0.002929
-26040.000000 0.002706
-25980.000000 0.005469
-25920.000000 -0.001758
-25860.000000 -0.003025
-25800.000000 -0.009304
-25740.000000 -0.011596
-25680.000000 -0.012902
-25620.000000 -0.006222
-25560.000000 -0.004554
-25500.000000 0.011099
-25440.000000 0.015739
-25380.000000 0.021365
-25320.000000 0.024978
-25260.000000 0.026577
-25200.000000 0.009163
-25140.000000 0.013736
-25080.000000 0.001296
-25020.000000 -0.012156
-24960.000000 -0.008620
-24900.000000 -0.013096
-24840.000000 -0.009583
-24780.000000 -0.002083
-24720.000000 0.004407
-24660.000000 0.008884
-24600.000000 0.009350
-24540.000000 0.010803
-24480.000000 0.005245
-24420.000000 0.002675
-24360.000000 -0.005907
-24300.000000 -0.001502
-24240.000000 -0.009108
-24180.000000 -0.010727
-24120.000000 -0.004358
-24060.000000 0.004998
-24000.000000 0.006343
-23940.000000 0.027674
-23880.000000 0.019993
-23820.000000 0.025300
-23760.000000 0.024594
-23700.000000 0.015875
-23640.000000 0.005144
-23580.000000 0.009401
-23520.000000 0.001646
-23460.000000 0.004879
-23400.000000 0.006101
-23340.000000 0.006312
-23280.000000 0.007511
-23220.000000 0.012700
-23160.000000 0.004878
-23100.000000 0.007046
-23040.000000 -0.003796
-22980.000000 -0.005647
-22920.000000 -0.013509
-22860.000000 -0.011379
-22800.000000 -0.014259
-22740.000000 -0.007147
-22680.000000 -0.008044
-22620.000000 0.007051
-22560.000000 0.009137
-22500.000000 0.015215
-22440.000000 0.013285
-22380.000000 0.020346
-22320.000000 0.006398
-22260.000000 0.006442
-22200.000000 -0.007523
-22140.000000 -0.014496
-22080.000000 -0.020478
-22020.000000 -0.020470
-21960.000000 -0.016469
-21900.000000 -0.005477
-21840.000000 0.000506
-21780.000000 0.011481
-21720.000000 0.006447
-21660.000000 0.006406
-21600.000000 -0.004644
-21540.000000 -0.015702
-21480.000000 -0.021767
-21420.000000 -0.030839
-21360.000000 -0.028919
-21300.000000 -0.026006
-21240.000000 -0.018100
-21180.000000 -0.010201
-21120.000000 -0.002308
-21060.000000 0.000578
-21000.000000 0.007458
-20940.000000 0.010332
-20880.000000 0.010200
-20820.000000 0.010062
-20760.000000 0.006918
-20700.000000 -0.004232
-20640.000000 -0.009388
-20580.000000 -0.014551
-20520.000000 -0.016719
-20460.000000 -0.012895
-20400.000000 -0.007077
-20340.000000 0.000735
-20280.000000 0.002539
-20220.000000 0.011336
-20160.000000 0.014125
-20100.000000 0.010907
-20040.000000 0.002681
-19980.000000 -0.003552
-19920.000000 -0.014794
-19860.000000 -0.015043
-19800.000000 -0.025299
-19740.000000 -0.017564
-19680.000000 -0.010835
-19620.000000 -0.012115
-19560.000000 0.003599
-19500.000000 0.008305
-19440.000000 0.012005
-19380.000000 0.015699
-19320.000000 0.013386
-19260.000000 0.008068
-19200.000000 0.006744
-19140.000000 0.001415
-19080.000000 -0.003918
-19020.000000 -0.008256
-18960.000000 -0.008599
-18900.000000 -0.007945
-18840.000000 -0.001295
-18780.000000 0.003351
-18720.000000 0.007993
-18660.000000 0.015633
-18600.000000 0.014269
-18540.000000 0.013902
-18480.000000 0.012533
-18420.000000 0.007161
-18360.000000 0.001786
-18300.000000 -0.002592
-18240.000000 -0.007972
-18180.000000 -0.004354
-18120.000000 -0.002739
-18060.000000 0.003873
-18000.000000 0.009483
-17940.000000 0.018089
-17880.000000 0.023693
-17820.000000 0.027293
-17760.000000 0.028891
-17700.000000 0.024486
-17640.000000 0.023077
-17580.000000 0.008665
-17520.000000 0.001250
-17460.000000 -0.004168
-17400.000000 -0.014589
-17340.000000 -0.015013
-17280.000000 -0.015440
-17220.000000 -0.009869
-17160.000000 -0.005301
-17100.000000 -0.003736
-17040.000000 0.000827
-16980.000000 0.007387
-16920.000000 0.002946
-16860.000000 0.003502
-16800.000000 0.001056
-16740.000000 -0.008393
-16680.000000 -0.014844
-16620.000000 -0.019297
-16560.000000 -0.022752
-16500.000000 -0.015211
-16440.000000 -0.005672
-16380.000000 0.002864
-16320.000000 0.017396
-16260.000000 0.024924
-16200.000000 0.030449
-16140.000000 0.030970
-16080.000000 0.020486
-16020.000000 0.019998
-15960.000000 0.007506
-15900.000000 0.002009
-15840.000000 -0.005491
-15780.000000 -0.002996
-15720.000000 -0.002506
-15660.000000 0.001981
-15600.000000 0.005463
-15540.000000 0.003941
-15480.000000 -0.000585
-15420.000000 -0.002116
-15360.000000 -0.008650
-15300.000000 -0.014189
-15240.000000 -0.013732
-15180.000000 -0.021279
-15120.000000 -0.019830
-15060.000000 -0.024385
-15000.000000 -0.012945
-14940.000000 -0.017509
-14880.000000 -0.000078
-14820.000000 0.002349
-14760.000000 0.009771
-14700.000000 0.011190
-14640.000000 0.008604
-14580.000000 0.003014
-14520.000000 -0.004580
-14460.000000 -0.006178
-14400.000000 -0.010779
-14340.000000 -0.009384
-14280.000000 -0.005992
-14220.000000 -0.001603
-14160.000000 0.008784
-14100.000000 0.008168
-14040.000000 0.012551
-13980.000000 0.008931
-13920.000000 0.006310
-13860.000000 -0.001312
-13800.000000 -0.004935
-13740.000000 -0.011559
-13680.000000 -0.015184
-13620.000000 -0.013808
-13560.000000 -0.012433
-13500.000000 -0.009058
-13440.000000 -0.004682
-13380.000000 -0.009306
-13320.000000 -0.009929
-13260.000000 -0.006550
-13200.000000 -0.003171
-13140.000000 -0.009790
-13080.000000 -0.006407
-13020.000000 -0.011022
-12960.000000 -0.010635
-12900.000000 -0.016246
-12840.000000 -0.009853
-12780.000000 -0.009457
-12720.000000 -0.008058
-12660.000000 0.001344
-12600.000000 -0.001250
-12540.000000 0.003161
-12480.000000 0.002575
-12420.000000 0.001994
-12360.000000 -0.004582
-12300.000000 -0.003154
-12240.000000 0.004280
-12180.000000 0.002720
-12120.000000 0.016165
-12060.000000 0.015616
-12000.000000 0.019073
-11940.000000 0.019536
-11880.000000 0.018005
-11820.000000 0.013481
-11760.000000 0.010963
-11700.000000 0.008451
-11640.000000 0.002947
-11580.000000 0.006449
-11520.000000 0.002959
-11460.000000 0.007476
-11400.000000 0.007001
-11340.000000 0.016534
-11280.000000 0.013074
-11220.000000 0.017623
-11160.000000 0.016180
-11100.000000 0.006744
-11040.000000 0.002317
-10980.000000 -0.008103
-10920.000000 -0.009514
-10860.000000 -0.007918
-10800.000000 -0.006314
-10740.000000 -0.002702
-10680.000000 0.008918
-10620.000000 0.011545
-10560.000000 0.006180
-10500.000000 0.007822
-10440.000000 0.000471
-10380.000000 -0.002873
-10320.000000 -0.007209
-10260.000000 -0.009538
-10200.000000 -0.006860
-10140.000000 -0.000175
-10080.000000 -0.001483
-10020.000000 0.010217
-9960.000000 0.021925
-9900.000000 0.024640
-9840.000000 0.027363
-9780.000000 0.018095
-9720.000000 0.016835
-9660.000000 0.005584
-9600.000000 -0.000657
-9540.000000 -0.012889
-9480.000000 -0.011111
-9420.000000 -0.007322
-9360.000000 -0.005523
-9300.000000 -0.002712
-9240.000000 -0.002889
-9180.000000 0.000946
-9120.000000 -0.007205
-9060.000000 -0.010344
-9000.000000 -0.014469
-8940.000000 -0.011579
-8880.000000 -0.010676
-8820.000000 -0.001758
-8760.000000 0.004174
-8700.000000 0.011121
-8640.000000 0.006082
-8580.000000 0.015057
-8520.000000 0.011048
-8460.000000 0.007053
-8400.000000 0.001074
-8340.000000 -0.001890
-8280.000000 -0.014839
-8220.000000 -0.017773
-8160.000000 -0.021691
-8100.000000 -0.022594
-8040.000000 -0.013482
-7980.000000 -0.010354
-7920.000000 -0.002210
-7860.000000 0.006948
-7800.000000 0.003122
-7740.000000 -0.000689
-7680.000000 -0.008485
-7620.000000 -0.014266
-7560.000000 -0.025033
-7500.000000 -0.027784
-7440.000000 -0.028521
-7380.000000 -0.027243
-7320.000000 -0.020952
-7260.000000 -0.011647
-7200.000000 -0.002328
-7140.000000 0.009002
-7080.000000 0.008346
-7020.000000 0.022701
-6960.000000 0.016069
-6900.000000 0.020447
-6840.000000 0.011837
-6780.000000 0.009238
-6720.000000 -0.006350
-6660.000000 -0.000928
-6600.000000 -0.014496
-6540.000000 -0.013054
-6480.000000 -0.008603
-6420.000000 0.000857
-6360.000000 0.006326
-6300.000000 0.014803
-6240.000000 0.020287
-6180.000000 0.016780
-6120.000000 0.019280
-6060.000000 0.006788
-6000.000000 0.003303
-5940.000000 0.002826
-5880.000000 -0.005644
-5820.000000 0.001893
-5760.000000 -0.000563
-5700.000000 0.006989
-5640.000000 0.010547
-5580.000000 0.019112
-5520.000000 0.015685
-5460.000000 0.024264
-5400.000000 0.015852
-5340.000000 0.011447
-5280.000000 0.002049
-5220.000000 -0.001340
-5160.000000 -0.007721
-5100.000000 -0.005093
-5040.000000 -0.001458
-4980.000000 0.006186
-4920.000000 0.010839
-4860.000000 0.009500
-4800.000000 0.011170
-4740.000000 0.006849
-4680.000000 0.006536
-4620.000000 0.003233
-4560.000000 0.001940
-4500.000000 0.000655
-4440.000000 0.003380
-4380.000000 0.005113
-4320.000000 0.008856
-4260.000000 0.008608
-4200.000000 0.015370
-4140.000000 0.012140
-4080.000000 0.006920
-4020.000000 0.009710
-3960.000000 0.005509
-3900.000000 0.000318
-3840.000000 0.000137
-3780.000000 -0.007034
-3720.000000 -0.008195
-3660.000000 -0.014345
-3600.000000 -0.015485
-3540.000000 -0.022615
-3480.000000 -0.017734
-3420.000000 -0.015842
-3360.000000 -0.020940
-3300.000000 -0.016026
-3240.000000 -0.018102
-3180.000000 -0.021166
-3120.000000 -0.021219
-3060.000000 -0.019261
-3000.000000 -0.026292
-2940.000000 -0.026312
-2880.000000 -0.025321
-2820.000000 -0.024319
-2760.000000 -0.025306
-2700.000000 -0.017284
-2640.000000 -0.018250
-2580.000000 -0.010207
-2520.000000 -0.007154
-2460.000000 -0.002092
-2400.000000 -0.000021
-2340.000000 0.002060
-2280.000000 0.002149
-2220.000000 0.005246
-2160.000000 0.006353
-2100.000000 0.004467
-2040.000000 0.008591
-1980.000000 0.007723
-1920.000000 0.011863
-1860.000000 0.010013
-1800.000000 0.007172
-1740.000000 0.000339
-1680.000000 -0.006484
-1620.000000 -0.004298
-1560.000000 -0.014102
-1500.000000 -0.009898
-1440.000000 -0.007684
-1380.000000 -0.000462
-1320.000000 0.002769
-1260.000000 0.009009
-1200.000000 0.015257
-1140.000000 0.013513
-1080.000000 0.015777
-1020.000000 0.011048
-960.000000 0.013328
-900.000000 0.008615
-840.000000 -0.001089
-780.000000 -0.001787
-720.000000 0.001524
-660.000000 -0.007157
-600.000000 -0.000831
-540.000000 0.001503
-480.000000 0.000844
-420.000000 -0.001807
-360.000000 0.008550
-300.000000 0.009914
-240.000000 0.007285
-180.000000 0.010665
-120.000000 0.009051
-60.000000 0.003445
0.000000 -0.000153
60.000000 0.001256
120.000000 -0.003327
180.000000 0.005098
240.000000 0.000530
300.000000 0.010970
360.000000 0.016417
420.000000 0.019872
480.000000 0.023335
540.000000 0.025806
600.000000 0.019285
660.000000 0.013772
720.000000 0.004269
780.000000 -0.005226
840.000000 -0.015711
900.000000 -0.021187
960.000000 -0.016652
1020.000000 -0.015107
1080.000000 -0.005551
1140.000000 0.000016
1200.000000 0.003595
1260.000000 0.007185
1320.000000 0.004788
1380.000000 -0.002598
1440.000000 -0.004971
1500.000000 -0.009332
1560.000000 -0.019681
1620.000000 -0.013016
1680.000000 -0.010339
1740.000000 -0.004649
1800.000000 0.002054
1860.000000 0.014769
1920.000000 0.011497
1980.000000 0.015238
2040.000000 0.008991
2100.000000 -0.000243
2160.000000 -0.010465
2220.000000 -0.013674
2280.000000 -0.015872
2340.000000 -0.016057
2400.000000 -0.003231
2460.000000 0.001607
2520.000000 0.011456
2580.000000 0.014316
2640.000000 0.018186
2700.000000 0.006066
2760.000000 -0.000044
2820.000000 -0.007144
2880.000000 -0.021235
2940.000000 -0.027317
3000.000000 -0.026391
3060.000000 -0.021456
3120.000000 -0.010513
3180.000000 0.006437
3240.000000 0.017395
3300.000000 0.020360
3360.000000 0.018332
3420.000000 0.016310
3480.000000 0.006293
3540.000000 -0.003717
3600.000000 -0.011722
3660.000000 -0.017721
3720.000000 -0.020715
3780.000000 -0.010704
3840.000000 -0.004687
3900.000000 0.002336
3960.000000 0.013365
4020.000000 0.010399
4080.000000 0.009440
4140.000000 0.006487
4200.000000 -0.003459
4260.000000 -0.013398
4320.000000 -0.016330
4380.000000 -0.015254
4440.000000 -0.017171
4500.000000 -0.019081
4560.000000 -0.013982
4620.000000 -0.009876
4680.000000 -0.008761
4740.000000 -0.006637
4800.000000 0.000495
4860.000000 -0.006365
4920.000000 -0.000216
4980.000000 0.001941
5040.000000 0.004106
5100.000000 0.004279
5160.000000 0.012460
5220.000000 0.014648
5280.000000 0.014843
5340.000000 0.019046
5400.000000 0.017255
5460.000000 0.020471
5520.000000 0.020694
5580.000000 0.020923
5640.000000 0.014159
5700.000000 0.009401
5760.000000 0.006648
5820.000000 -0.003098
5880.000000 -0.004839
5940.000000 -0.006574
6000.000000 -0.004303
6060.000000 0.000972
6120.000000 0.004254
6180.000000 0.014540
6240.000000 0.017831
6300.000000 0.021127
6360.000000 0.022428
6420.000000 0.015733
6480.000000 0.009042
6540.000000 0.001355
6600.000000 -0.000328
6660.000000 -0.006008
6720.000000 -0.007684
6780.000000 -0.005357
6840.000000 -0.000027
6900.000000 -0.001694
6960.000000 0.002642
7020.000000 0.004981
7080.000000 0.000321
7140.000000 -0.006336
7200.000000 -0.010991
7260.000000 -0.019646
7320.000000 -0.025299
7380.000000 -0.026952
7440.000000 -0.026605
7500.000000 -0.021258
7560.000000 -0.009911
7620.000000 -0.002565
7680.000000 0.006781
7740.000000 0.013125
7800.000000 0.012468
7860.000000 0.011809
7920.000000 0.008149
7980.000000 0.005486
8040.000000 -0.000179
8100.000000 0.001153
8160.000000 -0.000517
8220.000000 0.002810
8280.000000 0.005134
8340.000000 0.010455
8400.000000 0.009773
8460.000000 0.013088
8520.000000 0.009401
8580.000000 0.005710
8640.000000 0.005016
8700.000000 -0.002681
8760.000000 -0.007382
8820.000000 -0.008085
8880.000000 -0.008793
8940.000000 -0.011504
9000.000000 -0.006219
9060.000000 -0.007938
9120.000000 -0.003661
9180.000000 0.001613
9240.000000 0.001882
9300.000000 0.002147
9360.000000 -0.002592
9420.000000 -0.002335
9480.000000 -0.007083
9540.000000 -0.005836
9600.000000 -0.011594
9660.000000 -0.009357
9720.000000 -0.012125
9780.000000 -0.011898
9840.000000 -0.012676
9900.000000 -0.011459
9960.000000 -0.007247
10020.000000 -0.010041
10080.000000 -0.003839
10140.000000 -0.000642
10200.000000 -0.003451
10260.000000 0.001736
10320.000000 0.000918
10380.000000 0.004095
10440.000000 -0.002732
10500.000000 -0.001564
10560.000000 -0.009400
10620.000000 -0.015241
10680.000000 -0.018086
10740.000000 -0.020936
10800.000000 -0.019791
10860.000000 -0.018651
10920.000000 -0.015517
10980.000000 -0.004388
11040.000000 0.007735
11100.000000 0.015852
11160.000000 0.024964
11220.000000 0.028069
11280.000000 0.031169
11340.000000 0.028262
11400.000000 0.022350
11460.000000 0.016431
11520.000000 0.006507
11580.000000 -0.002423
11640.000000 0.000640
11700.000000 -0.004302
11760.000000 0.003749
11820.000000 0.010794
11880.000000 0.015833
11940.000000 0.015866
12000.000000 0.015893
12060.000000 0.009913
12120.000000 -0.001073
12180.000000 -0.011065
12240.000000 -0.017063
12300.000000 -0.019067
12360.000000 -0.020077
12420.000000 -0.008093
12480.000000 -0.002115
12540.000000 0.009857
12600.000000 0.014822
12660.000000 0.021781
12720.000000 0.016733
12780.000000 0.015678
12840.000000 0.003617
12900.000000 -0.003452
12960.000000 -0.006529
13020.000000 -0.009612
13080.000000 -0.008703
13140.000000 -0.005802
13200.000000 -0.000909
13260.000000 0.005977
13320.000000 0.013855
13380.000000 0.014726
13440.000000 0.018589
13500.000000 0.016444
13560.000000 0.010291
13620.000000 0.009132
13680.000000 0.004964
13740.000000 0.000789
13800.000000 -0.000393
13860.000000 -0.002584
13920.000000 0.000218
13980.000000 0.001013
14040.000000 0.001799
14100.000000 0.003578
14160.000000 0.005349
14220.000000 0.005112
14280.000000 0.004868
14340.000000 -0.004384
14400.000000 -0.008645
14460.000000 -0.012913
14520.000000 -0.019189
14580.000000 -0.019473
14640.000000 -0.014765
14700.000000 -0.014065
14760.000000 -0.006373
14820.000000 -0.007689
14880.000000 -0.004013
14940.000000 -0.000346
15000.000000 0.003314
15060.000000 0.001965
15120.000000 0.005608
15180.000000 0.005243
15240.000000 0.002870
15300.000000 0.004488
15360.000000 -0.002903
15420.000000 -0.001302
15480.000000 -0.001710
15540.000000 -0.004126
15600.000000 -0.004552
15660.000000 0.000013
15720.000000 -0.002432
15780.000000 0.000114
15840.000000 0.000650
15900.000000 -0.002824
15960.000000 -0.006307
16020.000000 -0.009801
16080.000000 -0.013305
16140.000000 -0.015819
16200.000000 -0.012343
16260.000000 -0.012878
16320.000000 -0.006422
16380.000000 -0.001977
16440.000000 -0.000542
16500.000000 0.000883
16560.000000 0.001297
16620.000000 -0.005299
16680.000000 -0.007904
16740.000000 -0.012520
16800.000000 -0.016146
16860.000000 -0.020783
16920.000000 -0.018429
16980.000000 -0.013086
17040.000000 -0.007752
17100.000000 0.001571
17160.000000 0.004883
17220.000000 0.011185
17280.000000 0.013477
17340.000000 0.013758
17400.000000 0.015029
17460.000000 0.017290
17520.000000 0.015540
17580.000000 0.017781
17640.000000 0.016012
17700.000000 0.014234
17760.000000 0.012445
17820.000000 0.008647
17880.000000 0.007840
17940.000000 0.005023
18000.000000 0.004196
18060.000000 -0.003639
18120.000000 -0.004484
18180.000000 -0.009338
18240.000000 -0.009201
18300.000000 -0.009073
18360.000000 -0.004953
18420.000000 0.001158
18480.000000 0.010261
18540.000000 0.017354
18600.000000 0.022439
18660.000000 0.024514
18720.000000 0.026579
18780.000000 0.021634
18840.000000 0.014680
18900.000000 0.002715
18960.000000 -0.013261
19020.000000 -0.023247
19080.000000 -0.029243
19140.000000 -0.034251
19200.000000 -0.030269
19260.000000 -0.020297
19320.000000 -0.010336
19380.000000 -0.001386
19440.000000 0.007553
19500.000000 0.009481
19560.000000 0.007399
19620.000000 0.008307
19680.000000 0.002204
19740.000000 -0.001908
19800.000000 -0.005029
19860.000000 -0.008160
19920.000000 -0.008300
19980.000000 -0.007448
20040.000000 -0.002605
20100.000000 0.000230
20160.000000 0.005056
20220.000000 0.003875
20280.000000 0.004685
20340.000000 0.002488
20400.000000 -0.003717
20460.000000 -0.002929
20520.000000 -0.002149
20580.000000 0.002624
20640.000000 0.005390
20700.000000 0.013149
20760.000000 0.015901
20820.000000 0.013646
20880.000000 0.016384
20940.000000 0.013114
21000.000000 0.009837
21060.000000 0.010553
21120.000000 0.005261
21180.000000 0.003961
21240.000000 0.000653
21300.000000 -0.003663
21360.000000 -0.010987
21420.000000 -0.007319
21480.000000 -0.010660
21540.000000 -0.008010
21600.000000 -0.007368
21660.000000 -0.002735
21720.000000 -0.008112
21780.000000 -0.005497
21840.000000 -0.008892
21900.000000 -0.016296
21960.000000 -0.021709
22020.000000 -0.025130
22080.000000 -0.022561
22140.000000 -0.026000
22200.000000 -0.018448
22260.000000 -0.013904
22320.000000 -0.006369
22380.000000 0.003157
22440.000000 0.007674
22500.000000 0.009182
22560.000000 0.012681
22620.000000 0.006170
22680.000000 -0.002350
22740.000000 -0.013880
22800.000000 -0.018421
22860.000000 -0.027971
22920.000000 -0.024532
22980.000000 -0.020104
23040.000000 -0.009686
23100.000000 0.001721
23160.000000 0.013117
23220.000000 0.017502
23280.000000 0.018876
23340.000000 0.016239
23400.000000 0.007591
23460.000000 0.000934
23520.000000 -0.001734
23580.000000 -0.003411
23640.000000 -0.004098
23700.000000 -0.000794
23760.000000 0.008501
23820.000000 0.013788
23880.000000 0.022066
23940.000000 0.022335
24000.000000 0.020597
24060.000000 0.014850
24120.000000 0.010097
24180.000000 -0.002664
24240.000000 -0.009431
24300.000000 -0.014204
24360.000000 -0.019982
24420.000000 -0.013765
24480.000000 -0.010554
24540.000000 -0.003347
24600.000000 0.010856
24660.000000 0.022054
24720.000000 0.031247
24780.000000 0.032435
24840.000000 0.028619
24900.000000 0.023798
24960.000000 0.013973
25020.000000 0.004143
25080.000000 -0.005691
25140.000000 -0.008529
25200.000000 -0.011372
25260.000000 -0.006218
25320.000000 -0.004070
25380.000000 0.006075
25440.000000 0.009215
25500.000000 0.014351
25560.000000 0.014483
25620.000000 0.011611
25680.000000 0.000735
25740.000000 -0.007145
25800.000000 -0.011027
25860.000000 -0.020913
25920.000000 -0.018802
25980.000000 -0.014694
26040.000000 -0.011589
26100.000000 -0.009487
26160.000000 -0.004387
26220.000000 -0.007291
26280.000000 -0.004197
26340.000000 -0.005106
26400.000000 -0.007017
26460.000000 -0.006932
26520.000000 -0.008849
26580.000000 -0.009768
26640.000000 -0.007689
26700.000000 -0.004612
26760.000000 -0.002537
26820.000000 0.000537
26880.000000 0.002609
26940.000000 0.003681
27000.000000 0.005751
27060.000000 0.007820
27120.000000 0.005887
27180.000000 0.006953
27240.000000 0.004018
27300.000000 0.007081
27360.000000 0.004143
27420.000000 0.004203
27480.000000 0.003262
27540.000000 0.003318
27600.000000 0.003373
27660.000000 0.002425
27720.000000 0.006474
27780.000000 0.004521
27840.000000 0.004566
27900.000000 0.006607
27960.000000 0.000646
28020.000000 0.004681
28080.000000 0.002713
28140.000000 0.003741
28200.000000 0.000766
28260.000000 0.000787
28320.000000 -0.000195
28380.000000 -0.000182
28440.000000 -0.002173
28500.000000 -0.005168
28560.000000 -0.010167
28620.000000 -0.009171
28680.000000 -0.011179
28740.000000 -0.012192
28800.000000 -0.012208
28860.000000 -0.008229
28920.000000 -0.007254
28980.000000 -0.005282
29040.000000 -0.002314
29100.000000 0.001652
29160.000000 0.005615
29220.000000 0.011576
29280.000000 0.018536
29340.000000 0.020494
29400.000000 0.020452
29460.000000 0.016410
29520.000000 0.010368
29580.000000 0.000327
29640.000000 -0.005713
29700.000000 -0.008752
29760.000000 -0.009789
29820.000000 -0.009825
29880.000000 -0.006857
29940.000000 -0.003887
30000.000000 -0.000913
30060.000000 -0.001935
30120.000000 -0.005954
30180.000000 -0.013968
30240.000000 -0.017977
30300.000000 -0.018980
30360.000000 -0.016978
30420.000000 -0.015970
30480.000000 -0.006955
30540.000000 0.001066
30600.000000 0.012094
30660.000000 0.022129
30720.000000 0.026171
30780.000000 0.021220
30840.000000 0.018277
30900.000000 0.006340
30960.000000 -0.007589
31020.000000 -0.020511
31080.000000 -0.024427
31140.000000 -0.027335
31200.000000 -0.018236
31260.000000 -0.010131
31320.000000 0.004980
31380.000000 0.022098
31440.000000 0.032221
31500.000000 0.035351
31560.000000 0.035486
31620.000000 0.023628
31680.000000 0.013776
31740.000000 0.000929
31800.000000 -0.011911
31860.000000 -0.015745
31920.000000 -0.016573
31980.000000 -0.014396
32040.000000 -0.007213
32100.000000 0.002975
32160.000000 0.009168
32220.000000 0.017366
32280.000000 0.017569
32340.000000 0.016777
32400.000000 0.006990
32460.000000 0.002208
32520.000000 -0.008570
32580.000000 -0.012343
32640.000000 -0.015111
32700.000000 -0.012875
32760.000000 -0.005635
32820.000000 0.005610
32880.000000 0.011859
32940.000000 0.019111
33000.000000 0.023368
33060.000000 0.023628
33120.000000 0.021892
33180.000000 0.017159
33240.000000 0.015430
33300.000000 0.010705
33360.000000 0.007984
33420.000000 0.005268
33480.000000 0.004555
33540.000000 -0.001154
33600.000000 -0.004858
33660.000000 -0.007557
33720.000000 -0.007251
33780.000000 -0.005941
33840.000000 -0.000625
33900.000000 0.004697
33960.000000 0.016024
34020.000000 0.016357
34080.000000 0.022697
34140.000000 0.024042
34200.000000 0.018394
34260.000000 0.011752
34320.000000 0.001116
34380.000000 -0.006512
34440.000000 -0.013135
34500.000000 -0.017750
34560.000000 -0.020358
34620.000000 -0.021959
34680.000000 -0.023552
34740.000000 -0.019138
34800.000000 -0.016716
34860.000000 -0.014286
34920.000000 -0.011849
34980.000000 -0.009404
35040.000000 -0.007951
35100.000000 -0.008490
35160.000000 -0.005021
35220.000000 -0.004544
35280.000000 -0.005059
35340.000000 0.000435
35400.000000 0.000936
35460.000000 -0.000554
35520.000000 -0.000035
35580.000000 -0.003508
35640.000000 -0.003973
35700.000000 -0.010429
35760.000000 -0.010886
35820.000000 -0.015332
35880.000000 -0.015765
35940.000000 -0.018188
36000.000000 -0.018600
36060.000000 -0.017003
36120.000000 -0.011396
36180.000000 -0.000781
36240.000000 0.005841
36300.000000 0.017471
36360.000000 0.024108
36420.000000 0.031752
36480.000000 0.030403
36540.000000 0.025059
36600.000000 0.016722
36660.000000 0.005391
36720.000000 -0.003935
36780.000000 -0.012254
36840.000000 -0.016568
36900.000000 -0.009877
36960.000000 -0.007179
37020.000000 0.002523
37080.000000 0.011232
37140.000000 0.014946
37200.000000 0.020665
37260.000000 0.020390
37320.000000 0.020120
37380.000000 0.014856
37440.000000 0.011597
37500.000000 0.003344
37560.000000 -0.000903
37620.000000 -0.005145
37680.000000 -0.005382
37740.000000 -0.006613
37800.000000 -0.003838
37860.000000 0.004942
37920.000000 0.009728
37980.000000 0.015519
38040.000000 0.014316
38100.000000 0.017119
38160.000000 0.008928
38220.000000 -0.000258
38280.000000 -0.009438
38340.000000 -0.014612
38400.000000 -0.022781
38460.000000 -0.018943
38520.000000 -0.016100
38580.000000 -0.005251
38640.000000 0.005604
38700.000000 0.012465
38760.000000 0.017331
38820.000000 0.023204
38880.000000 0.023082
38940.000000 0.017967
39000.000000 0.008857
39060.000000 -0.002246
39120.000000 -0.009344
39180.000000 -0.014436
39240.000000 -0.017521
39300.000000 -0.015601
39360.000000 -0.003674
39420.000000 0.002258
39480.000000 0.015197
39540.000000 0.026141
39600.000000 0.026092
39660.000000 0.016049
39720.000000 0.020012
39780.000000 0.010981
39840.000000 0.003957
39900.000000 -0.003062
39960.000000 -0.009074
40020.000000 -0.010080
40080.000000 -0.013080
40140.000000 -0.010074
40200.000000 -0.010061
40260.000000 -0.000042
40320.000000 0.001983
40380.000000 0.002014
40440.000000 0.002051
40500.000000 0.000095
40560.000000 -0.009855
40620.000000 -0.013799
40680.000000 -0.015736
40740.000000 -0.016667
40800.000000 -0.012592
40860.000000 -0.009511
40920.000000 -0.002423
40980.000000 0.006671
41040.000000 0.005771
41100.000000 0.007878
41160.000000 0.002991
41220.000000 -0.007890
41280.000000 -0.017765
41340.000000 -0.027633
41400.000000 -0.034495
41460.000000 -0.037351
41520.000000 -0.031200
41580.000000 -0.023044
41640.000000 -0.010881
41700.000000 0.000289
41760.000000 0.011464
41820.000000 0.018646
41880.000000 0.019834
41940.000000 0.014028
42000.000000 0.011228
42060.000000 0.000435
42120.000000 -0.008352
42180.000000 -0.012133
42240.000000 -0.015908
42300.000000 -0.012677
42360.000000 -0.007439
42420.000000 0.009805
42480.000000 0.020055
42540.000000 0.033311
42600.000000 0.038573
42660.000000 0.038841
42720.000000 0.034115
42780.000000 0.029396
42840.000000 0.014682
42900.000000 0.005975
42960.000000 -0.002726
43020.000000 -0.009422
43080.000000 -0.010111
43140.000000 -0.007794
43200.000000 -0.001471
