# Supplementary material for: Probabilistic tsunami forecasting for early warning
Source: Nat Commun. 2021 Sep 28;12:5677. doi: 10.1038/s41467-021-25815-w (PMC8479076; doi:10.1038/s41467-021-25815-w)
Supplement: Supplementary file 6 — Supplementary Dataset 3. Sea-level records. [file 41467_2021_25815_MOESM6_ESM.zip › sea_level_records/2020-05-02_Creta/NOA03.rad.rmn.txt]

-43200.000000 0.001343
-43140.000000 -0.000772
-43080.000000 -0.003888
-43020.000000 -0.008005
-42960.000000 -0.011122
-42900.000000 -0.013240
-42840.000000 -0.013358
-42780.000000 -0.009477
-42720.000000 -0.007596
-42660.000000 -0.005716
-42600.000000 -0.000837
-42540.000000 0.006042
-42480.000000 0.010920
-42420.000000 0.009797
-42360.000000 0.002674
-42300.000000 -0.000450
-42240.000000 0.002425
-42180.000000 0.006300
-42120.000000 0.011174
-42060.000000 0.010047
-42000.000000 0.000919
-41940.000000 -0.005209
-41880.000000 -0.012338
-41820.000000 -0.017468
-41760.000000 -0.022599
-41700.000000 -0.021730
-41640.000000 -0.012862
-41580.000000 -0.003995
-41520.000000 0.002871
-41460.000000 0.008736
-41400.000000 0.012601
-41340.000000 0.014465
-41280.000000 0.015328
-41220.000000 0.014190
-41160.000000 0.009051
-41100.000000 0.002911
-41040.000000 0.000770
-40980.000000 -0.002372
-40920.000000 -0.004514
-40860.000000 -0.005657
-40800.000000 -0.000802
-40740.000000 0.001053
-40680.000000 0.004907
-40620.000000 0.009760
-40560.000000 0.019612
-40500.000000 0.020462
-40440.000000 0.017312
-40380.000000 0.012161
-40320.000000 0.007010
-40260.000000 0.002857
-40200.000000 0.003703
-40140.000000 0.002548
-40080.000000 0.000392
-40020.000000 -0.002765
-39960.000000 -0.007922
-39900.000000 -0.010081
-39840.000000 -0.009241
-39780.000000 -0.005401
-39720.000000 0.003437
-39660.000000 0.010274
-39600.000000 0.013111
-39540.000000 0.016946
-39480.000000 0.016781
-39420.000000 0.014615
-39360.000000 0.008447
-39300.000000 0.002279
-39240.000000 -0.004890
-39180.000000 -0.009060
-39120.000000 -0.008231
-39060.000000 -0.007403
-39000.000000 -0.011576
-38940.000000 -0.012750
-38880.000000 -0.009924
-38820.000000 0.001900
-38760.000000 0.013724
-38700.000000 0.014547
-38640.000000 0.008369
-38580.000000 0.002191
-38520.000000 -0.002989
-38460.000000 -0.006169
-38400.000000 -0.004350
-38340.000000 -0.001532
-38280.000000 -0.002714
-38220.000000 -0.004897
-38160.000000 -0.013081
-38100.000000 -0.015265
-38040.000000 -0.016450
-37980.000000 -0.013636
-37920.000000 -0.005822
-37860.000000 0.007991
-37800.000000 0.013804
-37740.000000 0.015616
-37680.000000 0.014428
-37620.000000 0.009239
-37560.000000 -0.000951
-37500.000000 -0.007140
-37440.000000 -0.013330
-37380.000000 -0.013521
-37320.000000 -0.009712
-37260.000000 -0.005903
-37200.000000 -0.003094
-37140.000000 -0.000286
-37080.000000 -0.000478
-37020.000000 -0.000670
-36960.000000 0.001137
-36900.000000 0.003945
-36840.000000 0.008752
-36780.000000 0.009559
-36720.000000 0.005366
-36660.000000 -0.000827
-36600.000000 -0.005020
-36540.000000 -0.007214
-36480.000000 -0.003407
-36420.000000 0.008399
-36360.000000 0.011204
-36300.000000 0.008009
-36240.000000 0.004813
-36180.000000 0.003616
-36120.000000 0.004418
-36060.000000 0.002217
-36000.000000 -0.003986
-35940.000000 -0.011191
-35880.000000 -0.019401
-35820.000000 -0.023616
-35760.000000 -0.021835
-35700.000000 -0.021061
-35640.000000 -0.011304
-35580.000000 -0.004551
-35520.000000 0.007196
-35460.000000 0.015939
-35400.000000 0.021678
-35340.000000 0.019411
-35280.000000 0.015141
-35220.000000 0.007866
-35160.000000 0.000586
-35100.000000 -0.001698
-35040.000000 0.000014
-34980.000000 0.001722
-34920.000000 0.007425
-34860.000000 0.007124
-34800.000000 0.005818
-34740.000000 0.004508
-34680.000000 0.005194
-34620.000000 0.004876
-34560.000000 0.004553
-34500.000000 0.003227
-34440.000000 -0.004103
-34380.000000 -0.013437
-34320.000000 -0.013774
-34260.000000 -0.012114
-34200.000000 -0.008457
-34140.000000 -0.003802
-34080.000000 -0.000150
-34020.000000 0.004500
-33960.000000 0.008148
-33900.000000 0.009794
-33840.000000 0.008438
-33780.000000 0.006080
-33720.000000 0.003720
-33660.000000 0.007358
-33600.000000 0.006994
-33540.000000 0.003628
-33480.000000 -0.001740
-33420.000000 -0.008109
-33360.000000 -0.009480
-33300.000000 -0.019852
-33240.000000 -0.027225
-33180.000000 -0.024599
-33120.000000 -0.018974
-33060.000000 -0.013350
-33000.000000 -0.004728
-32940.000000 0.004894
-32880.000000 0.009514
-32820.000000 0.009134
-32760.000000 0.006752
-32700.000000 0.001369
-32640.000000 -0.002014
-32580.000000 -0.010397
-32520.000000 -0.007782
-32460.000000 -0.008166
-32400.000000 -0.008550
-32340.000000 -0.007934
-32280.000000 -0.002318
-32220.000000 -0.000701
-32160.000000 0.001917
-32100.000000 0.002536
-32040.000000 0.003156
-31980.000000 -0.001223
-31920.000000 -0.004601
-31860.000000 -0.001978
-31800.000000 0.000647
-31740.000000 0.004274
-31680.000000 -0.002098
-31620.000000 -0.008467
-31560.000000 -0.013835
-31500.000000 -0.014200
-31440.000000 -0.006563
-31380.000000 -0.000923
-31320.000000 0.010719
-31260.000000 0.019363
-31200.000000 0.019010
-31140.000000 0.013659
-31080.000000 0.007312
-31020.000000 0.005967
-30960.000000 0.005625
-30900.000000 0.001286
-30840.000000 -0.003049
-30780.000000 -0.007380
-30720.000000 -0.013708
-30660.000000 -0.018032
-30600.000000 -0.014351
-30540.000000 -0.012666
-30480.000000 -0.003976
-30420.000000 -0.001282
-30360.000000 0.005418
-30300.000000 0.011123
-30240.000000 0.014833
-30180.000000 0.016549
-30120.000000 0.016270
-30060.000000 0.018998
-30000.000000 0.011731
-29940.000000 0.006471
-29880.000000 0.002217
-29820.000000 0.000969
-29760.000000 0.000728
-29700.000000 0.002493
-29640.000000 0.006264
-29580.000000 0.004042
-29520.000000 -0.002175
-29460.000000 -0.004385
-29400.000000 -0.000590
-29340.000000 -0.001788
-29280.000000 -0.003980
-29220.000000 -0.009165
-29160.000000 -0.013345
-29100.000000 -0.009518
-29040.000000 0.001315
-28980.000000 0.011154
-28920.000000 0.016000
-28860.000000 0.013852
-28800.000000 0.008709
-28740.000000 0.004573
-28680.000000 -0.002557
-28620.000000 -0.003681
-28560.000000 -0.002799
-28500.000000 -0.000909
-28440.000000 0.001986
-28380.000000 0.003890
-28320.000000 -0.001200
-28260.000000 0.000718
-28200.000000 0.003644
-28140.000000 0.002577
-28080.000000 0.003519
-28020.000000 0.006468
-27960.000000 0.007425
-27900.000000 0.007389
-27840.000000 0.009360
-27780.000000 0.010339
-27720.000000 0.005324
-27660.000000 -0.001685
-27600.000000 -0.006687
-27540.000000 -0.008684
-27480.000000 -0.008675
-27420.000000 -0.005659
-27360.000000 0.000361
-27300.000000 0.003387
-27240.000000 0.003418
-27180.000000 0.001454
-27120.000000 -0.001506
-27060.000000 0.004539
-27000.000000 0.009588
-26940.000000 0.010641
-26880.000000 0.010698
-26820.000000 0.006758
-26760.000000 0.004821
-26700.000000 0.002888
-26640.000000 -0.002043
-26580.000000 -0.003971
-26520.000000 -0.009897
-26460.000000 -0.015821
-26400.000000 -0.019743
-26340.000000 -0.020663
-26280.000000 -0.014582
-26220.000000 -0.008500
-26160.000000 0.002583
-26100.000000 0.013667
-26040.000000 0.017752
-25980.000000 0.013837
-25920.000000 0.000923
-25860.000000 -0.011992
-25800.000000 -0.018906
-25740.000000 -0.021820
-25680.000000 -0.018734
-25620.000000 -0.012649
-25560.000000 -0.004565
-25500.000000 0.002518
-25440.000000 0.003599
-25380.000000 0.001678
-25320.000000 -0.001245
-25260.000000 -0.002171
-25200.000000 0.001901
-25140.000000 0.006969
-25080.000000 0.009034
-25020.000000 0.010095
-24960.000000 0.010153
-24900.000000 0.010208
-24840.000000 0.010259
-24780.000000 0.006306
-24720.000000 0.001350
-24660.000000 -0.006610
-24600.000000 -0.008574
-24540.000000 -0.009541
-24480.000000 -0.003513
-24420.000000 -0.002487
-24360.000000 -0.002466
-24300.000000 -0.005449
-24240.000000 -0.006435
-24180.000000 -0.003425
-24120.000000 -0.006420
-24060.000000 -0.009418
-24000.000000 -0.013420
-23940.000000 -0.010426
-23880.000000 -0.005437
-23820.000000 0.001548
-23760.000000 0.008529
-23700.000000 0.011505
-23640.000000 0.003477
-23580.000000 -0.004556
-23520.000000 -0.008593
-23460.000000 -0.009634
-23400.000000 -0.007679
-23340.000000 -0.003729
-23280.000000 0.003219
-23220.000000 0.006163
-23160.000000 0.008104
-23100.000000 0.009043
-23040.000000 0.012980
-22980.000000 0.015914
-22920.000000 0.012846
-22860.000000 0.008776
-22800.000000 0.005705
-22740.000000 -0.001368
-22680.000000 -0.010442
-22620.000000 -0.017519
-22560.000000 -0.021596
-22500.000000 -0.019674
-22440.000000 -0.016754
-22380.000000 -0.015834
-22320.000000 -0.009914
-22260.000000 -0.007995
-22200.000000 -0.002075
-22140.000000 -0.001156
-22080.000000 0.001765
-22020.000000 0.006686
-21960.000000 0.010609
-21900.000000 0.007534
-21840.000000 0.002461
-21780.000000 -0.004609
-21720.000000 -0.014676
-21660.000000 -0.017739
-21600.000000 -0.018797
-21540.000000 -0.014851
-21480.000000 -0.008899
-21420.000000 -0.001941
-21360.000000 0.008022
-21300.000000 0.015992
-21240.000000 0.015969
-21180.000000 0.011954
-21120.000000 0.009946
-21060.000000 0.007946
-21000.000000 0.008954
-20940.000000 0.015970
-20880.000000 0.015996
-20820.000000 0.011030
-20760.000000 0.001073
-20700.000000 -0.006874
-20640.000000 -0.012812
-20580.000000 -0.018741
-20520.000000 -0.020659
-20460.000000 -0.016569
-20400.000000 -0.011469
-20340.000000 -0.002359
-20280.000000 0.007760
-20220.000000 0.016887
-20160.000000 0.028024
-20100.000000 0.031169
-20040.000000 0.022323
-19980.000000 0.013486
-19920.000000 -0.002343
-19860.000000 -0.010164
-19800.000000 -0.012976
-19740.000000 -0.009781
-19680.000000 -0.007578
-19620.000000 -0.006367
-19560.000000 -0.002148
-19500.000000 0.002078
-19440.000000 0.003310
-19380.000000 0.005550
-19320.000000 0.007796
-19260.000000 0.008048
-19200.000000 0.007307
-19140.000000 0.012571
-19080.000000 0.019842
-19020.000000 0.027118
-18960.000000 0.026400
-18900.000000 0.023688
-18840.000000 0.012981
-18780.000000 0.006279
-18720.000000 0.003583
-18660.000000 0.003891
-18600.000000 0.006203
-18540.000000 0.009518
-18480.000000 0.010837
-18420.000000 0.007159
-18360.000000 -0.001517
-18300.000000 -0.007190
-18240.000000 -0.009861
-18180.000000 -0.010530
-18120.000000 -0.012198
-18060.000000 -0.008863
-18000.000000 0.002473
-17940.000000 0.008810
-17880.000000 0.013149
-17820.000000 0.008488
-17760.000000 0.003829
-17700.000000 0.005170
-17640.000000 0.008511
-17580.000000 0.012853
-17520.000000 0.014194
-17460.000000 0.007534
-17400.000000 0.004874
-17340.000000 0.004212
-17280.000000 0.004549
-17220.000000 0.011885
-17160.000000 0.006218
-17100.000000 0.001549
-17040.000000 -0.012123
-16980.000000 -0.015796
-16920.000000 -0.015473
-16860.000000 -0.012153
-16800.000000 -0.011835
-16740.000000 -0.012520
-16680.000000 -0.011208
-16620.000000 -0.010899
-16560.000000 -0.008593
-16500.000000 -0.004289
-16440.000000 -0.002987
-16380.000000 -0.003689
-16320.000000 -0.013393
-16260.000000 -0.017099
-16200.000000 -0.016809
-16140.000000 -0.005521
-16080.000000 0.004763
-16020.000000 0.010044
-15960.000000 0.013322
-15900.000000 0.008596
-15840.000000 -0.000134
-15780.000000 -0.009868
-15720.000000 -0.011605
-15660.000000 -0.013347
-15600.000000 -0.017093
-15540.000000 -0.020843
-15480.000000 -0.020598
-15420.000000 -0.022357
-15360.000000 -0.018120
-15300.000000 -0.013889
-15240.000000 -0.001662
-15180.000000 -0.002440
-15120.000000 -0.005224
-15060.000000 -0.009012
-15000.000000 -0.011805
-14940.000000 -0.014603
-14880.000000 -0.013405
-14820.000000 -0.012213
-14760.000000 -0.006025
-14700.000000 -0.002842
-14640.000000 -0.003663
-14580.000000 0.005511
-14520.000000 0.011681
-14460.000000 0.014846
-14400.000000 0.012006
-14340.000000 0.010161
-14280.000000 0.004312
-14220.000000 0.005459
-14160.000000 0.001600
-14100.000000 0.001737
-14040.000000 0.002870
-13980.000000 0.003998
-13920.000000 0.002122
-13860.000000 0.005242
-13800.000000 0.002357
-13740.000000 -0.000532
-13680.000000 -0.006427
-13620.000000 -0.004326
-13560.000000 -0.002229
-13500.000000 0.002862
-13440.000000 0.010948
-13380.000000 0.013029
-13320.000000 0.019105
-13260.000000 0.023177
-13200.000000 0.012244
-13140.000000 0.003307
-13080.000000 -0.013635
-13020.000000 -0.023580
-12960.000000 -0.022529
-12900.000000 -0.012481
-12840.000000 -0.001437
-12780.000000 0.009605
-12720.000000 0.009643
-12660.000000 0.009678
-12600.000000 0.017710
-12540.000000 0.023740
-12480.000000 0.018767
-12420.000000 0.016791
-12360.000000 0.009813
-12300.000000 0.005834
-12240.000000 0.002852
-12180.000000 0.000870
-12120.000000 0.000886
-12060.000000 0.000901
-12000.000000 0.003915
-11940.000000 0.006928
-11880.000000 0.006942
-11820.000000 0.008955
-11760.000000 0.003968
-11700.000000 0.013982
-11640.000000 0.011996
-11580.000000 0.006012
-11520.000000 -0.005971
-11460.000000 -0.008952
-11400.000000 -0.009930
-11340.000000 -0.016907
-11280.000000 -0.023880
-11220.000000 -0.024851
-11160.000000 -0.029818
-11100.000000 -0.020781
-11040.000000 -0.012741
-10980.000000 -0.004697
-10920.000000 0.008350
-10860.000000 0.011402
-10800.000000 0.015458
-10740.000000 0.011519
-10680.000000 0.010583
-10620.000000 0.011653
-10560.000000 0.008728
-10500.000000 0.003808
-10440.000000 -0.002108
-10380.000000 -0.007018
-10320.000000 -0.012922
-10260.000000 -0.008822
-10200.000000 -0.007717
-10140.000000 -0.007607
-10080.000000 -0.006492
-10020.000000 -0.007374
-9960.000000 -0.011252
-9900.000000 -0.020126
-9840.000000 -0.032998
-9780.000000 -0.036866
-9720.000000 -0.030732
-9660.000000 -0.025596
-9600.000000 -0.014457
-9540.000000 -0.000316
-9480.000000 0.006826
-9420.000000 0.015970
-9360.000000 0.016117
-9300.000000 0.020265
-9240.000000 0.014414
-9180.000000 0.009566
-9120.000000 0.006718
-9060.000000 0.003872
-9000.000000 -0.007973
-8940.000000 -0.013817
-8880.000000 -0.031660
-8820.000000 -0.041504
-8760.000000 -0.041346
-8700.000000 -0.031189
-8640.000000 -0.019032
-8580.000000 -0.005875
-8520.000000 0.007282
-8460.000000 0.019438
-8400.000000 0.022593
-8340.000000 0.022747
-8280.000000 0.018899
-8220.000000 0.016051
-8160.000000 0.008200
-8100.000000 -0.002652
-8040.000000 -0.012506
-7980.000000 -0.011362
-7920.000000 -0.007220
-7860.000000 -0.003079
-7800.000000 0.009060
-7740.000000 0.011198
-7680.000000 0.008334
-7620.000000 0.009468
-7560.000000 0.007601
-7500.000000 0.006731
-7440.000000 0.016860
-7380.000000 0.017987
-7320.000000 0.014112
-7260.000000 0.009234
-7200.000000 0.002355
-7140.000000 0.003473
-7080.000000 -0.006411
-7020.000000 -0.013297
-6960.000000 -0.012185
-6900.000000 -0.005076
-6840.000000 0.005031
-6780.000000 0.014136
-6720.000000 0.021239
-6660.000000 0.015340
-6600.000000 0.011440
-6540.000000 0.000539
-6480.000000 0.003636
-6420.000000 -0.006267
-6360.000000 -0.009171
-6300.000000 -0.007075
-6240.000000 -0.010980
-6180.000000 -0.004884
-6120.000000 -0.000788
-6060.000000 0.002308
-6000.000000 0.002406
-5940.000000 0.007503
-5880.000000 0.013602
-5820.000000 0.002701
-5760.000000 -0.009200
-5700.000000 -0.000100
-5640.000000 0.004000
-5580.000000 0.005100
-5520.000000 0.000201
-5460.000000 -0.005698
-5400.000000 -0.007596
-5340.000000 -0.009495
-5280.000000 -0.011393
-5220.000000 -0.019291
-5160.000000 -0.033189
-5100.000000 -0.036087
-5040.000000 -0.025986
-4980.000000 -0.018886
-4920.000000 -0.011787
-4860.000000 -0.006689
-4800.000000 -0.001593
-4740.000000 -0.008499
-4680.000000 -0.007407
-4620.000000 -0.008318
-4560.000000 -0.000231
-4500.000000 0.004853
-4440.000000 0.029933
-4380.000000 0.039010
-4320.000000 0.033083
-4260.000000 0.026153
-4200.000000 0.012218
-4140.000000 0.005279
-4080.000000 0.000336
-4020.000000 0.002388
-3960.000000 0.002435
-3900.000000 0.001477
-3840.000000 -0.005486
-3780.000000 -0.014492
-3720.000000 -0.020466
-3660.000000 -0.018446
-3600.000000 -0.024431
-3540.000000 -0.025421
-3480.000000 -0.008417
-3420.000000 0.014581
-3360.000000 0.021573
-3300.000000 0.030559
-3240.000000 0.026539
-3180.000000 0.019511
-3120.000000 0.022477
-3060.000000 0.019435
-3000.000000 0.007386
-2940.000000 -0.003671
-2880.000000 -0.015736
-2820.000000 -0.028808
-2760.000000 -0.034888
-2700.000000 -0.029976
-2640.000000 -0.021071
-2580.000000 -0.011173
-2520.000000 0.000718
-2460.000000 0.009580
-2400.000000 -0.000541
-2340.000000 -0.003668
-2280.000000 -0.000801
-2220.000000 -0.003939
-2160.000000 0.008917
-2100.000000 0.022768
-2040.000000 0.024613
-1980.000000 0.026453
-1920.000000 0.013288
-1860.000000 0.003119
-1800.000000 -0.011056
-1740.000000 -0.014235
-1680.000000 -0.014419
-1620.000000 -0.003608
-1560.000000 0.005198
-1500.000000 0.004000
-1440.000000 0.015797
-1380.000000 0.014590
-1320.000000 0.009378
-1260.000000 0.008163
-1200.000000 0.007944
-1140.000000 0.002722
-1080.000000 -0.013503
-1020.000000 -0.022731
-960.000000 -0.021961
-900.000000 -0.017193
-840.000000 -0.018427
-780.000000 -0.004663
-720.000000 0.007099
-660.000000 0.016860
-600.000000 0.023620
-540.000000 0.018378
-480.000000 0.006135
-420.000000 -0.002109
-360.000000 -0.020353
-300.000000 -0.017599
-240.000000 -0.021844
-180.000000 -0.024091
-120.000000 -0.018337
-60.000000 -0.016583
0.000000 -0.018829
60.000000 -0.010075
120.000000 -0.002321
180.000000 -0.001566
240.000000 -0.001811
300.000000 -0.007056
360.000000 -0.001300
420.000000 0.005457
480.000000 0.015214
540.000000 0.014973
600.000000 0.010732
660.000000 0.008492
720.000000 0.003252
780.000000 -0.002986
840.000000 0.002777
900.000000 0.014540
960.000000 0.016304
1020.000000 0.020069
1080.000000 0.022834
1140.000000 0.019600
1200.000000 0.019366
1260.000000 0.009133
1320.000000 -0.006100
1380.000000 -0.016332
1440.000000 -0.017564
1500.000000 -0.016794
1560.000000 -0.013025
1620.000000 -0.008255
1680.000000 -0.010485
1740.000000 -0.013715
1800.000000 -0.006944
1860.000000 0.006826
1920.000000 0.017596
1980.000000 0.016366
2040.000000 0.014135
2100.000000 0.004904
2160.000000 -0.004327
2220.000000 -0.003559
2280.000000 0.015209
2340.000000 0.009977
2400.000000 -0.008256
2460.000000 -0.013488
2520.000000 -0.011719
2580.000000 -0.018950
2640.000000 -0.003180
2700.000000 0.026591
2760.000000 0.040363
2820.000000 0.019136
2880.000000 -0.005090
2940.000000 0.012686
3000.000000 0.036462
3060.000000 0.035240
3120.000000 0.010018
3180.000000 -0.014202
3240.000000 -0.039422
3300.000000 -0.039640
3360.000000 -0.020858
3420.000000 -0.003075
3480.000000 -0.004292
3540.000000 0.001492
3600.000000 0.024276
3660.000000 0.045061
3720.000000 0.057846
3780.000000 0.060632
3840.000000 0.052418
3900.000000 0.039204
3960.000000 0.016992
4020.000000 0.005780
4080.000000 0.002568
4140.000000 0.000357
4200.000000 -0.008854
4260.000000 -0.009065
4320.000000 -0.016277
4380.000000 -0.032489
4440.000000 -0.030703
4500.000000 0.002083
4560.000000 0.011867
4620.000000 -0.003351
4680.000000 0.002430
4740.000000 0.031210
4800.000000 0.026989
4860.000000 0.016766
4920.000000 0.039542
4980.000000 0.032317
5040.000000 -0.010910
5100.000000 -0.060138
5160.000000 -0.049367
5220.000000 -0.026599
5280.000000 -0.033832
5340.000000 -0.037067
5400.000000 -0.009303
5460.000000 0.041458
5520.000000 0.057216
5580.000000 0.048973
5640.000000 0.013726
5700.000000 -0.012523
5760.000000 -0.036775
5820.000000 -0.032029
5880.000000 -0.014287
5940.000000 -0.000547
6000.000000 -0.002810
6060.000000 -0.012076
6120.000000 0.000655
6180.000000 0.021382
6240.000000 0.030107
6300.000000 0.017828
6360.000000 -0.007455
6420.000000 -0.010741
6480.000000 0.002970
6540.000000 0.021678
6600.000000 0.014384
6660.000000 0.000086
6720.000000 -0.019214
6780.000000 -0.020517
6840.000000 -0.015822
6900.000000 -0.022130
6960.000000 -0.017440
7020.000000 -0.003754
7080.000000 -0.003070
7140.000000 -0.007389
7200.000000 -0.006711
7260.000000 0.001964
7320.000000 0.011638
7380.000000 0.023308
7440.000000 0.016977
7500.000000 0.007644
7560.000000 -0.010690
7620.000000 -0.008026
7680.000000 0.003637
7740.000000 0.005299
7800.000000 -0.010040
7860.000000 -0.012381
7920.000000 0.004277
7980.000000 0.035934
8040.000000 0.035589
8100.000000 0.000243
8160.000000 -0.041104
8220.000000 -0.053453
8280.000000 -0.010803
8340.000000 0.028846
8400.000000 0.011493
8460.000000 -0.019861
8520.000000 -0.028216
8580.000000 -0.001573
8640.000000 0.019068
8700.000000 0.023707
8760.000000 0.026344
8820.000000 0.018979
8880.000000 -0.004388
8940.000000 -0.008756
9000.000000 -0.008127
9060.000000 -0.014498
9120.000000 -0.004871
9180.000000 0.008756
9240.000000 0.015382
9300.000000 0.011008
9360.000000 -0.016366
9420.000000 -0.034741
9480.000000 -0.026115
9540.000000 -0.020489
9600.000000 -0.007863
9660.000000 -0.002237
9720.000000 0.008389
9780.000000 0.005015
9840.000000 -0.002359
9900.000000 0.005267
9960.000000 0.021893
10020.000000 0.025520
10080.000000 0.000148
10140.000000 -0.015223
10200.000000 -0.010593
10260.000000 0.007038
10320.000000 0.009671
10380.000000 0.002305
10440.000000 -0.004060
10500.000000 0.001576
10560.000000 0.008213
10620.000000 0.001851
10680.000000 0.007490
10740.000000 0.012131
10800.000000 0.006773
10860.000000 -0.001583
10920.000000 -0.018937
10980.000000 -0.008289
11040.000000 0.008360
11100.000000 0.009012
11160.000000 0.012666
11220.000000 0.000322
11280.000000 -0.020020
11340.000000 -0.021360
11400.000000 0.008304
11460.000000 0.030970
11520.000000 0.028638
11580.000000 0.003309
11640.000000 -0.016017
11700.000000 -0.029342
11760.000000 -0.027663
11820.000000 -0.010982
11880.000000 0.000701
11940.000000 -0.007612
12000.000000 -0.010924
12060.000000 0.005768
12120.000000 0.021462
12180.000000 0.022158
12240.000000 0.000856
12300.000000 -0.018444
12360.000000 -0.019743
12420.000000 0.008960
12480.000000 0.008664
12540.000000 -0.020630
12600.000000 -0.035923
12660.000000 -0.019214
12720.000000 0.002495
12780.000000 0.025207
12840.000000 0.027920
12900.000000 0.006635
12960.000000 -0.020649
13020.000000 -0.022930
13080.000000 -0.005202
13140.000000 0.009520
13200.000000 0.019243
13260.000000 0.013969
13320.000000 -0.014304
13380.000000 -0.033574
13440.000000 -0.017842
13500.000000 0.010893
13560.000000 0.020631
13620.000000 0.004371
13680.000000 -0.008887
13740.000000 -0.017142
13800.000000 0.001606
13860.000000 0.023355
13920.000000 0.030108
13980.000000 0.011863
14040.000000 0.004620
14100.000000 0.007379
14160.000000 0.006142
14220.000000 -0.004093
14280.000000 -0.008325
14340.000000 -0.017553
14400.000000 -0.034777
14460.000000 -0.028997
14520.000000 -0.011212
14580.000000 0.000576
14640.000000 0.006369
14700.000000 0.012167
14760.000000 0.007970
14820.000000 0.004777
14880.000000 0.010588
14940.000000 0.008404
15000.000000 0.008225
15060.000000 0.000051
15120.000000 -0.010114
15180.000000 -0.002277
15240.000000 -0.023435
15300.000000 -0.019588
15360.000000 -0.014735
15420.000000 0.004124
15480.000000 0.015988
15540.000000 0.022857
15600.000000 0.014732
15660.000000 0.008612
15720.000000 0.011497
15780.000000 0.000388
15840.000000 -0.004715
15900.000000 -0.007812
15960.000000 -0.001903
16020.000000 -0.006989
16080.000000 -0.015068
16140.000000 -0.028141
16200.000000 -0.025207
16260.000000 -0.007267
16320.000000 0.007679
16380.000000 0.015632
16440.000000 0.011591
16500.000000 0.007556
16560.000000 0.004529
16620.000000 0.000507
16680.000000 0.012493
16740.000000 0.025484
16800.000000 0.013483
16860.000000 -0.010512
16920.000000 -0.028500
16980.000000 -0.024482
17040.000000 -0.018456
17100.000000 -0.018424
17160.000000 -0.002385
17220.000000 0.002660
17280.000000 0.004712
17340.000000 0.009769
17400.000000 0.018833
17460.000000 0.025903
17520.000000 0.028978
17580.000000 0.023059
17640.000000 0.009144
17700.000000 -0.008765
17760.000000 -0.026669
17820.000000 -0.028568
17880.000000 -0.020463
17940.000000 -0.014354
18000.000000 -0.003241
18060.000000 0.006875
18120.000000 0.012995
18180.000000 0.024117
18240.000000 0.028243
18300.000000 0.019370
18360.000000 -0.002500
18420.000000 -0.016369
18480.000000 -0.017235
18540.000000 -0.009100
18600.000000 0.000037
18660.000000 0.014176
18720.000000 0.022316
18780.000000 0.025458
18840.000000 0.011600
18900.000000 -0.006256
18960.000000 -0.003110
19020.000000 0.000036
19080.000000 0.008183
19140.000000 0.003331
19200.000000 -0.003520
19260.000000 0.006629
19320.000000 0.005779
19380.000000 0.001931
19440.000000 0.007083
19500.000000 -0.000764
19560.000000 -0.007610
19620.000000 -0.022455
19680.000000 -0.021299
19740.000000 -0.016141
19800.000000 0.001018
19860.000000 0.013177
19920.000000 0.016339
19980.000000 0.004501
20040.000000 -0.005335
20100.000000 -0.002170
20160.000000 -0.004004
20220.000000 -0.004836
20280.000000 -0.010667
20340.000000 -0.009497
20400.000000 -0.005326
20460.000000 -0.010153
20520.000000 -0.008980
20580.000000 0.006194
20640.000000 0.024369
20700.000000 0.040545
20760.000000 0.030722
20820.000000 0.007900
20880.000000 -0.004921
20940.000000 -0.011740
21000.000000 -0.021559
21060.000000 -0.029375
21120.000000 -0.019191
21180.000000 -0.007004
21240.000000 -0.008817
21300.000000 -0.021627
21360.000000 -0.015437
21420.000000 -0.006244
21480.000000 0.002950
21540.000000 0.024145
21600.000000 0.036342
21660.000000 0.026541
21720.000000 0.005741
21780.000000 -0.005058
21840.000000 -0.004855
21900.000000 -0.003651
21960.000000 -0.011445
22020.000000 -0.011238
22080.000000 -0.004030
22140.000000 -0.000819
22200.000000 -0.005607
22260.000000 -0.005394
22320.000000 -0.003179
22380.000000 0.002039
22440.000000 0.002258
22500.000000 0.007479
22560.000000 0.016702
22680.000000 0.015155
22740.000000 0.000385
22800.000000 -0.023382
22860.000000 -0.026147
22920.000000 -0.021910
22980.000000 -0.018670
23040.000000 -0.007428
23100.000000 0.005816
23160.000000 0.013062
23220.000000 0.020311
23280.000000 0.021562
23340.000000 0.020816
23400.000000 0.021072
23460.000000 0.009330
23520.000000 0.000591
23580.000000 -0.001145
23640.000000 0.008121
23700.000000 0.013391
23760.000000 0.005663
23820.000000 -0.005062
23880.000000 -0.012784
23940.000000 -0.003502
24000.000000 0.000782
24060.000000 0.006070
24120.000000 0.003360
24180.000000 0.008653
24240.000000 -0.001052
24300.000000 0.003246
24360.000000 0.009547
24420.000000 0.009849
24480.000000 0.001155
24540.000000 -0.005538
24600.000000 -0.015228
24660.000000 -0.009914
24720.000000 0.005401
24780.000000 0.018720
24840.000000 0.023041
24900.000000 0.005365
24960.000000 0.005692
25020.000000 0.012022
25080.000000 -0.011645
25140.000000 0.000690
25200.000000 -0.001972
25260.000000 -0.010631
25320.000000 -0.013287
25380.000000 -0.006940
25440.000000 -0.000590
25500.000000 -0.000236
25560.000000 -0.005880
25620.000000 -0.005521
25680.000000 -0.001159
25740.000000 0.002205
25800.000000 -0.003428
25860.000000 0.005942
25920.000000 0.021313
25980.000000 0.032687
26040.000000 0.027063
26100.000000 0.006441
26160.000000 -0.016180
26220.000000 -0.017799
26280.000000 -0.010416
26340.000000 0.004968
26400.000000 0.002354
26460.000000 -0.007259
26520.000000 -0.013871
26580.000000 -0.005481
26640.000000 0.000910
26700.000000 0.004302
26760.000000 0.002694
26820.000000 0.004088
26880.000000 -0.000519
26940.000000 0.004875
27000.000000 0.016269
27060.000000 0.020663
27120.000000 0.011056
27180.000000 -0.006550
27240.000000 -0.008158
27300.000000 -0.001766
27360.000000 -0.007374
27420.000000 -0.016983
27480.000000 -0.019592
27540.000000 -0.006202
27600.000000 0.004186
27660.000000 -0.000426
27720.000000 -0.004039
27780.000000 -0.009654
27840.000000 -0.013269
27900.000000 -0.017886
27960.000000 -0.010504
28020.000000 -0.000123
28080.000000 0.008256
28140.000000 0.002633
28200.000000 0.005008
28260.000000 0.008382
28320.000000 0.011753
28380.000000 0.010121
28440.000000 0.006487
28500.000000 -0.006151
28560.000000 -0.011791
28620.000000 -0.009434
28680.000000 0.003920
28740.000000 0.011271
28800.000000 0.012618
28860.000000 0.003962
28920.000000 -0.008697
28980.000000 -0.028360
29040.000000 -0.034026
29100.000000 -0.038695
29160.000000 -0.037369
29220.000000 -0.029045
29280.000000 -0.012725
29340.000000 -0.002409
29400.000000 0.002903
29460.000000 0.006212
29520.000000 0.009518
29580.000000 0.012821
29640.000000 0.011120
29700.000000 0.010416
29760.000000 0.013710
29820.000000 0.018000
29880.000000 0.012287
29940.000000 0.009572
30000.000000 -0.001147
30060.000000 -0.013869
30120.000000 -0.019594
30180.000000 -0.031316
30240.000000 -0.028047
30300.000000 -0.015781
30360.000000 0.006482
30420.000000 0.014741
30480.000000 0.021998
30540.000000 0.015253
30600.000000 0.012504
30660.000000 0.004753
30720.000000 -0.002000
30780.000000 -0.014756
30840.000000 -0.014515
30900.000000 -0.009276
30960.000000 -0.008039
31020.000000 0.002195
31080.000000 0.015427
31140.000000 0.022657
31200.000000 0.022885
31260.000000 0.020111
31320.000000 0.005336
31380.000000 -0.012442
31440.000000 -0.008220
31500.000000 -0.009999
31560.000000 -0.014779
31620.000000 -0.022560
31680.000000 -0.024341
31740.000000 -0.016122
31800.000000 -0.006903
31860.000000 0.001316
31920.000000 0.011535
31980.000000 0.013754
32040.000000 0.017974
32100.000000 0.011195
32160.000000 0.003416
32220.000000 -0.002361
32280.000000 0.000863
32340.000000 0.006088
32400.000000 0.008314
32460.000000 0.002542
32520.000000 -0.007228
32580.000000 -0.011996
32640.000000 -0.007762
32700.000000 -0.002526
32760.000000 0.007713
32820.000000 0.000954
32880.000000 -0.014802
32940.000000 -0.017556
33000.000000 -0.005307
33060.000000 0.004944
33120.000000 0.016198
33180.000000 0.001454
33240.000000 -0.015287
33300.000000 -0.021025
33360.000000 -0.016761
33420.000000 -0.011494
33480.000000 -0.006224
33540.000000 0.007048
33600.000000 0.015322
33660.000000 0.012599
33720.000000 0.011877
33780.000000 0.015157
33840.000000 0.024439
33900.000000 0.017723
33960.000000 0.005008
34020.000000 -0.002706
34080.000000 -0.013419
34140.000000 -0.016131
34200.000000 -0.018843
34260.000000 -0.016554
34320.000000 -0.015264
34380.000000 -0.014974
34440.000000 -0.004684
34500.000000 0.011605
34560.000000 0.023895
34620.000000 0.021185
34680.000000 0.015474
34740.000000 0.007763
34800.000000 0.008051
34860.000000 0.007339
34920.000000 0.001626
34980.000000 0.002912
35040.000000 0.000197
35100.000000 0.003480
35160.000000 -0.001238
35220.000000 0.000042
35280.000000 0.008320
35340.000000 0.012597
35400.000000 0.013872
35460.000000 0.015145
35520.000000 0.008416
35580.000000 0.003685
35640.000000 -0.005047
35700.000000 -0.009781
35760.000000 -0.012511
35820.000000 -0.013243
35880.000000 -0.008980
35940.000000 -0.002721
36000.000000 0.000533
36060.000000 0.002783
36120.000000 -0.000972
36180.000000 0.002269
36240.000000 0.001504
36300.000000 0.009735
36360.000000 0.012961
36420.000000 0.017183
36480.000000 0.012400
36540.000000 0.003613
36600.000000 0.001823
36660.000000 0.000028
36720.000000 -0.006771
36780.000000 -0.002573
36840.000000 0.006620
36900.000000 0.011811
36960.000000 0.005998
37020.000000 0.003182
37080.000000 -0.004638
37140.000000 -0.006461
37200.000000 -0.012287
37260.000000 -0.012116
37320.000000 -0.010948
37380.000000 -0.009783
37440.000000 -0.014621
37500.000000 -0.015462
37560.000000 -0.014305
37620.000000 -0.015152
37680.000000 -0.015002
37740.000000 -0.011854
37800.000000 -0.001709
37860.000000 0.005433
37920.000000 0.009572
37980.000000 0.009708
38040.000000 0.006841
38100.000000 -0.002028
38160.000000 -0.004900
38220.000000 -0.007775
38280.000000 -0.016653
38340.000000 -0.025534
38400.000000 -0.029417
38460.000000 -0.024304
38520.000000 -0.014193
38580.000000 -0.000085
38640.000000 0.006020
38700.000000 0.005122
38760.000000 0.006221
38820.000000 0.010318
38880.000000 0.005411
38940.000000 0.004502
39000.000000 -0.001411
39060.000000 -0.007326
39120.000000 -0.011244
39180.000000 -0.013166
39240.000000 -0.008090
39300.000000 -0.003017
39360.000000 -0.001947
39420.000000 0.000119
39480.000000 0.003183
39540.000000 0.002244
39600.000000 0.009302
39660.000000 0.010356
39720.000000 0.008408
39780.000000 0.004456
39840.000000 0.006502
39900.000000 0.002544
39960.000000 -0.005417
40020.000000 -0.013381
40080.000000 -0.012348
40140.000000 -0.008318
40200.000000 -0.009291
40260.000000 -0.005268
40320.000000 0.002753
40380.000000 0.012770
40440.000000 0.019784
40500.000000 0.019795
40560.000000 0.019803
40620.000000 0.013807
40680.000000 0.009808
40740.000000 0.001806
40800.000000 -0.003199
40860.000000 -0.008207
40920.000000 -0.010219
40980.000000 -0.013233
41040.000000 -0.011252
41100.000000 -0.012273
41160.000000 -0.010297
41220.000000 -0.006325
41280.000000 -0.004356
41340.000000 0.000609
41400.000000 -0.003428
41460.000000 0.000531
41520.000000 0.009487
41580.000000 0.020439
41640.000000 0.019388
41700.000000 0.012334
41760.000000 0.008277
41820.000000 0.010216
41880.000000 0.013152
41940.000000 0.006084
42000.000000 -0.005986
42060.000000 -0.013060
42120.000000 -0.012138
42180.000000 -0.009219
42240.000000 -0.013303
42300.000000 -0.014390
42360.000000 -0.019481
42420.000000 -0.018575
42480.000000 -0.011673
42540.000000 0.001226
42600.000000 0.007122
42660.000000 0.015014
42720.000000 0.016903
42780.000000 0.012789
42840.000000 0.012671
42900.000000 0.013549
42960.000000 0.010425
43020.000000 0.006297
43080.000000 0.002165
43140.000000 -0.010970
43200.000000 -0.019108
