# Supplementary material for: Probabilistic tsunami forecasting for early warning
Source: Nat Commun. 2021 Sep 28;12:5677. doi: 10.1038/s41467-021-25815-w (PMC8479076; doi:10.1038/s41467-021-25815-w)
Supplement: Supplementary file 6 — Supplementary Dataset 3. Sea-level records. [file 41467_2021_25815_MOESM6_ESM.zip › sea_level_records/2020-05-02_Creta/NOA04.rad.rmn.txt]

-43200.000000 -0.001709
-43140.000000 0.008123
-43080.000000 0.001954
-43020.000000 -0.000216
-42960.000000 -0.001387
-42900.000000 -0.005559
-42840.000000 -0.004732
-42780.000000 -0.000905
-42720.000000 -0.001080
-42660.000000 -0.001255
-42600.000000 0.006569
-42540.000000 0.003392
-42480.000000 0.000214
-42420.000000 -0.001965
-42360.000000 -0.006145
-42300.000000 -0.006326
-42240.000000 -0.005508
-42180.000000 0.000310
-42120.000000 0.003126
-42060.000000 0.005942
-42000.000000 0.004756
-41940.000000 0.003570
-41880.000000 0.002383
-41820.000000 0.001195
-41760.000000 0.001006
-41700.000000 0.002816
-41640.000000 0.000625
-41580.000000 0.000433
-41520.000000 0.002241
-41460.000000 -0.000953
-41400.000000 -0.003148
-41340.000000 -0.007343
-41280.000000 -0.004539
-41220.000000 -0.003737
-41160.000000 -0.001935
-41100.000000 0.004866
-41040.000000 0.002666
-40980.000000 -0.000535
-40920.000000 -0.002737
-40860.000000 0.001060
-40800.000000 -0.003143
-40740.000000 -0.007348
-40680.000000 0.001446
-40620.000000 -0.001760
-40560.000000 0.004032
-40500.000000 0.005824
-40440.000000 0.006615
-40380.000000 0.000404
-40320.000000 0.001193
-40260.000000 -0.003019
-40200.000000 -0.002232
-40140.000000 0.000554
-40080.000000 -0.007661
-40020.000000 -0.002877
-39960.000000 0.001906
-39900.000000 0.007689
-39840.000000 0.007470
-39780.000000 0.005250
-39720.000000 -0.000970
-39660.000000 -0.000192
-39600.000000 -0.003414
-39540.000000 -0.002638
-39480.000000 0.000138
-39420.000000 0.001913
-39360.000000 0.003686
-39300.000000 0.001459
-39240.000000 0.003231
-39180.000000 0.004002
-39120.000000 -0.003228
-39060.000000 -0.004459
-39000.000000 -0.001691
-38940.000000 -0.004923
-38880.000000 -0.001157
-38820.000000 0.000608
-38760.000000 0.003372
-38700.000000 0.004136
-38640.000000 0.002898
-38580.000000 -0.006340
-38520.000000 -0.000580
-38460.000000 -0.001820
-38400.000000 -0.006061
-38340.000000 0.002697
-38280.000000 0.006453
-38220.000000 0.010209
-38160.000000 0.006964
-38100.000000 0.002718
-38040.000000 -0.004529
-37980.000000 -0.010776
-37920.000000 -0.011025
-37860.000000 -0.009275
-37800.000000 -0.006525
-37740.000000 0.000223
-37680.000000 0.010971
-37620.000000 0.009717
-37560.000000 0.006463
-37500.000000 -0.000792
-37440.000000 -0.010048
-37380.000000 -0.014305
-37320.000000 -0.018563
-37260.000000 -0.012822
-37200.000000 -0.008082
-37140.000000 -0.003343
-37080.000000 0.007395
-37020.000000 0.008133
-36960.000000 0.004869
-36900.000000 0.006604
-36840.000000 0.001339
-36780.000000 -0.005928
-36720.000000 -0.001195
-36660.000000 -0.003464
-36600.000000 0.003267
-36540.000000 0.005996
-36480.000000 0.011724
-36420.000000 0.015451
-36360.000000 0.014177
-36300.000000 0.010902
-36240.000000 0.008626
-36180.000000 0.009348
-36120.000000 0.006070
-36060.000000 0.001790
-36000.000000 0.002508
-35940.000000 0.003226
-35880.000000 -0.002058
-35820.000000 -0.007344
-35760.000000 -0.005630
-35700.000000 -0.007919
-35640.000000 -0.006226
-35580.000000 -0.003535
-35520.000000 -0.003845
-35460.000000 -0.009156
-35400.000000 -0.006469
-35340.000000 -0.008783
-35280.000000 -0.009099
-35220.000000 -0.009415
-35160.000000 -0.007732
-35100.000000 -0.002051
-35040.000000 0.000630
-34980.000000 0.002310
-34920.000000 0.007988
-34860.000000 0.008666
-34800.000000 0.008344
-34740.000000 0.007020
-34680.000000 0.000697
-34620.000000 -0.004627
-34560.000000 -0.001952
-34500.000000 -0.005276
-34440.000000 -0.012600
-34380.000000 -0.007924
-34320.000000 -0.003248
-34260.000000 -0.000572
-34200.000000 0.001105
-34140.000000 0.001782
-34080.000000 -0.006540
-34020.000000 -0.006861
-33960.000000 -0.021182
-33900.000000 -0.019502
-33840.000000 -0.007822
-33780.000000 -0.002140
-33720.000000 0.006542
-33660.000000 0.011225
-33600.000000 0.012909
-33540.000000 0.008594
-33480.000000 0.000279
-33420.000000 -0.008034
-33360.000000 -0.009347
-33300.000000 -0.009658
-33240.000000 -0.004968
-33180.000000 -0.003277
-33120.000000 0.008415
-33060.000000 0.015109
-33000.000000 0.011803
-32940.000000 0.010499
-32880.000000 0.006196
-32820.000000 -0.002105
-32760.000000 -0.004405
-32700.000000 -0.002704
-32640.000000 0.001000
-32580.000000 0.006704
-32520.000000 0.007411
-32460.000000 0.010119
-32400.000000 0.004829
-32340.000000 -0.000460
-32280.000000 0.000254
-32220.000000 -0.005031
-32160.000000 -0.009314
-32100.000000 -0.000595
-32040.000000 0.003126
-31980.000000 0.008849
-31920.000000 0.008575
-31860.000000 0.010302
-31800.000000 0.000032
-31740.000000 -0.004235
-31680.000000 -0.000501
-31620.000000 -0.006763
-31560.000000 -0.010023
-31500.000000 -0.006281
-31440.000000 -0.002535
-31380.000000 0.002213
-31320.000000 0.004965
-31260.000000 0.007720
-31200.000000 0.009478
-31140.000000 0.003239
-31080.000000 0.001004
-31020.000000 -0.004228
-30960.000000 -0.004456
-30900.000000 -0.006680
-30840.000000 0.001099
-30780.000000 0.008882
-30720.000000 0.012669
-30660.000000 0.007460
-30600.000000 0.010255
-30540.000000 0.002054
-30480.000000 -0.007142
-30420.000000 -0.015335
-30360.000000 -0.016522
-30300.000000 -0.006706
-30240.000000 -0.000885
-30180.000000 0.000941
-30120.000000 0.006770
-30060.000000 0.005605
-30000.000000 -0.000556
-29940.000000 0.002288
-29880.000000 0.005136
-29820.000000 0.002990
-29760.000000 0.005849
-29700.000000 0.008712
-29640.000000 -0.002420
-29580.000000 -0.006547
-29520.000000 -0.005669
-29460.000000 -0.006786
-29400.000000 -0.002898
-29340.000000 0.004993
-29280.000000 0.009890
-29220.000000 0.003791
-29160.000000 0.000695
-29100.000000 -0.006396
-29040.000000 -0.012484
-28980.000000 -0.008569
-28920.000000 -0.008650
-28860.000000 0.000271
-28800.000000 0.006195
-28740.000000 0.006122
-28680.000000 0.008051
-28620.000000 0.006982
-28560.000000 -0.001085
-28500.000000 -0.007151
-28440.000000 -0.007215
-28380.000000 -0.005278
-28320.000000 -0.000340
-28260.000000 -0.000400
-28200.000000 0.007541
-28140.000000 0.011482
-28080.000000 0.001425
-28020.000000 -0.000632
-27960.000000 -0.001688
-27900.000000 -0.007743
-27840.000000 -0.009798
-27780.000000 -0.010852
-27720.000000 -0.005907
-27660.000000 0.001040
-27600.000000 0.001986
-27540.000000 0.004932
-27480.000000 0.010879
-27420.000000 0.004825
-27360.000000 0.004772
-27300.000000 0.001718
-27240.000000 0.010664
-27180.000000 0.012610
-27120.000000 0.014556
-27060.000000 0.008503
-27000.000000 0.001450
-26940.000000 -0.003603
-26880.000000 -0.008655
-26820.000000 -0.004706
-26760.000000 -0.001757
-26700.000000 -0.001806
-26640.000000 0.002145
-26580.000000 0.003097
-26520.000000 -0.004949
-26460.000000 -0.008995
-26400.000000 -0.009039
-26340.000000 -0.010081
-26280.000000 -0.003123
-26220.000000 0.001838
-26160.000000 0.002800
-26100.000000 0.006763
-26040.000000 0.001727
-25980.000000 0.000693
-25920.000000 0.003660
-25860.000000 -0.003371
-25800.000000 -0.004402
-25740.000000 -0.004431
-25680.000000 -0.003459
-25620.000000 -0.001486
-25560.000000 0.000488
-25500.000000 -0.003537
-25440.000000 -0.000562
-25380.000000 0.000415
-25320.000000 -0.000609
-25260.000000 0.000368
-25200.000000 -0.002655
-25140.000000 -0.005677
-25080.000000 -0.009700
-25020.000000 -0.004722
-24960.000000 0.000255
-24900.000000 -0.001767
-24840.000000 0.000211
-24780.000000 -0.000812
-24720.000000 0.000166
-24660.000000 -0.003856
-24600.000000 0.002121
-24540.000000 0.000099
-24480.000000 -0.003924
-24420.000000 -0.003947
-24360.000000 -0.004970
-24300.000000 -0.005994
-24240.000000 0.005982
-24180.000000 0.004958
-24120.000000 0.007933
-24060.000000 0.004907
-24000.000000 0.007880
-23940.000000 0.006853
-23880.000000 -0.005175
-23820.000000 -0.002204
-23760.000000 -0.007234
-23700.000000 -0.003265
-23640.000000 0.004703
-23580.000000 0.003670
-23520.000000 0.008635
-23460.000000 0.006600
-23400.000000 0.007563
-23340.000000 0.005526
-23280.000000 0.006487
-23220.000000 0.000447
-23160.000000 -0.011593
-23100.000000 -0.011634
-23040.000000 -0.005676
-22980.000000 -0.009719
-22920.000000 -0.001761
-22860.000000 0.008196
-22800.000000 0.009154
-22740.000000 0.014113
-22680.000000 0.016072
-22620.000000 0.004032
-22560.000000 -0.005008
-22500.000000 -0.008046
-22440.000000 -0.008084
-22380.000000 -0.008120
-22320.000000 0.003845
-22260.000000 0.016811
-22200.000000 0.020779
-22140.000000 0.015749
-22080.000000 0.005720
-22020.000000 -0.006307
-21960.000000 -0.019331
-21900.000000 -0.023354
-21840.000000 -0.019374
-21780.000000 -0.011391
-21720.000000 0.005595
-21660.000000 0.015583
-21600.000000 0.017575
-21540.000000 0.009570
-21480.000000 -0.002432
-21420.000000 -0.013430
-21360.000000 -0.018425
-21300.000000 -0.016416
-21240.000000 -0.012404
-21180.000000 -0.008388
-21120.000000 0.007632
-21060.000000 0.004656
-21000.000000 0.013683
-20940.000000 0.003714
-20880.000000 -0.005251
-20820.000000 -0.020211
-20760.000000 -0.026168
-20700.000000 -0.020120
-20640.000000 -0.013069
-20580.000000 -0.006013
-20520.000000 0.003046
-20460.000000 0.004109
-20400.000000 0.001177
-20340.000000 0.001248
-20280.000000 -0.002677
-20220.000000 -0.003598
-20160.000000 -0.004515
-20100.000000 0.000571
-20040.000000 0.001661
-19980.000000 0.012753
-19920.000000 0.012848
-19860.000000 0.013945
-19800.000000 0.009045
-19740.000000 0.006147
-19680.000000 0.007250
-19620.000000 0.001355
-19560.000000 -0.005538
-19500.000000 -0.009431
-19440.000000 0.000678
-19380.000000 0.003787
-19320.000000 0.007898
-19260.000000 0.012009
-19200.000000 0.009121
-19140.000000 0.008234
-19080.000000 -0.000653
-19020.000000 0.001461
-18960.000000 0.004575
-18900.000000 0.004690
-18840.000000 0.010805
-18780.000000 0.008920
-18720.000000 0.001036
-18660.000000 0.000152
-18600.000000 -0.013732
-18540.000000 -0.012616
-18480.000000 -0.004500
-18420.000000 0.001617
-18360.000000 0.007733
-18300.000000 0.010850
-18240.000000 0.017966
-18180.000000 0.004083
-18120.000000 -0.001800
-18060.000000 -0.006683
-18000.000000 -0.017565
-17940.000000 -0.011447
-17880.000000 -0.004328
-17820.000000 0.003791
-17760.000000 0.008911
-17700.000000 0.012031
-17640.000000 0.015153
-17580.000000 0.009276
-17520.000000 0.007399
-17460.000000 0.002524
-17400.000000 0.000651
-17340.000000 0.000778
-17280.000000 -0.003093
-17220.000000 0.000038
-17160.000000 -0.006829
-17100.000000 -0.006695
-17040.000000 -0.002559
-16980.000000 -0.002421
-16920.000000 -0.005281
-16860.000000 -0.009140
-16800.000000 -0.009996
-16740.000000 -0.007851
-16680.000000 -0.008704
-16620.000000 -0.013555
-16560.000000 -0.006405
-16500.000000 -0.012253
-16440.000000 -0.005100
-16380.000000 -0.005946
-16320.000000 -0.005791
-16260.000000 -0.002635
-16200.000000 -0.003478
-16140.000000 -0.001320
-16080.000000 -0.002161
-16020.000000 -0.006002
-15960.000000 -0.004842
-15900.000000 -0.000681
-15840.000000 -0.001520
-15780.000000 0.001641
-15720.000000 0.002803
-15660.000000 0.006965
-15600.000000 0.011127
-15540.000000 0.007290
-15480.000000 0.007454
-15420.000000 0.004618
-15360.000000 0.000782
-15300.000000 -0.008054
-15240.000000 -0.016889
-15180.000000 -0.010724
-15120.000000 -0.009560
-15060.000000 -0.006395
-15000.000000 -0.002230
-14940.000000 0.011934
-14880.000000 0.013099
-14820.000000 0.009263
-14760.000000 0.001427
-14700.000000 -0.005410
-14640.000000 -0.005246
-14580.000000 -0.002084
-14520.000000 0.002079
-14460.000000 0.001241
-14400.000000 0.011402
-14340.000000 0.015564
-14280.000000 0.011725
-14220.000000 0.005886
-14160.000000 0.000046
-14100.000000 -0.014794
-14040.000000 -0.018634
-13980.000000 -0.014474
-13920.000000 0.001685
-13860.000000 0.006845
-13800.000000 0.014004
-13740.000000 0.022164
-13680.000000 0.018324
-13620.000000 0.015485
-13560.000000 0.007646
-13500.000000 -0.000193
-13440.000000 -0.007032
-13380.000000 -0.005870
-13320.000000 -0.004708
-13260.000000 0.006455
-13200.000000 0.006618
-13140.000000 0.010782
-13080.000000 0.011947
-13020.000000 0.008112
-12960.000000 -0.000722
-12900.000000 -0.004555
-12840.000000 -0.003387
-12780.000000 -0.005219
-12720.000000 -0.010050
-12660.000000 -0.009881
-12600.000000 -0.005710
-12540.000000 -0.000539
-12480.000000 0.003633
-12420.000000 0.004805
-12360.000000 -0.006023
-12300.000000 0.001150
-12240.000000 -0.002676
-12180.000000 -0.009503
-12120.000000 -0.002329
-12060.000000 -0.003154
-12000.000000 0.003021
-11940.000000 0.011196
-11880.000000 0.010373
-11820.000000 0.008549
-11760.000000 -0.006274
-11700.000000 -0.008097
-11640.000000 -0.012919
-11580.000000 -0.008741
-11520.000000 -0.002563
-11460.000000 0.002616
-11400.000000 0.002794
-11340.000000 0.005973
-11280.000000 0.005152
-11220.000000 0.004331
-11160.000000 -0.007490
-11100.000000 -0.013312
-11040.000000 -0.007134
-10980.000000 -0.004955
-10920.000000 0.001223
-10860.000000 0.004401
-10800.000000 0.000578
-10740.000000 0.003755
-10680.000000 0.006932
-10620.000000 0.009108
-10560.000000 0.005283
-10500.000000 0.005458
-10440.000000 -0.001368
-10380.000000 -0.000195
-10320.000000 0.000977
-10260.000000 -0.002851
-10200.000000 0.001319
-10140.000000 -0.003512
-10080.000000 0.001656
-10020.000000 0.012822
-9960.000000 0.005987
-9900.000000 0.002150
-9840.000000 0.005311
-9780.000000 -0.000529
-9720.000000 -0.004371
-9660.000000 -0.002215
-9600.000000 -0.006060
-9540.000000 -0.005908
-9480.000000 -0.002757
-9420.000000 -0.001608
-9360.000000 -0.002461
-9300.000000 -0.005316
-9240.000000 -0.006173
-9180.000000 -0.010031
-9120.000000 -0.012891
-9060.000000 -0.016753
-9000.000000 -0.008616
-8940.000000 -0.000481
-8880.000000 0.003652
-8820.000000 0.003783
-8760.000000 0.000913
-8700.000000 -0.002960
-8640.000000 -0.004833
-8580.000000 -0.006709
-8520.000000 -0.003586
-8460.000000 0.001535
-8400.000000 0.005654
-8340.000000 0.003771
-8280.000000 0.015886
-8220.000000 0.009999
-8160.000000 0.002110
-8100.000000 -0.004781
-8040.000000 -0.007674
-7980.000000 -0.011570
-7920.000000 -0.008467
-7860.000000 0.002633
-7800.000000 0.004731
-7740.000000 0.001827
-7680.000000 0.002922
-7620.000000 0.006014
-7560.000000 0.003106
-7500.000000 0.002195
-7440.000000 -0.001717
-7380.000000 0.000369
-7320.000000 0.001454
-7260.000000 0.002537
-7200.000000 0.004618
-7140.000000 0.000698
-7080.000000 0.002776
-7020.000000 0.004852
-6960.000000 0.003926
-6900.000000 0.005999
-6840.000000 0.003070
-6780.000000 0.003139
-6720.000000 0.004206
-6660.000000 -0.000729
-6600.000000 0.007334
-6540.000000 0.012395
-6480.000000 0.013454
-6420.000000 0.010510
-6360.000000 0.006565
-6300.000000 -0.001383
-6240.000000 -0.009333
-6180.000000 -0.013286
-6120.000000 -0.012241
-6060.000000 -0.011201
-6000.000000 -0.003164
-5940.000000 0.008872
-5880.000000 0.015904
-5820.000000 0.002935
-5760.000000 0.005962
-5700.000000 -0.007014
-5640.000000 -0.012992
-5580.000000 -0.019978
-5520.000000 -0.004968
-5460.000000 -0.002956
-5400.000000 0.007053
-5340.000000 0.002059
-5280.000000 0.006054
-5220.000000 -0.003955
-5160.000000 -0.009960
-5100.000000 -0.013977
-5040.000000 -0.010988
-4980.000000 -0.004002
-4920.000000 0.008970
-4860.000000 0.010949
-4800.000000 0.006925
-4740.000000 0.009898
-4680.000000 0.000867
-4620.000000 -0.005166
-4560.000000 -0.009217
-4500.000000 -0.009257
-4440.000000 0.001700
-4380.000000 0.004654
-4320.000000 0.007605
-4260.000000 0.004553
-4200.000000 0.001499
-4140.000000 -0.007558
-4080.000000 -0.016618
-4020.000000 -0.019681
-3960.000000 -0.020746
-3900.000000 -0.011813
-3840.000000 -0.002883
-3780.000000 0.006045
-3720.000000 0.011971
-3660.000000 0.008895
-3600.000000 0.008800
-3540.000000 -0.005280
-3480.000000 -0.010362
-3420.000000 -0.012446
-3360.000000 -0.010531
-3300.000000 -0.000618
-3240.000000 0.000293
-3180.000000 0.010203
-3120.000000 0.012097
-3060.000000 0.008004
-3000.000000 0.000910
-2940.000000 -0.000185
-2880.000000 -0.005280
-2820.000000 -0.007377
-2760.000000 -0.007475
-2700.000000 0.000416
-2640.000000 0.003318
-2580.000000 0.013219
-2520.000000 0.012120
-2460.000000 0.008021
-2400.000000 -0.005079
-2340.000000 -0.002179
-2280.000000 -0.012280
-2220.000000 -0.013383
-2160.000000 -0.007483
-2100.000000 -0.006584
-2040.000000 0.000315
-1980.000000 0.010217
-1920.000000 0.013116
-1860.000000 0.013014
-1800.000000 0.006911
-1740.000000 -0.009192
-1680.000000 -0.011297
-1620.000000 -0.018391
-1560.000000 -0.009497
-1500.000000 0.000409
-1440.000000 0.010302
-1380.000000 0.011209
-1320.000000 0.013100
-1260.000000 0.009991
-1200.000000 -0.000120
-1140.000000 -0.011232
-1080.000000 -0.021345
-1020.000000 -0.014460
-960.000000 -0.004576
-900.000000 0.004307
-840.000000 0.012189
-780.000000 0.010070
-720.000000 0.004949
-660.000000 -0.003172
-600.000000 -0.003294
-540.000000 -0.003417
-480.000000 0.007487
-420.000000 0.014363
-360.000000 0.027239
-300.000000 0.031115
-240.000000 0.031990
-180.000000 0.021864
-120.000000 0.001768
-60.000000 -0.012357
0.000000 -0.012483
60.000000 -0.006609
120.000000 0.000295
180.000000 0.007168
240.000000 0.016042
300.000000 0.013916
360.000000 0.005790
420.000000 0.006691
480.000000 -0.010435
540.000000 -0.018535
600.000000 -0.010662
660.000000 0.001212
720.000000 0.005085
780.000000 0.006959
840.000000 0.012833
900.000000 0.005728
960.000000 0.004602
1020.000000 0.040476
1080.000000 0.045368
1140.000000 -0.005759
1200.000000 0.010115
1260.000000 0.115990
1320.000000 -0.037123
1380.000000 -0.195249
1440.000000 0.039626
1500.000000 0.139501
1560.000000 -0.160617
1620.000000 -0.167743
1680.000000 0.114136
1740.000000 -0.019990
1800.000000 -0.022116
1860.000000 0.022758
1920.000000 -0.006370
1980.000000 0.021504
2040.000000 -0.002623
2100.000000 0.052251
2160.000000 0.049124
2220.000000 -0.110010
2280.000000 -0.030137
2340.000000 -0.020264
2400.000000 0.003598
2460.000000 -0.077530
2520.000000 -0.066658
2580.000000 0.145214
2640.000000 0.073085
2700.000000 -0.003044
2760.000000 -0.065172
2820.000000 0.047698
2880.000000 -0.012447
2940.000000 -0.145578
3000.000000 -0.029708
3060.000000 0.114161
3120.000000 -0.027987
3180.000000 -0.002119
3240.000000 0.026749
3300.000000 -0.006384
3360.000000 -0.055534
3420.000000 -0.038667
3480.000000 0.082198
3540.000000 0.008046
3600.000000 -0.040089
3660.000000 0.006774
3720.000000 0.045637
3780.000000 -0.014502
3840.000000 -0.028641
3900.000000 0.049219
3960.000000 0.030078
4020.000000 0.029917
4080.000000 0.019773
4140.000000 -0.012372
4200.000000 -0.043518
4260.000000 -0.021685
4320.000000 -0.016834
4380.000000 -0.037985
4440.000000 0.005863
4500.000000 0.070710
4560.000000 0.050554
4620.000000 0.032397
4680.000000 -0.007762
4740.000000 -0.006922
4800.000000 -0.012085
4860.000000 -0.000250
4920.000000 -0.040416
4980.000000 0.000415
5040.000000 0.052226
5100.000000 0.029052
5160.000000 0.020876
5220.000000 0.069698
5280.000000 -0.003483
5340.000000 -0.040666
5400.000000 0.014148
5460.000000 -0.008041
5520.000000 -0.063233
5580.000000 -0.001427
5640.000000 0.024376
5700.000000 0.030176
5760.000000 0.043957
5820.000000 0.041735
5880.000000 0.006527
5940.000000 -0.017683
6000.000000 -0.080896
6060.000000 -0.070111
6120.000000 -0.022329
6180.000000 0.001451
6240.000000 0.042228
6300.000000 0.071003
6360.000000 0.050775
6420.000000 -0.010455
6480.000000 -0.026687
6540.000000 0.004078
6600.000000 -0.041160
6660.000000 -0.075400
6720.000000 0.010358
6780.000000 0.050113
6840.000000 0.028865
6900.000000 0.047615
6960.000000 0.058362
7020.000000 0.002107
7080.000000 -0.069152
7140.000000 -0.046413
7200.000000 0.010323
7260.000000 -0.013944
7320.000000 -0.034213
7380.000000 -0.004485
7440.000000 0.045240
7500.000000 0.031962
7560.000000 0.021682
7620.000000 0.017399
7680.000000 -0.036887
7740.000000 -0.042175
7800.000000 -0.051465
7860.000000 -0.020758
7920.000000 0.036947
7980.000000 0.014650
8040.000000 0.027350
8100.000000 0.057049
8160.000000 0.020745
8220.000000 0.002440
8280.000000 -0.026867
8340.000000 -0.069176
8400.000000 -0.037486
8460.000000 -0.022797
8520.000000 0.059890
8580.000000 0.075576
8640.000000 0.015262
8700.000000 -0.003054
8760.000000 -0.007370
8820.000000 -0.048687
8880.000000 -0.072003
8940.000000 -0.026320
9000.000000 0.004363
9060.000000 0.020046
9120.000000 0.044729
9180.000000 0.048413
9240.000000 0.049097
9300.000000 -0.025219
9360.000000 -0.057535
9420.000000 -0.035850
9480.000000 -0.037164
9540.000000 -0.024478
9600.000000 0.014208
9660.000000 0.022896
9720.000000 0.068584
9780.000000 0.048273
9840.000000 -0.000037
9900.000000 -0.037346
9960.000000 -0.068654
10020.000000 -0.059961
10080.000000 -0.031267
10140.000000 -0.008572
10200.000000 0.030124
10260.000000 0.067821
10320.000000 0.061519
10380.000000 0.002217
10440.000000 -0.021083
10500.000000 -0.029383
10560.000000 -0.061682
10620.000000 -0.058980
10680.000000 -0.019278
10740.000000 0.059424
10800.000000 0.055127
10860.000000 0.027830
10920.000000 0.031533
10980.000000 0.000236
11040.000000 -0.053061
11100.000000 -0.049358
11160.000000 -0.031638
11220.000000 -0.025935
11280.000000 0.021768
11340.000000 0.037489
11400.000000 0.051209
11460.000000 0.049912
11520.000000 -0.006385
11580.000000 -0.041682
11640.000000 -0.048979
11700.000000 -0.053276
11760.000000 -0.020574
11820.000000 0.019143
11880.000000 0.034860
11940.000000 0.025561
12000.000000 0.033261
12060.000000 0.021962
12120.000000 -0.024324
12180.000000 -0.054612
12240.000000 -0.047912
12300.000000 -0.030200
12360.000000 -0.003500
12420.000000 0.029200
12480.000000 0.055911
12540.000000 0.049611
12600.000000 0.023312
12660.000000 -0.012987
12720.000000 -0.038286
12780.000000 -0.049584
12840.000000 -0.058872
12900.000000 -0.029168
12960.000000 0.031536
13020.000000 0.060241
13080.000000 0.072948
13140.000000 0.045656
13200.000000 0.012366
13260.000000 -0.031922
13320.000000 -0.053208
13380.000000 -0.044492
13440.000000 -0.014774
13500.000000 0.003947
13560.000000 0.032671
13620.000000 0.057398
13680.000000 0.049129
13740.000000 0.017862
13800.000000 -0.003401
13860.000000 -0.038661
13920.000000 -0.068918
13980.000000 -0.046171
14040.000000 -0.003421
14100.000000 0.007334
14160.000000 0.041092
14220.000000 0.044853
14280.000000 0.047616
14340.000000 0.006384
14400.000000 -0.017843
14460.000000 -0.045067
14520.000000 -0.036287
14580.000000 -0.038504
14640.000000 -0.029716
14700.000000 0.021068
14760.000000 0.060863
14820.000000 0.046661
14880.000000 0.005463
14940.000000 -0.019732
15000.000000 -0.032922
15060.000000 -0.036109
15120.000000 -0.020292
15180.000000 0.004519
15240.000000 0.023344
15300.000000 0.035173
15360.000000 0.045005
15420.000000 0.018831
15480.000000 -0.017328
15540.000000 -0.047483
15600.000000 -0.053634
15660.000000 -0.050781
15720.000000 0.003075
15780.000000 0.032926
15840.000000 0.025790
15900.000000 0.026649
15960.000000 0.014521
16020.000000 0.002389
16080.000000 -0.010731
16140.000000 -0.035847
16200.000000 -0.028960
16260.000000 -0.007069
16320.000000 -0.014175
16380.000000 -0.000277
16440.000000 0.018624
16500.000000 0.024528
16560.000000 0.014435
16620.000000 -0.011654
16680.000000 -0.013741
16740.000000 -0.012825
16800.000000 -0.029905
16860.000000 -0.023983
16920.000000 -0.007055
16980.000000 0.008873
17040.000000 0.025805
17100.000000 0.025739
17160.000000 0.009676
17220.000000 0.005616
17280.000000 -0.018436
17340.000000 -0.019491
17400.000000 -0.022542
17460.000000 -0.011591
17520.000000 0.007363
17580.000000 0.016327
17640.000000 0.020287
17700.000000 0.012249
17760.000000 0.003214
17820.000000 0.003181
17880.000000 -0.001841
17940.000000 -0.000868
18000.000000 0.003108
18060.000000 0.005087
18120.000000 0.001068
18180.000000 -0.002947
18240.000000 0.014040
18300.000000 0.004037
18360.000000 -0.012971
18420.000000 -0.003975
18480.000000 0.004029
18540.000000 0.016031
18600.000000 0.015035
18660.000000 0.002043
18720.000000 -0.007942
18780.000000 -0.004928
18840.000000 -0.015910
18900.000000 -0.022888
18960.000000 -0.018861
19020.000000 -0.006831
19080.000000 -0.000796
19140.000000 0.007241
19200.000000 0.019281
19260.000000 0.025326
19320.000000 0.004376
19380.000000 -0.026571
19440.000000 -0.035514
19500.000000 -0.029453
19560.000000 -0.023387
19620.000000 0.001684
19680.000000 0.024758
19740.000000 0.031837
19800.000000 0.028921
19860.000000 -0.005991
19920.000000 -0.033898
19980.000000 -0.045801
20040.000000 -0.037699
20100.000000 -0.032593
20160.000000 -0.010483
20220.000000 0.025632
20280.000000 0.042748
20340.000000 0.029871
20400.000000 -0.000001
20460.000000 -0.021868
20520.000000 -0.035736
20580.000000 -0.039595
20640.000000 -0.024449
20700.000000 -0.003299
20760.000000 0.008850
20820.000000 0.031009
20880.000000 0.024172
20940.000000 0.016333
21000.000000 0.000505
21060.000000 -0.011318
21120.000000 -0.025136
21180.000000 -0.024960
21240.000000 -0.009769
21300.000000 0.007426
21360.000000 0.012626
21420.000000 0.018830
21480.000000 0.020025
21540.000000 0.004237
21600.000000 -0.014547
21660.000000 -0.022327
21720.000000 -0.029103
21780.000000 -0.019875
21840.000000 -0.006643
21900.000000 0.011593
21960.000000 0.023833
22020.000000 0.027057
22080.000000 0.011305
22140.000000 0.000556
22200.000000 -0.009188
22260.000000 -0.005929
22320.000000 -0.003665
22380.000000 0.018602
22440.000000 0.017873
22500.000000 0.011126
22560.000000 0.008404
22620.000000 0.003687
22680.000000 -0.020027
22740.000000 -0.018737
22800.000000 -0.011444
22860.000000 -0.003148
22920.000000 -0.001848
22980.000000 0.001454
23040.000000 0.011760
23100.000000 0.008068
23160.000000 0.000379
23220.000000 -0.001325
23280.000000 -0.004007
23340.000000 0.004312
23400.000000 0.004635
23460.000000 -0.001041
23520.000000 -0.003714
23580.000000 0.007615
23640.000000 0.011946
23700.000000 0.011280
23760.000000 0.003617
23820.000000 -0.000044
23880.000000 0.006298
23940.000000 -0.004357
24000.000000 -0.010009
24060.000000 0.002342
24120.000000 0.015696
24180.000000 0.017053
24240.000000 0.005413
24300.000000 0.011777
24360.000000 -0.008856
24420.000000 -0.023485
24480.000000 -0.026110
24540.000000 -0.021732
24600.000000 -0.001351
24660.000000 0.015035
24720.000000 0.019424
24780.000000 0.011816
24840.000000 -0.004789
24900.000000 -0.008390
24960.000000 -0.020988
25020.000000 -0.016582
25080.000000 -0.010174
25140.000000 -0.012764
25200.000000 0.008649
25260.000000 0.023063
25320.000000 0.013479
25380.000000 -0.004104
25440.000000 -0.005687
25500.000000 -0.025269
25560.000000 -0.036851
25620.000000 -0.024433
25680.000000 -0.015016
25740.000000 0.004401
25800.000000 0.017816
25860.000000 0.029229
25920.000000 0.017641
25980.000000 -0.004949
26040.000000 -0.028541
26100.000000 -0.047136
26160.000000 -0.033733
26220.000000 -0.016333
26280.000000 0.000064
26340.000000 0.024459
26400.000000 0.034850
26460.000000 0.030239
26520.000000 0.019624
26580.000000 -0.000993
26640.000000 -0.013614
26700.000000 -0.021237
26760.000000 -0.013864
26820.000000 0.003507
26880.000000 0.019874
26940.000000 0.034238
27000.000000 0.022599
27060.000000 0.007957
27120.000000 -0.009689
27180.000000 -0.013337
27240.000000 -0.017989
27300.000000 -0.013643
27360.000000 -0.018301
27420.000000 -0.008961
27480.000000 0.008375
27540.000000 0.022709
27600.000000 0.022040
27660.000000 0.017368
27720.000000 -0.001307
27780.000000 -0.014984
27840.000000 -0.026663
27900.000000 -0.027346
27960.000000 -0.015030
28020.000000 -0.001717
28080.000000 0.008593
28140.000000 0.029901
28200.000000 0.038207
28260.000000 0.024510
28320.000000 0.007811
28380.000000 -0.010891
28440.000000 -0.025595
28500.000000 -0.017301
28560.000000 -0.005010
28620.000000 0.005280
28680.000000 0.011567
28740.000000 0.017852
28800.000000 0.015136
28860.000000 0.002418
28920.000000 -0.012301
28980.000000 -0.019022
29040.000000 -0.024744
29100.000000 -0.014467
29160.000000 -0.012191
29220.000000 0.000085
29280.000000 0.017360
29340.000000 0.023634
29400.000000 0.017909
29460.000000 0.017183
29520.000000 0.009457
29580.000000 -0.008270
29640.000000 -0.014996
29700.000000 -0.007723
29760.000000 -0.013449
29820.000000 -0.004176
29880.000000 0.021098
29940.000000 0.020371
30000.000000 0.009645
30060.000000 -0.010082
30120.000000 -0.018808
30180.000000 -0.030534
30240.000000 -0.028259
30300.000000 -0.018984
30360.000000 0.000293
30420.000000 0.013570
30480.000000 0.017848
30540.000000 0.014127
30600.000000 0.000407
30660.000000 -0.017312
30720.000000 -0.016030
30780.000000 -0.012746
30840.000000 -0.004461
30900.000000 -0.002175
30960.000000 0.003113
31020.000000 0.007402
31080.000000 0.005691
31140.000000 -0.000018
31200.000000 0.003274
31260.000000 0.010567
31320.000000 0.010861
31380.000000 0.012156
31440.000000 -0.000549
31500.000000 -0.000252
31560.000000 -0.012955
31620.000000 -0.005656
31680.000000 0.003643
31740.000000 0.006942
31800.000000 0.009243
31860.000000 0.008544
31920.000000 0.012845
31980.000000 0.005148
32040.000000 -0.003549
32100.000000 -0.004244
32160.000000 0.004061
32220.000000 0.005367
32280.000000 0.003674
32340.000000 0.002981
32400.000000 0.005289
32460.000000 -0.002402
32520.000000 -0.006092
32580.000000 -0.005781
32640.000000 -0.001469
32700.000000 0.004845
32760.000000 0.001159
32820.000000 0.000474
32880.000000 0.005790
32940.000000 -0.004893
33000.000000 0.003424
33060.000000 0.007744
33120.000000 0.001064
33180.000000 -0.001614
33240.000000 -0.004292
33300.000000 -0.004967
33360.000000 -0.008642
33420.000000 0.004684
33480.000000 0.007011
33540.000000 0.005339
33600.000000 -0.004333
33660.000000 -0.007013
33720.000000 -0.017683
33780.000000 -0.030351
33840.000000 -0.013019
33900.000000 -0.005686
33960.000000 0.010647
34020.000000 0.010980
34080.000000 0.017313
34140.000000 0.003646
34200.000000 -0.012021
34260.000000 -0.009687
34320.000000 -0.016355
34380.000000 -0.008022
34440.000000 0.002311
34500.000000 0.008643
34560.000000 0.002974
34620.000000 0.009305
34680.000000 0.012636
34740.000000 0.000966
34800.000000 0.001295
34860.000000 -0.000377
34920.000000 0.000951
34980.000000 0.004278
35040.000000 0.005604
35100.000000 0.001928
35160.000000 -0.000748
35220.000000 0.005574
35280.000000 0.002894
35340.000000 -0.003787
35400.000000 -0.008469
35460.000000 -0.010153
35520.000000 -0.010838
35580.000000 -0.011525
35640.000000 -0.007214
35700.000000 -0.004905
35760.000000 0.003394
35820.000000 0.004691
35880.000000 0.004984
35940.000000 0.002275
36000.000000 -0.003439
36060.000000 -0.007156
36120.000000 -0.002877
36180.000000 -0.000602
36240.000000 0.011669
36300.000000 0.012936
36360.000000 0.008199
36420.000000 0.013458
36480.000000 0.007713
36540.000000 -0.001035
36600.000000 -0.012788
36660.000000 -0.009543
36720.000000 0.000698
36780.000000 -0.002065
36840.000000 0.008169
36900.000000 0.003400
36960.000000 0.003628
37020.000000 -0.000148
37080.000000 -0.005927
37140.000000 -0.009708
37200.000000 -0.013493
37260.000000 -0.010281
37320.000000 -0.008072
37380.000000 0.000134
37440.000000 0.016338
37500.000000 0.010538
37560.000000 0.007735
37620.000000 0.003930
37680.000000 -0.002878
37740.000000 -0.010689
37800.000000 -0.013503
37860.000000 -0.006320
37920.000000 -0.003140
37980.000000 0.014038
38040.000000 0.012213
38100.000000 0.008385
38160.000000 0.009554
38220.000000 0.001721
38280.000000 -0.018115
38340.000000 -0.013954
38400.000000 -0.022796
38460.000000 -0.013641
38520.000000 -0.006488
38580.000000 0.006662
38640.000000 0.008809
38700.000000 0.006954
38760.000000 0.006096
38820.000000 0.002235
38880.000000 -0.004629
38940.000000 -0.008495
39000.000000 -0.011365
39060.000000 -0.005237
39120.000000 -0.004111
39180.000000 0.002011
39240.000000 0.006131
39300.000000 0.011248
39360.000000 0.000362
39420.000000 0.000473
39480.000000 -0.009418
39540.000000 -0.012312
39600.000000 -0.016209
39660.000000 -0.004109
39720.000000 0.007989
39780.000000 0.008084
39840.000000 0.007176
39900.000000 0.005265
39960.000000 -0.002649
40020.000000 -0.003565
40080.000000 -0.007485
40140.000000 -0.010407
40200.000000 -0.006332
40260.000000 0.000741
40320.000000 0.010810
40380.000000 0.011877
40440.000000 0.010940
40500.000000 0.011001
40560.000000 0.007059
40620.000000 -0.007885
40680.000000 -0.016833
40740.000000 -0.019784
40800.000000 -0.012737
40860.000000 -0.004693
40920.000000 -0.003652
40980.000000 0.012386
41040.000000 0.015421
41100.000000 0.011453
41160.000000 0.010483
41220.000000 -0.012491
41280.000000 -0.014467
41340.000000 -0.012446
41400.000000 -0.003428
41460.000000 -0.001413
41520.000000 -0.002401
41580.000000 0.009608
41640.000000 0.016614
41700.000000 0.014618
41760.000000 0.002618
41820.000000 0.000616
41880.000000 -0.002390
41940.000000 -0.014398
42000.000000 -0.009409
42060.000000 -0.004424
42120.000000 -0.001441
42180.000000 0.009539
42240.000000 0.003516
42300.000000 0.004490
42360.000000 -0.001539
42420.000000 -0.006570
42480.000000 -0.009605
42540.000000 -0.000643
42600.000000 0.002316
42660.000000 0.008273
42720.000000 0.013226
42780.000000 0.017176
42840.000000 0.013124
42900.000000 0.002068
42960.000000 -0.008990
43020.000000 -0.011052
43080.000000 -0.007116
43140.000000 -0.002184
43200.000000 0.003746
