# Supplementary material for: Probabilistic tsunami forecasting for early warning
Source: Nat Commun. 2021 Sep 28;12:5677. doi: 10.1038/s41467-021-25815-w (PMC8479076; doi:10.1038/s41467-021-25815-w)
Supplement: Supplementary file 6 — Supplementary Dataset 3. Sea-level records. [file 41467_2021_25815_MOESM6_ESM.zip › sea_level_records/2020-05-02_Creta/bodru.rad.rmn.txt]

-43200.000000 -0.007331
-43170.000000 -0.008869
-43140.000000 -0.009402
-43110.000000 -0.009928
-43080.000000 -0.009448
-43050.000000 -0.009962
-43020.000000 -0.009469
-42990.000000 -0.009971
-42960.000000 -0.009466
-42930.000000 -0.008955
-42900.000000 -0.008438
-42870.000000 -0.008915
-42840.000000 -0.008386
-42810.000000 -0.006851
-42780.000000 -0.006310
-42750.000000 -0.004763
-42720.000000 -0.004210
-42690.000000 -0.002651
-42660.000000 -0.001087
-42630.000000 -0.000516
-42600.000000 0.001060
-42570.000000 0.001642
-42540.000000 0.003229
-42510.000000 0.003823
-42480.000000 0.005422
-42450.000000 0.006026
-42420.000000 0.006637
-42390.000000 0.008252
-42360.000000 0.008874
-42330.000000 0.009501
-42300.000000 0.010133
-42270.000000 0.009771
-42240.000000 0.009414
-42210.000000 0.009063
-42180.000000 0.008717
-42150.000000 0.007377
-42120.000000 0.006042
-42090.000000 0.004712
-42060.000000 0.003387
-42030.000000 0.002068
-42000.000000 0.000754
-41970.000000 -0.000555
-41940.000000 -0.001859
-41910.000000 -0.002157
-41880.000000 -0.003451
-41850.000000 -0.003739
-41820.000000 -0.003022
-41790.000000 -0.003300
-41760.000000 -0.002573
-41730.000000 -0.001840
-41700.000000 -0.000103
-41670.000000 0.000639
-41640.000000 0.001386
-41610.000000 0.003138
-41580.000000 0.004895
-41550.000000 0.005657
-41520.000000 0.007424
-41490.000000 0.007196
-41460.000000 0.007973
-41430.000000 0.008754
-41400.000000 0.008541
-41370.000000 0.008332
-41340.000000 0.008128
-41310.000000 0.007929
-41280.000000 0.007734
-41250.000000 0.007544
-41220.000000 0.007360
-41190.000000 0.007179
-41160.000000 0.008004
-41130.000000 0.008833
-41100.000000 0.009667
-41070.000000 0.010506
-41040.000000 0.011350
-41010.000000 0.012198
-40980.000000 0.014051
-40950.000000 0.014909
-40920.000000 0.015772
-40890.000000 0.015639
-40860.000000 0.015511
-40830.000000 0.015388
-40800.000000 0.014270
-40770.000000 0.013157
-40740.000000 0.011048
-40710.000000 0.009945
-40680.000000 0.007846
-40650.000000 0.004753
-40620.000000 0.002665
-40590.000000 0.000581
-40560.000000 -0.002497
-40530.000000 -0.004570
-40500.000000 -0.007637
-40470.000000 -0.008699
-40440.000000 -0.010756
-40410.000000 -0.010807
-40380.000000 -0.011853
-40350.000000 -0.011893
-40320.000000 -0.010927
-40290.000000 -0.009955
-40260.000000 -0.008978
-40230.000000 -0.006994
-40200.000000 -0.006004
-40170.000000 -0.004007
-40140.000000 -0.002004
-40110.000000 0.000005
-40080.000000 0.001022
-40050.000000 0.002045
-40020.000000 0.002075
-39990.000000 0.002113
-39960.000000 0.001158
-39930.000000 0.001210
-39900.000000 0.000270
-39870.000000 -0.000662
-39840.000000 -0.002586
-39810.000000 -0.003502
-39780.000000 -0.004410
-39750.000000 -0.005311
-39720.000000 -0.005203
-39690.000000 -0.005089
-39660.000000 -0.004967
-39630.000000 -0.003839
-39600.000000 -0.002706
-39570.000000 -0.001568
-39540.000000 -0.000428
-39510.000000 0.000713
-39480.000000 0.001854
-39450.000000 0.003992
-39420.000000 0.005055
-39390.000000 0.005113
-39360.000000 0.005167
-39330.000000 0.005216
-39300.000000 0.005262
-39270.000000 0.004304
-39240.000000 0.003343
-39210.000000 0.001379
-39180.000000 0.000412
-39150.000000 -0.001557
-39120.000000 -0.003528
-39090.000000 -0.005500
-39060.000000 -0.006474
-39030.000000 -0.008447
-39000.000000 -0.009421
-38970.000000 -0.010395
-38940.000000 -0.010369
-38910.000000 -0.010341
-38880.000000 -0.009313
-38850.000000 -0.009283
-38820.000000 -0.008251
-38790.000000 -0.007218
-38760.000000 -0.005182
-38730.000000 -0.004145
-38700.000000 -0.002106
-38670.000000 -0.001064
-38640.000000 0.000980
-38610.000000 0.002026
-38580.000000 0.003075
-38550.000000 0.004125
-38520.000000 0.004178
-38490.000000 0.004232
-38460.000000 0.004288
-38430.000000 0.004346
-38400.000000 0.004405
-38370.000000 0.004466
-38340.000000 0.004528
-38310.000000 0.003592
-38280.000000 0.002657
-38250.000000 0.002722
-38220.000000 0.001789
-38190.000000 0.001857
-38160.000000 0.000926
-38130.000000 0.000997
-38100.000000 0.000068
-38070.000000 0.000141
-38040.000000 -0.000784
-38010.000000 -0.000708
-37980.000000 -0.001630
-37950.000000 -0.002550
-37920.000000 -0.002468
-37890.000000 -0.003384
-37860.000000 -0.004297
-37830.000000 -0.004208
-37800.000000 -0.004116
-37770.000000 -0.004020
-37740.000000 -0.003921
-37710.000000 -0.003819
-37680.000000 -0.003713
-37650.000000 -0.003604
-37620.000000 -0.003490
-37590.000000 -0.002373
-37560.000000 -0.001251
-37530.000000 -0.001126
-37500.000000 0.000004
-37470.000000 0.001138
-37440.000000 0.001276
-37410.000000 0.002419
-37380.000000 0.003565
-37350.000000 0.004716
-37320.000000 0.005870
-37290.000000 0.008028
-37260.000000 0.009190
-37230.000000 0.010355
-37200.000000 0.011522
-37170.000000 0.013693
-37140.000000 0.014865
-37110.000000 0.016040
-37080.000000 0.016217
-37050.000000 0.017394
-37020.000000 0.017573
-36990.000000 0.017752
-36960.000000 0.016932
-36930.000000 0.017111
-36900.000000 0.016290
-36870.000000 0.015467
-36840.000000 0.014644
-36810.000000 0.012818
-36780.000000 0.011991
-36750.000000 0.010161
-36720.000000 0.008328
-36690.000000 0.007492
-36660.000000 0.005652
-36630.000000 0.003808
-36600.000000 0.001960
-36570.000000 0.000106
-36540.000000 -0.001752
-36510.000000 -0.003616
-36480.000000 -0.004487
-36450.000000 -0.006364
-36420.000000 -0.008247
-36390.000000 -0.009138
-36360.000000 -0.011037
-36330.000000 -0.011943
-36300.000000 -0.013858
-36270.000000 -0.014781
-36240.000000 -0.016713
-36210.000000 -0.017654
-36180.000000 -0.017604
-36150.000000 -0.017564
-36120.000000 -0.017533
-36090.000000 -0.017512
-36060.000000 -0.017501
-36030.000000 -0.017499
-36000.000000 -0.017507
-35970.000000 -0.016525
-35940.000000 -0.015553
-35910.000000 -0.013591
-35880.000000 -0.012638
-35850.000000 -0.010695
-35820.000000 -0.008763
-35790.000000 -0.006840
-35760.000000 -0.005927
-35730.000000 -0.004024
-35700.000000 -0.002130
-35670.000000 -0.000248
-35640.000000 0.001625
-35610.000000 0.002488
-35580.000000 0.003340
-35550.000000 0.004182
-35520.000000 0.005013
-35490.000000 0.005834
-35460.000000 0.006643
-35430.000000 0.006442
-35400.000000 0.007230
-35370.000000 0.007007
-35340.000000 0.007773
-35310.000000 0.007528
-35280.000000 0.007271
-35250.000000 0.007003
-35220.000000 0.006723
-35190.000000 0.006432
-35160.000000 0.006130
-35130.000000 0.004816
-35100.000000 0.004491
-35070.000000 0.003154
-35040.000000 0.001806
-35010.000000 0.000447
-34980.000000 -0.000925
-34950.000000 -0.003307
-34920.000000 -0.004701
-34890.000000 -0.007106
-34860.000000 -0.008523
-34830.000000 -0.010951
-34800.000000 -0.012390
-34770.000000 -0.013840
-34740.000000 -0.015301
-34710.000000 -0.015773
-34680.000000 -0.016255
-34650.000000 -0.016748
-34620.000000 -0.016250
-34590.000000 -0.015762
-34560.000000 -0.015284
-34530.000000 -0.013814
-34500.000000 -0.013353
-34470.000000 -0.011899
-34440.000000 -0.010454
-34410.000000 -0.008014
-34380.000000 -0.006582
-34350.000000 -0.005154
-34320.000000 -0.002732
-34290.000000 -0.001314
-34260.000000 0.000100
-34230.000000 0.001512
-34200.000000 0.001921
-34170.000000 0.003329
-34140.000000 0.003736
-34110.000000 0.004144
-34080.000000 0.004552
-34050.000000 0.005962
-34020.000000 0.006374
-33990.000000 0.006789
-33960.000000 0.007208
-33930.000000 0.007631
-33900.000000 0.008058
-33870.000000 0.009491
-33840.000000 0.009931
-33810.000000 0.010376
-33780.000000 0.011828
-33750.000000 0.012288
-33720.000000 0.013755
-33690.000000 0.014230
-33660.000000 0.014714
-33630.000000 0.015206
-33600.000000 0.014706
-33570.000000 0.015215
-33540.000000 0.014734
-33510.000000 0.013261
-33480.000000 0.012797
-33450.000000 0.011342
-33420.000000 0.009897
-33390.000000 0.007460
-33360.000000 0.006033
-33330.000000 0.004614
-33300.000000 0.002204
-33270.000000 0.000803
-33240.000000 -0.001590
-33210.000000 -0.002974
-33180.000000 -0.004351
-33150.000000 -0.004720
-33120.000000 -0.006081
-33090.000000 -0.006435
-33060.000000 -0.007783
-33030.000000 -0.008124
-33000.000000 -0.007459
-32970.000000 -0.007789
-32940.000000 -0.007113
-32910.000000 -0.007432
-32880.000000 -0.006747
-32850.000000 -0.006058
-32820.000000 -0.005364
-32790.000000 -0.004667
-32760.000000 -0.003966
-32730.000000 -0.003262
-32700.000000 -0.002555
-32670.000000 -0.001846
-32640.000000 -0.001133
-32610.000000 0.000582
-32580.000000 0.001299
-32550.000000 0.002019
-32520.000000 0.002742
-32490.000000 0.003466
-32460.000000 0.005193
-32430.000000 0.005922
-32400.000000 0.006654
-32370.000000 0.008387
-32340.000000 0.009123
-32310.000000 0.009861
-32280.000000 0.010601
-32250.000000 0.011343
-32220.000000 0.011088
-32190.000000 0.011835
-32160.000000 0.011584
-32130.000000 0.011335
-32100.000000 0.011088
-32070.000000 0.010844
-32040.000000 0.009602
-32010.000000 0.009363
-31980.000000 0.008125
-31950.000000 0.005890
-31920.000000 0.004657
-31890.000000 0.003427
-31860.000000 0.001198
-31830.000000 -0.001028
-31800.000000 -0.003252
-31770.000000 -0.004473
-31740.000000 -0.006693
-31710.000000 -0.008911
-31680.000000 -0.010126
-31650.000000 -0.012340
-31620.000000 -0.013552
-31590.000000 -0.013761
-31560.000000 -0.014969
-31530.000000 -0.015176
-31500.000000 -0.016380
-31470.000000 -0.016583
-31440.000000 -0.015784
-31410.000000 -0.015983
-31380.000000 -0.015180
-31350.000000 -0.014375
-31320.000000 -0.013569
-31290.000000 -0.012760
-31260.000000 -0.011949
-31230.000000 -0.011135
-31200.000000 -0.010319
-31170.000000 -0.009499
-31140.000000 -0.008677
-31110.000000 -0.007851
-31080.000000 -0.006021
-31050.000000 -0.005187
-31020.000000 -0.004348
-30990.000000 -0.003506
-30960.000000 -0.002658
-30930.000000 -0.001805
-30900.000000 -0.000946
-30870.000000 -0.000082
-30840.000000 0.000788
-30810.000000 0.001664
-30780.000000 0.002547
-30750.000000 0.002436
-30720.000000 0.003331
-30690.000000 0.003233
-30660.000000 0.004142
-30630.000000 0.004058
-30600.000000 0.003981
-30570.000000 0.003910
-30540.000000 0.003846
-30510.000000 0.003789
-30480.000000 0.003739
-30450.000000 0.003695
-30420.000000 0.003658
-30390.000000 0.003627
-30360.000000 0.003602
-30330.000000 0.003583
-30300.000000 0.004570
-30270.000000 0.004563
-30240.000000 0.004560
-30210.000000 0.004563
-30180.000000 0.004571
-30150.000000 0.004583
-30120.000000 0.004599
-30090.000000 0.004620
-30060.000000 0.005643
-30030.000000 0.005670
-30000.000000 0.006699
-29970.000000 0.007731
-29940.000000 0.007765
-29910.000000 0.008801
-29880.000000 0.009838
-29850.000000 0.009877
-29820.000000 0.010916
-29790.000000 0.010956
-29760.000000 0.010996
-29730.000000 0.011036
-29700.000000 0.011077
-29670.000000 0.010118
-29640.000000 0.010159
-29610.000000 0.009200
-29580.000000 0.008242
-29550.000000 0.008284
-29520.000000 0.007326
-29490.000000 0.006369
-29460.000000 0.005414
-29430.000000 0.004459
-29400.000000 0.004506
-29370.000000 0.003555
-29340.000000 0.002606
-29310.000000 0.002659
-29280.000000 0.002716
-29250.000000 0.002775
-29220.000000 0.002837
-29190.000000 0.002904
-29160.000000 0.002974
-29130.000000 0.002048
-29100.000000 0.002126
-29070.000000 0.002209
-29040.000000 0.001297
-29010.000000 0.000389
-28980.000000 -0.000514
-28950.000000 -0.001412
-28920.000000 -0.002305
-28890.000000 -0.004193
-28860.000000 -0.005076
-28830.000000 -0.006955
-28800.000000 -0.007829
-28770.000000 -0.009699
-28740.000000 -0.011565
-28710.000000 -0.012427
-28680.000000 -0.014286
-28650.000000 -0.015143
-28620.000000 -0.014998
-28590.000000 -0.015851
-28560.000000 -0.015703
-28530.000000 -0.014555
-28500.000000 -0.014408
-28470.000000 -0.013263
-28440.000000 -0.012120
-28410.000000 -0.010980
-28380.000000 -0.009844
-28350.000000 -0.008712
-28320.000000 -0.007586
-28290.000000 -0.006467
-28260.000000 -0.006355
-28230.000000 -0.005250
-28200.000000 -0.005154
-28170.000000 -0.005067
-28140.000000 -0.004989
-28110.000000 -0.004921
-28080.000000 -0.004864
-28050.000000 -0.004817
-28020.000000 -0.004781
-27990.000000 -0.004757
-27960.000000 -0.004744
-27930.000000 -0.003742
-27900.000000 -0.002752
-27870.000000 -0.002773
-27840.000000 -0.001806
-27810.000000 0.000150
-27780.000000 0.001094
-27750.000000 0.002028
-27720.000000 0.002950
-27690.000000 0.004861
-27660.000000 0.005762
-27630.000000 0.006653
-27600.000000 0.007533
-27570.000000 0.008404
-27540.000000 0.008266
-27510.000000 0.009119
-27480.000000 0.008963
-27450.000000 0.008799
-27420.000000 0.008627
-27390.000000 0.008448
-27360.000000 0.007261
-27330.000000 0.007068
-27300.000000 0.005868
-27270.000000 0.004663
-27240.000000 0.003452
-27210.000000 0.002235
-27180.000000 0.002014
-27150.000000 0.000788
-27120.000000 0.000557
-27090.000000 0.000322
-27060.000000 0.001084
-27030.000000 0.000842
-27000.000000 0.000598
-26970.000000 0.000350
-26940.000000 0.000100
-26910.000000 -0.000152
-26880.000000 -0.000406
-26850.000000 -0.000661
-26820.000000 -0.000917
-26790.000000 -0.001174
-26760.000000 -0.001430
-26730.000000 -0.002687
-26700.000000 -0.002942
-26670.000000 -0.004196
-26640.000000 -0.004447
-26610.000000 -0.005697
-26580.000000 -0.006943
-26550.000000 -0.008185
-26520.000000 -0.009424
-26490.000000 -0.009657
-26460.000000 -0.010886
-26430.000000 -0.012109
-26400.000000 -0.012326
-26370.000000 -0.012536
-26340.000000 -0.011739
-26310.000000 -0.011935
-26280.000000 -0.011122
-26250.000000 -0.010302
-26220.000000 -0.009474
-26190.000000 -0.008636
-26160.000000 -0.006790
-26130.000000 -0.005935
-26100.000000 -0.004070
-26070.000000 -0.002196
-26040.000000 -0.000313
-26010.000000 0.001580
-25980.000000 0.003482
-25950.000000 0.005394
-25920.000000 0.006315
-25890.000000 0.008245
-25860.000000 0.009184
-25830.000000 0.009132
-25800.000000 0.010088
-25770.000000 0.010052
-25740.000000 0.011024
-25710.000000 0.011004
-25680.000000 0.010991
-25650.000000 0.010984
-25620.000000 0.011983
-25590.000000 0.011988
-25560.000000 0.012997
-25530.000000 0.013012
-25500.000000 0.013031
-25470.000000 0.014053
-25440.000000 0.014078
-25410.000000 0.015107
-25380.000000 0.015137
-25350.000000 0.015170
-25320.000000 0.015205
-25290.000000 0.014241
-25260.000000 0.014279
-25230.000000 0.013317
-25200.000000 0.012357
-25170.000000 0.011398
-25140.000000 0.010440
-25110.000000 0.008483
-25080.000000 0.007527
-25050.000000 0.005573
-25020.000000 0.003619
-24990.000000 0.001668
-24960.000000 -0.001282
-24930.000000 -0.003229
-24900.000000 -0.005175
-24870.000000 -0.007118
-24840.000000 -0.008058
-24810.000000 -0.008995
-24780.000000 -0.009930
-24750.000000 -0.010861
-24720.000000 -0.010788
-24690.000000 -0.010712
-24660.000000 -0.010633
-24630.000000 -0.010549
-24600.000000 -0.009461
-24570.000000 -0.009370
-24540.000000 -0.008275
-24510.000000 -0.008175
-24480.000000 -0.007072
-24450.000000 -0.005965
-24420.000000 -0.005854
-24390.000000 -0.004740
-24360.000000 -0.003622
-24330.000000 -0.002501
-24300.000000 -0.002378
-24270.000000 -0.001252
-24240.000000 -0.001124
-24210.000000 0.000006
-24180.000000 0.001137
-24150.000000 0.001268
-24120.000000 0.002401
-24090.000000 0.002533
-24060.000000 0.002665
-24030.000000 0.002796
-24000.000000 0.002925
-23970.000000 0.003053
-23940.000000 0.003179
-23910.000000 0.003302
-23880.000000 0.003422
-23850.000000 0.002540
-23820.000000 0.001653
-23790.000000 0.001763
-23760.000000 -0.000132
-23730.000000 -0.001031
-23700.000000 -0.001935
-23670.000000 -0.003844
-23640.000000 -0.004759
-23610.000000 -0.006679
-23580.000000 -0.008605
-23550.000000 -0.009537
-23520.000000 -0.010474
-23490.000000 -0.011418
-23460.000000 -0.012367
-23430.000000 -0.012322
-23400.000000 -0.012283
-23370.000000 -0.012250
-23340.000000 -0.011222
-23310.000000 -0.010199
-23280.000000 -0.009181
-23250.000000 -0.008167
-23220.000000 -0.006157
-23190.000000 -0.005152
-23160.000000 -0.003149
-23130.000000 -0.001150
-23100.000000 -0.000153
-23070.000000 0.001841
-23040.000000 0.002833
-23010.000000 0.003824
-22980.000000 0.004814
-22950.000000 0.005802
-22920.000000 0.006791
-22890.000000 0.006779
-22860.000000 0.006768
-22830.000000 0.006758
-22800.000000 0.005748
-22770.000000 0.005740
-22740.000000 0.005733
-22710.000000 0.005728
-22680.000000 0.006726
-22650.000000 0.006725
-22620.000000 0.006728
-22590.000000 0.007733
-22560.000000 0.007741
-22530.000000 0.007752
-22500.000000 0.007766
-22470.000000 0.007783
-22440.000000 0.006804
-22410.000000 0.005829
-22380.000000 0.005856
-22350.000000 0.004888
-22320.000000 0.002923
-22290.000000 0.001961
-22260.000000 0.001003
-22230.000000 -0.000951
-22200.000000 -0.002901
-22170.000000 -0.004849
-22140.000000 -0.006792
-22110.000000 -0.008732
-22080.000000 -0.010668
-22050.000000 -0.011600
-22020.000000 -0.013528
-21990.000000 -0.013453
-21960.000000 -0.014373
-21930.000000 -0.014290
-21900.000000 -0.013202
-21870.000000 -0.012110
-21840.000000 -0.011015
-21810.000000 -0.009915
-21780.000000 -0.007811
-21750.000000 -0.005704
-21720.000000 -0.003592
-21690.000000 -0.001477
-21660.000000 0.000642
-21630.000000 0.002765
-21600.000000 0.005891
-21570.000000 0.008019
-21540.000000 0.010151
-21510.000000 0.013284
-21480.000000 0.015421
-21450.000000 0.017558
-21420.000000 0.018698
-21390.000000 0.019839
-21360.000000 0.019980
-21330.000000 0.021123
-21300.000000 0.021266
-21270.000000 0.021409
-21240.000000 0.021552
-21210.000000 0.021695
-21180.000000 0.021837
-21150.000000 0.020979
-21120.000000 0.021121
-21090.000000 0.020261
-21060.000000 0.019401
-21030.000000 0.018539
-21000.000000 0.017677
-20970.000000 0.015813
-20940.000000 0.013948
-20910.000000 0.012081
-20880.000000 0.010213
-20850.000000 0.008342
-20820.000000 0.005470
-20790.000000 0.002596
-20760.000000 0.000719
-20730.000000 -0.002160
-20700.000000 -0.006043
-20670.000000 -0.008929
-20640.000000 -0.011819
-20610.000000 -0.014713
-20580.000000 -0.017612
-20550.000000 -0.020516
-20520.000000 -0.022427
-20490.000000 -0.025345
-20460.000000 -0.027271
-20430.000000 -0.028205
-20400.000000 -0.029148
-20370.000000 -0.030102
-20340.000000 -0.031066
-20310.000000 -0.031043
-20280.000000 -0.031031
-20250.000000 -0.030034
-20220.000000 -0.029050
-20190.000000 -0.028080
-20160.000000 -0.026126
-20130.000000 -0.024187
-20100.000000 -0.022263
-20070.000000 -0.020356
-20040.000000 -0.018465
-20010.000000 -0.015591
-19980.000000 -0.013733
-19950.000000 -0.010891
-19920.000000 -0.008066
-19890.000000 -0.006257
-19860.000000 -0.003465
-19830.000000 -0.000688
-19800.000000 0.002073
-19770.000000 0.003819
-19740.000000 0.006550
-19710.000000 0.007266
-19680.000000 0.008968
-19650.000000 0.009657
-19620.000000 0.010333
-19590.000000 0.010996
-19560.000000 0.010649
-19530.000000 0.010292
-19500.000000 0.009925
-19470.000000 0.009549
-19440.000000 0.009166
-19410.000000 0.007776
-19380.000000 0.007380
-19350.000000 0.006979
-19320.000000 0.005574
-19290.000000 0.004166
-19260.000000 0.003755
-19230.000000 0.002341
-19200.000000 0.000926
-19170.000000 -0.000490
-19140.000000 -0.001906
-19110.000000 -0.003323
-19080.000000 -0.004740
-19050.000000 -0.006156
-19020.000000 -0.007572
-18990.000000 -0.008986
-18960.000000 -0.010400
-18930.000000 -0.011812
-18900.000000 -0.013224
-18870.000000 -0.013633
-18840.000000 -0.014041
-18810.000000 -0.015448
-18780.000000 -0.014853
-18750.000000 -0.015256
-18720.000000 -0.014658
-18690.000000 -0.014058
-18660.000000 -0.013456
-18630.000000 -0.012852
-18600.000000 -0.011247
-18570.000000 -0.010639
-18540.000000 -0.009029
-18510.000000 -0.007416
-18480.000000 -0.004801
-18450.000000 -0.003182
-18420.000000 -0.001560
-18390.000000 0.000066
-18360.000000 0.001698
-18330.000000 0.003335
-18300.000000 0.004979
-18270.000000 0.006630
-18240.000000 0.007290
-18210.000000 0.007960
-18180.000000 0.008640
-18150.000000 0.008332
-18120.000000 0.009038
-18090.000000 0.007757
-18060.000000 0.007491
-18030.000000 0.007241
-18000.000000 0.007007
-17970.000000 0.005791
-17940.000000 0.005592
-17910.000000 0.005412
-17880.000000 0.005251
-17850.000000 0.006110
-17820.000000 0.005988
-17790.000000 0.006886
-17760.000000 0.007805
-17730.000000 0.008745
-17700.000000 0.010706
-17670.000000 0.011688
-17640.000000 0.013692
-17610.000000 0.015719
-17580.000000 0.016767
-17550.000000 0.018838
-17520.000000 0.020932
-17490.000000 0.022047
-17460.000000 0.023186
-17430.000000 0.024347
-17400.000000 0.025529
-17370.000000 0.025733
-17340.000000 0.025957
-17310.000000 0.025202
-17280.000000 0.024465
-17250.000000 0.023747
-17220.000000 0.023045
-17190.000000 0.021358
-17160.000000 0.019686
-17130.000000 0.018026
-17100.000000 0.016378
-17070.000000 0.013740
-17040.000000 0.012111
-17010.000000 0.009490
-16980.000000 0.006876
-16950.000000 0.004268
-16920.000000 0.001665
-16890.000000 -0.000933
-16860.000000 -0.002527
-16830.000000 -0.005117
-16800.000000 -0.007703
-16770.000000 -0.010286
-16740.000000 -0.011866
-16710.000000 -0.014442
-16680.000000 -0.016015
-16650.000000 -0.018584
-16620.000000 -0.020150
-16590.000000 -0.021712
-16560.000000 -0.023269
-16530.000000 -0.024822
-16500.000000 -0.025370
-16470.000000 -0.025913
-16440.000000 -0.026451
-16410.000000 -0.025984
-16380.000000 -0.025510
-16350.000000 -0.025031
-16320.000000 -0.023546
-16290.000000 -0.022055
-16260.000000 -0.019557
-16230.000000 -0.018053
-16200.000000 -0.015543
-16170.000000 -0.013027
-16140.000000 -0.009504
-16110.000000 -0.006976
-16080.000000 -0.003443
-16050.000000 0.000097
-16020.000000 0.002641
-15990.000000 0.006189
-15960.000000 0.009742
-15930.000000 0.012299
-15900.000000 0.013859
-15870.000000 0.015422
-15840.000000 0.016987
-15810.000000 0.017554
-15780.000000 0.017122
-15750.000000 0.016690
-15720.000000 0.016258
-15690.000000 0.014824
-15660.000000 0.013389
-15630.000000 0.011952
-15600.000000 0.009512
-15570.000000 0.007068
-15540.000000 0.004619
-15510.000000 0.002166
-15480.000000 -0.000294
-15450.000000 -0.002759
-15420.000000 -0.005231
-15390.000000 -0.007711
-15360.000000 -0.010198
-15330.000000 -0.012693
-15300.000000 -0.015196
-15270.000000 -0.017708
-15240.000000 -0.019229
-15210.000000 -0.021759
-15180.000000 -0.023298
-15150.000000 -0.023846
-15120.000000 -0.024404
-15090.000000 -0.024971
-15060.000000 -0.024547
-15030.000000 -0.024133
-15000.000000 -0.023728
-14970.000000 -0.022333
-14940.000000 -0.020947
-14910.000000 -0.018570
-14880.000000 -0.016203
-14850.000000 -0.013845
-14820.000000 -0.010496
-14790.000000 -0.008156
-14760.000000 -0.004824
-14730.000000 -0.001502
-14700.000000 0.002812
-14670.000000 0.007117
-14640.000000 0.010414
-14610.000000 0.014703
-14580.000000 0.018985
-14550.000000 0.022259
-14520.000000 0.026526
-14490.000000 0.029786
-14460.000000 0.033040
-14430.000000 0.035289
-14400.000000 0.037532
-14370.000000 0.038771
-14340.000000 0.040006
-14310.000000 0.040238
-14280.000000 0.040467
-14250.000000 0.039695
-14220.000000 0.038921
-14190.000000 0.037147
-14160.000000 0.036374
-14130.000000 0.033600
-14100.000000 0.031829
-14070.000000 0.029058
-14040.000000 0.026291
-14010.000000 0.023525
-13980.000000 0.020763
-13950.000000 0.018003
-13920.000000 0.014248
-13890.000000 0.011495
-13860.000000 0.008746
-13830.000000 0.005001
-13800.000000 0.002258
-13770.000000 -0.001480
-13740.000000 -0.004216
-13710.000000 -0.007950
-13680.000000 -0.010680
-13650.000000 -0.014409
-13620.000000 -0.017137
-13590.000000 -0.018863
-13560.000000 -0.021589
-13530.000000 -0.023315
-13500.000000 -0.025042
-13470.000000 -0.025771
-13440.000000 -0.026501
-13410.000000 -0.026235
-13380.000000 -0.025972
-13350.000000 -0.024713
-13320.000000 -0.023460
-13290.000000 -0.021212
-13260.000000 -0.018972
-13230.000000 -0.016738
-13200.000000 -0.014512
-13170.000000 -0.011294
-13140.000000 -0.008086
-13110.000000 -0.004887
-13080.000000 -0.001698
-13050.000000 0.002481
-13020.000000 0.004650
-12990.000000 0.007807
-12960.000000 0.008953
-12930.000000 0.011088
-12900.000000 0.011212
-12870.000000 0.012323
-12840.000000 0.012423
-12810.000000 0.011511
-12780.000000 0.010587
-12750.000000 0.009651
-12720.000000 0.008702
-12690.000000 0.007740
-12660.000000 0.006766
-12630.000000 0.006778
-12600.000000 0.005778
-12570.000000 0.005763
-12540.000000 0.005735
-12510.000000 0.006693
-12480.000000 0.006636
-12450.000000 0.007564
-12420.000000 0.008478
-12390.000000 0.008375
-12360.000000 0.009257
-12330.000000 0.009124
-12300.000000 0.007974
-12270.000000 0.007808
-12240.000000 0.006625
-12210.000000 0.004426
-12180.000000 0.002209
-12150.000000 0.000977
-12120.000000 -0.002273
-12090.000000 -0.004540
-12060.000000 -0.006825
-12030.000000 -0.009126
-12000.000000 -0.011444
-11970.000000 -0.012780
-11940.000000 -0.013133
-11910.000000 -0.014504
-11880.000000 -0.013892
-11850.000000 -0.013299
-11820.000000 -0.012723
-11790.000000 -0.011165
-11760.000000 -0.009626
-11730.000000 -0.007105
-11700.000000 -0.004603
-11670.000000 -0.003121
-11640.000000 -0.000659
-11610.000000 0.000784
-11580.000000 0.001207
-11550.000000 0.001609
-11520.000000 0.001991
-11490.000000 0.001354
-11460.000000 -0.000303
-11430.000000 -0.001979
-11400.000000 -0.004672
-11370.000000 -0.006381
-11340.000000 -0.009106
-11310.000000 -0.011843
-11280.000000 -0.014592
-11250.000000 -0.017350
-11220.000000 -0.020116
-11190.000000 -0.020885
-11160.000000 -0.022658
-11130.000000 -0.022430
-11100.000000 -0.023201
-11070.000000 -0.021969
-11040.000000 -0.020730
-11010.000000 -0.019485
-10980.000000 -0.018231
-10950.000000 -0.015967
-10920.000000 -0.013693
-10890.000000 -0.011407
-10860.000000 -0.009109
-10830.000000 -0.006799
-10800.000000 -0.004475
-10770.000000 -0.003139
-10740.000000 -0.001789
-10710.000000 -0.000426
-10680.000000 -0.000049
-10650.000000 0.000342
-10620.000000 0.000746
-10590.000000 0.001164
-10560.000000 0.000595
-10530.000000 0.001039
-10500.000000 0.001496
-10470.000000 0.001966
-10440.000000 0.002449
-10410.000000 0.003943
-10380.000000 0.005449
-10350.000000 0.006967
-10320.000000 0.008495
-10290.000000 0.011033
-10260.000000 0.013581
-10230.000000 0.015139
-10200.000000 0.017705
-10170.000000 0.019279
-10140.000000 0.020862
-10110.000000 0.022453
-10080.000000 0.023050
-10050.000000 0.022656
-10020.000000 0.022268
-9990.000000 0.021888
-9960.000000 0.020516
-9930.000000 0.019151
-9900.000000 0.017794
-9870.000000 0.015446
-9840.000000 0.014107
-9810.000000 0.011777
-9780.000000 0.010458
-9750.000000 0.010149
-9720.000000 0.008852
-9690.000000 0.008568
-9660.000000 0.008297
-9630.000000 0.008041
-9600.000000 0.008800
-9570.000000 0.009575
-9540.000000 0.011366
-9510.000000 0.012176
-9480.000000 0.014004
-9450.000000 0.015851
-9420.000000 0.016718
-9390.000000 0.018605
-9360.000000 0.019514
-9330.000000 0.019444
-9300.000000 0.019396
-9270.000000 0.019370
-9240.000000 0.018366
-9210.000000 0.017386
-9180.000000 0.015428
-9150.000000 0.013493
-9120.000000 0.011581
-9090.000000 0.008693
-9060.000000 0.005827
-9030.000000 0.002985
-9000.000000 0.000166
-8970.000000 -0.003630
-8940.000000 -0.006404
-8910.000000 -0.010154
-8880.000000 -0.012882
-8850.000000 -0.016588
-8820.000000 -0.020271
-8790.000000 -0.022933
-8760.000000 -0.025572
-8730.000000 -0.029190
-8700.000000 -0.031786
-8670.000000 -0.034361
-8640.000000 -0.036915
-8610.000000 -0.039449
-8580.000000 -0.041963
-8550.000000 -0.043457
-8520.000000 -0.045932
-8490.000000 -0.047389
-8460.000000 -0.048828
-8430.000000 -0.049249
-8400.000000 -0.049653
-8370.000000 -0.050042
-8340.000000 -0.049414
-8310.000000 -0.048772
-8280.000000 -0.047115
-8250.000000 -0.045444
-8220.000000 -0.043759
-8190.000000 -0.041062
-8160.000000 -0.038352
-8130.000000 -0.034631
-8100.000000 -0.031899
-8070.000000 -0.028157
-8040.000000 -0.024406
-8010.000000 -0.019647
-7980.000000 -0.015880
-7950.000000 -0.012108
-7920.000000 -0.007331
-7890.000000 -0.003551
-7860.000000 0.000230
-7830.000000 0.004013
-7800.000000 0.007794
-7770.000000 0.010572
-7740.000000 0.013347
-7710.000000 0.016116
-7680.000000 0.017878
-7650.000000 0.019632
-7620.000000 0.021377
-7590.000000 0.023112
-7560.000000 0.023835
-7530.000000 0.024546
-7500.000000 0.025244
-7470.000000 0.024929
-7440.000000 0.024600
-7410.000000 0.024256
-7380.000000 0.023898
-7350.000000 0.023524
-7320.000000 0.022136
-7290.000000 0.020732
-7260.000000 0.019313
-7230.000000 0.016879
-7200.000000 0.014431
-7170.000000 0.011967
-7140.000000 0.009489
-7110.000000 0.006997
-7080.000000 0.004491
-7050.000000 0.000972
-7020.000000 -0.001561
-6990.000000 -0.005106
-6960.000000 -0.007663
-6930.000000 -0.010231
-6900.000000 -0.012811
-6870.000000 -0.014400
-6840.000000 -0.015999
-6810.000000 -0.016607
-6780.000000 -0.017222
-6750.000000 -0.016844
-6720.000000 -0.016473
-6690.000000 -0.015107
-6660.000000 -0.013746
-6630.000000 -0.012389
-6600.000000 -0.010035
-6570.000000 -0.007684
-6540.000000 -0.006335
-6510.000000 -0.003988
-6480.000000 -0.001642
-6450.000000 -0.000297
-6420.000000 0.002048
-6390.000000 0.003392
-6360.000000 0.004736
-6330.000000 0.006080
-6300.000000 0.006424
-6270.000000 0.006769
-6240.000000 0.007113
-6210.000000 0.007458
-6180.000000 0.006804
-6150.000000 0.006149
-6120.000000 0.005495
-6090.000000 0.004842
-6060.000000 0.004188
-6030.000000 0.003536
-6000.000000 0.002883
-5970.000000 0.002231
-5940.000000 0.001578
-5910.000000 0.000925
-5880.000000 -0.000729
-5850.000000 -0.001385
-5820.000000 -0.003042
-5790.000000 -0.004703
-5760.000000 -0.005368
-5730.000000 -0.007038
-5700.000000 -0.008714
-5670.000000 -0.010397
-5640.000000 -0.012089
-5610.000000 -0.013792
-5580.000000 -0.015506
-5550.000000 -0.016234
-5520.000000 -0.017976
-5490.000000 -0.018733
-5460.000000 -0.019507
-5430.000000 -0.020300
-5400.000000 -0.020111
-5370.000000 -0.018942
-5340.000000 -0.017794
-5310.000000 -0.016666
-5280.000000 -0.015560
-5250.000000 -0.012476
-5220.000000 -0.010413
-5190.000000 -0.007371
-5160.000000 -0.004352
-5130.000000 -0.000354
-5100.000000 0.003622
-5070.000000 0.006577
-5040.000000 0.010511
-5010.000000 0.014424
-4980.000000 0.018317
-4950.000000 0.022188
-4920.000000 0.025040
-4890.000000 0.027871
-4860.000000 0.029683
-4830.000000 0.031475
-4800.000000 0.032247
-4770.000000 0.032001
-4740.000000 0.031735
-4710.000000 0.030451
-4680.000000 0.029149
-4650.000000 0.026829
-4620.000000 0.025492
-4590.000000 0.022138
-4560.000000 0.019769
-4530.000000 0.017385
-4500.000000 0.013986
-4470.000000 0.010575
-4440.000000 0.007151
-4410.000000 0.004717
-4380.000000 0.001272
-4350.000000 -0.001181
-4320.000000 -0.004643
-4290.000000 -0.007111
-4260.000000 -0.009584
-4230.000000 -0.012062
-4200.000000 -0.015544
-4170.000000 -0.018030
-4140.000000 -0.020517
-4110.000000 -0.024006
-4080.000000 -0.027497
-4050.000000 -0.030988
-4020.000000 -0.033479
-3990.000000 -0.036970
-3960.000000 -0.039461
-3930.000000 -0.041950
-3900.000000 -0.044438
-3870.000000 -0.046925
-3840.000000 -0.048408
-3810.000000 -0.048889
-3780.000000 -0.049367
-3750.000000 -0.048840
-3720.000000 -0.048310
-3690.000000 -0.046774
-3660.000000 -0.045233
-3630.000000 -0.043686
-3600.000000 -0.041132
-3570.000000 -0.038572
-3540.000000 -0.035004
-3510.000000 -0.032428
-3480.000000 -0.028845
-3450.000000 -0.025252
-3420.000000 -0.021651
-3390.000000 -0.017041
-3360.000000 -0.013422
-3330.000000 -0.009792
-3300.000000 -0.007154
-3270.000000 -0.003505
-3240.000000 -0.000846
-3210.000000 0.001823
-3180.000000 0.004502
-3150.000000 0.007193
-3120.000000 0.008893
-3090.000000 0.010605
-3060.000000 0.012328
-3030.000000 0.015063
-3000.000000 0.016808
-2970.000000 0.018565
-2940.000000 0.020332
-2910.000000 0.022111
-2880.000000 0.024901
-2850.000000 0.026701
-2820.000000 0.028511
-2790.000000 0.030331
-2760.000000 0.031159
-2730.000000 0.032996
-2700.000000 0.033839
-2670.000000 0.034690
-2640.000000 0.034546
-2610.000000 0.034406
-2580.000000 0.034271
-2550.000000 0.033138
-2520.000000 0.032007
-2490.000000 0.029877
-2460.000000 0.028748
-2430.000000 0.026618
-2400.000000 0.023486
-2370.000000 0.021353
-2340.000000 0.019218
-2310.000000 0.016079
-2280.000000 0.012938
-2250.000000 0.010793
-2220.000000 0.007645
-2190.000000 0.005493
-2160.000000 0.003337
-2130.000000 0.002177
-2100.000000 0.000014
-2070.000000 -0.000153
-2040.000000 -0.001324
-2010.000000 -0.002497
-1980.000000 -0.003674
-1950.000000 -0.003853
-1920.000000 -0.005034
-1890.000000 -0.005216
-1860.000000 -0.005398
-1830.000000 -0.005581
-1800.000000 -0.006762
-1770.000000 -0.006941
-1740.000000 -0.008117
-1710.000000 -0.008290
-1680.000000 -0.009457
-1650.000000 -0.009618
-1620.000000 -0.010772
-1590.000000 -0.010919
-1560.000000 -0.011056
-1530.000000 -0.012183
-1500.000000 -0.012299
-1470.000000 -0.012404
-1440.000000 -0.011496
-1410.000000 -0.010576
-1380.000000 -0.009642
-1350.000000 -0.008695
-1320.000000 -0.007734
-1290.000000 -0.006758
-1260.000000 -0.004769
-1230.000000 -0.003766
-1200.000000 -0.001749
-1170.000000 -0.000718
-1140.000000 0.000326
-1110.000000 0.000382
-1080.000000 0.000451
-1050.000000 0.000531
-1020.000000 0.000622
-990.000000 -0.000276
-960.000000 -0.001166
-930.000000 -0.002048
-900.000000 -0.003922
-870.000000 -0.005790
-840.000000 -0.006654
-810.000000 -0.008514
-780.000000 -0.011371
-750.000000 -0.013226
-720.000000 -0.014081
-690.000000 -0.014936
-660.000000 -0.015792
-630.000000 -0.016651
-600.000000 -0.016513
-570.000000 -0.016378
-540.000000 -0.015248
-510.000000 -0.014122
-480.000000 -0.013001
-450.000000 -0.010886
-420.000000 -0.009778
-390.000000 -0.007675
-360.000000 -0.005580
-330.000000 -0.003491
-300.000000 -0.001411
-270.000000 0.000663
-240.000000 0.002727
-210.000000 0.004784
-180.000000 0.006831
-150.000000 0.008870
-120.000000 0.010898
-90.000000 0.012918
-60.000000 0.013927
-30.000000 0.015926
0.000000 0.017916
30.000000 0.019895
60.000000 0.021865
90.000000 0.023826
120.000000 0.025778
150.000000 0.027722
180.000000 0.029659
210.000000 0.031590
240.000000 0.032516
270.000000 0.033437
300.000000 0.034356
330.000000 0.034273
360.000000 0.034189
390.000000 0.033106
420.000000 0.032024
450.000000 0.030945
480.000000 0.028869
510.000000 0.027798
540.000000 0.024731
570.000000 0.022671
600.000000 0.019616
630.000000 0.016569
660.000000 0.013528
690.000000 0.010495
720.000000 0.007470
750.000000 0.003453
780.000000 0.000443
810.000000 -0.002558
840.000000 -0.005551
870.000000 -0.008535
900.000000 -0.011511
930.000000 -0.014478
960.000000 -0.017437
990.000000 -0.020387
1020.000000 -0.022329
1050.000000 -0.025262
1080.000000 -0.028187
1110.000000 -0.030103
1140.000000 -0.033011
1170.000000 -0.035911
1200.000000 -0.036803
1230.000000 -0.038687
1260.000000 -0.039564
1290.000000 -0.040435
1320.000000 -0.040298
1350.000000 -0.040156
1380.000000 -0.039007
1410.000000 -0.037854
1440.000000 -0.036696
1470.000000 -0.034533
1500.000000 -0.031367
1530.000000 -0.029197
1560.000000 -0.026025
1590.000000 -0.022850
1620.000000 -0.019674
1650.000000 -0.015497
1680.000000 -0.012319
1710.000000 -0.009141
1740.000000 -0.004963
1770.000000 -0.001786
1800.000000 0.001389
1830.000000 0.003562
1860.000000 0.005732
1890.000000 0.007900
1920.000000 0.009064
1950.000000 0.010224
1980.000000 0.011379
2010.000000 0.012530
2040.000000 0.013674
2070.000000 0.014813
2100.000000 0.015944
2130.000000 0.017068
2160.000000 0.018183
2190.000000 0.020288
2220.000000 0.021382
2250.000000 0.023465
2280.000000 0.025535
2310.000000 0.026591
2340.000000 0.027633
2370.000000 0.028659
2400.000000 0.028668
2430.000000 0.028659
2460.000000 0.028632
2490.000000 0.027586
2520.000000 0.025519
2550.000000 0.023433
2580.000000 0.021324
2610.000000 0.018195
2640.000000 0.015042
2670.000000 0.011868
2700.000000 0.008670
2730.000000 0.005449
2760.000000 0.001204
2790.000000 -0.002064
2820.000000 -0.005355
2850.000000 -0.008671
2880.000000 -0.011009
2910.000000 -0.012371
2940.000000 -0.013755
2970.000000 -0.015161
3000.000000 -0.015589
3030.000000 -0.016037
3060.000000 -0.015505
3090.000000 -0.015990
3120.000000 -0.015493
3150.000000 -0.015011
3180.000000 -0.014543
3210.000000 -0.014087
3240.000000 -0.014642
3270.000000 -0.015205
3300.000000 -0.014776
3330.000000 -0.015353
3360.000000 -0.016934
3390.000000 -0.016517
3420.000000 -0.017103
3450.000000 -0.017689
3480.000000 -0.017274
3510.000000 -0.016858
3540.000000 -0.015441
3570.000000 -0.015020
3600.000000 -0.013597
3630.000000 -0.012170
3660.000000 -0.010740
3690.000000 -0.008307
3720.000000 -0.005870
3750.000000 -0.004430
3780.000000 -0.001987
3810.000000 0.000460
3840.000000 0.001908
3870.000000 0.003359
3900.000000 0.003812
3930.000000 0.004267
3960.000000 0.003723
3990.000000 0.004180
4020.000000 0.002637
4050.000000 0.002095
4080.000000 0.000553
4110.000000 -0.001990
4140.000000 -0.003533
4170.000000 -0.005078
4200.000000 -0.006624
4230.000000 -0.008172
4260.000000 -0.009722
4290.000000 -0.010275
4320.000000 -0.010830
4350.000000 -0.010389
4380.000000 -0.009951
4410.000000 -0.009516
4440.000000 -0.009085
4470.000000 -0.007658
4500.000000 -0.006235
4530.000000 -0.004815
4560.000000 -0.003399
4590.000000 -0.000986
4620.000000 0.000424
4650.000000 0.001830
4680.000000 0.004234
4710.000000 0.005636
4740.000000 0.007036
4770.000000 0.008434
4800.000000 0.008832
4830.000000 0.010229
4860.000000 0.011626
4890.000000 0.013023
4920.000000 0.013421
4950.000000 0.014822
4980.000000 0.016224
5010.000000 0.017630
5040.000000 0.019040
5070.000000 0.020455
5100.000000 0.021876
5130.000000 0.023303
5160.000000 0.024738
5190.000000 0.027182
5220.000000 0.028635
5250.000000 0.030098
5280.000000 0.031573
5310.000000 0.033060
5340.000000 0.033561
5370.000000 0.034074
5400.000000 0.033603
5430.000000 0.033146
5460.000000 0.031704
5490.000000 0.030277
5520.000000 0.028867
5550.000000 0.026473
5580.000000 0.023095
5610.000000 0.019734
5640.000000 0.016390
5670.000000 0.012063
5700.000000 0.007753
5730.000000 0.003460
5760.000000 -0.000814
5790.000000 -0.006072
5820.000000 -0.010311
5850.000000 -0.014531
5880.000000 -0.018734
5910.000000 -0.021917
5940.000000 -0.025082
5970.000000 -0.028227
6000.000000 -0.030354
6030.000000 -0.031461
6060.000000 -0.032548
6090.000000 -0.032616
6120.000000 -0.032664
6150.000000 -0.032692
6180.000000 -0.031701
6210.000000 -0.030690
6240.000000 -0.029660
6270.000000 -0.028611
6300.000000 -0.026543
6330.000000 -0.024457
6360.000000 -0.022353
6390.000000 -0.020232
6420.000000 -0.018094
6450.000000 -0.014939
6480.000000 -0.012768
6510.000000 -0.009581
6540.000000 -0.006379
6570.000000 -0.003163
6600.000000 0.000068
6630.000000 0.004314
6660.000000 0.008573
6690.000000 0.011845
6720.000000 0.016130
6750.000000 0.020427
6780.000000 0.024736
6810.000000 0.028057
6840.000000 0.031389
6870.000000 0.033731
6900.000000 0.035082
6930.000000 0.036443
6960.000000 0.036813
6990.000000 0.036191
7020.000000 0.035576
7050.000000 0.033967
7080.000000 0.031365
7110.000000 0.028769
7140.000000 0.026177
7170.000000 0.022590
7200.000000 0.019006
7230.000000 0.015426
7260.000000 0.010847
7290.000000 0.007271
7320.000000 0.003695
7350.000000 -0.000880
7380.000000 -0.004456
7410.000000 -0.008033
7440.000000 -0.010611
7470.000000 -0.013192
7500.000000 -0.014775
7530.000000 -0.016362
7560.000000 -0.016953
7590.000000 -0.017549
7620.000000 -0.017150
7650.000000 -0.017756
7680.000000 -0.017368
7710.000000 -0.015986
7740.000000 -0.015611
7770.000000 -0.014242
7800.000000 -0.013881
7830.000000 -0.012526
7860.000000 -0.011178
7890.000000 -0.009837
7920.000000 -0.008504
7950.000000 -0.007177
7980.000000 -0.005857
8010.000000 -0.003543
8040.000000 -0.001235
8070.000000 0.001067
8100.000000 0.003365
8130.000000 0.006657
8160.000000 0.008946
8190.000000 0.012232
8220.000000 0.015516
8250.000000 0.017798
8280.000000 0.020080
8310.000000 0.022362
8340.000000 0.023646
8370.000000 0.024933
8400.000000 0.025222
8430.000000 0.025516
8460.000000 0.024816
8490.000000 0.023121
8520.000000 0.021432
8550.000000 0.018751
8580.000000 0.017077
8610.000000 0.013410
8640.000000 0.009751
8670.000000 0.006100
8700.000000 0.002456
8730.000000 -0.002180
8760.000000 -0.005809
8790.000000 -0.010431
8820.000000 -0.014047
8850.000000 -0.017656
8880.000000 -0.021259
8910.000000 -0.023856
8940.000000 -0.026448
8970.000000 -0.028035
9000.000000 -0.028617
9030.000000 -0.029195
9060.000000 -0.028770
9090.000000 -0.028341
9120.000000 -0.026911
9150.000000 -0.025478
9180.000000 -0.023045
9210.000000 -0.020613
9240.000000 -0.018182
9270.000000 -0.016753
9300.000000 -0.014329
9330.000000 -0.011910
9360.000000 -0.010497
9390.000000 -0.009092
9420.000000 -0.007696
9450.000000 -0.006310
9480.000000 -0.004936
9510.000000 -0.003574
9540.000000 -0.002225
9570.000000 -0.000891
9600.000000 0.001429
9630.000000 0.002732
9660.000000 0.004019
9690.000000 0.006288
9720.000000 0.008540
9750.000000 0.010773
9780.000000 0.012988
9810.000000 0.015183
9840.000000 0.017360
9870.000000 0.020517
9900.000000 0.021654
9930.000000 0.023773
9960.000000 0.024872
9990.000000 0.025953
10020.000000 0.026015
10050.000000 0.026060
10080.000000 0.026087
10110.000000 0.025098
10140.000000 0.024093
10170.000000 0.022073
10200.000000 0.020039
10230.000000 0.017990
10260.000000 0.015928
10290.000000 0.012853
10320.000000 0.010767
10350.000000 0.008668
10380.000000 0.005558
10410.000000 0.004437
10440.000000 0.002305
10470.000000 0.001162
10500.000000 0.000007
10530.000000 -0.000159
10560.000000 -0.001336
10590.000000 -0.001525
10620.000000 -0.000726
10650.000000 -0.001940
10680.000000 -0.002167
10710.000000 -0.002408
10740.000000 -0.003663
10770.000000 -0.004933
10800.000000 -0.006218
10830.000000 -0.007519
10860.000000 -0.009837
10890.000000 -0.012173
10920.000000 -0.014525
10950.000000 -0.016896
10980.000000 -0.020286
11010.000000 -0.022694
11040.000000 -0.026122
11070.000000 -0.028569
11100.000000 -0.031035
11130.000000 -0.033520
11160.000000 -0.036024
11190.000000 -0.037547
11220.000000 -0.038089
11250.000000 -0.038649
11280.000000 -0.039226
11310.000000 -0.038820
11340.000000 -0.038431
11370.000000 -0.037056
11400.000000 -0.035696
11430.000000 -0.034350
11460.000000 -0.033015
11490.000000 -0.031692
11520.000000 -0.029379
11550.000000 -0.027075
11580.000000 -0.024779
11610.000000 -0.023490
11640.000000 -0.021207
11670.000000 -0.018929
11700.000000 -0.015655
11730.000000 -0.013386
11760.000000 -0.011120
11790.000000 -0.008858
11820.000000 -0.005598
11850.000000 -0.003342
11880.000000 -0.000090
11910.000000 0.003160
11940.000000 0.006405
11970.000000 0.010646
12000.000000 0.013882
12030.000000 0.017113
12060.000000 0.021339
12090.000000 0.024559
12120.000000 0.028773
12150.000000 0.031981
12180.000000 0.036182
12210.000000 0.039377
12240.000000 0.042565
12270.000000 0.043746
12300.000000 0.045920
12330.000000 0.046088
12360.000000 0.046248
12390.000000 0.046402
12420.000000 0.044548
12450.000000 0.042687
12480.000000 0.040820
12510.000000 0.037945
12540.000000 0.035064
12570.000000 0.031177
12600.000000 0.028283
12630.000000 0.024383
12660.000000 0.020479
12690.000000 0.016569
12720.000000 0.012655
12750.000000 0.008737
12780.000000 0.005817
12810.000000 0.001896
12840.000000 -0.001027
12870.000000 -0.003948
12900.000000 -0.005868
12930.000000 -0.007784
12960.000000 -0.009696
12990.000000 -0.010601
13020.000000 -0.011497
13050.000000 -0.012384
13080.000000 -0.013260
13110.000000 -0.014122
13140.000000 -0.013969
13170.000000 -0.013800
13200.000000 -0.013614
13230.000000 -0.014408
13260.000000 -0.014181
13290.000000 -0.012934
13320.000000 -0.012664
13350.000000 -0.011372
13380.000000 -0.010056
13410.000000 -0.008716
13440.000000 -0.007352
13470.000000 -0.005964
13500.000000 -0.003551
13530.000000 -0.001114
13560.000000 0.001348
13590.000000 0.003834
13620.000000 0.006345
13650.000000 0.008881
13680.000000 0.012442
13710.000000 0.015027
13740.000000 0.016637
13770.000000 0.018272
13800.000000 0.018931
13830.000000 0.019615
13860.000000 0.020323
13890.000000 0.019055
13920.000000 0.018810
13950.000000 0.016589
13980.000000 0.015391
14010.000000 0.013215
14040.000000 0.010061
14070.000000 0.007927
14100.000000 0.004814
14130.000000 0.002721
14160.000000 -0.000354
14190.000000 -0.002411
14220.000000 -0.004451
14250.000000 -0.006475
14280.000000 -0.008485
14310.000000 -0.009482
14340.000000 -0.009466
14370.000000 -0.010439
14400.000000 -0.010402
14430.000000 -0.009356
14460.000000 -0.009303
14490.000000 -0.009243
14520.000000 -0.008177
14550.000000 -0.008107
14580.000000 -0.008032
14610.000000 -0.006955
14640.000000 -0.006875
14670.000000 -0.005792
14700.000000 -0.004709
14730.000000 -0.003624
14760.000000 -0.001539
14790.000000 0.000547
14820.000000 0.001633
14850.000000 0.004719
14880.000000 0.006805
14910.000000 0.008890
14940.000000 0.011974
14970.000000 0.014058
15000.000000 0.017141
15030.000000 0.020223
15060.000000 0.022305
15090.000000 0.024386
15120.000000 0.025467
15150.000000 0.026548
15180.000000 0.027629
15210.000000 0.026711
15240.000000 0.025795
15270.000000 0.024881
15300.000000 0.022970
15330.000000 0.021064
15360.000000 0.018162
15390.000000 0.014266
15420.000000 0.011377
15450.000000 0.006496
15480.000000 0.002624
15510.000000 -0.001238
15540.000000 -0.006088
15570.000000 -0.009927
15600.000000 -0.014753
15630.000000 -0.018566
15660.000000 -0.023364
15690.000000 -0.027147
15720.000000 -0.029916
15750.000000 -0.033668
15780.000000 -0.036405
15810.000000 -0.038126
15840.000000 -0.039831
15870.000000 -0.040519
15900.000000 -0.041192
15930.000000 -0.041849
15960.000000 -0.041491
15990.000000 -0.040117
16020.000000 -0.039728
16050.000000 -0.038325
16080.000000 -0.037907
16110.000000 -0.036477
16140.000000 -0.035033
16170.000000 -0.032576
16200.000000 -0.031109
16230.000000 -0.029630
16260.000000 -0.027140
16290.000000 -0.024642
16320.000000 -0.023134
16350.000000 -0.020618
16380.000000 -0.018095
16410.000000 -0.016565
16440.000000 -0.014029
16470.000000 -0.010487
16500.000000 -0.007940
16530.000000 -0.005389
16560.000000 -0.001834
16590.000000 0.001725
16620.000000 0.004287
16650.000000 0.007852
16680.000000 0.011419
16710.000000 0.014988
16740.000000 0.017559
16770.000000 0.021132
16800.000000 0.024706
16830.000000 0.027281
16860.000000 0.029857
16890.000000 0.031433
16920.000000 0.033010
16950.000000 0.033586
16980.000000 0.034163
17010.000000 0.033738
17040.000000 0.033313
17070.000000 0.032888
17100.000000 0.031461
17130.000000 0.030032
17160.000000 0.028602
17190.000000 0.026170
17220.000000 0.024736
17250.000000 0.022300
17280.000000 0.019860
17310.000000 0.018417
17340.000000 0.016970
17370.000000 0.016519
17400.000000 0.016063
17430.000000 0.015602
17460.000000 0.016135
17490.000000 0.015660
17520.000000 0.016178
17550.000000 0.015688
17580.000000 0.016188
17610.000000 0.015678
17640.000000 0.015158
17670.000000 0.014626
17700.000000 0.014081
17730.000000 0.012524
17760.000000 0.010953
17790.000000 0.008368
17820.000000 0.005768
17850.000000 0.003154
17880.000000 0.000524
17910.000000 -0.003121
17940.000000 -0.005781
17970.000000 -0.009456
18000.000000 -0.012147
18030.000000 -0.014853
18060.000000 -0.017574
18090.000000 -0.020310
18120.000000 -0.022060
18150.000000 -0.022824
18180.000000 -0.023602
18210.000000 -0.023394
18240.000000 -0.023198
18270.000000 -0.023014
18300.000000 -0.021842
18330.000000 -0.019682
18360.000000 -0.018532
18390.000000 -0.017392
18420.000000 -0.015263
18450.000000 -0.014143
18480.000000 -0.013031
18510.000000 -0.012929
18540.000000 -0.011835
18570.000000 -0.011750
18600.000000 -0.012673
18630.000000 -0.012604
18660.000000 -0.013545
18690.000000 -0.014494
18720.000000 -0.014452
18750.000000 -0.014420
18780.000000 -0.014399
18810.000000 -0.013390
18840.000000 -0.012392
18870.000000 -0.011408
18900.000000 -0.010439
18930.000000 -0.009484
18960.000000 -0.007547
18990.000000 -0.005626
19020.000000 -0.003724
19050.000000 -0.001842
19080.000000 0.000020
19110.000000 0.001862
19140.000000 0.002682
19170.000000 0.003480
19200.000000 0.003257
19230.000000 0.004011
19260.000000 0.003743
19290.000000 0.002453
19320.000000 0.001141
19350.000000 -0.000194
19380.000000 -0.001550
19410.000000 -0.002929
19440.000000 -0.004329
19470.000000 -0.005751
19500.000000 -0.007194
19530.000000 -0.007659
19560.000000 -0.008145
19590.000000 -0.008652
19620.000000 -0.008179
19650.000000 -0.008727
19680.000000 -0.008295
19710.000000 -0.006882
19740.000000 -0.006488
19770.000000 -0.005112
19800.000000 -0.003752
19830.000000 -0.002408
19860.000000 -0.001079
19890.000000 0.000237
19920.000000 0.001542
19950.000000 0.001837
19980.000000 0.002123
20010.000000 0.002403
20040.000000 0.002678
20070.000000 0.001951
20100.000000 0.002221
20130.000000 0.002492
20160.000000 0.002765
20190.000000 0.004041
20220.000000 0.004322
20250.000000 0.004608
20280.000000 0.004902
20310.000000 0.006203
20340.000000 0.006513
20370.000000 0.007832
20400.000000 0.008161
20430.000000 0.009500
20460.000000 0.010851
20490.000000 0.011213
20520.000000 0.012588
20550.000000 0.012975
20580.000000 0.014376
20610.000000 0.014790
20640.000000 0.016219
20670.000000 0.016663
20700.000000 0.016123
20730.000000 0.016600
20760.000000 0.016094
20790.000000 0.015606
20820.000000 0.014137
20850.000000 0.012688
20880.000000 0.011259
20910.000000 0.009851
20940.000000 0.007463
20970.000000 0.005098
21000.000000 0.002755
21030.000000 0.000434
21060.000000 -0.002864
21090.000000 -0.005138
21120.000000 -0.008390
21150.000000 -0.011618
21180.000000 -0.013823
21210.000000 -0.016005
21240.000000 -0.017164
21270.000000 -0.018299
21300.000000 -0.018412
21330.000000 -0.018502
21360.000000 -0.017570
21390.000000 -0.016616
21420.000000 -0.015640
21450.000000 -0.013644
21480.000000 -0.010627
21510.000000 -0.008590
21540.000000 -0.005534
21570.000000 -0.002460
21600.000000 0.000634
21630.000000 0.003745
21660.000000 0.006873
21690.000000 0.010018
21720.000000 0.013179
21750.000000 0.016356
21780.000000 0.019548
21810.000000 0.021755
21840.000000 0.023977
21870.000000 0.025212
21900.000000 0.026461
21930.000000 0.027722
21960.000000 0.027995
21990.000000 0.029280
22020.000000 0.029575
22050.000000 0.029881
22080.000000 0.029196
22110.000000 0.029520
22140.000000 0.028853
22170.000000 0.028193
22200.000000 0.027540
22230.000000 0.025894
22260.000000 0.025254
22290.000000 0.022619
22320.000000 0.020989
22350.000000 0.019364
22380.000000 0.016743
22410.000000 0.013126
22440.000000 0.010512
22470.000000 0.007902
22500.000000 0.004294
22530.000000 0.000688
22560.000000 -0.001916
22590.000000 -0.005517
22620.000000 -0.009118
22650.000000 -0.011716
22680.000000 -0.015314
22710.000000 -0.017912
22740.000000 -0.020508
22770.000000 -0.022105
22800.000000 -0.024701
22830.000000 -0.025298
22860.000000 -0.025894
22890.000000 -0.026491
22920.000000 -0.027089
22950.000000 -0.026687
22980.000000 -0.026286
23010.000000 -0.025886
23040.000000 -0.025486
23070.000000 -0.024087
23100.000000 -0.023688
23130.000000 -0.022290
23160.000000 -0.020892
23190.000000 -0.019495
23220.000000 -0.017098
23250.000000 -0.015701
23280.000000 -0.014304
23310.000000 -0.011907
23340.000000 -0.010510
23370.000000 -0.009112
23400.000000 -0.006714
23430.000000 -0.005315
23460.000000 -0.002915
23490.000000 -0.001513
23520.000000 -0.000111
23550.000000 0.001293
23580.000000 0.002699
23610.000000 0.004107
23640.000000 0.004517
23670.000000 0.004929
23700.000000 0.004344
23730.000000 0.003763
23760.000000 0.003184
23790.000000 0.002609
23820.000000 0.001038
23850.000000 0.000471
23880.000000 -0.001091
23910.000000 -0.002650
23940.000000 -0.003204
23970.000000 -0.004753
24000.000000 -0.005297
24030.000000 -0.005837
24060.000000 -0.006371
24090.000000 -0.006902
24120.000000 -0.006427
24150.000000 -0.005949
24180.000000 -0.005466
24210.000000 -0.003979
24240.000000 -0.002489
24270.000000 -0.000996
24300.000000 0.000500
24330.000000 0.001998
24360.000000 0.003498
24390.000000 0.005000
24420.000000 0.006502
24450.000000 0.007005
24480.000000 0.007508
24510.000000 0.008010
24540.000000 0.008511
24570.000000 0.009011
24600.000000 0.009509
24630.000000 0.010005
24660.000000 0.010498
24690.000000 0.010989
24720.000000 0.011476
24750.000000 0.011960
24780.000000 0.012441
24810.000000 0.012918
24840.000000 0.013391
24870.000000 0.014861
24900.000000 0.015327
24930.000000 0.016789
24960.000000 0.017247
24990.000000 0.017701
25020.000000 0.018153
25050.000000 0.018600
25080.000000 0.019045
25110.000000 0.018486
25140.000000 0.016925
25170.000000 0.016361
25200.000000 0.014795
25230.000000 0.013226
25260.000000 0.011656
25290.000000 0.010083
25320.000000 0.007509
25350.000000 0.004933
25380.000000 0.002356
25410.000000 -0.000223
25440.000000 -0.002803
25470.000000 -0.004385
25500.000000 -0.005968
25530.000000 -0.007554
25560.000000 -0.009140
25590.000000 -0.009729
25620.000000 -0.009320
25650.000000 -0.008913
25680.000000 -0.008509
25710.000000 -0.007108
25740.000000 -0.006710
25770.000000 -0.005316
25800.000000 -0.004925
25830.000000 -0.003538
25860.000000 -0.003156
25890.000000 -0.002779
25920.000000 -0.002407
25950.000000 -0.003040
25980.000000 -0.002680
26010.000000 -0.003326
26040.000000 -0.003978
26070.000000 -0.004637
26100.000000 -0.005304
26130.000000 -0.005978
26160.000000 -0.007659
26190.000000 -0.008349
26220.000000 -0.009046
26250.000000 -0.009751
26280.000000 -0.010465
26310.000000 -0.011186
26340.000000 -0.010916
26370.000000 -0.010654
26400.000000 -0.010401
26430.000000 -0.009156
26460.000000 -0.008919
26490.000000 -0.008691
26520.000000 -0.007471
26550.000000 -0.007261
26580.000000 -0.007060
26610.000000 -0.006868
26640.000000 -0.007686
26670.000000 -0.007514
26700.000000 -0.008352
26730.000000 -0.009201
26760.000000 -0.010062
26790.000000 -0.010933
26820.000000 -0.011817
26850.000000 -0.012713
26880.000000 -0.013621
26910.000000 -0.013543
26940.000000 -0.013478
26970.000000 -0.013427
27000.000000 -0.013390
27030.000000 -0.012368
27060.000000 -0.011360
27090.000000 -0.010367
27120.000000 -0.008390
27150.000000 -0.006428
27180.000000 -0.004482
27210.000000 -0.001551
27240.000000 0.000363
27270.000000 0.003262
27300.000000 0.005145
27330.000000 0.008012
27360.000000 0.010863
27390.000000 0.012698
27420.000000 0.014517
27450.000000 0.015321
27480.000000 0.016109
27510.000000 0.015883
27540.000000 0.015642
27570.000000 0.015387
27600.000000 0.014118
27630.000000 0.012836
27660.000000 0.011542
27690.000000 0.010236
27720.000000 0.007920
27750.000000 0.006593
27780.000000 0.005257
27810.000000 0.003912
27840.000000 0.003561
27870.000000 0.003203
27900.000000 0.002840
27930.000000 0.003473
27960.000000 0.003103
27990.000000 0.003731
28020.000000 0.004359
28050.000000 0.005987
28080.000000 0.005617
28110.000000 0.006249
28140.000000 0.006885
28170.000000 0.006527
28200.000000 0.006174
28230.000000 0.004828
28260.000000 0.004491
28290.000000 0.003162
28320.000000 0.001843
28350.000000 -0.000466
28380.000000 -0.001764
28410.000000 -0.004049
28440.000000 -0.005322
28470.000000 -0.006583
28500.000000 -0.007830
28530.000000 -0.008063
28560.000000 -0.008282
28590.000000 -0.009487
28620.000000 -0.008677
28650.000000 -0.008853
28680.000000 -0.008014
28710.000000 -0.008161
28740.000000 -0.007292
28770.000000 -0.006409
28800.000000 -0.005512
28830.000000 -0.005599
28860.000000 -0.004672
28890.000000 -0.004731
28920.000000 -0.004776
28950.000000 -0.003806
28980.000000 -0.004823
29010.000000 -0.004826
29040.000000 -0.004815
29070.000000 -0.005791
29100.000000 -0.005754
29130.000000 -0.005705
29160.000000 -0.005643
29190.000000 -0.005569
29220.000000 -0.005484
29250.000000 -0.004387
29280.000000 -0.003280
29310.000000 -0.002162
29340.000000 -0.001035
29370.000000 0.001101
29400.000000 0.002245
29430.000000 0.004397
29460.000000 0.006555
29490.000000 0.008720
29520.000000 0.009889
29550.000000 0.012063
29580.000000 0.013241
29610.000000 0.015421
29640.000000 0.016603
29670.000000 0.017787
29700.000000 0.018970
29730.000000 0.019154
29760.000000 0.020336
29790.000000 0.020518
29820.000000 0.021697
29850.000000 0.021874
29880.000000 0.021049
29910.000000 0.021221
29940.000000 0.020390
29970.000000 0.020556
30000.000000 0.019718
30030.000000 0.018878
30060.000000 0.018034
30090.000000 0.017187
30120.000000 0.015338
30150.000000 0.014486
30180.000000 0.012632
30210.000000 0.011775
30240.000000 0.009918
30270.000000 0.008059
30300.000000 0.006200
30330.000000 0.003340
30360.000000 0.001482
30390.000000 -0.000376
30420.000000 -0.003232
30450.000000 -0.005086
30480.000000 -0.006937
30510.000000 -0.009785
30540.000000 -0.011628
30570.000000 -0.014466
30600.000000 -0.016299
30630.000000 -0.017125
30660.000000 -0.018945
30690.000000 -0.020756
30720.000000 -0.021560
30750.000000 -0.022354
30780.000000 -0.023139
30810.000000 -0.022914
30840.000000 -0.023678
30870.000000 -0.023430
30900.000000 -0.023171
30930.000000 -0.022900
30960.000000 -0.022616
30990.000000 -0.022320
31020.000000 -0.022010
31050.000000 -0.020688
31080.000000 -0.020353
31110.000000 -0.020004
31140.000000 -0.018643
31170.000000 -0.018269
31200.000000 -0.017882
31230.000000 -0.016483
31260.000000 -0.016072
31290.000000 -0.014649
31320.000000 -0.014215
31350.000000 -0.012770
31380.000000 -0.011313
31410.000000 -0.010847
31440.000000 -0.009371
31470.000000 -0.006885
31500.000000 -0.005390
31530.000000 -0.003887
31560.000000 -0.002375
31590.000000 0.000144
31620.000000 0.001671
31650.000000 0.004204
31680.000000 0.005743
31710.000000 0.007287
31740.000000 0.009836
31770.000000 0.011389
31800.000000 0.012946
31830.000000 0.014505
31860.000000 0.015066
31890.000000 0.016628
31920.000000 0.018190
31950.000000 0.019752
31980.000000 0.020312
32010.000000 0.021869
32040.000000 0.022423
32070.000000 0.023974
32100.000000 0.024519
32130.000000 0.025059
32160.000000 0.026592
32190.000000 0.028119
32220.000000 0.028638
32250.000000 0.030150
32280.000000 0.030654
32310.000000 0.032149
32340.000000 0.031635
32370.000000 0.032113
32400.000000 0.031582
32430.000000 0.031042
32460.000000 0.030493
32490.000000 0.028935
32520.000000 0.027369
32550.000000 0.025796
32580.000000 0.023214
32610.000000 0.020625
32640.000000 0.018029
32670.000000 0.015427
32700.000000 0.012819
32730.000000 0.010206
32760.000000 0.007589
32790.000000 0.004967
32820.000000 0.002342
32850.000000 -0.000285
32880.000000 -0.001915
32910.000000 -0.003546
32940.000000 -0.005178
32970.000000 -0.006810
33000.000000 -0.008442
33030.000000 -0.010073
33060.000000 -0.011704
33090.000000 -0.012332
33120.000000 -0.013959
33150.000000 -0.016584
33180.000000 -0.018207
33210.000000 -0.020828
33240.000000 -0.022446
33270.000000 -0.024062
33300.000000 -0.025676
33330.000000 -0.026289
33360.000000 -0.026900
33390.000000 -0.027510
33420.000000 -0.027120
33450.000000 -0.026730
33480.000000 -0.025341
33510.000000 -0.023954
33540.000000 -0.021569
33570.000000 -0.020188
33600.000000 -0.017812
33630.000000 -0.015441
33660.000000 -0.013077
33690.000000 -0.010721
33720.000000 -0.007373
33750.000000 -0.006034
33780.000000 -0.003707
33810.000000 -0.003390
33840.000000 -0.002086
33870.000000 -0.001795
33900.000000 -0.002517
33930.000000 -0.002255
33960.000000 -0.003007
33990.000000 -0.004775
34020.000000 -0.005559
34050.000000 -0.006359
34080.000000 -0.007176
34110.000000 -0.007011
34140.000000 -0.006862
34170.000000 -0.006731
34200.000000 -0.006617
34230.000000 -0.005521
34260.000000 -0.004443
34290.000000 -0.002382
34320.000000 -0.001339
34350.000000 0.000687
34380.000000 0.002694
34410.000000 0.004684
34440.000000 0.005657
34470.000000 0.007611
34500.000000 0.008549
34530.000000 0.008469
34560.000000 0.008371
34590.000000 0.008257
34620.000000 0.008125
34650.000000 0.006977
34680.000000 0.005811
34710.000000 0.004630
34740.000000 0.004431
34770.000000 0.003217
34800.000000 0.002987
34830.000000 0.002742
34860.000000 0.003482
34890.000000 0.003207
34920.000000 0.003918
34950.000000 0.004616
34980.000000 0.006302
35010.000000 0.006975
35040.000000 0.007637
35070.000000 0.009289
35100.000000 0.009931
35130.000000 0.011564
35160.000000 0.011189
35190.000000 0.011806
35220.000000 0.011417
35250.000000 0.011022
35280.000000 0.009621
35310.000000 0.008216
35340.000000 0.006808
35370.000000 0.004396
35400.000000 0.001982
35430.000000 -0.001434
35460.000000 -0.003850
35490.000000 -0.007267
35520.000000 -0.009682
35550.000000 -0.013096
35580.000000 -0.016508
35610.000000 -0.018916
35640.000000 -0.021319
35670.000000 -0.022718
35700.000000 -0.024111
35730.000000 -0.024497
35760.000000 -0.023875
35790.000000 -0.023246
35820.000000 -0.022608
35850.000000 -0.020961
35880.000000 -0.019304
35910.000000 -0.017636
35940.000000 -0.014957
35970.000000 -0.012268
36000.000000 -0.009566
36030.000000 -0.006852
36060.000000 -0.004126
36090.000000 -0.001387
36120.000000 0.001364
36150.000000 0.003129
36180.000000 0.004906
36210.000000 0.007696
36240.000000 0.008499
36270.000000 0.010314
36300.000000 0.011141
36330.000000 0.010980
36360.000000 0.011829
36390.000000 0.011688
36420.000000 0.012557
36450.000000 0.013434
36480.000000 0.014319
36510.000000 0.015211
36540.000000 0.016109
36570.000000 0.017012
36600.000000 0.018919
36630.000000 0.019830
36660.000000 0.020743
36690.000000 0.020659
36720.000000 0.021577
36750.000000 0.020496
36780.000000 0.020416
36810.000000 0.019336
36840.000000 0.017256
36870.000000 0.015177
36900.000000 0.013098
36930.000000 0.010018
36960.000000 0.006940
36990.000000 0.003861
37020.000000 0.000783
37050.000000 -0.002294
37080.000000 -0.005370
37110.000000 -0.009444
37140.000000 -0.011517
37170.000000 -0.014587
37200.000000 -0.015655
37230.000000 -0.016720
37260.000000 -0.017782
37290.000000 -0.017840
37320.000000 -0.016894
37350.000000 -0.015945
37380.000000 -0.014991
37410.000000 -0.013033
37440.000000 -0.010070
37470.000000 -0.008102
37500.000000 -0.006129
37530.000000 -0.003152
37560.000000 -0.001170
37590.000000 0.000818
37620.000000 0.002810
37650.000000 0.003808
37680.000000 0.004811
37710.000000 0.004819
37740.000000 0.005833
37770.000000 0.005852
37800.000000 0.005877
37830.000000 0.004907
37860.000000 0.004944
37890.000000 0.004986
37920.000000 0.006035
37950.000000 0.006090
37980.000000 0.007152
38010.000000 0.007220
38040.000000 0.008295
38070.000000 0.008377
38100.000000 0.009466
38130.000000 0.008562
38160.000000 0.008665
38190.000000 0.007776
38220.000000 0.005894
38250.000000 0.005020
38280.000000 0.002155
38310.000000 0.000298
38340.000000 -0.002551
38370.000000 -0.005390
38400.000000 -0.008220
38430.000000 -0.012040
38460.000000 -0.014849
38490.000000 -0.018648
38520.000000 -0.021436
38550.000000 -0.024213
38580.000000 -0.026978
38610.000000 -0.029732
38640.000000 -0.030473
38670.000000 -0.031203
38700.000000 -0.030921
38730.000000 -0.030627
38760.000000 -0.029322
38790.000000 -0.027004
38820.000000 -0.025676
38850.000000 -0.022337
38880.000000 -0.019987
38910.000000 -0.016627
38940.000000 -0.013258
38970.000000 -0.008879
39000.000000 -0.005492
39030.000000 -0.001097
39060.000000 0.002306
39090.000000 0.005716
39120.000000 0.009131
39150.000000 0.012553
39180.000000 0.015979
39210.000000 0.019409
39240.000000 0.021844
39270.000000 0.024281
39300.000000 0.026721
39330.000000 0.029162
39360.000000 0.030605
39390.000000 0.032050
39420.000000 0.032494
39450.000000 0.032939
39480.000000 0.033480
39510.000000 0.034009
39540.000000 0.033525
39570.000000 0.033026
39600.000000 0.031513
39630.000000 0.029984
39660.000000 0.028440
39690.000000 0.026883
39720.000000 0.024313
39750.000000 0.021732
39780.000000 0.018140
39810.000000 0.015538
39840.000000 0.011928
39870.000000 0.009311
39900.000000 0.005687
39930.000000 0.003057
39960.000000 -0.000578
39990.000000 -0.003217
40020.000000 -0.005860
40050.000000 -0.008506
40080.000000 -0.010155
40110.000000 -0.011807
40140.000000 -0.012460
40170.000000 -0.013115
40200.000000 -0.012772
40230.000000 -0.012429
40260.000000 -0.012088
40290.000000 -0.011747
40320.000000 -0.010406
40350.000000 -0.009067
40380.000000 -0.007727
40410.000000 -0.006387
40440.000000 -0.005047
40470.000000 -0.003708
40500.000000 -0.002368
40530.000000 -0.001027
40560.000000 0.000313
40590.000000 0.001654
40620.000000 0.002995
40650.000000 0.003337
40680.000000 0.003680
40710.000000 0.004023
40740.000000 0.003366
40770.000000 0.003710
40800.000000 0.003055
40830.000000 0.002400
40860.000000 0.001746
40890.000000 0.000093
40920.000000 -0.000560
40950.000000 -0.002212
40980.000000 -0.003863
41010.000000 -0.005514
41040.000000 -0.007164
41070.000000 -0.009813
41100.000000 -0.011462
41130.000000 -0.014111
41160.000000 -0.014758
41190.000000 -0.017405
41220.000000 -0.020052
41250.000000 -0.022698
41280.000000 -0.024344
41310.000000 -0.026989
41340.000000 -0.028634
41370.000000 -0.030278
41400.000000 -0.031922
41430.000000 -0.032565
41460.000000 -0.034209
41490.000000 -0.033852
41520.000000 -0.033494
41550.000000 -0.033137
41580.000000 -0.031779
41610.000000 -0.030422
41640.000000 -0.029064
41670.000000 -0.026706
41700.000000 -0.024349
41730.000000 -0.020991
41760.000000 -0.017633
41790.000000 -0.015276
41820.000000 -0.010919
41850.000000 -0.006562
41880.000000 -0.004205
41910.000000 0.000152
41940.000000 0.004508
41970.000000 0.007864
42000.000000 0.012219
42030.000000 0.016574
42060.000000 0.019928
42090.000000 0.022282
42120.000000 0.024635
42150.000000 0.025988
42180.000000 0.027340
42210.000000 0.027691
42240.000000 0.028042
42270.000000 0.027392
42300.000000 0.026741
42330.000000 0.026090
42360.000000 0.024438
42390.000000 0.022784
42420.000000 0.021131
42450.000000 0.019476
42480.000000 0.017820
42510.000000 0.016164
42540.000000 0.014506
42570.000000 0.011848
42600.000000 0.010189
42630.000000 0.008529
42660.000000 0.006868
42690.000000 0.004206
42720.000000 0.003544
42750.000000 0.000880
42780.000000 -0.000785
42810.000000 -0.002450
42840.000000 -0.005117
42870.000000 -0.006784
42900.000000 -0.008452
42930.000000 -0.009121
42960.000000 -0.009792
42990.000000 -0.010463
43020.000000 -0.010135
43050.000000 -0.008807
43080.000000 -0.008481
43110.000000 -0.006156
43140.000000 -0.004832
43170.000000 -0.001508
43200.000000 0.000814
