# Supplementary material for: Probabilistic tsunami forecasting for early warning
Source: Nat Commun. 2021 Sep 28;12:5677. doi: 10.1038/s41467-021-25815-w (PMC8479076; doi:10.1038/s41467-021-25815-w)
Supplement: Supplementary file 6 — Supplementary Dataset 3. Sea-level records. [file 41467_2021_25815_MOESM6_ESM.zip › sea_level_records/2020-05-02_Creta/feth.rad.rmn.txt]

-43200.000000 0.020618
-43140.000000 0.014034
-43080.000000 -0.002547
-43020.000000 -0.009126
-42960.000000 -0.018703
-42900.000000 -0.027278
-42840.000000 -0.029850
-42780.000000 -0.031420
-42720.000000 -0.030988
-42660.000000 -0.026553
-42600.000000 -0.021116
-42540.000000 -0.014677
-42480.000000 -0.005236
-42420.000000 -0.001793
-42360.000000 0.003653
-42300.000000 0.007101
-42240.000000 0.008550
-42180.000000 0.015002
-42120.000000 0.019457
-42060.000000 0.026913
-42000.000000 0.031371
-41940.000000 0.032831
-41880.000000 0.028293
-41820.000000 0.025758
-41760.000000 0.021224
-41700.000000 0.018693
-41640.000000 0.014163
-41580.000000 0.009635
-41520.000000 0.006110
-41460.000000 0.000586
-41400.000000 0.001065
-41340.000000 0.005545
-41280.000000 0.007028
-41220.000000 0.006512
-41160.000000 0.006999
-41100.000000 0.005487
-41040.000000 0.002978
-40980.000000 0.000470
-40920.000000 -0.001035
-40860.000000 -0.004538
-40800.000000 -0.011040
-40740.000000 -0.017539
-40680.000000 -0.026036
-40620.000000 -0.027531
-40560.000000 -0.030024
-40500.000000 -0.032516
-40440.000000 -0.031005
-40380.000000 -0.027492
-40320.000000 -0.022977
-40260.000000 -0.017460
-40200.000000 -0.011941
-40140.000000 -0.006419
-40080.000000 0.001104
-40020.000000 0.003629
-39960.000000 0.010156
-39900.000000 0.009685
-39840.000000 0.016216
-39780.000000 0.019749
-39720.000000 0.020284
-39660.000000 0.026821
-39600.000000 0.034360
-39540.000000 0.033901
-39480.000000 0.023444
-39420.000000 0.019989
-39360.000000 0.011535
-39300.000000 0.004084
-39240.000000 0.001635
-39180.000000 -0.000812
-39120.000000 -0.003258
-39060.000000 -0.007701
-39000.000000 -0.011142
-38940.000000 -0.009582
-38880.000000 -0.003019
-38820.000000 -0.002454
-38760.000000 -0.000888
-38700.000000 -0.003319
-38640.000000 -0.008748
-38580.000000 -0.012175
-38520.000000 -0.014601
-38460.000000 -0.017024
-38400.000000 -0.019445
-38340.000000 -0.019864
-38280.000000 -0.017281
-38220.000000 -0.014696
-38160.000000 -0.011109
-38100.000000 0.002481
-38040.000000 0.008072
-37980.000000 0.009665
-37920.000000 0.011261
-37860.000000 0.012858
-37800.000000 0.014457
-37740.000000 0.018059
-37680.000000 0.021662
-37620.000000 0.021268
-37560.000000 0.022875
-37500.000000 0.023485
-37440.000000 0.029096
-37380.000000 0.032709
-37320.000000 0.032325
-37260.000000 0.028942
-37200.000000 0.026562
-37140.000000 0.023183
-37080.000000 0.017806
-37020.000000 0.010432
-36960.000000 0.002059
-36900.000000 -0.007311
-36840.000000 -0.017680
-36780.000000 -0.027046
-36720.000000 -0.031411
-36660.000000 -0.032773
-36600.000000 -0.035133
-36540.000000 -0.036492
-36480.000000 -0.032849
-36420.000000 -0.032204
-36360.000000 -0.022558
-36300.000000 -0.016911
-36240.000000 -0.014262
-36180.000000 -0.014613
-36120.000000 -0.015964
-36060.000000 -0.017314
-36000.000000 -0.014665
-35940.000000 -0.014018
-35880.000000 -0.009371
-35820.000000 -0.007727
-35760.000000 -0.008085
-35700.000000 -0.006445
-35640.000000 -0.001796
-35580.000000 0.004853
-35520.000000 0.007503
-35460.000000 0.009153
-35400.000000 0.009805
-35340.000000 0.013459
-35280.000000 0.020115
-35220.000000 0.020772
-35160.000000 0.021433
-35100.000000 0.021096
-35040.000000 0.020761
-34980.000000 0.021430
-34920.000000 0.022102
-34860.000000 0.021777
-34800.000000 0.019455
-34740.000000 0.014136
-34680.000000 0.006819
-34620.000000 0.004505
-34560.000000 -0.001808
-34500.000000 -0.007118
-34440.000000 -0.012427
-34380.000000 -0.016734
-34320.000000 -0.022040
-34260.000000 -0.027346
-34200.000000 -0.029651
-34140.000000 -0.029957
-34080.000000 -0.023262
-34020.000000 -0.023569
-33960.000000 -0.015877
-33900.000000 -0.011186
-33840.000000 -0.005497
-33780.000000 0.003189
-33720.000000 0.004873
-33660.000000 0.010554
-33600.000000 0.015231
-33540.000000 0.016906
-33480.000000 0.015577
-33420.000000 0.014245
-33360.000000 0.013910
-33300.000000 0.013572
-33240.000000 0.012232
-33180.000000 0.012888
-33120.000000 0.010543
-33060.000000 0.009195
-33000.000000 0.006845
-32940.000000 0.007494
-32880.000000 0.009140
-32820.000000 0.006785
-32760.000000 0.004429
-32700.000000 0.001070
-32640.000000 -0.003289
-32580.000000 -0.007651
-32520.000000 -0.005014
-32460.000000 -0.006379
-32400.000000 -0.002746
-32340.000000 -0.001114
-32280.000000 -0.000485
-32220.000000 -0.000857
-32160.000000 -0.001231
-32100.000000 0.002392
-32040.000000 0.000015
-31980.000000 -0.006364
-31920.000000 -0.007745
-31860.000000 -0.010126
-31800.000000 -0.017507
-31740.000000 -0.020889
-31680.000000 -0.018269
-31620.000000 -0.017649
-31560.000000 -0.013026
-31500.000000 -0.005402
-31440.000000 0.000226
-31380.000000 0.008856
-31320.000000 0.011491
-31260.000000 0.013129
-31200.000000 0.013772
-31140.000000 0.012420
-31080.000000 0.009074
-31020.000000 0.006734
-30960.000000 -0.000601
-30900.000000 -0.006928
-30840.000000 -0.010250
-30780.000000 -0.011564
-30720.000000 -0.012872
-30660.000000 -0.010174
-30600.000000 -0.010470
-30540.000000 -0.009760
-30480.000000 -0.007045
-30420.000000 -0.005325
-30360.000000 0.004399
-30300.000000 0.007126
-30240.000000 0.008856
-30180.000000 0.005588
-30120.000000 0.004322
-30060.000000 0.002057
-30000.000000 0.002793
-29940.000000 0.002529
-29880.000000 -0.000735
-29820.000000 -0.001999
-29760.000000 -0.003264
-29700.000000 -0.002530
-29640.000000 0.002204
-29580.000000 0.003938
-29520.000000 0.003671
-29460.000000 -0.000595
-29400.000000 -0.001861
-29340.000000 -0.002126
-29280.000000 0.000611
-29220.000000 -0.000651
-29160.000000 -0.000911
-29100.000000 -0.001168
-29040.000000 -0.000422
-28980.000000 0.001326
-28920.000000 0.002077
-28860.000000 0.002830
-28800.000000 0.001586
-28740.000000 -0.001654
-28680.000000 -0.004893
-28620.000000 -0.005128
-28560.000000 -0.009361
-28500.000000 -0.009591
-28440.000000 -0.010818
-28380.000000 -0.009043
-28320.000000 -0.007265
-28260.000000 -0.002485
-28200.000000 0.001299
-28140.000000 0.005084
-28080.000000 0.008873
-28020.000000 0.009664
-27960.000000 0.012457
-27900.000000 0.015253
-27840.000000 0.015050
-27780.000000 0.014851
-27720.000000 0.012653
-27660.000000 0.009458
-27600.000000 0.009265
-27540.000000 0.008075
-27480.000000 0.008888
-27420.000000 0.006704
-27360.000000 0.008524
-27300.000000 0.010348
-27240.000000 0.014176
-27180.000000 0.016009
-27120.000000 0.013848
-27060.000000 0.010692
-27000.000000 0.005542
-26940.000000 0.000398
-26880.000000 -0.004738
-26820.000000 -0.004868
-26760.000000 -0.008991
-26700.000000 -0.013106
-26640.000000 -0.016214
-26580.000000 -0.018315
-26520.000000 -0.018409
-26460.000000 -0.011495
-26400.000000 -0.004575
-26340.000000 0.002352
-26280.000000 0.007285
-26220.000000 0.008224
-26160.000000 0.008169
-26100.000000 0.007119
-26040.000000 0.003073
-25980.000000 0.000032
-25920.000000 -0.003004
-25860.000000 -0.008036
-25800.000000 -0.011064
-25740.000000 -0.019088
-25680.000000 -0.025107
-25620.000000 -0.026121
-25560.000000 -0.024131
-25500.000000 -0.019135
-25440.000000 -0.016135
-25380.000000 -0.014128
-25320.000000 -0.013116
-25260.000000 -0.013097
-25200.000000 -0.007072
-25140.000000 -0.002041
-25080.000000 -0.002002
-25020.000000 -0.005956
-24960.000000 -0.005903
-24900.000000 -0.005843
-24840.000000 0.001225
-24780.000000 0.010301
-24720.000000 0.012384
-24660.000000 0.013474
-24600.000000 0.016572
-24540.000000 0.016677
-24480.000000 0.017789
-24420.000000 0.019909
-24360.000000 0.021035
-24300.000000 0.017169
-24240.000000 0.014309
-24180.000000 0.011455
-24120.000000 0.011607
-24060.000000 0.011764
-24000.000000 0.010926
-23940.000000 0.010093
-23880.000000 0.009264
-23820.000000 0.011438
-23760.000000 0.012616
-23700.000000 0.010795
-23640.000000 0.006977
-23580.000000 -0.001840
-23520.000000 -0.005655
-23460.000000 -0.012469
-23400.000000 -0.015282
-23340.000000 -0.022093
-23280.000000 -0.028902
-23220.000000 -0.030710
-23160.000000 -0.028516
-23100.000000 -0.027319
-23040.000000 -0.020120
-22980.000000 -0.011918
-22920.000000 -0.008713
-22860.000000 -0.005505
-22800.000000 -0.003294
-22740.000000 -0.000080
-22680.000000 0.004138
-22620.000000 0.009359
-22560.000000 0.015582
-22500.000000 0.024809
-22440.000000 0.032038
-22380.000000 0.043269
-22320.000000 0.047503
-22260.000000 0.053739
-22200.000000 0.052977
-22140.000000 0.045216
-22080.000000 0.037456
-22020.000000 0.029698
-21960.000000 0.016940
-21900.000000 0.004183
-21840.000000 -0.009573
-21780.000000 -0.026328
-21720.000000 -0.029082
-21660.000000 -0.033835
-21600.000000 -0.033587
-21540.000000 -0.031337
-21480.000000 -0.030086
-21420.000000 -0.028832
-21360.000000 -0.021577
-21300.000000 -0.019318
-21240.000000 -0.013056
-21180.000000 -0.008791
-21120.000000 -0.003521
-21060.000000 -0.005247
-21000.000000 -0.004969
-20940.000000 -0.004685
-20880.000000 -0.003396
-20820.000000 -0.006102
-20760.000000 -0.005801
-20700.000000 -0.004495
-20640.000000 -0.003183
-20580.000000 -0.000865
-20520.000000 0.001458
-20460.000000 0.004788
-20400.000000 0.009122
-20340.000000 0.016462
-20280.000000 0.032807
-20220.000000 0.037155
-20160.000000 0.040506
-20100.000000 0.037860
-20040.000000 0.038216
-19980.000000 0.038574
-19920.000000 0.034931
-19860.000000 0.023288
-19800.000000 0.013644
-19740.000000 0.003999
-19680.000000 -0.010650
-19620.000000 -0.012301
-19560.000000 -0.020956
-19500.000000 -0.020615
-19440.000000 -0.027278
-19380.000000 -0.033945
-19320.000000 -0.035617
-19260.000000 -0.036292
-19200.000000 -0.034972
-19140.000000 -0.035655
-19080.000000 -0.040342
-19020.000000 -0.037033
-18960.000000 -0.038727
-18900.000000 -0.035424
-18840.000000 -0.032124
-18780.000000 -0.018828
-18720.000000 -0.017534
-18660.000000 -0.012243
-18600.000000 -0.000955
-18540.000000 0.009332
-18480.000000 0.015616
-18420.000000 0.018898
-18360.000000 0.025178
-18300.000000 0.030456
-18240.000000 0.035732
-18180.000000 0.039006
-18120.000000 0.037279
-18060.000000 0.031550
-18000.000000 0.031820
-17940.000000 0.019088
-17880.000000 0.011354
-17820.000000 0.015619
-17760.000000 0.013882
-17700.000000 0.008144
-17640.000000 0.006404
-17580.000000 0.006663
-17520.000000 0.006920
-17460.000000 0.009176
-17400.000000 0.012431
-17340.000000 0.010685
-17280.000000 0.001938
-17220.000000 -0.000808
-17160.000000 -0.007554
-17100.000000 -0.009299
-17040.000000 -0.009043
-16980.000000 -0.012784
-16920.000000 -0.018523
-16860.000000 -0.018260
-16800.000000 -0.020993
-16740.000000 -0.019723
-16680.000000 -0.020450
-16620.000000 -0.025173
-16560.000000 -0.029892
-16500.000000 -0.026607
-16440.000000 -0.023318
-16380.000000 -0.019023
-16320.000000 -0.013724
-16260.000000 -0.009419
-16200.000000 -0.002079
-16140.000000 0.007276
-16080.000000 0.012643
-16020.000000 0.018980
-15960.000000 0.023321
-15900.000000 0.025667
-15840.000000 0.031016
-15780.000000 0.036370
-15720.000000 0.035729
-15660.000000 0.031091
-15600.000000 0.024459
-15540.000000 0.020831
-15480.000000 0.009208
-15420.000000 0.007590
-15360.000000 -0.003021
-15300.000000 -0.016627
-15240.000000 -0.021226
-15180.000000 -0.022771
-15120.000000 -0.025358
-15060.000000 -0.020938
-15000.000000 -0.018512
-14940.000000 -0.021080
-14880.000000 -0.024642
-14820.000000 -0.028200
-14760.000000 -0.025753
-14700.000000 -0.019301
-14640.000000 -0.015845
-14580.000000 -0.013385
-14520.000000 -0.007921
-14460.000000 -0.003455
-14400.000000 0.004015
-14340.000000 0.014487
-14280.000000 0.009961
-14220.000000 0.018437
-14160.000000 0.017914
-14100.000000 0.018392
-14040.000000 0.021870
-13980.000000 0.024348
-13920.000000 0.026825
-13860.000000 0.022302
-13800.000000 0.015777
-13740.000000 0.020250
-13680.000000 0.017720
-13620.000000 0.016189
-13560.000000 0.023654
-13500.000000 0.022116
-13440.000000 0.025575
-13380.000000 0.029031
-13320.000000 0.030483
-13260.000000 0.028933
-13200.000000 0.024379
-13140.000000 0.016822
-13080.000000 0.006262
-13020.000000 -0.004300
-12960.000000 -0.021865
-12900.000000 -0.027432
-12840.000000 -0.035002
-12780.000000 -0.043573
-12720.000000 -0.049147
-12660.000000 -0.055724
-12600.000000 -0.057303
-12540.000000 -0.060885
-12480.000000 -0.050470
-12420.000000 -0.049059
-12360.000000 -0.033653
-12300.000000 -0.029252
-12240.000000 -0.007857
-12180.000000 0.005531
-12120.000000 0.017912
-12060.000000 0.036285
-12000.000000 0.053649
-11940.000000 0.068004
-11880.000000 0.089350
-11820.000000 0.092686
-11760.000000 0.101012
-11700.000000 0.099328
-11640.000000 0.097635
-11580.000000 0.080931
-11520.000000 0.083218
-11460.000000 0.064494
-11400.000000 0.048761
-11340.000000 0.032017
-11280.000000 0.015264
-11220.000000 0.005501
-11160.000000 -0.006271
-11100.000000 -0.019053
-11040.000000 -0.029845
-10980.000000 -0.039646
-10920.000000 -0.049456
-10860.000000 -0.058276
-10800.000000 -0.062104
-10740.000000 -0.063941
-10680.000000 -0.060787
-10620.000000 -0.058642
-10560.000000 -0.057505
-10500.000000 -0.059377
-10440.000000 -0.057257
-10380.000000 -0.047146
-10320.000000 -0.041044
-10260.000000 -0.026951
-10200.000000 -0.022867
-10140.000000 -0.008791
-10080.000000 -0.002725
-10020.000000 0.010332
-9960.000000 0.031381
-9900.000000 0.040420
-9840.000000 0.052451
-9780.000000 0.068473
-9720.000000 0.073487
-9660.000000 0.090492
-9600.000000 0.093489
-9540.000000 0.101477
-9480.000000 0.099458
-9420.000000 0.100430
-9360.000000 0.093395
-9300.000000 0.089353
-9240.000000 0.082305
-9180.000000 0.067250
-9120.000000 0.060190
-9060.000000 0.035125
-9000.000000 0.005056
-8940.000000 -0.024017
-8880.000000 -0.056093
-8820.000000 -0.068172
-8760.000000 -0.093254
-8700.000000 -0.111339
-8640.000000 -0.125427
-8580.000000 -0.129517
-8520.000000 -0.129611
-8460.000000 -0.116709
-8400.000000 -0.108809
-8340.000000 -0.094913
-8280.000000 -0.077021
-8220.000000 -0.066132
-8160.000000 -0.046247
-8100.000000 -0.018366
-8040.000000 -0.014488
-7980.000000 0.006387
-7920.000000 0.009257
-7860.000000 0.021125
-7800.000000 0.044990
-7740.000000 0.056852
-7680.000000 0.073713
-7620.000000 0.080573
-7560.000000 0.095433
-7500.000000 0.105293
-7440.000000 0.103156
-7380.000000 0.093021
-7320.000000 0.091890
-7260.000000 0.085763
-7200.000000 0.053641
-7140.000000 0.040523
-7080.000000 0.016411
-7020.000000 0.018305
-6960.000000 0.010204
-6900.000000 -0.004892
-6840.000000 0.002018
-6780.000000 -0.006066
-6720.000000 -0.012144
-6660.000000 -0.023218
-6600.000000 -0.040286
-6540.000000 -0.048350
-6480.000000 -0.058409
-6420.000000 -0.068465
-6360.000000 -0.089517
-6300.000000 -0.100567
-6240.000000 -0.103616
-6180.000000 -0.102663
-6120.000000 -0.102709
-6060.000000 -0.078756
-6000.000000 -0.057803
-5940.000000 -0.027850
-5880.000000 0.005102
-5820.000000 0.023053
-5760.000000 0.043004
-5700.000000 0.064953
-5640.000000 0.062902
-5580.000000 0.059851
-5520.000000 0.058798
-5460.000000 0.047745
-5400.000000 0.048692
-5340.000000 0.049638
-5280.000000 0.049584
-5220.000000 0.051531
-5160.000000 0.053478
-5100.000000 0.047425
-5040.000000 0.048374
-4980.000000 0.038324
-4920.000000 0.030276
-4860.000000 0.010228
-4800.000000 -0.007817
-4740.000000 -0.027861
-4680.000000 -0.038904
-4620.000000 -0.048946
-4560.000000 -0.060988
-4500.000000 -0.059029
-4440.000000 -0.067071
-4380.000000 -0.062113
-4320.000000 -0.056155
-4260.000000 -0.045199
-4200.000000 -0.032308
-4140.000000 -0.020357
-4080.000000 -0.015407
-4020.000000 -0.017458
-3960.000000 -0.022510
-3900.000000 -0.028564
-3840.000000 -0.041619
-3780.000000 -0.049675
-3720.000000 -0.054732
-3660.000000 -0.053791
-3600.000000 -0.048852
-3540.000000 -0.030914
-3480.000000 -0.013978
-3420.000000 -0.004044
-3360.000000 0.019889
-3300.000000 0.031820
-3240.000000 0.034750
-3180.000000 0.042679
-3120.000000 0.039607
-3060.000000 0.028533
-3000.000000 0.017458
-2940.000000 0.026381
-2880.000000 0.024303
-2820.000000 0.022223
-2760.000000 -0.014860
-2700.000000 -0.011944
-2640.000000 -0.008031
-2580.000000 -0.001121
-2520.000000 0.003787
-2460.000000 0.015691
-2400.000000 0.018592
-2340.000000 0.019490
-2280.000000 0.009383
-2220.000000 0.002271
-2160.000000 -0.010845
-2100.000000 -0.019967
-2040.000000 -0.018095
-1980.000000 -0.016227
-1920.000000 -0.012366
-1860.000000 -0.008510
-1800.000000 -0.002659
-1740.000000 0.010187
-1680.000000 0.021028
-1620.000000 0.019865
-1560.000000 0.018698
-1500.000000 0.008527
-1440.000000 0.002352
-1380.000000 -0.007826
-1320.000000 -0.015007
-1260.000000 -0.023190
-1200.000000 -0.034377
-1140.000000 -0.035565
-1080.000000 -0.028756
-1020.000000 -0.021949
-960.000000 -0.006144
-900.000000 0.012638
-840.000000 0.020413
-780.000000 0.028180
-720.000000 0.029970
-660.000000 0.022758
-600.000000 0.018545
-540.000000 0.010330
-480.000000 0.010114
-420.000000 0.008896
-360.000000 0.003675
-300.000000 0.008452
-240.000000 0.019227
-180.000000 0.025998
-120.000000 0.036766
-60.000000 0.041531
0.000000 0.035292
60.000000 0.030051
120.000000 0.020782
180.000000 0.009536
240.000000 0.000288
300.000000 -0.013961
360.000000 -0.026212
420.000000 -0.034464
480.000000 -0.039685
540.000000 -0.040903
600.000000 -0.033120
660.000000 -0.020369
720.000000 -0.005619
780.000000 -0.000868
840.000000 0.001884
900.000000 -0.003364
960.000000 -0.006611
1020.000000 -0.013855
1080.000000 -0.013098
1140.000000 -0.021338
1200.000000 -0.030574
1260.000000 -0.036807
1320.000000 -0.029037
1380.000000 -0.020262
1440.000000 -0.006483
1500.000000 0.009300
1560.000000 0.020088
1620.000000 0.038879
1680.000000 0.040674
1740.000000 0.049473
1800.000000 0.043275
1860.000000 0.035078
1920.000000 0.019884
1980.000000 0.016690
2040.000000 0.003496
2100.000000 0.005301
2160.000000 -0.001896
2220.000000 -0.009095
2280.000000 -0.010297
2340.000000 -0.009502
2400.000000 -0.006712
2460.000000 -0.003927
2520.000000 -0.007148
2580.000000 -0.011375
2640.000000 -0.026609
2700.000000 -0.034850
2760.000000 -0.044099
2820.000000 -0.048357
2880.000000 -0.051623
2940.000000 -0.048897
3000.000000 -0.046180
3060.000000 -0.034472
3120.000000 -0.013771
3180.000000 -0.004078
3240.000000 0.013607
3300.000000 0.042285
3360.000000 0.052956
3420.000000 0.054620
3600.000000 0.059572
3660.000000 0.055210
3720.000000 0.052843
3780.000000 0.039470
3840.000000 0.042092
3900.000000 0.036709
3960.000000 0.041323
4020.000000 0.033932
4080.000000 0.037537
4140.000000 0.033139
4200.000000 0.023737
4260.000000 0.011332
4320.000000 -0.001077
4380.000000 -0.004489
4440.000000 -0.014905
4500.000000 -0.020325
4560.000000 -0.032750
4620.000000 -0.036178
4680.000000 -0.041611
4740.000000 -0.039048
4800.000000 -0.028490
4860.000000 -0.020935
4920.000000 -0.018385
4980.000000 -0.021838
5040.000000 -0.028295
5100.000000 -0.032755
5160.000000 -0.033219
5220.000000 -0.022686
5280.000000 -0.028155
5340.000000 -0.021628
5400.000000 -0.018103
5460.000000 -0.014581
5520.000000 0.004939
5580.000000 0.007457
5640.000000 0.029974
5700.000000 0.048488
5760.000000 0.061002
5820.000000 0.067515
5880.000000 0.063028
5940.000000 0.060540
6000.000000 0.051052
6060.000000 0.049565
6120.000000 0.037078
6180.000000 0.031592
6240.000000 0.012107
6300.000000 0.005623
6360.000000 0.006141
6420.000000 0.003660
6480.000000 0.000182
6540.000000 -0.030294
6600.000000 -0.024768
6660.000000 -0.034238
6720.000000 -0.042705
6780.000000 -0.048170
6840.000000 -0.055631
6900.000000 -0.054089
6960.000000 -0.056545
7020.000000 -0.044997
7080.000000 -0.041447
7140.000000 -0.023895
7200.000000 -0.009340
7260.000000 -0.001783
7320.000000 0.015776
7380.000000 0.020337
7440.000000 0.036900
7500.000000 0.039464
7560.000000 0.028029
7620.000000 0.015595
7680.000000 0.009163
7740.000000 0.010731
7800.000000 0.010299
7860.000000 0.007869
7920.000000 -0.000561
7980.000000 0.001009
8340.000000 -0.001543
8400.000000 0.027036
8460.000000 0.018616
8520.000000 0.014197
8580.000000 0.007779
8640.000000 0.002361
8700.000000 0.000944
8760.000000 0.004526
8820.000000 0.011109
8880.000000 0.011692
8940.000000 0.011275
9000.000000 0.006858
9060.000000 0.000441
9120.000000 -0.011976
9180.000000 -0.016392
9240.000000 -0.015808
9300.000000 -0.018223
9360.000000 -0.023637
9420.000000 -0.026050
9480.000000 -0.025462
9540.000000 -0.007873
9600.000000 0.002717
9660.000000 0.010310
9720.000000 0.018904
9780.000000 0.015501
9840.000000 0.017100
9900.000000 0.018702
9960.000000 0.020308
10020.000000 0.007917
10080.000000 -0.000469
10140.000000 -0.014851
10200.000000 -0.020229
10260.000000 -0.013601
10320.000000 -0.009969
10380.000000 -0.010331
10440.000000 0.003311
10500.000000 0.011960
10560.000000 0.013613
10620.000000 0.009272
10680.000000 0.010936
10740.000000 0.013605
10800.000000 0.011279
10860.000000 0.003959
10920.000000 -0.001358
10980.000000 -0.003671
11040.000000 -0.014980
11100.000000 -0.019287
11160.000000 -0.009592
11220.000000 0.002120
11280.000000 -0.000178
11340.000000 -0.004475
11400.000000 -0.001774
11460.000000 0.006927
11520.000000 0.012626
11580.000000 0.010323
11640.000000 -0.003982
11700.000000 -0.011290
11760.000000 -0.023599
11820.000000 -0.028911
11880.000000 -0.019226
11940.000000 -0.015542
12000.000000 -0.012859
12060.000000 -0.011178
12120.000000 0.003503
12180.000000 0.012184
12240.000000 0.017865
12300.000000 0.012546
12360.000000 0.004229
12420.000000 -0.001086
12480.000000 -0.002400
12540.000000 -0.001711
12600.000000 0.002980
12660.000000 0.005674
12720.000000 0.005371
12780.000000 0.001071
12840.000000 -0.005226
12900.000000 -0.004519
12960.000000 0.003191
13020.000000 -0.005096
13080.000000 -0.006381
13140.000000 -0.008663
13200.000000 -0.004942
13260.000000 0.007780
13320.000000 0.016503
13380.000000 0.018226
13440.000000 0.011950
13500.000000 0.001674
13560.000000 -0.007604
13620.000000 0.000118
13680.000000 0.003838
13740.000000 0.002556
13800.000000 -0.006728
13860.000000 -0.024013
13920.000000 -0.023300
13980.000000 -0.015589
14040.000000 -0.007878
14100.000000 -0.006168
14160.000000 -0.004457
14220.000000 -0.002745
14280.000000 -0.003030
14340.000000 0.002687
14400.000000 0.005409
14460.000000 0.018135
14520.000000 0.011867
14580.000000 0.006605
14640.000000 0.000350
14700.000000 0.002103
14760.000000 0.006864
14820.000000 0.006632
14880.000000 0.007409
14940.000000 0.006194
15000.000000 0.005987
15060.000000 0.005787
15120.000000 0.009594
15180.000000 0.012409
15240.000000 0.016230
15300.000000 0.013057
15360.000000 0.007890
15420.000000 0.003729
15480.000000 0.001574
15540.000000 0.000423
15600.000000 -0.001721
15660.000000 -0.002861
15720.000000 -0.004017
15780.000000 -0.007167
15840.000000 -0.017311
15900.000000 -0.021425
15960.000000 -0.028534
16020.000000 -0.034637
16080.000000 -0.037734
16140.000000 -0.043824
16200.000000 -0.047909
16260.000000 -0.046986
16320.000000 -0.047057
16380.000000 -0.043121
16440.000000 -0.024177
16500.000000 -0.004226
16560.000000 0.008734
16620.000000 0.021702
16680.000000 0.025679
16740.000000 0.038666
16800.000000 0.045663
16860.000000 0.040671
16920.000000 0.034691
16980.000000 0.030721
17040.000000 0.031764
17100.000000 0.026818
17160.000000 0.022885
17220.000000 0.022963
17280.000000 0.024053
17340.000000 0.024155
17400.000000 0.024268
17460.000000 0.026392
17520.000000 0.022527
17580.000000 0.012673
17640.000000 0.002829
17700.000000 0.000995
17760.000000 0.003171
17820.000000 -0.002644
17880.000000 -0.010450
17940.000000 -0.026247
18000.000000 -0.025037
18060.000000 -0.017819
18120.000000 -0.006595
18180.000000 -0.002364
18240.000000 -0.000127
18300.000000 -0.006885
18360.000000 -0.017637
18420.000000 -0.025384
18480.000000 -0.025126
18540.000000 -0.023862
18600.000000 -0.039593
18660.000000 -0.049319
18720.000000 -0.043040
18780.000000 -0.034756
18840.000000 -0.023468
18900.000000 -0.011175
18960.000000 0.006121
19020.000000 0.018420
19080.000000 0.024723
19140.000000 0.046029
19200.000000 0.065337
19260.000000 0.072649
19320.000000 0.068963
19380.000000 0.056280
19440.000000 0.041600
19500.000000 0.039924
19560.000000 0.038250
19620.000000 0.026580
19680.000000 0.015914
19740.000000 0.003251
19800.000000 -0.001408
19860.000000 0.000937
19920.000000 0.008286
19980.000000 0.011638
20040.000000 0.006995
20100.000000 -0.003644
20160.000000 -0.009279
20220.000000 -0.006909
20280.000000 -0.005536
20340.000000 -0.011158
20400.000000 -0.021776
20460.000000 -0.024389
20520.000000 -0.022998
20580.000000 -0.021602
20640.000000 -0.022201
20700.000000 -0.019796
20760.000000 -0.017385
20820.000000 -0.017970
20880.000000 -0.021549
20940.000000 -0.020124
21000.000000 -0.020693
21060.000000 -0.022258
21120.000000 -0.020819
21180.000000 -0.013374
21240.000000 -0.007926
21300.000000 -0.003473
21360.000000 0.002984
21420.000000 0.008444
21480.000000 0.012908
21540.000000 0.037375
21600.000000 0.052846
21660.000000 0.060319
21720.000000 0.063796
21780.000000 0.064276
21840.000000 0.057759
21900.000000 0.049245
21960.000000 0.035734
22020.000000 0.025227
22080.000000 0.022722
22140.000000 0.006221
22200.000000 -0.003277
22260.000000 -0.017771
22320.000000 -0.027262
22380.000000 -0.024750
22440.000000 -0.031234
22500.000000 -0.028714
22560.000000 -0.023191
22620.000000 -0.028665
22680.000000 -0.033135
22740.000000 -0.039603
22800.000000 -0.035069
22860.000000 -0.028533
22920.000000 -0.023996
22980.000000 -0.021458
23040.000000 -0.017919
23100.000000 -0.010380
23160.000000 -0.007842
23220.000000 0.008697
23280.000000 0.013234
23340.000000 0.022771
23400.000000 0.015307
23460.000000 0.001843
23520.000000 -0.000622
23580.000000 0.002913
23640.000000 0.006448
23700.000000 0.007983
23760.000000 0.014518
23820.000000 0.021054
23880.000000 0.024590
23940.000000 0.030126
24000.000000 0.038664
24060.000000 0.047202
24120.000000 0.046741
24180.000000 0.041282
24240.000000 0.032823
24300.000000 0.031366
24360.000000 0.021911
24420.000000 0.007457
24480.000000 0.008005
24540.000000 -0.002446
24600.000000 -0.001895
24660.000000 -0.001342
24720.000000 -0.006788
24780.000000 -0.007233
24840.000000 -0.007677
24900.000000 -0.012120
24960.000000 -0.011562
25020.000000 -0.004004
25080.000000 -0.005445
25140.000000 -0.016887
25200.000000 -0.026328
25260.000000 -0.026769
25320.000000 -0.019211
25380.000000 -0.013653
25440.000000 -0.002095
25500.000000 0.004463
25560.000000 0.008020
25620.000000 0.007577
25680.000000 0.012133
25740.000000 0.021689
25800.000000 0.020245
25860.000000 0.013802
25920.000000 0.009360
25980.000000 0.001919
26040.000000 -0.012519
26100.000000 -0.022955
26160.000000 -0.027388
26220.000000 -0.031816
26280.000000 -0.031240
26340.000000 -0.029658
26400.000000 -0.026072
26460.000000 -0.022480
26520.000000 -0.016882
26580.000000 -0.008279
26640.000000 0.002331
26700.000000 0.012946
26760.000000 0.020566
26820.000000 0.016191
26880.000000 0.012822
26940.000000 0.005457
27000.000000 0.003095
27060.000000 0.002737
27120.000000 0.006381
27180.000000 0.005027
27240.000000 -0.003325
27300.000000 -0.007678
27360.000000 -0.013030
27420.000000 -0.010382
27480.000000 -0.010736
27540.000000 -0.009091
27600.000000 -0.005447
27660.000000 0.000194
27720.000000 0.004834
27780.000000 0.006472
27840.000000 0.008108
27900.000000 0.009743
27960.000000 0.012376
28020.000000 0.014008
28080.000000 0.013638
28140.000000 0.015268
28200.000000 0.007897
28260.000000 -0.002474
28320.000000 -0.012845
28380.000000 -0.015216
28440.000000 -0.015587
28500.000000 -0.020957
28560.000000 -0.031327
28620.000000 -0.033696
28680.000000 -0.028064
28740.000000 -0.019432
28800.000000 -0.012799
28860.000000 0.007835
28920.000000 0.014468
28980.000000 0.016100
29040.000000 0.016732
29100.000000 0.022361
29160.000000 0.029988
29220.000000 0.034611
29280.000000 0.032230
29340.000000 0.028844
29400.000000 0.024452
29460.000000 0.026053
29520.000000 0.029647
29580.000000 0.032234
29640.000000 0.034813
29700.000000 0.035383
29760.000000 0.031945
29820.000000 0.023500
29880.000000 0.019046
29940.000000 0.004585
30000.000000 -0.001884
30060.000000 -0.031358
30120.000000 -0.042839
30180.000000 -0.045325
30240.000000 -0.046815
30300.000000 -0.046309
30360.000000 -0.043805
30420.000000 -0.036303
30480.000000 -0.030801
30540.000000 -0.016299
30600.000000 -0.008797
30660.000000 -0.005293
30720.000000 -0.008787
30780.000000 -0.011278
30840.000000 -0.017767
30900.000000 -0.020252
30960.000000 -0.017734
31020.000000 -0.018212
31080.000000 -0.016687
31140.000000 -0.016159
31200.000000 -0.000627
31260.000000 0.015908
31320.000000 0.031446
31380.000000 0.037986
31440.000000 0.050527
31500.000000 0.055068
31560.000000 0.055610
31620.000000 0.051150
31680.000000 0.049689
31740.000000 0.031225
31800.000000 0.018758
31860.000000 0.004288
31920.000000 -0.002187
31980.000000 -0.004666
32040.000000 -0.008149
32100.000000 -0.016638
32160.000000 -0.014131
32220.000000 -0.008629
32280.000000 -0.005132
32340.000000 -0.002638
32400.000000 -0.004149
32460.000000 -0.013663
32520.000000 -0.033181
32580.000000 -0.038701
32640.000000 -0.042223
32700.000000 -0.044748
32760.000000 -0.045274
32820.000000 -0.040801
32880.000000 -0.036329
32940.000000 -0.029857
33000.000000 -0.026387
33060.000000 -0.009916
33120.000000 -0.002447
33180.000000 0.010021
33240.000000 0.017488
33300.000000 0.024954
33360.000000 0.024417
33420.000000 0.020878
33480.000000 0.017336
33540.000000 0.016790
33600.000000 0.019241
33660.000000 0.021688
33720.000000 0.027130
33780.000000 0.030567
33840.000000 0.032999
33900.000000 0.033425
33960.000000 0.033846
34020.000000 0.029260
34080.000000 0.024667
34140.000000 0.007068
34200.000000 -0.004538
34260.000000 -0.022151
34320.000000 -0.028771
34380.000000 -0.031398
34440.000000 -0.034031
34500.000000 -0.040671
34560.000000 -0.040316
34620.000000 -0.031967
34680.000000 -0.030624
34740.000000 -0.009285
34800.000000 -0.004951
34860.000000 0.004380
34920.000000 0.005707
34980.000000 0.009030
35040.000000 0.014351
35100.000000 0.016669
35160.000000 0.013985
35220.000000 0.009298
35280.000000 0.007609
35340.000000 0.006917
35400.000000 0.009222
35460.000000 0.008525
35520.000000 0.011825
35580.000000 0.013122
35640.000000 0.013416
35700.000000 0.014706
35760.000000 0.019031
35820.000000 0.020345
35880.000000 0.020647
35940.000000 0.015934
36000.000000 0.018208
36060.000000 0.021469
36120.000000 0.019716
36180.000000 0.017951
36240.000000 0.010175
36300.000000 0.000388
36360.000000 -0.009409
36420.000000 -0.021214
36480.000000 -0.027028
36540.000000 -0.030849
36600.000000 -0.036677
36660.000000 -0.042512
36720.000000 -0.045352
36780.000000 -0.046199
36840.000000 -0.047050
36900.000000 -0.047907
36960.000000 -0.046768
37020.000000 -0.041634
37080.000000 -0.032505
37140.000000 -0.025380
37200.000000 -0.018259
37260.000000 -0.009142
37320.000000 0.002971
37380.000000 0.006080
37440.000000 0.010185
37500.000000 0.020287
37560.000000 0.027384
37620.000000 0.034478
37680.000000 0.034568
37740.000000 0.037654
37800.000000 0.038737
37860.000000 0.031816
37920.000000 0.024891
37980.000000 0.017963
38040.000000 0.012031
38100.000000 0.006096
38160.000000 0.001156
38220.000000 0.000214
38280.000000 0.001268
38340.000000 0.000318
38400.000000 0.000364
38460.000000 -0.002593
38520.000000 -0.009553
38580.000000 -0.012517
38640.000000 -0.018485
38700.000000 -0.032456
38760.000000 -0.040431
38820.000000 -0.045410
38880.000000 -0.046392
38940.000000 -0.048378
39000.000000 -0.046368
39060.000000 -0.042362
39120.000000 -0.034359
39180.000000 -0.029360
39240.000000 -0.023365
39300.000000 -0.020373
39360.000000 -0.006386
39420.000000 0.002597
39480.000000 0.004577
39540.000000 0.017552
39600.000000 0.025524
39660.000000 0.028491
39720.000000 0.029454
39780.000000 0.029413
39840.000000 0.033368
39900.000000 0.033319
39960.000000 0.039266
40020.000000 0.041208
40080.000000 0.043146
40140.000000 0.045080
40200.000000 0.040010
40260.000000 0.035936
40320.000000 0.027857
40380.000000 0.022774
40440.000000 0.006687
40500.000000 -0.005404
40560.000000 -0.017499
40620.000000 -0.025599
40680.000000 -0.030703
40740.000000 -0.041811
40800.000000 -0.046924
40860.000000 -0.047040
40920.000000 -0.045161
40980.000000 -0.044286
41040.000000 -0.039416
41100.000000 -0.035550
41160.000000 -0.030687
41220.000000 -0.025830
41280.000000 -0.024976
41340.000000 -0.012127
41400.000000 -0.001282
41460.000000 0.008559
41520.000000 0.017395
41580.000000 0.022227
41640.000000 0.036055
41700.000000 0.040878
41760.000000 0.049697
41820.000000 0.054511
41880.000000 0.057321
41940.000000 0.053127
42000.000000 0.047928
42060.000000 0.042725
42120.000000 0.036518
42180.000000 0.032306
42240.000000 0.024090
42300.000000 0.013870
42360.000000 0.010645
42420.000000 0.008416
42480.000000 0.007183
42540.000000 0.005946
42600.000000 0.006704
42660.000000 0.006459
42720.000000 -0.000791
42780.000000 -0.006045
42840.000000 -0.017303
42900.000000 -0.032565
42960.000000 -0.043831
43020.000000 -0.052101
43080.000000 -0.055375
43140.000000 -0.051653
43200.000000 -0.045935
