# Supplementary material for: Probabilistic tsunami forecasting for early warning
Source: Nat Commun. 2021 Sep 28;12:5677. doi: 10.1038/s41467-021-25815-w (PMC8479076; doi:10.1038/s41467-021-25815-w)
Supplement: Supplementary file 6 — Supplementary Dataset 3. Sea-level records. [file 41467_2021_25815_MOESM6_ESM.zip › sea_level_records/2020-05-02_Creta/syro.pr1.rmn.txt]

-43200.000000 0.003305
-43140.000000 0.001558
-43080.000000 -0.001189
-43020.000000 -0.000939
-42960.000000 -0.000690
-42900.000000 -0.000443
-42840.000000 -0.002197
-42780.000000 -0.005952
-42720.000000 -0.008709
-42660.000000 -0.013468
-42600.000000 -0.012228
-42540.000000 -0.003990
-42480.000000 0.003246
-42420.000000 0.009481
-42360.000000 0.012715
-42300.000000 0.013947
-42240.000000 0.013177
-42180.000000 0.006405
-42120.000000 0.000632
-42060.000000 -0.002142
-42000.000000 -0.005919
-41940.000000 -0.005697
-41880.000000 -0.006476
-41820.000000 -0.006258
-41760.000000 -0.006041
-41700.000000 -0.002825
-41640.000000 -0.000611
-41580.000000 0.000601
-41520.000000 0.002811
-41460.000000 0.003020
-41400.000000 0.003227
-41340.000000 0.002432
-41280.000000 -0.003365
-41220.000000 -0.007163
-41160.000000 -0.006963
-41100.000000 -0.006764
-41040.000000 -0.006568
-40980.000000 -0.005373
-40920.000000 -0.005180
-40860.000000 -0.004989
-40800.000000 -0.004800
-40740.000000 -0.003612
-40680.000000 -0.003426
-40620.000000 -0.001242
-40560.000000 0.003940
-40500.000000 0.012120
-40440.000000 0.012298
-40380.000000 0.012475
-40320.000000 0.008649
-40260.000000 0.000822
-40200.000000 -0.005007
-40140.000000 -0.004838
-40080.000000 -0.004671
-40020.000000 -0.003506
-39960.000000 -0.001343
-39900.000000 0.001818
-39840.000000 0.001977
-39780.000000 0.002134
-39720.000000 0.002290
-39660.000000 0.001443
-39600.000000 0.001594
-39540.000000 0.001743
-39480.000000 0.003890
-39420.000000 0.008036
-39360.000000 0.012179
-39300.000000 0.013320
-39240.000000 0.013459
-39180.000000 0.011596
-39120.000000 0.004731
-39060.000000 -0.001136
-39000.000000 -0.001006
-38940.000000 -0.000877
-38880.000000 0.003250
-38820.000000 0.008374
-38760.000000 0.010497
-38700.000000 0.011617
-38640.000000 0.011735
-38580.000000 0.011852
-38520.000000 0.010966
-38460.000000 0.009078
-38400.000000 0.007188
-38340.000000 0.007296
-38280.000000 0.007402
-38220.000000 0.008506
-38160.000000 0.009608
-38100.000000 0.009708
-38040.000000 0.009806
-37980.000000 0.009902
-37920.000000 0.004996
-37860.000000 -0.004912
-37800.000000 -0.009821
-37740.000000 -0.011733
-37680.000000 -0.011646
-37620.000000 -0.010561
-37560.000000 -0.009477
-37500.000000 -0.009396
-37440.000000 -0.009316
-37380.000000 -0.009237
-37320.000000 -0.009160
-37260.000000 -0.009085
-37200.000000 -0.009011
-37140.000000 -0.008938
-37080.000000 -0.009867
-37020.000000 -0.009796
-36960.000000 -0.009728
-36900.000000 -0.008660
-36840.000000 -0.008593
-36780.000000 -0.007528
-36720.000000 -0.006463
-36660.000000 -0.006399
-36600.000000 -0.006336
-36540.000000 -0.003274
-36480.000000 -0.002212
-36420.000000 -0.002151
-36360.000000 -0.001091
-36300.000000 -0.001031
-36240.000000 -0.000971
-36180.000000 -0.000912
-36120.000000 -0.000854
-36060.000000 -0.000796
-36000.000000 -0.000739
-35940.000000 -0.000682
-35880.000000 -0.000627
-35820.000000 -0.000573
-35760.000000 -0.000521
-35700.000000 -0.000471
-35640.000000 -0.000459
-35580.000000 -0.000448
-35520.000000 -0.000440
-35460.000000 -0.000434
-35400.000000 -0.000429
-35340.000000 -0.000427
-35280.000000 -0.000428
-35220.000000 -0.000430
-35160.000000 -0.000435
-35100.000000 -0.000442
-35040.000000 -0.000452
-34980.000000 -0.000464
-34920.000000 -0.000479
-34860.000000 -0.000497
-34800.000000 -0.000517
-34740.000000 -0.000540
-34680.000000 -0.000567
-34620.000000 -0.000596
-34560.000000 -0.000629
-34500.000000 -0.000665
-34440.000000 -0.000704
-34380.000000 -0.000746
-34320.000000 -0.000791
-34260.000000 -0.000840
-34200.000000 -0.000892
-34140.000000 -0.000947
-34080.000000 -0.001005
-34020.000000 -0.001066
-33960.000000 -0.001130
-33900.000000 -0.001197
-33840.000000 -0.001266
-33780.000000 -0.001337
-33720.000000 -0.001411
-33660.000000 -0.001486
-33600.000000 -0.001563
-33540.000000 -0.001642
-33480.000000 -0.001721
-33420.000000 -0.000801
-33360.000000 0.011119
-33300.000000 0.021038
-33240.000000 0.027957
-33180.000000 0.029876
-33120.000000 0.030796
-33060.000000 0.030716
-33000.000000 0.026636
-32940.000000 0.017557
-32880.000000 0.005478
-32820.000000 -0.003601
-32760.000000 -0.008678
-32700.000000 -0.009755
-32640.000000 -0.009830
-32580.000000 -0.009904
-32520.000000 -0.001977
-32460.000000 0.005952
-32400.000000 0.008883
-32340.000000 0.008816
-32280.000000 0.008751
-32220.000000 0.008688
-32160.000000 0.008627
-32100.000000 0.008568
-32040.000000 0.008512
-31980.000000 0.008457
-31920.000000 0.008404
-31860.000000 0.008354
-31800.000000 0.004305
-31740.000000 -0.002741
-31680.000000 -0.007785
-31620.000000 -0.008827
-31560.000000 -0.005867
-31500.000000 0.001096
-31440.000000 0.008061
-31380.000000 0.009028
-31320.000000 0.008997
-31260.000000 0.008968
-31200.000000 0.008940
-31140.000000 0.004914
-31080.000000 -0.007110
-31020.000000 -0.015134
-30960.000000 -0.022157
-30900.000000 -0.028180
-30840.000000 -0.031202
-30780.000000 -0.031224
-30720.000000 -0.031246
-30660.000000 -0.029269
-30600.000000 -0.023293
-30540.000000 -0.016318
-30480.000000 -0.006343
-30420.000000 -0.001371
-30360.000000 -0.000401
-30300.000000 -0.000433
-30240.000000 -0.000467
-30180.000000 -0.000504
-30120.000000 -0.000543
-30060.000000 -0.000586
-30000.000000 -0.000631
-29940.000000 -0.000680
-29880.000000 -0.000732
-29820.000000 0.000212
-29760.000000 0.003153
-29700.000000 0.005091
-29640.000000 0.005025
-29580.000000 0.004956
-29520.000000 0.004884
-29460.000000 0.004808
-29400.000000 0.004729
-29340.000000 0.004647
-29280.000000 0.004562
-29220.000000 0.004475
-29160.000000 0.002384
-29100.000000 -0.000709
-29040.000000 -0.000804
-28980.000000 -0.000902
-28920.000000 -0.001003
-28860.000000 -0.001106
-28800.000000 -0.001211
-28740.000000 -0.001319
-28680.000000 -0.001430
-28620.000000 -0.001543
-28560.000000 -0.000659
-28500.000000 -0.000778
-28440.000000 -0.000899
-28380.000000 -0.001024
-28320.000000 -0.001151
-28260.000000 -0.001282
-28200.000000 -0.001416
-28140.000000 -0.003554
-28080.000000 -0.003695
-28020.000000 -0.003840
-27960.000000 -0.003990
-27900.000000 -0.004143
-27840.000000 -0.004302
-27780.000000 -0.002466
-27720.000000 0.001365
-27660.000000 0.003190
-27600.000000 0.004010
-27540.000000 0.003823
-27480.000000 0.003631
-27420.000000 0.000432
-27360.000000 -0.003773
-27300.000000 -0.009984
-27240.000000 -0.010203
-27180.000000 -0.010428
-27120.000000 -0.010661
-27060.000000 -0.010901
-27000.000000 -0.008148
-26940.000000 -0.003402
-26880.000000 0.005335
-26820.000000 0.012065
-26760.000000 0.013788
-26700.000000 0.013502
-26640.000000 0.013209
-26580.000000 0.006908
-26520.000000 0.001599
-26460.000000 -0.000717
-26400.000000 -0.001041
-26340.000000 0.002627
-26280.000000 0.012288
-26220.000000 0.013943
-26160.000000 0.020590
-26100.000000 0.020231
-26040.000000 0.017866
-25980.000000 0.001495
-25920.000000 -0.013882
-25860.000000 -0.029263
-25800.000000 -0.039649
-25740.000000 -0.041039
-25680.000000 -0.033432
-25620.000000 -0.018829
-25560.000000 -0.003227
-25500.000000 0.029373
-25440.000000 0.043973
-25380.000000 0.046572
-25320.000000 0.045172
-25260.000000 0.029774
-25200.000000 0.023378
-25140.000000 -0.005016
-25080.000000 -0.014406
-25020.000000 -0.015792
-24960.000000 -0.018174
-24900.000000 -0.018552
-24840.000000 -0.018925
-24780.000000 -0.015294
-24720.000000 -0.010658
-24660.000000 -0.010018
-24600.000000 -0.008372
-24540.000000 0.003278
-24480.000000 0.003933
-24420.000000 0.004593
-24360.000000 0.004257
-24300.000000 0.002927
-24240.000000 0.001601
-24180.000000 0.001280
-24120.000000 0.000964
-24060.000000 0.000653
-24000.000000 0.000346
-23940.000000 0.000045
-23880.000000 -0.000252
-23820.000000 -0.000545
-23760.000000 -0.000833
-23700.000000 -0.001117
-23640.000000 0.003604
-23580.000000 0.007329
-23520.000000 0.008059
-23460.000000 0.007794
-23400.000000 0.007533
-23340.000000 0.007278
-23280.000000 0.007028
-23220.000000 -0.016217
-23160.000000 -0.018457
-23100.000000 -0.018691
-23040.000000 -0.018919
-22980.000000 -0.017142
-22920.000000 -0.014360
-22860.000000 -0.004572
-22800.000000 -0.002779
-22740.000000 -0.002981
-22680.000000 -0.003178
-22620.000000 -0.003370
-22560.000000 -0.004558
-22500.000000 -0.005742
-22440.000000 -0.005922
-22380.000000 0.001901
-22320.000000 0.009728
-22260.000000 0.014558
-22200.000000 0.023391
-22140.000000 0.024227
-22080.000000 0.024065
-22020.000000 0.023904
-21960.000000 0.022746
-21900.000000 0.022588
-21840.000000 0.022431
-21780.000000 0.021274
-21720.000000 0.017117
-21660.000000 0.012959
-21600.000000 0.012801
-21540.000000 0.012641
-21480.000000 0.011481
-21420.000000 0.013319
-21360.000000 0.016156
-21300.000000 0.015991
-21240.000000 0.015825
-21180.000000 0.015656
-21120.000000 0.015485
-21060.000000 0.015312
-21000.000000 0.012135
-20940.000000 0.010956
-20880.000000 0.009775
-20820.000000 0.007590
-20760.000000 0.006402
-20700.000000 0.006211
-20640.000000 -0.006983
-20580.000000 -0.014181
-20520.000000 -0.021382
-20460.000000 -0.032587
-20400.000000 -0.041795
-20340.000000 -0.042008
-20280.000000 -0.042224
-20220.000000 -0.040444
-20160.000000 -0.034668
-20100.000000 -0.034897
-20040.000000 -0.026129
-19980.000000 -0.025365
-19920.000000 -0.025604
-19860.000000 -0.025848
-19800.000000 -0.026094
-19740.000000 -0.026344
-19680.000000 -0.026597
-19620.000000 -0.026853
-19560.000000 -0.027113
-19500.000000 -0.026375
-19440.000000 -0.021640
-19380.000000 -0.011908
-19320.000000 -0.008179
-19260.000000 -0.006452
-19200.000000 -0.005729
-19140.000000 -0.005009
-19080.000000 -0.003291
-19020.000000 -0.002575
-18960.000000 -0.002862
-18900.000000 -0.003149
-18840.000000 -0.003438
-18780.000000 -0.003728
-18720.000000 -0.004018
-18660.000000 -0.004308
-18600.000000 -0.004599
-18540.000000 -0.004889
-18480.000000 -0.000179
-18420.000000 0.004532
-18360.000000 0.004243
-18300.000000 0.002956
-18240.000000 -0.002330
-18180.000000 -0.002614
-18120.000000 -0.002896
-18060.000000 -0.003177
-18000.000000 -0.003455
-17940.000000 -0.003730
-17880.000000 -0.004003
-17820.000000 -0.004274
-17760.000000 -0.004542
-17700.000000 -0.023807
-17640.000000 -0.024069
-17580.000000 -0.024328
-17520.000000 -0.023584
-17460.000000 -0.014837
-17400.000000 -0.001088
-17340.000000 0.004664
-17280.000000 0.006418
-17220.000000 0.006174
-17160.000000 0.005932
-17100.000000 0.001692
-17040.000000 -0.001548
-16980.000000 -0.001786
-16920.000000 0.001977
-16860.000000 0.005739
-16800.000000 0.016503
-16740.000000 0.020266
-16680.000000 0.020029
-16620.000000 0.019792
-16560.000000 0.014555
-16500.000000 0.008317
-16440.000000 0.006078
-16380.000000 0.005839
-16320.000000 0.007598
-16260.000000 0.011357
-16200.000000 0.014115
-16140.000000 0.014872
-16080.000000 0.014627
-16020.000000 0.014382
-15960.000000 0.014136
-15900.000000 0.013889
-15840.000000 0.012641
-15780.000000 0.010393
-15720.000000 0.008144
-15660.000000 0.006897
-15600.000000 0.006649
-15540.000000 0.006403
-15480.000000 0.006159
-15420.000000 0.003917
-15360.000000 -0.000323
-15300.000000 -0.001559
-15240.000000 -0.001792
-15180.000000 -0.002022
-15120.000000 0.006753
-15060.000000 0.014532
-15000.000000 0.017316
-14940.000000 0.017105
-14880.000000 0.016898
-14820.000000 0.010696
-14760.000000 -0.004500
-14700.000000 -0.015692
-14640.000000 -0.025879
-14580.000000 -0.026062
-14520.000000 -0.026240
-14460.000000 -0.022414
-14400.000000 -0.005585
-14340.000000 0.008248
-14280.000000 0.020084
-14220.000000 0.023922
-14160.000000 0.023762
-14100.000000 0.021603
-14040.000000 0.004446
-13980.000000 -0.013712
-13920.000000 -0.016869
-13860.000000 -0.037027
-13800.000000 -0.036186
-13740.000000 -0.027346
-13680.000000 -0.003509
-13620.000000 0.014325
-13560.000000 0.020157
-13500.000000 0.019984
-13440.000000 0.003809
-13380.000000 -0.015371
-13320.000000 -0.024555
-13260.000000 -0.024743
-13200.000000 -0.024935
-13140.000000 -0.025132
-13080.000000 -0.025334
-13020.000000 -0.025540
-12960.000000 -0.037751
-12900.000000 -0.039967
-12840.000000 -0.040187
-12780.000000 -0.040413
-12720.000000 -0.037643
-12660.000000 -0.031879
-12600.000000 -0.026119
-12540.000000 -0.026364
-12480.000000 -0.026613
-12420.000000 -0.023867
-12360.000000 -0.017124
-12300.000000 -0.011385
-12240.000000 -0.009649
-12180.000000 -0.009916
-12120.000000 -0.010186
-12060.000000 -0.021457
-12000.000000 -0.024731
-11940.000000 -0.025005
-11880.000000 -0.024280
-11820.000000 -0.011555
-11760.000000 0.005169
-11700.000000 0.014895
-11640.000000 0.024621
-11580.000000 0.025348
-11520.000000 0.024078
-11460.000000 0.012809
-11400.000000 -0.012457
-11340.000000 -0.022721
-11280.000000 -0.023981
-11220.000000 -0.023237
-11160.000000 -0.019490
-11100.000000 -0.003739
-11040.000000 0.008017
-10980.000000 0.011777
-10920.000000 0.011541
-10860.000000 0.008311
-10800.000000 0.008085
-10740.000000 0.007864
-10680.000000 0.007649
-10620.000000 0.007439
-10560.000000 0.007234
-10500.000000 0.011035
-10440.000000 0.014842
-10380.000000 0.014654
-10320.000000 0.011472
-10260.000000 -0.001704
-10200.000000 -0.001874
-10140.000000 -0.029038
-10080.000000 -0.030196
-10020.000000 -0.022347
-9960.000000 -0.010492
-9900.000000 0.004369
-9840.000000 0.011237
-9780.000000 0.011111
-9720.000000 0.010991
-9660.000000 0.006878
-9600.000000 0.005772
-9540.000000 0.006672
-9480.000000 0.012578
-9420.000000 0.018490
-9360.000000 0.019409
-9300.000000 0.019333
-9240.000000 0.019264
-9180.000000 0.009202
-9120.000000 0.005146
-9060.000000 0.005096
-9000.000000 0.005054
-8940.000000 0.005019
-8880.000000 0.004991
-8820.000000 0.004971
-8760.000000 0.004958
-8700.000000 0.004954
-8640.000000 0.004959
-8580.000000 0.004972
-8520.000000 0.002994
-8460.000000 0.003026
-8400.000000 0.003067
-8340.000000 0.003118
-8280.000000 0.003178
-8220.000000 0.003248
-8160.000000 0.004328
-8100.000000 0.008418
-8040.000000 0.015518
-7980.000000 0.015629
-7920.000000 0.009749
-7860.000000 -0.000120
-7800.000000 0.000021
-7740.000000 0.000173
-7680.000000 0.000334
-7620.000000 0.000505
-7560.000000 0.000685
-7500.000000 0.000873
-7440.000000 0.001069
-7380.000000 0.001273
-7320.000000 0.001483
-7260.000000 0.001699
-7200.000000 0.001921
-7140.000000 0.002147
-7080.000000 0.002378
-7020.000000 0.002612
-6960.000000 0.002849
-6900.000000 0.003089
-6840.000000 0.003329
-6780.000000 0.003570
-6720.000000 -0.020190
-6660.000000 -0.023951
-6600.000000 -0.023714
-6540.000000 -0.023479
-6480.000000 -0.023248
-6420.000000 -0.020020
-6360.000000 -0.016796
-6300.000000 -0.010576
-6240.000000 -0.006361
-6180.000000 -0.004151
-6120.000000 -0.003947
-6060.000000 -0.003748
-6000.000000 -0.005554
-5940.000000 -0.011367
-5880.000000 -0.014185
-5820.000000 -0.015008
-5760.000000 -0.014838
-5700.000000 -0.015672
-5640.000000 -0.015512
-5580.000000 -0.015356
-5520.000000 -0.015206
-5460.000000 -0.010060
-5400.000000 -0.003919
-5340.000000 -0.000782
-5280.000000 0.000351
-5220.000000 0.000479
-5160.000000 0.000605
-5100.000000 0.000726
-5040.000000 0.000845
-4980.000000 0.000962
-4920.000000 0.001076
-4860.000000 0.001188
-4800.000000 0.001299
-4740.000000 0.001408
-4680.000000 0.001516
-4620.000000 0.000624
-4560.000000 -0.000270
-4500.000000 -0.000164
-4440.000000 -0.000059
-4380.000000 0.000046
-4320.000000 0.000150
-4260.000000 0.001253
-4200.000000 0.002356
-4140.000000 0.002457
-4080.000000 0.002557
-4020.000000 0.002656
-3960.000000 0.002754
-3900.000000 0.002850
-3840.000000 0.002944
-3780.000000 0.003037
-3720.000000 0.003129
-3660.000000 0.003219
-3600.000000 0.003341
-3540.000000 0.003467
-3480.000000 0.003556
-3420.000000 0.003643
-3360.000000 0.004727
-3300.000000 0.004807
-3240.000000 0.004884
-3180.000000 0.004958
-3120.000000 0.004028
-3060.000000 0.000094
-3000.000000 -0.005844
-2940.000000 -0.006786
-2880.000000 -0.006732
-2820.000000 -0.006682
-2760.000000 -0.004635
-2700.000000 0.000407
-2640.000000 0.006446
-2580.000000 0.011482
-2520.000000 0.012514
-2460.000000 0.012543
-2400.000000 0.009569
-2340.000000 -0.017407
-2280.000000 -0.023386
-2220.000000 -0.023368
-2160.000000 -0.023351
-2100.000000 -0.022337
-2040.000000 -0.013326
-1980.000000 0.011684
-1920.000000 0.024691
-1860.000000 0.030696
-1800.000000 0.030698
-1740.000000 0.030698
-1680.000000 0.029695
-1620.000000 0.029690
-1560.000000 0.029682
-1500.000000 0.029670
-1440.000000 0.029656
-1380.000000 0.018639
-1320.000000 0.015620
-1260.000000 -0.010403
-1200.000000 -0.010429
-1140.000000 -0.001457
-1080.000000 0.020512
-1020.000000 0.037478
-960.000000 0.040441
-900.000000 0.039401
-840.000000 0.028359
-780.000000 0.017315
-720.000000 0.017268
-660.000000 0.017218
-600.000000 0.018167
-540.000000 0.019112
-480.000000 0.018056
-420.000000 0.009998
-360.000000 -0.025063
-300.000000 -0.025125
-240.000000 -0.025188
-180.000000 -0.025254
-120.000000 -0.025320
-60.000000 -0.025387
0.000000 -0.025455
60.000000 -0.025523
120.000000 -0.010590
180.000000 -0.005658
240.000000 -0.005724
300.000000 -0.005790
360.000000 -0.012853
420.000000 -0.025915
480.000000 -0.025975
540.000000 -0.026032
600.000000 -0.027086
660.000000 -0.026138
720.000000 -0.022186
780.000000 -0.019231
840.000000 -0.019272
900.000000 -0.019310
960.000000 -0.019343
1020.000000 -0.018373
1080.000000 -0.014399
1140.000000 -0.014421
1200.000000 -0.014439
1260.000000 -0.014454
1320.000000 -0.014465
1380.000000 -0.014473
1440.000000 -0.014478
1500.000000 -0.014481
1560.000000 -0.007481
1620.000000 0.000521
1680.000000 0.006524
1740.000000 0.006529
1800.000000 0.006536
1860.000000 0.006543
1920.000000 0.006552
1980.000000 0.006562
2040.000000 0.006573
2100.000000 0.011584
2160.000000 0.013596
2220.000000 0.013608
2280.000000 0.013621
2340.000000 0.009633
2400.000000 0.009645
2460.000000 0.009658
2520.000000 0.009669
2580.000000 0.009680
2640.000000 0.009691
2700.000000 0.009700
2760.000000 0.009709
2820.000000 0.009717
2880.000000 0.009723
2940.000000 0.009729
3000.000000 0.009733
3060.000000 0.009736
3120.000000 0.009780
3180.000000 0.009821
3240.000000 0.009820
3300.000000 0.009817
3360.000000 0.009813
3420.000000 0.009807
3480.000000 0.009798
3540.000000 0.009788
3600.000000 0.009776
3660.000000 0.009761
3720.000000 0.009745
3780.000000 -0.019274
3840.000000 -0.041295
3900.000000 -0.058318
3960.000000 -0.062344
4020.000000 -0.055371
4080.000000 -0.032401
4140.000000 -0.011434
4200.000000 0.003532
4260.000000 0.006495
4320.000000 0.006455
4380.000000 0.006414
4440.000000 0.006370
4500.000000 0.006325
4560.000000 0.006277
4620.000000 0.006229
4680.000000 0.006179
4740.000000 0.006128
4800.000000 0.006078
4860.000000 0.006028
4920.000000 0.005978
4980.000000 0.005930
5040.000000 0.005883
5100.000000 0.005838
5160.000000 0.005796
5220.000000 0.005757
5280.000000 0.005721
5340.000000 0.005689
5400.000000 -0.019339
5460.000000 -0.023364
5520.000000 -0.023384
5580.000000 -0.023400
5640.000000 -0.023411
5700.000000 -0.023417
5760.000000 -0.023419
5820.000000 -0.023416
5880.000000 -0.023409
5940.000000 -0.023397
6000.000000 -0.023381
6060.000000 -0.022361
6120.000000 -0.018338
6180.000000 -0.013311
6240.000000 -0.009282
6300.000000 -0.007251
6360.000000 -0.006217
6420.000000 -0.006182
6480.000000 -0.006145
6540.000000 -0.007107
6600.000000 -0.011069
6660.000000 -0.017029
6720.000000 -0.017990
6780.000000 -0.017951
6840.000000 -0.015913
6900.000000 -0.013876
6960.000000 -0.008840
7020.000000 -0.005807
7080.000000 -0.004775
7140.000000 -0.004746
7200.000000 -0.004720
7260.000000 -0.004698
7320.000000 -0.004679
7380.000000 -0.003663
7440.000000 0.003348
7500.000000 0.013356
7560.000000 0.021359
7620.000000 0.024359
7680.000000 0.024353
7740.000000 0.024344
7800.000000 0.019329
7860.000000 0.014310
7920.000000 0.014286
7980.000000 0.014256
8040.000000 0.014222
8100.000000 0.014183
8160.000000 0.016139
8220.000000 0.017089
8280.000000 0.017035
8340.000000 0.016974
8400.000000 0.012909
8460.000000 -0.004162
8520.000000 -0.005238
8580.000000 -0.005320
8640.000000 -0.005406
8700.000000 -0.005498
8760.000000 -0.005593
8820.000000 -0.008694
8880.000000 -0.009798
8940.000000 -0.009907
9000.000000 -0.010020
9060.000000 -0.002136
9120.000000 0.005745
9180.000000 0.005622
9240.000000 0.005497
9300.000000 0.005370
9360.000000 0.005240
9420.000000 0.005108
9480.000000 0.004974
9540.000000 0.004838
9600.000000 0.004700
9660.000000 0.004561
9720.000000 0.004421
9780.000000 0.004279
9840.000000 0.004136
9900.000000 0.003993
9960.000000 0.003848
10020.000000 0.003703
10080.000000 0.003557
10140.000000 0.003411
10200.000000 0.003266
10260.000000 0.005120
10320.000000 0.008975
10380.000000 0.008830
10440.000000 0.008687
10500.000000 0.008545
10560.000000 -0.023595
10620.000000 -0.047734
10680.000000 -0.058871
10740.000000 -0.064005
10800.000000 -0.064137
10860.000000 -0.064266
10920.000000 -0.053391
10980.000000 -0.043514
11040.000000 -0.021633
11100.000000 -0.010748
11160.000000 -0.005860
11220.000000 -0.005967
11280.000000 -0.006070
11340.000000 -0.011168
11400.000000 -0.023261
11460.000000 -0.032349
11520.000000 -0.032431
11580.000000 -0.032508
11640.000000 -0.032578
11700.000000 -0.032620
11760.000000 -0.032675
11820.000000 -0.032724
11880.000000 -0.032765
11940.000000 -0.031799
12000.000000 -0.016825
12060.000000 -0.000844
12120.000000 0.007144
12180.000000 0.008140
12240.000000 0.008144
12300.000000 0.008154
12360.000000 0.008172
12420.000000 0.008197
12480.000000 0.008229
12540.000000 0.008268
12600.000000 0.008314
12660.000000 0.008366
12720.000000 0.008425
12780.000000 0.008490
12840.000000 -0.027440
12900.000000 -0.030363
12960.000000 -0.030280
13020.000000 -0.030192
13080.000000 -0.025099
13140.000000 -0.007000
13200.000000 0.005104
13260.000000 0.018213
13320.000000 0.018327
13380.000000 0.018446
13440.000000 0.012570
13500.000000 0.006698
13560.000000 -0.013169
13620.000000 -0.017033
13680.000000 -0.016892
13740.000000 -0.014747
13800.000000 -0.006599
13860.000000 0.005553
13920.000000 0.006708
13980.000000 0.006867
14040.000000 0.007029
14100.000000 0.007194
14160.000000 0.007362
14220.000000 0.007533
14280.000000 0.007707
14340.000000 0.007884
14400.000000 0.008064
14460.000000 0.008246
14520.000000 0.005431
14580.000000 0.005619
14640.000000 0.005809
14700.000000 0.006001
14760.000000 0.006196
14820.000000 0.006393
14880.000000 0.006592
14940.000000 0.006792
15000.000000 0.006995
15060.000000 0.007198
15120.000000 0.007403
15180.000000 0.007610
15240.000000 0.009817
15300.000000 0.010024
15360.000000 0.010231
15420.000000 0.010439
15480.000000 0.010645
15540.000000 0.010851
15600.000000 0.011055
15660.000000 0.011257
15720.000000 0.011458
15780.000000 -0.018344
15840.000000 -0.020150
15900.000000 -0.019958
15960.000000 -0.010771
16020.000000 -0.000588
16080.000000 0.020591
16140.000000 0.022764
16200.000000 0.020932
16260.000000 0.019095
16320.000000 0.018251
16380.000000 -0.017599
16440.000000 -0.017455
16500.000000 -0.017319
16560.000000 -0.002189
16620.000000 0.016932
16680.000000 0.020046
16740.000000 0.020152
16800.000000 0.010248
16860.000000 -0.002664
16920.000000 -0.013585
16980.000000 -0.016515
17040.000000 -0.016456
17100.000000 -0.014406
17160.000000 -0.011365
17220.000000 -0.009335
17280.000000 -0.009315
17340.000000 -0.009305
17400.000000 -0.009305
17460.000000 -0.009314
17520.000000 -0.009333
17580.000000 -0.009362
17640.000000 -0.010401
17700.000000 -0.010448
17760.000000 -0.007504
17820.000000 -0.005568
17880.000000 -0.003641
17940.000000 -0.003722
18000.000000 -0.003810
18060.000000 -0.008906
18120.000000 -0.010010
18180.000000 -0.010120
18240.000000 -0.010238
18300.000000 -0.010362
18360.000000 -0.010381
18420.000000 -0.010411
18480.000000 -0.010455
18540.000000 -0.012618
18600.000000 -0.012787
18660.000000 -0.012963
18720.000000 -0.013145
18780.000000 -0.013333
18840.000000 -0.013526
18900.000000 -0.013724
18960.000000 -0.013928
19020.000000 -0.014136
19080.000000 -0.014350
19140.000000 -0.014568
19200.000000 -0.006790
19260.000000 0.002983
19320.000000 0.002752
19380.000000 0.002516
19440.000000 0.002277
19500.000000 0.002033
19560.000000 0.001786
19620.000000 0.001534
19680.000000 0.002278
19740.000000 0.005017
19800.000000 0.004752
19860.000000 0.004482
19920.000000 0.004207
19980.000000 0.003927
20040.000000 0.003641
20100.000000 0.003351
20160.000000 0.003055
20220.000000 0.002753
20280.000000 0.002446
20340.000000 0.002134
20400.000000 0.001816
20460.000000 0.001494
20520.000000 0.001166
20580.000000 0.000834
20640.000000 0.000498
20700.000000 0.001158
20760.000000 0.006814
20820.000000 0.018466
20880.000000 0.027114
20940.000000 0.029760
21000.000000 0.029403
21060.000000 0.029043
21120.000000 0.022682
21180.000000 0.014320
21240.000000 0.009958
21300.000000 0.006595
21360.000000 0.006233
21420.000000 0.005872
21480.000000 0.005512
21540.000000 0.005153
21600.000000 0.004798
21660.000000 0.004444
21720.000000 0.005095
21780.000000 0.005748
21840.000000 0.005406
21900.000000 0.006069
21960.000000 0.005736
22020.000000 0.005409
22080.000000 0.005088
22140.000000 0.004774
22200.000000 0.002466
22260.000000 0.002166
22320.000000 0.001874
22380.000000 0.001589
22440.000000 0.001313
22500.000000 0.004046
22560.000000 0.007787
22620.000000 0.007536
22680.000000 0.007295
22740.000000 0.006063
22800.000000 -0.000160
22860.000000 -0.002374
22920.000000 -0.002579
22980.000000 -0.002775
23040.000000 -0.002961
23100.000000 -0.002138
23160.000000 -0.002305
23220.000000 -0.002463
23280.000000 -0.003612
23340.000000 -0.003751
23400.000000 -0.003880
23460.000000 -0.004000
23520.000000 -0.004110
23580.000000 -0.004211
23640.000000 -0.004302
23700.000000 -0.004385
23760.000000 -0.004458
23820.000000 -0.004522
23880.000000 -0.009577
23940.000000 -0.009624
24000.000000 -0.009663
24060.000000 -0.009693
24120.000000 -0.009715
24180.000000 -0.009730
24240.000000 -0.009738
24300.000000 -0.009738
24360.000000 -0.009732
24420.000000 -0.009720
24480.000000 -0.009702
24540.000000 -0.009678
24600.000000 -0.009649
24660.000000 -0.009615
24720.000000 -0.009576
24780.000000 -0.009533
24840.000000 -0.009486
24900.000000 -0.009436
24960.000000 -0.002383
25020.000000 -0.000327
25080.000000 0.002730
25140.000000 0.009788
25200.000000 0.009847
25260.000000 0.009905
25320.000000 0.009963
25380.000000 0.006019
25440.000000 0.006072
25500.000000 0.006123
25560.000000 0.008169
25620.000000 0.010212
25680.000000 0.015249
25740.000000 0.016280
25800.000000 0.016305
25860.000000 0.016324
25920.000000 0.013335
25980.000000 0.009338
26040.000000 0.009333
26100.000000 0.009320
26160.000000 0.009297
26220.000000 0.009266
26280.000000 0.009226
26340.000000 0.008176
26400.000000 0.007117
26460.000000 0.007049
26520.000000 0.006972
26580.000000 0.007885
26640.000000 0.011789
26700.000000 0.011685
26760.000000 0.011572
26820.000000 0.007450
26880.000000 -0.002679
26940.000000 -0.004816
27000.000000 -0.004960
27060.000000 -0.005110
27120.000000 -0.005267
27180.000000 -0.005429
27240.000000 -0.005596
27300.000000 -0.005768
27360.000000 -0.005944
27420.000000 -0.006123
27480.000000 -0.006305
27540.000000 -0.006489
27600.000000 -0.006675
27660.000000 -0.006862
27720.000000 -0.007050
27780.000000 -0.007238
27840.000000 -0.007426
27900.000000 -0.007614
27960.000000 -0.007800
28020.000000 -0.007985
28080.000000 -0.008169
28140.000000 -0.008350
28200.000000 -0.008529
28260.000000 -0.007706
28320.000000 -0.007880
28380.000000 -0.008052
28440.000000 -0.008220
28500.000000 -0.008386
28560.000000 -0.008548
28620.000000 -0.008707
28680.000000 -0.008862
28740.000000 -0.009014
28800.000000 -0.009162
28860.000000 -0.009306
28920.000000 -0.009445
28980.000000 -0.009580
29040.000000 -0.009710
29100.000000 -0.009836
29160.000000 -0.009956
29220.000000 -0.008072
29280.000000 0.005818
29340.000000 0.008712
29400.000000 0.008612
29460.000000 0.008517
29520.000000 0.008426
29580.000000 0.000341
29640.000000 -0.007740
29700.000000 -0.010816
29760.000000 -0.010887
29820.000000 -0.010954
29880.000000 -0.009016
29940.000000 -0.004074
30000.000000 -0.001128
30060.000000 -0.001177
30120.000000 -0.001223
30180.000000 -0.001265
30240.000000 -0.001303
30300.000000 -0.001338
30360.000000 -0.001369
30420.000000 -0.001398
30480.000000 -0.001424
30540.000000 -0.001448
30600.000000 -0.000469
30660.000000 0.013511
30720.000000 0.018493
30780.000000 0.018476
30840.000000 0.018460
30900.000000 0.018445
30960.000000 0.018431
31020.000000 0.018417
31080.000000 0.018403
31140.000000 0.018390
31200.000000 0.018377
31260.000000 0.019364
31320.000000 0.019352
31380.000000 0.019339
31440.000000 0.019327
31500.000000 0.019316
31560.000000 0.019305
31620.000000 0.019294
31680.000000 0.019285
31740.000000 0.019277
31800.000000 0.019269
31860.000000 0.019264
31920.000000 0.019260
31980.000000 0.019257
32040.000000 0.019257
32100.000000 0.019260
32160.000000 0.019264
32220.000000 0.019272
32280.000000 0.019283
32340.000000 0.019297
32400.000000 -0.012686
32460.000000 -0.012664
32520.000000 -0.012639
32580.000000 -0.012610
32640.000000 -0.010578
32700.000000 -0.009541
32760.000000 -0.009501
32820.000000 -0.009456
32880.000000 -0.009408
32940.000000 -0.009355
33000.000000 -0.009298
33060.000000 -0.009237
33120.000000 -0.009171
33180.000000 -0.009101
33240.000000 -0.009027
33300.000000 -0.008948
33360.000000 -0.008864
33420.000000 -0.008776
33480.000000 -0.008683
33540.000000 -0.008586
33600.000000 -0.008484
33660.000000 -0.008377
33720.000000 -0.008267
33780.000000 -0.008152
33840.000000 -0.008033
33900.000000 -0.007910
33960.000000 -0.007784
34020.000000 -0.007654
34080.000000 -0.007521
34140.000000 -0.003385
34200.000000 -0.001246
34260.000000 -0.001105
34320.000000 -0.000962
34380.000000 -0.000817
34440.000000 -0.000671
34500.000000 -0.000523
34560.000000 -0.000374
34620.000000 -0.000225
34680.000000 -0.000076
34740.000000 -0.001927
34800.000000 -0.005779
34860.000000 -0.005632
34920.000000 -0.005487
34980.000000 -0.005345
35040.000000 -0.005204
35100.000000 -0.005067
35160.000000 -0.004934
35220.000000 -0.004804
35280.000000 -0.004678
35340.000000 -0.004557
35400.000000 -0.004441
35460.000000 -0.004330
35520.000000 -0.007225
35580.000000 -0.007125
35640.000000 -0.007032
35700.000000 -0.006945
35760.000000 -0.006935
35820.000000 -0.006929
35880.000000 -0.006927
35940.000000 -0.003925
36000.000000 0.014077
36060.000000 0.028081
36120.000000 0.036090
36180.000000 0.037102
36240.000000 0.037120
36300.000000 0.037143
36360.000000 0.036172
36420.000000 0.034207
36480.000000 0.027248
36540.000000 0.026295
36600.000000 0.026348
36660.000000 0.004407
36720.000000 0.001472
36780.000000 -0.001458
36840.000000 -0.001382
36900.000000 -0.001300
36960.000000 -0.001214
37020.000000 -0.001123
37080.000000 0.002974
37140.000000 0.010075
37200.000000 0.017181
37260.000000 0.018291
37320.000000 0.018406
37380.000000 0.017526
37440.000000 0.010649
37500.000000 0.001777
37560.000000 -0.003091
37620.000000 -0.004955
37680.000000 -0.004814
37740.000000 -0.003670
37800.000000 -0.003522
37860.000000 -0.003370
37920.000000 -0.003214
37980.000000 -0.003054
38040.000000 -0.002891
38100.000000 -0.002723
38160.000000 -0.001552
38220.000000 0.003622
38280.000000 0.005801
38340.000000 0.005983
38400.000000 0.006168
38460.000000 0.006357
38520.000000 0.003550
38580.000000 0.001747
38640.000000 0.000947
38700.000000 0.001150
38760.000000 0.001357
38820.000000 0.001568
38880.000000 0.001782
38940.000000 0.002000
39000.000000 0.002221
39060.000000 0.002446
39120.000000 0.001675
39180.000000 -0.001093
39240.000000 -0.000858
39300.000000 -0.000619
39360.000000 -0.000376
39420.000000 -0.000130
39480.000000 0.000120
39540.000000 0.001373
39600.000000 0.001630
39660.000000 0.001891
39720.000000 0.000155
39780.000000 0.000423
39840.000000 -0.009306
39900.000000 -0.010031
39960.000000 -0.009752
40020.000000 -0.009470
40080.000000 -0.006184
40140.000000 -0.003894
40200.000000 0.003399
40260.000000 0.009696
40320.000000 0.013997
40380.000000 0.017302
40440.000000 0.017610
40500.000000 0.017922
40560.000000 0.014237
40620.000000 0.008557
40680.000000 0.006880
40740.000000 0.007207
40800.000000 0.007537
40860.000000 0.007872
40920.000000 0.008211
40980.000000 0.008553
41040.000000 0.008899
41100.000000 0.009249
41160.000000 0.009603
41220.000000 0.009961
41280.000000 0.010323
41340.000000 0.010689
41400.000000 0.011059
41460.000000 0.011433
41520.000000 0.011811
41580.000000 0.003193
41640.000000 0.003579
41700.000000 0.003969
41760.000000 0.004364
41820.000000 0.004762
41880.000000 -0.003835
41940.000000 -0.010428
42000.000000 -0.016016
42060.000000 -0.020601
42120.000000 -0.021181
42180.000000 -0.020757
42240.000000 -0.018328
42300.000000 -0.012895
42360.000000 -0.007458
42420.000000 -0.003017
42480.000000 -0.001570
42540.000000 -0.001120
42600.000000 -0.000665
42660.000000 -0.007205
42720.000000 -0.013741
42780.000000 -0.017273
42840.000000 -0.016800
42900.000000 -0.015322
42960.000000 -0.012840
43020.000000 -0.006354
43080.000000 0.004137
43140.000000 0.015633
43200.000000 0.016134
