# Supplementary material for: Probabilistic tsunami forecasting for early warning
Source: Nat Commun. 2021 Sep 28;12:5677. doi: 10.1038/s41467-021-25815-w (PMC8479076; doi:10.1038/s41467-021-25815-w)
Supplement: Supplementary file 6 — Supplementary Dataset 3. Sea-level records. [file 41467_2021_25815_MOESM6_ESM.zip › sea_level_records/2020-10-30_Samos/NOA03.rad.rmn.txt]

-39600.000000 0.005923
-39540.000000 0.001137
-39480.000000 -0.003651
-39420.000000 0.000559
-39360.000000 0.002767
-39300.000000 0.003973
-39240.000000 -0.002824
-39180.000000 -0.005622
-39120.000000 -0.002423
-39060.000000 0.000774
-39000.000000 -0.007032
-38940.000000 -0.003839
-38880.000000 -0.007649
-38820.000000 -0.013461
-38760.000000 -0.010275
-38700.000000 -0.012091
-38640.000000 -0.005909
-38580.000000 -0.001730
-38520.000000 -0.005553
-38460.000000 -0.006378
-38400.000000 0.002794
-38340.000000 0.003964
-38280.000000 0.002132
-38220.000000 0.003298
-38160.000000 0.007461
-38100.000000 0.001622
-38040.000000 0.005781
-37980.000000 0.002937
-37920.000000 0.005091
-37860.000000 0.000243
-37800.000000 -0.001608
-37740.000000 -0.002461
-37680.000000 -0.003316
-37620.000000 -0.002174
-37560.000000 -0.001034
-37500.000000 -0.000897
-37440.000000 -0.001762
-37380.000000 0.003371
-37320.000000 0.006501
-37260.000000 0.014629
-37200.000000 0.013755
-37140.000000 0.007878
-37080.000000 0.005998
-37020.000000 0.009116
-36960.000000 0.005232
-36900.000000 0.007345
-36840.000000 0.003456
-36780.000000 0.001564
-36720.000000 0.002670
-36660.000000 0.001774
-36600.000000 -0.000125
-36540.000000 -0.002027
-36480.000000 0.000069
-36420.000000 0.000163
-36360.000000 -0.003746
-36300.000000 -0.000658
-36240.000000 -0.005571
-36180.000000 0.000512
-36120.000000 0.006593
-36060.000000 0.007672
-36000.000000 0.002748
-35940.000000 0.001822
-35880.000000 -0.004107
-35820.000000 -0.002038
-35760.000000 -0.005972
-35700.000000 -0.001908
-35640.000000 -0.002847
-35580.000000 0.000212
-35520.000000 0.010269
-35460.000000 0.013323
-35400.000000 0.007374
-35340.000000 0.006423
-35280.000000 0.003470
-35220.000000 0.006514
-35160.000000 0.000555
-35100.000000 -0.008406
-35040.000000 -0.007369
-34980.000000 -0.007335
-34920.000000 -0.003303
-34860.000000 -0.007273
-34800.000000 -0.009246
-34740.000000 -0.009221
-34680.000000 -0.004199
-34620.000000 0.001821
-34560.000000 0.004839
-34500.000000 0.009854
-34440.000000 0.004867
-34380.000000 0.004878
-34320.000000 0.005886
-34260.000000 0.007892
-34200.000000 -0.000104
-34140.000000 -0.003102
-34080.000000 -0.002103
-34020.000000 -0.007106
-33960.000000 -0.009111
-33900.000000 -0.009118
-33840.000000 -0.002127
-33780.000000 0.003861
-33720.000000 0.004848
-33660.000000 -0.000168
-33600.000000 -0.001185
-33540.000000 0.002795
-33480.000000 0.002774
-33420.000000 -0.005249
-33360.000000 -0.001274
-33300.000000 -0.009301
-33240.000000 -0.003330
-33180.000000 -0.004360
-33120.000000 -0.000392
-33060.000000 -0.000426
-33000.000000 0.001539
-32940.000000 0.000502
-32880.000000 0.010463
-32820.000000 0.005424
-32760.000000 0.007382
-32700.000000 0.006339
-32640.000000 0.006294
-32580.000000 -0.001752
-32520.000000 -0.002801
-32460.000000 0.001149
-32400.000000 0.003095
-32340.000000 0.000039
-32280.000000 0.001980
-32220.000000 -0.002084
-32160.000000 -0.002153
-32100.000000 0.001773
-32040.000000 0.001683
-31980.000000 -0.002411
-31920.000000 -0.004511
-31860.000000 -0.001615
-31800.000000 0.000275
-31740.000000 -0.003839
-31680.000000 -0.003958
-31620.000000 -0.000082
-31560.000000 0.000789
-31500.000000 0.001656
-31440.000000 0.002518
-31380.000000 0.002376
-31320.000000 -0.002770
-31260.000000 0.004080
-31200.000000 0.008926
-31140.000000 0.006768
-31080.000000 -0.000394
-31020.000000 -0.003559
-30960.000000 0.000273
-30900.000000 -0.001900
-30840.000000 -0.001075
-30780.000000 -0.001254
-30720.000000 -0.001437
-30660.000000 -0.001622
-30600.000000 0.002189
-30540.000000 0.001997
-30480.000000 0.004801
-30420.000000 0.002603
-30360.000000 0.009401
-30300.000000 0.008196
-30240.000000 -0.008012
-30180.000000 -0.003223
-30120.000000 -0.005437
-30060.000000 -0.005654
-30000.000000 -0.002874
-29940.000000 -0.009098
-29880.000000 -0.014324
-29820.000000 -0.012554
-29760.000000 0.002213
-29700.000000 0.004977
-29640.000000 0.004738
-29580.000000 0.003494
-29520.000000 -0.000753
-29460.000000 -0.000003
-29400.000000 -0.003258
-29340.000000 0.002483
-29280.000000 0.005220
-29220.000000 0.002952
-29160.000000 -0.004320
-29100.000000 -0.003596
-29040.000000 -0.006877
-28980.000000 -0.006163
-28920.000000 0.002547
-28860.000000 0.003251
-28800.000000 -0.001049
-28740.000000 -0.002353
-28680.000000 0.000337
-28620.000000 0.000022
-28560.000000 -0.007299
-28500.000000 0.003376
-28440.000000 -0.000955
-28380.000000 -0.007292
-28320.000000 -0.004634
-28260.000000 0.001019
-28200.000000 -0.004335
-28140.000000 -0.000694
-28080.000000 -0.000058
-28020.000000 0.014571
-27960.000000 0.006195
-27900.000000 0.002812
-27840.000000 -0.001576
-27780.000000 0.008030
-27720.000000 0.010629
-27660.000000 0.006223
-27600.000000 0.001811
-27540.000000 -0.000608
-27480.000000 -0.005032
-27420.000000 -0.003462
-27360.000000 -0.000898
-27300.000000 -0.003340
-27240.000000 -0.004787
-27180.000000 -0.002240
-27120.000000 0.008302
-27060.000000 0.010839
-27000.000000 0.005370
-26940.000000 0.007897
-26880.000000 0.005418
-26820.000000 0.003934
-26760.000000 0.004446
-26700.000000 -0.001047
-26640.000000 -0.002545
-26580.000000 -0.003048
-26520.000000 -0.000554
-26460.000000 -0.006066
-26400.000000 -0.003581
-26340.000000 -0.010100
-26280.000000 -0.005623
-26220.000000 -0.006150
-26160.000000 -0.003681
-26100.000000 -0.005215
-26040.000000 -0.001752
-25980.000000 -0.003293
-25920.000000 -0.002837
-25860.000000 -0.000384
-25800.000000 -0.002934
-25740.000000 -0.005486
-25680.000000 0.000959
-25620.000000 0.003401
-25560.000000 0.000841
-25500.000000 -0.002721
-25440.000000 -0.001285
-25380.000000 -0.004851
-25320.000000 0.000581
-25260.000000 -0.000989
-25200.000000 0.000439
-25140.000000 -0.002134
-25080.000000 -0.003708
-25020.000000 -0.007284
-24960.000000 -0.003861
-24900.000000 -0.003439
-24840.000000 -0.001018
-24780.000000 -0.006597
-24720.000000 -0.000178
-24660.000000 -0.001758
-24600.000000 -0.005339
-24540.000000 -0.007920
-24480.000000 0.000500
-24420.000000 0.004920
-24360.000000 -0.000660
-24300.000000 -0.001239
-24240.000000 0.005183
-24180.000000 0.003606
-24120.000000 0.001030
-24060.000000 0.003456
-24000.000000 0.002882
-23940.000000 0.000310
-23880.000000 -0.002261
-23820.000000 0.004170
-23760.000000 0.006602
-23700.000000 0.000035
-23640.000000 -0.004531
-23580.000000 -0.002095
-23520.000000 0.004342
-23460.000000 0.003781
-23400.000000 0.002220
-23340.000000 0.003661
-23280.000000 0.003104
-23220.000000 0.007547
-23160.000000 0.000992
-23100.000000 -0.002561
-23040.000000 0.001887
-22980.000000 0.001336
-22920.000000 -0.002213
-22860.000000 0.001239
-22800.000000 -0.000307
-22740.000000 0.008148
-22680.000000 0.008605
-22620.000000 0.007064
-22560.000000 0.009525
-22500.000000 0.008987
-22440.000000 0.008451
-22380.000000 0.006917
-22320.000000 0.002385
-22260.000000 -0.004145
-22200.000000 -0.008673
-22140.000000 -0.005199
-22080.000000 0.000277
-22020.000000 -0.007245
-21960.000000 -0.004764
-21900.000000 -0.002282
-21840.000000 0.005204
-21780.000000 0.006691
-21720.000000 0.007181
-21660.000000 0.005673
-21600.000000 0.000167
-21540.000000 0.005664
-21480.000000 0.003164
-21420.000000 0.001666
-21360.000000 -0.005830
-21300.000000 -0.007323
-21240.000000 -0.001813
-21180.000000 0.000699
-21120.000000 -0.005787
-21060.000000 -0.005269
-21000.000000 0.000251
-20940.000000 0.006774
-20880.000000 0.004299
-20820.000000 0.002827
-20760.000000 0.008359
-20700.000000 0.010892
-20640.000000 0.001429
-20580.000000 -0.008031
-20520.000000 -0.009488
-20460.000000 -0.009942
-20400.000000 -0.003393
-20340.000000 -0.009841
-20280.000000 -0.008285
-20220.000000 -0.007726
-20160.000000 -0.008164
-20100.000000 0.000402
-20040.000000 0.006971
-19980.000000 0.011543
-19920.000000 0.010119
-19860.000000 0.007698
-19800.000000 0.010281
-19740.000000 0.004867
-19680.000000 -0.000544
-19620.000000 -0.003952
-19560.000000 -0.005356
-19500.000000 -0.008757
-19440.000000 -0.001155
-19380.000000 0.001450
-19320.000000 -0.002942
-19260.000000 -0.006331
-19200.000000 -0.001717
-19140.000000 -0.003099
-19080.000000 -0.002479
-19020.000000 0.000144
-18960.000000 0.000771
-18900.000000 -0.005600
-18840.000000 -0.001967
-18780.000000 -0.005331
-18720.000000 -0.000692
-18660.000000 -0.007050
-18600.000000 -0.005404
-18540.000000 0.004244
-18480.000000 -0.004104
-18420.000000 -0.005450
-18360.000000 -0.003792
-18300.000000 0.000869
-18240.000000 -0.000467
-18180.000000 -0.000801
-18120.000000 0.003869
-18060.000000 0.001542
-18000.000000 -0.001782
-17940.000000 -0.006103
-17880.000000 -0.008421
-17820.000000 -0.005736
-17760.000000 -0.004048
-17700.000000 -0.003356
-17640.000000 0.001339
-17580.000000 0.000037
-17520.000000 0.005738
-17460.000000 0.005444
-17400.000000 0.001152
-17340.000000 0.000864
-17280.000000 0.007580
-17220.000000 0.009299
-17160.000000 0.007023
-17100.000000 0.005750
-17040.000000 0.006480
-16980.000000 0.006215
-16920.000000 0.002954
-16860.000000 0.000698
-16800.000000 -0.004555
-16740.000000 0.003197
-16680.000000 0.002953
-16620.000000 0.001714
-16560.000000 -0.002521
-16500.000000 -0.000751
-16440.000000 -0.002977
-16380.000000 -0.003197
-16320.000000 -0.005413
-16260.000000 -0.000624
-16200.000000 0.004170
-16140.000000 0.002969
-16080.000000 -0.000227
-16020.000000 -0.004418
-15960.000000 0.005397
-15900.000000 0.009217
-15840.000000 0.005043
-15780.000000 0.009874
-15720.000000 0.006710
-15660.000000 0.002552
-15600.000000 0.001400
-15540.000000 0.007254
-15480.000000 0.004113
-15420.000000 -0.003022
-15360.000000 -0.009151
-15300.000000 -0.004274
-15240.000000 -0.002391
-15180.000000 0.000498
-15120.000000 -0.005607
-15060.000000 0.002295
-15000.000000 0.006202
-14940.000000 0.005115
-14880.000000 0.003033
-14820.000000 0.006958
-14760.000000 0.004889
-14700.000000 -0.000174
-14640.000000 0.001769
-14580.000000 0.004718
-14520.000000 -0.003327
-14460.000000 -0.009365
-14400.000000 -0.005398
-14340.000000 0.004576
-14280.000000 -0.006444
-14220.000000 -0.012458
-14160.000000 -0.007465
-14100.000000 0.005534
-14040.000000 -0.006461
-13980.000000 -0.006450
-13920.000000 -0.004432
-13860.000000 -0.000408
-13800.000000 -0.005377
-13740.000000 -0.008340
-13680.000000 -0.007297
-13620.000000 -0.005248
-13560.000000 -0.000193
-13500.000000 0.000869
-13440.000000 -0.001064
-13380.000000 0.003010
-13320.000000 0.000089
-13260.000000 0.002174
-13200.000000 0.004265
-13140.000000 0.011361
-13080.000000 0.007463
-13020.000000 0.002570
-12960.000000 -0.000316
-12900.000000 0.003802
-12840.000000 0.003926
-12780.000000 -0.000944
-12720.000000 -0.003809
-12660.000000 -0.001668
-12600.000000 -0.001522
-12540.000000 -0.002371
-12480.000000 -0.003215
-12420.000000 -0.008053
-12360.000000 -0.002887
-12300.000000 0.001283
-12240.000000 0.009458
-12180.000000 0.005638
-12120.000000 -0.000178
-12060.000000 0.002009
-12000.000000 0.008201
-11940.000000 0.006397
-11880.000000 0.000597
-11820.000000 -0.004199
-11760.000000 0.002008
-11700.000000 0.000220
-11640.000000 -0.008564
-11580.000000 -0.001345
-11520.000000 0.003879
-11460.000000 0.003106
-11400.000000 -0.004663
-11340.000000 -0.002428
-11280.000000 0.005810
-11220.000000 0.007052
-11160.000000 0.000298
-11100.000000 -0.002452
-11040.000000 -0.002198
-10980.000000 -0.008941
-10920.000000 -0.005680
-10860.000000 0.000585
-10800.000000 0.007854
-10740.000000 0.007127
-10680.000000 -0.000596
-10620.000000 0.000684
-10560.000000 0.001968
-10500.000000 0.004257
-10440.000000 0.001549
-10380.000000 0.000845
-10320.000000 0.005145
-10260.000000 -0.001551
-10200.000000 -0.006243
-10140.000000 -0.009930
-10080.000000 -0.004614
-10020.000000 -0.000293
-9960.000000 0.000032
-9900.000000 0.002361
-9840.000000 -0.000306
-9780.000000 0.001031
-9720.000000 -0.001628
-9660.000000 -0.000284
-9600.000000 0.007065
-9540.000000 0.004417
-9480.000000 0.003774
-9420.000000 -0.002867
-9360.000000 0.000497
-9300.000000 -0.002136
-9240.000000 0.002236
-9180.000000 0.000611
-9120.000000 -0.004011
-9060.000000 -0.004628
-9000.000000 -0.010241
-8940.000000 -0.007850
-8880.000000 0.003545
-8820.000000 0.003944
-8760.000000 0.009348
-8700.000000 0.004756
-8640.000000 0.001167
-8580.000000 -0.000417
-8520.000000 -0.003996
-8460.000000 0.000428
-8400.000000 -0.001144
-8340.000000 -0.008711
-8280.000000 0.002725
-8220.000000 0.004164
-8160.000000 0.001608
-8100.000000 0.002055
-8040.000000 0.007505
-7980.000000 0.000959
-7920.000000 -0.000583
-7860.000000 -0.003122
-7800.000000 -0.003657
-7740.000000 -0.004190
-7680.000000 -0.003718
-7620.000000 -0.003244
-7560.000000 -0.002767
-7500.000000 -0.004287
-7440.000000 -0.008804
-7380.000000 -0.004319
-7320.000000 -0.000831
-7260.000000 -0.004342
-7200.000000 0.001150
-7140.000000 0.005643
-7080.000000 0.015139
-7020.000000 0.010636
-6960.000000 0.004135
-6900.000000 -0.000365
-6840.000000 0.005137
-6780.000000 0.004641
-6720.000000 0.001146
-6660.000000 -0.003348
-6600.000000 -0.004839
-6540.000000 -0.004329
-6480.000000 -0.000818
-6420.000000 0.002695
-6360.000000 -0.000791
-6300.000000 -0.001275
-6240.000000 -0.001758
-6180.000000 0.004760
-6120.000000 -0.002720
-6060.000000 -0.000199
-6000.000000 0.000323
-5940.000000 0.000846
-5880.000000 -0.003629
-5820.000000 -0.001103
-5760.000000 -0.007576
-5700.000000 -0.003048
-5640.000000 0.005481
-5580.000000 0.011012
-5520.000000 0.008543
-5460.000000 0.006075
-5400.000000 0.006608
-5340.000000 0.007142
-5280.000000 0.001677
-5220.000000 0.002213
-5160.000000 -0.000251
-5100.000000 -0.007713
-5040.000000 -0.007174
-4980.000000 -0.005635
-4920.000000 -0.007094
-4860.000000 -0.011553
-4800.000000 -0.006010
-4740.000000 0.002533
-4680.000000 0.007077
-4620.000000 0.010622
-4560.000000 0.009169
-4500.000000 0.009715
-4440.000000 -0.000737
-4380.000000 0.001811
-4320.000000 -0.002640
-4260.000000 0.001910
-4200.000000 -0.005540
-4140.000000 -0.001989
-4080.000000 -0.005437
-4020.000000 -0.003885
-3960.000000 -0.001332
-3900.000000 0.000222
-3840.000000 -0.001224
-3780.000000 0.005331
-3720.000000 0.005887
-3660.000000 0.005443
-3600.000000 -0.006001
-3540.000000 -0.003444
-3480.000000 -0.005888
-3420.000000 -0.003331
-3360.000000 -0.005774
-3300.000000 -0.003217
-3240.000000 0.005339
-3180.000000 -0.001104
-3120.000000 -0.004547
-3060.000000 -0.002991
-3000.000000 -0.000435
-2940.000000 0.001121
-2880.000000 0.002676
-2820.000000 0.002231
-2760.000000 0.003785
-2700.000000 0.001338
-2640.000000 0.001891
-2580.000000 -0.006557
-2520.000000 -0.006006
-2460.000000 -0.001455
-2400.000000 -0.006906
-2340.000000 -0.010357
-2280.000000 -0.008809
-2220.000000 0.001737
-2160.000000 -0.001717
-2100.000000 -0.002172
-2040.000000 0.001371
-1980.000000 0.003914
-1920.000000 -0.000545
-1860.000000 -0.001006
-1800.000000 0.002533
-1740.000000 0.005069
-1680.000000 0.004605
-1620.000000 0.004138
-1560.000000 0.003670
-1500.000000 -0.001799
-1440.000000 0.009730
-1380.000000 0.006257
-1320.000000 0.005783
-1260.000000 -0.001692
-1200.000000 -0.007169
-1140.000000 -0.000648
-1080.000000 -0.002127
-1020.000000 -0.007608
-960.000000 0.000910
-900.000000 0.004427
-840.000000 0.006943
-780.000000 0.009459
-720.000000 0.005973
-660.000000 0.003487
-600.000000 0.009001
-540.000000 0.007513
-480.000000 0.005025
-420.000000 -0.007463
-360.000000 -0.007953
-300.000000 -0.003443
-240.000000 -0.004934
-180.000000 -0.005425
-120.000000 0.000082
-60.000000 -0.003411
0.000000 0.000095
60.000000 -0.006400
120.000000 0.000105
180.000000 -0.002392
240.000000 -0.005889
300.000000 -0.000387
360.000000 0.000113
420.000000 0.004613
480.000000 0.009112
540.000000 0.004610
600.000000 0.000106
660.000000 -0.001398
720.000000 -0.000904
780.000000 -0.004411
840.000000 -0.011920
900.000000 -0.008429
960.000000 -0.004941
1020.000000 -0.002453
1080.000000 -0.001968
1140.000000 0.001517
1200.000000 -0.001000
1260.000000 0.000481
1320.000000 0.009961
1380.000000 0.004440
1440.000000 0.001917
1500.000000 0.004393
1560.000000 -0.000132
1620.000000 0.000341
1680.000000 -0.000187
1740.000000 -0.005716
1800.000000 -0.003247
1860.000000 0.004221
1920.000000 -0.003313
1980.000000 -0.001849
2040.000000 -0.002387
2100.000000 -0.002927
2160.000000 -0.000470
2220.000000 0.004986
2280.000000 0.004438
2340.000000 0.007888
2400.000000 0.003335
2460.000000 -0.002222
2520.000000 0.003219
2580.000000 0.008657
2640.000000 0.000092
2700.000000 -0.002476
2760.000000 0.000952
2820.000000 0.001377
2880.000000 -0.002201
2940.000000 -0.003782
3000.000000 -0.003368
3060.000000 0.002044
3120.000000 0.007451
3180.000000 0.004855
3240.000000 0.004254
3300.000000 0.010651
3360.000000 0.013043
3420.000000 0.008431
3480.000000 0.000815
3540.000000 -0.017805
3600.000000 -0.021429
3660.000000 -0.010057
3720.000000 -0.011690
3780.000000 -0.003327
3840.000000 -0.002969
3900.000000 0.010384
3960.000000 0.006733
4020.000000 0.008078
4080.000000 0.000419
4140.000000 0.003754
4200.000000 0.001086
4260.000000 -0.005587
4320.000000 -0.007265
4380.000000 -0.001947
4440.000000 -0.007633
4500.000000 -0.008324
4560.000000 -0.008019
4620.000000 -0.003719
4680.000000 0.001578
4740.000000 0.004870
4800.000000 -0.007843
4860.000000 -0.000559
4920.000000 0.003714
4980.000000 0.010989
5040.000000 0.006260
5100.000000 -0.005473
5160.000000 -0.004210
5220.000000 -0.002951
5280.000000 -0.002697
5340.000000 -0.014447
5400.000000 -0.020200
5460.000000 -0.019958
5520.000000 -0.019720
5580.000000 -0.010486
5640.000000 0.000744
5700.000000 0.004969
5760.000000 0.000182
5820.000000 0.000390
5880.000000 0.001603
5940.000000 -0.001187
6000.000000 -0.002982
6060.000000 0.004219
6120.000000 0.009415
6180.000000 0.012608
6240.000000 0.018796
6300.000000 0.027979
6360.000000 0.024158
6420.000000 0.011332
6480.000000 0.007501
6540.000000 0.003665
6600.000000 0.000825
6660.000000 0.002979
6720.000000 -0.003872
6780.000000 -0.005728
6840.000000 -0.005589
6900.000000 -0.010455
6960.000000 -0.018327
7020.000000 -0.032204
7080.000000 -0.035086
7140.000000 -0.027980
7200.000000 -0.005873
7260.000000 0.002229
7320.000000 0.020325
7380.000000 0.031415
7440.000000 0.035500
7500.000000 0.030579
7560.000000 0.030652
7620.000000 0.024720
7680.000000 0.019782
7740.000000 0.003838
7800.000000 -0.001112
7860.000000 -0.008067
7920.000000 -0.007029
7980.000000 -0.011996
8040.000000 -0.020968
8100.000000 -0.036947
8160.000000 -0.030931
8220.000000 -0.021920
8280.000000 -0.000915
8340.000000 0.007084
8400.000000 -0.000921
8460.000000 -0.000932
8520.000000 0.014051
8580.000000 0.028030
8640.000000 0.030004
8700.000000 0.025973
8760.000000 0.010936
8820.000000 0.007895
8880.000000 0.013849
8940.000000 0.006797
9000.000000 -0.009259
9060.000000 -0.025321
9120.000000 -0.022387
9180.000000 -0.009457
9240.000000 -0.000533
9300.000000 0.003385
9360.000000 -0.001703
9420.000000 -0.007795
9480.000000 -0.006893
9540.000000 -0.002995
9600.000000 -0.017101
9660.000000 -0.024213
9720.000000 -0.011329
9780.000000 0.017550
9840.000000 0.022425
9900.000000 0.024294
9960.000000 0.024159
10020.000000 0.020019
10080.000000 0.013874
10140.000000 0.004724
10200.000000 -0.005431
10260.000000 -0.014604
10320.000000 -0.014770
10380.000000 -0.000941
10440.000000 0.015868
10500.000000 0.020686
10560.000000 0.006500
10620.000000 -0.003690
10680.000000 -0.011885
10740.000000 -0.021084
10800.000000 -0.025288
10860.000000 -0.030514
10920.000000 -0.031727
10980.000000 -0.024944
11040.000000 -0.009165
11100.000000 0.002609
11160.000000 0.011379
11220.000000 0.019144
11280.000000 0.006885
11340.000000 -0.003379
11400.000000 -0.005647
11460.000000 -0.004901
11520.000000 -0.009159
11580.000000 -0.014422
11640.000000 -0.002689
11700.000000 0.012039
11760.000000 0.014763
11820.000000 -0.000517
11880.000000 0.001199
11940.000000 0.014897
12000.000000 0.004606
12060.000000 -0.005690
12120.000000 -0.007989
12180.000000 -0.003292
12240.000000 -0.003599
12300.000000 -0.003909
12360.000000 -0.017223
12420.000000 -0.041541
12480.000000 -0.057862
12540.000000 -0.036186
12600.000000 -0.005511
12660.000000 -0.001836
12720.000000 -0.010166
12780.000000 0.006502
12840.000000 0.031168
12900.000000 0.031831
12960.000000 0.010492
13020.000000 0.009151
13080.000000 0.010808
13140.000000 0.010464
13200.000000 -0.004882
13260.000000 -0.025230
13320.000000 -0.049579
13380.000000 -0.048930
13440.000000 -0.038281
13500.000000 0.000366
13560.000000 0.028012
13620.000000 0.014687
13680.000000 -0.008667
13740.000000 -0.009023
13800.000000 -0.009378
13860.000000 -0.022734
13920.000000 -0.021090
13980.000000 -0.004446
14040.000000 0.007230
14100.000000 0.005873
14160.000000 0.022517
14220.000000 0.039191
14280.000000 0.018833
14340.000000 -0.001526
14400.000000 0.004115
14460.000000 0.019755
14520.000000 0.023424
14580.000000 0.009062
14640.000000 -0.004301
14700.000000 -0.014665
14760.000000 -0.028030
14820.000000 -0.037396
14880.000000 -0.027763
14940.000000 -0.011132
15000.000000 0.005498
15060.000000 0.012127
15120.000000 0.013754
15180.000000 -0.008621
15240.000000 -0.024997
15300.000000 -0.009374
15360.000000 0.003248
15420.000000 0.014868
15480.000000 0.011512
15540.000000 0.007130
15600.000000 0.010747
15660.000000 0.009363
15720.000000 0.000979
15780.000000 0.003593
15840.000000 0.021206
15900.000000 0.029818
15960.000000 0.022429
16020.000000 0.006039
16080.000000 -0.010352
16140.000000 -0.006745
16200.000000 -0.000138
16260.000000 0.009467
16320.000000 0.001071
16380.000000 -0.017326
16440.000000 -0.028725
16500.000000 -0.029125
16560.000000 -0.032526
16620.000000 -0.034929
16680.000000 -0.030332
16740.000000 0.000262
16800.000000 0.031856
16860.000000 0.061449
16920.000000 0.079039
16980.000000 0.066629
17040.000000 0.046220
17100.000000 0.017804
17160.000000 0.001386
17220.000000 -0.016034
17280.000000 -0.030457
17340.000000 -0.039882
17400.000000 -0.030309
17460.000000 -0.018740
17520.000000 -0.009173
17580.000000 -0.018609
17640.000000 -0.026063
17700.000000 -0.000524
17760.000000 0.015028
17820.000000 0.014577
17880.000000 0.010102
17940.000000 -0.000356
18000.000000 -0.013818
18060.000000 0.009718
18120.000000 0.040250
18180.000000 0.044779
18240.000000 0.028305
18300.000000 0.028828
18360.000000 0.051347
18420.000000 0.057861
18480.000000 0.033372
18540.000000 -0.002121
18600.000000 -0.023620
18660.000000 -0.023123
18720.000000 -0.012631
18780.000000 -0.028146
18840.000000 -0.037666
18900.000000 -0.037192
18960.000000 -0.020725
19020.000000 -0.004264
19080.000000 -0.002810
19140.000000 -0.014363
19200.000000 -0.016922
19260.000000 0.007512
19320.000000 0.046940
19380.000000 0.059361
19440.000000 0.063776
19500.000000 0.070185
19560.000000 0.065587
19620.000000 0.039984
19680.000000 0.010375
19740.000000 -0.010240
19800.000000 -0.024860
19860.000000 -0.025485
19920.000000 -0.026114
19980.000000 -0.012748
20040.000000 0.013614
20100.000000 0.033901
20160.000000 0.040257
20220.000000 0.031611
20280.000000 0.012961
20340.000000 -0.006690
20400.000000 -0.027402
20460.000000 -0.033108
20520.000000 -0.025810
20580.000000 -0.011461
20640.000000 0.000888
20700.000000 0.014236
20760.000000 0.028583
20820.000000 0.042929
20880.000000 0.048274
20940.000000 0.050619
21000.000000 0.046963
21060.000000 0.036307
21120.000000 0.015650
21180.000000 0.011993
21240.000000 0.005335
21300.000000 -0.006323
21360.000000 -0.021981
21420.000000 -0.013640
21480.000000 -0.003299
21540.000000 -0.006958
21600.000000 -0.017617
21660.000000 -0.010274
21720.000000 0.000063
21780.000000 -0.005599
21840.000000 0.005738
21900.000000 0.029074
21960.000000 0.044414
22020.000000 0.051751
22080.000000 0.041086
22140.000000 0.033421
22200.000000 0.010755
22260.000000 -0.012912
22320.000000 -0.025579
22380.000000 -0.025246
22440.000000 -0.032914
22500.000000 -0.043602
22560.000000 -0.027295
22620.000000 0.014035
22680.000000 0.045365
22740.000000 0.043695
22800.000000 0.040028
22860.000000 0.030361
22920.000000 0.017731
22980.000000 -0.010894
23040.000000 -0.031514
23100.000000 -0.038166
23160.000000 -0.039814
23220.000000 -0.035460
23280.000000 -0.009102
23340.000000 0.005258
23400.000000 0.001623
23460.000000 -0.006059
23520.000000 0.003312
23580.000000 0.018686
23640.000000 0.032065
23700.000000 0.030449
23760.000000 0.023838
23820.000000 0.010233
23880.000000 0.015634
23940.000000 0.022041
24000.000000 0.008455
24060.000000 -0.029124
24120.000000 -0.051695
24180.000000 -0.049259
24240.000000 -0.028815
24300.000000 -0.022363
24360.000000 -0.026902
24420.000000 -0.031434
24480.000000 -0.004957
24540.000000 0.015528
24600.000000 0.026022
24660.000000 0.021523
24720.000000 0.019032
24780.000000 0.002549
24840.000000 -0.010927
24900.000000 -0.016396
24960.000000 -0.000858
25020.000000 0.008687
25080.000000 0.010238
25140.000000 0.007795
25200.000000 0.017359
25260.000000 0.025929
25320.000000 0.028505
25380.000000 0.012087
25440.000000 -0.008325
25500.000000 -0.026731
25560.000000 -0.028132
25620.000000 -0.028528
25680.000000 -0.033918
25740.000000 -0.047302
25800.000000 -0.051681
25860.000000 -0.028054
25920.000000 -0.001422
25980.000000 0.007215
26040.000000 0.010828
26100.000000 0.019451
26160.000000 0.033108
26220.000000 0.026771
26280.000000 0.018439
26340.000000 0.026113
26400.000000 0.038776
26460.000000 0.045462
26520.000000 0.039154
26580.000000 0.010852
26640.000000 -0.021445
26700.000000 -0.047737
26760.000000 -0.050025
26820.000000 -0.030307
26880.000000 -0.015585
26940.000000 -0.015858
27000.000000 -0.013127
27060.000000 -0.011391
27120.000000 -0.006651
27180.000000 -0.000900
27240.000000 -0.000149
27300.000000 -0.010395
27360.000000 -0.017626
27420.000000 -0.013861
27480.000000 -0.005104
27540.000000 0.003668
27600.000000 0.005445
27660.000000 0.008226
27720.000000 0.009012
27780.000000 0.013802
27840.000000 0.013616
27900.000000 0.015416
27960.000000 0.018221
28020.000000 0.013031
28080.000000 -0.000155
28140.000000 -0.017337
28200.000000 -0.026513
28260.000000 -0.024658
28320.000000 -0.017796
28380.000000 -0.007926
28440.000000 -0.006082
28500.000000 -0.028234
28560.000000 -0.040381
28620.000000 -0.037523
28680.000000 -0.024661
28740.000000 -0.001827
28800.000000 0.011014
28860.000000 0.020890
28920.000000 0.026770
28980.000000 0.035685
29040.000000 0.046574
29100.000000 0.041467
29160.000000 0.032363
29220.000000 0.004264
29280.000000 -0.017831
29340.000000 -0.028923
29400.000000 -0.040011
29460.000000 -0.043096
29520.000000 -0.051177
29580.000000 -0.059255
29640.000000 -0.046310
29700.000000 -0.032366
29760.000000 -0.020439
29820.000000 -0.000510
29880.000000 0.011422
29940.000000 0.017356
30000.000000 0.025293
30060.000000 0.036233
30120.000000 0.042175
30180.000000 0.033120
30240.000000 0.023068
30300.000000 0.009018
30360.000000 -0.012029
30420.000000 -0.027073
30480.000000 -0.030114
30540.000000 -0.028153
30600.000000 -0.014188
30660.000000 -0.006220
30720.000000 0.001749
30780.000000 0.006721
30840.000000 0.008696
30900.000000 0.000675
30960.000000 -0.014344
31020.000000 -0.033360
31080.000000 -0.042375
31140.000000 -0.031384
31200.000000 -0.028390
31260.000000 -0.024397
31320.000000 -0.015396
31380.000000 -0.000391
31440.000000 0.016618
31500.000000 0.028631
31560.000000 0.034641
31620.000000 0.036663
31680.000000 0.031690
31740.000000 0.035722
31800.000000 0.034759
31860.000000 0.022801
31920.000000 -0.009151
31980.000000 -0.044098
32040.000000 -0.053040
32100.000000 -0.051977
32160.000000 -0.049909
32220.000000 -0.039836
32280.000000 -0.027759
32340.000000 -0.014676
32400.000000 0.003411
32460.000000 0.022503
32520.000000 0.020587
32580.000000 0.017689
32640.000000 0.014795
32700.000000 0.011907
32760.000000 0.004024
32820.000000 0.012146
32880.000000 0.017273
32940.000000 0.010405
33000.000000 -0.008457
33060.000000 -0.012313
33120.000000 -0.002164
33180.000000 0.001991
33240.000000 0.001151
33300.000000 -0.005682
33360.000000 0.004490
33420.000000 0.019681
33480.000000 0.019864
33540.000000 0.000054
33600.000000 -0.014751
33660.000000 -0.025551
33720.000000 -0.029346
33780.000000 -0.028135
33840.000000 -0.015919
33900.000000 -0.003698
33960.000000 0.017528
34020.000000 0.021759
34080.000000 0.027996
34140.000000 0.027238
34200.000000 0.023471
34260.000000 0.017724
34320.000000 0.020981
34380.000000 0.005258
34440.000000 -0.005474
34500.000000 -0.015202
34560.000000 -0.020924
34620.000000 -0.020641
34680.000000 -0.014354
34740.000000 -0.015062
34800.000000 -0.024766
34860.000000 -0.028476
34920.000000 -0.012170
34980.000000 0.005141
35040.000000 0.012444
35100.000000 0.013765
35160.000000 0.009091
35220.000000 0.004422
35280.000000 -0.002242
35340.000000 0.003099
35400.000000 0.000445
35460.000000 -0.005203
35520.000000 -0.015847
35580.000000 -0.025485
35640.000000 -0.019119
35700.000000 -0.013748
35760.000000 -0.007373
35820.000000 0.007007
35880.000000 0.007392
35940.000000 0.008781
36000.000000 0.009175
36060.000000 0.004576
36120.000000 -0.000019
36180.000000 -0.008614
36240.000000 -0.016206
36300.000000 -0.031794
36360.000000 -0.043378
36420.000000 -0.046960
36480.000000 -0.037536
36540.000000 -0.024112
36600.000000 -0.003685
36660.000000 0.011745
36720.000000 0.018178
36780.000000 0.009614
36840.000000 0.002052
36900.000000 0.005493
36960.000000 0.016937
37020.000000 0.020384
37080.000000 0.029837
37140.000000 0.034290
37200.000000 0.023745
37260.000000 0.004203
37320.000000 -0.017337
37380.000000 -0.030874
37440.000000 -0.040410
37500.000000 -0.046943
37560.000000 -0.040465
37620.000000 -0.017993
37680.000000 0.004480
37740.000000 0.017956
37800.000000 0.017433
37860.000000 0.010922
37920.000000 0.003411
37980.000000 -0.010107
38040.000000 -0.013624
38100.000000 -0.007140
38160.000000 -0.000655
38220.000000 0.006830
38280.000000 0.003317
38340.000000 0.005804
38400.000000 0.003297
38460.000000 -0.006216
38520.000000 -0.014727
38580.000000 -0.014238
38640.000000 -0.008748
38700.000000 -0.012256
38760.000000 -0.001763
38820.000000 0.003731
38880.000000 0.009226
38940.000000 0.005722
39000.000000 -0.001781
39060.000000 -0.018284
39120.000000 -0.029786
39180.000000 -0.034287
39240.000000 -0.028788
39300.000000 -0.018287
39360.000000 -0.006786
39420.000000 -0.003284
39480.000000 0.006219
39540.000000 0.015723
39600.000000 0.022228
39660.000000 0.022734
39720.000000 0.017242
39780.000000 0.010750
39840.000000 0.009260
39900.000000 0.007771
39960.000000 0.003283
40020.000000 -0.002203
40080.000000 -0.010688
40140.000000 -0.013172
40200.000000 -0.008654
40260.000000 -0.013135
40320.000000 -0.012614
40380.000000 -0.021092
40440.000000 -0.024568
40500.000000 -0.022043
40560.000000 -0.014516
40620.000000 -0.009988
40680.000000 -0.000459
40740.000000 0.007072
40800.000000 0.001605
40860.000000 -0.000861
40920.000000 0.011674
40980.000000 0.019211
41040.000000 0.017750
41100.000000 0.009290
41160.000000 0.005831
41220.000000 0.017374
41280.000000 0.022918
41340.000000 0.020464
41400.000000 0.004012
41460.000000 -0.004439
41520.000000 -0.008889
41580.000000 -0.014337
41640.000000 -0.023783
41700.000000 -0.045228
41760.000000 -0.049672
41820.000000 -0.041114
41880.000000 -0.032555
41940.000000 -0.013994
42000.000000 -0.005431
42060.000000 -0.001867
42120.000000 0.013698
42180.000000 0.029265
42240.000000 0.033834
42300.000000 0.025404
42360.000000 0.011975
42420.000000 0.000548
42480.000000 -0.009877
42540.000000 -0.010301
42600.000000 -0.017724
42660.000000 -0.029145
42720.000000 -0.047564
42780.000000 -0.046983
42840.000000 -0.037399
42900.000000 -0.022814
42960.000000 -0.005228
43020.000000 0.006360
43080.000000 0.009949
43140.000000 0.004540
43200.000000 0.004132
43260.000000 0.003726
43320.000000 0.001321
43380.000000 -0.007083
43440.000000 -0.015485
43500.000000 -0.021885
43560.000000 -0.023284
43620.000000 -0.013682
43680.000000 -0.005078
43740.000000 0.005527
43800.000000 0.018134
43860.000000 0.014742
43920.000000 0.012352
43980.000000 0.013963
44040.000000 0.009575
44100.000000 0.008189
44160.000000 -0.004196
44220.000000 -0.025579
44280.000000 -0.048961
44340.000000 -0.061341
44400.000000 -0.047720
44460.000000 -0.039098
44520.000000 -0.031474
44580.000000 -0.015849
44640.000000 -0.007222
44700.000000 0.010406
44760.000000 0.023035
44820.000000 0.037666
44880.000000 0.047298
44940.000000 0.042932
45000.000000 0.029567
45060.000000 0.019203
45120.000000 -0.002159
45180.000000 -0.020519
45240.000000 -0.036879
45300.000000 -0.039237
45360.000000 -0.035593
45420.000000 -0.029948
45480.000000 -0.019302
45540.000000 -0.009654
45600.000000 0.003995
45660.000000 0.017646
45720.000000 0.014298
45780.000000 0.004951
45840.000000 0.004606
45900.000000 0.001262
45960.000000 -0.004080
46020.000000 -0.007422
46080.000000 -0.013761
46140.000000 -0.015099
46200.000000 -0.010436
46260.000000 0.001228
46320.000000 0.012894
46380.000000 0.011562
46440.000000 0.008230
46500.000000 0.009900
46560.000000 0.007572
46620.000000 0.006245
46680.000000 -0.001081
46740.000000 -0.015405
46800.000000 -0.017728
