# Supplementary material for: Probabilistic tsunami forecasting for early warning
Source: Nat Commun. 2021 Sep 28;12:5677. doi: 10.1038/s41467-021-25815-w (PMC8479076; doi:10.1038/s41467-021-25815-w)
Supplement: Supplementary file 6 — Supplementary Dataset 3. Sea-level records. [file 41467_2021_25815_MOESM6_ESM.zip › sea_level_records/2020-10-30_Samos/NOA04.rad.rmn.txt]

-39600.000000 0.001995
-39540.000000 -0.004748
-39480.000000 0.009506
-39420.000000 0.001755
-39360.000000 0.002000
-39300.000000 0.006241
-39240.000000 0.008478
-39180.000000 0.006711
-39120.000000 0.008940
-39060.000000 0.000165
-39000.000000 0.002385
-38940.000000 -0.009398
-38880.000000 -0.006186
-38820.000000 0.002023
-38760.000000 -0.001772
-38700.000000 0.012428
-38640.000000 0.000625
-38580.000000 0.005817
-38520.000000 -0.004995
-38460.000000 0.000190
-38400.000000 -0.001630
-38340.000000 -0.006453
-38280.000000 -0.004281
-38220.000000 -0.000112
-38160.000000 0.004052
-38100.000000 0.003213
-38040.000000 -0.007630
-37980.000000 0.005522
-37920.000000 -0.007329
-37860.000000 -0.008184
-37800.000000 0.000957
-37740.000000 0.000093
-37680.000000 -0.003774
-37620.000000 0.000356
-37560.000000 -0.001519
-37500.000000 -0.010398
-37440.000000 0.004719
-37380.000000 -0.007167
-37320.000000 -0.003058
-37260.000000 0.002048
-37200.000000 -0.003850
-37140.000000 -0.001753
-37080.000000 0.000341
-37020.000000 0.004431
-36960.000000 -0.006482
-36900.000000 -0.002400
-36840.000000 -0.002322
-36780.000000 -0.000247
-36720.000000 -0.001176
-36660.000000 0.010890
-36600.000000 -0.005047
-36540.000000 0.003012
-36480.000000 0.008068
-36420.000000 0.001119
-36360.000000 -0.008833
-36300.000000 -0.005790
-36240.000000 -0.010750
-36180.000000 0.000286
-36120.000000 -0.003682
-36060.000000 -0.002654
-36000.000000 0.008370
-35940.000000 -0.002609
-35880.000000 -0.005592
-35820.000000 -0.004580
-35760.000000 0.006429
-35700.000000 0.002434
-35640.000000 -0.007565
-35580.000000 -0.001567
-35520.000000 0.003426
-35460.000000 -0.007584
-35400.000000 -0.002599
-35340.000000 0.005383
-35280.000000 0.007361
-35220.000000 -0.002665
-35160.000000 0.011305
-35100.000000 -0.002729
-35040.000000 0.007233
-34980.000000 0.003192
-34920.000000 -0.007854
-34860.000000 -0.000903
-34800.000000 0.004043
-34740.000000 -0.007014
-34680.000000 0.000925
-34620.000000 -0.003141
-34560.000000 -0.005210
-34500.000000 -0.011283
-34440.000000 0.002640
-34380.000000 -0.004441
-34320.000000 -0.001527
-34260.000000 0.006384
-34200.000000 0.006291
-34140.000000 0.001194
-34080.000000 0.002093
-34020.000000 -0.006013
-33960.000000 -0.001122
-33900.000000 0.000765
-33840.000000 -0.006353
-33780.000000 -0.002475
-33720.000000 -0.002601
-33660.000000 -0.003731
-33600.000000 0.000135
-33540.000000 0.002997
-33480.000000 -0.001146
-33420.000000 -0.001293
-33360.000000 0.008556
-33300.000000 0.000401
-33240.000000 0.000241
-33180.000000 0.004077
-33120.000000 0.001909
-33060.000000 0.007736
-33000.000000 0.004559
-32940.000000 0.005378
-32880.000000 0.010193
-32820.000000 -0.001997
-32760.000000 -0.001191
-32700.000000 -0.005390
-32640.000000 -0.003592
-32580.000000 0.006201
-32520.000000 0.009991
-32460.000000 -0.000222
-32400.000000 -0.002440
-32340.000000 0.004340
-32280.000000 -0.003883
-32220.000000 -0.000108
-32160.000000 -0.001335
-32100.000000 0.008436
-32040.000000 0.000199
-31980.000000 0.006959
-31920.000000 0.006716
-31860.000000 -0.001530
-31800.000000 -0.004779
-31740.000000 -0.003030
-31680.000000 -0.002284
-31620.000000 -0.008541
-31560.000000 -0.001800
-31500.000000 0.000938
-31440.000000 -0.010326
-31380.000000 0.007407
-31320.000000 -0.000862
-31260.000000 -0.005133
-31200.000000 -0.004406
-31140.000000 -0.000682
-31080.000000 0.002041
-31020.000000 -0.006239
-30960.000000 -0.002521
-30900.000000 0.002196
-30840.000000 0.003910
-30780.000000 -0.002377
-30720.000000 -0.001666
-30660.000000 0.000042
-30600.000000 0.004749
-30540.000000 0.002454
-30480.000000 -0.007843
-30420.000000 -0.010141
-30360.000000 -0.005441
-30300.000000 -0.002743
-30240.000000 -0.003047
-30180.000000 -0.002352
-30120.000000 0.002341
-30060.000000 -0.002967
-30000.000000 -0.000277
-29940.000000 -0.002588
-29880.000000 -0.001901
-29820.000000 -0.001216
-29760.000000 0.002467
-29700.000000 -0.005851
-29640.000000 0.003829
-29580.000000 0.006507
-29520.000000 0.000183
-29460.000000 0.000857
-29400.000000 -0.007471
-29340.000000 -0.005802
-29280.000000 -0.002134
-29220.000000 0.003531
-29160.000000 -0.000807
-29100.000000 0.003854
-29040.000000 0.008511
-28980.000000 -0.001833
-28920.000000 0.002819
-28860.000000 0.010469
-28800.000000 0.002117
-28740.000000 -0.000238
-28680.000000 0.009404
-28620.000000 -0.004956
-28560.000000 -0.004319
-28500.000000 0.009316
-28440.000000 -0.002052
-28380.000000 0.001578
-28320.000000 0.009205
-28260.000000 0.000830
-28200.000000 0.003452
-28140.000000 0.003072
-28080.000000 -0.003310
-28020.000000 0.000305
-27960.000000 -0.001083
-27900.000000 -0.002473
-27840.000000 -0.003865
-27780.000000 0.004740
-27720.000000 0.008342
-27660.000000 0.005942
-27600.000000 0.005540
-27540.000000 0.008135
-27480.000000 0.010727
-27420.000000 0.001317
-27360.000000 -0.000095
-27300.000000 0.001490
-27240.000000 -0.009927
-27180.000000 0.000653
-27120.000000 0.002232
-27060.000000 0.000809
-27000.000000 -0.000617
-26940.000000 -0.004044
-26880.000000 0.000528
-26820.000000 -0.000903
-26760.000000 -0.002335
-26700.000000 0.004232
-26640.000000 -0.008204
-26580.000000 -0.001640
-26520.000000 0.003922
-26460.000000 -0.003517
-26400.000000 -0.007958
-26340.000000 -0.003400
-26280.000000 0.003157
-26220.000000 -0.008287
-26160.000000 -0.006732
-26100.000000 -0.005179
-26040.000000 -0.000626
-25980.000000 -0.000074
-25920.000000 0.006476
-25860.000000 0.002026
-25800.000000 -0.002425
-25740.000000 0.003123
-25680.000000 -0.000330
-25620.000000 -0.000784
-25560.000000 -0.005238
-25500.000000 -0.003694
-25440.000000 -0.005150
-25380.000000 -0.003607
-25320.000000 -0.003065
-25260.000000 0.002476
-25200.000000 -0.001984
-25140.000000 -0.006444
-25080.000000 -0.004905
-25020.000000 -0.006368
-24960.000000 0.002169
-24900.000000 -0.003295
-24840.000000 -0.003761
-24780.000000 0.008772
-24720.000000 0.004304
-24660.000000 0.003835
-24600.000000 0.004364
-24540.000000 -0.011108
-24480.000000 -0.009582
-24420.000000 0.000942
-24360.000000 -0.003535
-24300.000000 -0.001013
-24240.000000 -0.003493
-24180.000000 0.005025
-24120.000000 0.011541
-24060.000000 0.005056
-24000.000000 0.001569
-23940.000000 0.004081
-23880.000000 0.003591
-23820.000000 0.000100
-23760.000000 -0.005393
-23700.000000 -0.000887
-23640.000000 0.009618
-23580.000000 -0.006879
-23520.000000 0.004624
-23460.000000 -0.005875
-23400.000000 -0.005374
-23340.000000 0.001125
-23280.000000 0.002624
-23220.000000 0.001122
-23160.000000 0.007619
-23100.000000 0.011116
-23040.000000 0.000614
-22980.000000 0.007110
-22920.000000 0.005608
-22860.000000 0.000105
-22800.000000 -0.003397
-22740.000000 0.002102
-22680.000000 0.002601
-22620.000000 0.001102
-22560.000000 0.000603
-22500.000000 -0.000895
-22440.000000 -0.005391
-22380.000000 -0.002886
-22320.000000 -0.009379
-22260.000000 -0.012872
-22200.000000 0.001638
-22140.000000 -0.001852
-22080.000000 0.004661
-22020.000000 -0.001825
-21960.000000 0.003691
-21900.000000 0.004208
-21840.000000 -0.009272
-21780.000000 -0.010751
-21720.000000 -0.000228
-21660.000000 -0.001703
-21600.000000 0.002823
-21540.000000 0.002352
-21480.000000 0.004883
-21420.000000 0.002416
-21360.000000 0.005950
-21300.000000 -0.001513
-21240.000000 -0.005974
-21180.000000 -0.002433
-21120.000000 0.001111
-21060.000000 -0.000343
-21000.000000 0.012205
-20940.000000 0.004756
-20880.000000 0.002309
-20820.000000 0.005865
-20760.000000 -0.005577
-20700.000000 -0.006016
-20640.000000 -0.006453
-20580.000000 0.008113
-20520.000000 -0.002319
-20460.000000 -0.001748
-20400.000000 -0.000175
-20340.000000 0.003400
-20280.000000 -0.002022
-20220.000000 0.001558
-20160.000000 -0.012860
-20100.000000 0.000725
-20040.000000 -0.008689
-19980.000000 0.003899
-19920.000000 0.006488
-19860.000000 0.005080
-19800.000000 0.015673
-19740.000000 0.001267
-19680.000000 0.001864
-19620.000000 0.004462
-19560.000000 -0.004938
-19500.000000 -0.002337
-19440.000000 0.001266
-19380.000000 -0.006129
-19320.000000 0.006477
-19260.000000 0.002085
-19200.000000 -0.003305
-19140.000000 -0.001694
-19080.000000 -0.005081
-19020.000000 -0.011466
-18960.000000 -0.002849
-18900.000000 -0.002230
-18840.000000 0.001390
-18780.000000 -0.004987
-18720.000000 0.012637
-18660.000000 0.008264
-18600.000000 0.001892
-18540.000000 0.009523
-18480.000000 0.001156
-18420.000000 -0.002208
-18360.000000 0.001429
-18300.000000 0.001069
-18240.000000 0.001711
-18180.000000 0.008356
-18120.000000 0.004003
-18060.000000 0.002652
-18000.000000 -0.003696
-17940.000000 0.001959
-17880.000000 -0.003383
-17820.000000 -0.001723
-17760.000000 -0.001060
-17700.000000 -0.011394
-17640.000000 -0.009725
-17580.000000 -0.003052
-17520.000000 -0.008377
-17460.000000 0.005302
-17400.000000 0.000984
-17340.000000 0.000669
-17280.000000 -0.006642
-17220.000000 -0.007950
-17160.000000 -0.005254
-17100.000000 -0.009554
-17040.000000 -0.007851
-16980.000000 -0.002144
-16920.000000 0.005567
-16860.000000 -0.002718
-16800.000000 -0.007999
-16740.000000 0.007725
-16680.000000 -0.006548
-16620.000000 -0.007816
-16560.000000 0.004920
-16500.000000 0.004660
-16440.000000 -0.004595
-16380.000000 0.003153
-16320.000000 0.003907
-16260.000000 -0.003336
-16200.000000 -0.002573
-16140.000000 -0.001806
-16080.000000 0.003966
-16020.000000 0.003742
-15960.000000 0.005524
-15900.000000 0.004310
-15840.000000 0.006101
-15780.000000 0.006898
-15720.000000 -0.002301
-15660.000000 0.011505
-15600.000000 0.001316
-15540.000000 0.005133
-15480.000000 -0.000045
-15420.000000 0.006782
-15360.000000 -0.005386
-15300.000000 -0.000549
-15240.000000 0.006294
-15180.000000 -0.003858
-15120.000000 -0.000004
-15060.000000 -0.007144
-15000.000000 -0.000279
-14940.000000 0.000592
-14880.000000 0.000469
-14820.000000 0.000351
-14760.000000 0.001240
-14700.000000 -0.004865
-14640.000000 -0.001963
-14580.000000 -0.008056
-14520.000000 -0.000142
-14460.000000 -0.003221
-14400.000000 -0.007294
-14340.000000 0.005639
-14280.000000 0.003579
-14220.000000 0.008526
-14160.000000 0.001480
-14100.000000 0.004441
-14040.000000 -0.002591
-13980.000000 -0.005616
-13920.000000 0.005365
-13860.000000 0.011354
-13800.000000 0.004349
-13740.000000 0.005352
-13680.000000 0.008362
-13620.000000 0.003379
-13560.000000 -0.000597
-13500.000000 0.008434
-13440.000000 -0.008527
-13380.000000 0.003518
-13320.000000 0.000571
-13260.000000 -0.008370
-13200.000000 0.003697
-13140.000000 -0.007229
-13080.000000 0.001852
-13020.000000 0.001940
-12960.000000 -0.007965
-12900.000000 -0.001863
-12840.000000 0.003246
-12780.000000 0.000362
-12720.000000 -0.006516
-12660.000000 -0.000387
-12600.000000 -0.007251
-12540.000000 0.000891
-12480.000000 0.009040
-12420.000000 0.000195
-12360.000000 0.003356
-12300.000000 0.001522
-12240.000000 0.002695
-12180.000000 -0.000127
-12120.000000 0.002057
-12060.000000 0.002246
-12000.000000 0.004441
-11940.000000 0.001640
-11880.000000 -0.004155
-11820.000000 -0.002945
-11760.000000 0.003270
-11700.000000 0.001490
-11640.000000 0.002715
-11580.000000 0.002944
-11520.000000 0.008178
-11460.000000 -0.003583
-11400.000000 0.006660
-11340.000000 -0.000092
-11280.000000 -0.010839
-11220.000000 -0.000583
-11160.000000 0.005678
-11100.000000 -0.001056
-11040.000000 0.003213
-10980.000000 -0.003514
-10920.000000 -0.000236
-10860.000000 0.005045
-10800.000000 0.002330
-10740.000000 -0.000382
-10680.000000 -0.004090
-10620.000000 -0.006794
-10560.000000 -0.004495
-10500.000000 0.000807
-10440.000000 -0.001887
-10380.000000 -0.001579
-10320.000000 0.003733
-10260.000000 0.001048
-10200.000000 -0.001634
-10140.000000 -0.002312
-10080.000000 -0.001988
-10020.000000 0.003340
-9960.000000 -0.006330
-9900.000000 -0.000996
-9840.000000 0.000341
-9780.000000 0.003680
-9720.000000 0.001023
-9660.000000 -0.004631
-9600.000000 0.000717
-9540.000000 0.003069
-9480.000000 -0.001576
-9420.000000 -0.000219
-9360.000000 -0.003858
-9300.000000 -0.004494
-9240.000000 -0.007128
-9180.000000 0.002241
-9120.000000 -0.003387
-9060.000000 -0.009013
-9000.000000 0.003364
-8940.000000 0.001744
-8880.000000 0.005126
-8820.000000 0.006511
-8760.000000 -0.001103
-8700.000000 -0.005714
-8640.000000 -0.003323
-8580.000000 -0.005929
-8520.000000 -0.010535
-8460.000000 -0.001138
-8400.000000 0.008260
-8340.000000 -0.000340
-8280.000000 0.008061
-8220.000000 0.012464
-8160.000000 -0.008133
-8100.000000 -0.003728
-8040.000000 -0.005323
-7980.000000 -0.002916
-7920.000000 -0.009509
-7860.000000 0.002898
-7800.000000 0.010307
-7740.000000 0.004716
-7680.000000 -0.001875
-7620.000000 0.000535
-7560.000000 -0.002054
-7500.000000 -0.006643
-7440.000000 -0.013232
-7380.000000 -0.004820
-7320.000000 0.005593
-7260.000000 -0.000994
-7200.000000 0.005420
-7140.000000 0.018834
-7080.000000 0.005249
-7020.000000 0.006665
-6960.000000 0.008081
-6900.000000 -0.000502
-6840.000000 -0.000084
-6780.000000 -0.006666
-6720.000000 -0.009247
-6660.000000 0.008173
-6600.000000 0.004593
-6540.000000 0.012014
-6480.000000 0.006436
-6420.000000 0.001859
-6360.000000 0.000282
-6300.000000 -0.006294
-6240.000000 -0.001870
-6180.000000 0.000555
-6120.000000 -0.002019
-6060.000000 0.000408
-6000.000000 0.010835
-5940.000000 0.004264
-5880.000000 0.007693
-5820.000000 0.004123
-5760.000000 -0.006446
-5700.000000 -0.013013
-5640.000000 -0.003580
-5580.000000 0.001856
-5520.000000 -0.001708
-5460.000000 0.004730
-5400.000000 0.000170
-5340.000000 0.002612
-5280.000000 -0.001945
-5220.000000 -0.006499
-5160.000000 -0.008052
-5100.000000 -0.011603
-5040.000000 -0.007152
-4980.000000 0.001301
-4920.000000 -0.003244
-4860.000000 0.006213
-4800.000000 0.005672
-4740.000000 -0.004867
-4680.000000 -0.008404
-4620.000000 -0.007939
-4560.000000 -0.007472
-4500.000000 -0.007003
-4440.000000 0.001468
-4380.000000 -0.002059
-4320.000000 0.000416
-4260.000000 0.001893
-4200.000000 0.004372
-4140.000000 -0.002147
-4080.000000 -0.000665
-4020.000000 0.004819
-3960.000000 -0.000695
-3900.000000 0.006792
-3840.000000 0.008281
-3780.000000 0.004771
-3720.000000 0.000263
-3660.000000 0.000756
-3600.000000 0.000251
-3540.000000 -0.008253
-3480.000000 -0.001756
-3420.000000 -0.001257
-3360.000000 -0.004757
-3300.000000 0.008744
-3240.000000 -0.003753
-3180.000000 -0.001249
-3120.000000 0.002256
-3060.000000 -0.002238
-3000.000000 0.003269
-2940.000000 0.000777
-2880.000000 -0.000713
-2820.000000 0.001797
-2760.000000 0.004308
-2700.000000 0.007820
-2640.000000 0.003333
-2580.000000 0.002847
-2520.000000 -0.004638
-2460.000000 -0.001123
-2400.000000 -0.004607
-2340.000000 -0.002090
-2280.000000 0.005428
-2220.000000 0.007946
-2160.000000 0.008465
-2100.000000 0.004985
-2040.000000 0.003505
-1980.000000 0.001026
-1920.000000 -0.007453
-1860.000000 -0.003932
-1800.000000 -0.000410
-1740.000000 -0.001888
-1680.000000 0.008634
-1620.000000 0.013157
-1560.000000 0.004679
-1500.000000 0.003202
-1440.000000 -0.001275
-1380.000000 -0.006753
-1320.000000 -0.005231
-1260.000000 -0.004709
-1200.000000 -0.003187
-1140.000000 0.004335
-1080.000000 0.006857
-1020.000000 0.007378
-960.000000 0.005899
-900.000000 0.000420
-840.000000 -0.004060
-780.000000 -0.005540
-720.000000 -0.010021
-660.000000 -0.008502
-600.000000 -0.003984
-540.000000 0.002534
-480.000000 0.007052
-420.000000 0.002569
-360.000000 0.008085
-300.000000 0.001600
-240.000000 -0.009885
-180.000000 -0.010371
-120.000000 -0.002858
-60.000000 -0.009346
0.000000 0.004165
60.000000 0.005676
120.000000 0.011186
180.000000 0.003694
240.000000 0.000202
300.000000 -0.006292
360.000000 -0.016787
420.000000 -0.008283
480.000000 -0.005781
540.000000 0.006720
600.000000 0.005219
660.000000 0.006716
720.000000 0.008212
780.000000 -0.000294
840.000000 -0.006803
900.000000 -0.008313
960.000000 -0.012826
1020.000000 -0.004341
1080.000000 -0.000858
1140.000000 -0.000378
1200.000000 0.001099
1260.000000 0.007574
1320.000000 0.003046
1380.000000 0.000516
1440.000000 -0.006018
1500.000000 -0.002554
1560.000000 0.001906
1620.000000 0.001363
1680.000000 0.007817
1740.000000 -0.002732
1800.000000 0.001715
1860.000000 0.009159
1920.000000 -0.004401
1980.000000 -0.003965
2040.000000 -0.000532
2100.000000 -0.004103
2160.000000 -0.003678
2220.000000 -0.000257
2280.000000 -0.001840
2340.000000 0.000574
2400.000000 0.007983
2460.000000 0.003388
2520.000000 -0.004211
2580.000000 -0.003814
2640.000000 0.003579
2700.000000 -0.003032
2760.000000 0.001353
2820.000000 0.004734
2880.000000 -0.004890
2940.000000 0.004483
3000.000000 0.002851
3060.000000 -0.007784
3120.000000 -0.005424
3180.000000 -0.005068
3240.000000 0.002285
3300.000000 -0.006367
3360.000000 0.005977
3420.000000 0.000317
3480.000000 0.004653
3540.000000 -0.011015
3600.000000 -0.001688
3660.000000 -0.002364
3720.000000 -0.002045
3780.000000 0.004270
3840.000000 0.005580
3900.000000 0.003887
3960.000000 0.002189
4020.000000 0.001488
4080.000000 0.000782
4140.000000 -0.008928
4200.000000 -0.004642
4260.000000 -0.008360
4320.000000 -0.011081
4380.000000 0.006193
4440.000000 0.010463
4500.000000 0.009730
4560.000000 0.009992
4620.000000 0.007251
4680.000000 -0.004494
4740.000000 -0.003243
4800.000000 -0.001996
4860.000000 -0.001753
4920.000000 0.002486
4980.000000 0.007722
5040.000000 0.004953
5100.000000 0.008181
5160.000000 0.002405
5220.000000 -0.003376
5280.000000 -0.011160
5340.000000 -0.006948
5400.000000 -0.006740
5460.000000 -0.003536
5520.000000 -0.002336
5580.000000 0.002860
5640.000000 -0.000947
5700.000000 0.005242
5760.000000 -0.002574
5820.000000 0.001607
5880.000000 -0.008216
5940.000000 -0.009042
6000.000000 0.004127
6060.000000 0.001293
6120.000000 0.003455
6180.000000 0.008613
6240.000000 0.000767
6300.000000 -0.004082
6360.000000 0.002064
6420.000000 -0.004793
6480.000000 0.001345
6540.000000 -0.008520
6600.000000 0.003610
6660.000000 0.006737
6720.000000 -0.000141
6780.000000 -0.007022
6840.000000 0.002093
6900.000000 -0.004795
6960.000000 -0.007688
7020.000000 -0.007584
7080.000000 0.003516
7140.000000 0.004612
7200.000000 0.000705
7260.000000 0.006794
7320.000000 0.006879
7380.000000 -0.006040
7440.000000 -0.002962
7500.000000 -0.001888
7560.000000 -0.006818
7620.000000 0.003249
7680.000000 0.000311
7740.000000 0.002369
7800.000000 0.011423
7860.000000 0.001473
7920.000000 0.004520
7980.000000 0.002562
8040.000000 -0.013400
8100.000000 -0.005367
8160.000000 -0.004337
8220.000000 -0.001311
8280.000000 -0.002290
8340.000000 0.001728
8400.000000 0.010741
8460.000000 0.011750
8520.000000 0.009755
8580.000000 0.005755
8640.000000 -0.000248
8700.000000 -0.003256
8760.000000 -0.004268
8820.000000 0.002715
8880.000000 -0.001305
8940.000000 -0.000331
9000.000000 0.004639
9060.000000 -0.002395
9120.000000 0.000566
9180.000000 0.001522
9240.000000 -0.000526
9300.000000 -0.007579
9360.000000 -0.006636
9420.000000 -0.006699
9480.000000 0.000235
9540.000000 0.003163
9600.000000 0.004087
9660.000000 0.000007
9720.000000 0.002921
9780.000000 0.003832
9840.000000 -0.004262
9900.000000 -0.001361
9960.000000 -0.002464
10020.000000 -0.001572
10080.000000 -0.000685
10140.000000 0.002198
10200.000000 -0.000924
10260.000000 -0.000050
10320.000000 -0.000182
10380.000000 0.004682
10440.000000 0.001541
10500.000000 0.011396
10560.000000 0.004246
10620.000000 -0.000909
10680.000000 -0.005069
10740.000000 -0.008234
10800.000000 -0.006403
10860.000000 -0.002577
10920.000000 -0.000756
10980.000000 0.006061
11040.000000 -0.000127
11100.000000 0.002680
11160.000000 -0.001517
11220.000000 -0.000719
11280.000000 -0.001926
11340.000000 0.002863
11400.000000 -0.006353
11460.000000 -0.003573
11520.000000 0.003202
11580.000000 0.002972
11640.000000 -0.001262
11700.000000 0.003500
11760.000000 0.000257
11820.000000 0.007009
11880.000000 -0.010243
11940.000000 -0.002500
12000.000000 -0.004762
12060.000000 -0.007028
12120.000000 -0.000300
12180.000000 0.003425
12240.000000 0.005144
12300.000000 0.009858
12360.000000 -0.010432
12420.000000 -0.006728
12480.000000 -0.013028
12540.000000 -0.016334
12600.000000 -0.005645
12660.000000 0.006039
12720.000000 0.015719
12780.000000 0.016393
12840.000000 0.014062
12900.000000 0.010726
12960.000000 -0.001615
13020.000000 -0.001960
13080.000000 -0.011310
13140.000000 -0.005666
13200.000000 0.007974
13260.000000 -0.001390
13320.000000 0.007240
13380.000000 0.000866
13440.000000 -0.008513
13500.000000 -0.004896
13560.000000 -0.006285
13620.000000 -0.003677
13680.000000 -0.005075
13740.000000 -0.006477
13800.000000 -0.000883
13860.000000 0.001706
13920.000000 0.001291
13980.000000 0.008871
14040.000000 0.008448
14100.000000 0.009020
14160.000000 0.004588
14220.000000 0.000152
14280.000000 -0.003288
14340.000000 -0.006732
14400.000000 -0.002180
14460.000000 0.001369
14520.000000 0.004914
14580.000000 0.005455
14640.000000 0.003993
14700.000000 0.001528
14760.000000 -0.000940
14820.000000 -0.006411
14880.000000 -0.009885
14940.000000 -0.007362
15000.000000 -0.006841
15060.000000 -0.007322
15120.000000 -0.000806
15180.000000 0.006708
15240.000000 0.008220
15300.000000 0.015731
15360.000000 0.017239
15420.000000 0.007746
15480.000000 -0.000750
15540.000000 -0.010247
15600.000000 -0.010746
15660.000000 -0.002246
15720.000000 -0.001748
15780.000000 0.004749
15840.000000 0.007244
15900.000000 0.004737
15960.000000 0.003229
16020.000000 -0.009281
16080.000000 -0.012792
16140.000000 -0.016305
16200.000000 -0.006819
16260.000000 -0.003335
16320.000000 0.003148
16380.000000 -0.001371
16440.000000 0.000109
16500.000000 -0.001412
16560.000000 0.004066
16620.000000 0.009543
16680.000000 -0.000980
16740.000000 0.003495
16800.000000 0.008970
16860.000000 -0.001555
16920.000000 0.000920
16980.000000 0.003394
17040.000000 0.005868
17100.000000 0.003342
17160.000000 0.003815
17220.000000 0.000289
17280.000000 -0.008237
17340.000000 -0.009763
17400.000000 -0.011289
17460.000000 -0.000814
17520.000000 0.000661
17580.000000 0.003138
17640.000000 0.010614
17700.000000 0.006092
17760.000000 -0.006430
17820.000000 -0.008951
17880.000000 -0.005471
17940.000000 -0.010989
18000.000000 -0.000507
18060.000000 0.006976
18120.000000 0.010461
18180.000000 0.011947
18240.000000 0.005434
18300.000000 -0.001077
18360.000000 -0.004587
18420.000000 -0.011095
18480.000000 -0.002602
18540.000000 0.002893
18600.000000 0.016389
18660.000000 0.019888
18720.000000 0.022388
18780.000000 0.011890
18840.000000 0.000394
18900.000000 -0.013100
18960.000000 -0.018592
19020.000000 -0.025082
19080.000000 -0.016569
19140.000000 -0.008055
19200.000000 0.003461
19260.000000 0.012980
19320.000000 0.012501
19380.000000 0.013024
19440.000000 0.005549
19500.000000 -0.002924
19560.000000 -0.011395
19620.000000 -0.004864
19680.000000 -0.004331
19740.000000 -0.001796
19800.000000 0.014740
19860.000000 0.015278
19920.000000 0.014818
19980.000000 0.004360
20040.000000 -0.003097
20100.000000 -0.018551
20160.000000 -0.020004
20220.000000 -0.019456
20280.000000 -0.006905
20340.000000 0.002648
20400.000000 0.014202
20460.000000 0.024758
20520.000000 0.012316
20580.000000 0.000876
20640.000000 0.002438
20700.000000 -0.002998
20760.000000 -0.010432
20820.000000 -0.006865
20880.000000 0.000704
20940.000000 0.013275
21000.000000 0.009848
21060.000000 0.011422
21120.000000 0.005998
21180.000000 0.003575
21240.000000 -0.005845
21300.000000 -0.011265
21360.000000 -0.011683
21420.000000 -0.009099
21480.000000 -0.005514
21540.000000 -0.004928
21600.000000 0.001659
21660.000000 -0.003752
21720.000000 0.006838
21780.000000 0.000429
21840.000000 0.005022
21900.000000 0.007616
21960.000000 0.000211
22020.000000 0.000808
22080.000000 0.005406
22140.000000 -0.000995
22200.000000 0.002605
22260.000000 0.009207
22320.000000 0.009810
22380.000000 0.003414
22440.000000 0.001020
22500.000000 -0.012373
22560.000000 -0.006765
22620.000000 0.000845
22680.000000 -0.005544
22740.000000 -0.002932
22800.000000 0.001682
22860.000000 0.000296
22920.000000 -0.001088
22980.000000 -0.001471
23040.000000 -0.006852
23100.000000 -0.005233
23160.000000 -0.009612
23220.000000 -0.006990
23280.000000 -0.002367
23340.000000 -0.001742
23400.000000 0.002884
23460.000000 -0.007488
23520.000000 -0.009859
23580.000000 -0.003229
23640.000000 0.001403
23700.000000 0.003037
23760.000000 0.006672
23820.000000 0.008309
23880.000000 0.006947
23940.000000 0.005587
24000.000000 0.003229
24060.000000 0.001872
24120.000000 -0.003484
24180.000000 -0.004838
24240.000000 -0.005190
24300.000000 -0.002541
24360.000000 -0.001890
24420.000000 -0.009238
24480.000000 0.000416
24540.000000 -0.002928
24600.000000 0.010730
24660.000000 0.012389
24720.000000 0.009050
24780.000000 0.006713
24840.000000 -0.006622
24900.000000 -0.006955
24960.000000 -0.006286
25020.000000 -0.008614
25080.000000 0.004059
25140.000000 0.005734
25200.000000 0.004411
25260.000000 0.002091
25320.000000 0.000772
25380.000000 -0.003543
25440.000000 -0.009857
25500.000000 -0.008168
25560.000000 -0.006477
25620.000000 0.001217
25680.000000 -0.005087
25740.000000 0.002612
25800.000000 0.005313
25860.000000 0.007016
25920.000000 0.006722
25980.000000 0.009431
26040.000000 0.004142
26100.000000 -0.000145
26160.000000 -0.005429
26220.000000 -0.001710
26280.000000 0.001011
26340.000000 0.004734
26400.000000 0.016460
26460.000000 0.018188
26520.000000 0.009919
26580.000000 0.005652
26640.000000 -0.002611
26700.000000 -0.014873
26760.000000 -0.011131
26820.000000 -0.015386
26880.000000 -0.013639
26940.000000 -0.004889
27000.000000 -0.001135
27060.000000 -0.000379
27120.000000 -0.000620
27180.000000 -0.003857
27240.000000 0.001909
27300.000000 0.001678
27360.000000 0.007450
27420.000000 0.007226
27480.000000 0.002004
27540.000000 0.003786
27600.000000 0.006571
27660.000000 0.004360
27720.000000 0.010151
27780.000000 0.004946
27840.000000 0.001744
27900.000000 -0.003455
27960.000000 -0.004651
28020.000000 -0.007844
28080.000000 -0.008033
28140.000000 -0.010220
28200.000000 -0.004403
28260.000000 0.003417
28320.000000 0.008240
28380.000000 0.002066
28440.000000 -0.004104
28500.000000 -0.005271
28560.000000 -0.005435
28620.000000 -0.009595
28680.000000 -0.001751
28740.000000 0.003096
28800.000000 0.009946
28860.000000 0.004800
28920.000000 0.005658
28980.000000 0.005520
29040.000000 0.005385
29100.000000 -0.000746
29160.000000 -0.000873
29220.000000 -0.000996
29280.000000 -0.002116
29340.000000 -0.005233
29400.000000 -0.001346
29460.000000 -0.005455
29520.000000 -0.002561
29580.000000 0.002336
29640.000000 0.002237
29700.000000 0.002142
29760.000000 0.003050
29820.000000 -0.004038
29880.000000 -0.007122
29940.000000 -0.005203
30000.000000 -0.004279
30060.000000 -0.005352
30120.000000 0.003580
30180.000000 -0.000485
30240.000000 -0.003545
30300.000000 -0.002601
30360.000000 0.005347
30420.000000 0.003299
30480.000000 -0.001744
30540.000000 0.002216
30600.000000 0.003182
30660.000000 -0.004849
30720.000000 -0.002874
30780.000000 0.004104
30840.000000 0.005088
30900.000000 0.001077
30960.000000 0.000071
31020.000000 -0.001931
31080.000000 -0.001927
31140.000000 -0.004917
31200.000000 -0.014903
31260.000000 -0.013883
31320.000000 -0.007857
31380.000000 0.003173
31440.000000 0.009209
31500.000000 0.019250
31560.000000 0.018297
31620.000000 0.017349
31680.000000 0.009407
31740.000000 0.000471
31800.000000 -0.004460
31860.000000 -0.003386
31920.000000 0.002695
31980.000000 0.003781
32040.000000 0.002873
32100.000000 0.001971
32160.000000 -0.002925
32220.000000 -0.016816
32280.000000 -0.023700
32340.000000 -0.016579
32400.000000 -0.014451
32460.000000 -0.000318
32520.000000 0.005822
32580.000000 0.007968
32640.000000 0.010120
32700.000000 0.012278
32760.000000 0.008443
32820.000000 -0.000386
32880.000000 -0.002209
32940.000000 -0.005026
33000.000000 0.001163
33060.000000 0.004359
33120.000000 0.003560
33180.000000 0.004768
33240.000000 0.005982
33300.000000 -0.005799
33360.000000 -0.000573
33420.000000 -0.004342
33480.000000 -0.005105
33540.000000 -0.006863
33600.000000 -0.008615
33660.000000 -0.006362
33720.000000 0.004897
33780.000000 0.002161
33840.000000 0.003430
33900.000000 0.010704
33960.000000 0.006984
34020.000000 0.005268
34080.000000 0.004557
34140.000000 0.005851
34200.000000 0.001150
34260.000000 0.004454
34320.000000 0.004763
34380.000000 0.009077
34440.000000 0.005395
34500.000000 0.004719
34560.000000 0.002048
34620.000000 -0.004619
34680.000000 -0.003281
34740.000000 0.003061
34800.000000 -0.004593
34860.000000 0.000758
34920.000000 -0.013887
34980.000000 -0.006528
35040.000000 -0.002165
35100.000000 -0.001798
35160.000000 -0.002427
35220.000000 -0.000053
35280.000000 0.004325
35340.000000 -0.004293
35400.000000 -0.007909
35460.000000 -0.002520
35520.000000 0.001872
35580.000000 0.002267
35640.000000 0.008666
35700.000000 0.015068
35760.000000 0.018473
35820.000000 0.011881
35880.000000 0.002291
35940.000000 -0.004295
36000.000000 -0.010879
36060.000000 -0.012461
36120.000000 -0.009040
36180.000000 -0.009617
36240.000000 0.001808
36300.000000 -0.003764
36360.000000 -0.000335
36420.000000 0.001096
36480.000000 -0.004472
36540.000000 -0.002039
36600.000000 -0.005604
36660.000000 -0.001169
36720.000000 -0.002732
36780.000000 -0.002295
36840.000000 0.001143
36900.000000 0.005582
36960.000000 0.008021
37020.000000 0.010460
37080.000000 0.010900
37140.000000 0.011340
37200.000000 0.001779
37260.000000 -0.006782
37320.000000 -0.008342
37380.000000 -0.008903
37440.000000 -0.010464
37500.000000 -0.004025
37560.000000 0.004413
37620.000000 -0.006149
37680.000000 -0.003711
37740.000000 -0.003274
37800.000000 -0.013837
37860.000000 -0.009400
37920.000000 -0.010964
37980.000000 -0.001528
38040.000000 0.004907
38100.000000 0.013342
38160.000000 0.012777
38220.000000 0.017211
38280.000000 0.017644
38340.000000 0.005078
38400.000000 0.005510
38460.000000 -0.005057
38520.000000 -0.004625
38580.000000 -0.010194
38640.000000 -0.011762
38700.000000 -0.004331
38760.000000 0.003100
38820.000000 0.006530
38880.000000 0.003961
38940.000000 -0.000609
39000.000000 -0.000180
39060.000000 -0.013751
39120.000000 -0.015321
39180.000000 -0.008892
39240.000000 -0.011464
39300.000000 0.001965
39360.000000 0.008387
39420.000000 0.009810
39480.000000 0.011234
39540.000000 0.003661
39600.000000 0.000089
39660.000000 -0.011481
39720.000000 -0.017049
39780.000000 -0.004616
39840.000000 0.006819
39900.000000 0.012256
39960.000000 0.015695
40020.000000 0.016136
40080.000000 0.009577
40140.000000 -0.005979
40200.000000 -0.009534
40260.000000 -0.017088
40320.000000 -0.008640
40380.000000 -0.005191
40440.000000 0.003260
40500.000000 0.017712
40560.000000 0.015165
40620.000000 0.011619
40680.000000 0.002075
40740.000000 -0.005469
40800.000000 -0.011011
40860.000000 -0.007552
40920.000000 -0.007092
40980.000000 0.001370
41040.000000 0.016832
41100.000000 0.016296
41160.000000 0.018760
41220.000000 0.015226
41280.000000 0.005693
41340.000000 -0.008840
41400.000000 -0.009371
41460.000000 -0.008901
41520.000000 -0.001430
41580.000000 0.003042
41640.000000 0.010516
41700.000000 0.009990
41760.000000 0.008465
41820.000000 0.001941
41880.000000 -0.005581
41940.000000 -0.016103
42000.000000 -0.019624
42060.000000 -0.011143
42120.000000 0.001339
42180.000000 0.010821
42240.000000 0.009305
42300.000000 0.016790
42360.000000 0.012275
42420.000000 0.002762
42480.000000 -0.006750
42540.000000 -0.005261
42600.000000 -0.005771
42660.000000 -0.000280
42720.000000 0.010212
42780.000000 0.006706
42840.000000 0.008200
42900.000000 0.006696
42960.000000 -0.003808
43020.000000 -0.011310
43080.000000 -0.017812
43140.000000 -0.016312
43200.000000 -0.009811
43260.000000 -0.005309
43320.000000 0.000194
43380.000000 0.011699
43440.000000 0.009204
43500.000000 0.009710
43560.000000 0.008218
43620.000000 0.000727
43680.000000 -0.007763
43740.000000 -0.007252
43800.000000 -0.016740
43860.000000 -0.004227
43920.000000 0.003287
43980.000000 0.004803
44040.000000 0.005319
44100.000000 0.007837
44160.000000 -0.000644
44220.000000 -0.007124
44280.000000 -0.015603
44340.000000 -0.019080
44400.000000 -0.018557
44460.000000 -0.003032
44520.000000 0.003493
44580.000000 0.012020
44640.000000 0.011548
44700.000000 0.009078
44760.000000 -0.000392
44820.000000 -0.006860
44880.000000 -0.005328
44940.000000 -0.004794
45000.000000 -0.002259
45060.000000 0.004278
45120.000000 0.006815
45180.000000 0.010354
45240.000000 0.015893
45300.000000 0.004434
45360.000000 -0.005024
45420.000000 -0.002480
45480.000000 -0.012936
45540.000000 -0.007390
45600.000000 -0.009843
45660.000000 -0.003295
45720.000000 0.000254
45780.000000 0.002804
45840.000000 0.002356
45900.000000 0.004909
45960.000000 -0.004537
46020.000000 -0.012982
46080.000000 -0.011426
46140.000000 -0.011868
46200.000000 0.004691
46260.000000 0.012251
46320.000000 0.014812
46380.000000 0.013374
46440.000000 0.007937
46500.000000 0.000502
46560.000000 -0.001932
46620.000000 -0.006365
46680.000000 -0.006797
46740.000000 0.001773
46800.000000 0.001343
