# Supplementary material for: Probabilistic tsunami forecasting for early warning
Source: Nat Commun. 2021 Sep 28;12:5677. doi: 10.1038/s41467-021-25815-w (PMC8479076; doi:10.1038/s41467-021-25815-w)
Supplement: Supplementary file 6 — Supplementary Dataset 3. Sea-level records. [file 41467_2021_25815_MOESM6_ESM.zip › sea_level_records/2020-10-30_Samos/NOA10.rad.rmn.txt]

-39600.000000 -0.002028
-39540.000000 0.002156
-39480.000000 -0.001661
-39420.000000 -0.005479
-39360.000000 -0.003298
-39300.000000 0.004881
-39240.000000 0.002059
-39180.000000 -0.002764
-39120.000000 -0.006588
-39060.000000 -0.007413
-39000.000000 -0.010240
-38940.000000 -0.005068
-38880.000000 -0.011897
-38820.000000 -0.008727
-38760.000000 -0.001559
-38700.000000 0.003608
-38640.000000 -0.001226
-38580.000000 0.004938
-38520.000000 0.009102
-38460.000000 0.013263
-38400.000000 0.013424
-38340.000000 0.007584
-38280.000000 0.002742
-38220.000000 0.000898
-38160.000000 0.007054
-38100.000000 0.002208
-38040.000000 -0.003639
-37980.000000 -0.003488
-37920.000000 0.000663
-37860.000000 0.004812
-37800.000000 -0.001041
-37740.000000 0.001105
-37680.000000 -0.002750
-37620.000000 -0.001606
-37560.000000 0.002536
-37500.000000 0.001677
-37440.000000 -0.001183
-37380.000000 0.000955
-37320.000000 -0.002908
-37260.000000 -0.003772
-37200.000000 -0.005638
-37140.000000 -0.004505
-37080.000000 0.001627
-37020.000000 0.006757
-36960.000000 0.006886
-36900.000000 0.005014
-36840.000000 0.008140
-36780.000000 0.008265
-36720.000000 0.000389
-36660.000000 0.000511
-36600.000000 0.004632
-36540.000000 0.003752
-36480.000000 -0.003130
-36420.000000 -0.007013
-36360.000000 -0.002897
-36300.000000 0.004218
-36240.000000 0.004331
-36180.000000 0.000442
-36120.000000 0.004553
-36060.000000 0.008662
-36000.000000 0.011770
-35940.000000 0.008877
-35880.000000 0.004982
-35820.000000 0.000086
-35760.000000 -0.001811
-35700.000000 -0.005710
-35640.000000 -0.004609
-35580.000000 -0.007510
-35520.000000 -0.006412
-35460.000000 -0.006316
-35400.000000 0.002779
-35340.000000 -0.003126
-35280.000000 -0.001033
-35220.000000 -0.000942
-35160.000000 0.004149
-35100.000000 0.003238
-35040.000000 -0.008673
-34980.000000 -0.000586
-34920.000000 -0.004500
-34860.000000 -0.000416
-34800.000000 -0.005332
-34740.000000 -0.007249
-34680.000000 -0.005168
-34620.000000 -0.006088
-34560.000000 -0.005008
-34500.000000 0.000070
-34440.000000 0.005147
-34380.000000 0.005223
-34320.000000 0.007298
-34260.000000 0.005372
-34200.000000 0.001445
-34140.000000 -0.000483
-34080.000000 0.005587
-34020.000000 0.004657
-33960.000000 -0.001274
-33900.000000 0.002794
-33840.000000 -0.001139
-33780.000000 -0.001073
-33720.000000 -0.002009
-33660.000000 -0.007945
-33600.000000 -0.005882
-33540.000000 -0.010820
-33480.000000 -0.013759
-33420.000000 -0.007699
-33360.000000 -0.005640
-33300.000000 -0.004582
-33240.000000 0.004475
-33180.000000 -0.001469
-33120.000000 -0.000415
-33060.000000 -0.003361
-33000.000000 -0.006309
-32940.000000 0.000743
-32880.000000 -0.004208
-32820.000000 -0.003159
-32760.000000 -0.007112
-32700.000000 -0.004067
-32640.000000 -0.007024
-32580.000000 -0.006983
-32520.000000 0.000056
-32460.000000 0.003093
-32400.000000 0.006127
-32340.000000 0.001158
-32280.000000 0.006186
-32220.000000 0.007210
-32160.000000 0.005230
-32100.000000 0.006246
-32040.000000 0.006266
-31980.000000 0.005285
-31920.000000 0.004303
-31860.000000 0.003320
-31800.000000 -0.003665
-31740.000000 -0.001650
-31680.000000 -0.003637
-31620.000000 -0.001625
-31560.000000 -0.003613
-31500.000000 -0.002603
-31440.000000 -0.004593
-31380.000000 -0.003584
-31320.000000 -0.004575
-31260.000000 -0.006567
-31200.000000 -0.002560
-31140.000000 -0.003553
-31080.000000 0.004453
-31020.000000 0.008459
-30960.000000 0.004464
-30900.000000 -0.001532
-30840.000000 0.001472
-30780.000000 0.011474
-30720.000000 0.015476
-30660.000000 0.010477
-30600.000000 0.010477
-30540.000000 0.006476
-30480.000000 0.008474
-30420.000000 0.004471
-30360.000000 0.000468
-30300.000000 0.000463
-30240.000000 -0.000543
-30180.000000 -0.003549
-30120.000000 -0.002557
-30060.000000 -0.005566
-30000.000000 -0.002576
-29940.000000 0.001413
-29880.000000 0.002400
-29820.000000 0.003387
-29760.000000 0.005372
-29700.000000 0.005356
-29640.000000 0.008338
-29580.000000 0.010320
-29520.000000 0.007300
-29460.000000 0.008279
-29400.000000 0.000257
-29340.000000 0.000233
-29280.000000 0.005208
-29220.000000 0.003182
-29160.000000 0.005154
-29100.000000 0.029125
-29040.000000 -0.024905
-28980.000000 -0.000937
-28920.000000 -0.013970
-28860.000000 -0.015004
-28800.000000 0.030960
-28740.000000 0.039923
-28680.000000 -0.026115
-28620.000000 -0.017156
-28560.000000 -0.013198
-28500.000000 -0.012242
-28440.000000 -0.008288
-28380.000000 -0.028337
-28320.000000 0.002612
-28260.000000 0.006559
-28200.000000 -0.007497
-28140.000000 0.001444
-28080.000000 -0.008617
-28020.000000 0.017319
-27960.000000 0.044252
-27900.000000 0.005183
-27840.000000 0.007111
-27780.000000 -0.015964
-27720.000000 0.001958
-27660.000000 0.015876
-27600.000000 0.026792
-27540.000000 -0.000296
-27480.000000 -0.016386
-27420.000000 -0.006480
-27360.000000 -0.002578
-27300.000000 -0.005678
-27240.000000 -0.005782
-27180.000000 -0.000890
-27120.000000 0.007999
-27060.000000 0.004885
-27000.000000 -0.009234
-26940.000000 -0.002355
-26880.000000 0.001519
-26820.000000 0.005390
-26760.000000 -0.003744
-26700.000000 -0.014881
-26640.000000 -0.015023
-26580.000000 -0.020169
-26520.000000 -0.012320
-26460.000000 0.005525
-26400.000000 -0.007634
-26340.000000 -0.003798
-26280.000000 -0.004966
-26220.000000 0.001861
-26160.000000 0.011683
-26100.000000 0.006501
-26040.000000 0.005315
-25980.000000 0.009125
-25920.000000 0.007930
-25860.000000 0.010731
-25800.000000 0.003527
-25740.000000 -0.002680
-25680.000000 0.010108
-25620.000000 -0.000108
-25560.000000 -0.005328
-25500.000000 -0.001552
-25440.000000 -0.006780
-25380.000000 -0.001012
-25320.000000 -0.003247
-25260.000000 -0.008487
-25200.000000 -0.007731
-25140.000000 -0.009978
-25080.000000 -0.006228
-25020.000000 -0.003482
-24960.000000 0.000261
-24900.000000 0.000001
-24840.000000 -0.000263
-24780.000000 0.004471
-24720.000000 0.005201
-24660.000000 0.003928
-24600.000000 0.004653
-24540.000000 0.004375
-24480.000000 0.002095
-24420.000000 -0.003188
-24360.000000 -0.003473
-24300.000000 0.000240
-24240.000000 0.005950
-24180.000000 0.002659
-24120.000000 -0.002633
-24060.000000 0.000072
-24000.000000 0.006776
-23940.000000 0.005479
-23880.000000 0.006180
-23820.000000 0.007880
-23760.000000 0.005579
-23700.000000 -0.052723
-23640.000000 -0.036026
-23580.000000 0.032670
-23520.000000 0.011365
-23460.000000 0.003060
-23400.000000 -0.005246
-23340.000000 -0.001552
-23280.000000 0.014142
-23220.000000 -0.004165
-23160.000000 -0.005472
-23100.000000 0.005222
-23040.000000 -0.014084
-22980.000000 0.002610
-22920.000000 -0.016695
-22860.000000 -0.022999
-22800.000000 -0.004302
-22740.000000 -0.004605
-22680.000000 -0.001906
-22620.000000 -0.000206
-22560.000000 -0.020505
-22500.000000 -0.008803
-22440.000000 0.002901
-22380.000000 0.008605
-22320.000000 0.007311
-22260.000000 -0.002982
-22200.000000 -0.005274
-22140.000000 0.004434
-22080.000000 -0.002856
-22020.000000 0.002854
-21960.000000 0.001565
-21900.000000 0.006276
-21840.000000 0.007988
-21780.000000 0.002700
-21720.000000 0.003413
-21660.000000 0.009126
-21600.000000 0.009839
-21540.000000 0.006553
-21480.000000 -0.000733
-21420.000000 -0.009018
-21360.000000 -0.010302
-21300.000000 -0.004585
-21240.000000 0.003133
-21180.000000 0.001852
-21120.000000 -0.006427
-21060.000000 -0.006705
-21000.000000 -0.004981
-20940.000000 0.002745
-20880.000000 0.000473
-20820.000000 0.007203
-20760.000000 0.001934
-20700.000000 0.004667
-20640.000000 0.000402
-20580.000000 -0.006862
-20520.000000 0.005876
-20460.000000 -0.000385
-20400.000000 -0.003644
-20340.000000 -0.002902
-20280.000000 -0.005158
-20220.000000 0.007586
-20160.000000 0.003332
-20100.000000 0.001079
-20040.000000 -0.000174
-19980.000000 -0.000426
-19920.000000 -0.003677
-19860.000000 0.002072
-19800.000000 -0.002179
-19740.000000 0.003570
-19680.000000 0.005320
-19620.000000 0.001069
-19560.000000 0.001819
-19500.000000 -0.003432
-19440.000000 -0.001683
-19380.000000 -0.001934
-19320.000000 0.000814
-19260.000000 -0.000438
-19200.000000 -0.000690
-19140.000000 0.000057
-19080.000000 -0.000196
-19020.000000 -0.005449
-18960.000000 0.001297
-18900.000000 0.002042
-18840.000000 0.006786
-18780.000000 0.003530
-18720.000000 -0.000727
-18660.000000 -0.000984
-18600.000000 0.000757
-18540.000000 0.000497
-18480.000000 -0.001764
-18420.000000 -0.004027
-18360.000000 -0.002290
-18300.000000 -0.001555
-18240.000000 -0.001822
-18180.000000 -0.007090
-18120.000000 -0.008360
-18060.000000 -0.006631
-18000.000000 0.000096
-17940.000000 0.003822
-17880.000000 0.006546
-17820.000000 0.005268
-17760.000000 0.004990
-17700.000000 0.003710
-17640.000000 -0.001571
-17580.000000 0.002148
-17520.000000 0.003866
-17460.000000 0.008584
-17400.000000 0.001302
-17340.000000 0.006019
-17280.000000 0.008737
-17220.000000 0.006455
-17160.000000 0.007174
-17100.000000 0.007894
-17040.000000 0.005614
-16980.000000 0.003336
-16920.000000 -0.005941
-16860.000000 -0.012216
-16800.000000 -0.011490
-16740.000000 -0.012762
-16680.000000 -0.010032
-16620.000000 -0.013300
-16560.000000 -0.014566
-16500.000000 -0.011829
-16440.000000 -0.007091
-16380.000000 -0.007350
-16320.000000 -0.001606
-16260.000000 -0.004861
-16200.000000 -0.006113
-16140.000000 -0.005350
-16080.000000 -0.000598
-16020.000000 0.004155
-15960.000000 0.005912
-15900.000000 0.002672
-15840.000000 -0.000566
-15780.000000 0.007199
-15720.000000 0.003968
-15660.000000 -0.000261
-15600.000000 0.003514
-15540.000000 0.004293
-15480.000000 0.002075
-15420.000000 -0.005139
-15360.000000 -0.009350
-15300.000000 -0.005556
-15240.000000 -0.005758
-15180.000000 -0.004955
-15120.000000 -0.009149
-15060.000000 -0.006338
-15000.000000 0.001477
-14940.000000 0.001297
-14880.000000 0.002122
-14820.000000 0.002950
-14760.000000 0.000784
-14700.000000 -0.001379
-14640.000000 -0.005537
-14580.000000 -0.007690
-14520.000000 -0.009839
-14460.000000 -0.001984
-14400.000000 -0.002124
-14340.000000 -0.003260
-14280.000000 -0.006391
-14220.000000 0.001482
-14160.000000 0.011359
-14100.000000 0.015240
-14040.000000 0.015126
-13980.000000 0.017017
-13920.000000 0.011912
-13860.000000 0.014811
-13800.000000 0.014715
-13740.000000 0.008623
-13680.000000 0.003536
-13620.000000 0.000453
-13560.000000 -0.000625
-13500.000000 -0.000699
-13440.000000 0.002232
-13380.000000 0.004168
-13320.000000 0.002108
-13260.000000 0.007053
-13200.000000 0.003003
-13140.000000 0.003957
-13080.000000 0.009917
-13020.000000 0.011881
-12960.000000 0.012850
-12900.000000 0.007824
-12840.000000 -0.000197
-12780.000000 -0.004213
-12720.000000 -0.005224
-12660.000000 0.001770
-12600.000000 -0.005231
-12540.000000 -0.003227
-12480.000000 -0.002219
-12420.000000 -0.005205
-12360.000000 -0.001186
-12300.000000 0.004838
-12240.000000 0.006867
-12180.000000 0.008901
-12120.000000 0.008939
-12060.000000 0.004983
-12000.000000 0.003032
-11940.000000 0.005085
-11880.000000 0.002143
-11820.000000 0.000206
-11760.000000 -0.002727
-11700.000000 -0.009655
-11640.000000 -0.007578
-11580.000000 -0.006497
-11520.000000 -0.002411
-11460.000000 -0.002321
-11400.000000 0.002774
-11340.000000 0.004873
-11280.000000 0.006976
-11220.000000 0.003084
-11160.000000 0.000196
-11100.000000 -0.002687
-11040.000000 -0.006567
-10980.000000 -0.010442
-10920.000000 -0.014314
-10860.000000 -0.016181
-10800.000000 -0.013045
-10740.000000 -0.013905
-10680.000000 -0.015761
-10620.000000 -0.015613
-10560.000000 -0.011463
-10500.000000 -0.006308
-10440.000000 -0.000151
-10380.000000 -0.000990
-10320.000000 0.003174
-10260.000000 0.002340
-10200.000000 0.005509
-10140.000000 0.004681
-10080.000000 0.002856
-10020.000000 0.005032
-9960.000000 0.002211
-9900.000000 -0.000608
-9840.000000 -0.000425
-9780.000000 0.004760
-9720.000000 0.005947
-9660.000000 0.002135
-9600.000000 0.003324
-9540.000000 0.003516
-9480.000000 -0.000291
-9420.000000 0.002903
-9360.000000 0.003099
-9300.000000 -0.000704
-9240.000000 -0.001505
-9180.000000 -0.000305
-9120.000000 -0.006103
-9060.000000 -0.006900
-9000.000000 -0.002696
-8940.000000 0.000509
-8880.000000 0.002716
-8820.000000 -0.001076
-8760.000000 0.000132
-8700.000000 0.003341
-8640.000000 -0.000449
-8580.000000 0.002761
-8520.000000 0.001972
-8460.000000 -0.001816
-8400.000000 0.002396
-8340.000000 0.004608
-8280.000000 0.001821
-8220.000000 -0.003966
-8160.000000 -0.002753
-8100.000000 -0.000538
-8040.000000 -0.000324
-7980.000000 0.000892
-7920.000000 -0.000892
-7860.000000 0.000324
-7800.000000 -0.003458
-7740.000000 -0.001239
-7680.000000 -0.001020
-7620.000000 -0.003799
-7560.000000 0.001423
-7500.000000 0.000647
-7440.000000 -0.003129
-7380.000000 -0.000902
-7320.000000 -0.001675
-7260.000000 0.000555
-7200.000000 0.003786
-7140.000000 0.004019
-7080.000000 0.002254
-7020.000000 0.001492
-6960.000000 0.007732
-6900.000000 0.002974
-6840.000000 0.003219
-6780.000000 -0.000534
-6720.000000 0.001716
-6660.000000 -0.000031
-6600.000000 -0.003776
-6540.000000 -0.008518
-6480.000000 -0.005257
-6420.000000 -0.001994
-6360.000000 -0.000729
-6300.000000 -0.001461
-6240.000000 0.003810
-6180.000000 0.005082
-6120.000000 0.006357
-6060.000000 0.004634
-6000.000000 0.002913
-5940.000000 0.004193
-5880.000000 0.003476
-5820.000000 0.006760
-5760.000000 0.003045
-5700.000000 0.000332
-5640.000000 -0.002380
-5580.000000 -0.002091
-5520.000000 -0.000801
-5460.000000 -0.001510
-5400.000000 -0.002218
-5340.000000 0.000075
-5280.000000 0.006368
-5220.000000 0.006661
-5160.000000 0.001955
-5100.000000 0.004250
-5040.000000 0.001544
-4980.000000 0.006838
-4920.000000 0.001132
-4860.000000 -0.003574
-4800.000000 -0.002281
-4740.000000 -0.007989
-4680.000000 -0.007698
-4620.000000 -0.002408
-4560.000000 -0.002120
-4500.000000 -0.004833
-4440.000000 0.000453
-4380.000000 -0.001263
-4320.000000 -0.001982
-4260.000000 0.002299
-4200.000000 0.009577
-4140.000000 0.005853
-4080.000000 0.002127
-4020.000000 0.001399
-3960.000000 0.002669
-3900.000000 -0.002063
-3840.000000 -0.006797
-3780.000000 -0.013533
-3720.000000 -0.008272
-3660.000000 -0.008012
-3600.000000 -0.007754
-3540.000000 -0.007498
-3480.000000 -0.005244
-3420.000000 -0.003992
-3360.000000 0.001259
-3300.000000 -0.004492
-3240.000000 0.000756
-3180.000000 0.005002
-3120.000000 0.002246
-3060.000000 0.004489
-3000.000000 -0.001269
-2940.000000 -0.001029
-2880.000000 -0.002791
-2820.000000 0.002446
-2760.000000 -0.000319
-2700.000000 -0.000085
-2640.000000 0.000147
-2580.000000 0.001377
-2520.000000 0.005606
-2460.000000 0.004833
-2400.000000 0.005057
-2340.000000 0.002280
-2280.000000 0.003501
-2220.000000 0.005720
-2160.000000 0.001937
-2100.000000 0.002151
-2040.000000 -0.000636
-1980.000000 -0.006426
-1920.000000 -0.006218
-1860.000000 -0.008012
-1800.000000 -0.004807
-1740.000000 -0.005605
-1680.000000 -0.003404
-1620.000000 -0.005205
-1560.000000 -0.012007
-1500.000000 -0.012810
-1440.000000 -0.005615
-1380.000000 -0.003422
-1320.000000 0.001771
-1260.000000 0.001962
-1200.000000 0.000152
-1140.000000 0.004341
-1080.000000 0.005529
-1020.000000 0.005716
-960.000000 0.002901
-900.000000 0.001086
-840.000000 -0.000730
-780.000000 0.004453
-720.000000 0.000636
-660.000000 -0.002182
-600.000000 -0.003999
-540.000000 -0.003817
-480.000000 -0.003634
-420.000000 -0.006452
-360.000000 -0.001269
-300.000000 -0.000085
-240.000000 0.001099
-180.000000 -0.003716
-120.000000 -0.004530
-60.000000 -0.004344
0.000000 0.003844
60.000000 0.004032
120.000000 0.006222
180.000000 0.002414
240.000000 0.002607
300.000000 0.004803
360.000000 0.001000
420.000000 0.002200
480.000000 0.004402
540.000000 0.007607
600.000000 0.001814
660.000000 0.007024
720.000000 0.004237
780.000000 0.003453
840.000000 0.006672
900.000000 0.004894
960.000000 0.002120
1020.000000 0.002348
1080.000000 -0.005420
1140.000000 -0.008184
1200.000000 -0.005946
1260.000000 -0.004703
1320.000000 -0.002457
1380.000000 -0.004208
1440.000000 0.001044
1500.000000 0.001300
1560.000000 0.003559
1620.000000 0.001821
1680.000000 0.007086
1740.000000 0.009353
1800.000000 0.005623
1860.000000 0.004895
1920.000000 0.003168
1980.000000 0.002444
2040.000000 0.000722
2100.000000 -0.003999
2160.000000 -0.002718
2220.000000 -0.001436
2280.000000 -0.006152
2340.000000 -0.006867
2400.000000 -0.001581
2460.000000 0.001706
2520.000000 0.002995
2580.000000 -0.003715
2640.000000 -0.003425
2700.000000 0.003867
2760.000000 0.005160
2820.000000 0.002454
2880.000000 -0.000251
2940.000000 0.004045
3000.000000 0.003341
3060.000000 -0.001362
3120.000000 -0.000065
3180.000000 -0.001767
3240.000000 -0.003470
3300.000000 0.006827
3360.000000 0.004124
3420.000000 0.007419
3480.000000 0.006715
3540.000000 0.008009
3600.000000 0.006303
3660.000000 0.002595
3720.000000 0.004887
3780.000000 0.002179
3840.000000 0.002469
3900.000000 -0.005241
3960.000000 -0.006952
4020.000000 -0.004664
4080.000000 -0.003377
4140.000000 -0.001091
4200.000000 -0.007807
4260.000000 -0.001524
4320.000000 0.001758
4380.000000 0.006038
4440.000000 0.004316
4500.000000 0.004593
4560.000000 0.002867
4620.000000 -0.001885
4680.000000 -0.003615
4740.000000 -0.000346
4800.000000 -0.003080
4860.000000 -0.006816
4920.000000 -0.008554
4980.000000 -0.010294
5040.000000 -0.007038
5100.000000 -0.005783
5160.000000 -0.004532
5220.000000 -0.001283
5280.000000 -0.005037
5340.000000 0.003206
5400.000000 0.001446
5460.000000 0.001684
5520.000000 0.003919
5580.000000 0.006151
5640.000000 0.008380
5700.000000 0.005606
5760.000000 -0.006171
5820.000000 -0.006950
5880.000000 -0.007733
5940.000000 -0.007520
6000.000000 -0.010309
6060.000000 -0.018102
6120.000000 -0.017898
6180.000000 -0.006698
6240.000000 -0.004501
6300.000000 -0.001308
6360.000000 -0.000118
6420.000000 0.001068
6480.000000 0.007250
6540.000000 0.012428
6600.000000 0.007602
6660.000000 -0.002228
6720.000000 0.002938
6780.000000 -0.001900
6840.000000 -0.011742
6900.000000 -0.017587
6960.000000 -0.018437
7020.000000 -0.012290
7080.000000 -0.001146
7140.000000 -0.003006
7200.000000 -0.006868
7260.000000 -0.003733
7320.000000 0.004399
7380.000000 0.011529
7440.000000 0.012656
7500.000000 0.010782
7560.000000 0.016904
7620.000000 0.017025
7680.000000 0.009144
7740.000000 0.006260
7800.000000 0.001375
7860.000000 0.001487
7920.000000 0.000597
7980.000000 -0.005294
8040.000000 -0.010188
8100.000000 -0.009083
8160.000000 -0.001980
8220.000000 0.002129
8280.000000 -0.000770
8340.000000 0.002330
8400.000000 0.015428
8460.000000 0.011524
8520.000000 0.012634
8580.000000 0.013744
8640.000000 0.009838
8700.000000 0.001931
8760.000000 -0.001977
8820.000000 -0.008886
8880.000000 -0.013775
8940.000000 -0.015686
9000.000000 -0.024598
9060.000000 -0.022510
9120.000000 -0.018424
9180.000000 -0.009339
9240.000000 0.005771
9300.000000 0.012855
9360.000000 0.017939
9420.000000 0.026021
9480.000000 0.034103
9540.000000 0.038184
9600.000000 0.032291
9660.000000 0.023371
9720.000000 0.021450
9780.000000 0.025529
9840.000000 0.011607
9900.000000 0.004684
9960.000000 -0.005239
10020.000000 -0.001162
10080.000000 -0.001085
10140.000000 -0.004008
10200.000000 -0.007930
10260.000000 -0.010852
10320.000000 -0.010773
10380.000000 -0.004693
10440.000000 -0.005611
10500.000000 -0.012529
10560.000000 -0.018446
10620.000000 -0.010361
10680.000000 -0.006276
10740.000000 0.001811
10800.000000 0.011899
10860.000000 0.021987
10920.000000 0.023077
10980.000000 0.015167
11040.000000 0.004258
11100.000000 0.001351
11160.000000 0.006444
11220.000000 0.002538
11280.000000 -0.005368
11340.000000 -0.010273
11400.000000 -0.009178
11460.000000 -0.014083
11520.000000 -0.010988
11580.000000 0.004106
11640.000000 0.015200
11700.000000 0.020293
11760.000000 0.018386
11820.000000 0.009478
11880.000000 0.008569
11940.000000 0.001659
12000.000000 -0.014252
12060.000000 -0.028163
12120.000000 -0.042076
12180.000000 -0.038990
12240.000000 -0.038906
12300.000000 -0.038823
12360.000000 -0.024741
12420.000000 -0.009662
12480.000000 0.004416
12540.000000 0.011491
12600.000000 0.012564
12660.000000 0.023636
12720.000000 0.028705
12780.000000 0.025772
12840.000000 0.012837
12900.000000 -0.006101
12960.000000 -0.008040
13020.000000 -0.005981
13080.000000 -0.009925
13140.000000 -0.019870
13200.000000 -0.016818
13260.000000 -0.006769
13320.000000 -0.001722
13380.000000 -0.008678
13440.000000 -0.011637
13500.000000 0.003389
13560.000000 0.025424
13620.000000 0.032455
13680.000000 0.012483
13740.000000 -0.010493
13800.000000 -0.012471
13860.000000 -0.001453
13920.000000 -0.006439
13980.000000 -0.015427
14040.000000 -0.022419
14100.000000 -0.016415
14160.000000 -0.005413
14220.000000 0.003584
14280.000000 0.011578
14340.000000 0.017553
14400.000000 0.029538
14460.000000 0.029519
14520.000000 0.024496
14580.000000 0.015469
14640.000000 0.011437
14700.000000 0.002400
14760.000000 -0.013660
14820.000000 -0.028728
14880.000000 -0.039779
14940.000000 -0.032836
15000.000000 -0.022897
15060.000000 -0.010987
15120.000000 0.002942
15180.000000 0.018866
15240.000000 0.028786
15300.000000 0.040701
15360.000000 0.038613
15420.000000 0.027490
15480.000000 0.011391
15540.000000 -0.005712
15600.000000 -0.018819
15660.000000 -0.029931
15720.000000 -0.047048
15780.000000 -0.056200
15840.000000 -0.036326
15900.000000 -0.008457
15960.000000 0.017408
16020.000000 0.028268
16080.000000 0.044123
16140.000000 0.058947
16200.000000 0.069794
16260.000000 0.066637
16320.000000 0.034476
16380.000000 0.007311
16440.000000 -0.010858
16500.000000 -0.028054
16560.000000 -0.047250
16620.000000 -0.056428
16680.000000 -0.046608
16740.000000 -0.026809
16800.000000 -0.013009
16860.000000 -0.002209
16920.000000 0.006604
16980.000000 0.037415
17040.000000 0.059223
17100.000000 0.046030
17160.000000 0.015834
17220.000000 -0.008369
17280.000000 -0.019571
17340.000000 -0.019769
17400.000000 -0.033969
17460.000000 -0.057169
17520.000000 -0.057371
17580.000000 -0.031570
17640.000000 -0.004774
17700.000000 0.012021
17760.000000 0.021815
17820.000000 0.034616
17880.000000 0.037418
17940.000000 0.034210
18000.000000 0.023001
18060.000000 0.013791
18120.000000 0.004592
18180.000000 -0.013608
18240.000000 -0.027820
18300.000000 -0.030034
18360.000000 -0.023249
18420.000000 -0.018465
18480.000000 -0.011669
18540.000000 -0.000875
18600.000000 0.008905
18660.000000 0.024697
18720.000000 0.030474
18780.000000 0.016250
18840.000000 0.002025
18900.000000 -0.003202
18960.000000 -0.006430
19020.000000 -0.013660
19080.000000 -0.019891
19140.000000 -0.017112
19200.000000 -0.007346
19260.000000 -0.001582
19320.000000 0.003180
19380.000000 0.008941
19440.000000 0.011712
19500.000000 0.023480
19560.000000 0.028246
19620.000000 0.022001
19680.000000 0.019756
19740.000000 0.006510
19800.000000 -0.014737
19860.000000 -0.011984
19920.000000 -0.005232
19980.000000 0.003519
20040.000000 0.004270
20100.000000 -0.009979
20160.000000 -0.013229
20220.000000 -0.002470
20280.000000 0.018288
20340.000000 0.023038
20400.000000 0.017788
20460.000000 0.008537
20520.000000 0.015287
20580.000000 0.024036
20640.000000 0.014786
20700.000000 -0.002465
20760.000000 -0.006716
20820.000000 0.000033
20880.000000 0.008781
20940.000000 0.001539
21000.000000 -0.012703
21060.000000 -0.018954
21120.000000 -0.013206
21180.000000 -0.001457
21240.000000 0.008291
21300.000000 0.014039
21360.000000 0.033786
21420.000000 0.043534
21480.000000 0.044281
21540.000000 0.034027
21600.000000 0.024773
21660.000000 0.019519
21720.000000 0.015264
21780.000000 -0.005992
21840.000000 -0.012248
21900.000000 -0.011505
21960.000000 -0.011775
22020.000000 -0.023033
22080.000000 -0.031291
22140.000000 -0.029550
22200.000000 -0.000809
22260.000000 0.034931
22320.000000 0.056670
22380.000000 0.056408
22440.000000 0.039146
22500.000000 0.017883
22560.000000 0.000619
22620.000000 -0.014646
22680.000000 -0.021911
22740.000000 -0.022177
22800.000000 -0.082443
22860.000000 -0.048709
22920.000000 -0.045976
22980.000000 -0.024242
23040.000000 0.044491
23100.000000 0.032224
23160.000000 0.003958
23220.000000 0.047692
23280.000000 0.035426
23340.000000 0.038160
23400.000000 0.012895
23460.000000 -0.003370
23520.000000 -0.009634
23580.000000 -0.056898
23640.000000 -0.068161
23700.000000 -0.051423
23760.000000 -0.026684
23820.000000 0.009056
23880.000000 -0.001203
23940.000000 -0.001461
24000.000000 0.027282
24060.000000 0.046025
24120.000000 0.054768
24180.000000 0.039512
24240.000000 0.012255
24300.000000 -0.008001
24360.000000 -0.028258
24420.000000 -0.031514
24480.000000 -0.050770
24540.000000 -0.051027
24600.000000 -0.038284
24660.000000 -0.013540
24720.000000 0.013204
24780.000000 0.024947
24840.000000 0.033691
24900.000000 0.052435
24960.000000 0.063178
25020.000000 0.077899
25080.000000 0.065620
25140.000000 0.037364
25200.000000 -0.004893
25260.000000 -0.052149
25320.000000 -0.063405
25380.000000 -0.061661
25440.000000 -0.067936
25500.000000 -0.065191
25560.000000 -0.059446
25620.000000 -0.033700
25680.000000 0.007046
25740.000000 0.023809
25800.000000 0.032539
25860.000000 0.036270
25920.000000 0.042018
25980.000000 0.057767
26040.000000 0.044517
26100.000000 0.018279
26160.000000 -0.012960
26220.000000 -0.050211
26280.000000 -0.055460
26340.000000 -0.042709
26400.000000 -0.056957
26460.000000 -0.052204
26520.000000 -0.000446
26580.000000 0.029308
26640.000000 0.037064
26700.000000 0.048820
26760.000000 0.059578
26820.000000 0.069338
26880.000000 0.048099
26940.000000 0.010859
27000.000000 -0.012378
27060.000000 -0.029612
27120.000000 -0.050846
27180.000000 -0.071077
27240.000000 -0.093305
27300.000000 -0.077532
27360.000000 -0.050768
27420.000000 -0.029991
27480.000000 -0.009212
27540.000000 0.013570
27600.000000 0.035355
27660.000000 0.055142
27720.000000 0.063931
27780.000000 0.064724
27840.000000 0.048519
27900.000000 0.002318
27960.000000 -0.063880
28020.000000 -0.049074
28080.000000 -0.024264
28140.000000 -0.033450
28200.000000 -0.031631
28260.000000 -0.038808
28320.000000 -0.019981
28380.000000 -0.000149
28440.000000 0.012688
28500.000000 0.043530
28560.000000 0.046376
28620.000000 0.036228
28680.000000 0.037085
28740.000000 -0.000053
28800.000000 -0.037185
28860.000000 -0.048312
28920.000000 -0.054433
28980.000000 -0.054548
29040.000000 -0.062658
29100.000000 -0.070761
29160.000000 -0.044860
29220.000000 -0.013953
29280.000000 0.009960
29340.000000 0.017877
29400.000000 0.016799
29460.000000 0.026726
29520.000000 0.022658
29580.000000 0.003594
29640.000000 -0.013465
29700.000000 -0.038519
29760.000000 -0.041569
29820.000000 -0.047615
29880.000000 -0.054656
29940.000000 -0.051693
30000.000000 -0.026727
30060.000000 -0.001756
30120.000000 0.017219
30180.000000 0.033197
30240.000000 0.036179
30300.000000 0.029164
30360.000000 0.026171
30420.000000 0.019179
30480.000000 -0.002828
30540.000000 -0.029833
30600.000000 -0.043834
30660.000000 -0.046833
30720.000000 -0.053814
30780.000000 -0.052794
30840.000000 -0.041786
30900.000000 -0.030775
30960.000000 -0.006761
31020.000000 0.001256
31080.000000 0.006285
31140.000000 0.017306
31200.000000 0.021330
31260.000000 0.026357
31320.000000 0.013387
31380.000000 -0.000581
31440.000000 -0.005540
31500.000000 -0.008503
31560.000000 -0.010463
31620.000000 -0.015426
31680.000000 -0.025380
31740.000000 -0.016332
31800.000000 -0.003281
31860.000000 0.010778
31920.000000 0.018834
31980.000000 0.014893
32040.000000 0.025954
32100.000000 0.036019
32160.000000 0.035086
32220.000000 0.020161
32280.000000 0.003239
32340.000000 -0.003685
32400.000000 -0.004607
32460.000000 -0.016525
32520.000000 -0.032440
32580.000000 -0.041349
32640.000000 -0.042255
32700.000000 -0.036166
32760.000000 -0.034070
32820.000000 -0.025972
32880.000000 -0.005871
32940.000000 0.012233
33000.000000 0.027340
33060.000000 0.032449
33120.000000 0.031560
33180.000000 0.032675
33240.000000 0.031793
33300.000000 0.021913
33360.000000 0.001036
33420.000000 -0.009838
33480.000000 -0.013710
33540.000000 -0.011580
33600.000000 -0.015450
33660.000000 -0.019320
33720.000000 -0.014185
33780.000000 0.003951
33840.000000 0.022094
33900.000000 0.029239
33960.000000 0.022382
34020.000000 0.019526
34080.000000 0.015666
34140.000000 0.005805
34200.000000 -0.009047
34260.000000 -0.024898
34320.000000 -0.035738
34380.000000 -0.035585
34440.000000 -0.037431
34500.000000 -0.033275
34560.000000 -0.021131
34620.000000 0.002026
34680.000000 0.027185
34740.000000 0.036345
34800.000000 0.051522
34860.000000 0.054686
34920.000000 0.050834
34980.000000 0.035000
35040.000000 0.006167
35100.000000 -0.016665
35160.000000 -0.025476
35220.000000 -0.031286
35280.000000 -0.044113
35340.000000 -0.058939
35400.000000 -0.058743
35460.000000 -0.038545
35520.000000 -0.010345
35580.000000 0.010833
35640.000000 0.026988
35700.000000 0.042167
35760.000000 0.048346
35820.000000 0.045527
35880.000000 0.028708
35940.000000 0.008911
36000.000000 -0.011885
36060.000000 -0.030725
36120.000000 -0.039563
36180.000000 -0.042379
36240.000000 -0.032194
36300.000000 -0.015990
36360.000000 -0.005804
36420.000000 0.003400
36480.000000 0.014568
36540.000000 0.034738
36600.000000 0.046926
36660.000000 0.049115
36720.000000 0.040304
36780.000000 0.025508
36840.000000 0.006711
36900.000000 -0.015100
36960.000000 -0.040920
37020.000000 -0.044737
37080.000000 -0.030553
37140.000000 -0.014366
37200.000000 -0.008176
37260.000000 -0.006985
37320.000000 -0.002791
37380.000000 0.012405
37440.000000 0.020603
37500.000000 0.014803
37560.000000 0.006006
37620.000000 0.003211
37680.000000 0.001417
37740.000000 -0.005374
37800.000000 -0.021163
37860.000000 -0.025950
37920.000000 -0.012735
37980.000000 -0.004518
38040.000000 -0.002299
38100.000000 0.004922
38160.000000 0.020145
38220.000000 0.034369
38280.000000 0.038596
38340.000000 0.028824
38400.000000 0.014054
38460.000000 0.005285
38520.000000 0.008519
38580.000000 0.007754
38640.000000 -0.001009
38700.000000 -0.012770
38760.000000 -0.021530
38820.000000 -0.025288
38880.000000 -0.026044
38940.000000 -0.019799
39000.000000 -0.008552
39060.000000 0.005697
39120.000000 0.012947
39180.000000 0.008200
39240.000000 0.011453
39300.000000 0.026709
39360.000000 0.038965
39420.000000 0.039224
39480.000000 0.023484
39540.000000 0.006746
39600.000000 -0.009991
39660.000000 -0.027726
39720.000000 -0.036459
39780.000000 -0.032191
39840.000000 -0.020921
39900.000000 -0.008649
39960.000000 -0.001376
40020.000000 0.005898
40080.000000 0.026175
40140.000000 0.047453
40200.000000 0.061732
40260.000000 0.055013
40320.000000 0.033296
40380.000000 0.009580
40440.000000 -0.015134
40500.000000 -0.033847
40560.000000 -0.052558
40620.000000 -0.068267
40680.000000 -0.071975
40740.000000 -0.061681
40800.000000 -0.039386
40860.000000 -0.015089
40920.000000 0.009210
40980.000000 0.032510
41040.000000 0.048812
41100.000000 0.051115
41160.000000 0.039420
41220.000000 0.027727
41280.000000 0.021035
41340.000000 0.008344
41400.000000 -0.017344
41460.000000 -0.042031
41520.000000 -0.053717
41580.000000 -0.048401
41640.000000 -0.028083
41700.000000 -0.006764
41760.000000 0.009557
41820.000000 0.024880
41880.000000 0.036204
41940.000000 0.042530
42000.000000 0.040858
42060.000000 0.032187
42120.000000 0.018517
42180.000000 -0.003150
42240.000000 -0.028816
42300.000000 -0.047481
42360.000000 -0.059144
42420.000000 -0.058805
42480.000000 -0.052464
42540.000000 -0.047122
42600.000000 -0.029778
42660.000000 -0.008433
42720.000000 0.016914
42780.000000 0.040263
42840.000000 0.050613
42900.000000 0.052965
42960.000000 0.051319
43020.000000 0.040674
43080.000000 0.020031
43140.000000 0.000390
43200.000000 -0.014250
43260.000000 -0.021888
43320.000000 -0.033524
43380.000000 -0.034159
43440.000000 -0.027792
43500.000000 -0.015423
43560.000000 0.004947
43620.000000 0.021319
43680.000000 0.037693
43740.000000 0.053069
43800.000000 0.057446
43860.000000 0.048825
43920.000000 0.029205
43980.000000 0.006587
44040.000000 -0.010029
44100.000000 -0.023643
44160.000000 -0.040256
44220.000000 -0.054867
44280.000000 -0.059477
44340.000000 -0.052084
44400.000000 -0.035690
44460.000000 -0.012295
44520.000000 0.008103
44580.000000 0.024502
44640.000000 0.039903
44700.000000 0.048305
44760.000000 0.048709
44820.000000 0.045115
44880.000000 0.033523
44940.000000 0.011932
45000.000000 -0.013657
45060.000000 -0.033244
45120.000000 -0.044830
45180.000000 -0.039413
45240.000000 -0.030996
45300.000000 -0.023576
45360.000000 -0.010155
45420.000000 0.011268
45480.000000 0.030693
45540.000000 0.045119
45600.000000 0.045548
45660.000000 0.034977
45720.000000 0.021409
45780.000000 0.005842
45840.000000 -0.009723
45900.000000 -0.027286
45960.000000 -0.041847
46020.000000 -0.050407
46080.000000 -0.048965
46140.000000 -0.042522
46200.000000 -0.021076
46260.000000 0.008371
46320.000000 0.039820
46380.000000 0.057270
46440.000000 0.063722
46500.000000 0.063176
46560.000000 0.052632
46620.000000 0.032090
46680.000000 0.009549
46740.000000 -0.013990
46800.000000 -0.031527
