# Supplementary material for: Probabilistic tsunami forecasting for early warning
Source: Nat Commun. 2021 Sep 28;12:5677. doi: 10.1038/s41467-021-25815-w (PMC8479076; doi:10.1038/s41467-021-25815-w)
Supplement: Supplementary file 6 — Supplementary Dataset 3. Sea-level records. [file 41467_2021_25815_MOESM6_ESM.zip › sea_level_records/2020-10-30_Samos/bodru.rad.rmn.txt]

-39600.000000 0.001456
-39570.000000 0.001766
-39540.000000 0.002074
-39510.000000 0.002379
-39480.000000 0.002683
-39450.000000 0.002984
-39420.000000 0.003282
-39390.000000 0.003578
-39360.000000 0.002872
-39330.000000 0.003164
-39300.000000 0.003453
-39270.000000 0.002740
-39240.000000 0.003025
-39210.000000 0.002307
-39180.000000 0.001587
-39150.000000 0.001865
-39120.000000 0.001141
-39090.000000 0.000414
-39060.000000 -0.000315
-39030.000000 -0.001046
-39000.000000 -0.001780
-38970.000000 -0.002516
-38940.000000 -0.004254
-38910.000000 -0.004994
-38880.000000 -0.005737
-38850.000000 -0.006482
-38820.000000 -0.007229
-38790.000000 -0.007979
-38760.000000 -0.008731
-38730.000000 -0.008485
-38700.000000 -0.008241
-38670.000000 -0.008999
-38640.000000 -0.008760
-38610.000000 -0.007523
-38580.000000 -0.007289
-38550.000000 -0.007056
-38520.000000 -0.005826
-38490.000000 -0.005598
-38460.000000 -0.004373
-38430.000000 -0.004149
-38400.000000 -0.002929
-38370.000000 -0.001710
-38340.000000 -0.000494
-38310.000000 -0.000280
-38280.000000 0.000932
-38250.000000 0.002142
-38220.000000 0.003349
-38190.000000 0.003553
-38160.000000 0.004756
-38130.000000 0.005956
-38100.000000 0.006153
-38070.000000 0.007348
-38040.000000 0.007541
-38010.000000 0.008732
-37980.000000 0.008920
-37950.000000 0.009106
-37920.000000 0.009289
-37890.000000 0.009470
-37860.000000 0.009649
-37830.000000 0.009825
-37800.000000 0.009999
-37770.000000 0.009170
-37740.000000 0.009339
-37710.000000 0.008505
-37680.000000 0.007670
-37650.000000 0.006831
-37620.000000 0.005991
-37590.000000 0.005148
-37560.000000 0.004302
-37530.000000 0.003454
-37500.000000 0.002604
-37470.000000 0.000751
-37440.000000 -0.000104
-37410.000000 -0.000961
-37380.000000 -0.002821
-37350.000000 -0.003683
-37320.000000 -0.004548
-37290.000000 -0.005415
-37260.000000 -0.006284
-37230.000000 -0.007156
-37200.000000 -0.008030
-37170.000000 -0.008906
-37140.000000 -0.008784
-37110.000000 -0.008665
-37080.000000 -0.008548
-37050.000000 -0.008434
-37020.000000 -0.008321
-36990.000000 -0.007211
-36960.000000 -0.007103
-36930.000000 -0.006998
-36900.000000 -0.005894
-36870.000000 -0.004793
-36840.000000 -0.004694
-36810.000000 -0.003597
-36780.000000 -0.002503
-36750.000000 -0.002411
-36720.000000 -0.001320
-36690.000000 -0.001232
-36660.000000 -0.000146
-36630.000000 -0.000062
-36600.000000 0.000019
-36570.000000 0.001099
-36540.000000 0.001177
-36510.000000 0.002252
-36480.000000 0.002326
-36450.000000 0.002397
-36420.000000 0.002467
-36390.000000 0.003534
-36360.000000 0.003600
-36330.000000 0.003664
-36300.000000 0.004726
-36270.000000 0.004787
-36240.000000 0.004846
-36210.000000 0.003903
-36180.000000 0.003960
-36150.000000 0.004014
-36120.000000 0.003068
-36090.000000 0.002121
-36060.000000 0.001172
-36030.000000 0.000224
-36000.000000 -0.000726
-35970.000000 -0.001675
-35940.000000 -0.002625
-35910.000000 -0.004575
-35880.000000 -0.005526
-35850.000000 -0.005476
-35820.000000 -0.006448
-35790.000000 -0.007421
-35760.000000 -0.007397
-35730.000000 -0.007376
-35700.000000 -0.007357
-35670.000000 -0.007342
-35640.000000 -0.007329
-35610.000000 -0.006319
-35580.000000 -0.005313
-35550.000000 -0.004310
-35520.000000 -0.004311
-35490.000000 -0.002315
-35460.000000 -0.001324
-35430.000000 -0.000336
-35400.000000 0.000648
-35370.000000 0.000627
-35340.000000 0.001602
-35310.000000 0.002573
-35280.000000 0.003540
-35250.000000 0.004502
-35220.000000 0.004460
-35190.000000 0.005414
-35160.000000 0.006364
-35130.000000 0.006310
-35100.000000 0.007252
-35070.000000 0.007190
-35040.000000 0.007125
-35010.000000 0.007056
-34980.000000 0.007985
-34950.000000 0.007911
-34920.000000 0.007835
-34890.000000 0.006756
-34860.000000 0.006676
-34830.000000 0.006595
-34800.000000 0.005512
-34770.000000 0.004430
-34740.000000 0.004347
-34710.000000 0.003264
-34680.000000 0.002183
-34650.000000 0.001102
-34620.000000 -0.000977
-34590.000000 -0.002055
-34560.000000 -0.003130
-34530.000000 -0.004203
-34500.000000 -0.005272
-34470.000000 -0.005339
-34440.000000 -0.006402
-34410.000000 -0.007462
-34380.000000 -0.007518
-34350.000000 -0.007570
-34320.000000 -0.007618
-34290.000000 -0.007662
-34260.000000 -0.007702
-34230.000000 -0.007737
-34200.000000 -0.007768
-34170.000000 -0.006795
-34140.000000 -0.006817
-34110.000000 -0.005836
-34080.000000 -0.004849
-34050.000000 -0.004859
-34020.000000 -0.003865
-33990.000000 -0.002867
-33960.000000 -0.001866
-33930.000000 -0.000860
-33900.000000 -0.000852
-33870.000000 0.000160
-33840.000000 0.001174
-33810.000000 0.002191
-33780.000000 0.002211
-33750.000000 0.003233
-33720.000000 0.004257
-33690.000000 0.004283
-33660.000000 0.005311
-33630.000000 0.005341
-33600.000000 0.005372
-33570.000000 0.005404
-33540.000000 0.005438
-33510.000000 0.005473
-33480.000000 0.005509
-33450.000000 0.005547
-33420.000000 0.004585
-33390.000000 0.004625
-33360.000000 0.003666
-33330.000000 0.002708
-33300.000000 0.002751
-33270.000000 0.001796
-33240.000000 0.000842
-33210.000000 0.000889
-33180.000000 -0.000062
-33150.000000 -0.001011
-33120.000000 -0.001959
-33090.000000 -0.001906
-33060.000000 -0.001850
-33030.000000 -0.001793
-33000.000000 -0.001734
-32970.000000 -0.001674
-32940.000000 -0.001612
-32910.000000 -0.000548
-32880.000000 -0.000483
-32850.000000 0.000584
-32820.000000 0.000652
-32790.000000 0.001721
-32760.000000 0.002792
-32730.000000 0.002864
-32700.000000 0.002938
-32670.000000 0.004012
-32640.000000 0.004087
-32610.000000 0.004163
-32580.000000 0.004239
-32550.000000 0.004316
-32520.000000 0.004394
-32490.000000 0.004471
-32460.000000 0.004549
-32430.000000 0.003627
-32400.000000 0.003705
-32370.000000 0.003783
-32340.000000 0.002861
-32310.000000 0.002938
-32280.000000 0.003016
-32250.000000 0.002093
-32220.000000 0.002170
-32190.000000 0.002247
-32160.000000 0.001324
-32130.000000 0.001401
-32100.000000 0.001478
-32070.000000 0.000556
-32040.000000 0.000634
-32010.000000 -0.000287
-31980.000000 -0.000208
-31950.000000 -0.001128
-31920.000000 -0.002046
-31890.000000 -0.002964
-31860.000000 -0.003880
-31830.000000 -0.003794
-31800.000000 -0.004708
-31770.000000 -0.006619
-31740.000000 -0.007529
-31710.000000 -0.007437
-31680.000000 -0.008343
-31650.000000 -0.008247
-31620.000000 -0.009150
-31590.000000 -0.009051
-31560.000000 -0.008950
-31530.000000 -0.008848
-31500.000000 -0.008745
-31470.000000 -0.007640
-31440.000000 -0.007535
-31410.000000 -0.006429
-31380.000000 -0.006322
-31350.000000 -0.005216
-31320.000000 -0.004110
-31290.000000 -0.003004
-31260.000000 -0.001899
-31230.000000 -0.001796
-31200.000000 -0.000695
-31170.000000 0.000404
-31140.000000 0.001500
-31110.000000 0.002593
-31080.000000 0.002683
-31050.000000 0.003768
-31020.000000 0.003849
-30990.000000 0.003926
-30960.000000 0.004997
-30930.000000 0.005063
-30900.000000 0.005124
-30870.000000 0.005178
-30840.000000 0.005227
-30810.000000 0.005269
-30780.000000 0.005304
-30750.000000 0.005334
-30720.000000 0.005356
-30690.000000 0.005373
-30660.000000 0.006382
-30630.000000 0.005385
-30600.000000 0.005381
-30570.000000 0.005371
-30540.000000 0.005355
-30510.000000 0.004332
-30480.000000 0.004304
-30450.000000 0.003269
-30420.000000 0.003229
-30390.000000 0.002184
-30360.000000 0.002133
-30330.000000 0.001078
-30300.000000 0.000018
-30270.000000 -0.001046
-30240.000000 -0.001115
-30210.000000 -0.002186
-30180.000000 -0.003261
-30150.000000 -0.003339
-30120.000000 -0.004420
-30090.000000 -0.004503
-30060.000000 -0.005588
-30030.000000 -0.005676
-30000.000000 -0.005764
-29970.000000 -0.005854
-29940.000000 -0.004946
-29910.000000 -0.005038
-29880.000000 -0.004131
-29850.000000 -0.004224
-29820.000000 -0.003319
-29790.000000 -0.002413
-29760.000000 -0.002508
-29730.000000 -0.001602
-29700.000000 -0.000697
-29670.000000 -0.000792
-29640.000000 0.000114
-29610.000000 0.000020
-29580.000000 0.000926
-29550.000000 0.000833
-29520.000000 0.000740
-29490.000000 0.000648
-29460.000000 0.000556
-29430.000000 -0.000536
-29400.000000 -0.000627
-29370.000000 -0.000717
-29340.000000 -0.000807
-29310.000000 -0.000897
-29280.000000 -0.000986
-29250.000000 -0.002075
-29220.000000 -0.002164
-29190.000000 -0.001253
-29160.000000 -0.001342
-29130.000000 -0.001431
-29100.000000 -0.001521
-29070.000000 -0.001611
-29040.000000 -0.001702
-29010.000000 -0.001793
-28980.000000 -0.001886
-28950.000000 -0.001980
-28920.000000 -0.002075
-28890.000000 -0.002171
-28860.000000 -0.002270
-28830.000000 -0.002370
-28800.000000 -0.002472
-28770.000000 -0.002576
-28740.000000 -0.002683
-28710.000000 -0.001792
-28680.000000 -0.001903
-28650.000000 -0.001018
-28620.000000 -0.001135
-28590.000000 -0.000255
-28560.000000 0.000622
-28530.000000 0.001496
-28500.000000 0.002366
-28470.000000 0.003233
-28440.000000 0.004096
-28410.000000 0.004955
-28380.000000 0.005810
-28350.000000 0.006662
-28320.000000 0.007509
-28290.000000 0.008352
-28260.000000 0.009192
-28230.000000 0.010026
-28200.000000 0.009857
-28170.000000 0.010683
-28140.000000 0.010505
-28110.000000 0.010322
-28080.000000 0.010135
-28050.000000 0.009944
-28020.000000 0.009749
-27990.000000 0.008550
-27960.000000 0.008346
-27930.000000 0.007139
-27900.000000 0.005927
-27870.000000 0.005712
-27840.000000 0.004494
-27810.000000 0.004272
-27780.000000 0.003046
-27750.000000 0.001817
-27720.000000 0.001585
-27690.000000 0.000350
-27660.000000 -0.000888
-27630.000000 -0.002129
-27600.000000 -0.002373
-27570.000000 -0.003620
-27540.000000 -0.004869
-27510.000000 -0.006121
-27480.000000 -0.007375
-27450.000000 -0.008632
-27420.000000 -0.008892
-27390.000000 -0.010154
-27360.000000 -0.011418
-27330.000000 -0.011684
-27300.000000 -0.012952
-27270.000000 -0.013222
-27240.000000 -0.013495
-27210.000000 -0.013769
-27180.000000 -0.014045
-27150.000000 -0.013322
-27120.000000 -0.013601
-27090.000000 -0.012881
-27060.000000 -0.012162
-27030.000000 -0.011445
-27000.000000 -0.010729
-26970.000000 -0.010013
-26940.000000 -0.008298
-26910.000000 -0.007584
-26880.000000 -0.005871
-26850.000000 -0.005159
-26820.000000 -0.003447
-26790.000000 -0.002735
-26760.000000 -0.001025
-26730.000000 -0.000314
-26700.000000 0.000395
-26670.000000 0.002105
-26640.000000 0.002813
-26610.000000 0.002522
-26580.000000 0.003230
-26550.000000 0.003937
-26520.000000 0.003644
-26490.000000 0.004351
-26460.000000 0.004058
-26430.000000 0.003764
-26400.000000 0.003470
-26370.000000 0.004176
-26340.000000 0.003881
-26310.000000 0.003586
-26280.000000 0.004291
-26250.000000 0.003995
-26220.000000 0.004699
-26190.000000 0.005403
-26160.000000 0.005106
-26130.000000 0.005808
-26100.000000 0.005510
-26070.000000 0.006212
-26040.000000 0.005912
-26010.000000 0.005612
-25980.000000 0.005311
-25950.000000 0.004010
-25920.000000 0.003707
-25890.000000 0.003404
-25860.000000 0.002099
-25830.000000 0.001794
-25800.000000 0.000488
-25770.000000 0.000181
-25740.000000 -0.001126
-25710.000000 -0.001435
-25680.000000 -0.002743
-25650.000000 -0.003053
-25620.000000 -0.003362
-25590.000000 -0.003671
-25560.000000 -0.003980
-25530.000000 -0.004289
-25500.000000 -0.004597
-25470.000000 -0.003905
-25440.000000 -0.004211
-25410.000000 -0.003516
-25380.000000 -0.002819
-25350.000000 -0.002120
-25320.000000 -0.001418
-25290.000000 -0.000714
-25260.000000 -0.000007
-25230.000000 0.001704
-25200.000000 0.002418
-25170.000000 0.002137
-25140.000000 0.002860
-25110.000000 0.003588
-25080.000000 0.004321
-25050.000000 0.004059
-25020.000000 0.004803
-24990.000000 0.004553
-24960.000000 0.004310
-24930.000000 0.004073
-24900.000000 0.004843
-24870.000000 0.004620
-24840.000000 0.004404
-24810.000000 0.004195
-24780.000000 0.003993
-24750.000000 0.003799
-24720.000000 0.003613
-24690.000000 0.003433
-24660.000000 0.003261
-24630.000000 0.003096
-24600.000000 0.002938
-24570.000000 0.002788
-24540.000000 0.002644
-24510.000000 0.002506
-24480.000000 0.002375
-24450.000000 0.003250
-24420.000000 0.003131
-24390.000000 0.002017
-24360.000000 0.001909
-24330.000000 0.001804
-24300.000000 0.000705
-24270.000000 0.000608
-24240.000000 -0.000484
-24210.000000 -0.001574
-24180.000000 -0.002662
-24150.000000 -0.003748
-24120.000000 -0.004832
-24090.000000 -0.005916
-24060.000000 -0.006999
-24030.000000 -0.007083
-24000.000000 -0.008167
-23970.000000 -0.008252
-23940.000000 -0.008338
-23910.000000 -0.008427
-23880.000000 -0.007518
-23850.000000 -0.006611
-23820.000000 -0.006707
-23790.000000 -0.005807
-23760.000000 -0.003909
-23730.000000 -0.003016
-23700.000000 -0.002126
-23670.000000 -0.000241
-23640.000000 0.000640
-23610.000000 0.002517
-23580.000000 0.003390
-23550.000000 0.004257
-23520.000000 0.005120
-23490.000000 0.005979
-23460.000000 0.006833
-23430.000000 0.006681
-23400.000000 0.006526
-23370.000000 0.006365
-23340.000000 0.005200
-23310.000000 0.005030
-23280.000000 0.004856
-23250.000000 0.004677
-23220.000000 0.003494
-23190.000000 0.003307
-23160.000000 0.003116
-23130.000000 0.003921
-23100.000000 0.003723
-23070.000000 0.003521
-23040.000000 0.003315
-23010.000000 0.004107
-22980.000000 0.003895
-22950.000000 0.003680
-22920.000000 0.003462
-22890.000000 0.003241
-22860.000000 0.002018
-22830.000000 0.001792
-22800.000000 0.000563
-22770.000000 -0.000668
-22740.000000 -0.001902
-22710.000000 -0.003139
-22680.000000 -0.004378
-22650.000000 -0.005619
-22620.000000 -0.006863
-22590.000000 -0.007110
-22560.000000 -0.008359
-22530.000000 -0.009611
-22500.000000 -0.009865
-22470.000000 -0.010123
-22440.000000 -0.010384
-22410.000000 -0.010647
-22380.000000 -0.010914
-22350.000000 -0.010185
-22320.000000 -0.010458
-22290.000000 -0.009735
-22260.000000 -0.009016
-22230.000000 -0.008301
-22200.000000 -0.007589
-22170.000000 -0.006880
-22140.000000 -0.006176
-22110.000000 -0.005475
-22080.000000 -0.004778
-22050.000000 -0.005085
-22020.000000 -0.004396
-21990.000000 -0.003709
-21960.000000 -0.003027
-21930.000000 -0.003348
-21900.000000 -0.002672
-21870.000000 -0.002998
-21840.000000 -0.002328
-21810.000000 -0.001661
-21780.000000 -0.000996
-21750.000000 -0.000333
-21720.000000 0.000327
-21690.000000 0.000986
-21660.000000 0.001643
-21630.000000 0.001299
-21600.000000 0.001954
-21570.000000 0.002608
-21540.000000 0.003261
-21510.000000 0.003914
-21480.000000 0.003567
-21450.000000 0.004219
-21420.000000 0.003872
-21390.000000 0.004526
-21360.000000 0.004180
-21330.000000 0.004835
-21300.000000 0.004490
-21270.000000 0.005147
-21240.000000 0.004805
-21210.000000 0.005464
-21180.000000 0.006124
-21150.000000 0.005786
-21120.000000 0.006449
-21090.000000 0.007113
-21060.000000 0.006778
-21030.000000 0.007445
-21000.000000 0.007113
-20970.000000 0.007783
-20940.000000 0.007453
-20910.000000 0.007124
-20880.000000 0.006797
-20850.000000 0.006470
-20820.000000 0.006145
-20790.000000 0.004820
-20760.000000 0.004495
-20730.000000 0.004172
-20700.000000 0.002848
-20670.000000 0.002526
-20640.000000 0.001203
-20610.000000 -0.000119
-20580.000000 -0.000440
-20550.000000 -0.000761
-20520.000000 -0.002082
-20490.000000 -0.002402
-20460.000000 -0.002721
-20430.000000 -0.003040
-20400.000000 -0.003358
-20370.000000 -0.003676
-20340.000000 -0.003992
-20310.000000 -0.004306
-20280.000000 -0.004619
-20250.000000 -0.003931
-20220.000000 -0.004240
-20190.000000 -0.004547
-20160.000000 -0.003851
-20130.000000 -0.004153
-20100.000000 -0.004451
-20070.000000 -0.004747
-20040.000000 -0.004039
-20010.000000 -0.004327
-19980.000000 -0.003612
-19950.000000 -0.003892
-19920.000000 -0.003169
-19890.000000 -0.003441
-19860.000000 -0.002709
-19830.000000 -0.001973
-19800.000000 -0.001232
-19770.000000 -0.000488
-19740.000000 0.000261
-19710.000000 0.000014
-19680.000000 0.000771
-19650.000000 0.001532
-19620.000000 0.002296
-19590.000000 0.002064
-19560.000000 0.002835
-19530.000000 0.003609
-19500.000000 0.003385
-19470.000000 0.004165
-19440.000000 0.004946
-19410.000000 0.004729
-19380.000000 0.004514
-19350.000000 0.005300
-19320.000000 0.005087
-19290.000000 0.004875
-19260.000000 0.004663
-19230.000000 0.004451
-19200.000000 0.003238
-19170.000000 0.003025
-19140.000000 0.002811
-19110.000000 0.001596
-19080.000000 0.001380
-19050.000000 0.001162
-19020.000000 -0.000057
-18990.000000 -0.001278
-18960.000000 -0.001501
-18930.000000 -0.002726
-18900.000000 -0.002952
-18870.000000 -0.003181
-18840.000000 -0.004411
-18810.000000 -0.004643
-18780.000000 -0.004877
-18750.000000 -0.005112
-18720.000000 -0.004348
-18690.000000 -0.004585
-18660.000000 -0.004824
-18630.000000 -0.005063
-18600.000000 -0.005302
-18570.000000 -0.004542
-18540.000000 -0.004782
-18510.000000 -0.005021
-18480.000000 -0.005259
-18450.000000 -0.005496
-18420.000000 -0.004732
-18390.000000 -0.004965
-18360.000000 -0.005197
-18330.000000 -0.004427
-18300.000000 -0.004653
-18270.000000 -0.003877
-18240.000000 -0.004098
-18210.000000 -0.003315
-18180.000000 -0.002528
-18150.000000 -0.001737
-18120.000000 -0.000942
-18090.000000 -0.000142
-18060.000000 0.001662
-18030.000000 0.002471
-18000.000000 0.003285
-17970.000000 0.004105
-17940.000000 0.004929
-17910.000000 0.005759
-17880.000000 0.006595
-17850.000000 0.007437
-17820.000000 0.007284
-17790.000000 0.007137
-17760.000000 0.006996
-17730.000000 0.006861
-17700.000000 0.006731
-17670.000000 0.006608
-17640.000000 0.005491
-17610.000000 0.005380
-17580.000000 0.004275
-17550.000000 0.003176
-17520.000000 0.002083
-17490.000000 0.001996
-17460.000000 0.000915
-17430.000000 -0.000161
-17400.000000 -0.000231
-17370.000000 -0.000296
-17340.000000 -0.001355
-17310.000000 -0.001409
-17280.000000 -0.001458
-17250.000000 -0.001501
-17220.000000 -0.001540
-17190.000000 -0.001575
-17160.000000 -0.002605
-17130.000000 -0.002630
-17100.000000 -0.002652
-17070.000000 -0.002669
-17040.000000 -0.002683
-17010.000000 -0.002693
-16980.000000 -0.002700
-16950.000000 -0.001703
-16920.000000 -0.001704
-16890.000000 -0.001701
-16860.000000 -0.000696
-16830.000000 -0.000688
-16800.000000 0.000322
-16770.000000 0.000334
-16740.000000 0.001348
-16710.000000 0.001364
-16680.000000 0.002382
-16650.000000 0.003402
-16620.000000 0.004423
-16590.000000 0.005445
-16560.000000 0.006468
-16530.000000 0.006492
-16500.000000 0.007518
-16470.000000 0.008544
-16440.000000 0.008571
-16410.000000 0.008599
-16380.000000 0.009628
-16350.000000 0.009657
-16320.000000 0.009687
-16290.000000 0.008718
-16260.000000 0.008749
-16230.000000 0.007781
-16200.000000 0.007813
-16170.000000 0.006847
-16140.000000 0.005881
-16110.000000 0.004915
-16080.000000 0.003950
-16050.000000 0.002986
-16020.000000 0.002022
-15990.000000 0.001059
-15960.000000 0.000096
-15930.000000 -0.001867
-15900.000000 -0.002829
-15870.000000 -0.003792
-15840.000000 -0.004754
-15810.000000 -0.004717
-15780.000000 -0.005679
-15750.000000 -0.006642
-15720.000000 -0.007606
-15690.000000 -0.007571
-15660.000000 -0.008537
-15630.000000 -0.008504
-15600.000000 -0.008472
-15570.000000 -0.009442
-15540.000000 -0.009415
-15510.000000 -0.009389
-15480.000000 -0.009367
-15450.000000 -0.009347
-15420.000000 -0.009330
-15390.000000 -0.009317
-15360.000000 -0.008307
-15330.000000 -0.008301
-15300.000000 -0.008300
-15270.000000 -0.007303
-15240.000000 -0.006311
-15210.000000 -0.005323
-15180.000000 -0.004341
-15150.000000 -0.003364
-15120.000000 -0.002393
-15090.000000 -0.001427
-15060.000000 -0.000467
-15030.000000 0.000487
-15000.000000 0.000436
-14970.000000 0.001378
-14940.000000 0.002315
-14910.000000 0.002245
-14880.000000 0.002170
-14850.000000 0.002088
-14820.000000 0.002001
-14790.000000 0.001908
-14760.000000 0.000810
-14730.000000 0.000706
-14700.000000 0.000597
-14670.000000 -0.000518
-14640.000000 -0.000637
-14610.000000 -0.000761
-14580.000000 -0.001889
-14550.000000 -0.002022
-14520.000000 -0.002158
-14490.000000 -0.002299
-14460.000000 -0.001442
-14430.000000 -0.001589
-14400.000000 -0.001739
-14370.000000 -0.000891
-14340.000000 -0.001046
-14310.000000 -0.000203
-14280.000000 -0.000363
-14250.000000 0.000476
-14220.000000 0.000312
-14190.000000 0.001147
-14160.000000 0.000980
-14130.000000 0.000812
-14100.000000 0.000642
-14070.000000 0.001470
-14040.000000 0.001298
-14010.000000 0.001124
-13980.000000 0.000948
-13950.000000 0.000772
-13920.000000 0.000594
-13890.000000 0.000415
-13860.000000 0.001235
-13830.000000 0.001054
-13800.000000 0.000872
-13770.000000 0.001689
-13740.000000 0.001505
-13710.000000 0.002320
-13680.000000 0.002135
-13650.000000 0.002949
-13620.000000 0.002762
-13590.000000 0.003575
-13560.000000 0.003387
-13530.000000 0.003199
-13500.000000 0.003011
-13470.000000 0.002823
-13440.000000 0.002636
-13410.000000 0.002449
-13380.000000 0.002262
-13350.000000 0.001076
-13320.000000 0.000891
-13290.000000 -0.000292
-13260.000000 -0.000475
-13230.000000 -0.001656
-13200.000000 -0.001835
-13170.000000 -0.003012
-13140.000000 -0.003187
-13110.000000 -0.003360
-13080.000000 -0.003530
-13050.000000 -0.003698
-13020.000000 -0.003863
-12990.000000 -0.004026
-12960.000000 -0.003185
-12930.000000 -0.003342
-12900.000000 -0.002495
-12870.000000 -0.001645
-12840.000000 -0.001793
-12810.000000 -0.000936
-12780.000000 -0.000077
-12750.000000 0.000785
-12720.000000 0.000651
-12690.000000 0.001520
-12660.000000 0.002392
-12630.000000 0.002268
-12600.000000 0.002146
-12570.000000 0.003028
-12540.000000 0.002913
-12510.000000 0.003801
-12480.000000 0.003691
-12450.000000 0.003585
-12420.000000 0.003482
-12390.000000 0.004381
-12360.000000 0.004284
-12330.000000 0.004189
-12300.000000 0.004097
-12270.000000 0.005007
-12240.000000 0.004920
-12210.000000 0.004836
-12180.000000 0.004755
-12150.000000 0.004677
-12120.000000 0.004601
-12090.000000 0.004528
-12060.000000 0.004458
-12030.000000 0.003391
-12000.000000 0.003328
-11970.000000 0.002267
-11940.000000 0.001210
-11910.000000 0.000156
-11880.000000 0.000105
-11850.000000 -0.000942
-11820.000000 -0.001986
-11790.000000 -0.003025
-11760.000000 -0.004061
-11730.000000 -0.005093
-11700.000000 -0.006121
-11670.000000 -0.007145
-11640.000000 -0.008165
-11610.000000 -0.008181
-11580.000000 -0.009192
-11550.000000 -0.009199
-11520.000000 -0.009202
-11490.000000 -0.009201
-11460.000000 -0.008195
-11430.000000 -0.008185
-11400.000000 -0.008171
-11370.000000 -0.007152
-11340.000000 -0.007129
-11310.000000 -0.006103
-11280.000000 -0.005072
-11250.000000 -0.005037
-11220.000000 -0.003999
-11190.000000 -0.002957
-11160.000000 -0.001911
-11130.000000 -0.000862
-11100.000000 0.000190
-11070.000000 0.000245
-11040.000000 0.001304
-11010.000000 0.002366
-10980.000000 0.003431
-10950.000000 0.003498
-10920.000000 0.004569
-10890.000000 0.004642
-10860.000000 0.004718
-10830.000000 0.005797
-10800.000000 0.005879
-10770.000000 0.005964
-10740.000000 0.006051
-10710.000000 0.006142
-10680.000000 0.006235
-10650.000000 0.006331
-10620.000000 0.006430
-10590.000000 0.006532
-10560.000000 0.006636
-10530.000000 0.005744
-10500.000000 0.005855
-10470.000000 0.005969
-10440.000000 0.005087
-10410.000000 0.005207
-10380.000000 0.004331
-10350.000000 0.003458
-10320.000000 0.002588
-10290.000000 0.002722
-10260.000000 0.001859
-10230.000000 0.002000
-10200.000000 0.001144
-10170.000000 0.000292
-10140.000000 -0.000556
-10110.000000 -0.000401
-10080.000000 -0.001242
-10050.000000 -0.001080
-10020.000000 -0.000913
-9990.000000 -0.001743
-9960.000000 -0.001569
-9930.000000 -0.001392
-9900.000000 -0.002210
-9870.000000 -0.002025
-9840.000000 -0.001835
-9810.000000 -0.001642
-9780.000000 -0.001445
-9750.000000 -0.001243
-9720.000000 -0.002038
-9690.000000 -0.001828
-9660.000000 -0.001614
-9630.000000 -0.002396
-9600.000000 -0.002173
-9570.000000 -0.001945
-9540.000000 -0.002713
-9510.000000 -0.002476
-9480.000000 -0.003234
-9450.000000 -0.002988
-9420.000000 -0.002736
-9390.000000 -0.002478
-9360.000000 -0.003216
-9330.000000 -0.002948
-9300.000000 -0.002674
-9270.000000 -0.002396
-9240.000000 -0.002111
-9210.000000 -0.001821
-9180.000000 -0.001525
-9150.000000 -0.001224
-9120.000000 -0.000917
-9090.000000 -0.000605
-9060.000000 -0.000288
-9030.000000 0.000035
-9000.000000 0.000362
-8970.000000 -0.000305
-8940.000000 0.000032
-8910.000000 0.000374
-8880.000000 0.000720
-8850.000000 0.000070
-8820.000000 0.000424
-8790.000000 0.000780
-8760.000000 0.001140
-8730.000000 0.001503
-8700.000000 0.001868
-8670.000000 0.002235
-8640.000000 0.002603
-8610.000000 0.001973
-8580.000000 0.002344
-8550.000000 0.002715
-8520.000000 0.003086
-8490.000000 0.003457
-8460.000000 0.003827
-8430.000000 0.003196
-8400.000000 0.003564
-8370.000000 0.002930
-8340.000000 0.003294
-8310.000000 0.003657
-8280.000000 0.003017
-8250.000000 0.002375
-8220.000000 0.002730
-8190.000000 0.002083
-8160.000000 0.002433
-8130.000000 0.001780
-8100.000000 0.002125
-8070.000000 0.001467
-8040.000000 0.001807
-8010.000000 0.002144
-7980.000000 0.001479
-7950.000000 0.001813
-7920.000000 0.001145
-7890.000000 0.001475
-7860.000000 0.000804
-7830.000000 0.001132
-7800.000000 0.000459
-7770.000000 -0.000214
-7740.000000 0.000113
-7710.000000 -0.000561
-7680.000000 -0.001235
-7650.000000 -0.001908
-7620.000000 -0.001580
-7590.000000 -0.002252
-7560.000000 -0.002923
-7530.000000 -0.002593
-7500.000000 -0.003262
-7470.000000 -0.002929
-7440.000000 -0.003596
-7410.000000 -0.003260
-7380.000000 -0.002924
-7350.000000 -0.003586
-7320.000000 -0.003247
-7290.000000 -0.002906
-7260.000000 -0.002565
-7230.000000 -0.003222
-7200.000000 -0.002878
-7170.000000 -0.002533
-7140.000000 -0.002188
-7110.000000 -0.001841
-7080.000000 -0.002495
-7050.000000 -0.002147
-7020.000000 -0.001800
-6990.000000 -0.002453
-6960.000000 -0.002106
-6930.000000 -0.001759
-6900.000000 -0.002413
-6870.000000 -0.002068
-6840.000000 -0.001723
-6810.000000 -0.002379
-6780.000000 -0.002037
-6750.000000 -0.001695
-6720.000000 -0.002355
-6690.000000 -0.002016
-6660.000000 -0.002679
-6630.000000 -0.002344
-6600.000000 -0.003010
-6570.000000 -0.002678
-6540.000000 -0.002347
-6510.000000 -0.003018
-6480.000000 -0.002692
-6450.000000 -0.003367
-6420.000000 -0.003043
-6390.000000 -0.002722
-6360.000000 -0.002402
-6330.000000 -0.002085
-6300.000000 -0.001769
-6270.000000 -0.000455
-6240.000000 -0.000142
-6210.000000 0.001168
-6180.000000 0.001477
-6150.000000 0.002784
-6120.000000 0.003089
-6090.000000 0.004392
-6060.000000 0.005693
-6030.000000 0.005992
-6000.000000 0.006289
-5970.000000 0.007584
-5940.000000 0.007877
-5910.000000 0.008167
-5880.000000 0.008456
-5850.000000 0.008742
-5820.000000 0.008026
-5790.000000 0.008308
-5760.000000 0.007587
-5730.000000 0.006864
-5700.000000 0.007139
-5670.000000 0.006411
-5640.000000 0.005682
-5610.000000 0.004949
-5580.000000 0.004215
-5550.000000 0.004478
-5520.000000 0.003739
-5490.000000 0.002997
-5460.000000 0.002254
-5430.000000 0.001508
-5400.000000 0.000760
-5370.000000 0.000009
-5340.000000 0.000256
-5310.000000 -0.000499
-5280.000000 -0.001256
-5250.000000 -0.002016
-5220.000000 -0.002778
-5190.000000 -0.003543
-5160.000000 -0.004309
-5130.000000 -0.005078
-5100.000000 -0.005849
-5070.000000 -0.006623
-5040.000000 -0.007398
-5010.000000 -0.008176
-4980.000000 -0.008956
-4950.000000 -0.009738
-4920.000000 -0.009522
-4890.000000 -0.010308
-4860.000000 -0.010096
-4830.000000 -0.009885
-4800.000000 -0.009677
-4770.000000 -0.008470
-4740.000000 -0.008265
-4710.000000 -0.007061
-4680.000000 -0.006859
-4650.000000 -0.005658
-4620.000000 -0.004459
-4590.000000 -0.002262
-4560.000000 -0.001065
-4530.000000 0.000130
-4500.000000 0.001324
-4470.000000 0.002516
-4440.000000 0.003708
-4410.000000 0.004898
-4380.000000 0.006088
-4350.000000 0.006276
-4320.000000 0.006464
-4290.000000 0.006650
-4260.000000 0.006836
-4230.000000 0.007021
-4200.000000 0.006205
-4170.000000 0.006388
-4140.000000 0.005571
-4110.000000 0.004753
-4080.000000 0.003934
-4050.000000 0.004114
-4020.000000 0.003294
-3990.000000 0.002473
-3960.000000 0.001651
-3930.000000 0.000829
-3900.000000 0.000006
-3870.000000 -0.000818
-3840.000000 -0.000643
-3810.000000 -0.001468
-3780.000000 -0.002295
-3750.000000 -0.002122
-3720.000000 -0.002950
-3690.000000 -0.002779
-3660.000000 -0.003608
-3630.000000 -0.004439
-3600.000000 -0.005271
-3570.000000 -0.005104
-3540.000000 -0.005938
-3510.000000 -0.005773
-3480.000000 -0.006610
-3450.000000 -0.006447
-3420.000000 -0.006286
-3390.000000 -0.006126
-3360.000000 -0.005967
-3330.000000 -0.005809
-3300.000000 -0.004653
-3270.000000 -0.004497
-3240.000000 -0.003343
-3210.000000 -0.003189
-3180.000000 -0.002037
-3150.000000 -0.001885
-3120.000000 -0.000734
-3090.000000 -0.000584
-3060.000000 0.000566
-3030.000000 0.000716
-3000.000000 0.001865
-2970.000000 0.002015
-2940.000000 0.003165
-2910.000000 0.004316
-2880.000000 0.004468
-2850.000000 0.005621
-2820.000000 0.005775
-2790.000000 0.005932
-2760.000000 0.006090
-2730.000000 0.006251
-2700.000000 0.006415
-2670.000000 0.006582
-2640.000000 0.005753
-2610.000000 0.005928
-2580.000000 0.005107
-2550.000000 0.005291
-2520.000000 0.004480
-2490.000000 0.003675
-2460.000000 0.002875
-2430.000000 0.002080
-2400.000000 0.002292
-2370.000000 0.001511
-2340.000000 0.001735
-2310.000000 0.000967
-2280.000000 0.001205
-2250.000000 0.001450
-2220.000000 0.000701
-2190.000000 0.000960
-2160.000000 0.001225
-2130.000000 0.001497
-2100.000000 0.001776
-2070.000000 0.002062
-2040.000000 0.002354
-2010.000000 0.001652
-1980.000000 0.001957
-1950.000000 0.001268
-1920.000000 0.000584
-1890.000000 0.000906
-1860.000000 0.000234
-1830.000000 -0.001434
-1800.000000 -0.002096
-1770.000000 -0.002754
-1740.000000 -0.003408
-1710.000000 -0.004058
-1680.000000 -0.004704
-1650.000000 -0.004347
-1620.000000 -0.004986
-1590.000000 -0.004623
-1560.000000 -0.004257
-1530.000000 -0.003889
-1500.000000 -0.003519
-1470.000000 -0.003147
-1440.000000 -0.002774
-1410.000000 -0.002399
-1380.000000 -0.001024
-1350.000000 -0.000647
-1320.000000 -0.000270
-1290.000000 0.000108
-1260.000000 0.000487
-1230.000000 0.000865
-1200.000000 0.001244
-1170.000000 0.001623
-1140.000000 0.002002
-1110.000000 0.001381
-1080.000000 0.001759
-1050.000000 0.002137
-1020.000000 0.002515
-990.000000 0.001892
-960.000000 0.002269
-930.000000 0.002644
-900.000000 0.003019
-870.000000 0.003393
-840.000000 0.003766
-810.000000 0.004137
-780.000000 0.004508
-750.000000 0.004876
-720.000000 0.005243
-690.000000 0.005608
-660.000000 0.004972
-630.000000 0.005333
-600.000000 0.005692
-570.000000 0.005048
-540.000000 0.005402
-510.000000 0.004753
-480.000000 0.005102
-450.000000 0.004448
-420.000000 0.003791
-390.000000 0.003131
-360.000000 0.002468
-330.000000 0.001802
-300.000000 0.001133
-270.000000 0.000461
-240.000000 -0.000213
-210.000000 0.000109
-180.000000 -0.001572
-150.000000 -0.002255
-120.000000 -0.001941
-90.000000 -0.003630
-60.000000 -0.004322
-30.000000 -0.004016
0.000000 -0.005712
30.000000 -0.005410
60.000000 -0.006111
90.000000 -0.006813
120.000000 -0.007517
150.000000 -0.008223
180.000000 -0.008931
210.000000 -0.008639
240.000000 -0.009349
270.000000 -0.010060
300.000000 -0.009772
330.000000 -0.010485
360.000000 -0.010199
390.000000 -0.009913
420.000000 -0.009627
450.000000 -0.009342
480.000000 -0.009058
510.000000 -0.008774
540.000000 -0.008491
570.000000 -0.008208
600.000000 -0.007925
630.000000 -0.006644
660.000000 -0.006363
690.000000 -0.005083
720.000000 -0.004804
750.000000 -0.003526
780.000000 -0.003250
810.000000 -0.001975
840.000000 -0.001702
870.000000 -0.000431
900.000000 0.000837
930.000000 0.001104
960.000000 0.002367
990.000000 0.003628
1020.000000 0.003886
1050.000000 0.004141
1080.000000 0.005392
1110.000000 0.005640
1140.000000 0.006884
1170.000000 0.007125
1200.000000 0.007361
1230.000000 0.007594
1260.000000 0.008822
1290.000000 0.009047
1320.000000 0.009267
1350.000000 0.009483
1380.000000 0.008694
1410.000000 0.008901
1440.000000 0.009104
1470.000000 0.008302
1500.000000 0.008496
1530.000000 0.007685
1560.000000 0.006870
1590.000000 0.006051
1620.000000 0.006227
1650.000000 0.005399
1680.000000 0.004567
1710.000000 0.004731
1740.000000 0.003890
1770.000000 0.004046
1800.000000 0.003197
1830.000000 0.003345
1860.000000 0.002490
1890.000000 0.001631
1920.000000 0.001769
1950.000000 0.000904
1980.000000 0.001037
2010.000000 0.000167
2040.000000 0.000296
2070.000000 -0.000577
2100.000000 -0.001452
2130.000000 -0.001328
2160.000000 -0.002204
2190.000000 -0.002080
2220.000000 -0.001956
2250.000000 -0.002831
2280.000000 -0.002705
2310.000000 -0.002577
2340.000000 -0.003448
2370.000000 -0.003316
2400.000000 -0.003181
2430.000000 -0.004043
2460.000000 -0.003902
2490.000000 -0.004757
2520.000000 -0.004608
2550.000000 -0.005455
2580.000000 -0.006297
2610.000000 -0.006135
2640.000000 -0.006967
2670.000000 -0.007795
2700.000000 -0.007618
2730.000000 -0.008435
2760.000000 -0.008247
2790.000000 -0.009054
2820.000000 -0.008855
2850.000000 -0.008651
2880.000000 -0.008442
2910.000000 -0.007228
2940.000000 -0.007008
2970.000000 -0.005784
3000.000000 -0.005555
3030.000000 -0.004322
3060.000000 -0.003084
3090.000000 -0.001844
3120.000000 -0.001600
3150.000000 -0.000354
3180.000000 0.000894
3210.000000 0.001144
3240.000000 0.001394
3270.000000 0.002645
3300.000000 0.002895
3330.000000 0.003145
3360.000000 0.003393
3390.000000 0.003640
3420.000000 0.003885
3450.000000 0.004126
3480.000000 0.004365
3510.000000 0.004600
3540.000000 0.004831
3570.000000 0.005057
3600.000000 0.006280
3630.000000 0.006497
3660.000000 0.006709
3690.000000 0.007915
3720.000000 0.008116
3750.000000 0.008311
3780.000000 0.009501
3810.000000 0.009685
3840.000000 0.008863
3870.000000 0.009036
3900.000000 0.009203
3930.000000 0.008366
3960.000000 0.007523
3990.000000 0.006677
4020.000000 0.006826
4050.000000 0.005971
4080.000000 0.005113
4110.000000 0.004251
4140.000000 0.003388
4170.000000 0.001521
4200.000000 0.000653
4230.000000 -0.000216
4260.000000 -0.000087
4290.000000 -0.000959
4320.000000 -0.001831
4350.000000 -0.001703
4380.000000 -0.002575
4410.000000 -0.002448
4440.000000 -0.002319
4470.000000 -0.002191
4500.000000 -0.002062
4530.000000 -0.001932
4560.000000 -0.001802
4590.000000 -0.001671
4620.000000 -0.001540
4650.000000 -0.001408
4680.000000 -0.001276
4710.000000 -0.001143
4740.000000 -0.001010
4770.000000 -0.001876
4800.000000 -0.001741
4830.000000 -0.002606
4860.000000 -0.002470
4890.000000 -0.003334
4920.000000 -0.003196
4950.000000 -0.004059
4980.000000 -0.004921
5010.000000 -0.004782
5040.000000 -0.005643
5070.000000 -0.005503
5100.000000 -0.006363
5130.000000 -0.007223
5160.000000 -0.007083
5190.000000 -0.007943
5220.000000 -0.007803
5250.000000 -0.008664
5280.000000 -0.008524
5310.000000 -0.009385
5340.000000 -0.009246
5370.000000 -0.009108
5400.000000 -0.008969
5430.000000 -0.008831
5460.000000 -0.008694
5490.000000 -0.007557
5520.000000 -0.007420
5550.000000 -0.006283
5580.000000 -0.005146
5610.000000 -0.005010
5640.000000 -0.003875
5670.000000 -0.002740
5700.000000 -0.001605
5730.000000 -0.000471
5760.000000 0.000663
5790.000000 0.002796
5820.000000 0.003928
5850.000000 0.005060
5880.000000 0.007191
5910.000000 0.008321
5940.000000 0.010450
5970.000000 0.012578
6000.000000 0.013705
6030.000000 0.015830
6060.000000 0.016954
6090.000000 0.018076
6120.000000 0.020197
6150.000000 0.020315
6180.000000 0.021431
6210.000000 0.021545
6240.000000 0.021656
6270.000000 0.021764
6300.000000 0.020869
6330.000000 0.019972
6360.000000 0.019071
6390.000000 0.017167
6420.000000 0.016260
6450.000000 0.014350
6480.000000 0.011437
6510.000000 0.009521
6540.000000 0.006602
6570.000000 0.003680
6600.000000 0.000755
6630.000000 -0.002171
6660.000000 -0.006100
6690.000000 -0.009031
6720.000000 -0.011963
6750.000000 -0.014897
6780.000000 -0.018832
6810.000000 -0.020768
6840.000000 -0.023704
6870.000000 -0.024641
6900.000000 -0.026577
6930.000000 -0.027512
6960.000000 -0.027446
6990.000000 -0.027378
7020.000000 -0.027308
7050.000000 -0.026235
7080.000000 -0.024159
7110.000000 -0.023080
7140.000000 -0.020997
7170.000000 -0.017910
7200.000000 -0.015818
7230.000000 -0.013722
7260.000000 -0.010622
7290.000000 -0.007516
7320.000000 -0.004405
7350.000000 -0.001289
7380.000000 0.000832
7410.000000 0.003959
7440.000000 0.007091
7470.000000 0.009229
7500.000000 0.011373
7530.000000 0.012522
7560.000000 0.013676
7590.000000 0.014836
7620.000000 0.016001
7650.000000 0.016171
7680.000000 0.017345
7710.000000 0.016524
7740.000000 0.016706
7770.000000 0.015892
7800.000000 0.015081
7830.000000 0.014272
7860.000000 0.012465
7890.000000 0.011660
7920.000000 0.008857
7950.000000 0.007054
7980.000000 0.004251
8010.000000 0.001449
8040.000000 -0.000354
8070.000000 -0.003157
8100.000000 -0.006961
8130.000000 -0.009767
8160.000000 -0.012574
8190.000000 -0.015383
8220.000000 -0.018194
8250.000000 -0.021007
8280.000000 -0.022823
8310.000000 -0.025641
8340.000000 -0.026463
8370.000000 -0.028288
8400.000000 -0.029116
8430.000000 -0.029949
8460.000000 -0.029785
8490.000000 -0.029625
8520.000000 -0.029470
8550.000000 -0.028319
8580.000000 -0.027173
8610.000000 -0.025033
8640.000000 -0.022898
8670.000000 -0.020768
8700.000000 -0.018645
8730.000000 -0.015528
8760.000000 -0.012418
8790.000000 -0.009315
8820.000000 -0.006219
8850.000000 -0.003130
8880.000000 -0.000050
8910.000000 0.004023
8940.000000 0.007088
8970.000000 0.011144
9000.000000 0.014192
9030.000000 0.018232
9060.000000 0.020264
9090.000000 0.023287
9120.000000 0.025303
9150.000000 0.026310
9180.000000 0.027310
9210.000000 0.027302
9240.000000 0.027286
9270.000000 0.026264
9300.000000 0.024236
9330.000000 0.023201
9360.000000 0.021161
9390.000000 0.019116
9420.000000 0.017067
9450.000000 0.014014
9480.000000 0.011957
9510.000000 0.009898
9540.000000 0.007837
9570.000000 0.004774
9600.000000 0.002711
9630.000000 0.000646
9660.000000 -0.001419
9690.000000 -0.002484
9720.000000 -0.004549
9750.000000 -0.006614
9780.000000 -0.007678
9810.000000 -0.009742
9840.000000 -0.011806
9870.000000 -0.012868
9900.000000 -0.014931
9930.000000 -0.016993
9960.000000 -0.018056
9990.000000 -0.019119
10020.000000 -0.020182
10050.000000 -0.020246
10080.000000 -0.021312
10110.000000 -0.021379
10140.000000 -0.021448
10170.000000 -0.021519
10200.000000 -0.020593
10230.000000 -0.019669
10260.000000 -0.018748
10290.000000 -0.016831
10320.000000 -0.015916
10350.000000 -0.014005
10380.000000 -0.011097
10410.000000 -0.009193
10440.000000 -0.006292
10470.000000 -0.003395
10500.000000 -0.001501
10530.000000 0.001389
10560.000000 0.004276
10590.000000 0.007160
10620.000000 0.010042
10650.000000 0.012920
10680.000000 0.015797
10710.000000 0.018672
10740.000000 0.020547
10770.000000 0.022421
10800.000000 0.023296
10830.000000 0.024171
10860.000000 0.024049
10890.000000 0.023929
10920.000000 0.022812
10950.000000 0.021698
10980.000000 0.019588
11010.000000 0.017483
11040.000000 0.014383
11070.000000 0.012287
11100.000000 0.009197
11130.000000 0.006113
11160.000000 0.003034
11190.000000 -0.000039
11220.000000 -0.002106
11250.000000 -0.004167
11280.000000 -0.006222
11310.000000 -0.007271
11340.000000 -0.008314
11370.000000 -0.008351
11400.000000 -0.008382
11430.000000 -0.007409
11460.000000 -0.007430
11490.000000 -0.006447
11520.000000 -0.005460
11550.000000 -0.003470
11580.000000 -0.002477
11610.000000 -0.001482
11640.000000 0.000515
11670.000000 0.002514
11700.000000 0.003513
11730.000000 0.005512
11760.000000 0.007511
11790.000000 0.008510
11820.000000 0.010508
11850.000000 0.010506
11880.000000 0.011503
11910.000000 0.011500
11940.000000 0.011496
11970.000000 0.011492
12000.000000 0.011488
12030.000000 0.010484
12060.000000 0.009480
12090.000000 0.008477
12120.000000 0.007476
12150.000000 0.006476
12180.000000 0.004478
12210.000000 0.003481
12240.000000 0.001488
12270.000000 -0.000503
12300.000000 -0.001491
12330.000000 -0.003475
12360.000000 -0.005456
12390.000000 -0.007434
12420.000000 -0.009407
12450.000000 -0.010376
12480.000000 -0.012341
12510.000000 -0.014301
12540.000000 -0.015257
12570.000000 -0.016208
12600.000000 -0.016154
12630.000000 -0.016095
12660.000000 -0.016031
12690.000000 -0.015963
12720.000000 -0.014889
12750.000000 -0.012810
12780.000000 -0.011727
12810.000000 -0.009639
12840.000000 -0.006547
12870.000000 -0.004451
12900.000000 -0.001352
12930.000000 0.001750
12960.000000 0.004854
12990.000000 0.008959
13020.000000 0.012064
13050.000000 0.015169
13080.000000 0.018272
13110.000000 0.020373
13140.000000 0.022471
13170.000000 0.023564
13200.000000 0.023653
13230.000000 0.023736
13260.000000 0.022813
13290.000000 0.021882
13320.000000 0.019944
13350.000000 0.017997
13380.000000 0.015042
13410.000000 0.013078
13440.000000 0.010105
13470.000000 0.007122
13500.000000 0.004130
13530.000000 0.001128
13560.000000 -0.001883
13590.000000 -0.004903
13620.000000 -0.007933
13650.000000 -0.009972
13680.000000 -0.012019
13710.000000 -0.014075
13740.000000 -0.016139
13770.000000 -0.017211
13800.000000 -0.018290
13830.000000 -0.019377
13860.000000 -0.020470
13890.000000 -0.020570
13920.000000 -0.020676
13950.000000 -0.019787
13980.000000 -0.019904
14010.000000 -0.018026
14040.000000 -0.017152
14070.000000 -0.015281
14100.000000 -0.013415
14130.000000 -0.010552
14160.000000 -0.008691
14190.000000 -0.005833
14220.000000 -0.002978
14250.000000 -0.000126
14280.000000 0.003724
14310.000000 0.006572
14340.000000 0.010416
14370.000000 0.014257
14400.000000 0.017094
14430.000000 0.019927
14460.000000 0.022756
14490.000000 0.024581
14520.000000 0.026401
14550.000000 0.028215
14580.000000 0.029024
14610.000000 0.028828
14640.000000 0.028626
14670.000000 0.027417
14700.000000 0.026202
14730.000000 0.023980
14760.000000 0.021752
14790.000000 0.018516
14820.000000 0.016272
14850.000000 0.012021
14880.000000 0.008763
14910.000000 0.004496
14940.000000 0.001222
14970.000000 -0.003060
15000.000000 -0.006349
15030.000000 -0.010645
15060.000000 -0.013948
15090.000000 -0.016256
15120.000000 -0.018570
15150.000000 -0.020889
15180.000000 -0.022213
15210.000000 -0.022540
15240.000000 -0.022871
15270.000000 -0.022204
15300.000000 -0.020541
15330.000000 -0.019879
15360.000000 -0.018220
15390.000000 -0.015562
15420.000000 -0.013905
15450.000000 -0.011250
15480.000000 -0.009595
15510.000000 -0.007942
15540.000000 -0.005291
15570.000000 -0.003640
15600.000000 -0.001991
15630.000000 -0.000344
15660.000000 0.001301
15690.000000 0.003944
15720.000000 0.005584
15750.000000 0.007221
15780.000000 0.009855
15810.000000 0.011486
15840.000000 0.014112
15870.000000 0.015735
15900.000000 0.018353
15930.000000 0.019966
15960.000000 0.021575
15990.000000 0.023180
16020.000000 0.024780
16050.000000 0.024375
16080.000000 0.024966
16110.000000 0.024552
16140.000000 0.023133
16170.000000 0.021711
16200.000000 0.020284
16230.000000 0.017854
16260.000000 0.015421
16290.000000 0.011986
16320.000000 0.008548
16350.000000 0.005109
16380.000000 0.001669
16410.000000 -0.001770
16440.000000 -0.006209
16470.000000 -0.009646
16500.000000 -0.013082
16530.000000 -0.016514
16560.000000 -0.018944
16590.000000 -0.021371
16620.000000 -0.022793
16650.000000 -0.024212
16680.000000 -0.024627
16710.000000 -0.025037
16740.000000 -0.024444
16770.000000 -0.023846
16800.000000 -0.023245
16830.000000 -0.021639
16860.000000 -0.021030
16890.000000 -0.019418
16920.000000 -0.017802
16950.000000 -0.015183
16980.000000 -0.013562
17010.000000 -0.010938
17040.000000 -0.008313
17070.000000 -0.005686
17100.000000 -0.003058
17130.000000 -0.000430
17160.000000 0.002199
17190.000000 0.004827
17220.000000 0.008454
17250.000000 0.011080
17280.000000 0.013705
17310.000000 0.016329
17340.000000 0.018951
17370.000000 0.021571
17400.000000 0.023190
17430.000000 0.025808
17460.000000 0.027425
17490.000000 0.028041
17520.000000 0.028658
17550.000000 0.029275
17580.000000 0.028893
17610.000000 0.027513
17640.000000 0.026135
17670.000000 0.024760
17700.000000 0.022388
17730.000000 0.020020
17760.000000 0.016657
17790.000000 0.013298
17820.000000 0.009945
17850.000000 0.005597
17880.000000 0.002254
17910.000000 -0.002082
17940.000000 -0.006412
17970.000000 -0.011736
18000.000000 -0.016054
18030.000000 -0.020365
18060.000000 -0.023670
18090.000000 -0.025969
18120.000000 -0.028262
18150.000000 -0.029549
18180.000000 -0.030831
18210.000000 -0.031107
18240.000000 -0.030378
18270.000000 -0.028645
18300.000000 -0.026909
18330.000000 -0.025168
18360.000000 -0.022425
18390.000000 -0.019680
18420.000000 -0.015932
18450.000000 -0.013184
18480.000000 -0.009436
18510.000000 -0.005688
18540.000000 -0.000941
18570.000000 0.001804
18600.000000 0.005548
18630.000000 0.009288
18660.000000 0.013026
18690.000000 0.016760
18720.000000 0.019491
18750.000000 0.023218
18780.000000 0.025942
18810.000000 0.027662
18840.000000 0.029379
18870.000000 0.030093
18900.000000 0.030805
18930.000000 0.030514
18960.000000 0.030222
18990.000000 0.028928
19020.000000 0.027634
19050.000000 0.025340
19080.000000 0.023046
19110.000000 0.019753
19140.000000 0.016462
19170.000000 0.013174
19200.000000 0.009888
19230.000000 0.005605
19260.000000 0.001326
19290.000000 -0.001949
19320.000000 -0.006220
19350.000000 -0.010486
19380.000000 -0.014748
19410.000000 -0.017006
19440.000000 -0.020259
19470.000000 -0.021507
19500.000000 -0.022751
19530.000000 -0.022990
19560.000000 -0.023225
19590.000000 -0.022456
19620.000000 -0.021684
19650.000000 -0.019908
19680.000000 -0.018129
19710.000000 -0.015348
19740.000000 -0.012564
19770.000000 -0.009780
19800.000000 -0.006994
19830.000000 -0.003208
19860.000000 -0.000423
19890.000000 0.002361
19920.000000 0.005144
19950.000000 0.006925
19980.000000 0.009704
20010.000000 0.011480
20040.000000 0.013253
20070.000000 0.014022
20100.000000 0.014788
20130.000000 0.014550
20160.000000 0.014308
20190.000000 0.014062
20220.000000 0.012812
20250.000000 0.011558
20280.000000 0.010299
20310.000000 0.008035
20340.000000 0.006767
20370.000000 0.004494
20400.000000 0.002217
20430.000000 -0.000065
20460.000000 -0.001351
20490.000000 -0.003642
20520.000000 -0.005936
20550.000000 -0.008234
20580.000000 -0.009535
20610.000000 -0.010838
20640.000000 -0.012144
20670.000000 -0.013452
20700.000000 -0.013760
20730.000000 -0.015070
20760.000000 -0.015379
20790.000000 -0.015689
20820.000000 -0.014998
20850.000000 -0.014306
20880.000000 -0.012612
20910.000000 -0.010918
20940.000000 -0.009222
20970.000000 -0.007525
21000.000000 -0.004826
21030.000000 -0.002125
21060.000000 -0.000424
21090.000000 0.002279
21120.000000 0.005982
21150.000000 0.008686
21180.000000 0.011390
21210.000000 0.014094
21240.000000 0.016797
21270.000000 0.018499
21300.000000 0.021200
21330.000000 0.022899
21360.000000 0.024597
21390.000000 0.025292
21420.000000 0.024985
21450.000000 0.025675
21480.000000 0.024363
21510.000000 0.023047
21540.000000 0.021727
21570.000000 0.019404
21600.000000 0.017077
21630.000000 0.014746
21660.000000 0.012411
21690.000000 0.009073
21720.000000 0.005731
21750.000000 0.002386
21780.000000 -0.000962
21810.000000 -0.005313
21840.000000 -0.008666
21870.000000 -0.012020
21900.000000 -0.014376
21930.000000 -0.016732
21960.000000 -0.019088
21990.000000 -0.020444
22020.000000 -0.021798
22050.000000 -0.022149
22080.000000 -0.022498
22110.000000 -0.022844
22140.000000 -0.022186
22170.000000 -0.021524
22200.000000 -0.020857
22230.000000 -0.019185
22260.000000 -0.017508
22290.000000 -0.015826
22320.000000 -0.014138
22350.000000 -0.012446
22380.000000 -0.009750
22410.000000 -0.008048
22440.000000 -0.006343
22470.000000 -0.003634
22500.000000 -0.001921
22530.000000 0.000794
22560.000000 0.002513
22590.000000 0.004234
22620.000000 0.005958
22650.000000 0.008684
22680.000000 0.010411
22710.000000 0.013140
22740.000000 0.014870
22770.000000 0.016600
22800.000000 0.019331
22830.000000 0.021063
22860.000000 0.021794
22890.000000 0.022524
22920.000000 0.023254
22950.000000 0.022983
22980.000000 0.022711
23010.000000 0.022438
23040.000000 0.021163
23070.000000 0.019888
23100.000000 0.017613
23130.000000 0.015337
23160.000000 0.013062
23190.000000 0.009787
23220.000000 0.006513
23250.000000 0.003242
23280.000000 -0.001028
23310.000000 -0.004295
23340.000000 -0.008558
23370.000000 -0.011818
23400.000000 -0.016073
23430.000000 -0.020322
23460.000000 -0.023567
23490.000000 -0.025805
23520.000000 -0.028038
23550.000000 -0.030263
23580.000000 -0.030482
23610.000000 -0.030695
23640.000000 -0.030900
23670.000000 -0.030100
23700.000000 -0.029292
23730.000000 -0.027479
23760.000000 -0.024660
23790.000000 -0.022836
23820.000000 -0.020008
23850.000000 -0.017175
23880.000000 -0.014338
23910.000000 -0.010499
23940.000000 -0.007656
23970.000000 -0.003812
24000.000000 -0.000967
24030.000000 0.001880
24060.000000 0.005728
24090.000000 0.008575
24120.000000 0.012422
24150.000000 0.015270
24180.000000 0.018116
24210.000000 0.020962
24240.000000 0.022807
24270.000000 0.024652
24300.000000 0.026496
24330.000000 0.027339
24360.000000 0.027183
24390.000000 0.027027
24420.000000 0.025871
24450.000000 0.024717
24480.000000 0.023564
24510.000000 0.021413
24540.000000 0.019265
24570.000000 0.016121
24600.000000 0.012980
24630.000000 0.009843
24660.000000 0.005711
24690.000000 0.002585
24720.000000 -0.001536
24750.000000 -0.005651
24780.000000 -0.009760
24810.000000 -0.013863
24840.000000 -0.016959
24870.000000 -0.020048
24900.000000 -0.023131
24930.000000 -0.025209
24960.000000 -0.026280
24990.000000 -0.026345
25020.000000 -0.027405
25050.000000 -0.026460
25080.000000 -0.025510
25110.000000 -0.024556
25140.000000 -0.022598
25170.000000 -0.020637
25200.000000 -0.017674
25230.000000 -0.015708
25260.000000 -0.012741
25290.000000 -0.008774
25320.000000 -0.005807
25350.000000 -0.002840
25380.000000 0.000125
25410.000000 0.003089
25440.000000 0.006050
25470.000000 0.008009
25500.000000 0.010964
25530.000000 0.013917
25560.000000 0.015866
25590.000000 0.016811
25620.000000 0.017753
25650.000000 0.018692
25680.000000 0.018626
25710.000000 0.018558
25740.000000 0.018485
25770.000000 0.017410
25800.000000 0.016331
25830.000000 0.015249
25860.000000 0.013165
25890.000000 0.011078
25920.000000 0.008988
25950.000000 0.005896
25980.000000 0.002803
26010.000000 -0.000292
26040.000000 -0.003388
26070.000000 -0.006486
26100.000000 -0.009583
26130.000000 -0.013682
26160.000000 -0.016780
26190.000000 -0.018879
26220.000000 -0.021978
26250.000000 -0.023077
26280.000000 -0.025176
26310.000000 -0.025276
26340.000000 -0.025376
26370.000000 -0.025476
26400.000000 -0.023578
26430.000000 -0.022681
26460.000000 -0.019785
26490.000000 -0.017891
26520.000000 -0.014999
26550.000000 -0.012109
26580.000000 -0.008222
26610.000000 -0.005338
26640.000000 -0.001458
26670.000000 0.001419
26700.000000 0.005291
26730.000000 0.008158
26760.000000 0.010021
26790.000000 0.012878
26820.000000 0.013729
26850.000000 0.015575
26880.000000 0.015414
26910.000000 0.016248
26940.000000 0.015075
26970.000000 0.014896
27000.000000 0.013712
27030.000000 0.012521
27060.000000 0.011326
27090.000000 0.009126
27120.000000 0.007921
27150.000000 0.006713
27180.000000 0.004502
27210.000000 0.002288
27240.000000 0.000072
27270.000000 -0.002146
27300.000000 -0.004365
27330.000000 -0.006584
27360.000000 -0.008803
27390.000000 -0.011022
27420.000000 -0.013240
27450.000000 -0.015456
27480.000000 -0.018671
27510.000000 -0.020883
27540.000000 -0.023092
27570.000000 -0.024297
27600.000000 -0.025500
27630.000000 -0.026698
27660.000000 -0.026892
27690.000000 -0.026082
27720.000000 -0.026267
27750.000000 -0.025449
27780.000000 -0.023626
27810.000000 -0.021800
27840.000000 -0.019971
27870.000000 -0.017138
27900.000000 -0.015303
27930.000000 -0.012465
27960.000000 -0.009626
27990.000000 -0.006785
28020.000000 -0.003944
28050.000000 -0.001101
28080.000000 0.001741
28110.000000 0.004584
28140.000000 0.006425
28170.000000 0.008266
28200.000000 0.009106
28230.000000 0.009944
28260.000000 0.010780
28290.000000 0.010615
28320.000000 0.010447
28350.000000 0.010277
28380.000000 0.010104
28410.000000 0.008930
28440.000000 0.008754
28470.000000 0.008576
28500.000000 0.008396
28530.000000 0.007216
28560.000000 0.007035
28590.000000 0.006854
28620.000000 0.005673
28650.000000 0.005493
28680.000000 0.004314
28710.000000 0.003136
28740.000000 0.002960
28770.000000 0.001786
28800.000000 0.000615
28830.000000 -0.001554
28860.000000 -0.002720
28890.000000 -0.003883
28920.000000 -0.005042
28950.000000 -0.006198
28980.000000 -0.006349
29010.000000 -0.006496
29040.000000 -0.006639
29070.000000 -0.006777
29100.000000 -0.005911
29130.000000 -0.005040
29160.000000 -0.004165
29190.000000 -0.002285
29220.000000 -0.001401
29250.000000 0.000486
29280.000000 0.002378
29310.000000 0.004272
29340.000000 0.006170
29370.000000 0.007071
29400.000000 0.008974
29430.000000 0.009878
29460.000000 0.010785
29490.000000 0.011693
29520.000000 0.011601
29550.000000 0.011510
29580.000000 0.011420
29610.000000 0.010329
29640.000000 0.009238
29670.000000 0.008146
29700.000000 0.007054
29730.000000 0.004960
29760.000000 0.002866
29790.000000 0.000771
29820.000000 -0.001325
29850.000000 -0.003422
29880.000000 -0.006518
29910.000000 -0.009615
29940.000000 -0.011712
29970.000000 -0.013808
30000.000000 -0.016903
30030.000000 -0.018996
30060.000000 -0.020087
30090.000000 -0.021175
30120.000000 -0.022261
30150.000000 -0.022343
30180.000000 -0.022421
30210.000000 -0.021494
30240.000000 -0.020562
30270.000000 -0.019625
30300.000000 -0.018682
30330.000000 -0.016732
30360.000000 -0.014777
30390.000000 -0.012815
30420.000000 -0.010847
30450.000000 -0.008873
30480.000000 -0.006893
30510.000000 -0.003907
30540.000000 -0.001915
30570.000000 0.000082
30600.000000 0.002083
30630.000000 0.005089
30660.000000 0.007099
30690.000000 0.010111
30720.000000 0.013126
30750.000000 0.015143
30780.000000 0.018161
30810.000000 0.020180
30840.000000 0.022199
30870.000000 0.025217
30900.000000 0.027235
30930.000000 0.028252
30960.000000 0.030268
30990.000000 0.031282
31020.000000 0.031294
31050.000000 0.030305
31080.000000 0.029313
31110.000000 0.028320
31140.000000 0.026324
31170.000000 0.024326
31200.000000 0.021327
31230.000000 0.018326
31260.000000 0.015323
31290.000000 0.011318
31320.000000 0.007312
31350.000000 0.004305
31380.000000 0.000297
31410.000000 -0.003712
31440.000000 -0.006721
31470.000000 -0.010730
31500.000000 -0.012740
31530.000000 -0.015748
31560.000000 -0.016756
31590.000000 -0.017762
31620.000000 -0.017767
31650.000000 -0.017769
31680.000000 -0.017770
31710.000000 -0.016768
31740.000000 -0.015763
31770.000000 -0.013756
31800.000000 -0.012746
31830.000000 -0.010733
31860.000000 -0.008717
31890.000000 -0.006698
31920.000000 -0.004677
31950.000000 -0.001653
31980.000000 0.000373
32010.000000 0.003402
32040.000000 0.005433
32070.000000 0.008466
32100.000000 0.010502
32130.000000 0.013539
32160.000000 0.015579
32190.000000 0.017621
32220.000000 0.020666
32250.000000 0.022713
32280.000000 0.024762
32310.000000 0.026814
32340.000000 0.027869
32370.000000 0.028927
32400.000000 0.029988
32430.000000 0.030052
32460.000000 0.029120
32490.000000 0.028191
32520.000000 0.027265
32550.000000 0.025343
32580.000000 0.023426
32610.000000 0.020512
32640.000000 0.017603
32670.000000 0.014698
32700.000000 0.010798
32730.000000 0.007903
32760.000000 0.004013
32790.000000 0.001128
32820.000000 -0.002751
32850.000000 -0.005624
32880.000000 -0.008492
32910.000000 -0.011353
32940.000000 -0.013209
32970.000000 -0.015059
33000.000000 -0.015904
33030.000000 -0.016744
33060.000000 -0.017580
33090.000000 -0.017412
33120.000000 -0.017240
33150.000000 -0.017067
33180.000000 -0.015891
33210.000000 -0.015715
33240.000000 -0.014532
33270.000000 -0.013358
33300.000000 -0.012185
33330.000000 -0.011014
33360.000000 -0.008846
33390.000000 -0.007680
33420.000000 -0.005517
33450.000000 -0.003358
33480.000000 -0.002204
33510.000000 -0.000053
33540.000000 0.002092
33570.000000 0.004233
33600.000000 0.007368
33630.000000 0.009498
33660.000000 0.012623
33690.000000 0.014741
33720.000000 0.016854
33750.000000 0.018961
33780.000000 0.020062
33810.000000 0.021157
33840.000000 0.021246
33870.000000 0.021330
33900.000000 0.021408
33930.000000 0.020481
33960.000000 0.018550
33990.000000 0.017614
34020.000000 0.015674
34050.000000 0.012730
34080.000000 0.010784
34110.000000 0.007835
34140.000000 0.005884
34170.000000 0.002931
34200.000000 0.000977
34230.000000 -0.001977
34260.000000 -0.003932
34290.000000 -0.004887
34320.000000 -0.006842
34350.000000 -0.006796
34380.000000 -0.007751
34410.000000 -0.007706
34440.000000 -0.007660
34470.000000 -0.007615
34500.000000 -0.006571
34530.000000 -0.006527
34560.000000 -0.005484
34590.000000 -0.005441
34620.000000 -0.005401
34650.000000 -0.005361
34680.000000 -0.005323
34710.000000 -0.005286
34740.000000 -0.005250
34770.000000 -0.005216
34800.000000 -0.005183
34830.000000 -0.004152
34860.000000 -0.004123
34890.000000 -0.003096
34920.000000 -0.002070
34950.000000 -0.001047
34980.000000 -0.001027
35010.000000 -0.000009
35040.000000 0.001005
35070.000000 0.001017
35100.000000 0.002024
35130.000000 0.002029
35160.000000 0.002029
35190.000000 0.001026
35220.000000 0.001020
35250.000000 0.000011
35280.000000 -0.001002
35310.000000 -0.003016
35340.000000 -0.004033
35370.000000 -0.005051
35400.000000 -0.007070
35430.000000 -0.008089
35460.000000 -0.008108
35490.000000 -0.009127
35520.000000 -0.009144
35550.000000 -0.009159
35580.000000 -0.009172
35610.000000 -0.009182
35640.000000 -0.008190
35670.000000 -0.006194
35700.000000 -0.005195
35730.000000 -0.003192
35760.000000 -0.001185
35790.000000 0.000825
35820.000000 0.002839
35850.000000 0.005855
35880.000000 0.007875
35910.000000 0.010898
35940.000000 0.012923
35970.000000 0.015950
36000.000000 0.017980
36030.000000 0.020011
36060.000000 0.021043
36090.000000 0.022077
36120.000000 0.023111
36150.000000 0.023147
36180.000000 0.024183
36210.000000 0.023220
36240.000000 0.023257
36270.000000 0.022294
36300.000000 0.021331
36330.000000 0.019369
36360.000000 0.018405
36390.000000 0.016442
36420.000000 0.014477
36450.000000 0.012512
36480.000000 0.009545
36510.000000 0.006578
36540.000000 0.003610
36570.000000 0.000641
36600.000000 -0.002328
36630.000000 -0.005297
36660.000000 -0.008264
36690.000000 -0.012230
36720.000000 -0.015193
36750.000000 -0.019154
36780.000000 -0.022110
36810.000000 -0.026061
36840.000000 -0.029006
36870.000000 -0.031944
36900.000000 -0.033874
36930.000000 -0.034796
36960.000000 -0.035709
36990.000000 -0.036612
37020.000000 -0.036504
37050.000000 -0.035385
37080.000000 -0.034254
37110.000000 -0.033111
37140.000000 -0.030955
37170.000000 -0.027786
37200.000000 -0.025605
37230.000000 -0.022410
37260.000000 -0.019202
37290.000000 -0.015982
37320.000000 -0.011749
37350.000000 -0.008504
37380.000000 -0.004248
37410.000000 -0.000980
37440.000000 0.003298
37470.000000 0.006587
37500.000000 0.009885
37530.000000 0.013193
37560.000000 0.016509
37590.000000 0.018833
37620.000000 0.020165
37650.000000 0.021504
37680.000000 0.021850
37710.000000 0.022203
37740.000000 0.021561
37770.000000 0.020925
37800.000000 0.020293
37830.000000 0.018667
37860.000000 0.017046
37890.000000 0.014429
37920.000000 0.012817
37950.000000 0.010209
37980.000000 0.007606
38010.000000 0.004007
38040.000000 0.000413
38070.000000 -0.002175
38100.000000 -0.005758
38130.000000 -0.009336
38160.000000 -0.012909
38190.000000 -0.016475
38220.000000 -0.020036
38250.000000 -0.023591
38280.000000 -0.026139
38310.000000 -0.029681
38340.000000 -0.031217
38370.000000 -0.032746
38400.000000 -0.034268
38430.000000 -0.033784
38460.000000 -0.033294
38490.000000 -0.032798
38520.000000 -0.031295
38550.000000 -0.029787
38580.000000 -0.027273
38610.000000 -0.024755
38640.000000 -0.021231
38670.000000 -0.017704
38700.000000 -0.014173
38730.000000 -0.010639
38760.000000 -0.007103
38790.000000 -0.002565
38820.000000 0.000973
38850.000000 0.005513
38880.000000 0.009051
38910.000000 0.012589
38940.000000 0.016126
38970.000000 0.018661
39000.000000 0.021194
39030.000000 0.023724
39060.000000 0.025252
39090.000000 0.025777
39120.000000 0.027299
39150.000000 0.027818
39180.000000 0.027335
39210.000000 0.026848
39240.000000 0.025360
39270.000000 0.023870
39300.000000 0.022378
39330.000000 0.020885
39360.000000 0.018390
39390.000000 0.015895
39420.000000 0.013400
39450.000000 0.010905
39480.000000 0.007410
39510.000000 0.004916
39540.000000 0.001422
39570.000000 -0.002071
39600.000000 -0.005562
39630.000000 -0.008052
39660.000000 -0.011541
39690.000000 -0.014028
39720.000000 -0.016514
39750.000000 -0.018999
39780.000000 -0.020482
39810.000000 -0.021965
39840.000000 -0.022446
39870.000000 -0.022927
39900.000000 -0.022409
39930.000000 -0.021890
39960.000000 -0.021373
39990.000000 -0.019857
40020.000000 -0.017343
40050.000000 -0.015832
40080.000000 -0.013325
40110.000000 -0.009821
40140.000000 -0.007322
40170.000000 -0.004829
40200.000000 -0.001341
40230.000000 0.002141
40260.000000 0.004617
40290.000000 0.008086
40320.000000 0.010549
40350.000000 0.013005
40380.000000 0.015454
40410.000000 0.016897
40440.000000 0.018334
40470.000000 0.018765
40500.000000 0.019190
40530.000000 0.018609
40560.000000 0.018022
40590.000000 0.017431
40620.000000 0.015815
40650.000000 0.014193
40680.000000 0.012565
40710.000000 0.010933
40740.000000 0.008296
40770.000000 0.006677
40800.000000 0.004053
40830.000000 0.001426
40860.000000 -0.000204
40890.000000 -0.002838
40920.000000 -0.005475
40950.000000 -0.008099
40980.000000 -0.009743
41010.000000 -0.013391
41040.000000 -0.015042
41070.000000 -0.017695
41100.000000 -0.019352
41130.000000 -0.020010
41160.000000 -0.020672
41190.000000 -0.021335
41220.000000 -0.022002
41250.000000 -0.021670
41280.000000 -0.020342
41310.000000 -0.019016
41340.000000 -0.017693
41370.000000 -0.016374
41400.000000 -0.014058
41430.000000 -0.011747
41460.000000 -0.009441
41490.000000 -0.006139
41520.000000 -0.003843
41550.000000 -0.000553
41580.000000 0.002730
41610.000000 0.005008
41640.000000 0.008278
41670.000000 0.010542
41700.000000 0.011798
41730.000000 0.014048
41760.000000 0.015291
41790.000000 0.015528
41820.000000 0.015759
41850.000000 0.014942
41880.000000 0.014124
41910.000000 0.013308
41940.000000 0.012494
41970.000000 0.010685
42000.000000 0.009882
42030.000000 0.008084
42060.000000 0.006292
42090.000000 0.004520
42120.000000 0.001748
42150.000000 -0.000025
42180.000000 -0.001800
42210.000000 -0.003575
42240.000000 -0.005352
42270.000000 -0.007129
42300.000000 -0.008907
42330.000000 -0.009685
42360.000000 -0.011465
42390.000000 -0.013244
42420.000000 -0.014024
42450.000000 -0.014805
42480.000000 -0.015586
42510.000000 -0.015367
42540.000000 -0.015149
42570.000000 -0.014931
42600.000000 -0.013713
42630.000000 -0.013496
42660.000000 -0.011279
42690.000000 -0.010061
42720.000000 -0.008824
42750.000000 -0.006589
42780.000000 -0.004355
42810.000000 -0.002123
42840.000000 0.001108
42870.000000 0.003340
42900.000000 0.006572
42930.000000 0.009805
42960.000000 0.013041
42990.000000 0.015278
43020.000000 0.018518
43050.000000 0.020760
43080.000000 0.022005
43110.000000 0.024252
43140.000000 0.024503
43170.000000 0.024755
43200.000000 0.025011
43230.000000 0.024269
43260.000000 0.023529
43290.000000 0.022792
43320.000000 0.021058
43350.000000 0.019326
43380.000000 0.016596
43410.000000 0.014868
43440.000000 0.012142
43470.000000 0.009419
43500.000000 0.006698
43530.000000 0.003979
43560.000000 0.002262
43590.000000 -0.000453
43620.000000 -0.003166
43650.000000 -0.004877
43680.000000 -0.006587
43710.000000 -0.008294
43740.000000 -0.008999
43770.000000 -0.009702
43800.000000 -0.010404
43830.000000 -0.010103
43860.000000 -0.009801
43890.000000 -0.008497
43920.000000 -0.007191
43950.000000 -0.005883
43980.000000 -0.004573
44010.000000 -0.002262
44040.000000 0.000052
44070.000000 0.002367
44100.000000 0.004683
44130.000000 0.008002
44160.000000 0.011322
44190.000000 0.014645
44220.000000 0.017968
44250.000000 0.021294
44280.000000 0.024621
44310.000000 0.028950
44340.000000 0.032281
44370.000000 0.035614
44400.000000 0.038948
44430.000000 0.041285
44460.000000 0.043622
44490.000000 0.043962
44520.000000 0.045304
44550.000000 0.044647
44580.000000 0.043992
44610.000000 0.043339
44640.000000 0.041687
44670.000000 0.039038
44700.000000 0.036390
44730.000000 0.033744
44760.000000 0.030099
44790.000000 0.026457
44820.000000 0.021816
44850.000000 0.018178
44880.000000 0.013541
44910.000000 0.009905
44940.000000 0.005272
44970.000000 0.000641
45000.000000 -0.002989
45030.000000 -0.006617
45060.000000 -0.009243
45090.000000 -0.010867
45120.000000 -0.012489
45150.000000 -0.014109
45180.000000 -0.013727
45210.000000 -0.014344
45240.000000 -0.012958
45270.000000 -0.011571
45300.000000 -0.010182
45330.000000 -0.008790
45360.000000 -0.006397
45390.000000 -0.004002
45420.000000 -0.000605
45450.000000 0.001793
45480.000000 0.005194
45510.000000 0.008597
45540.000000 0.013001
45570.000000 0.016408
45600.000000 0.019816
45630.000000 0.024227
45660.000000 0.028639
45690.000000 0.032054
45720.000000 0.036470
45750.000000 0.039888
45780.000000 0.043308
45810.000000 0.046730
45840.000000 0.049154
45870.000000 0.051580
45900.000000 0.053009
45930.000000 0.053439
45960.000000 0.053871
45990.000000 0.053305
46020.000000 0.052741
46050.000000 0.050179
46080.000000 0.048619
46110.000000 0.046061
46140.000000 0.042505
46170.000000 0.038951
46200.000000 0.035399
46230.000000 0.031850
46260.000000 0.027302
46290.000000 0.022756
46320.000000 0.018213
46350.000000 0.013671
46380.000000 0.009132
46410.000000 0.005594
46440.000000 0.001059
46470.000000 -0.002474
46500.000000 -0.006005
46530.000000 -0.008534
46560.000000 -0.010061
46590.000000 -0.010586
46620.000000 -0.010108
46650.000000 -0.009629
46680.000000 -0.009147
46710.000000 -0.006663
46740.000000 -0.005177
46770.000000 -0.002688
46800.000000 0.000802
