# Supplementary material for: Probabilistic tsunami forecasting for early warning
Source: Nat Commun. 2021 Sep 28;12:5677. doi: 10.1038/s41467-021-25815-w (PMC8479076; doi:10.1038/s41467-021-25815-w)
Supplement: Supplementary file 6 — Supplementary Dataset 3. Sea-level records. [file 41467_2021_25815_MOESM6_ESM.zip › sea_level_records/2020-10-30_Samos/gokce.rad.rmn.txt]

-39600.000000 -0.002019
-39570.000000 -0.002090
-39540.000000 -0.002158
-39510.000000 -0.002224
-39480.000000 -0.000287
-39450.000000 -0.000347
-39420.000000 -0.000404
-39390.000000 -0.000458
-39360.000000 -0.000510
-39330.000000 -0.000559
-39300.000000 0.000395
-39270.000000 0.000351
-39240.000000 0.000311
-39210.000000 0.000273
-39180.000000 0.000238
-39150.000000 0.000205
-39120.000000 0.000175
-39090.000000 0.000148
-39060.000000 0.000124
-39030.000000 0.000103
-39000.000000 0.000084
-38970.000000 0.000068
-38940.000000 0.002055
-38910.000000 0.000044
-38880.000000 0.000036
-38850.000000 0.000031
-38820.000000 0.000029
-38790.000000 0.002029
-38760.000000 0.002032
-38730.000000 0.002038
-38700.000000 0.002046
-38670.000000 0.000058
-38640.000000 0.000072
-38610.000000 0.000088
-38580.000000 0.000108
-38550.000000 0.000130
-38520.000000 -0.000846
-38490.000000 -0.000818
-38460.000000 -0.000788
-38430.000000 -0.000755
-38400.000000 -0.000720
-38370.000000 -0.000681
-38340.000000 -0.000640
-38310.000000 -0.000597
-38280.000000 -0.000550
-38250.000000 -0.000501
-38220.000000 -0.000449
-38190.000000 -0.000395
-38160.000000 -0.000338
-38130.000000 -0.000278
-38100.000000 -0.000216
-38070.000000 -0.000150
-38040.000000 -0.000082
-38010.000000 0.000988
-37980.000000 0.001061
-37950.000000 0.001137
-37920.000000 0.001216
-37890.000000 0.001297
-37860.000000 0.001381
-37830.000000 0.001468
-37800.000000 0.001557
-37770.000000 0.001649
-37740.000000 0.001743
-37710.000000 0.000841
-37680.000000 0.000941
-37650.000000 -0.000957
-37620.000000 -0.000852
-37590.000000 -0.000744
-37560.000000 -0.001633
-37530.000000 -0.001520
-37500.000000 -0.001404
-37470.000000 -0.000285
-37440.000000 -0.000164
-37410.000000 -0.000040
-37380.000000 0.000086
-37350.000000 0.000215
-37320.000000 0.000347
-37290.000000 0.000482
-37260.000000 0.000619
-37230.000000 0.000758
-37200.000000 0.000901
-37170.000000 0.000046
-37140.000000 0.000194
-37110.000000 0.000344
-37080.000000 0.000497
-37050.000000 0.000653
-37020.000000 0.000811
-36990.000000 0.000972
-36960.000000 0.001136
-36930.000000 0.001302
-36900.000000 0.001471
-36870.000000 0.001642
-36840.000000 0.001817
-36810.000000 0.000994
-36780.000000 0.001173
-36750.000000 0.001355
-36720.000000 0.001540
-36690.000000 0.001728
-36660.000000 -0.000082
-36630.000000 0.000111
-36600.000000 0.000307
-36570.000000 0.000505
-36540.000000 0.000707
-36510.000000 0.000911
-36480.000000 0.001117
-36450.000000 0.000327
-36420.000000 0.000539
-36390.000000 0.000754
-36360.000000 -0.001028
-36330.000000 -0.000808
-36300.000000 -0.000585
-36270.000000 -0.000358
-36240.000000 -0.000129
-36210.000000 0.000103
-36180.000000 0.000338
-36150.000000 0.000575
-36120.000000 -0.000184
-36090.000000 0.000060
-36060.000000 0.000306
-36030.000000 -0.001445
-36000.000000 -0.001193
-35970.000000 -0.000938
-35940.000000 -0.000681
-35910.000000 -0.000421
-35880.000000 -0.000159
-35850.000000 0.000106
-35820.000000 0.000372
-35790.000000 0.000641
-35760.000000 0.000911
-35730.000000 0.001184
-35700.000000 0.001458
-35670.000000 0.001735
-35640.000000 0.001013
-35610.000000 0.001294
-35580.000000 -0.000424
-35550.000000 -0.000139
-35520.000000 -0.000853
-35490.000000 -0.000564
-35460.000000 -0.000274
-35430.000000 0.000018
-35400.000000 0.000312
-35370.000000 -0.000391
-35340.000000 -0.000094
-35310.000000 -0.001794
-35280.000000 -0.001492
-35250.000000 -0.001189
-35220.000000 -0.000884
-35190.000000 -0.000577
-35160.000000 -0.000269
-35130.000000 -0.000958
-35100.000000 -0.000646
-35070.000000 -0.002332
-35040.000000 -0.002017
-35010.000000 -0.001699
-34980.000000 -0.001380
-34950.000000 -0.001060
-34920.000000 -0.000737
-34890.000000 -0.000413
-34860.000000 -0.000087
-34830.000000 0.000240
-34800.000000 0.000570
-34770.000000 0.000901
-34740.000000 0.000234
-34710.000000 0.000569
-34680.000000 -0.001094
-34650.000000 -0.000756
-34620.000000 -0.000415
-34590.000000 -0.001072
-34560.000000 -0.000728
-34530.000000 -0.000381
-34500.000000 -0.000033
-34470.000000 -0.000682
-34440.000000 -0.000329
-34410.000000 0.000025
-34380.000000 0.000382
-34350.000000 0.000741
-34320.000000 -0.000898
-34290.000000 -0.000535
-34260.000000 -0.000170
-34230.000000 0.000197
-34200.000000 0.000566
-34170.000000 0.000937
-34140.000000 0.001309
-34110.000000 0.001684
-34080.000000 0.001061
-34050.000000 0.001439
-34020.000000 0.001819
-33990.000000 0.000201
-33960.000000 0.000584
-33930.000000 0.000969
-33900.000000 0.000356
-33870.000000 0.000745
-33840.000000 -0.000865
-33810.000000 -0.000473
-33780.000000 -0.000079
-33750.000000 0.000316
-33720.000000 0.000713
-33690.000000 0.000112
-33660.000000 0.000512
-33630.000000 -0.001086
-33600.000000 -0.000683
-33570.000000 -0.000278
-33540.000000 0.000129
-33510.000000 0.000537
-33480.000000 -0.000054
-33450.000000 0.000357
-33420.000000 0.000770
-33390.000000 0.001184
-33360.000000 0.001599
-33330.000000 0.002016
-33300.000000 0.001435
-33270.000000 -0.000145
-33240.000000 0.000276
-33210.000000 0.000699
-33180.000000 0.001123
-33150.000000 0.001548
-33120.000000 0.000975
-33090.000000 0.001402
-33060.000000 -0.000169
-33030.000000 0.000261
-33000.000000 0.000692
-32970.000000 0.000125
-32940.000000 0.000558
-32910.000000 0.000992
-32880.000000 -0.000573
-32850.000000 -0.000137
-32820.000000 -0.000700
-32790.000000 -0.000263
-32760.000000 0.000176
-32730.000000 0.000615
-32700.000000 0.001054
-32670.000000 0.001495
-32640.000000 0.001935
-32610.000000 0.001377
-32580.000000 -0.000181
-32550.000000 0.000261
-32520.000000 0.000704
-32490.000000 0.000147
-32460.000000 0.000590
-32430.000000 -0.000966
-32400.000000 -0.000522
-32370.000000 -0.000078
-32340.000000 0.000366
-32310.000000 -0.000190
-32280.000000 0.000253
-32250.000000 -0.001303
-32220.000000 -0.000859
-32190.000000 -0.000416
-32160.000000 0.000027
-32130.000000 -0.000530
-32100.000000 -0.000088
-32070.000000 0.000354
-32040.000000 -0.001205
-32010.000000 -0.001765
-31980.000000 -0.001326
-31950.000000 -0.000887
-31920.000000 -0.000449
-31890.000000 -0.001013
-31860.000000 -0.000578
-31830.000000 -0.002143
-31800.000000 -0.001711
-31770.000000 -0.001279
-31740.000000 -0.001849
-31710.000000 -0.001420
-31680.000000 -0.002993
-31650.000000 -0.002567
-31620.000000 -0.002143
-31590.000000 -0.001720
-31560.000000 -0.001299
-31530.000000 -0.000880
-31500.000000 -0.000462
-31470.000000 -0.000046
-31440.000000 -0.000632
-31410.000000 -0.000219
-31380.000000 0.000193
-31350.000000 -0.001397
-31320.000000 -0.000989
-31290.000000 -0.000582
-31260.000000 -0.001176
-31230.000000 -0.000772
-31200.000000 -0.000369
-31170.000000 0.000033
-31140.000000 0.000433
-31110.000000 0.000832
-31080.000000 0.000230
-31050.000000 0.000627
-31020.000000 -0.000977
-30990.000000 -0.000582
-30960.000000 -0.000188
-30930.000000 0.000205
-30900.000000 0.000597
-30870.000000 0.000988
-30840.000000 0.001379
-30810.000000 0.000769
-30780.000000 0.001159
-30750.000000 -0.000452
-30720.000000 -0.000063
-30690.000000 0.000326
-30660.000000 -0.000286
-30630.000000 -0.001897
-30600.000000 -0.001509
-30570.000000 -0.001120
-30540.000000 -0.000731
-30510.000000 -0.001342
-30480.000000 -0.000952
-30450.000000 -0.000562
-30420.000000 -0.000171
-30390.000000 -0.001779
-30360.000000 -0.001387
-30330.000000 -0.000993
-30300.000000 -0.000599
-30270.000000 -0.001203
-30240.000000 -0.000807
-30210.000000 -0.000409
-30180.000000 -0.000010
-30150.000000 -0.000609
-30120.000000 -0.000207
-30090.000000 -0.001804
-30060.000000 -0.001399
-30030.000000 -0.000992
-30000.000000 -0.000583
-29970.000000 -0.000173
-29940.000000 0.000240
-29910.000000 0.000654
-29880.000000 0.001070
-29850.000000 0.001488
-29820.000000 0.000908
-29790.000000 0.001330
-29760.000000 0.001755
-29730.000000 0.000181
-29700.000000 0.000610
-29670.000000 0.001040
-29640.000000 0.001473
-29610.000000 0.001908
-29580.000000 0.001345
-29550.000000 0.001784
-29520.000000 0.000225
-29490.000000 -0.000332
-29460.000000 0.000113
-29430.000000 0.000561
-29400.000000 0.001010
-29370.000000 0.001462
-29340.000000 0.001915
-29310.000000 0.002371
-29280.000000 0.001828
-29250.000000 0.002288
-29220.000000 0.000750
-29190.000000 0.001214
-29160.000000 0.001680
-29130.000000 0.002149
-29100.000000 0.002619
-29070.000000 0.003092
-29040.000000 0.002566
-29010.000000 0.003043
-28980.000000 0.001522
-28950.000000 0.002002
-28920.000000 0.002485
-28890.000000 0.001970
-28860.000000 0.002456
-28830.000000 0.000944
-28800.000000 0.001435
-28770.000000 0.000926
-28740.000000 0.001420
-28710.000000 0.001915
-28680.000000 0.000412
-28650.000000 -0.000090
-28620.000000 0.000410
-28590.000000 0.000911
-28560.000000 0.001414
-28530.000000 0.000918
-28500.000000 0.001423
-28470.000000 -0.000071
-28440.000000 0.000437
-28410.000000 0.000945
-28380.000000 0.000454
-28350.000000 0.000964
-28320.000000 -0.000525
-28290.000000 -0.000013
-28260.000000 -0.000501
-28230.000000 -0.001988
-28200.000000 -0.002475
-28170.000000 -0.001962
-28140.000000 -0.001448
-28110.000000 -0.001934
-28080.000000 -0.001419
-28050.000000 -0.002905
-28020.000000 -0.002391
-27990.000000 -0.001877
-27960.000000 -0.001363
-27930.000000 -0.000850
-27900.000000 -0.000336
-27870.000000 0.000176
-27840.000000 -0.000311
-27810.000000 0.000200
-27780.000000 0.000711
-27750.000000 -0.000778
-27720.000000 -0.000269
-27690.000000 0.000240
-27660.000000 -0.000253
-27630.000000 -0.001746
-27600.000000 -0.002240
-27570.000000 -0.001736
-27540.000000 -0.001232
-27510.000000 -0.002730
-27480.000000 -0.003229
-27450.000000 -0.002730
-27420.000000 -0.002232
-27390.000000 -0.002736
-27360.000000 -0.002241
-27330.000000 -0.001747
-27300.000000 -0.003256
-27270.000000 -0.002766
-27240.000000 -0.002278
-27210.000000 -0.001791
-27180.000000 -0.001307
-27150.000000 -0.000824
-27120.000000 -0.000344
-27090.000000 0.000135
-27060.000000 0.000612
-27030.000000 0.001087
-27000.000000 0.000559
-26970.000000 0.001030
-26940.000000 -0.000501
-26910.000000 -0.000034
-26880.000000 0.000431
-26850.000000 0.000894
-26820.000000 0.000356
-26790.000000 0.000815
-26760.000000 -0.000726
-26730.000000 -0.000270
-26700.000000 -0.000815
-26670.000000 -0.000362
-26640.000000 0.000091
-26610.000000 0.000542
-26580.000000 -0.000009
-26550.000000 0.000440
-26520.000000 -0.001112
-26490.000000 -0.000665
-26460.000000 -0.000218
-26430.000000 0.000228
-26400.000000 0.000674
-26370.000000 0.000120
-26340.000000 0.000566
-26310.000000 -0.000988
-26280.000000 -0.000541
-26250.000000 -0.000094
-26220.000000 -0.000647
-26190.000000 -0.000198
-26160.000000 -0.001748
-26130.000000 -0.002297
-26100.000000 -0.001844
-26070.000000 -0.001390
-26040.000000 -0.001934
-26010.000000 -0.003476
-25980.000000 -0.003016
-25950.000000 -0.002554
-25920.000000 -0.002089
-25890.000000 -0.001622
-25860.000000 -0.001152
-25830.000000 -0.000679
-25800.000000 -0.000203
-25770.000000 0.000276
-25740.000000 0.000758
-25710.000000 0.001243
-25680.000000 0.001732
-25650.000000 0.001224
-25620.000000 0.001719
-25590.000000 0.000218
-25560.000000 0.000721
-25530.000000 0.001227
-25500.000000 0.001737
-25470.000000 0.001250
-25440.000000 0.001767
-25410.000000 0.000287
-25380.000000 0.000812
-25350.000000 0.001340
-25320.000000 0.001871
-25290.000000 0.002406
-25260.000000 0.002944
-25230.000000 0.003486
-25200.000000 0.003032
-25170.000000 0.001580
-25140.000000 0.002132
-25110.000000 0.001687
-25080.000000 0.002245
-25050.000000 0.002805
-25020.000000 0.003369
-24990.000000 0.002936
-24960.000000 0.003505
-24930.000000 0.002076
-24900.000000 0.002650
-24870.000000 0.003227
-24840.000000 0.002806
-24810.000000 0.001386
-24780.000000 0.001969
-24750.000000 0.002555
-24720.000000 0.002141
-24690.000000 0.002730
-24660.000000 0.001321
-24630.000000 0.001913
-24600.000000 0.001507
-24570.000000 0.002103
-24540.000000 0.001700
-24510.000000 0.000299
-24480.000000 0.000899
-24450.000000 0.001500
-24420.000000 0.001103
-24390.000000 -0.000293
-24360.000000 0.000312
-24330.000000 0.000919
-24300.000000 0.001527
-24270.000000 0.002136
-24240.000000 0.001746
-24210.000000 0.002357
-24180.000000 0.000969
-24150.000000 0.001582
-24120.000000 0.001195
-24090.000000 0.001810
-24060.000000 0.002425
-24030.000000 0.001040
-24000.000000 0.000656
-23970.000000 0.001273
-23940.000000 0.000890
-23910.000000 -0.000492
-23880.000000 0.000125
-23850.000000 -0.000257
-23820.000000 -0.001639
-23790.000000 -0.002021
-23760.000000 -0.003403
-23730.000000 -0.003785
-23700.000000 -0.003167
-23670.000000 -0.002549
-23640.000000 -0.002932
-23610.000000 -0.004315
-23580.000000 -0.003699
-23550.000000 -0.003083
-23520.000000 -0.002468
-23490.000000 -0.002854
-23460.000000 -0.002240
-23430.000000 -0.003628
-23400.000000 -0.003017
-23370.000000 -0.002408
-23340.000000 -0.002800
-23310.000000 -0.002193
-23280.000000 -0.003588
-23250.000000 -0.003985
-23220.000000 -0.003384
-23190.000000 -0.002785
-23160.000000 -0.002188
-23130.000000 -0.003594
-23100.000000 -0.003002
-23070.000000 -0.003413
-23040.000000 -0.002827
-23010.000000 -0.002244
-22980.000000 -0.001664
-22950.000000 -0.001087
-22920.000000 -0.001513
-22890.000000 -0.000943
-22860.000000 -0.000376
-22830.000000 -0.001813
-22800.000000 -0.001254
-22770.000000 -0.000699
-22740.000000 -0.001147
-22710.000000 -0.000600
-22680.000000 -0.000057
-22650.000000 0.000482
-22620.000000 -0.000983
-22590.000000 -0.000452
-22560.000000 0.000074
-22530.000000 0.000596
-22500.000000 0.001114
-22470.000000 0.001627
-22440.000000 0.002137
-22410.000000 0.002642
-22380.000000 0.002143
-22350.000000 0.000639
-22320.000000 0.001132
-22290.000000 0.000620
-22260.000000 0.001105
-22230.000000 0.001586
-22200.000000 0.002062
-22170.000000 0.002536
-22140.000000 0.002005
-22110.000000 0.002471
-22080.000000 0.002933
-22050.000000 0.001392
-22020.000000 0.001848
-21990.000000 0.002300
-21960.000000 0.002749
-21930.000000 0.003196
-21900.000000 0.002639
-21870.000000 0.001079
-21840.000000 0.001517
-21810.000000 0.001952
-21780.000000 0.001384
-21750.000000 -0.000186
-21720.000000 0.000242
-21690.000000 -0.000333
-21660.000000 0.000090
-21630.000000 -0.001489
-21600.000000 -0.002070
-21570.000000 -0.001653
-21540.000000 -0.002238
-21510.000000 -0.001825
-21480.000000 -0.003413
-21450.000000 -0.003003
-21420.000000 -0.002595
-21390.000000 -0.002188
-21360.000000 -0.001783
-21330.000000 -0.002379
-21300.000000 -0.001976
-21270.000000 -0.001574
-21240.000000 -0.001173
-21210.000000 -0.000773
-21180.000000 -0.002375
-21150.000000 -0.001977
-21120.000000 -0.001580
-21090.000000 -0.001184
-21060.000000 -0.000789
-21030.000000 -0.000394
-21000.000000 -0.000000
-20970.000000 0.000393
-20940.000000 0.000785
-20910.000000 -0.000823
-20880.000000 -0.000432
-20850.000000 -0.000042
-20820.000000 0.000348
-20790.000000 0.000736
-20760.000000 0.001125
-20730.000000 0.001512
-20700.000000 0.001898
-20670.000000 0.001284
-20640.000000 0.001669
-20610.000000 0.002052
-20580.000000 0.002435
-20550.000000 0.001816
-20520.000000 0.000197
-20490.000000 0.000575
-20460.000000 0.000953
-20430.000000 0.001328
-20400.000000 0.001702
-20370.000000 0.002074
-20340.000000 0.001445
-20310.000000 0.001813
-20280.000000 0.002179
-20250.000000 0.000543
-20220.000000 0.000905
-20190.000000 0.001264
-20160.000000 0.000621
-20130.000000 0.000975
-20100.000000 -0.000673
-20070.000000 -0.000323
-20040.000000 0.000023
-20010.000000 0.000367
-19980.000000 0.000708
-19950.000000 0.001046
-19920.000000 0.000381
-19890.000000 0.000714
-19860.000000 0.001043
-19830.000000 0.001369
-19800.000000 0.001692
-19770.000000 0.000012
-19740.000000 0.000328
-19710.000000 0.000641
-19680.000000 0.000951
-19650.000000 0.000258
-19620.000000 0.000562
-19590.000000 0.000862
-19560.000000 0.000158
-19530.000000 0.000452
-19500.000000 -0.001258
-19470.000000 -0.000972
-19440.000000 -0.000688
-19410.000000 -0.000408
-19380.000000 -0.001132
-19350.000000 -0.000859
-19320.000000 -0.000589
-19290.000000 -0.002322
-19260.000000 -0.002059
-19230.000000 -0.001799
-19200.000000 -0.001542
-19170.000000 -0.002288
-19140.000000 -0.002037
-19110.000000 -0.001790
-19080.000000 -0.001546
-19050.000000 -0.001304
-19020.000000 -0.001066
-18990.000000 -0.000830
-18960.000000 -0.000598
-18930.000000 -0.000368
-18900.000000 -0.000141
-18870.000000 0.000084
-18840.000000 0.000305
-18810.000000 0.000524
-18780.000000 -0.001259
-18750.000000 -0.001045
-18720.000000 -0.000834
-18690.000000 -0.001625
-18660.000000 -0.001419
-18630.000000 -0.001216
-18600.000000 -0.001015
-18570.000000 -0.000816
-18540.000000 -0.000620
-18510.000000 -0.000426
-18480.000000 -0.000235
-18450.000000 -0.000046
-18420.000000 0.000140
-18390.000000 0.000324
-18360.000000 -0.000495
-18330.000000 -0.000316
-18300.000000 -0.002140
-18270.000000 -0.001966
-18240.000000 -0.001794
-18210.000000 -0.001625
-18180.000000 -0.001458
-18150.000000 -0.001294
-18120.000000 -0.001131
-18090.000000 -0.001971
-18060.000000 -0.001813
-18030.000000 -0.001658
-18000.000000 -0.001504
-17970.000000 -0.001353
-17940.000000 -0.000203
-17910.000000 -0.000055
-17880.000000 0.000091
-17850.000000 0.000235
-17820.000000 0.000378
-17790.000000 0.000519
-17760.000000 0.000659
-17730.000000 0.000797
-17700.000000 0.000934
-17670.000000 0.000070
-17640.000000 0.000205
-17610.000000 0.000338
-17580.000000 0.000471
-17550.000000 0.000603
-17520.000000 0.000734
-17490.000000 0.000865
-17460.000000 0.000995
-17430.000000 0.001124
-17400.000000 0.001253
-17370.000000 0.001381
-17340.000000 0.001509
-17310.000000 0.001636
-17280.000000 0.001764
-17250.000000 0.001890
-17220.000000 0.002017
-17190.000000 0.000143
-17160.000000 0.000268
-17130.000000 0.000394
-17100.000000 0.000519
-17070.000000 0.000644
-17040.000000 0.000768
-17010.000000 0.000892
-16980.000000 0.001016
-16950.000000 0.000140
-16920.000000 0.000264
-16890.000000 0.000387
-16860.000000 0.000510
-16830.000000 0.000634
-16800.000000 0.000757
-16770.000000 0.000880
-16740.000000 0.002003
-16710.000000 0.002126
-16680.000000 0.002249
-16650.000000 0.002371
-16620.000000 0.002494
-16590.000000 0.002616
-16560.000000 0.002739
-16530.000000 0.002861
-16500.000000 0.002983
-16470.000000 0.002105
-16440.000000 0.002227
-16410.000000 0.000349
-16380.000000 0.000471
-16350.000000 -0.000406
-16320.000000 -0.000284
-16290.000000 -0.000162
-16260.000000 -0.000040
-16230.000000 0.000083
-16200.000000 0.000206
-16170.000000 0.000329
-16140.000000 0.000452
-16110.000000 0.000575
-16080.000000 0.000699
-16050.000000 0.000823
-16020.000000 0.000947
-15990.000000 0.001071
-15960.000000 0.001195
-15930.000000 0.001319
-15900.000000 -0.000557
-15870.000000 -0.000433
-15840.000000 -0.001310
-15810.000000 -0.001186
-15780.000000 -0.001063
-15750.000000 -0.000941
-15720.000000 -0.000819
-15690.000000 -0.000697
-15660.000000 -0.000577
-15630.000000 -0.000457
-15600.000000 -0.000338
-15570.000000 -0.000221
-15540.000000 -0.000104
-15510.000000 0.000011
-15480.000000 0.000125
-15450.000000 0.000237
-15420.000000 0.000347
-15390.000000 0.000456
-15360.000000 0.000563
-15330.000000 0.000667
-15300.000000 0.000769
-15270.000000 -0.000131
-15240.000000 -0.000034
-15210.000000 -0.001940
-15180.000000 -0.001849
-15150.000000 -0.001761
-15120.000000 -0.001677
-15090.000000 -0.001596
-15060.000000 -0.001519
-15030.000000 -0.001445
-15000.000000 -0.001376
-14970.000000 -0.001311
-14940.000000 -0.001250
-14910.000000 -0.001194
-14880.000000 -0.001142
-14850.000000 -0.001096
-14820.000000 -0.001054
-14790.000000 -0.001018
-14760.000000 -0.000986
-14730.000000 -0.000961
-14700.000000 -0.000940
-14670.000000 -0.000925
-14640.000000 -0.000916
-14610.000000 0.001087
-14580.000000 0.001084
-14550.000000 0.001076
-14520.000000 0.001061
-14490.000000 0.001041
-14460.000000 0.001014
-14430.000000 0.000982
-14400.000000 0.000943
-14370.000000 0.000898
-14340.000000 0.001846
-14310.000000 0.001789
-14280.000000 0.001725
-14250.000000 0.001655
-14220.000000 0.001579
-14190.000000 0.001497
-14160.000000 0.001409
-14130.000000 0.001314
-14100.000000 0.000213
-14070.000000 0.000107
-14040.000000 -0.000006
-14010.000000 -0.000125
-13980.000000 0.000751
-13950.000000 0.000621
-13920.000000 0.000485
-13890.000000 0.000344
-13860.000000 0.000197
-13830.000000 0.000045
-13800.000000 -0.000113
-13770.000000 -0.001276
-13740.000000 -0.003444
-13710.000000 -0.003617
-13680.000000 -0.003796
-13650.000000 -0.003979
-13620.000000 -0.004167
-13590.000000 -0.004360
-13560.000000 -0.004558
-13530.000000 -0.004760
-13500.000000 -0.002967
-13470.000000 -0.002179
-13440.000000 -0.002395
-13410.000000 -0.002615
-13380.000000 -0.002840
-13350.000000 -0.002069
-13320.000000 -0.002302
-13290.000000 -0.000539
-13260.000000 -0.000781
-13230.000000 -0.001027
-13200.000000 -0.001276
-13170.000000 -0.001530
-13140.000000 -0.001788
-13110.000000 -0.004050
-13080.000000 -0.005316
-13050.000000 -0.005586
-13020.000000 -0.005860
-12990.000000 -0.006138
-12960.000000 -0.005420
-12930.000000 -0.003706
-12900.000000 -0.002996
-12870.000000 -0.001290
-12840.000000 -0.001588
-12810.000000 -0.000890
-12780.000000 -0.001196
-12750.000000 0.000494
-12720.000000 0.001180
-12690.000000 0.000862
-12660.000000 0.002541
-12630.000000 0.002216
-12600.000000 0.002887
-12570.000000 0.002555
-12540.000000 0.002219
-12510.000000 0.001880
-12480.000000 0.002538
-12450.000000 0.002192
-12420.000000 0.001843
-12390.000000 0.003491
-12360.000000 0.003136
-12330.000000 0.002778
-12300.000000 0.002417
-12270.000000 0.002053
-12240.000000 0.002687
-12210.000000 0.002317
-12180.000000 0.003945
-12150.000000 0.003570
-12120.000000 0.003192
-12090.000000 0.002812
-12060.000000 0.003429
-12030.000000 0.003044
-12000.000000 0.002656
-11970.000000 0.002265
-11940.000000 0.001873
-11910.000000 0.001478
-11880.000000 0.001080
-11850.000000 0.000680
-11820.000000 0.002279
-11790.000000 0.001874
-11760.000000 0.001468
-11730.000000 0.001060
-11700.000000 0.000650
-11670.000000 0.001238
-11640.000000 0.000824
-11610.000000 0.000408
-11580.000000 -0.000009
-11550.000000 -0.000428
-11520.000000 0.000152
-11490.000000 -0.000270
-11460.000000 -0.000694
-11430.000000 -0.001118
-11400.000000 -0.001544
-11370.000000 -0.001971
-11340.000000 -0.002398
-11310.000000 -0.002827
-11280.000000 -0.001256
-11250.000000 -0.001686
-11220.000000 -0.002116
-11190.000000 -0.002547
-11160.000000 -0.002977
-11130.000000 -0.002408
-11100.000000 -0.002839
-11070.000000 -0.001269
-11040.000000 -0.001699
-11010.000000 -0.002128
-10980.000000 -0.001557
-10950.000000 -0.001985
-10920.000000 -0.002413
-10890.000000 -0.002839
-10860.000000 -0.004265
-10830.000000 -0.004689
-10800.000000 -0.004112
-10770.000000 -0.004533
-10740.000000 -0.004953
-10710.000000 -0.005371
-10680.000000 -0.002787
-10650.000000 -0.003202
-10620.000000 -0.001614
-10590.000000 -0.001024
-10560.000000 -0.000432
-10530.000000 0.001163
-10500.000000 0.000760
-10470.000000 0.002360
-10440.000000 0.002963
-10410.000000 0.002568
-10380.000000 0.002176
-10350.000000 0.001788
-10320.000000 0.003402
-10290.000000 0.003019
-10260.000000 0.002639
-10230.000000 0.002262
-10200.000000 0.001888
-10170.000000 0.001517
-10140.000000 0.001149
-10110.000000 0.000783
-10080.000000 0.001420
-10050.000000 0.001060
-10020.000000 0.001703
-9990.000000 0.003347
-9960.000000 0.002995
-9930.000000 0.002644
-9900.000000 0.002296
-9870.000000 0.001950
-9840.000000 0.001606
-9810.000000 0.002264
-9780.000000 0.001924
-9750.000000 0.001585
-9720.000000 0.001248
-9690.000000 0.000913
-9660.000000 0.000580
-9630.000000 -0.000752
-9600.000000 -0.001083
-9570.000000 -0.000413
-9540.000000 -0.000742
-9510.000000 0.000931
-9480.000000 0.000604
-9450.000000 0.000279
-9420.000000 -0.000046
-9390.000000 -0.000369
-9360.000000 -0.000692
-9330.000000 -0.000014
-9300.000000 -0.000335
-9270.000000 -0.000655
-9240.000000 0.001026
-9210.000000 0.000707
-9180.000000 0.001389
-9150.000000 0.001072
-9120.000000 0.002755
-9090.000000 0.003439
-9060.000000 0.003124
-9030.000000 0.003809
-9000.000000 0.003495
-8970.000000 0.003181
-8940.000000 0.001868
-8910.000000 0.002556
-8880.000000 0.002243
-8850.000000 0.003932
-8820.000000 0.003621
-8790.000000 0.004310
-8760.000000 0.004000
-8730.000000 0.003690
-8700.000000 0.003381
-8670.000000 0.003072
-8640.000000 0.002763
-8610.000000 0.002455
-8580.000000 0.002146
-8550.000000 0.001838
-8520.000000 0.001530
-8490.000000 0.001222
-8460.000000 0.000913
-8430.000000 0.000604
-8400.000000 0.000294
-8370.000000 -0.000016
-8340.000000 -0.000328
-8310.000000 -0.000640
-8280.000000 -0.000954
-8250.000000 -0.002269
-8220.000000 -0.004586
-8190.000000 -0.005904
-8160.000000 -0.006224
-8130.000000 -0.006547
-8100.000000 -0.006871
-8070.000000 -0.007198
-8040.000000 -0.006528
-8010.000000 -0.006860
-7980.000000 -0.007196
-7950.000000 -0.005534
-7920.000000 -0.005875
-7890.000000 -0.005220
-7860.000000 -0.005568
-7830.000000 -0.005919
-7800.000000 -0.004274
-7770.000000 -0.004633
-7740.000000 -0.003995
-7710.000000 -0.004361
-7680.000000 -0.005731
-7650.000000 -0.008105
-7620.000000 -0.008483
-7590.000000 -0.008864
-7560.000000 -0.007250
-7530.000000 -0.007639
-7500.000000 -0.007032
-7470.000000 -0.007430
-7440.000000 -0.005832
-7410.000000 -0.005237
-7380.000000 -0.004647
-7350.000000 -0.005060
-7320.000000 -0.003478
-7290.000000 -0.002899
-7260.000000 -0.001325
-7230.000000 -0.001755
-7200.000000 -0.001188
-7170.000000 -0.001626
-7140.000000 -0.002067
-7110.000000 -0.002513
-7080.000000 -0.000962
-7050.000000 -0.000415
-7020.000000 -0.000873
-6990.000000 -0.001334
-6960.000000 -0.001798
-6930.000000 -0.000267
-6900.000000 0.000261
-6870.000000 -0.000215
-6840.000000 0.000305
-6810.000000 0.002822
-6780.000000 0.002335
-6750.000000 0.003844
-6720.000000 0.004350
-6690.000000 0.003852
-6660.000000 0.003351
-6630.000000 0.002846
-6600.000000 0.002337
-6570.000000 0.001825
-6540.000000 0.001310
-6510.000000 0.000792
-6480.000000 0.002270
-6450.000000 0.002745
-6420.000000 0.002217
-6390.000000 0.002686
-6360.000000 0.004152
-6330.000000 0.003615
-6300.000000 0.003076
-6270.000000 0.002534
-6240.000000 0.001989
-6210.000000 0.001442
-6180.000000 0.000892
-6150.000000 0.000340
-6120.000000 0.000786
-6090.000000 0.000230
-6060.000000 -0.000329
-6030.000000 0.001111
-6000.000000 0.001550
-5970.000000 0.000986
-5940.000000 0.002422
-5910.000000 0.001856
-5880.000000 0.002289
-5850.000000 0.001722
-5820.000000 0.001153
-5790.000000 0.000584
-5760.000000 0.000015
-5730.000000 -0.000555
-5700.000000 -0.001125
-5670.000000 -0.001695
-5640.000000 -0.002265
-5610.000000 -0.002835
-5580.000000 -0.003404
-5550.000000 -0.001973
-5520.000000 -0.002542
-5490.000000 -0.002110
-5460.000000 -0.002677
-5430.000000 -0.003243
-5400.000000 -0.002809
-5370.000000 -0.001373
-5340.000000 -0.000937
-5310.000000 0.000501
-5280.000000 0.000940
-5250.000000 0.002379
-5220.000000 0.002820
-5190.000000 0.002263
-5160.000000 0.002706
-5130.000000 0.002151
-5100.000000 0.001596
-5070.000000 0.001043
-5040.000000 -0.000509
-5010.000000 -0.001061
-4980.000000 -0.002611
-4950.000000 -0.003161
-4920.000000 -0.003710
-4890.000000 -0.003258
-4860.000000 -0.003806
-4830.000000 -0.003353
-4800.000000 -0.001900
-4770.000000 -0.002447
-4740.000000 -0.001994
-4710.000000 -0.000541
-4680.000000 -0.000088
-4650.000000 -0.000635
-4620.000000 0.000818
-4590.000000 0.001271
-4560.000000 0.000723
-4530.000000 0.000175
-4500.000000 -0.000373
-4470.000000 -0.000922
-4440.000000 0.000530
-4410.000000 0.000981
-4380.000000 0.000433
-4350.000000 0.000884
-4320.000000 0.000336
-4290.000000 0.001787
-4260.000000 0.002239
-4230.000000 0.001691
-4200.000000 0.003143
-4170.000000 0.002596
-4140.000000 0.002048
-4110.000000 0.002501
-4080.000000 0.001955
-4050.000000 0.001408
-4020.000000 0.000862
-3990.000000 0.000317
-3960.000000 -0.000229
-3930.000000 -0.000773
-3900.000000 0.000683
-3870.000000 0.000139
-3840.000000 0.000596
-3810.000000 0.000054
-3780.000000 0.000513
-3750.000000 0.001973
-3720.000000 0.001434
-3690.000000 0.000896
-3660.000000 0.000360
-3630.000000 -0.002175
-3600.000000 -0.002709
-3570.000000 -0.003241
-3540.000000 -0.003771
-3510.000000 -0.002299
-3480.000000 -0.001826
-3450.000000 -0.002351
-3420.000000 0.000127
-3390.000000 -0.000394
-3360.000000 -0.000913
-3330.000000 0.000570
-3300.000000 0.000055
-3270.000000 -0.000458
-3240.000000 -0.000969
-3210.000000 -0.003477
-3180.000000 -0.003984
-3150.000000 -0.004488
-3120.000000 -0.002990
-3090.000000 -0.002490
-3060.000000 -0.002988
-3030.000000 -0.002484
-3000.000000 -0.000977
-2970.000000 -0.000469
-2940.000000 0.002042
-2910.000000 0.001555
-2880.000000 0.003070
-2850.000000 0.002587
-2820.000000 0.003106
-2790.000000 0.002627
-2760.000000 0.002150
-2730.000000 0.001674
-2700.000000 0.001200
-2670.000000 0.000728
-2640.000000 0.000257
-2610.000000 -0.000213
-2580.000000 0.001319
-2550.000000 0.000852
-2520.000000 0.001386
-2490.000000 0.001921
-2460.000000 0.004457
-2430.000000 0.003994
-2400.000000 0.006531
-2370.000000 0.006070
-2340.000000 0.007609
-2310.000000 0.007149
-2280.000000 0.006689
-2250.000000 0.006230
-2220.000000 0.003772
-2190.000000 0.003314
-2160.000000 0.002856
-2130.000000 0.001399
-2100.000000 0.000943
-2070.000000 0.001487
-2040.000000 0.001031
-2010.000000 0.000576
-1980.000000 0.000121
-1950.000000 -0.000333
-1920.000000 -0.000787
-1890.000000 0.000760
-1860.000000 0.000307
-1830.000000 -0.000145
-1800.000000 -0.000596
-1770.000000 -0.001046
-1740.000000 -0.001495
-1710.000000 -0.001944
-1680.000000 -0.002391
-1650.000000 -0.001837
-1620.000000 -0.002282
-1590.000000 -0.001725
-1560.000000 -0.002168
-1530.000000 -0.000609
-1500.000000 -0.001048
-1470.000000 -0.001487
-1440.000000 -0.001923
-1410.000000 -0.002359
-1380.000000 -0.002793
-1350.000000 -0.003225
-1320.000000 -0.003656
-1290.000000 -0.004086
-1260.000000 -0.004514
-1230.000000 -0.004940
-1200.000000 -0.005365
-1170.000000 -0.004787
-1140.000000 -0.003209
-1110.000000 -0.003628
-1080.000000 -0.003045
-1050.000000 -0.003461
-1020.000000 -0.001874
-990.000000 -0.001286
-960.000000 0.000304
-930.000000 0.000896
-900.000000 0.000490
-870.000000 0.001085
-840.000000 0.002683
-810.000000 0.003282
-780.000000 0.002882
-750.000000 0.002484
-720.000000 0.002088
-690.000000 0.001693
-660.000000 0.000300
-630.000000 -0.002093
-600.000000 -0.002484
-570.000000 -0.002874
-540.000000 -0.003262
-510.000000 -0.001650
-480.000000 -0.001037
-450.000000 -0.001423
-420.000000 -0.001808
-390.000000 -0.000192
-360.000000 0.000424
-330.000000 0.000041
-300.000000 -0.000341
-270.000000 -0.000723
-240.000000 0.000896
-210.000000 0.001515
-180.000000 0.002134
-150.000000 0.003754
-120.000000 0.003375
-90.000000 0.003995
-60.000000 0.003616
-30.000000 0.003238
0.000000 0.002859
30.000000 0.002481
60.000000 0.002103
90.000000 0.001726
120.000000 0.001349
150.000000 0.000973
180.000000 0.000597
210.000000 -0.000777
240.000000 -0.003151
270.000000 -0.001524
300.000000 -0.001896
330.000000 -0.001266
360.000000 0.000365
390.000000 0.000997
420.000000 0.002632
450.000000 0.003268
480.000000 0.005906
510.000000 0.005546
540.000000 0.006188
570.000000 0.005833
600.000000 0.005480
630.000000 0.004130
660.000000 0.003782
690.000000 0.003438
720.000000 0.000096
750.000000 -0.000242
780.000000 -0.000577
810.000000 -0.001909
840.000000 -0.004238
870.000000 -0.004563
900.000000 -0.004884
930.000000 -0.005202
960.000000 -0.003515
990.000000 -0.003825
1020.000000 -0.003131
1050.000000 -0.003432
1080.000000 -0.003730
1110.000000 -0.002023
1140.000000 -0.001312
1170.000000 -0.001596
1200.000000 -0.000876
1230.000000 0.000848
1260.000000 0.000576
1290.000000 0.000309
1320.000000 0.000046
1350.000000 -0.002212
1380.000000 -0.002467
1410.000000 -0.002717
1440.000000 -0.000963
1470.000000 -0.001205
1500.000000 -0.000442
1530.000000 -0.000676
1560.000000 -0.000906
1590.000000 -0.001132
1620.000000 -0.001354
1650.000000 -0.001572
1680.000000 -0.001786
1710.000000 -0.001997
1740.000000 -0.002204
1770.000000 -0.002408
1800.000000 0.000392
1830.000000 0.002194
1860.000000 0.003000
1890.000000 0.002809
1920.000000 0.003621
1950.000000 0.003436
1980.000000 0.002254
2010.000000 0.002074
2040.000000 0.001896
2070.000000 0.001721
2100.000000 0.001549
2130.000000 0.000379
2160.000000 0.001211
2190.000000 0.001045
2220.000000 0.001881
2250.000000 0.001720
2280.000000 0.003560
2310.000000 0.003403
2340.000000 0.003248
2370.000000 0.001095
2400.000000 0.000944
2430.000000 0.000794
2460.000000 0.002647
2490.000000 0.003502
2520.000000 0.003358
2550.000000 0.003217
2580.000000 0.003077
2610.000000 0.002939
2640.000000 0.002803
2670.000000 0.002668
2700.000000 0.001535
2730.000000 0.001404
2760.000000 -0.000725
2790.000000 -0.001853
2820.000000 -0.001979
2850.000000 -0.002104
2880.000000 -0.002227
2910.000000 -0.001348
2940.000000 -0.001467
2970.000000 -0.001585
3000.000000 0.000298
3030.000000 0.000183
3060.000000 0.000070
3090.000000 -0.000041
3120.000000 0.000849
3150.000000 0.000741
3180.000000 0.000634
3210.000000 0.002529
3240.000000 0.000427
3270.000000 0.000325
3300.000000 0.000226
3330.000000 -0.000871
3360.000000 -0.002966
3390.000000 -0.004060
3420.000000 -0.004151
3450.000000 -0.004241
3480.000000 -0.004329
3510.000000 -0.004414
3540.000000 -0.004498
3570.000000 -0.003581
3600.000000 -0.001661
3630.000000 -0.000740
3660.000000 -0.000817
3690.000000 -0.000892
3720.000000 -0.000966
3750.000000 -0.001038
3780.000000 0.000891
3810.000000 0.000821
3840.000000 0.001753
3870.000000 0.001686
3900.000000 0.001620
3930.000000 0.001556
3960.000000 0.000492
3990.000000 0.000430
4020.000000 -0.001630
4050.000000 -0.001690
4080.000000 -0.002748
4110.000000 -0.004805
4140.000000 -0.005861
4170.000000 -0.005916
4200.000000 -0.005970
4230.000000 -0.006022
4260.000000 -0.005074
4290.000000 -0.003125
4320.000000 -0.003174
4350.000000 -0.002223
4380.000000 -0.002271
4410.000000 -0.000318
4440.000000 0.000635
4470.000000 0.000590
4500.000000 0.002545
4530.000000 0.002501
4560.000000 0.003458
4590.000000 0.003416
4620.000000 0.003375
4650.000000 0.002335
4680.000000 0.002295
4710.000000 0.000257
4740.000000 0.000220
4770.000000 0.000184
4800.000000 0.000149
4830.000000 -0.000884
4860.000000 -0.002916
4890.000000 -0.002947
4920.000000 -0.002976
4950.000000 -0.003004
4980.000000 -0.001029
5010.000000 -0.000053
5040.000000 -0.000075
5070.000000 -0.000095
5100.000000 0.002888
5130.000000 0.002873
5160.000000 0.005860
5190.000000 0.005850
5220.000000 0.005843
5250.000000 0.005838
5280.000000 0.004837
5310.000000 0.002838
5340.000000 0.002842
5370.000000 0.001850
5400.000000 -0.000139
5430.000000 -0.001125
5460.000000 -0.001107
5490.000000 -0.003085
5520.000000 -0.003059
5550.000000 -0.003030
5580.000000 -0.002996
5610.000000 -0.002959
5640.000000 -0.000918
5670.000000 0.000128
5700.000000 0.000177
5730.000000 0.002231
5760.000000 0.002288
5790.000000 0.003350
5820.000000 0.003416
5850.000000 0.003486
5880.000000 0.002560
5910.000000 0.002638
5940.000000 0.000721
5970.000000 0.000807
6000.000000 -0.000103
6030.000000 -0.000009
6060.000000 -0.001911
6090.000000 -0.001809
6120.000000 -0.001703
6150.000000 -0.001594
6180.000000 -0.001481
6210.000000 -0.001364
6240.000000 -0.001244
6270.000000 -0.001120
6300.000000 -0.000993
6330.000000 0.001137
6360.000000 0.001271
6390.000000 0.001407
6420.000000 0.002547
6450.000000 0.002690
6480.000000 0.002835
6510.000000 0.002983
6540.000000 0.003134
6570.000000 0.003287
6600.000000 0.002442
6630.000000 0.000600
6660.000000 0.000761
6690.000000 0.000923
6720.000000 0.001088
6750.000000 0.000255
6780.000000 0.000424
6810.000000 0.001594
6840.000000 0.001766
6870.000000 0.001940
6900.000000 0.002115
6930.000000 0.002291
6960.000000 0.002469
6990.000000 0.001648
7020.000000 0.001827
7050.000000 0.000008
7080.000000 0.000190
7110.000000 -0.000628
7140.000000 -0.000444
7170.000000 -0.000260
7200.000000 -0.000075
7230.000000 0.000111
7260.000000 -0.000702
7290.000000 -0.000515
7320.000000 -0.002327
7350.000000 -0.002139
7380.000000 -0.001950
7410.000000 -0.002760
7440.000000 -0.004570
7470.000000 -0.004380
7500.000000 -0.004189
7530.000000 -0.003998
7560.000000 -0.003806
7590.000000 -0.001614
7620.000000 -0.000422
7650.000000 -0.000228
7680.000000 -0.000035
7710.000000 0.000160
7740.000000 0.000355
7770.000000 0.000550
7800.000000 0.000747
7830.000000 0.002945
7860.000000 0.001143
7890.000000 0.001342
7920.000000 0.000543
7950.000000 -0.001256
7980.000000 -0.004053
8010.000000 -0.004849
8040.000000 -0.007644
8070.000000 -0.007438
8100.000000 -0.007231
8130.000000 -0.007022
8160.000000 -0.006812
8190.000000 -0.004601
8220.000000 -0.003389
8250.000000 -0.003176
8280.000000 -0.002962
8310.000000 -0.001748
8340.000000 0.000468
8370.000000 0.000684
8400.000000 0.000901
8430.000000 -0.000882
8460.000000 -0.001664
8490.000000 -0.001445
8520.000000 -0.001226
8550.000000 -0.001006
8580.000000 -0.000786
8610.000000 0.002435
8640.000000 0.003656
8670.000000 0.003878
8700.000000 0.001100
8730.000000 0.000323
8760.000000 -0.002454
8790.000000 -0.003230
8820.000000 -0.005006
8850.000000 -0.004782
8880.000000 -0.004558
8910.000000 -0.001333
8940.000000 0.000892
8970.000000 0.002117
9000.000000 0.003343
9030.000000 0.003568
9060.000000 0.003793
9090.000000 0.003019
9120.000000 0.000245
9150.000000 0.000471
9180.000000 0.000697
9210.000000 0.000923
9240.000000 0.001150
9270.000000 0.003378
9300.000000 0.003606
9330.000000 0.003835
9360.000000 0.002064
9390.000000 0.002294
9420.000000 -0.000475
9450.000000 -0.000243
9480.000000 -0.000010
9510.000000 0.002224
9540.000000 0.003459
9570.000000 0.006694
9600.000000 0.006931
9630.000000 0.007169
9660.000000 0.007408
9690.000000 0.004648
9720.000000 0.003889
9750.000000 0.002131
9780.000000 0.002375
9810.000000 0.001620
9840.000000 -0.000134
9870.000000 0.000123
9900.000000 0.000381
9930.000000 0.000631
9960.000000 -0.000117
9990.000000 -0.002864
10020.000000 -0.002609
10050.000000 -0.002353
10080.000000 -0.002094
10110.000000 -0.001834
10140.000000 -0.000572
10170.000000 0.001692
10200.000000 0.001958
10230.000000 0.002225
10260.000000 0.002495
10290.000000 -0.000234
10320.000000 0.000040
10350.000000 -0.000685
10380.000000 -0.002408
10410.000000 -0.002129
10440.000000 -0.001848
10470.000000 -0.004566
10500.000000 -0.005281
10530.000000 -0.007995
10560.000000 -0.007707
10590.000000 -0.004417
10620.000000 -0.003125
10650.000000 -0.002831
10680.000000 -0.000535
10710.000000 -0.000238
10740.000000 0.000062
10770.000000 -0.001646
10800.000000 -0.002342
10830.000000 -0.004036
10860.000000 -0.004728
10890.000000 -0.004418
10920.000000 -0.004105
10950.000000 -0.003790
10980.000000 -0.004473
11010.000000 -0.006153
11040.000000 -0.005831
11070.000000 -0.003507
11100.000000 -0.002181
11130.000000 -0.000853
11160.000000 0.002477
11190.000000 0.004809
11220.000000 0.006143
11250.000000 0.005479
11280.000000 0.003817
11310.000000 0.004156
11340.000000 0.004498
11370.000000 0.006841
11400.000000 0.008185
11430.000000 0.008532
11460.000000 0.008879
11490.000000 0.009228
11520.000000 0.009579
11550.000000 0.008931
11580.000000 0.007284
11610.000000 0.006639
11640.000000 0.003995
11670.000000 0.003352
11700.000000 0.001711
11730.000000 -0.000929
11760.000000 -0.001568
11790.000000 -0.003205
11820.000000 -0.003840
11850.000000 -0.006474
11880.000000 -0.006106
11910.000000 -0.005735
11940.000000 -0.002362
11970.000000 0.002013
12000.000000 0.005391
12030.000000 0.007771
12060.000000 0.006155
12090.000000 0.003542
12120.000000 -0.002068
12150.000000 -0.005675
12180.000000 -0.008277
12210.000000 -0.007876
12240.000000 -0.005471
12270.000000 -0.004062
12300.000000 -0.000649
12330.000000 0.002768
12360.000000 0.003190
12390.000000 0.003616
12420.000000 0.002047
12450.000000 0.000483
12480.000000 -0.004077
12510.000000 -0.007632
12540.000000 -0.008182
12570.000000 -0.009728
12600.000000 -0.009269
12630.000000 -0.005805
12660.000000 -0.001336
12690.000000 0.002137
12720.000000 0.005616
12750.000000 0.009099
12780.000000 0.009586
12810.000000 0.007079
12840.000000 0.004576
12870.000000 0.002077
12900.000000 0.001583
12930.000000 0.000093
12960.000000 0.002607
12990.000000 0.004126
13020.000000 0.006650
13050.000000 0.007178
13080.000000 0.005710
13110.000000 0.003247
13140.000000 0.001789
13170.000000 0.000335
13200.000000 0.000886
13230.000000 0.001441
13260.000000 0.002001
13290.000000 0.002566
13320.000000 0.003136
13350.000000 0.000710
13380.000000 -0.002711
13410.000000 -0.005127
13440.000000 -0.005539
13470.000000 -0.006946
13500.000000 -0.004349
13530.000000 -0.001748
13560.000000 0.003858
13590.000000 0.008467
13620.000000 0.015080
13650.000000 0.016696
13680.000000 0.017316
13710.000000 0.013938
13740.000000 0.010563
13770.000000 0.005190
13800.000000 0.002819
13830.000000 0.000450
13860.000000 -0.001917
13890.000000 -0.002283
13920.000000 -0.003648
13950.000000 -0.001011
13980.000000 -0.000373
14010.000000 0.001265
14040.000000 0.001904
14070.000000 0.001544
14100.000000 0.000183
14130.000000 -0.000177
14160.000000 -0.002537
14190.000000 -0.001897
14220.000000 -0.001257
14250.000000 0.002383
14280.000000 0.003022
14310.000000 0.003661
14340.000000 0.005299
14370.000000 0.005936
14400.000000 0.006573
14430.000000 0.007209
14460.000000 0.007844
14490.000000 0.008478
14520.000000 0.009111
14550.000000 0.011742
14580.000000 0.012373
14610.000000 0.011002
14640.000000 0.009630
14670.000000 0.005257
14700.000000 0.001883
14730.000000 -0.003492
14760.000000 -0.005868
14790.000000 -0.006246
14820.000000 -0.007624
14850.000000 -0.005003
14880.000000 -0.004383
14910.000000 -0.005764
14940.000000 -0.006165
14970.000000 -0.006549
15000.000000 -0.005933
15030.000000 -0.005318
15060.000000 -0.006704
15090.000000 -0.006091
15120.000000 -0.006479
15150.000000 -0.007868
15180.000000 -0.007259
15210.000000 -0.006650
15240.000000 -0.004043
15270.000000 -0.002438
15300.000000 0.001139
15330.000000 0.001741
15360.000000 0.002341
15390.000000 -0.000062
15420.000000 -0.000466
15450.000000 -0.001873
15480.000000 -0.002283
15510.000000 -0.003695
15540.000000 -0.003110
15570.000000 -0.002528
15600.000000 0.000051
15630.000000 -0.001372
15660.000000 -0.001798
15690.000000 -0.004227
15720.000000 -0.003659
15750.000000 -0.003094
15780.000000 -0.002531
15810.000000 -0.001972
15840.000000 -0.001415
15870.000000 -0.000861
15900.000000 0.001690
15930.000000 0.003239
15960.000000 0.006784
15990.000000 0.007327
16020.000000 0.007868
16050.000000 0.006406
16080.000000 0.005941
16110.000000 0.005474
16140.000000 0.004005
16170.000000 0.004533
16200.000000 0.005059
16230.000000 0.008583
16260.000000 0.009105
16290.000000 0.009625
16320.000000 0.010143
16350.000000 0.007659
16380.000000 0.005173
16410.000000 0.001686
16440.000000 -0.003803
16470.000000 -0.007294
16500.000000 -0.010786
16530.000000 -0.012280
16560.000000 -0.011774
16590.000000 -0.008270
16620.000000 -0.006767
16650.000000 -0.003266
16680.000000 -0.000765
16710.000000 -0.000265
16740.000000 -0.001767
16770.000000 -0.001269
16800.000000 -0.003773
16830.000000 -0.003278
16860.000000 -0.002783
16890.000000 -0.000290
16920.000000 0.001202
16950.000000 0.001693
16980.000000 0.002183
17010.000000 0.002673
17040.000000 0.003161
17070.000000 0.000648
17100.000000 0.000134
17130.000000 0.000620
17160.000000 0.001105
17190.000000 0.002589
17220.000000 0.005072
17250.000000 0.003554
17280.000000 0.003036
17310.000000 0.000518
17340.000000 -0.002000
17370.000000 -0.005519
17400.000000 -0.008038
17430.000000 -0.007556
17460.000000 -0.008074
17490.000000 -0.006592
17520.000000 -0.006117
17550.000000 -0.002640
17580.000000 0.000846
17610.000000 0.004333
17640.000000 0.005822
17670.000000 0.006313
17700.000000 0.003806
17730.000000 0.000300
17760.000000 -0.002203
17790.000000 -0.004703
17820.000000 -0.004202
17850.000000 -0.001698
17880.000000 -0.000192
17910.000000 0.003317
17940.000000 0.004827
17970.000000 0.007340
18000.000000 0.005856
18030.000000 0.003379
18060.000000 0.001898
18090.000000 -0.002581
18120.000000 -0.003058
18150.000000 -0.005534
18180.000000 -0.005008
18210.000000 -0.004481
18240.000000 -0.003953
18270.000000 -0.003423
18300.000000 -0.002892
18330.000000 -0.001360
18360.000000 0.001173
18390.000000 0.001708
18420.000000 0.002243
18450.000000 0.002770
18480.000000 0.004306
18510.000000 0.006844
18540.000000 0.008383
18570.000000 0.010923
18600.000000 0.009464
18630.000000 0.007006
18660.000000 0.000550
18690.000000 -0.004906
18720.000000 -0.009360
18750.000000 -0.011813
18780.000000 -0.013265
18810.000000 -0.009716
18840.000000 -0.006165
18870.000000 0.000388
18900.000000 0.004942
18930.000000 0.007497
18960.000000 0.009054
18990.000000 0.006611
19020.000000 0.003194
19050.000000 -0.002222
19080.000000 -0.005639
19110.000000 -0.010078
19140.000000 -0.012518
19170.000000 -0.011957
19200.000000 -0.008397
19230.000000 -0.004837
19260.000000 -0.004279
19290.000000 -0.000720
19320.000000 0.001837
19350.000000 0.003394
19380.000000 0.004949
19410.000000 0.005504
19440.000000 0.005058
19470.000000 0.004610
19500.000000 0.003161
19530.000000 0.000710
19560.000000 0.001259
19590.000000 0.001805
19620.000000 0.002350
19650.000000 0.002893
19680.000000 0.003434
19710.000000 0.003973
19740.000000 0.004510
19770.000000 0.005045
19800.000000 0.005577
19830.000000 0.004107
19860.000000 0.003635
19890.000000 0.001160
19920.000000 -0.001317
19950.000000 -0.001797
19980.000000 -0.004279
20010.000000 -0.005764
20040.000000 -0.006252
20070.000000 -0.004742
20100.000000 -0.002234
20130.000000 -0.000729
20160.000000 0.002774
20190.000000 0.005274
20220.000000 0.006772
20250.000000 0.007267
20280.000000 0.006760
20310.000000 0.005251
20340.000000 0.001739
20370.000000 -0.000776
20400.000000 -0.001293
20430.000000 -0.003812
20460.000000 -0.005313
20490.000000 -0.005837
20520.000000 -0.005364
20550.000000 -0.004894
20580.000000 -0.003427
20610.000000 -0.002961
20640.000000 -0.002499
20670.000000 -0.003038
20700.000000 -0.004580
20730.000000 -0.004124
20760.000000 -0.004670
20790.000000 -0.005219
20820.000000 -0.006769
20850.000000 -0.006321
20880.000000 -0.003875
20910.000000 -0.002431
20940.000000 -0.001989
20970.000000 -0.002549
21000.000000 -0.004110
21030.000000 -0.004673
21060.000000 -0.006239
21090.000000 -0.006806
21120.000000 -0.006375
21150.000000 -0.004947
21180.000000 -0.001520
21210.000000 0.000904
21240.000000 0.002326
21270.000000 0.003745
21300.000000 0.006162
21330.000000 0.006577
21360.000000 0.004988
21390.000000 0.004397
21420.000000 0.001804
21450.000000 0.001207
21480.000000 -0.000393
21510.000000 -0.000996
21540.000000 -0.002602
21570.000000 -0.003211
21600.000000 -0.001823
21630.000000 -0.001439
21660.000000 -0.002058
21690.000000 -0.001681
21720.000000 -0.004307
21750.000000 -0.006936
21780.000000 -0.009568
21810.000000 -0.010203
21840.000000 -0.012842
21870.000000 -0.012484
21900.000000 -0.009129
21930.000000 -0.004777
21960.000000 -0.001428
21990.000000 0.002918
22020.000000 0.006261
22050.000000 0.009601
22080.000000 0.009939
22110.000000 0.007274
22140.000000 0.006607
22170.000000 0.003937
22200.000000 0.002266
22230.000000 0.002592
22260.000000 0.002916
22290.000000 0.005239
22320.000000 0.006559
22350.000000 0.008878
22380.000000 0.009195
22410.000000 0.006510
22440.000000 0.004823
22470.000000 0.004135
22500.000000 0.001463
22530.000000 0.000791
22560.000000 0.001121
22590.000000 0.001430
22620.000000 0.002739
22650.000000 0.005046
22680.000000 0.006351
22710.000000 0.007656
22740.000000 0.009959
22770.000000 0.010236
22800.000000 0.010537
22830.000000 0.011837
22860.000000 0.014136
22890.000000 0.014435
22920.000000 0.014732
22950.000000 0.012030
22980.000000 0.012327
23010.000000 0.009623
23040.000000 0.008920
23070.000000 0.006216
23100.000000 0.003513
23130.000000 0.000782
23160.000000 -0.001920
23190.000000 -0.001622
23220.000000 -0.002323
23250.000000 -0.004024
23280.000000 -0.003724
23310.000000 -0.003424
23340.000000 -0.003124
23370.000000 -0.002823
23400.000000 -0.003523
23430.000000 -0.005222
23460.000000 -0.005922
23490.000000 -0.007622
23520.000000 -0.008322
23550.000000 -0.008023
23580.000000 -0.008725
23610.000000 -0.010428
23640.000000 -0.010133
23670.000000 -0.009839
23700.000000 -0.006547
23730.000000 -0.003257
23760.000000 0.001031
23790.000000 0.004317
23820.000000 0.007600
23850.000000 0.007880
23880.000000 0.008158
23910.000000 0.007433
23940.000000 0.005705
23970.000000 0.002975
24000.000000 0.000241
24030.000000 -0.000495
24060.000000 -0.002234
24090.000000 -0.002976
24120.000000 -0.002721
24150.000000 -0.003470
24180.000000 -0.003221
24210.000000 -0.004975
24240.000000 -0.004733
24270.000000 -0.002493
24300.000000 -0.001256
24330.000000 -0.001023
24360.000000 0.002208
24390.000000 0.003436
24420.000000 0.003661
24450.000000 0.003884
24480.000000 0.004104
24510.000000 0.004321
24540.000000 0.004536
24570.000000 0.006748
24600.000000 0.007957
24630.000000 0.010164
24660.000000 0.010368
24690.000000 0.008570
24720.000000 0.007770
24750.000000 0.004967
24780.000000 0.002162
24810.000000 -0.000646
24840.000000 -0.001456
24870.000000 -0.004268
24900.000000 -0.006083
24930.000000 -0.005900
24960.000000 -0.006719
24990.000000 -0.006541
25020.000000 -0.006365
25050.000000 -0.007191
25080.000000 -0.007019
25110.000000 -0.005850
25140.000000 -0.005683
25170.000000 -0.004519
25200.000000 -0.002356
25230.000000 -0.002197
25260.000000 -0.001039
25290.000000 -0.000885
25320.000000 -0.000732
25350.000000 -0.000582
25380.000000 -0.000433
25410.000000 0.001713
25440.000000 0.001857
25470.000000 -0.000001
25500.000000 -0.000860
25530.000000 -0.000720
25560.000000 -0.000582
25590.000000 -0.000445
25620.000000 -0.003309
25650.000000 -0.003173
25680.000000 -0.004039
25710.000000 -0.005905
25740.000000 -0.005771
25770.000000 -0.005636
25800.000000 -0.003517
25830.000000 -0.002383
25860.000000 0.000752
25890.000000 0.001887
25920.000000 0.005024
25950.000000 0.008161
25980.000000 0.008300
26010.000000 0.008440
26040.000000 0.008581
26070.000000 0.008724
26100.000000 0.008868
26130.000000 0.009013
26160.000000 0.008160
26190.000000 0.006308
26220.000000 0.006457
26250.000000 0.005608
26280.000000 0.005759
26310.000000 0.006911
26340.000000 0.009064
26370.000000 0.010218
26400.000000 0.013372
26430.000000 0.014527
26460.000000 0.016682
26490.000000 0.014836
26520.000000 0.011991
26550.000000 0.008146
26580.000000 0.005301
26610.000000 0.002455
26640.000000 0.000609
26670.000000 -0.002236
26700.000000 -0.004082
26730.000000 -0.001928
26760.000000 -0.000774
26790.000000 0.002355
26820.000000 0.003484
26850.000000 0.005637
26880.000000 0.005790
26910.000000 0.003942
26940.000000 0.003094
26970.000000 0.003246
27000.000000 0.002397
27030.000000 0.000548
27060.000000 0.000698
27090.000000 0.000847
27120.000000 0.002996
27150.000000 0.003144
27180.000000 0.004290
27210.000000 0.004436
27240.000000 0.005581
27270.000000 0.004724
27300.000000 0.004867
27330.000000 0.002008
27360.000000 -0.000852
27390.000000 -0.001714
27420.000000 -0.003576
27450.000000 -0.004441
27480.000000 -0.004307
27510.000000 -0.004175
27540.000000 -0.006044
27570.000000 -0.006916
27600.000000 -0.006789
27630.000000 -0.006665
27660.000000 -0.005542
27690.000000 -0.003414
27720.000000 -0.002291
27750.000000 -0.000177
27780.000000 -0.000067
27810.000000 0.001041
27840.000000 0.003147
27870.000000 0.001249
27900.000000 0.000350
27930.000000 0.000447
27960.000000 -0.001461
27990.000000 -0.002370
28020.000000 -0.001282
28050.000000 0.000804
28080.000000 0.001887
28110.000000 0.004967
28140.000000 0.007045
28170.000000 0.007120
28200.000000 0.005192
28230.000000 0.004261
28260.000000 0.001328
28290.000000 -0.003609
28320.000000 -0.005548
28350.000000 -0.007491
28380.000000 -0.007437
28410.000000 -0.005387
28440.000000 -0.003340
28470.000000 0.001703
28500.000000 0.005742
28530.000000 0.005777
28560.000000 0.005808
28590.000000 0.002834
28620.000000 -0.000145
28650.000000 -0.003129
28680.000000 -0.005118
28710.000000 -0.007112
28740.000000 -0.008113
28770.000000 -0.007162
28800.000000 -0.007174
28830.000000 -0.004192
28860.000000 -0.004216
28890.000000 -0.003246
28920.000000 -0.003283
28950.000000 -0.003325
28980.000000 -0.004375
29010.000000 -0.004431
29040.000000 -0.004532
29070.000000 -0.004638
29100.000000 -0.003711
29130.000000 -0.001790
29160.000000 0.001125
29190.000000 0.001033
29220.000000 0.001935
29250.000000 0.000831
29280.000000 0.000721
29310.000000 -0.002395
29340.000000 -0.005517
29370.000000 -0.008645
29400.000000 -0.008779
29430.000000 -0.006920
29460.000000 -0.006066
29490.000000 -0.003218
29520.000000 0.000624
29550.000000 0.003461
29580.000000 0.006292
29610.000000 0.005117
29640.000000 0.002937
29670.000000 0.001752
29700.000000 -0.001438
29730.000000 -0.001633
29760.000000 -0.001833
29790.000000 0.000962
29820.000000 0.003753
29850.000000 0.005539
29880.000000 0.008321
29910.000000 0.011099
29940.000000 0.010873
29970.000000 0.007642
30000.000000 0.004407
30030.000000 0.002169
30060.000000 -0.003074
30090.000000 -0.006320
30120.000000 -0.007571
30150.000000 -0.007824
30180.000000 -0.008082
30210.000000 -0.008345
30240.000000 -0.007608
30270.000000 -0.005875
30300.000000 -0.003145
30330.000000 -0.000418
30360.000000 0.001306
30390.000000 0.003027
30420.000000 0.003745
30450.000000 0.005460
30480.000000 0.006162
30510.000000 0.004859
30540.000000 0.002564
30570.000000 0.001267
30600.000000 -0.002033
30630.000000 -0.002336
30660.000000 -0.003641
30690.000000 -0.002948
30720.000000 -0.000257
30750.000000 0.003432
30780.000000 0.006118
30810.000000 0.008803
30840.000000 0.011485
30870.000000 0.009165
30900.000000 0.005844
30930.000000 0.001521
30960.000000 -0.002804
30990.000000 -0.006131
31020.000000 -0.007459
31050.000000 -0.006788
31080.000000 -0.004119
31110.000000 -0.000452
31140.000000 0.003214
31170.000000 0.007879
31200.000000 0.008543
31230.000000 0.010206
31260.000000 0.009868
31290.000000 0.007528
31320.000000 0.007188
31350.000000 0.005847
31380.000000 0.005505
31410.000000 0.006163
31440.000000 0.008820
31470.000000 0.010477
31500.000000 0.012133
31530.000000 0.013789
31560.000000 0.014446
31590.000000 0.014102
31620.000000 0.012759
31650.000000 0.010415
31680.000000 0.008072
31710.000000 0.004730
31740.000000 0.001387
31770.000000 -0.001955
31800.000000 -0.005297
31830.000000 -0.008639
31860.000000 -0.011981
31890.000000 -0.012312
31920.000000 -0.010655
31950.000000 -0.007998
31980.000000 -0.004342
32010.000000 -0.003686
32040.000000 -0.001031
32070.000000 -0.001376
32100.000000 -0.001721
32130.000000 -0.002067
32160.000000 -0.002414
32190.000000 -0.002762
32220.000000 -0.000111
32250.000000 0.002540
32280.000000 0.005189
32310.000000 0.007838
32340.000000 0.008486
32370.000000 0.008132
32400.000000 0.006778
32430.000000 0.004423
32460.000000 0.003066
32490.000000 0.000708
32520.000000 -0.000651
32550.000000 -0.001012
32580.000000 -0.004374
32610.000000 -0.007738
32640.000000 -0.009103
32670.000000 -0.011470
32700.000000 -0.012839
32730.000000 -0.010209
32760.000000 -0.009581
32790.000000 -0.006955
32820.000000 -0.003329
32850.000000 0.001295
32880.000000 0.004917
32910.000000 0.007538
32940.000000 0.011158
32970.000000 0.013777
33000.000000 0.015395
33030.000000 0.016012
33060.000000 0.014628
33090.000000 0.012243
33120.000000 0.007857
33150.000000 0.002470
33180.000000 -0.001918
33210.000000 -0.003306
33240.000000 -0.003696
33270.000000 -0.003086
33300.000000 -0.000476
33330.000000 -0.000868
33360.000000 -0.001260
33390.000000 -0.001652
33420.000000 -0.002045
33450.000000 -0.002439
33480.000000 -0.001832
33510.000000 -0.000226
33540.000000 0.000380
33570.000000 -0.000014
33600.000000 0.001591
33630.000000 0.001197
33660.000000 0.000802
33690.000000 0.000408
33720.000000 -0.001987
33750.000000 -0.002382
33780.000000 -0.002776
33810.000000 -0.003170
33840.000000 -0.003564
33870.000000 -0.001957
33900.000000 -0.001350
33930.000000 -0.001743
33960.000000 0.000866
33990.000000 0.003474
34020.000000 0.003084
34050.000000 0.002694
34080.000000 0.001306
34110.000000 -0.002082
34140.000000 -0.005468
34170.000000 -0.008854
34200.000000 -0.011237
34230.000000 -0.012620
34260.000000 -0.013000
34290.000000 -0.010379
34320.000000 -0.009755
34350.000000 -0.008130
34380.000000 -0.007502
34410.000000 -0.005873
34440.000000 -0.005241
34470.000000 -0.005607
34500.000000 -0.002970
34530.000000 -0.000331
34560.000000 0.000310
34590.000000 0.002954
34620.000000 0.002600
34650.000000 0.004248
34680.000000 0.004899
34710.000000 0.005552
34740.000000 0.007207
34770.000000 0.006864
34800.000000 0.004524
34830.000000 0.003186
34860.000000 0.002850
34890.000000 0.003516
34920.000000 0.005184
34950.000000 0.004854
34980.000000 0.004526
35010.000000 0.004200
35040.000000 0.003875
35070.000000 0.003553
35100.000000 0.001232
35130.000000 -0.000088
35160.000000 -0.000405
35190.000000 -0.000722
35220.000000 -0.001037
35250.000000 -0.000350
35280.000000 0.001337
35310.000000 0.001026
35340.000000 0.001717
35370.000000 0.000408
35400.000000 0.000100
35430.000000 -0.000207
35460.000000 -0.000513
35490.000000 -0.000819
35520.000000 0.002852
35550.000000 0.004524
35580.000000 0.005197
35610.000000 0.006896
35640.000000 0.007596
35670.000000 0.006296
35700.000000 0.003997
35730.000000 0.000698
35760.000000 -0.003601
35790.000000 -0.006899
35820.000000 -0.010217
35850.000000 -0.013515
35880.000000 -0.013812
35910.000000 -0.011110
35940.000000 -0.008408
35970.000000 -0.004706
36000.000000 -0.000004
36030.000000 0.002698
36060.000000 0.004399
36090.000000 0.006099
36120.000000 0.005799
36150.000000 0.005499
36180.000000 0.005198
36210.000000 0.004896
36240.000000 0.004594
36270.000000 0.002291
36300.000000 0.000986
36330.000000 -0.000319
36360.000000 -0.002624
36390.000000 -0.002931
36420.000000 -0.004239
36450.000000 -0.006548
36480.000000 -0.006858
36510.000000 -0.007169
36540.000000 -0.004481
36570.000000 -0.002795
36600.000000 -0.001110
36630.000000 0.000574
36660.000000 0.003255
36690.000000 0.005936
36720.000000 0.005614
36750.000000 0.005290
36780.000000 0.003963
36810.000000 0.001634
36840.000000 -0.001697
36870.000000 -0.002003
36900.000000 -0.002308
36930.000000 -0.002615
36960.000000 -0.002958
36990.000000 -0.003304
37020.000000 -0.003656
37050.000000 -0.004013
37080.000000 -0.002375
37110.000000 -0.002742
37140.000000 -0.003114
37170.000000 -0.003492
37200.000000 -0.003875
37230.000000 -0.004264
37260.000000 -0.004658
37290.000000 -0.004057
37320.000000 -0.004462
37350.000000 -0.004873
37380.000000 -0.003288
37410.000000 -0.003709
37440.000000 -0.004134
37470.000000 -0.003565
37500.000000 -0.003000
37530.000000 -0.003440
37560.000000 -0.001884
37590.000000 0.000668
37620.000000 0.001216
37650.000000 0.003760
37680.000000 0.003300
37710.000000 0.004837
37740.000000 0.002370
37770.000000 0.001900
37800.000000 0.000427
37830.000000 -0.002049
37860.000000 -0.003528
37890.000000 -0.004010
37920.000000 -0.004495
37950.000000 -0.003982
37980.000000 -0.001472
38010.000000 -0.001965
38040.000000 -0.000460
38070.000000 0.000058
38100.000000 -0.000443
38130.000000 0.000053
38160.000000 0.001546
38190.000000 0.002038
38220.000000 0.004527
38250.000000 0.004014
38280.000000 0.005499
38310.000000 0.004982
38340.000000 0.004462
38370.000000 0.003941
38400.000000 0.001417
38430.000000 0.000892
38460.000000 -0.000636
38490.000000 -0.001167
38520.000000 -0.001699
38550.000000 -0.002233
38580.000000 -0.001769
38610.000000 -0.002307
38640.000000 0.000153
38670.000000 -0.000389
38700.000000 -0.001932
38730.000000 -0.001476
38760.000000 -0.002022
38790.000000 -0.002569
38820.000000 -0.003117
38850.000000 -0.002666
38880.000000 -0.001216
38910.000000 -0.001766
38940.000000 -0.001306
38970.000000 -0.001857
39000.000000 -0.000408
39030.000000 -0.000959
39060.000000 -0.001509
39090.000000 -0.001059
39120.000000 -0.001608
39150.000000 0.000843
39180.000000 0.002294
39210.000000 0.003747
39240.000000 0.006200
39270.000000 0.007654
39300.000000 0.007109
39330.000000 0.007565
39360.000000 0.006022
39390.000000 0.003480
39420.000000 0.002939
39450.000000 0.001399
39480.000000 -0.002138
39510.000000 -0.002674
39540.000000 -0.003208
39570.000000 -0.000740
39600.000000 0.001731
39630.000000 0.004204
39660.000000 0.004681
39690.000000 0.007137
39720.000000 0.006620
39750.000000 0.007107
39780.000000 0.006598
39810.000000 0.006093
39840.000000 0.007592
39870.000000 0.008096
39900.000000 0.007604
39930.000000 0.009116
39960.000000 0.008633
39990.000000 0.006154
40020.000000 0.005680
40050.000000 0.002210
40080.000000 -0.001257
40110.000000 -0.002719
40140.000000 -0.006177
40170.000000 -0.004631
40200.000000 -0.004082
40230.000000 -0.003529
40260.000000 -0.001973
40290.000000 0.001586
40320.000000 0.003147
40350.000000 0.003712
40380.000000 0.005279
40410.000000 0.004848
40440.000000 0.002419
40470.000000 0.000992
40500.000000 -0.001433
40530.000000 -0.002857
40560.000000 -0.003280
40590.000000 -0.003701
40620.000000 -0.003121
40650.000000 -0.001541
40680.000000 -0.000959
40710.000000 0.000623
40740.000000 0.001206
40770.000000 0.000790
40800.000000 0.000374
40830.000000 -0.000042
40860.000000 -0.000457
40890.000000 -0.000872
40920.000000 -0.000287
40950.000000 0.001299
40980.000000 0.001885
41010.000000 0.001471
41040.000000 0.001058
41070.000000 0.000645
41100.000000 -0.000767
41130.000000 -0.003179
41160.000000 -0.003590
41190.000000 -0.004001
41220.000000 -0.002411
41250.000000 -0.001820
41280.000000 0.000771
41310.000000 0.000363
41340.000000 0.002956
41370.000000 0.002550
41400.000000 0.003144
41430.000000 0.002740
41460.000000 0.002335
41490.000000 0.001932
41520.000000 0.003529
41550.000000 0.004127
41580.000000 0.003725
41610.000000 0.005324
41640.000000 0.005923
41670.000000 0.007523
41700.000000 0.008123
41730.000000 0.006723
41760.000000 0.004324
41790.000000 0.000925
41820.000000 -0.000475
41850.000000 -0.003874
41880.000000 -0.005274
41910.000000 -0.007674
41940.000000 -0.008074
41970.000000 -0.005475
42000.000000 -0.004877
42030.000000 -0.002280
42060.000000 -0.000684
42090.000000 -0.000089
42120.000000 -0.000496
42150.000000 -0.000904
42180.000000 -0.002314
42210.000000 -0.004726
42240.000000 -0.005139
42270.000000 -0.006555
42300.000000 -0.006972
42330.000000 -0.006392
42360.000000 -0.006814
42390.000000 -0.005237
42420.000000 -0.004663
42450.000000 -0.003091
42480.000000 -0.002521
42510.000000 -0.003954
42540.000000 -0.004388
42570.000000 -0.006824
42600.000000 -0.007262
42630.000000 -0.008701
42660.000000 -0.011142
42690.000000 -0.011585
42720.000000 -0.012028
42750.000000 -0.012473
42780.000000 -0.010919
42810.000000 -0.010366
42840.000000 -0.010813
42870.000000 -0.009262
42900.000000 -0.006711
42930.000000 -0.006161
42960.000000 -0.002612
42990.000000 -0.001063
43020.000000 -0.000515
43050.000000 0.002023
43080.000000 0.001560
43110.000000 0.002097
43140.000000 0.001635
43170.000000 0.001173
43200.000000 0.002713
43230.000000 0.002253
43260.000000 0.002796
43290.000000 0.004339
43320.000000 0.004884
43350.000000 0.004431
43380.000000 0.005979
43410.000000 0.003529
43440.000000 0.003080
43470.000000 0.002632
43500.000000 0.002186
43530.000000 0.001741
43560.000000 0.003297
43590.000000 0.003854
43620.000000 0.003412
43650.000000 0.002971
43680.000000 0.002532
43710.000000 0.002093
43740.000000 0.001655
43770.000000 0.000218
43800.000000 -0.002218
43830.000000 -0.003653
43860.000000 -0.006087
43890.000000 -0.004521
43920.000000 -0.003954
43950.000000 -0.002386
43980.000000 -0.000817
44010.000000 0.000752
44040.000000 0.001322
44070.000000 0.002893
44100.000000 0.000464
44130.000000 0.000036
44160.000000 -0.000391
44190.000000 0.001182
44220.000000 0.000756
44250.000000 0.000331
44280.000000 -0.000094
44310.000000 -0.000518
44340.000000 -0.000942
44370.000000 -0.001365
44400.000000 -0.003788
44430.000000 -0.005209
44460.000000 -0.005631
44490.000000 -0.006051
44520.000000 -0.006472
44550.000000 -0.002891
44580.000000 -0.000310
44610.000000 0.002271
44640.000000 0.005853
44670.000000 0.007436
44700.000000 0.007019
44730.000000 0.006603
44760.000000 0.006187
44790.000000 0.003772
44820.000000 0.003357
44850.000000 0.001943
44880.000000 0.001530
44910.000000 0.001117
44940.000000 0.001704
44970.000000 0.001292
45000.000000 0.000881
45030.000000 0.002470
45060.000000 0.003060
45090.000000 0.004650
45120.000000 0.004241
45150.000000 0.004833
45180.000000 0.003425
45210.000000 0.003018
45240.000000 0.000611
45270.000000 -0.000795
45300.000000 -0.003201
45330.000000 -0.003606
45360.000000 -0.004010
45390.000000 -0.004414
45420.000000 -0.001817
45450.000000 -0.000219
45480.000000 0.000379
45510.000000 -0.000023
45540.000000 0.000577
45570.000000 0.002177
45600.000000 0.001777
45630.000000 0.002379
45660.000000 0.001980
45690.000000 0.003583
45720.000000 0.003186
45750.000000 0.002790
45780.000000 0.003394
45810.000000 0.002999
45840.000000 0.001605
45870.000000 -0.000788
45900.000000 -0.002181
45930.000000 -0.002573
45960.000000 -0.005965
45990.000000 -0.006356
46020.000000 -0.006746
46050.000000 -0.006135
46080.000000 -0.004524
46110.000000 -0.003912
46140.000000 -0.001300
46170.000000 0.000314
46200.000000 0.002928
46230.000000 0.003543
46260.000000 0.003158
46290.000000 0.002774
46320.000000 0.002391
46350.000000 0.002009
46380.000000 0.001627
46410.000000 0.001246
46440.000000 -0.000134
46470.000000 -0.000513
46500.000000 -0.000892
46530.000000 -0.003270
46560.000000 -0.003647
46590.000000 -0.004023
46620.000000 -0.004399
46650.000000 -0.004774
46680.000000 -0.003148
46710.000000 -0.001521
46740.000000 0.000106
46770.000000 0.000734
46800.000000 0.002363
