# Supplementary material for: Probabilistic tsunami forecasting for early warning
Source: Nat Commun. 2021 Sep 28;12:5677. doi: 10.1038/s41467-021-25815-w (PMC8479076; doi:10.1038/s41467-021-25815-w)
Supplement: Supplementary file 6 — Supplementary Dataset 3. Sea-level records. [file 41467_2021_25815_MOESM6_ESM.zip › sea_level_records/2020-10-30_Samos/kos1.rad.rmn.txt]

-39600.000000 -0.002776
-39540.000000 -0.005555
-39480.000000 -0.007336
-39420.000000 -0.008118
-39360.000000 -0.008900
-39300.000000 -0.007684
-39240.000000 -0.007470
-39180.000000 0.000744
-39120.000000 0.001956
-39060.000000 0.011167
-39000.000000 0.014377
-38940.000000 0.024586
-38880.000000 -0.040207
-38820.000000 0.055000
-38760.000000 -0.014795
-38700.000000 0.021408
-38640.000000 0.011611
-38580.000000 0.013812
-38520.000000 0.013012
-38460.000000 0.004211
-38400.000000 0.000409
-38340.000000 -0.011395
-38280.000000 -0.003200
-38220.000000 -0.013006
-38160.000000 -0.008813
-38100.000000 -0.003622
-37980.000000 -0.004243
-37920.000000 0.003945
-37860.000000 0.005131
-37800.000000 0.005317
-37740.000000 0.013501
-37680.000000 0.007683
-37620.000000 0.006865
-37560.000000 0.010045
-37500.000000 0.003224
-37440.000000 0.007402
-37380.000000 0.001578
-37320.000000 -0.004246
-37260.000000 -0.001072
-37200.000000 -0.013899
-37140.000000 -0.001728
-37080.000000 -0.006557
-37020.000000 -0.000388
-36960.000000 -0.011220
-36900.000000 -0.010054
-36840.000000 -0.004888
-36780.000000 -0.005724
-36720.000000 -0.005561
-36660.000000 -0.000399
-36600.000000 -0.001239
-36540.000000 -0.006079
-36480.000000 0.000079
-36420.000000 -0.002765
-36360.000000 0.001391
-36300.000000 0.004545
-36240.000000 -0.006302
-36180.000000 -0.002150
-36120.000000 -0.000999
-36060.000000 -0.006850
-36000.000000 -0.010702
-35940.000000 -0.001556
-35880.000000 -0.008410
-35820.000000 -0.006266
-35760.000000 -0.010123
-35700.000000 -0.008982
-35640.000000 -0.001841
-35580.000000 0.003297
-35520.000000 0.005435
-35460.000000 0.011571
-35400.000000 0.014706
-35340.000000 0.013840
-35280.000000 0.007972
-35220.000000 0.003103
-35160.000000 0.002232
-35100.000000 0.006360
-35040.000000 0.002487
-34980.000000 0.007612
-34920.000000 0.007736
-34860.000000 0.005858
-34800.000000 0.013979
-34740.000000 0.009099
-34680.000000 0.008217
-34620.000000 0.002333
-34560.000000 -0.003551
-34500.000000 0.002562
-34440.000000 -0.000325
-34380.000000 -0.000214
-34320.000000 0.000895
-34260.000000 -0.004997
-34200.000000 -0.000890
-34140.000000 0.000215
-34080.000000 0.004318
-34020.000000 0.002420
-33960.000000 0.000521
-33900.000000 -0.001380
-33840.000000 -0.000282
-33780.000000 -0.006186
-33720.000000 -0.004091
-33660.000000 -0.003998
-33600.000000 -0.007906
-33540.000000 -0.003816
-33480.000000 -0.002727
-33420.000000 0.000361
-33360.000000 0.008447
-33300.000000 0.001532
-33240.000000 0.016615
-33180.000000 0.017697
-33120.000000 0.011778
-33060.000000 0.009857
-33000.000000 0.004935
-32940.000000 0.006012
-32880.000000 0.002087
-32820.000000 0.004161
-32760.000000 0.003234
-32700.000000 0.005306
-32640.000000 -0.004623
-32580.000000 -0.001554
-32520.000000 -0.001485
-32460.000000 0.004583
-32400.000000 0.002649
-32340.000000 -0.001285
-32280.000000 0.000779
-32220.000000 -0.005157
-32160.000000 -0.009094
-32100.000000 -0.007031
-32040.000000 -0.004969
-31980.000000 0.000119
-31920.000000 0.003205
-31860.000000 0.005290
-31800.000000 0.011372
-31740.000000 0.006454
-31680.000000 0.006533
-31620.000000 0.003610
-31560.000000 -0.003314
-31500.000000 -0.007242
-31440.000000 -0.006171
-31380.000000 -0.009103
-31320.000000 -0.007039
-31260.000000 -0.006977
-31200.000000 -0.023919
-31140.000000 -0.002864
-31080.000000 -0.002813
-31020.000000 -0.001766
-30960.000000 -0.001724
-30900.000000 0.021314
-30840.000000 0.004347
-30780.000000 0.008375
-30720.000000 0.003398
-30660.000000 0.011415
-30600.000000 0.002426
-30540.000000 0.002432
-30480.000000 0.002431
-30420.000000 0.002425
-30360.000000 -0.001589
-30300.000000 -0.015609
-30240.000000 0.004364
-30180.000000 -0.002671
-30120.000000 -0.005713
-30060.000000 0.001237
-30000.000000 -0.001821
-29940.000000 -0.005886
-29880.000000 -0.002961
-29820.000000 -0.005043
-29760.000000 -0.001134
-29700.000000 -0.005234
-29640.000000 -0.003342
-29580.000000 -0.008459
-29520.000000 -0.001585
-29460.000000 -0.002719
-29400.000000 0.008138
-29340.000000 0.002987
-29280.000000 -0.000172
-29220.000000 0.001661
-29160.000000 -0.001515
-29100.000000 0.002301
-29040.000000 -0.003890
-28980.000000 -0.003089
-28920.000000 -0.006295
-28860.000000 -0.002508
-28800.000000 0.008273
-28740.000000 0.001046
-28680.000000 -0.001186
-28620.000000 0.000575
-28560.000000 0.003331
-28500.000000 0.009081
-28440.000000 0.000826
-28380.000000 -0.000434
-28320.000000 0.004301
-28260.000000 0.008031
-28200.000000 -0.003242
-28140.000000 0.009480
-28080.000000 -0.005802
-28020.000000 -0.006087
-27960.000000 -0.016377
-27900.000000 -0.009670
-27840.000000 -0.021966
-27780.000000 -0.019267
-27720.000000 -0.012571
-27660.000000 -0.010879
-27600.000000 -0.002190
-27540.000000 -0.011505
-27480.000000 -0.009824
-27420.000000 -0.009146
-27360.000000 0.002529
-27300.000000 -0.005800
-27240.000000 0.006867
-27180.000000 0.004532
-27120.000000 0.003193
-27060.000000 -0.000150
-27000.000000 -0.005495
-26940.000000 0.002157
-26880.000000 -0.003195
-26820.000000 -0.007549
-26760.000000 -0.008906
-26700.000000 -0.000266
-26640.000000 -0.001629
-26580.000000 0.001006
-26520.000000 0.007637
-26460.000000 0.011266
-26400.000000 -0.002107
-26340.000000 0.011516
-26280.000000 0.014137
-26220.000000 0.015756
-26160.000000 0.014372
-26100.000000 0.002985
-26040.000000 0.004596
-25980.000000 0.004205
-25920.000000 0.001811
-25860.000000 0.000415
-25800.000000 -0.011983
-25740.000000 -0.001383
-25680.000000 0.003214
-25620.000000 -0.003191
-25560.000000 -0.003598
-25500.000000 0.013993
-25440.000000 -0.003419
-25380.000000 0.001167
-25320.000000 0.000750
-25260.000000 0.006332
-25200.000000 0.006911
-25140.000000 0.005488
-25080.000000 0.004063
-25020.000000 0.006636
-24960.000000 -0.000792
-24900.000000 0.008778
-24840.000000 -0.002653
-24780.000000 -0.001085
-24720.000000 0.004481
-24660.000000 0.008047
-24600.000000 0.012611
-24540.000000 0.004175
-24480.000000 0.005739
-24420.000000 0.002302
-24360.000000 0.002864
-24300.000000 0.000426
-24240.000000 -0.001013
-24180.000000 0.006547
-24120.000000 0.004107
-24060.000000 0.002667
-24000.000000 0.004225
-23940.000000 0.005784
-23880.000000 0.001342
-23820.000000 0.004899
-23760.000000 0.000457
-23700.000000 -0.010986
-23640.000000 -0.006429
-23580.000000 -0.002872
-23520.000000 -0.008315
-23460.000000 -0.004758
-23400.000000 -0.011201
-23340.000000 0.000355
-23280.000000 -0.002088
-23220.000000 -0.007533
-23160.000000 -0.000977
-23100.000000 -0.002423
-22980.000000 -0.001316
-22920.000000 -0.001763
-22860.000000 -0.000212
-22800.000000 -0.005661
-22740.000000 -0.011112
-22680.000000 -0.007563
-22620.000000 -0.008015
-22560.000000 -0.011468
-22500.000000 -0.016922
-22440.000000 -0.008376
-22380.000000 -0.010831
-22320.000000 -0.010287
-22260.000000 -0.007743
-22200.000000 -0.006200
-22140.000000 0.006343
-22080.000000 -0.000115
-22020.000000 0.005427
-21960.000000 -0.004031
-21900.000000 -0.016489
-21840.000000 -0.002947
-21780.000000 -0.000404
-21720.000000 0.003138
-21660.000000 0.010681
-21600.000000 0.009225
-21540.000000 0.010769
-21480.000000 0.006314
-21420.000000 0.003860
-21360.000000 0.004406
-21300.000000 -0.016046
-21240.000000 0.002503
-21180.000000 0.005053
-21120.000000 0.001604
-21060.000000 -0.000844
-21000.000000 0.000710
-20940.000000 -0.000736
-20880.000000 0.005820
-20820.000000 0.004377
-20760.000000 0.006936
-20700.000000 0.001496
-20640.000000 -0.003942
-20580.000000 -0.009378
-20520.000000 -0.004812
-20460.000000 -0.004244
-20400.000000 -0.000673
-20340.000000 0.002900
-20280.000000 0.006477
-20220.000000 0.001057
-20160.000000 -0.003360
-20100.000000 -0.000773
-20040.000000 -0.000182
-19980.000000 0.003413
-19920.000000 0.010011
-19860.000000 0.003613
-19800.000000 0.010220
-19740.000000 0.003830
-19680.000000 0.007444
-19620.000000 0.002062
-19560.000000 0.002684
-19500.000000 -0.004690
-19440.000000 0.000940
-19380.000000 -0.003426
-19320.000000 -0.003788
-19260.000000 -0.006146
-19200.000000 -0.002499
-19140.000000 -0.006849
-19080.000000 -0.001194
-19020.000000 0.000466
-18960.000000 -0.001871
-18900.000000 -0.001202
-18840.000000 -0.006529
-18780.000000 0.001149
-18720.000000 0.004832
-18660.000000 -0.004481
-18600.000000 0.006212
-18540.000000 0.005910
-18480.000000 0.007613
-18420.000000 -0.000679
-18360.000000 -0.002965
-18300.000000 -0.001246
-18240.000000 0.000479
-18180.000000 -0.001790
-18120.000000 -0.005053
-18060.000000 -0.004310
-18000.000000 -0.001561
-17940.000000 0.002193
-17880.000000 0.000954
-17820.000000 0.011721
-17760.000000 0.013493
-17700.000000 0.014272
-17640.000000 0.008056
-17580.000000 0.009845
-17520.000000 0.009641
-17460.000000 0.006441
-17400.000000 0.010247
-17340.000000 0.012059
-17280.000000 0.011876
-17220.000000 0.007698
-17160.000000 0.000524
-17100.000000 -0.003644
-17040.000000 -0.004808
-16980.000000 -0.002967
-16920.000000 0.000878
-16860.000000 0.004728
-16800.000000 0.004581
-16740.000000 -0.000562
-16680.000000 -0.003700
-16620.000000 -0.003836
-16560.000000 -0.000967
-16500.000000 0.000893
-16440.000000 0.000755
-16380.000000 0.005618
-16320.000000 0.000497
-16260.000000 0.002379
-16140.000000 -0.004848
-16080.000000 -0.003957
-16020.000000 -0.005063
-15960.000000 -0.004167
-15900.000000 -0.002268
-15840.000000 -0.010366
-15780.000000 -0.010462
-15720.000000 -0.012556
-15660.000000 -0.011647
-15600.000000 -0.007736
-15540.000000 -0.003824
-15480.000000 -0.000909
-15420.000000 -0.005993
-15360.000000 -0.006076
-15300.000000 -0.009157
-15240.000000 -0.004237
-15180.000000 -0.002316
-15120.000000 -0.005394
-15060.000000 -0.003470
-15000.000000 -0.007546
-14940.000000 -0.004621
-14880.000000 -0.006696
-14820.000000 -0.002769
-14760.000000 0.002158
-14700.000000 0.003086
-14640.000000 0.002015
-14580.000000 0.000945
-14520.000000 -0.003123
-14460.000000 0.001809
-14400.000000 0.001742
-14340.000000 0.001677
-14280.000000 0.006614
-14220.000000 0.003552
-14160.000000 0.002491
-14100.000000 -0.002567
-14040.000000 -0.005623
-13980.000000 0.000322
-13920.000000 -0.004729
-13860.000000 -0.002778
-13800.000000 -0.003824
-13740.000000 0.004133
-13680.000000 -0.004908
-13620.000000 -0.003944
-13560.000000 0.000022
-13500.000000 -0.002007
-13440.000000 0.005967
-13380.000000 0.003945
-13320.000000 0.008926
-13260.000000 0.010913
-13200.000000 0.008903
-13140.000000 0.008898
-13080.000000 0.010897
-13020.000000 0.005901
-12960.000000 0.007909
-12900.000000 0.004923
-12840.000000 0.001942
-12780.000000 -0.001033
-12720.000000 -0.004003
-12660.000000 -0.010968
-12600.000000 -0.005926
-12540.000000 -0.006879
-12480.000000 -0.002825
-12420.000000 -0.003766
-12360.000000 -0.014699
-12300.000000 -0.012627
-12240.000000 -0.008548
-12180.000000 -0.007462
-12120.000000 -0.007370
-12060.000000 -0.005271
-12000.000000 -0.002165
-11940.000000 -0.004052
-11880.000000 0.001068
-11820.000000 0.002195
-11760.000000 0.006330
-11700.000000 0.000472
-11640.000000 0.005622
-11580.000000 0.006780
-11520.000000 0.005945
-11460.000000 0.002119
-11400.000000 0.005302
-11340.000000 0.003493
-11280.000000 0.005692
-11220.000000 0.004901
-11160.000000 0.003118
-11100.000000 0.001345
-11040.000000 0.004580
-10980.000000 -0.000175
-10920.000000 0.004080
-10860.000000 0.000344
-10800.000000 0.002617
-10740.000000 0.006900
-10680.000000 0.004193
-10620.000000 -0.001504
-10560.000000 -0.005191
-10500.000000 -0.004868
-10440.000000 -0.008536
-10380.000000 -0.001193
-10320.000000 0.002160
-10260.000000 0.001523
-10200.000000 0.009896
-10140.000000 0.009278
-10080.000000 0.010670
-10020.000000 0.004071
-9960.000000 0.002481
-9900.000000 -0.000100
-9840.000000 -0.001672
-9780.000000 -0.002236
-9720.000000 -0.000792
-9660.000000 0.005659
-9600.000000 0.004119
-9540.000000 0.008585
-9480.000000 0.014058
-9420.000000 0.012538
-9360.000000 0.005024
-9300.000000 0.006515
-9240.000000 0.004013
-9180.000000 0.002515
-9120.000000 0.008023
-9060.000000 0.002536
-9000.000000 0.010053
-8580.000000 0.003784
-8520.000000 0.002331
-8460.000000 0.002878
-8400.000000 0.002432
-8340.000000 0.000989
-8280.000000 0.002548
-8220.000000 0.000110
-8160.000000 -0.003326
-8100.000000 0.002240
-8040.000000 0.002808
-7980.000000 -0.004622
-7920.000000 -0.001050
-7860.000000 -0.002477
-7800.000000 -0.000902
-7740.000000 -0.000327
-7680.000000 -0.004750
-7620.000000 -0.010174
-7560.000000 -0.008596
-7500.000000 -0.009019
-7440.000000 -0.015441
-7380.000000 -0.014864
-7320.000000 -0.006287
-7260.000000 -0.005711
-7200.000000 -0.005135
-7140.000000 -0.001560
-7080.000000 0.001014
-7020.000000 0.000587
-6960.000000 -0.000841
-6900.000000 -0.004271
-6840.000000 -0.006702
-6780.000000 -0.001134
-6720.000000 -0.004568
-6660.000000 -0.003003
-6600.000000 0.000560
-6540.000000 0.001121
-6480.000000 0.006681
-6420.000000 -0.034760
-6360.000000 0.012797
-6300.000000 -0.031648
-6240.000000 0.007906
-6180.000000 -0.012541
-6120.000000 -0.002034
-6060.000000 0.000516
-6000.000000 -0.015936
-5940.000000 0.007611
-5880.000000 -0.004844
-5820.000000 0.000699
-5760.000000 -0.009761
-5700.000000 -0.013222
-5640.000000 -0.002687
-5580.000000 -0.007154
-5520.000000 0.005375
-5460.000000 0.011901
-5400.000000 -0.003577
-5340.000000 -0.000059
-5280.000000 0.017455
-5220.000000 -0.009035
-5160.000000 -0.001530
-5100.000000 -0.001030
-5040.000000 -0.003534
-4980.000000 0.003957
-4920.000000 0.002444
-4860.000000 -0.006074
-4800.000000 0.001403
-4740.000000 -0.002124
-4680.000000 -0.006656
-4620.000000 -0.010192
-4560.000000 0.006267
-4500.000000 -0.000277
-4440.000000 0.005174
-4380.000000 -0.003378
-4320.000000 -0.005934
-4260.000000 -0.001493
-4200.000000 0.000945
-4140.000000 -0.000621
-4080.000000 -0.000189
-4020.000000 0.006240
-3960.000000 -0.000334
-3900.000000 -0.003910
-3840.000000 0.004511
-3780.000000 -0.001069
-3720.000000 0.001349
-3660.000000 0.001765
-3600.000000 0.002179
-3540.000000 -0.007407
-3480.000000 0.000005
-3420.000000 0.000416
-3360.000000 0.005826
-3300.000000 0.007235
-3240.000000 0.009644
-3180.000000 0.006051
-3120.000000 0.003458
-3060.000000 0.008865
-3000.000000 0.004270
-2940.000000 0.007675
-2880.000000 0.004080
-2820.000000 0.003484
-2760.000000 -0.002112
-2700.000000 -0.003708
-2640.000000 -0.004304
-2580.000000 0.001100
-2520.000000 0.000505
-2460.000000 0.004909
-2400.000000 0.010314
-2340.000000 -0.001280
-2280.000000 -0.001850
-2220.000000 0.000556
-2160.000000 -0.007037
-2100.000000 -0.007629
-2040.000000 -0.003221
-1980.000000 -0.003811
-1920.000000 -0.006402
-1860.000000 -0.009991
-1800.000000 -0.005580
-1740.000000 -0.004169
-1680.000000 -0.004757
-1620.000000 -0.005345
-1560.000000 0.003067
-1500.000000 0.008480
-1440.000000 0.006892
-1380.000000 0.006303
-1320.000000 0.009715
-1260.000000 0.001126
-1200.000000 0.005542
-1140.000000 0.004951
-1080.000000 0.007355
-1020.000000 0.005761
-960.000000 0.007169
-900.000000 0.003579
-840.000000 0.003989
-780.000000 0.001397
-720.000000 0.004804
-660.000000 0.001210
-600.000000 0.002615
-540.000000 -0.007981
-480.000000 -0.010578
-420.000000 -0.015177
-360.000000 -0.009777
-300.000000 -0.010379
-240.000000 -0.008981
-180.000000 -0.004586
-120.000000 -0.001191
-60.000000 -0.005798
0.000000 -0.006418
60.000000 -0.006028
120.000000 -0.002639
180.000000 -0.005251
240.000000 -0.004864
300.000000 -0.002478
360.000000 -0.000093
420.000000 0.006291
480.000000 0.003675
540.000000 0.006044
600.000000 0.000427
660.000000 0.005808
720.000000 0.009190
780.000000 0.001559
840.000000 0.004940
900.000000 0.010320
960.000000 0.011700
1020.000000 0.010080
1080.000000 0.007459
1140.000000 0.006838
1200.000000 0.004216
1260.000000 0.009594
1320.000000 0.006972
1380.000000 0.008344
1440.000000 0.004721
1500.000000 -0.000903
1620.000000 -0.007152
1680.000000 -0.004777
1740.000000 -0.010405
1800.000000 -0.016031
1860.000000 -0.016658
1920.000000 -0.015285
1980.000000 -0.013913
2040.000000 -0.009542
2100.000000 -0.008171
2160.000000 -0.006801
2220.000000 -0.005432
2280.000000 -0.007060
2340.000000 -0.005691
2400.000000 -0.003323
2460.000000 -0.003956
2520.000000 -0.003589
2580.000000 -0.004217
2640.000000 -0.003851
2700.000000 -0.005486
2760.000000 -0.004122
2820.000000 0.000242
2880.000000 0.004614
2940.000000 0.005976
3000.000000 0.001338
3060.000000 0.007699
3120.000000 0.002071
3180.000000 0.003430
3240.000000 0.000788
3300.000000 0.006145
3360.000000 0.014501
3420.000000 0.007856
3480.000000 0.011210
3540.000000 0.005563
3600.000000 0.004915
3660.000000 0.005267
3720.000000 0.007631
3780.000000 0.017982
3840.000000 0.014331
3900.000000 0.011680
3960.000000 0.004029
4020.000000 -0.000623
4080.000000 -0.005275
4140.000000 -0.017927
4200.000000 -0.046579
4260.000000 -0.037232
4320.000000 -0.031884
4380.000000 -0.023519
4440.000000 -0.042171
4500.000000 -0.012824
4560.000000 -0.038477
4620.000000 -0.037131
4680.000000 -0.021785
4740.000000 0.018560
4800.000000 0.018904
4860.000000 0.021247
4920.000000 0.041590
4980.000000 0.031931
5040.000000 -0.007729
5100.000000 0.024610
5160.000000 0.014947
5220.000000 0.019283
5280.000000 0.011617
5340.000000 -0.001052
5400.000000 -0.032722
5520.000000 -0.032071
5580.000000 -0.010750
5640.000000 0.018568
5700.000000 0.045882
5760.000000 0.031193
5820.000000 -0.006500
5880.000000 -0.019197
5940.000000 -0.030898
6000.000000 -0.031603
6060.000000 -0.013316
6120.000000 0.021967
6180.000000 0.005246
6240.000000 -0.019480
6300.000000 -0.019211
6360.000000 -0.010948
6420.000000 0.002311
6480.000000 0.029564
6540.000000 0.073813
6600.000000 0.065056
6660.000000 0.042295
6720.000000 0.016529
6780.000000 -0.016243
6840.000000 -0.010020
6900.000000 -0.006801
6960.000000 0.017411
7020.000000 0.046619
7080.000000 0.022820
7140.000000 -0.016984
7200.000000 -0.026793
7260.000000 -0.022609
7320.000000 -0.013431
7380.000000 0.013741
7440.000000 0.034906
7500.000000 0.011065
7560.000000 -0.004823
7620.000000 -0.028719
7680.000000 -0.050583
7740.000000 -0.045454
7800.000000 -0.020376
7860.000000 -0.002307
7920.000000 0.013798
7980.000000 0.005896
8040.000000 -0.011014
8100.000000 0.008022
8160.000000 0.000051
8220.000000 0.040072
8280.000000 0.065132
8340.000000 0.060139
8400.000000 0.045185
8460.000000 0.012225
8520.000000 -0.030742
8580.000000 -0.056716
8640.000000 -0.015696
8700.000000 0.016272
8760.000000 0.041279
8820.000000 0.010280
8880.000000 -0.024725
8940.000000 -0.028736
9000.000000 -0.021753
9060.000000 -0.012776
9120.000000 0.035195
9180.000000 0.073159
9240.000000 0.074117
9300.000000 0.056069
9360.000000 0.004013
9420.000000 -0.029049
9480.000000 -0.031119
9540.000000 0.022803
9600.000000 0.041718
9660.000000 0.054625
9720.000000 0.046523
9780.000000 0.022414
9840.000000 -0.018704
9900.000000 -0.039873
9960.000000 -0.044007
10020.000000 -0.007149
10080.000000 0.001700
10140.000000 -0.010460
10200.000000 -0.027628
10260.000000 -0.048838
10320.000000 -0.027022
10380.000000 0.002786
10440.000000 0.001585
10500.000000 0.006348
10560.000000 0.075132
10620.000000 0.048907
10680.000000 0.034651
10740.000000 0.038412
10800.000000 0.034165
10860.000000 0.043910
10920.000000 0.074648
10980.000000 0.053379
11040.000000 -0.014896
11100.000000 -0.026179
11160.000000 -0.024467
11220.000000 -0.063761
11280.000000 -0.059062
11340.000000 -0.013373
11400.000000 0.017311
11460.000000 0.043990
11520.000000 0.024670
11580.000000 0.001345
11640.000000 -0.009984
11700.000000 0.003682
11820.000000 -0.011999
11880.000000 0.015654
11940.000000 0.048300
12000.000000 0.044946
12060.000000 0.011588
12120.000000 -0.004778
12180.000000 -0.005143
12240.000000 0.003490
12300.000000 0.026119
12360.000000 0.011747
12420.000000 0.005371
12480.000000 -0.004006
12540.000000 -0.033385
12600.000000 -0.065766
12660.000000 -0.050148
12720.000000 -0.030532
12780.000000 -0.004917
12840.000000 0.003697
12900.000000 0.015309
12960.000000 0.007921
13020.000000 -0.000466
13080.000000 0.016149
13140.000000 0.016758
13200.000000 0.011366
13260.000000 0.019973
13320.000000 0.010578
13380.000000 -0.004818
13440.000000 -0.022203
13500.000000 -0.017586
13560.000000 -0.009968
13620.000000 -0.013365
13680.000000 0.008237
13740.000000 -0.002162
13800.000000 -0.018562
13860.000000 -0.016964
13920.000000 -0.003367
13980.000000 -0.006794
14040.000000 0.001825
14100.000000 0.020419
14160.000000 0.004012
14220.000000 -0.026395
14280.000000 -0.034804
14340.000000 -0.053186
14400.000000 -0.073569
14460.000000 -0.047979
14520.000000 -0.028391
14580.000000 0.006196
14640.000000 0.024783
14700.000000 0.024368
14760.000000 0.024953
14820.000000 0.023536
14880.000000 -0.000881
14940.000000 -0.006300
15000.000000 0.008280
15060.000000 0.004859
15120.000000 -0.000563
15180.000000 -0.003987
15240.000000 0.002589
15300.000000 0.017163
15360.000000 0.015735
15420.000000 0.000307
15480.000000 -0.000123
15540.000000 -0.005553
15600.000000 -0.010985
15660.000000 -0.016417
15720.000000 -0.025850
15780.000000 -0.036284
15840.000000 -0.031719
15900.000000 -0.022154
15960.000000 -0.052590
16020.000000 -0.068026
16080.000000 -0.066463
16140.000000 -0.024900
16200.000000 0.010663
16320.000000 0.086788
16380.000000 0.118351
16440.000000 0.102892
16500.000000 0.059456
16560.000000 0.021020
16620.000000 0.014584
16680.000000 -0.009852
16740.000000 -0.048287
16800.000000 -0.062722
16860.000000 -0.077170
16920.000000 -0.087604
16980.000000 -0.092037
17040.000000 -0.064471
17100.000000 -0.037904
17220.000000 0.017228
17280.000000 0.025794
17340.000000 0.030359
17400.000000 0.016923
17460.000000 0.045487
17520.000000 0.084054
17580.000000 0.070618
17640.000000 0.043180
17700.000000 0.025742
17760.000000 0.008302
17820.000000 -0.004138
17880.000000 -0.029580
17940.000000 -0.009023
18000.000000 0.005533
18060.000000 -0.013900
18120.000000 -0.024346
18180.000000 -0.032803
18240.000000 -0.044250
18300.000000 -0.043698
18360.000000 0.011853
18420.000000 0.025403
18480.000000 0.018953
18540.000000 0.018501
18600.000000 0.009049
18660.000000 0.012596
18720.000000 0.043142
18780.000000 0.072687
18840.000000 0.084231
18900.000000 0.091763
18960.000000 0.043316
19020.000000 -0.005132
19080.000000 -0.022592
19140.000000 -0.035052
19200.000000 -0.026514
19320.000000 0.005561
19380.000000 -0.006893
19440.000000 -0.038366
19500.000000 -0.067839
19560.000000 -0.061304
19620.000000 -0.019770
19680.000000 0.030765
19740.000000 0.059298
19800.000000 0.068832
19860.000000 0.069364
19920.000000 0.041897
19980.000000 0.003428
20040.000000 -0.024041
20100.000000 -0.045511
20160.000000 -0.043981
20220.000000 -0.025453
20280.000000 -0.016915
20340.000000 -0.021388
20400.000000 -0.021862
20460.000000 0.013664
20520.000000 0.055189
20580.000000 0.075724
20640.000000 0.077248
20700.000000 0.087771
20760.000000 0.071294
20820.000000 0.006830
20880.000000 -0.000649
20940.000000 -0.004128
21000.000000 -0.007608
21060.000000 -0.026090
21120.000000 -0.019573
21180.000000 -0.028057
21240.000000 -0.061543
21300.000000 -0.081005
21360.000000 -0.060493
21420.000000 -0.012982
21480.000000 0.021528
21540.000000 0.068035
21600.000000 0.062541
21660.000000 0.027045
21720.000000 0.016548
21780.000000 0.014048
21840.000000 0.029547
21900.000000 0.044044
21960.000000 0.041540
22020.000000 0.036034
22080.000000 0.033566
22140.000000 0.007059
22200.000000 -0.010450
22260.000000 -0.005959
22320.000000 -0.008469
22380.000000 -0.008979
22440.000000 -0.035490
22500.000000 -0.063002
22560.000000 -0.099513
22620.000000 -0.109024
22680.000000 -0.082535
22740.000000 -0.037045
22800.000000 -0.004554
22860.000000 0.028937
22920.000000 0.028430
22980.000000 0.033924
23040.000000 0.061420
23100.000000 0.066918
23160.000000 0.058417
23220.000000 0.062918
23280.000000 0.059421
23340.000000 0.025925
23400.000000 0.006433
23460.000000 -0.000058
23520.000000 -0.012546
23580.000000 -0.028032
23640.000000 -0.034515
23700.000000 -0.040995
23760.000000 -0.059462
23820.000000 -0.060928
23880.000000 -0.029400
23940.000000 -0.001869
24000.000000 0.017666
24060.000000 0.043203
24120.000000 0.054744
24180.000000 0.053288
24240.000000 0.047835
24300.000000 0.036385
24360.000000 0.028937
24420.000000 0.018493
24480.000000 0.004051
24540.000000 -0.007388
24600.000000 -0.013825
24660.000000 -0.040259
24720.000000 -0.050690
24780.000000 -0.041119
24840.000000 -0.035545
24900.000000 -0.032968
24960.000000 -0.020388
25020.000000 -0.003806
25080.000000 -0.002220
25140.000000 0.003369
25200.000000 0.001962
25260.000000 -0.000442
25320.000000 -0.000854
25380.000000 0.002748
25440.000000 0.003354
25500.000000 0.006950
25560.000000 -0.001451
25620.000000 -0.008848
25680.000000 -0.004228
25740.000000 0.010396
25800.000000 0.013024
25860.000000 0.009642
25920.000000 0.015265
25980.000000 0.011893
26040.000000 -0.015461
26100.000000 -0.013810
26160.000000 -0.013155
26220.000000 0.003505
26280.000000 0.003169
26340.000000 0.001837
26400.000000 0.004510
26460.000000 0.003182
26520.000000 -0.004134
26580.000000 -0.011446
26640.000000 -0.009751
26700.000000 -0.008055
26760.000000 -0.013354
26820.000000 -0.022649
26880.000000 -0.035938
26940.000000 -0.040223
27000.000000 -0.026503
27060.000000 0.002221
27120.000000 0.011950
27180.000000 -0.001317
27240.000000 0.006421
27300.000000 0.020162
27360.000000 0.023907
27420.000000 0.024656
27480.000000 0.020408
27540.000000 0.037157
27600.000000 0.042917
27660.000000 0.018680
27720.000000 -0.000547
27780.000000 -0.038771
27840.000000 -0.052998
27900.000000 -0.048221
27960.000000 -0.027441
28020.000000 -0.022657
28080.000000 -0.015869
28140.000000 -0.021078
28200.000000 -0.022283
28260.000000 -0.000484
28320.000000 0.019318
28380.000000 0.025123
28440.000000 0.028931
28500.000000 0.033741
28560.000000 0.050552
28620.000000 0.048370
28680.000000 0.044192
28740.000000 0.036017
28800.000000 0.035847
28860.000000 0.038682
28920.000000 0.012521
28980.000000 -0.020635
29040.000000 -0.059786
29100.000000 -0.060932
29160.000000 -0.069083
29220.000000 -0.048230
29280.000000 -0.029373
29340.000000 -0.028499
29400.000000 -0.017619
29460.000000 -0.007734
29520.000000 -0.001842
29580.000000 0.008066
29640.000000 0.012981
29700.000000 0.011891
29760.000000 0.024806
29820.000000 0.029716
29880.000000 0.029633
29940.000000 0.008567
30000.000000 0.003506
30060.000000 -0.006558
30120.000000 -0.008607
30180.000000 -0.010650
30240.000000 -0.020687
30300.000000 -0.012719
30360.000000 -0.013746
30420.000000 -0.000768
30480.000000 0.001215
30540.000000 0.003204
30600.000000 0.011197
30660.000000 0.015206
30720.000000 0.004220
30780.000000 -0.007762
30840.000000 -0.003740
30900.000000 -0.004722
30960.000000 -0.005700
31020.000000 -0.003673
31080.000000 0.003358
31140.000000 0.005387
31200.000000 0.006422
31260.000000 0.008468
31320.000000 -0.003480
31380.000000 0.000576
31440.000000 0.006636
31500.000000 0.004701
31560.000000 -0.005234
31620.000000 -0.008164
31680.000000 -0.006089
31740.000000 0.003994
31800.000000 0.012082
31860.000000 0.015177
31920.000000 0.007272
31980.000000 0.004372
32040.000000 -0.012524
32100.000000 -0.023416
32160.000000 -0.025301
32220.000000 -0.020184
32280.000000 -0.011063
32340.000000 -0.005938
32400.000000 -0.001809
32460.000000 0.001331
32520.000000 0.007477
32580.000000 0.000619
32640.000000 0.010766
32700.000000 0.016916
32760.000000 0.035071
32820.000000 0.040230
32880.000000 0.031393
32940.000000 0.021561
33000.000000 0.008733
33060.000000 -0.017089
33120.000000 -0.020916
33180.000000 -0.023735
33240.000000 -0.030542
33300.000000 -0.032344
33360.000000 -0.030141
33420.000000 -0.031932
33480.000000 -0.022719
33540.000000 -0.003500
33600.000000 0.016724
33660.000000 0.020953
33720.000000 0.028188
33780.000000 0.018427
33840.000000 0.013672
33900.000000 0.004922
33960.000000 -0.007823
34020.000000 0.007437
34080.000000 0.018703
34140.000000 0.021973
34200.000000 0.023249
34260.000000 0.010531
34320.000000 -0.013183
34380.000000 -0.033891
34440.000000 -0.041594
34500.000000 -0.037292
34560.000000 -0.026985
34620.000000 -0.024672
34680.000000 -0.016356
34740.000000 -0.005034
34800.000000 -0.020708
34860.000000 -0.014378
34920.000000 -0.007044
34980.000000 0.013295
35040.000000 0.035663
35100.000000 0.040009
35160.000000 0.049360
35220.000000 0.040714
35280.000000 0.031071
35340.000000 0.045432
35400.000000 0.044797
35460.000000 0.054164
35520.000000 0.044534
35580.000000 0.016907
35640.000000 0.008283
35700.000000 -0.016340
35760.000000 -0.020961
35820.000000 -0.012580
35880.000000 -0.002197
35940.000000 -0.002814
36000.000000 0.012571
36060.000000 0.000956
36120.000000 0.000342
36180.000000 0.000729
36240.000000 0.020116
36300.000000 0.038500
36360.000000 0.060893
36420.000000 0.066283
36480.000000 0.043674
36540.000000 0.016065
36600.000000 0.002458
36660.000000 -0.011148
36720.000000 -0.008753
36780.000000 -0.006357
36840.000000 -0.005959
36900.000000 -0.011560
36960.000000 -0.006147
37020.000000 0.001255
37080.000000 0.003659
37140.000000 0.012065
37200.000000 0.013472
37260.000000 0.023880
37320.000000 0.010290
37380.000000 -0.004282
37440.000000 -0.023852
37500.000000 -0.035437
37560.000000 -0.026020
37620.000000 -0.006602
37680.000000 0.004818
37740.000000 0.013239
37800.000000 0.010662
37860.000000 0.005086
37920.000000 0.010511
37980.000000 0.020937
38040.000000 0.047365
38220.000000 0.038656
38280.000000 0.019089
38340.000000 -0.000476
38400.000000 -0.015039
38460.000000 -0.022599
38520.000000 -0.018172
38580.000000 -0.001739
38640.000000 -0.001302
38700.000000 0.005140
38760.000000 0.003585
38820.000000 0.003035
38880.000000 0.003487
38940.000000 -0.002057
39000.000000 -0.006600
39420.000000 0.049652
39480.000000 0.042121
39540.000000 0.020592
39600.000000 -0.000937
39660.000000 -0.011466
39720.000000 -0.013993
39780.000000 -0.017520
39840.000000 -0.015046
39900.000000 -0.013572
39960.000000 -0.024097
40020.000000 -0.024622
40080.000000 -0.031146
40140.000000 -0.034669
40200.000000 -0.046193
40260.000000 -0.044715
40320.000000 -0.029237
40380.000000 -0.018759
40440.000000 -0.010281
40500.000000 -0.001802
40560.000000 0.012678
40620.000000 0.029158
40680.000000 0.032638
40740.000000 0.032118
40800.000000 0.031599
40860.000000 0.021080
40920.000000 0.017562
40980.000000 0.011043
41040.000000 0.002526
41100.000000 -0.008992
41160.000000 -0.028509
41220.000000 -0.041026
41280.000000 -0.047542
41340.000000 -0.058058
41400.000000 -0.051574
41460.000000 -0.046089
41520.000000 -0.034604
41580.000000 -0.010119
41640.000000 0.001367
41700.000000 0.012853
41760.000000 0.029340
41820.000000 0.032827
41880.000000 0.038314
41940.000000 0.035802
42000.000000 0.016290
42060.000000 0.008779
42120.000000 -0.000732
42180.000000 -0.006243
42240.000000 0.002247
42300.000000 0.001737
42360.000000 0.015228
42420.000000 0.016719
42480.000000 0.011211
42540.000000 -0.006297
42600.000000 -0.032804
42660.000000 -0.030311
42720.000000 -0.058817
42780.000000 -0.039323
42840.000000 -0.019829
42900.000000 -0.013334
42960.000000 -0.001838
43020.000000 0.004658
43080.000000 0.005155
43140.000000 0.004652
43200.000000 0.002150
43260.000000 0.013648
43320.000000 0.019147
43380.000000 0.047646
43440.000000 0.050146
43500.000000 0.040647
43560.000000 0.034148
43620.000000 0.018649
43680.000000 -0.000849
43740.000000 -0.004346
43800.000000 -0.002843
43860.000000 -0.018339
43920.000000 -0.014835
43980.000000 -0.024330
44040.000000 -0.015825
44100.000000 -0.022319
44160.000000 -0.013812
44220.000000 -0.011305
44280.000000 -0.004797
44340.000000 -0.013289
44400.000000 -0.029780
44460.000000 -0.007271
44520.000000 0.000239
44580.000000 0.019749
44640.000000 0.044260
44700.000000 0.050772
44760.000000 0.045284
44820.000000 0.029796
44880.000000 0.005309
44940.000000 -0.000177
45000.000000 -0.004663
45060.000000 -0.001149
45120.000000 0.009367
45180.000000 0.013882
45240.000000 0.006398
45300.000000 -0.004085
45360.000000 -0.011568
45420.000000 -0.020051
45480.000000 -0.020533
45540.000000 -0.009014
45600.000000 -0.005495
45660.000000 0.001024
45720.000000 -0.009456
45780.000000 -0.011936
45840.000000 -0.006415
45900.000000 0.000106
45960.000000 0.000627
46020.000000 0.006149
46080.000000 0.008671
46140.000000 0.003194
46200.000000 0.016717
46260.000000 0.026240
46320.000000 0.023764
46380.000000 0.032288
46440.000000 0.024813
46500.000000 0.016337
46560.000000 -0.003138
46620.000000 -0.028612
46680.000000 -0.054087
46740.000000 -0.062561
46800.000000 -0.062034
