# Supplementary material for: Probabilistic tsunami forecasting for early warning
Source: Nat Commun. 2021 Sep 28;12:5677. doi: 10.1038/s41467-021-25815-w (PMC8479076; doi:10.1038/s41467-021-25815-w)
Supplement: Supplementary file 6 — Supplementary Dataset 3. Sea-level records. [file 41467_2021_25815_MOESM6_ESM.zip › sea_level_records/2020-10-30_Samos/kos2.rad.rmn.txt]

-39600.000000 -0.027014
-39540.000000 -0.008828
-39480.000000 -0.015643
-39420.000000 -0.014458
-39360.000000 -0.010274
-39300.000000 -0.015089
-39240.000000 0.002095
-39180.000000 -0.005721
-39120.000000 -0.004538
-39060.000000 -0.002355
-39000.000000 0.001828
-38940.000000 0.010010
-38880.000000 0.010192
-38820.000000 0.006374
-38760.000000 0.006555
-38700.000000 0.004736
-38640.000000 0.026917
-38580.000000 0.007097
-38520.000000 0.004276
-38460.000000 0.001455
-38400.000000 -0.010366
-38340.000000 -0.000188
-38280.000000 -0.005011
-38220.000000 -0.011833
-38160.000000 -0.004657
-38100.000000 0.025519
-37980.000000 -0.004130
-37920.000000 0.005045
-37860.000000 0.009218
-37800.000000 0.004392
-37740.000000 0.007565
-37680.000000 0.004737
-37620.000000 0.000909
-37560.000000 0.013080
-37500.000000 -0.013750
-37440.000000 0.007420
-37380.000000 0.006589
-37320.000000 0.003757
-37260.000000 -0.009075
-37200.000000 0.006092
-37140.000000 -0.005741
-37080.000000 0.001425
-37020.000000 -0.012410
-36960.000000 0.005755
-36900.000000 0.009918
-36840.000000 -0.008918
-36780.000000 -0.007756
-36720.000000 -0.003594
-36660.000000 -0.003433
-36600.000000 -0.006273
-36540.000000 -0.001114
-36480.000000 0.007045
-36420.000000 -0.001797
-36360.000000 -0.003640
-36300.000000 -0.000484
-36240.000000 0.000672
-36180.000000 -0.002173
-36120.000000 0.000981
-36060.000000 0.010134
-36000.000000 -0.000714
-35940.000000 0.007438
-35880.000000 -0.013412
-35820.000000 -0.007262
-35760.000000 -0.002113
-35700.000000 -0.000965
-35640.000000 0.007182
-35580.000000 -0.006672
-35520.000000 0.009474
-35460.000000 0.009618
-35400.000000 0.012762
-35340.000000 0.003904
-35280.000000 0.014046
-35220.000000 0.006187
-35160.000000 0.010327
-35100.000000 0.009466
-35040.000000 0.006603
-34980.000000 0.004740
-34920.000000 0.002876
-34860.000000 0.008011
-34800.000000 0.011146
-34740.000000 0.002279
-34680.000000 -0.001589
-34620.000000 0.001542
-34560.000000 -0.000328
-34500.000000 -0.006198
-34440.000000 0.003930
-34380.000000 -0.007942
-34320.000000 -0.006815
-34260.000000 0.002310
-34200.000000 0.010435
-34140.000000 -0.001441
-34080.000000 -0.002318
-34020.000000 -0.005195
-33960.000000 0.003926
-33900.000000 0.003047
-33840.000000 -0.000833
-33780.000000 0.000287
-33720.000000 0.002405
-33660.000000 -0.000477
-33600.000000 -0.012359
-33540.000000 -0.000243
-33480.000000 0.000874
-33420.000000 0.012989
-33360.000000 0.005105
-33300.000000 0.015220
-33240.000000 0.013334
-33180.000000 0.018449
-33120.000000 0.017563
-33060.000000 0.011677
-33000.000000 0.011791
-32940.000000 0.014905
-32880.000000 0.002020
-32820.000000 -0.004866
-32760.000000 0.009248
-32700.000000 0.020363
-32640.000000 0.012478
-32580.000000 0.002594
-32520.000000 -0.003291
-32460.000000 -0.009176
-32400.000000 -0.006061
-32340.000000 -0.001947
-32280.000000 -0.002834
-32220.000000 -0.003722
-32160.000000 0.006387
-32100.000000 -0.012505
-32040.000000 -0.002400
-31980.000000 -0.002300
-31920.000000 -0.005205
-31860.000000 -0.005116
-31800.000000 -0.006032
-31740.000000 0.008046
-31680.000000 0.005119
-31620.000000 0.006186
-31560.000000 -0.013752
-31500.000000 0.003303
-31440.000000 -0.013648
-31380.000000 -0.019605
-31320.000000 -0.015569
-31260.000000 -0.012539
-31200.000000 -0.006516
-31140.000000 0.000500
-31080.000000 -0.003492
-31020.000000 0.001510
-30960.000000 0.007504
-30900.000000 -0.002509
-30840.000000 0.004470
-30780.000000 0.006442
-30720.000000 0.015405
-30660.000000 -0.004638
-30600.000000 0.009310
-30540.000000 0.004251
-30480.000000 -0.008816
-30420.000000 -0.004892
-30360.000000 -0.009975
-30300.000000 -0.013066
-30240.000000 0.000835
-30180.000000 -0.000272
-30120.000000 0.001613
-30060.000000 -0.006510
-30000.000000 -0.005642
-29940.000000 0.000219
-29880.000000 -0.007929
-29820.000000 -0.009085
-29760.000000 -0.007250
-29700.000000 -0.018422
-29640.000000 -0.012603
-29580.000000 -0.014792
-29520.000000 0.005011
-29460.000000 -0.003194
-29400.000000 0.000593
-29340.000000 0.003372
-29280.000000 -0.003856
-29220.000000 0.002908
-29160.000000 0.001664
-29100.000000 -0.011586
-29040.000000 -0.003844
-28980.000000 -0.001108
-28920.000000 -0.003379
-28860.000000 -0.001657
-28800.000000 -0.003940
-28740.000000 -0.002229
-28680.000000 0.001477
-28620.000000 -0.001823
-28560.000000 0.005873
-28500.000000 0.008564
-28440.000000 0.006251
-28380.000000 0.012934
-28320.000000 0.009613
-28260.000000 -0.001711
-28200.000000 0.007961
-28140.000000 -0.001369
-28080.000000 -0.001702
-28020.000000 -0.008037
-27960.000000 0.011626
-27900.000000 -0.013714
-27840.000000 -0.010056
-27780.000000 -0.006399
-27720.000000 -0.015744
-27660.000000 -0.013091
-27600.000000 0.005561
-27540.000000 -0.007789
-27480.000000 -0.002140
-27420.000000 0.000508
-27360.000000 -0.000846
-27300.000000 0.000801
-27240.000000 -0.004554
-27180.000000 0.006092
-27120.000000 0.005737
-27060.000000 0.010382
-27000.000000 -0.002972
-26940.000000 0.002674
-26880.000000 -0.002679
-26820.000000 -0.001031
-26760.000000 0.001618
-26700.000000 -0.003732
-26640.000000 0.003919
-26580.000000 -0.002428
-26520.000000 0.004226
-26460.000000 0.012882
-26400.000000 0.029539
-26340.000000 0.013197
-26280.000000 0.016858
-26220.000000 0.011520
-26160.000000 0.012184
-26100.000000 0.000850
-26040.000000 0.006518
-25980.000000 0.005188
-25920.000000 0.004860
-25860.000000 -0.002467
-25800.000000 0.005209
-25740.000000 0.002886
-25680.000000 0.002565
-25620.000000 0.001245
-25560.000000 0.004926
-25500.000000 0.003609
-25440.000000 0.000292
-25380.000000 0.013977
-25320.000000 0.003662
-25260.000000 0.010348
-25200.000000 -0.003965
-25140.000000 -0.000278
-25080.000000 0.001410
-25020.000000 0.005098
-24960.000000 0.005787
-24900.000000 -0.015523
-24840.000000 0.001168
-24780.000000 0.000859
-24720.000000 -0.008448
-24660.000000 -0.006755
-24600.000000 -0.009060
-24540.000000 0.004636
-24480.000000 0.007333
-24420.000000 0.008031
-24360.000000 0.004730
-24300.000000 0.007431
-24240.000000 -0.004867
-24180.000000 0.001836
-24120.000000 0.005540
-24060.000000 -0.002755
-24000.000000 -0.021049
-23940.000000 0.002657
-23880.000000 -0.003635
-23820.000000 -0.004926
-23760.000000 0.001784
-23700.000000 -0.001506
-23640.000000 -0.002795
-23580.000000 -0.005083
-23520.000000 -0.000371
-23460.000000 -0.002658
-23400.000000 -0.016945
-23340.000000 -0.001232
-23280.000000 -0.002519
-23220.000000 0.006194
-23160.000000 -0.002094
-23100.000000 0.011617
-22980.000000 0.000036
-22920.000000 0.001744
-22860.000000 -0.000549
-22800.000000 -0.004843
-22740.000000 -0.010139
-22680.000000 -0.006437
-22620.000000 -0.005735
-22560.000000 -0.009036
-22500.000000 -0.012338
-22440.000000 -0.013642
-22380.000000 -0.007947
-22320.000000 -0.001255
-22260.000000 -0.008564
-22200.000000 0.003126
-22140.000000 -0.010186
-22080.000000 -0.005499
-22020.000000 -0.006814
-21960.000000 -0.006130
-21900.000000 -0.007447
-21840.000000 -0.006766
-21780.000000 -0.005085
-21720.000000 0.001594
-21660.000000 0.002273
-21600.000000 0.001950
-21540.000000 0.009628
-21480.000000 0.002304
-21420.000000 0.006981
-21360.000000 0.007657
-21300.000000 -0.001668
-21240.000000 0.005008
-21180.000000 0.006683
-21120.000000 -0.003642
-21060.000000 -0.004967
-21000.000000 0.006708
-20940.000000 0.006383
-20880.000000 0.003058
-20820.000000 0.007733
-20760.000000 0.008407
-20700.000000 0.006082
-20640.000000 -0.009243
-20580.000000 -0.006568
-20520.000000 -0.000892
-20460.000000 -0.000215
-20400.000000 -0.002538
-20340.000000 -0.006859
-20280.000000 -0.007179
-20220.000000 -0.000497
-20160.000000 0.011186
-20100.000000 0.001870
-20040.000000 0.009557
-19980.000000 0.005246
-19920.000000 0.005936
-19860.000000 0.006629
-19800.000000 0.024323
-19740.000000 0.005020
-19680.000000 0.001718
-19620.000000 0.005419
-19560.000000 0.008121
-19500.000000 -0.000174
-19440.000000 -0.002468
-19380.000000 -0.003760
-19320.000000 -0.002050
-19260.000000 -0.017338
-19200.000000 0.003376
-19140.000000 0.001091
-19080.000000 0.001809
-19020.000000 0.001527
-18960.000000 -0.005752
-18900.000000 0.009970
-18840.000000 0.001694
-18780.000000 0.004419
-18720.000000 0.006145
-18660.000000 -0.000126
-18600.000000 0.014603
-18540.000000 -0.002666
-18480.000000 -0.003934
-18420.000000 -0.007200
-18360.000000 0.000535
-18300.000000 -0.020729
-18240.000000 -0.005991
-18180.000000 -0.001252
-18120.000000 -0.007512
-18060.000000 -0.006769
-18000.000000 -0.004026
-17940.000000 -0.007281
-17880.000000 -0.006535
-17820.000000 0.002212
-17760.000000 0.011960
-17700.000000 0.010709
-17640.000000 0.010459
-17580.000000 0.012210
-17520.000000 0.003962
-17460.000000 0.001715
-17400.000000 0.019469
-17340.000000 0.008224
-17280.000000 0.000980
-17220.000000 0.002736
-17160.000000 0.006494
-17100.000000 0.004253
-17040.000000 0.000012
-16980.000000 -0.007228
-16920.000000 0.000533
-16860.000000 -0.004705
-16800.000000 -0.002942
-16740.000000 -0.000178
-16680.000000 -0.008414
-16620.000000 0.004351
-16560.000000 -0.002883
-16500.000000 0.001842
-16440.000000 0.000568
-16380.000000 -0.002703
-16320.000000 0.000069
-16260.000000 -0.001158
-16200.000000 -0.000382
-16080.000000 -0.003824
-16020.000000 -0.003041
-15960.000000 -0.009255
-15900.000000 -0.009468
-15840.000000 -0.006677
-15780.000000 -0.011885
-15720.000000 -0.008090
-15660.000000 -0.008292
-15600.000000 -0.010493
-15540.000000 -0.009690
-15480.000000 0.003114
-15420.000000 -0.017079
-15360.000000 -0.006271
-15300.000000 -0.004459
-15240.000000 -0.007646
-15180.000000 -0.008831
-15120.000000 -0.008013
-15060.000000 -0.009193
-15000.000000 -0.003371
-14940.000000 -0.003547
-14880.000000 0.000280
-14820.000000 -0.004892
-14760.000000 0.002939
-14700.000000 -0.004227
-14640.000000 -0.001391
-14580.000000 0.003447
-14520.000000 0.007288
-14460.000000 0.002133
-14400.000000 0.001980
-14340.000000 0.003830
-14280.000000 0.003684
-14220.000000 0.004542
-14160.000000 0.003403
-14100.000000 0.000268
-14040.000000 0.003137
-13980.000000 0.003011
-13920.000000 -0.003111
-13860.000000 0.001771
-13800.000000 -0.004341
-13740.000000 0.000551
-13680.000000 -0.002552
-13620.000000 -0.003649
-13560.000000 0.002259
-13500.000000 0.000173
-13440.000000 0.010092
-13380.000000 0.012018
-13320.000000 0.013949
-13260.000000 0.019887
-13200.000000 0.006832
-13140.000000 0.014783
-13080.000000 0.015741
-13020.000000 0.010706
-12960.000000 0.006679
-12900.000000 0.002659
-12840.000000 0.003646
-12780.000000 0.002642
-12720.000000 -0.001355
-12660.000000 0.001657
-12600.000000 0.005677
-12540.000000 -0.001294
-12480.000000 0.002744
-12420.000000 -0.000209
-12360.000000 0.000846
-12300.000000 -0.002089
-12240.000000 -0.011016
-12180.000000 -0.003933
-12120.000000 0.000159
-12060.000000 -0.005739
-12000.000000 0.000371
-11940.000000 -0.004508
-11880.000000 -0.002379
-11820.000000 0.003760
-11760.000000 -0.001091
-11700.000000 0.000067
-11640.000000 0.001235
-11580.000000 0.002413
-11520.000000 0.004600
-11460.000000 0.004797
-11400.000000 -0.001996
-11340.000000 0.002221
-11280.000000 0.006448
-11220.000000 0.001685
-11160.000000 -0.000069
-11100.000000 0.000187
-11040.000000 -0.000547
-10980.000000 0.001730
-10920.000000 0.007016
-10860.000000 0.008312
-10800.000000 0.004618
-10740.000000 0.003934
-10680.000000 -0.001739
-10620.000000 -0.007402
-10560.000000 -0.003054
-10500.000000 -0.011696
-10440.000000 -0.004326
-10380.000000 -0.002946
-10320.000000 -0.003556
-10260.000000 -0.001154
-10200.000000 0.009259
-10140.000000 -0.000318
-10080.000000 0.003115
-10020.000000 -0.004441
-9960.000000 0.001013
-9900.000000 -0.006523
-9840.000000 -0.009050
-9780.000000 -0.002567
-9720.000000 -0.005075
-9660.000000 -0.003574
-9600.000000 0.003935
-9540.000000 0.001452
-9480.000000 -0.002023
-9420.000000 0.001509
-9360.000000 0.006047
-9300.000000 0.005593
-9240.000000 0.002144
-9180.000000 0.001701
-9120.000000 0.004264
-9060.000000 0.003832
-9000.000000 0.010404
-8580.000000 0.001522
-8520.000000 0.000123
-8460.000000 0.004726
-8400.000000 0.004334
-8340.000000 0.005941
-8280.000000 0.007549
-8220.000000 0.008158
-8160.000000 0.007769
-8100.000000 -0.000619
-8040.000000 0.002993
-7980.000000 0.008606
-7920.000000 0.009219
-7860.000000 0.008832
-7800.000000 0.011445
-7740.000000 0.001057
-7680.000000 -0.005331
-7620.000000 -0.005720
-7560.000000 -0.007110
-7500.000000 -0.011500
-7440.000000 -0.009892
-7380.000000 -0.010286
-7320.000000 -0.008680
-7260.000000 -0.005076
-7200.000000 -0.000474
-7140.000000 -0.000874
-7080.000000 -0.004275
-7020.000000 -0.000677
-6960.000000 -0.000082
-6900.000000 -0.004488
-6840.000000 -0.000895
-6780.000000 -0.007304
-6720.000000 -0.002715
-6660.000000 -0.002126
-6600.000000 -0.000539
-6540.000000 -0.003953
-6480.000000 -0.003368
-6420.000000 -0.004784
-6360.000000 -0.002200
-6300.000000 -0.004617
-6240.000000 -0.002034
-6180.000000 0.004549
-6120.000000 0.004109
-6060.000000 -0.003308
-6000.000000 0.000275
-5940.000000 -0.007142
-5880.000000 0.002441
-5820.000000 -0.001976
-5760.000000 -0.007394
-5700.000000 -0.007812
-5640.000000 0.005769
-5580.000000 -0.002651
-5520.000000 0.001928
-5460.000000 0.000506
-5400.000000 0.003082
-5340.000000 0.005656
-5280.000000 0.006228
-5220.000000 -0.000202
-5160.000000 0.004365
-5100.000000 0.004931
-5040.000000 -0.002507
-4980.000000 -0.001947
-4920.000000 0.000610
-4860.000000 0.003164
-4800.000000 0.007715
-4740.000000 -0.003737
-4680.000000 -0.001192
-4620.000000 -0.002651
-4560.000000 -0.007113
-4500.000000 -0.000578
-4440.000000 -0.000046
-4380.000000 0.000482
-4320.000000 0.000007
-4260.000000 -0.006471
-4200.000000 -0.006953
-4140.000000 -0.001439
-4080.000000 -0.005928
-4020.000000 -0.005420
-3960.000000 -0.006916
-3900.000000 -0.001415
-3840.000000 -0.005918
-3780.000000 -0.004424
-3720.000000 -0.005934
-3660.000000 -0.009448
-3600.000000 -0.001965
-3540.000000 -0.003486
-3480.000000 -0.001011
-3420.000000 0.000461
-3360.000000 0.002928
-3300.000000 0.009392
-3240.000000 0.005851
-3180.000000 0.005307
-3120.000000 0.007758
-3060.000000 0.007205
-3000.000000 0.004647
-2940.000000 0.005085
-2880.000000 0.000518
-2820.000000 0.004947
-2760.000000 0.003371
-2700.000000 0.002791
-2640.000000 0.001207
-2580.000000 0.006619
-2520.000000 0.007027
-2460.000000 0.009431
-2400.000000 0.011832
-2340.000000 0.000229
-2280.000000 0.000621
-2220.000000 -0.003989
-2160.000000 -0.002601
-2100.000000 -0.000217
-2040.000000 -0.006836
-1980.000000 -0.002457
-1920.000000 -0.001082
-1860.000000 -0.010708
-1800.000000 -0.004337
-1740.000000 0.001031
-1680.000000 -0.001602
-1620.000000 -0.003238
-1560.000000 0.003125
-1500.000000 0.006485
-1440.000000 0.003844
-1380.000000 0.002200
-1320.000000 0.004555
-1260.000000 0.001908
-1200.000000 0.002259
-1140.000000 0.004617
-1080.000000 0.002974
-1020.000000 0.004332
-960.000000 0.002677
-900.000000 0.008022
-840.000000 0.001364
-780.000000 -0.002294
-720.000000 0.001046
-660.000000 -0.004615
-600.000000 -0.007277
-540.000000 -0.009939
-480.000000 -0.009603
-420.000000 -0.010268
-360.000000 -0.012934
-300.000000 -0.008600
-240.000000 -0.011268
-180.000000 -0.011936
-120.000000 -0.009605
-60.000000 -0.008275
0.000000 -0.011945
60.000000 -0.006617
120.000000 -0.008289
180.000000 -0.008963
240.000000 -0.007631
300.000000 -0.008306
360.000000 -0.001982
420.000000 0.002341
480.000000 0.005662
540.000000 0.007982
600.000000 0.001301
660.000000 0.003618
720.000000 0.002934
780.000000 0.006249
840.000000 0.007563
900.000000 0.006876
960.000000 0.009188
1020.000000 0.015500
1080.000000 0.012810
1140.000000 0.007120
1200.000000 0.009430
1260.000000 0.012738
1320.000000 0.015046
1380.000000 0.012353
1440.000000 0.005660
1500.000000 0.000965
1680.000000 -0.000124
1740.000000 -0.005823
1800.000000 -0.009522
1860.000000 -0.008221
1920.000000 -0.003922
1980.000000 -0.001623
2040.000000 -0.007325
2100.000000 0.000972
2160.000000 -0.002732
2220.000000 -0.004437
2280.000000 -0.003143
2340.000000 0.000149
2400.000000 0.001453
2460.000000 -0.000258
2520.000000 -0.000970
2580.000000 -0.001684
2640.000000 0.000599
2700.000000 -0.001119
2760.000000 0.000160
2820.000000 0.003436
2880.000000 0.001710
2940.000000 0.003982
3000.000000 0.001251
3060.000000 0.003531
3120.000000 0.002796
3180.000000 0.005059
3240.000000 0.004319
3300.000000 -0.001423
3360.000000 0.005833
3420.000000 0.007087
3480.000000 0.004339
3540.000000 0.006589
3600.000000 0.007837
3660.000000 0.011083
3720.000000 0.006327
3780.000000 0.002570
3840.000000 0.004811
3900.000000 0.010050
3960.000000 0.007288
4020.000000 0.005525
4080.000000 -0.004240
4140.000000 -0.011007
4200.000000 -0.024774
4260.000000 -0.033542
4320.000000 -0.034313
4380.000000 -0.040085
4440.000000 -0.025858
4500.000000 -0.022633
4560.000000 -0.018408
4620.000000 -0.031185
4680.000000 -0.024963
4740.000000 -0.009742
4800.000000 0.008478
4860.000000 0.019696
4920.000000 0.026913
4980.000000 0.018129
5040.000000 0.004342
5100.000000 -0.010446
5160.000000 -0.004235
5220.000000 0.001973
5280.000000 0.013179
5340.000000 -0.004617
5400.000000 -0.021415
5520.000000 -0.022016
5580.000000 -0.023820
5640.000000 -0.005626
5700.000000 -0.000434
5760.000000 0.019757
5820.000000 0.021946
5880.000000 0.011132
5940.000000 -0.020682
6000.000000 -0.040499
6060.000000 -0.047318
6120.000000 -0.030138
6180.000000 -0.016961
6240.000000 -0.012786
6300.000000 -0.016613
6360.000000 0.000557
6420.000000 -0.003275
6480.000000 0.020890
6540.000000 0.023032
6600.000000 0.018192
6660.000000 0.022348
6720.000000 0.030501
6780.000000 0.019650
6840.000000 -0.003204
6900.000000 -0.042063
6960.000000 -0.053926
7020.000000 -0.044793
7080.000000 -0.002663
7140.000000 0.024463
7200.000000 0.015584
7260.000000 -0.002297
7320.000000 -0.029182
7380.000000 -0.034070
7440.000000 -0.027962
7500.000000 -0.009856
7560.000000 -0.008752
7620.000000 0.001349
7680.000000 -0.010552
7740.000000 -0.020455
7800.000000 -0.028359
7860.000000 -0.059266
7920.000000 -0.050173
7980.000000 -0.037055
8040.000000 0.003036
8100.000000 0.022126
8160.000000 0.029214
8220.000000 0.030300
8280.000000 0.026415
8340.000000 0.008527
8400.000000 0.004636
8460.000000 0.004714
8520.000000 0.012789
8580.000000 0.002863
8640.000000 -0.035067
8700.000000 -0.044999
8760.000000 -0.026910
8820.000000 -0.008827
8880.000000 -0.002770
8940.000000 -0.007716
9000.000000 -0.013665
9060.000000 0.018399
9120.000000 0.029443
9180.000000 0.017482
9240.000000 0.002518
9300.000000 0.009551
9360.000000 0.019594
9420.000000 0.029620
9480.000000 0.027643
9540.000000 -0.004338
9600.000000 -0.013322
9660.000000 -0.006308
9720.000000 -0.010284
9780.000000 -0.009276
9840.000000 0.029729
9900.000000 0.037730
9960.000000 0.010729
10020.000000 -0.032291
10080.000000 -0.058299
10140.000000 -0.046309
10200.000000 -0.021321
10260.000000 -0.016337
10320.000000 -0.007355
10380.000000 0.006624
10440.000000 0.024601
10500.000000 0.027575
10560.000000 0.013547
10620.000000 0.005516
10680.000000 0.037483
10740.000000 0.080446
10800.000000 0.077407
10860.000000 0.052365
10920.000000 0.034330
10980.000000 0.019281
11040.000000 0.005228
11100.000000 -0.017829
11160.000000 -0.036889
11220.000000 -0.021954
11280.000000 -0.013024
11340.000000 -0.015099
11400.000000 -0.017179
11460.000000 0.003735
11520.000000 0.038643
11580.000000 0.043545
11640.000000 0.006440
11700.000000 -0.009688
11760.000000 -0.009828
11820.000000 0.022042
11880.000000 -0.003095
11940.000000 -0.012240
12000.000000 0.007607
12060.000000 0.065446
12120.000000 0.090277
12180.000000 0.044099
12240.000000 -0.011087
12300.000000 -0.008281
12360.000000 0.011516
12420.000000 0.013305
12480.000000 -0.010915
12540.000000 -0.014182
12600.000000 -0.009460
12660.000000 -0.009708
12720.000000 -0.028965
12780.000000 -0.034231
12840.000000 -0.015506
12900.000000 0.007210
12960.000000 0.032917
13020.000000 0.038615
13080.000000 0.036303
13140.000000 0.025982
13200.000000 0.021651
13260.000000 -0.002690
13320.000000 -0.018041
13380.000000 -0.000402
13440.000000 0.032228
13500.000000 0.028847
13560.000000 0.008456
13620.000000 -0.009945
13680.000000 -0.019357
13740.000000 -0.015779
13800.000000 -0.012271
13860.000000 -0.001774
13920.000000 0.032774
13980.000000 0.035312
14040.000000 0.013841
14100.000000 -0.017639
14160.000000 -0.023127
14220.000000 -0.031625
14280.000000 -0.028187
14340.000000 -0.045754
14400.000000 -0.054221
14460.000000 -0.047751
14520.000000 -0.020288
14580.000000 -0.005833
14640.000000 0.009614
14700.000000 0.025053
14760.000000 0.035485
14820.000000 0.033908
14880.000000 0.024281
14940.000000 -0.003311
15000.000000 -0.010911
15060.000000 -0.011519
15120.000000 -0.002136
15180.000000 0.006240
15240.000000 -0.008393
15300.000000 -0.001035
15360.000000 -0.003684
15420.000000 0.007657
15480.000000 0.007991
15540.000000 -0.012684
15600.000000 -0.017367
15660.000000 -0.010059
15720.000000 0.008242
15780.000000 0.006533
15840.000000 -0.042183
15900.000000 -0.062907
15960.000000 -0.054640
16020.000000 -0.047380
16080.000000 -0.036129
16140.000000 -0.018885
16200.000000 0.022351
16320.000000 0.089801
16380.000000 0.101014
16440.000000 0.100221
16500.000000 0.085421
16560.000000 0.034613
16620.000000 -0.004200
16680.000000 -0.020020
16740.000000 -0.023846
16800.000000 -0.031677
16860.000000 -0.052513
16920.000000 -0.082354
16980.000000 -0.076198
17040.000000 -0.050046
17100.000000 -0.015897
17220.000000 0.010396
17280.000000 0.026541
17340.000000 0.049685
17400.000000 0.045831
17460.000000 0.025979
17520.000000 0.015128
17580.000000 0.042281
17640.000000 0.063438
17700.000000 0.051600
17760.000000 0.024768
17820.000000 0.002941
17880.000000 0.020120
17940.000000 -0.001694
18000.000000 -0.035501
18060.000000 -0.053301
18120.000000 -0.050093
18180.000000 -0.027878
18240.000000 -0.006656
18300.000000 -0.010426
18360.000000 -0.017189
18420.000000 -0.013945
18480.000000 0.006307
18540.000000 0.014566
18600.000000 0.020832
18660.000000 0.041106
18720.000000 0.039387
18780.000000 0.034675
18840.000000 0.032971
18900.000000 0.032274
18960.000000 0.030585
19020.000000 0.020903
19080.000000 0.010228
19140.000000 -0.008440
19200.000000 -0.020101
19320.000000 -0.063403
19380.000000 -0.066044
19440.000000 -0.036680
19500.000000 -0.001309
19560.000000 -0.004932
19620.000000 -0.020626
19680.000000 -0.015314
19740.000000 0.012082
19800.000000 0.032484
19860.000000 0.043893
19920.000000 0.024308
19980.000000 0.013729
20040.000000 0.015158
20100.000000 -0.009408
20160.000000 -0.052966
20220.000000 -0.073518
20280.000000 -0.058064
20340.000000 -0.014602
20400.000000 0.007933
20460.000000 0.024472
20520.000000 0.027951
20580.000000 0.041435
20640.000000 0.053926
20700.000000 0.036424
20760.000000 0.028927
20820.000000 0.021436
20880.000000 0.002952
20940.000000 -0.006580
21000.000000 -0.014051
21060.000000 -0.033514
21120.000000 -0.059971
21180.000000 -0.069421
21240.000000 -0.063864
21300.000000 -0.048301
21360.000000 -0.016730
21420.000000 -0.011152
21480.000000 -0.018567
21540.000000 -0.011974
21600.000000 0.006626
21660.000000 0.035233
21720.000000 0.026847
21780.000000 0.004468
21840.000000 0.002095
21900.000000 0.014729
21960.000000 0.024370
22020.000000 0.014017
22080.000000 0.005669
22140.000000 0.007328
22200.000000 0.014992
22260.000000 0.012661
22320.000000 -0.009665
22380.000000 -0.047986
22440.000000 -0.091304
22500.000000 -0.089617
22560.000000 -0.071927
22620.000000 -0.059233
22680.000000 -0.053536
22740.000000 -0.044837
22800.000000 -0.026135
22860.000000 -0.003432
22920.000000 0.022273
22980.000000 0.022979
23040.000000 0.033686
23100.000000 0.054393
23160.000000 0.063101
23220.000000 0.059836
23280.000000 0.046545
23340.000000 0.000252
23400.000000 -0.013042
23460.000000 -0.017338
23520.000000 -0.018636
23580.000000 -0.024936
23640.000000 -0.030238
23700.000000 -0.031543
23760.000000 -0.050851
23820.000000 -0.047160
23880.000000 -0.031473
23940.000000 -0.009787
24000.000000 0.014896
24060.000000 0.022578
24120.000000 0.022258
24180.000000 0.045937
24240.000000 0.052615
24300.000000 0.044293
24360.000000 0.031970
24420.000000 0.013647
24480.000000 0.003324
24540.000000 -0.018999
24600.000000 -0.039321
24660.000000 -0.035596
24720.000000 -0.023918
24780.000000 -0.022239
24840.000000 -0.024559
24900.000000 -0.030879
24960.000000 -0.028152
25020.000000 -0.022425
25080.000000 -0.008698
25140.000000 0.001984
25200.000000 0.001666
25260.000000 -0.002650
25320.000000 -0.000966
25380.000000 -0.006281
25440.000000 -0.004550
25500.000000 0.004181
25560.000000 -0.001132
25620.000000 -0.001445
25680.000000 -0.002757
25740.000000 0.000974
25800.000000 0.009662
25860.000000 0.009351
25920.000000 0.008040
25980.000000 -0.004270
26040.000000 0.012455
26100.000000 0.003144
26160.000000 -0.010166
26220.000000 -0.014476
26280.000000 -0.004785
26340.000000 0.014907
26400.000000 0.014623
26460.000000 0.006315
26520.000000 0.001009
26580.000000 0.006703
26640.000000 -0.007601
26700.000000 -0.038904
26760.000000 -0.049206
26820.000000 -0.042507
26880.000000 -0.015807
26940.000000 0.000894
27000.000000 -0.005404
27060.000000 -0.019704
27120.000000 -0.004998
27180.000000 0.013711
27240.000000 0.019420
27300.000000 0.023132
27360.000000 0.015845
27420.000000 0.024561
27480.000000 0.030279
27540.000000 0.026999
27600.000000 -0.001298
27660.000000 -0.015575
27720.000000 -0.010848
27780.000000 -0.017118
27840.000000 -0.025385
27900.000000 -0.037649
27960.000000 -0.040910
28020.000000 -0.030167
28080.000000 -0.007420
28140.000000 0.004330
28200.000000 -0.005917
28260.000000 -0.005159
28320.000000 -0.001397
28380.000000 0.018323
28440.000000 0.038043
28500.000000 0.046815
28560.000000 0.037593
28620.000000 0.034376
28680.000000 0.039165
28740.000000 0.038960
28800.000000 0.029761
28860.000000 0.012569
28920.000000 -0.011617
28980.000000 -0.001797
29040.000000 -0.036970
29100.000000 -0.041136
29160.000000 -0.048295
29220.000000 -0.053497
29280.000000 -0.049687
29340.000000 -0.034818
29400.000000 -0.029940
29460.000000 -0.014054
29520.000000 0.005840
29580.000000 0.016742
29640.000000 0.022650
29700.000000 0.021566
29760.000000 0.013489
29820.000000 0.006417
29880.000000 0.008351
29940.000000 0.020290
30000.000000 0.027234
30060.000000 0.012183
30120.000000 -0.017863
30180.000000 -0.030900
30240.000000 -0.020939
30300.000000 -0.009974
30360.000000 -0.005004
30420.000000 0.004970
30480.000000 0.007950
30540.000000 0.003938
30600.000000 0.003933
30660.000000 0.018929
30720.000000 0.025929
30780.000000 0.016934
30840.000000 -0.007057
30900.000000 -0.012043
30960.000000 -0.013025
31020.000000 -0.008993
31080.000000 -0.006966
31140.000000 -0.002935
31200.000000 0.009102
31260.000000 0.019142
31320.000000 0.010176
31380.000000 0.001214
31440.000000 -0.016743
31500.000000 -0.008683
31560.000000 0.004382
31620.000000 0.011453
31680.000000 0.001529
31740.000000 -0.006390
31800.000000 -0.002302
31860.000000 0.005790
31920.000000 0.008889
31980.000000 -0.011007
32040.000000 -0.022898
32100.000000 -0.019783
32160.000000 -0.013663
32220.000000 -0.009529
32280.000000 -0.014399
32340.000000 -0.012265
32400.000000 -0.019126
32460.000000 -0.012982
32520.000000 -0.010833
32580.000000 0.003320
32640.000000 0.020478
32700.000000 0.024640
32760.000000 0.021807
32820.000000 0.020979
32880.000000 0.012156
32940.000000 0.008337
33000.000000 -0.010475
33060.000000 -0.014283
33120.000000 -0.023085
33180.000000 -0.034882
33240.000000 -0.039673
33300.000000 -0.046467
33360.000000 -0.031246
33420.000000 -0.010020
33480.000000 -0.005789
33540.000000 -0.005552
33600.000000 0.001691
33660.000000 -0.000061
33720.000000 0.007192
33780.000000 0.018449
33840.000000 0.018712
33900.000000 0.015979
33960.000000 0.008251
34020.000000 0.011528
34080.000000 -0.001191
34140.000000 -0.003905
34200.000000 0.003386
34260.000000 0.005682
34320.000000 -0.001017
34380.000000 -0.008711
34440.000000 -0.027399
34500.000000 -0.035082
34560.000000 -0.041759
34620.000000 -0.042430
34680.000000 -0.032095
34740.000000 -0.018771
34800.000000 -0.010427
34860.000000 -0.007076
34920.000000 0.004281
34980.000000 0.016644
35040.000000 0.021012
35100.000000 0.019385
35160.000000 0.023764
35220.000000 0.035147
35280.000000 0.059534
35340.000000 0.053926
35400.000000 0.040322
35460.000000 0.016722
35520.000000 0.010126
35580.000000 0.008534
35640.000000 0.004946
35700.000000 -0.000637
35760.000000 -0.005216
35820.000000 -0.011791
35880.000000 -0.010362
35940.000000 -0.010928
36000.000000 -0.013490
36060.000000 -0.000049
36120.000000 0.014397
36180.000000 0.032848
36240.000000 0.035301
36300.000000 0.015759
36360.000000 0.019220
36420.000000 0.028685
36480.000000 0.038153
36540.000000 0.041624
36600.000000 0.023098
36660.000000 -0.003424
36720.000000 -0.022944
36780.000000 -0.023461
36840.000000 -0.011974
36900.000000 -0.006484
36960.000000 -0.002991
37020.000000 0.006506
37080.000000 0.027007
37140.000000 0.035497
37200.000000 0.028007
37260.000000 -0.007478
37320.000000 -0.018960
37380.000000 -0.015437
37440.000000 -0.001911
37500.000000 -0.001380
37560.000000 -0.009845
37620.000000 -0.018307
37680.000000 -0.013765
37740.000000 -0.011219
37800.000000 0.005330
37860.000000 0.015883
37920.000000 0.035438
37980.000000 0.040996
38040.000000 0.045557
38100.000000 0.042120
38220.000000 0.013253
38280.000000 0.004822
38340.000000 0.004392
38400.000000 -0.004036
38460.000000 -0.014464
38520.000000 -0.017891
38580.000000 -0.012318
38640.000000 0.002256
38700.000000 0.008830
38760.000000 0.011404
38820.000000 -0.000023
38880.000000 -0.004449
38940.000000 0.001089
39000.000000 0.002625
39480.000000 0.026835
39540.000000 0.023351
39600.000000 0.009866
39660.000000 -0.000621
39720.000000 -0.014111
39780.000000 -0.008601
39840.000000 -0.005093
39900.000000 -0.012587
39960.000000 -0.026082
40020.000000 -0.033578
40080.000000 -0.036076
40140.000000 -0.023575
40200.000000 -0.015075
40260.000000 -0.014576
40320.000000 -0.023078
40380.000000 -0.024581
40440.000000 -0.009085
40500.000000 0.009410
40560.000000 0.020903
40620.000000 0.018396
40680.000000 0.015888
40740.000000 0.031379
40800.000000 0.045868
40860.000000 0.035357
40920.000000 0.011845
40980.000000 -0.006668
41040.000000 -0.019183
41100.000000 -0.007698
41160.000000 -0.040214
41220.000000 -0.050731
41280.000000 -0.045249
41340.000000 -0.028768
41400.000000 -0.030287
41460.000000 -0.022808
41520.000000 -0.029330
41580.000000 -0.024853
41640.000000 0.001624
41700.000000 0.034099
41760.000000 0.045574
41820.000000 0.038047
41880.000000 0.027520
41940.000000 0.015991
42000.000000 0.019461
42060.000000 0.011931
42120.000000 0.008399
42180.000000 0.004867
42240.000000 0.009333
42300.000000 0.007798
42360.000000 0.016263
42420.000000 0.006726
42480.000000 0.005189
42540.000000 -0.015350
42600.000000 -0.021890
42660.000000 -0.016430
42720.000000 -0.018972
42780.000000 -0.024514
42840.000000 -0.023058
42900.000000 -0.017603
42960.000000 -0.005148
43020.000000 0.003305
43080.000000 -0.001243
43140.000000 0.004209
43200.000000 0.016659
43260.000000 0.028108
43320.000000 0.038556
43380.000000 0.030003
43440.000000 0.034449
43500.000000 0.029894
43560.000000 0.043338
43620.000000 0.038781
43680.000000 0.011223
43740.000000 -0.009336
43800.000000 -0.011896
43860.000000 -0.017457
43920.000000 -0.009020
43980.000000 -0.008583
44040.000000 -0.013147
44100.000000 -0.019713
44160.000000 -0.018279
44220.000000 -0.012847
44280.000000 -0.006416
44340.000000 -0.009985
44400.000000 -0.010556
44460.000000 0.014872
44520.000000 0.025299
44580.000000 0.026725
44640.000000 0.027150
44700.000000 0.020573
44760.000000 0.024996
44820.000000 0.033418
44880.000000 0.021838
44940.000000 0.014257
45000.000000 -0.001324
45060.000000 0.001093
45120.000000 0.004509
45180.000000 0.001924
45240.000000 -0.005663
45300.000000 -0.000250
45360.000000 -0.011838
45420.000000 -0.002428
45480.000000 -0.007018
45540.000000 -0.007610
45600.000000 -0.020203
45660.000000 -0.008796
45720.000000 -0.002391
45780.000000 0.001013
45840.000000 -0.004584
45900.000000 -0.017183
45960.000000 -0.019782
46020.000000 -0.004382
46080.000000 0.010016
46140.000000 0.013414
46200.000000 0.008810
46260.000000 0.012205
46320.000000 0.023599
46380.000000 0.023992
46440.000000 0.017384
46500.000000 0.002775
46560.000000 -0.017836
46620.000000 -0.029447
46680.000000 -0.037060
46740.000000 -0.054673
46800.000000 -0.053288
