# Supplementary material for: Probabilistic tsunami forecasting for early warning
Source: Nat Commun. 2021 Sep 28;12:5677. doi: 10.1038/s41467-021-25815-w (PMC8479076; doi:10.1038/s41467-021-25815-w)
Supplement: Supplementary file 6 — Supplementary Dataset 3. Sea-level records. [file 41467_2021_25815_MOESM6_ESM.zip › sea_level_records/2020-10-30_Samos/marma.rad.rmn.txt]

-39600.000000 -0.000886
-39570.000000 -0.001109
-39540.000000 -0.001330
-39510.000000 -0.002549
-39480.000000 -0.004766
-39450.000000 -0.002981
-39420.000000 -0.002194
-39390.000000 -0.001404
-39360.000000 -0.000613
-39330.000000 0.002180
-39300.000000 0.001976
-39270.000000 0.003773
-39240.000000 0.005572
-39210.000000 0.005374
-39180.000000 0.005177
-39150.000000 0.004983
-39120.000000 0.001790
-39090.000000 -0.000401
-39060.000000 -0.001589
-39030.000000 -0.001776
-39000.000000 -0.002960
-38970.000000 -0.003143
-38940.000000 -0.005323
-38910.000000 -0.006502
-38880.000000 -0.007678
-38850.000000 -0.006853
-38820.000000 -0.007025
-38790.000000 -0.005196
-38760.000000 -0.003365
-38730.000000 0.001469
-38700.000000 0.003304
-38670.000000 0.004141
-38640.000000 0.004981
-38610.000000 0.006822
-38580.000000 0.011665
-38550.000000 0.007510
-38520.000000 0.007357
-38490.000000 0.004206
-38460.000000 -0.000943
-38430.000000 -0.002090
-38400.000000 -0.006236
-38370.000000 -0.007379
-38340.000000 -0.008520
-38310.000000 -0.008660
-38280.000000 -0.008798
-38250.000000 -0.005933
-38220.000000 -0.003067
-38190.000000 -0.007199
-38160.000000 -0.002329
-38130.000000 0.001542
-38100.000000 0.003416
-38070.000000 0.006291
-38040.000000 0.004169
-38010.000000 0.005048
-37980.000000 0.008929
-37950.000000 0.007812
-37920.000000 0.009696
-37890.000000 0.009583
-37860.000000 0.008471
-37830.000000 0.005361
-37800.000000 0.003253
-37770.000000 0.000146
-37740.000000 0.000042
-37710.000000 -0.001061
-37680.000000 -0.007162
-37650.000000 -0.008262
-37620.000000 -0.008359
-37590.000000 -0.011455
-37560.000000 -0.008549
-37530.000000 -0.010642
-37500.000000 -0.008732
-37470.000000 -0.004821
-37440.000000 0.000092
-37410.000000 0.002006
-37380.000000 0.004922
-37350.000000 0.009840
-37320.000000 0.006760
-37290.000000 0.005681
-37260.000000 0.005604
-37230.000000 0.006528
-37200.000000 0.007455
-37170.000000 0.006382
-37140.000000 0.002312
-37110.000000 0.002243
-37080.000000 0.004176
-37050.000000 0.004110
-37020.000000 0.005046
-36990.000000 0.003984
-36960.000000 0.001923
-36930.000000 -0.000136
-36900.000000 -0.001193
-36870.000000 0.002751
-36840.000000 0.003697
-36810.000000 0.000645
-36780.000000 -0.000406
-36750.000000 0.003545
-36720.000000 0.004498
-36690.000000 0.002453
-36660.000000 -0.000591
-36630.000000 0.004367
-36600.000000 0.002327
-36570.000000 0.004289
-36540.000000 0.002252
-36510.000000 -0.000782
-36480.000000 0.001186
-36450.000000 0.006156
-36420.000000 0.004128
-36390.000000 0.005102
-36360.000000 0.001078
-36330.000000 0.001058
-36300.000000 0.000039
-36270.000000 0.001023
-36240.000000 -0.000990
-36210.000000 -0.001000
-36180.000000 0.000993
-36150.000000 -0.000010
-36120.000000 -0.001011
-36090.000000 0.000993
-36060.000000 0.001999
-36030.000000 0.003010
-36000.000000 0.004024
-35970.000000 0.004042
-35940.000000 0.005063
-35910.000000 0.002088
-35880.000000 0.007117
-35850.000000 0.004148
-35820.000000 0.002187
-35790.000000 -0.002773
-35760.000000 -0.005733
-35730.000000 -0.001692
-35700.000000 -0.001651
-35670.000000 -0.004610
-35640.000000 -0.005569
-35610.000000 -0.005528
-35580.000000 -0.004487
-35550.000000 -0.006447
-35520.000000 -0.007407
-35490.000000 -0.002368
-35460.000000 -0.004331
-35430.000000 -0.006295
-35400.000000 0.000740
-35370.000000 -0.000228
-35340.000000 -0.000197
-35310.000000 0.002832
-35280.000000 0.007859
-35250.000000 0.002883
-35220.000000 0.007905
-35190.000000 0.010925
-35160.000000 0.003942
-35130.000000 -0.000044
-35100.000000 -0.003032
-35070.000000 -0.000023
-35040.000000 -0.003017
-35010.000000 -0.001013
-34980.000000 -0.005013
-34950.000000 -0.004017
-34920.000000 -0.007023
-34890.000000 -0.004034
-34860.000000 -0.003048
-34830.000000 -0.009066
-34800.000000 -0.003088
-34770.000000 0.000885
-34740.000000 0.000855
-34710.000000 0.005819
-34680.000000 0.003780
-34650.000000 0.002735
-34620.000000 0.005686
-34590.000000 0.001633
-34560.000000 -0.000425
-34530.000000 0.001513
-34500.000000 -0.000553
-34470.000000 -0.005624
-34440.000000 -0.003699
-34410.000000 -0.007778
-34380.000000 -0.014861
-34350.000000 -0.008948
-34320.000000 -0.008039
-34290.000000 -0.011134
-34260.000000 -0.009232
-34230.000000 -0.000335
-34200.000000 0.000558
-34170.000000 -0.003552
-34140.000000 -0.002666
-34110.000000 -0.004784
-34080.000000 -0.003906
-34050.000000 -0.000032
-34020.000000 -0.000161
-33990.000000 0.001706
-33960.000000 0.005570
-33930.000000 -0.000569
-33900.000000 0.007288
-33870.000000 0.008142
-33840.000000 0.003994
-33810.000000 0.006843
-33780.000000 0.002689
-33750.000000 0.000533
-33720.000000 0.002374
-33690.000000 0.002214
-33660.000000 -0.001949
-33630.000000 -0.003114
-33600.000000 0.000719
-33570.000000 -0.004449
-33540.000000 -0.006619
-33510.000000 -0.005791
-33480.000000 -0.004964
-33450.000000 -0.006138
-33420.000000 -0.002314
-33390.000000 -0.004490
-33360.000000 -0.001668
-33330.000000 -0.003846
-33300.000000 -0.003024
-33270.000000 -0.002203
-33240.000000 -0.000382
-33210.000000 0.000439
-33180.000000 0.001260
-33150.000000 0.003081
-33120.000000 0.001903
-33090.000000 0.003726
-33060.000000 0.000550
-33030.000000 0.001375
-33000.000000 0.003202
-32970.000000 -0.000970
-32940.000000 0.000859
-32910.000000 0.001691
-32880.000000 0.002525
-32850.000000 0.004361
-32820.000000 0.002199
-32790.000000 0.002040
-32760.000000 0.000884
-32730.000000 -0.001269
-32700.000000 -0.000419
-32670.000000 0.001434
-32640.000000 -0.001709
-32610.000000 -0.002850
-32580.000000 0.000014
-32550.000000 -0.002120
-32520.000000 -0.002250
-32490.000000 -0.001376
-32460.000000 0.001501
-32430.000000 0.003382
-32400.000000 0.001266
-32370.000000 0.000154
-32340.000000 0.002045
-32310.000000 0.005940
-32280.000000 0.005837
-32250.000000 0.004738
-32220.000000 0.006643
-32190.000000 0.005550
-32160.000000 0.004461
-32130.000000 0.004375
-32100.000000 0.001293
-32070.000000 0.007214
-32040.000000 0.003138
-32010.000000 0.001066
-31980.000000 -0.001002
-31950.000000 -0.002066
-31920.000000 0.000874
-31890.000000 -0.002182
-31860.000000 -0.005234
-31830.000000 -0.003281
-31800.000000 -0.003324
-31770.000000 -0.000362
-31740.000000 0.000604
-31710.000000 0.001575
-31680.000000 0.002550
-31650.000000 0.000530
-31620.000000 0.000514
-31590.000000 0.005503
-31560.000000 0.004496
-31530.000000 0.006493
-31500.000000 0.003495
-31470.000000 0.000501
-31440.000000 0.000511
-31410.000000 0.001525
-31380.000000 0.001543
-31350.000000 0.003565
-31320.000000 0.001591
-31290.000000 0.000620
-31260.000000 -0.002346
-31230.000000 -0.002310
-31200.000000 -0.002270
-31170.000000 -0.002226
-31140.000000 -0.004180
-31110.000000 -0.008131
-31080.000000 -0.005079
-31050.000000 -0.006024
-31020.000000 -0.006967
-30990.000000 -0.000908
-30960.000000 0.002153
-30930.000000 0.005216
-30900.000000 0.001280
-30870.000000 0.004345
-30840.000000 0.007411
-30810.000000 0.004478
-30780.000000 0.006545
-30750.000000 0.007612
-30720.000000 0.002680
-30690.000000 0.002748
-30660.000000 0.002815
-30630.000000 0.005883
-30600.000000 0.006950
-30570.000000 0.004017
-30540.000000 0.000083
-30510.000000 0.001148
-30480.000000 -0.002787
-30450.000000 -0.004723
-30420.000000 -0.003660
-30390.000000 -0.007598
-30360.000000 -0.002537
-30330.000000 -0.002478
-30300.000000 -0.000420
-30270.000000 -0.007363
-30240.000000 -0.001309
-30210.000000 -0.001256
-30180.000000 -0.000205
-30150.000000 -0.002157
-30120.000000 -0.005111
-30090.000000 -0.002067
-30060.000000 -0.002025
-30030.000000 -0.002987
-30000.000000 -0.001950
-29970.000000 -0.000917
-29940.000000 -0.001886
-29910.000000 -0.002858
-29880.000000 -0.002833
-29850.000000 -0.001810
-29820.000000 -0.002790
-29790.000000 -0.001772
-29760.000000 -0.002757
-29730.000000 -0.001744
-29700.000000 -0.000733
-29670.000000 -0.003725
-29640.000000 -0.000718
-29610.000000 -0.002714
-29580.000000 -0.001711
-29550.000000 -0.000710
-29520.000000 0.001289
-29490.000000 -0.000714
-29460.000000 0.000282
-29430.000000 -0.000724
-29400.000000 -0.000731
-29370.000000 0.001260
-29340.000000 0.002250
-29310.000000 0.004239
-29280.000000 0.004226
-29250.000000 0.002212
-29220.000000 0.003196
-29190.000000 0.003180
-29160.000000 0.000162
-29130.000000 0.000143
-29100.000000 0.001123
-29070.000000 0.000103
-29040.000000 0.000081
-29010.000000 0.000059
-28980.000000 0.002036
-28950.000000 -0.002987
-28920.000000 -0.005011
-28890.000000 -0.005035
-28860.000000 -0.007058
-28830.000000 -0.008082
-28800.000000 -0.011106
-28770.000000 -0.011129
-28740.000000 -0.008152
-28710.000000 -0.008174
-28680.000000 -0.006196
-28650.000000 -0.005217
-28620.000000 -0.005238
-28590.000000 -0.001258
-28560.000000 -0.003277
-28530.000000 -0.000296
-28500.000000 0.000686
-28470.000000 -0.000332
-28440.000000 0.002651
-28410.000000 0.006635
-28380.000000 0.006621
-28350.000000 0.002607
-28320.000000 0.004594
-28290.000000 0.004582
-28260.000000 0.001572
-28230.000000 -0.000436
-28200.000000 -0.002443
-28170.000000 -0.001448
-28140.000000 -0.000452
-28110.000000 0.000547
-28080.000000 0.003548
-28050.000000 -0.000449
-28020.000000 0.003556
-27990.000000 0.003563
-27960.000000 0.005572
-27930.000000 0.009584
-27900.000000 0.008597
-27870.000000 0.011612
-27840.000000 0.009630
-27810.000000 0.008649
-27780.000000 0.005669
-27750.000000 0.006692
-27720.000000 0.004715
-27690.000000 0.004741
-27660.000000 0.005767
-27630.000000 0.003796
-27600.000000 0.000825
-27570.000000 -0.000144
-27540.000000 0.000888
-27510.000000 0.001922
-27480.000000 0.002957
-27450.000000 -0.000006
-27420.000000 -0.000968
-27390.000000 -0.000928
-27360.000000 0.002113
-27330.000000 0.002156
-27300.000000 0.000201
-27270.000000 0.000248
-27240.000000 -0.001704
-27210.000000 -0.000654
-27180.000000 -0.002603
-27150.000000 -0.001551
-27120.000000 -0.001497
-27090.000000 0.000558
-27060.000000 0.000614
-27030.000000 -0.000329
-27000.000000 -0.000271
-26970.000000 0.000788
-26940.000000 0.003847
-26910.000000 0.002907
-26880.000000 0.002967
-26850.000000 0.000028
-26820.000000 -0.001911
-26790.000000 -0.000849
-26760.000000 -0.004788
-26730.000000 -0.000726
-26700.000000 0.000336
-26670.000000 -0.001602
-26640.000000 -0.003540
-26610.000000 -0.003478
-26580.000000 -0.003416
-26550.000000 -0.003354
-26520.000000 -0.003293
-26490.000000 -0.003231
-26460.000000 -0.002171
-26430.000000 -0.002110
-26400.000000 -0.001051
-26370.000000 -0.000992
-26340.000000 -0.002933
-26310.000000 -0.002875
-26280.000000 -0.001818
-26250.000000 -0.000762
-26220.000000 -0.000707
-26190.000000 0.001347
-26160.000000 -0.000600
-26130.000000 0.001452
-26100.000000 0.001502
-26070.000000 0.000551
-26040.000000 -0.000401
-26010.000000 0.001646
-25980.000000 0.002691
-25950.000000 -0.000266
-25920.000000 0.003775
-25890.000000 0.000814
-25860.000000 -0.000148
-25830.000000 -0.002113
-25800.000000 -0.002081
-25770.000000 -0.003050
-25740.000000 -0.004023
-25710.000000 -0.003998
-25680.000000 -0.002976
-25650.000000 -0.002957
-25620.000000 -0.001942
-25590.000000 -0.001929
-25560.000000 -0.002921
-25530.000000 -0.003916
-25500.000000 -0.001914
-25470.000000 -0.002917
-25440.000000 -0.000924
-25410.000000 -0.001935
-25380.000000 0.001050
-25350.000000 0.001031
-25320.000000 0.002007
-25290.000000 -0.001020
-25260.000000 -0.000052
-25230.000000 0.001912
-25200.000000 0.003872
-25170.000000 0.002829
-25140.000000 -0.002218
-25110.000000 -0.002269
-25080.000000 -0.003323
-25050.000000 -0.007380
-25020.000000 -0.005440
-24990.000000 -0.003503
-24960.000000 -0.003568
-24930.000000 -0.000635
-24900.000000 -0.004705
-24870.000000 -0.000777
-24840.000000 0.001150
-24810.000000 0.001075
-24780.000000 0.005998
-24750.000000 0.006920
-24720.000000 0.007841
-24690.000000 0.006760
-24660.000000 0.005679
-24630.000000 0.005597
-24600.000000 0.008514
-24570.000000 0.008431
-24540.000000 0.007347
-24510.000000 0.001263
-24480.000000 0.001179
-24450.000000 0.000095
-24420.000000 0.000012
-24390.000000 -0.001072
-24360.000000 -0.000154
-24330.000000 -0.001236
-24300.000000 -0.002318
-24270.000000 -0.006398
-24240.000000 -0.005477
-24210.000000 -0.004555
-24180.000000 -0.005633
-24150.000000 -0.006709
-24120.000000 -0.005783
-24090.000000 -0.003857
-24060.000000 -0.002929
-24030.000000 -0.002000
-24000.000000 -0.004070
-23970.000000 -0.002139
-23940.000000 0.001793
-23910.000000 0.001727
-23880.000000 0.003662
-23850.000000 0.001598
-23820.000000 0.003535
-23790.000000 0.002473
-23760.000000 0.002412
-23730.000000 0.003353
-23700.000000 0.002295
-23670.000000 -0.000762
-23640.000000 -0.000818
-23610.000000 -0.001872
-23580.000000 -0.000926
-23550.000000 -0.001978
-23520.000000 -0.000028
-23490.000000 0.001923
-23460.000000 -0.001125
-23430.000000 -0.001172
-23400.000000 0.000783
-23370.000000 -0.000260
-23340.000000 0.000698
-23310.000000 0.002657
-23280.000000 0.005618
-23250.000000 0.003580
-23220.000000 0.003544
-23190.000000 0.002509
-23160.000000 0.002476
-23130.000000 0.001444
-23100.000000 0.000414
-23070.000000 0.001385
-23040.000000 -0.001642
-23010.000000 -0.001667
-22980.000000 -0.000690
-22950.000000 -0.000712
-22920.000000 0.001268
-22890.000000 0.000250
-22860.000000 0.002234
-22830.000000 0.001219
-22800.000000 0.002207
-22770.000000 0.002197
-22740.000000 0.001188
-22710.000000 0.000181
-22680.000000 0.003176
-22650.000000 0.005172
-22620.000000 0.001170
-22590.000000 0.002169
-22560.000000 0.002171
-22530.000000 0.003173
-22500.000000 0.001177
-22470.000000 0.003183
-22440.000000 0.001189
-22410.000000 0.006197
-22380.000000 0.001207
-22350.000000 0.001217
-22320.000000 -0.000771
-22290.000000 -0.004759
-22260.000000 -0.003746
-22230.000000 0.000269
-22200.000000 0.001284
-22170.000000 0.000299
-22140.000000 -0.003684
-22110.000000 -0.001668
-22080.000000 0.000349
-22050.000000 0.002366
-22020.000000 -0.007616
-21990.000000 -0.011599
-21960.000000 -0.004582
-21930.000000 -0.001565
-21900.000000 -0.002549
-21870.000000 -0.002533
-21840.000000 -0.003518
-21810.000000 -0.003504
-21780.000000 -0.005491
-21750.000000 -0.000478
-21720.000000 0.002533
-21690.000000 -0.002456
-21660.000000 0.002553
-21630.000000 0.003561
-21600.000000 0.004568
-21570.000000 -0.001426
-21540.000000 -0.003422
-21510.000000 0.003581
-21480.000000 0.003582
-21450.000000 0.000582
-21420.000000 0.000581
-21390.000000 0.004578
-21360.000000 0.001574
-21330.000000 0.002568
-21300.000000 -0.004439
-21270.000000 0.000552
-21240.000000 -0.002458
-21210.000000 0.000530
-21180.000000 -0.001483
-21150.000000 0.000503
-21120.000000 -0.002514
-21090.000000 0.000469
-21060.000000 -0.000551
-21030.000000 -0.003572
-21000.000000 -0.006594
-20970.000000 0.000382
-20940.000000 -0.001645
-20910.000000 0.002327
-20880.000000 0.002297
-20850.000000 0.002265
-20820.000000 -0.003769
-20790.000000 0.000194
-20760.000000 0.004155
-20730.000000 0.005114
-20700.000000 0.005070
-20670.000000 0.000024
-20640.000000 0.005975
-20610.000000 -0.001075
-20580.000000 -0.001129
-20550.000000 0.002816
-20520.000000 0.000758
-20490.000000 -0.002302
-20460.000000 0.000636
-20430.000000 -0.004428
-20400.000000 -0.003493
-20370.000000 -0.005561
-20340.000000 -0.008629
-20310.000000 -0.005699
-20280.000000 -0.003770
-20250.000000 -0.002843
-20220.000000 0.002084
-20190.000000 0.002011
-20160.000000 -0.003064
-20130.000000 -0.006139
-20100.000000 -0.009215
-20070.000000 -0.005291
-20040.000000 -0.000367
-20010.000000 -0.004444
-19980.000000 0.001479
-19950.000000 -0.000598
-19920.000000 -0.001676
-19890.000000 0.001246
-19860.000000 -0.000832
-19830.000000 0.004090
-19800.000000 0.000011
-19770.000000 -0.002067
-19740.000000 -0.000146
-19710.000000 -0.006224
-19680.000000 -0.005302
-19650.000000 -0.004380
-19620.000000 -0.001458
-19590.000000 -0.001535
-19560.000000 0.001388
-19530.000000 0.003312
-19500.000000 0.009236
-19470.000000 0.005161
-19440.000000 0.004087
-19410.000000 -0.000986
-19380.000000 0.001941
-19350.000000 0.005869
-19320.000000 0.000799
-19290.000000 0.004729
-19260.000000 0.003660
-19230.000000 0.001592
-19200.000000 -0.002475
-19170.000000 0.000459
-19140.000000 0.002394
-19110.000000 -0.010669
-19080.000000 -0.005732
-19050.000000 -0.003793
-19020.000000 -0.000852
-18990.000000 0.000090
-18960.000000 0.003034
-18930.000000 0.005980
-18900.000000 0.002927
-18870.000000 0.003876
-18840.000000 0.005828
-18810.000000 0.011781
-18780.000000 0.005737
-18750.000000 0.005694
-18720.000000 0.005654
-18690.000000 0.003616
-18660.000000 0.002580
-18630.000000 0.008546
-18600.000000 0.001514
-18570.000000 -0.001515
-18540.000000 -0.001543
-18510.000000 0.002432
-18480.000000 0.002408
-18450.000000 -0.002613
-18420.000000 -0.004632
-18390.000000 -0.005649
-18360.000000 -0.003663
-18330.000000 -0.004675
-18300.000000 -0.006684
-18270.000000 -0.005690
-18240.000000 -0.004694
-18210.000000 -0.004694
-18180.000000 -0.001691
-18150.000000 0.001315
-18120.000000 0.003325
-18090.000000 0.005338
-18060.000000 0.004354
-18030.000000 0.000374
-18000.000000 0.005398
-17970.000000 -0.001575
-17940.000000 0.001456
-17910.000000 0.000491
-17880.000000 0.002529
-17850.000000 0.000570
-17820.000000 -0.002385
-17790.000000 -0.000337
-17760.000000 -0.000285
-17730.000000 -0.000230
-17700.000000 -0.003172
-17670.000000 -0.004110
-17640.000000 -0.001046
-17610.000000 -0.000978
-17580.000000 0.000093
-17550.000000 0.003167
-17520.000000 0.005243
-17490.000000 0.003323
-17460.000000 0.004406
-17430.000000 0.005491
-17400.000000 0.004580
-17370.000000 0.006670
-17340.000000 0.000764
-17310.000000 -0.002141
-17280.000000 -0.002043
-17250.000000 -0.002944
-17220.000000 -0.002842
-17190.000000 -0.001739
-17160.000000 -0.003634
-17130.000000 -0.004528
-17100.000000 -0.003421
-17070.000000 -0.001313
-17040.000000 -0.004204
-17010.000000 -0.007094
-16980.000000 -0.001984
-16950.000000 0.001127
-16920.000000 -0.003762
-16890.000000 -0.002650
-16860.000000 -0.003539
-16830.000000 0.000573
-16800.000000 0.006684
-16770.000000 0.006796
-16740.000000 0.006907
-16710.000000 0.008017
-16680.000000 0.006127
-16650.000000 0.007237
-16620.000000 0.007345
-16590.000000 0.008453
-16560.000000 0.006560
-16530.000000 0.005665
-16500.000000 0.003770
-16470.000000 0.001873
-16440.000000 -0.000026
-16410.000000 -0.002926
-16380.000000 -0.003828
-16350.000000 -0.004731
-16320.000000 -0.005636
-16290.000000 -0.006543
-16260.000000 -0.007451
-16230.000000 -0.004362
-16200.000000 -0.003274
-16170.000000 -0.002188
-16140.000000 0.002895
-16110.000000 0.000977
-16080.000000 0.003057
-16050.000000 0.000134
-16020.000000 0.002210
-15990.000000 0.004284
-15960.000000 0.002356
-15930.000000 -0.000574
-15900.000000 0.003495
-15870.000000 0.002562
-15840.000000 -0.000373
-15810.000000 -0.003310
-15780.000000 -0.010248
-15750.000000 -0.006188
-15720.000000 -0.009129
-15690.000000 -0.006072
-15660.000000 -0.008017
-15630.000000 -0.006964
-15600.000000 -0.004912
-15570.000000 -0.006862
-15540.000000 -0.003814
-15510.000000 -0.002768
-15480.000000 0.002277
-15450.000000 0.001319
-15420.000000 0.004359
-15390.000000 0.003398
-15360.000000 0.007435
-15330.000000 0.007469
-15300.000000 0.006502
-15270.000000 0.003533
-15240.000000 0.005563
-15210.000000 0.007590
-15180.000000 0.000616
-15150.000000 -0.000359
-15120.000000 -0.004336
-15090.000000 -0.008315
-15060.000000 -0.009295
-15030.000000 -0.012276
-15000.000000 -0.009258
-14970.000000 -0.010242
-14940.000000 -0.008227
-14910.000000 -0.009213
-14880.000000 -0.008200
-14850.000000 -0.005189
-14820.000000 -0.003179
-14790.000000 -0.002170
-14760.000000 -0.000162
-14730.000000 0.003845
-14700.000000 0.003851
-14670.000000 0.006855
-14640.000000 0.003859
-14610.000000 0.006861
-14580.000000 0.003863
-14550.000000 0.002864
-14520.000000 0.002864
-14490.000000 0.001864
-14460.000000 -0.002137
-14430.000000 -0.000138
-14400.000000 -0.003139
-14370.000000 -0.003141
-14340.000000 -0.003142
-14310.000000 -0.004143
-14280.000000 -0.001144
-14250.000000 -0.001145
-14220.000000 -0.001145
-14190.000000 -0.002145
-14160.000000 0.000856
-14130.000000 -0.000142
-14100.000000 -0.001140
-14070.000000 0.005863
-14040.000000 0.003868
-14010.000000 0.002872
-13980.000000 0.004878
-13950.000000 0.007885
-13920.000000 0.002893
-13890.000000 0.005902
-13860.000000 0.001912
-13830.000000 0.001923
-13800.000000 0.001936
-13770.000000 0.000949
-13740.000000 -0.002036
-13710.000000 -0.003020
-13680.000000 -0.005002
-13650.000000 -0.007982
-13620.000000 -0.004962
-13590.000000 -0.000939
-13560.000000 -0.002914
-13530.000000 -0.000888
-13500.000000 0.000141
-13470.000000 0.003171
-13440.000000 0.003204
-13410.000000 0.004239
-13380.000000 0.006276
-13350.000000 0.008315
-13320.000000 0.007357
-13290.000000 0.008401
-13260.000000 0.009447
-13230.000000 0.005496
-13200.000000 0.005547
-13170.000000 0.003601
-13140.000000 0.002657
-13110.000000 -0.000284
-13080.000000 -0.003224
-13050.000000 -0.002160
-13020.000000 -0.004095
-12990.000000 -0.004026
-12960.000000 -0.002956
-12930.000000 -0.004883
-12900.000000 -0.001807
-12870.000000 -0.001729
-12840.000000 -0.003650
-12810.000000 -0.000567
-12780.000000 -0.002483
-12750.000000 -0.001397
-12720.000000 -0.001308
-12690.000000 0.000782
-12660.000000 0.002875
-12630.000000 0.001969
-12600.000000 0.001066
-12570.000000 -0.000836
-12540.000000 -0.001735
-12510.000000 0.001368
-12480.000000 0.001472
-12450.000000 0.000579
-12420.000000 0.001687
-12390.000000 0.000797
-12360.000000 0.004909
-12330.000000 0.005022
-12300.000000 0.003137
-12270.000000 0.003253
-12240.000000 0.003370
-12210.000000 0.001488
-12180.000000 0.003608
-12150.000000 0.002729
-12120.000000 0.000851
-12090.000000 -0.000026
-12060.000000 0.000098
-12030.000000 -0.001777
-12000.000000 -0.005651
-11970.000000 -0.006524
-11940.000000 -0.010396
-11910.000000 -0.010267
-11880.000000 -0.008136
-11850.000000 -0.006005
-11820.000000 -0.007872
-11790.000000 -0.008738
-11760.000000 -0.007603
-11730.000000 -0.006467
-11700.000000 -0.002330
-11670.000000 0.001808
-11640.000000 0.002947
-11610.000000 0.006087
-11580.000000 0.009227
-11550.000000 0.010368
-11520.000000 0.008510
-11490.000000 0.008652
-11460.000000 0.006794
-11430.000000 0.005938
-11400.000000 0.004081
-11370.000000 0.004226
-11340.000000 0.001370
-11310.000000 0.000515
-11280.000000 -0.002339
-11250.000000 -0.004193
-11220.000000 -0.001047
-11190.000000 -0.003900
-11160.000000 -0.005752
-11130.000000 -0.009605
-11100.000000 -0.010457
-11070.000000 -0.007309
-11040.000000 -0.006162
-11010.000000 -0.006014
-10980.000000 -0.002867
-10950.000000 -0.002720
-10920.000000 0.000427
-10890.000000 0.001572
-10860.000000 0.004717
-10830.000000 0.003860
-10800.000000 0.006003
-10770.000000 0.007144
-10740.000000 0.005284
-10710.000000 0.006422
-10680.000000 0.007558
-10650.000000 0.004694
-10620.000000 0.000827
-10590.000000 -0.000041
-10560.000000 0.000089
-10530.000000 0.001217
-10500.000000 -0.000656
-10470.000000 -0.001531
-10440.000000 -0.003408
-10410.000000 -0.003287
-10380.000000 -0.003168
-10350.000000 -0.004051
-10320.000000 -0.004936
-10290.000000 -0.005823
-10260.000000 -0.001713
-10230.000000 -0.000605
-10200.000000 0.000501
-10170.000000 0.004605
-10140.000000 0.004706
-10110.000000 0.004805
-10080.000000 0.004902
-10050.000000 0.006996
-10020.000000 0.006088
-9990.000000 0.006178
-9960.000000 0.001266
-9930.000000 0.002353
-9900.000000 0.004437
-9870.000000 -0.000480
-9840.000000 -0.004398
-9810.000000 -0.004318
-9780.000000 -0.001239
-9750.000000 -0.003162
-9720.000000 -0.009086
-9690.000000 -0.007011
-9660.000000 -0.002938
-9630.000000 0.004134
-9600.000000 -0.004796
-9570.000000 -0.010727
-9540.000000 -0.013660
-9510.000000 -0.000594
-9480.000000 0.005470
-9450.000000 0.005532
-9420.000000 0.003593
-9390.000000 0.006652
-9360.000000 0.008709
-9330.000000 0.004765
-9300.000000 0.015820
-9270.000000 0.001872
-9240.000000 -0.006076
-9210.000000 -0.005026
-9180.000000 -0.008977
-9150.000000 -0.006930
-9120.000000 -0.001884
-9090.000000 -0.006840
-9060.000000 0.000203
-9030.000000 0.006245
-9000.000000 0.003285
-8970.000000 -0.005676
-8940.000000 -0.005638
-8910.000000 -0.000603
-8880.000000 0.000432
-8850.000000 -0.001535
-8820.000000 -0.012504
-8790.000000 -0.008474
-8760.000000 -0.001446
-8730.000000 -0.005420
-8700.000000 -0.001395
-8670.000000 -0.005373
-8640.000000 0.000648
-8610.000000 -0.003332
-8580.000000 0.000685
-8550.000000 0.007700
-8520.000000 0.019714
-8490.000000 -0.017274
-8460.000000 -0.013263
-8430.000000 -0.011254
-8400.000000 -0.007247
-8370.000000 0.000760
-8340.000000 0.004764
-8310.000000 -0.002232
-8280.000000 0.007771
-8250.000000 0.000772
-8220.000000 -0.003226
-8190.000000 0.013774
-8160.000000 0.002774
-8130.000000 -0.000227
-8100.000000 -0.001228
-8070.000000 0.007771
-8040.000000 -0.000230
-8010.000000 0.000768
-7980.000000 0.005767
-7950.000000 0.007765
-7920.000000 0.002762
-7890.000000 0.009759
-7860.000000 0.009756
-7830.000000 0.011752
-7800.000000 0.006747
-7770.000000 0.006741
-7740.000000 -0.006266
-7710.000000 -0.004274
-7680.000000 -0.005283
-7650.000000 -0.001293
-7620.000000 0.004695
-7590.000000 0.002682
-7560.000000 0.001668
-7530.000000 -0.001348
-7500.000000 0.010636
-7470.000000 -0.006383
-7440.000000 0.008598
-7410.000000 0.000577
-7380.000000 -0.007445
-7350.000000 0.005532
-7320.000000 -0.001491
-7290.000000 0.004484
-7260.000000 -0.006542
-7230.000000 -0.000569
-7200.000000 0.002404
-7170.000000 -0.007625
-7140.000000 0.008345
-7110.000000 0.001315
-7080.000000 -0.021717
-7050.000000 -0.007749
-7020.000000 0.000217
-6990.000000 0.018183
-6960.000000 -0.008853
-6930.000000 -0.003890
-6900.000000 -0.001928
-6870.000000 0.010033
-6840.000000 0.000993
-6810.000000 0.002951
-6780.000000 -0.006091
-6750.000000 -0.017134
-6720.000000 -0.006178
-6690.000000 -0.013223
-6660.000000 -0.008269
-6630.000000 -0.005315
-6600.000000 0.003639
-6570.000000 -0.002408
-6540.000000 0.001545
-6510.000000 0.001498
-6480.000000 -0.000549
-6450.000000 -0.001597
-6420.000000 -0.003643
-6390.000000 0.003310
-6360.000000 0.000263
-6330.000000 0.016217
-6300.000000 0.008172
-6270.000000 0.025126
-6240.000000 0.009081
-6210.000000 0.003037
-6180.000000 0.003993
-6150.000000 -0.008051
-6120.000000 0.000906
-6090.000000 0.002863
-6060.000000 -0.000179
-6030.000000 -0.010221
-6000.000000 -0.005262
-5970.000000 0.002697
-5940.000000 -0.001343
-5910.000000 0.004618
-5880.000000 0.003579
-5850.000000 -0.002459
-5820.000000 0.006504
-5790.000000 -0.008532
-5760.000000 -0.001568
-5730.000000 0.004397
-5700.000000 0.006363
-5670.000000 -0.000670
-5640.000000 -0.007703
-5610.000000 -0.000735
-5580.000000 -0.008767
-5550.000000 -0.001798
-5520.000000 -0.006829
-5490.000000 0.001141
-5460.000000 -0.002889
-5430.000000 -0.005919
-5400.000000 -0.002947
-5370.000000 -0.000976
-5340.000000 0.002996
-5310.000000 -0.007032
-5280.000000 -0.005060
-5250.000000 -0.004088
-5220.000000 -0.002116
-5190.000000 -0.001144
-5160.000000 -0.003171
-5130.000000 -0.002199
-5100.000000 -0.004227
-5070.000000 -0.005255
-5040.000000 -0.007283
-5010.000000 0.000689
-4980.000000 0.001662
-4950.000000 0.008634
-4920.000000 0.007607
-4890.000000 0.006581
-4860.000000 0.004555
-4830.000000 0.001529
-4800.000000 0.002504
-4770.000000 0.009479
-4740.000000 0.012455
-4710.000000 0.005431
-4680.000000 0.011408
-4650.000000 0.005385
-4620.000000 0.009362
-4590.000000 0.007341
-4560.000000 0.006319
-4530.000000 0.002298
-4500.000000 -0.000722
-4470.000000 0.001257
-4440.000000 0.003238
-4410.000000 0.003218
-4380.000000 0.007199
-4350.000000 0.003180
-4320.000000 -0.005838
-4290.000000 -0.004855
-4260.000000 0.006127
-4230.000000 0.003111
-4200.000000 0.000095
-4170.000000 0.000079
-4140.000000 -0.000936
-4110.000000 -0.000950
-4080.000000 -0.002964
-4050.000000 0.001022
-4020.000000 -0.003991
-3990.000000 0.008997
-3960.000000 0.002985
-3930.000000 -0.003027
-3900.000000 -0.002039
-3870.000000 -0.001050
-3840.000000 -0.001061
-3810.000000 -0.000072
-3780.000000 -0.005082
-3750.000000 -0.003092
-3720.000000 0.007897
-3690.000000 -0.001113
-3660.000000 0.000878
-3630.000000 0.001868
-3600.000000 -0.002142
-3570.000000 -0.010151
-3540.000000 -0.004160
-3510.000000 -0.001169
-3480.000000 0.000822
-3450.000000 0.002813
-3420.000000 -0.004195
-3390.000000 -0.011203
-3360.000000 -0.007211
-3330.000000 -0.005219
-3300.000000 -0.000227
-3270.000000 -0.003235
-3240.000000 -0.006242
-3210.000000 -0.009250
-3180.000000 -0.001258
-3150.000000 -0.003266
-3120.000000 -0.005273
-3090.000000 -0.002281
-3060.000000 -0.005289
-3030.000000 -0.003297
-3000.000000 -0.001305
-2970.000000 -0.001312
-2940.000000 0.003680
-2910.000000 0.001673
-2880.000000 0.003665
-2850.000000 0.004658
-2820.000000 0.006651
-2790.000000 0.006644
-2760.000000 0.003638
-2730.000000 0.006631
-2700.000000 0.007625
-2670.000000 0.002618
-2640.000000 -0.001388
-2610.000000 -0.008394
-2580.000000 -0.005401
-2550.000000 -0.005408
-2520.000000 -0.006415
-2490.000000 -0.004424
-2460.000000 -0.003433
-2430.000000 -0.004443
-2400.000000 -0.002454
-2370.000000 0.001534
-2340.000000 0.003520
-2310.000000 0.008504
-2280.000000 0.005487
-2250.000000 -0.006533
-2220.000000 -0.001554
-2190.000000 0.007422
-2160.000000 0.022396
-2130.000000 0.011367
-2100.000000 0.009336
-2070.000000 0.004302
-2040.000000 0.002266
-2010.000000 0.002228
-1980.000000 0.001186
-1950.000000 -0.001857
-1920.000000 0.003097
-1890.000000 0.009049
-1860.000000 0.004998
-1830.000000 -0.002054
-1800.000000 0.000892
-1770.000000 -0.003164
-1740.000000 -0.010221
-1710.000000 -0.001280
-1680.000000 0.001660
-1650.000000 -0.005402
-1620.000000 -0.008465
-1590.000000 -0.004529
-1560.000000 -0.000595
-1530.000000 -0.003662
-1500.000000 -0.002729
-1470.000000 0.002202
-1440.000000 0.005132
-1410.000000 0.010062
-1380.000000 0.001991
-1350.000000 0.009919
-1320.000000 0.007846
-1290.000000 0.009773
-1260.000000 0.008700
-1230.000000 0.008626
-1200.000000 -0.003448
-1170.000000 -0.005523
-1140.000000 -0.004598
-1110.000000 -0.011672
-1080.000000 -0.013747
-1050.000000 -0.005822
-1020.000000 -0.006897
-990.000000 -0.007971
-960.000000 -0.000046
-930.000000 -0.009120
-900.000000 -0.008194
-870.000000 0.006732
-840.000000 -0.002342
-810.000000 0.000585
-780.000000 -0.007489
-750.000000 -0.003562
-720.000000 0.000366
-690.000000 0.012293
-660.000000 0.012222
-630.000000 0.003151
-600.000000 0.003080
-570.000000 0.005011
-540.000000 0.003942
-510.000000 0.001875
-480.000000 -0.002191
-450.000000 -0.007255
-420.000000 -0.001318
-390.000000 -0.001379
-360.000000 -0.006438
-330.000000 -0.007496
-300.000000 -0.010551
-270.000000 -0.007605
-240.000000 0.001343
-210.000000 0.005294
-180.000000 -0.003754
-150.000000 -0.004801
-120.000000 0.003155
-90.000000 -0.003888
-60.000000 0.001071
-30.000000 0.002031
0.000000 0.001993
30.000000 -0.001043
60.000000 0.000921
90.000000 0.005888
120.000000 0.001855
150.000000 0.002824
180.000000 0.000795
210.000000 -0.003233
240.000000 -0.004259
270.000000 -0.001284
300.000000 -0.007306
330.000000 -0.004328
360.000000 -0.004347
390.000000 -0.002365
420.000000 0.001619
450.000000 0.001604
480.000000 0.000591
510.000000 0.000580
540.000000 0.000571
570.000000 0.002562
600.000000 0.002556
630.000000 0.002551
660.000000 0.002547
690.000000 0.002545
720.000000 0.003544
750.000000 0.006545
780.000000 0.006547
810.000000 0.010551
840.000000 0.009555
870.000000 0.009561
900.000000 0.007569
930.000000 0.006577
960.000000 0.003586
990.000000 0.003597
1020.000000 0.004608
1050.000000 0.003621
1080.000000 0.001635
1110.000000 -0.000350
1140.000000 -0.003334
1170.000000 -0.005317
1200.000000 -0.005299
1230.000000 -0.006279
1260.000000 -0.006258
1290.000000 -0.006236
1320.000000 -0.005212
1350.000000 -0.000187
1380.000000 0.000839
1410.000000 -0.000133
1440.000000 -0.000104
1470.000000 -0.001074
1500.000000 -0.000043
1530.000000 0.001989
1560.000000 0.002022
1590.000000 0.006057
1620.000000 0.007092
1650.000000 0.009128
1680.000000 0.010165
1710.000000 0.010203
1740.000000 0.010242
1770.000000 0.009282
1800.000000 0.007323
1830.000000 0.006365
1860.000000 0.003407
1890.000000 -0.000549
1920.000000 -0.003505
1950.000000 -0.006459
1980.000000 -0.007412
2010.000000 -0.007364
2040.000000 -0.005315
2070.000000 -0.006265
2100.000000 -0.006214
2130.000000 -0.004162
2160.000000 -0.006109
2190.000000 -0.006055
2220.000000 -0.006001
2250.000000 -0.003946
2280.000000 -0.002892
2310.000000 -0.001837
2340.000000 -0.001783
2370.000000 -0.003729
2400.000000 -0.001676
2430.000000 -0.000624
2460.000000 0.000427
2490.000000 0.000477
2520.000000 0.001525
2550.000000 0.000572
2580.000000 0.000618
2610.000000 -0.002338
2640.000000 -0.003296
2670.000000 -0.006255
2700.000000 -0.007215
2730.000000 -0.007177
2760.000000 -0.007140
2790.000000 -0.008104
2820.000000 -0.008070
2850.000000 -0.009037
2880.000000 -0.006005
2910.000000 -0.001975
2940.000000 0.001053
2970.000000 0.003080
3000.000000 0.004105
3030.000000 0.007128
3060.000000 0.009149
3090.000000 0.009168
3120.000000 0.011184
3150.000000 0.009198
3180.000000 0.008210
3210.000000 0.006219
3240.000000 0.004225
3270.000000 0.003229
3300.000000 0.001231
3330.000000 0.001230
3360.000000 0.001227
3390.000000 0.000222
3420.000000 -0.001785
3450.000000 -0.005793
3480.000000 -0.005804
3510.000000 -0.005816
3540.000000 -0.008831
3570.000000 -0.004846
3600.000000 -0.003863
3630.000000 -0.001882
3660.000000 0.000098
3690.000000 0.003077
3720.000000 0.004054
3750.000000 0.008030
3780.000000 0.008005
3810.000000 0.005979
3840.000000 0.010951
3870.000000 0.010924
3900.000000 0.003895
3930.000000 -0.001135
3960.000000 -0.000165
3990.000000 0.001805
4020.000000 -0.001226
4050.000000 -0.003257
4080.000000 -0.006289
4110.000000 -0.007320
4140.000000 -0.007352
4170.000000 -0.008383
4200.000000 -0.000415
4230.000000 -0.000446
4260.000000 -0.001477
4290.000000 -0.002507
4320.000000 0.004463
4350.000000 -0.000566
4380.000000 -0.000595
4410.000000 0.000376
4440.000000 0.001348
4470.000000 -0.000679
4500.000000 0.002294
4530.000000 0.001268
4560.000000 -0.001758
4590.000000 0.003216
4620.000000 -0.001809
4650.000000 -0.003834
4680.000000 0.001141
4710.000000 0.001117
4740.000000 -0.011906
4770.000000 -0.003929
4800.000000 -0.003951
4830.000000 0.004027
4860.000000 -0.002993
4890.000000 0.001987
4920.000000 0.001969
4950.000000 -0.001048
4980.000000 -0.003064
5010.000000 0.000922
5040.000000 0.000911
5070.000000 -0.003099
5100.000000 -0.003107
5130.000000 -0.009113
5160.000000 -0.007117
5190.000000 0.003881
5220.000000 0.005881
5250.000000 0.014883
5280.000000 0.016887
5310.000000 0.014893
5340.000000 0.015900
5370.000000 0.015908
5400.000000 0.017918
5430.000000 0.021930
5460.000000 0.022942
5490.000000 0.019955
5520.000000 0.014969
5550.000000 0.015984
5580.000000 0.006999
5610.000000 0.003016
5640.000000 0.005032
5670.000000 0.000050
5700.000000 -0.004932
5730.000000 -0.004914
5760.000000 -0.007895
5790.000000 -0.007875
5820.000000 -0.003856
5850.000000 -0.008836
5880.000000 -0.007816
5910.000000 -0.006796
5940.000000 -0.008777
5970.000000 -0.007757
6000.000000 0.000262
6030.000000 0.001280
6060.000000 0.001299
6090.000000 -0.002684
6120.000000 -0.000667
6150.000000 -0.005650
6180.000000 0.005365
6210.000000 0.002381
6240.000000 0.011395
6270.000000 0.005409
6300.000000 0.010423
6330.000000 0.005436
6360.000000 0.007449
6390.000000 0.006461
6420.000000 0.008474
6450.000000 0.006486
6480.000000 0.004499
6510.000000 -0.001488
6540.000000 -0.007475
6570.000000 -0.010461
6600.000000 -0.013447
6630.000000 -0.011433
6660.000000 -0.014417
6690.000000 -0.010402
6720.000000 -0.011386
6750.000000 -0.005370
6780.000000 -0.005355
6810.000000 0.007661
6840.000000 0.000676
6870.000000 -0.006311
6900.000000 0.004702
6930.000000 0.008714
6960.000000 0.010724
6990.000000 0.013733
7020.000000 0.004739
7050.000000 0.001744
7080.000000 -0.009253
7110.000000 -0.016252
7140.000000 0.005748
7170.000000 0.009745
7200.000000 0.007740
7230.000000 -0.003267
7260.000000 -0.000275
7290.000000 -0.000286
7320.000000 -0.003298
7350.000000 0.000688
7380.000000 0.007672
7410.000000 0.001655
7440.000000 0.005635
7470.000000 0.007614
7500.000000 -0.001409
7530.000000 -0.002433
7560.000000 -0.002460
7590.000000 -0.002488
7620.000000 -0.015518
7650.000000 -0.007551
7680.000000 -0.002586
7710.000000 -0.016623
7740.000000 -0.024662
7770.000000 -0.012704
7800.000000 0.002252
7830.000000 0.005205
7860.000000 -0.001844
7890.000000 0.009104
7920.000000 0.006051
7950.000000 -0.000006
7980.000000 -0.009065
8010.000000 0.001874
8040.000000 -0.011189
8070.000000 -0.007255
8100.000000 -0.003322
8130.000000 -0.015392
8160.000000 -0.002463
8190.000000 -0.002536
8220.000000 -0.020611
8250.000000 -0.014686
8280.000000 -0.009762
8310.000000 -0.003838
8340.000000 0.003085
8370.000000 0.009008
8400.000000 -0.008068
8430.000000 -0.008144
8460.000000 0.004780
8490.000000 0.000706
8520.000000 0.008633
8550.000000 0.009562
8580.000000 -0.001508
8610.000000 -0.001576
8640.000000 0.003356
8670.000000 0.008290
8700.000000 0.004225
8730.000000 -0.000838
8760.000000 0.004099
8790.000000 -0.001961
8820.000000 -0.009021
8850.000000 -0.000079
8880.000000 -0.005136
8910.000000 -0.006191
8940.000000 0.002755
8970.000000 0.004703
9000.000000 0.020652
9030.000000 0.016603
9060.000000 0.009555
9090.000000 0.025509
9120.000000 0.026464
9150.000000 0.019420
9180.000000 0.006377
9210.000000 0.007336
9240.000000 0.006295
9270.000000 0.002256
9300.000000 0.004218
9330.000000 -0.000819
9360.000000 -0.009855
9390.000000 -0.016889
9420.000000 -0.020923
9450.000000 -0.022956
9480.000000 -0.021988
9510.000000 -0.023018
9540.000000 -0.017047
9570.000000 -0.014075
9600.000000 -0.010101
9630.000000 -0.009125
9660.000000 0.000853
9690.000000 0.000833
9720.000000 0.000814
9750.000000 0.010798
9780.000000 -0.002217
9810.000000 0.004771
9840.000000 0.004760
9870.000000 0.005751
9900.000000 0.023744
9930.000000 0.013738
9960.000000 0.012734
9990.000000 0.022731
10020.000000 0.014728
10050.000000 0.013726
10080.000000 0.007724
10110.000000 0.017722
10140.000000 0.007720
10170.000000 0.011718
10200.000000 0.005715
10230.000000 0.007712
10260.000000 0.001708
10290.000000 0.002704
10320.000000 -0.001301
10350.000000 -0.000306
10380.000000 0.000689
10410.000000 -0.004316
10440.000000 -0.004321
10470.000000 -0.002327
10500.000000 -0.000332
10530.000000 -0.004337
10560.000000 -0.005341
10590.000000 -0.005346
10620.000000 -0.015351
10650.000000 -0.016355
10680.000000 -0.023360
10710.000000 -0.025365
10740.000000 -0.025371
10770.000000 -0.023378
10800.000000 -0.021385
10830.000000 -0.020394
10860.000000 -0.020403
10890.000000 -0.012414
10920.000000 -0.006426
10950.000000 0.005561
10980.000000 0.008546
11010.000000 0.009530
11040.000000 0.007512
11070.000000 0.011493
11100.000000 0.013472
11130.000000 0.007450
11160.000000 0.004426
11190.000000 -0.000600
11220.000000 -0.007627
11250.000000 -0.016657
11280.000000 -0.011688
11310.000000 -0.009721
11340.000000 -0.010757
11370.000000 -0.006794
11400.000000 -0.012834
11430.000000 -0.010876
11460.000000 -0.005920
11490.000000 -0.004967
11520.000000 -0.008015
11550.000000 -0.005067
11580.000000 -0.002120
11610.000000 -0.013176
11640.000000 -0.007233
11670.000000 -0.005293
11700.000000 -0.002355
11730.000000 -0.003419
11760.000000 -0.001484
11790.000000 0.003449
11820.000000 0.013381
11850.000000 0.018311
11880.000000 0.017241
11910.000000 0.022169
11940.000000 0.018097
11970.000000 0.020024
12000.000000 0.020950
12030.000000 0.016875
12060.000000 0.011800
12090.000000 0.004724
12120.000000 -0.003352
12150.000000 -0.011429
12180.000000 -0.015506
12210.000000 -0.020584
12240.000000 -0.024662
12270.000000 -0.027740
12300.000000 -0.027819
12330.000000 -0.026898
12360.000000 -0.024976
12390.000000 -0.016054
12420.000000 -0.008132
12450.000000 0.001791
12480.000000 0.007715
12510.000000 0.015640
12540.000000 0.021566
12570.000000 0.023494
12600.000000 0.021424
12630.000000 0.020355
12660.000000 0.015288
12690.000000 0.007223
12720.000000 0.003160
12750.000000 -0.001901
12780.000000 -0.004960
12810.000000 -0.005017
12840.000000 -0.007073
12870.000000 -0.003126
12900.000000 -0.006178
12930.000000 -0.004227
12960.000000 -0.006274
12990.000000 -0.002320
13020.000000 -0.002363
13050.000000 -0.002403
13080.000000 -0.004441
13110.000000 -0.000477
13140.000000 0.001490
13170.000000 0.001460
13200.000000 0.005432
13230.000000 0.011408
13260.000000 0.007386
13290.000000 0.009368
13320.000000 0.009352
13350.000000 0.014340
13380.000000 0.013331
13410.000000 0.012326
13440.000000 0.013323
13470.000000 0.014324
13500.000000 0.011329
13530.000000 0.007337
13560.000000 0.007348
13590.000000 0.001363
13620.000000 -0.005619
13650.000000 -0.008597
13680.000000 -0.009572
13710.000000 -0.011543
13740.000000 -0.009510
13770.000000 -0.008474
13800.000000 -0.007435
13830.000000 -0.002393
13860.000000 0.002652
13890.000000 0.006701
13920.000000 0.004751
13950.000000 -0.001195
13980.000000 0.003860
14010.000000 0.005918
14040.000000 0.006978
14070.000000 0.006040
14100.000000 0.007104
14130.000000 0.005169
14160.000000 0.009236
14190.000000 0.004306
14220.000000 0.000376
14250.000000 -0.001551
14280.000000 -0.004477
14310.000000 -0.004401
14340.000000 -0.006324
14370.000000 -0.007245
14400.000000 -0.009164
14430.000000 -0.006083
14460.000000 -0.005000
14490.000000 -0.003916
14520.000000 -0.002831
14550.000000 0.001254
14580.000000 0.002340
14610.000000 0.003426
14640.000000 0.005512
14670.000000 0.004597
14700.000000 0.004682
14730.000000 0.003765
14760.000000 0.001847
14790.000000 0.001928
14820.000000 0.002007
14850.000000 0.000084
14880.000000 -0.000842
14910.000000 -0.006770
14940.000000 -0.010702
14970.000000 -0.007636
15000.000000 -0.010573
15030.000000 -0.009514
15060.000000 -0.009457
15090.000000 -0.006403
15120.000000 -0.002353
15150.000000 -0.004306
15180.000000 0.000738
15210.000000 0.002780
15240.000000 0.012818
15270.000000 0.017853
15300.000000 0.009885
15330.000000 0.010915
15360.000000 0.012942
15390.000000 0.010965
15420.000000 0.008986
15450.000000 0.005005
15480.000000 0.007020
15510.000000 0.004033
15540.000000 -0.000958
15570.000000 -0.008951
15600.000000 -0.009947
15630.000000 -0.007947
15660.000000 -0.008951
15690.000000 -0.004957
15720.000000 -0.006968
15750.000000 -0.007983
15780.000000 -0.009001
15810.000000 -0.006024
15840.000000 -0.007051
15870.000000 -0.009082
15900.000000 -0.009118
15930.000000 -0.003157
15960.000000 -0.004201
15990.000000 0.005752
16020.000000 0.009700
16050.000000 0.005644
16080.000000 0.012610
16110.000000 0.016546
16140.000000 0.013478
16170.000000 0.011405
16200.000000 0.009328
16230.000000 0.000247
16260.000000 -0.000838
16290.000000 0.001073
16320.000000 -0.000021
16350.000000 -0.006119
16380.000000 -0.009221
16410.000000 -0.010328
16440.000000 -0.008439
16470.000000 -0.010554
16500.000000 -0.004674
16530.000000 -0.001797
16560.000000 -0.002924
16590.000000 -0.000055
16620.000000 0.003811
16650.000000 0.004673
16680.000000 0.003532
16710.000000 0.002387
16740.000000 0.003240
16770.000000 0.001090
16800.000000 -0.005063
16830.000000 -0.007217
16860.000000 -0.007374
16890.000000 -0.009533
16920.000000 -0.009694
16950.000000 -0.007857
16980.000000 -0.008021
17010.000000 -0.005187
17040.000000 -0.000355
17070.000000 -0.002525
17100.000000 0.004303
17130.000000 0.009130
17160.000000 0.013955
17190.000000 0.012778
17220.000000 0.010600
17250.000000 0.009419
17280.000000 0.008238
17310.000000 0.008054
17340.000000 0.008869
17370.000000 0.006683
17400.000000 0.004495
17430.000000 -0.002694
17460.000000 -0.005884
17490.000000 -0.006074
17520.000000 -0.007265
17550.000000 -0.002456
17580.000000 0.000353
17610.000000 -0.003838
17640.000000 -0.003029
17670.000000 -0.004220
17700.000000 -0.000410
17730.000000 0.002400
17760.000000 0.004210
17790.000000 0.002021
17820.000000 0.004832
17850.000000 0.000644
17880.000000 -0.001544
17910.000000 0.000269
17940.000000 -0.002917
17970.000000 -0.002103
18000.000000 -0.003287
18030.000000 -0.006469
18060.000000 -0.000650
18090.000000 -0.006830
18120.000000 -0.003007
18150.000000 -0.002181
18180.000000 -0.004353
18210.000000 -0.003523
18240.000000 -0.000690
18270.000000 -0.003854
18300.000000 -0.004015
18330.000000 -0.000173
18360.000000 0.002672
18390.000000 0.003519
18420.000000 0.002369
18450.000000 0.002222
18480.000000 0.000078
18510.000000 -0.001064
18540.000000 0.002797
18570.000000 0.009662
18600.000000 0.007529
18630.000000 0.005400
18660.000000 0.006274
18690.000000 0.004151
18720.000000 0.008033
18750.000000 0.004918
18780.000000 0.007806
18810.000000 0.005699
18840.000000 0.005596
18870.000000 0.003496
18900.000000 0.001401
18930.000000 -0.001691
18960.000000 0.001220
18990.000000 0.002136
19020.000000 0.003055
19050.000000 0.003977
19080.000000 0.002903
19110.000000 -0.005168
19140.000000 -0.007236
19170.000000 -0.014301
19200.000000 -0.018362
19230.000000 -0.020421
19260.000000 -0.018476
19290.000000 -0.022527
19320.000000 -0.019576
19350.000000 -0.012620
19380.000000 -0.013661
19410.000000 -0.014699
19440.000000 -0.005733
19470.000000 -0.002762
19500.000000 0.004212
19530.000000 0.004191
19560.000000 0.008174
19590.000000 0.008162
19620.000000 0.009154
19650.000000 0.012151
19680.000000 0.011153
19710.000000 0.009160
19740.000000 0.008171
19770.000000 0.010187
19800.000000 0.009208
19830.000000 0.006234
19860.000000 0.005264
19890.000000 0.006299
19920.000000 0.003339
19950.000000 0.001383
19980.000000 -0.002569
20010.000000 -0.007516
20040.000000 -0.011458
20070.000000 -0.012396
20100.000000 -0.014329
20130.000000 -0.015257
20160.000000 -0.021181
20190.000000 -0.023101
20220.000000 -0.016016
20250.000000 -0.012927
20280.000000 -0.005834
20310.000000 -0.006737
20340.000000 -0.000636
20370.000000 0.008468
20400.000000 0.015575
20430.000000 0.015686
20460.000000 0.021799
20490.000000 0.023915
20520.000000 0.021033
20550.000000 0.019154
20580.000000 0.013278
20610.000000 0.003404
20640.000000 -0.004468
20670.000000 -0.006337
20700.000000 -0.014204
20730.000000 -0.023068
20760.000000 -0.024929
20790.000000 -0.023789
20820.000000 -0.018646
20850.000000 -0.020500
20880.000000 -0.017353
20910.000000 -0.013204
20940.000000 -0.006053
20970.000000 0.001099
21000.000000 0.006252
21030.000000 0.006406
21060.000000 0.008561
21090.000000 0.008715
21120.000000 0.010869
21150.000000 0.013024
21180.000000 0.010177
21210.000000 0.010331
21240.000000 0.009483
21270.000000 0.006635
21300.000000 -0.001213
21330.000000 -0.001062
21360.000000 -0.007912
21390.000000 -0.006762
21420.000000 -0.005613
21450.000000 -0.004465
21480.000000 -0.006317
21510.000000 -0.006170
21540.000000 -0.003024
21570.000000 0.001121
21600.000000 0.001266
21630.000000 0.006409
21660.000000 0.005552
21690.000000 0.005693
21720.000000 0.004832
21750.000000 0.004971
21780.000000 0.001108
21810.000000 0.004243
21840.000000 0.000376
21870.000000 0.000508
21900.000000 -0.002362
21930.000000 -0.010233
21960.000000 -0.011106
21990.000000 -0.004980
22020.000000 -0.004856
22050.000000 -0.007733
22080.000000 -0.002612
22110.000000 0.000508
22140.000000 0.001626
22170.000000 0.004743
22200.000000 0.011858
22230.000000 0.012972
22260.000000 0.012085
22290.000000 0.009196
22320.000000 0.010305
22350.000000 0.002413
22380.000000 0.003506
22410.000000 0.001609
22440.000000 -0.005290
22470.000000 -0.016192
22500.000000 -0.015096
22530.000000 -0.016002
22560.000000 -0.017912
22590.000000 -0.014824
22620.000000 -0.003739
22650.000000 -0.005657
22680.000000 -0.004578
22710.000000 -0.003502
22740.000000 0.001571
22770.000000 -0.004360
22800.000000 -0.004293
22830.000000 -0.000229
22860.000000 0.004831
22890.000000 -0.003111
22920.000000 -0.004057
22950.000000 -0.004005
22980.000000 -0.003956
23010.000000 -0.003910
23040.000000 -0.004867
23070.000000 -0.002827
23100.000000 -0.001790
23130.000000 0.000244
23160.000000 0.000275
23190.000000 0.003302
23220.000000 0.011326
23250.000000 0.008347
23280.000000 0.006365
23310.000000 0.003379
23340.000000 -0.001610
23370.000000 0.001397
23400.000000 -0.000599
23430.000000 -0.005598
23460.000000 -0.000600
23490.000000 0.002395
23520.000000 0.001387
23550.000000 0.005376
23580.000000 0.003362
23610.000000 0.005345
23640.000000 0.005325
23670.000000 -0.003697
23700.000000 0.002278
23730.000000 0.002251
23760.000000 0.000221
23790.000000 -0.001811
23820.000000 -0.006845
23850.000000 -0.004881
23880.000000 -0.000920
23910.000000 -0.003960
23940.000000 -0.008003
23970.000000 -0.005047
24000.000000 -0.003093
24030.000000 -0.004141
24060.000000 -0.008190
24090.000000 -0.007241
24120.000000 -0.006294
24150.000000 -0.003348
24180.000000 -0.001403
24210.000000 -0.000460
24240.000000 0.006481
24270.000000 0.009421
24300.000000 0.010359
24330.000000 0.010295
24360.000000 0.010230
24390.000000 0.011163
24420.000000 0.009094
24450.000000 0.008023
24480.000000 0.004951
24510.000000 0.001877
24540.000000 0.001801
24570.000000 -0.004276
24600.000000 -0.007354
24630.000000 -0.010434
24660.000000 -0.013505
24690.000000 -0.013585
24720.000000 -0.016666
24750.000000 -0.012747
24780.000000 -0.011829
24810.000000 -0.004910
24840.000000 0.002009
24870.000000 0.003928
24900.000000 0.005848
24930.000000 0.012768
24960.000000 0.016688
24990.000000 0.016608
25020.000000 0.012530
25050.000000 0.012451
25080.000000 0.008373
25110.000000 0.005296
25140.000000 0.004219
25170.000000 0.003144
25200.000000 -0.000931
25230.000000 -0.007005
25260.000000 -0.013078
25290.000000 -0.011150
25320.000000 -0.014220
25350.000000 -0.015289
25380.000000 -0.013356
25410.000000 -0.010422
25440.000000 -0.005486
25470.000000 -0.003547
25500.000000 0.000393
25530.000000 0.005336
25560.000000 0.007281
25590.000000 0.011228
25620.000000 0.015179
25650.000000 0.017132
25680.000000 0.020087
25710.000000 0.018046
25740.000000 0.018007
25770.000000 0.016971
25800.000000 0.011939
25830.000000 0.008909
25860.000000 0.003881
25890.000000 -0.000143
25920.000000 -0.004166
25950.000000 -0.009186
25980.000000 -0.016204
26010.000000 -0.021219
26040.000000 -0.024233
26070.000000 -0.025245
26100.000000 -0.025255
26130.000000 -0.028263
26160.000000 -0.026269
26190.000000 -0.021272
26220.000000 -0.019274
26250.000000 -0.013273
26280.000000 -0.011270
26310.000000 -0.006263
26340.000000 -0.007254
26370.000000 0.000758
26400.000000 0.005773
26430.000000 0.007791
26460.000000 0.011813
26490.000000 0.009837
26520.000000 0.004865
26550.000000 0.005896
26580.000000 0.008930
26610.000000 0.003967
26640.000000 0.002007
26670.000000 -0.000950
26700.000000 -0.004904
26730.000000 -0.004855
26760.000000 -0.005803
26790.000000 -0.006748
26820.000000 -0.005689
26850.000000 -0.006628
26880.000000 -0.004563
26910.000000 -0.001495
26940.000000 0.002575
26970.000000 0.001649
27000.000000 0.006725
27030.000000 0.008805
27060.000000 0.012886
27090.000000 0.016970
27120.000000 0.016056
27150.000000 0.013144
27180.000000 0.009234
27210.000000 0.004325
27240.000000 -0.000582
27270.000000 -0.009489
27300.000000 -0.014394
27330.000000 -0.017299
27360.000000 -0.022203
27390.000000 -0.022106
27420.000000 -0.022009
27450.000000 -0.015912
27480.000000 -0.015815
27510.000000 -0.009717
27540.000000 -0.002619
27570.000000 0.001479
27600.000000 0.002577
27630.000000 0.006674
27660.000000 0.013772
27690.000000 0.014870
27720.000000 0.015967
27750.000000 0.014064
27780.000000 0.010161
27810.000000 0.011258
27840.000000 0.007354
27870.000000 0.004450
27900.000000 -0.001454
27930.000000 -0.005358
27960.000000 -0.004263
27990.000000 -0.006167
28020.000000 -0.010072
28050.000000 -0.007978
28080.000000 -0.012883
28110.000000 -0.013789
28140.000000 -0.009696
28170.000000 -0.004603
28200.000000 -0.003510
28230.000000 0.000582
28260.000000 0.003674
28290.000000 0.008765
28320.000000 0.013857
28350.000000 0.019948
28380.000000 0.023039
28410.000000 0.029131
28440.000000 0.029222
28470.000000 0.029314
28500.000000 0.023406
28530.000000 0.019498
28560.000000 0.015591
28590.000000 0.007683
28620.000000 0.004775
28650.000000 0.000868
28680.000000 -0.009041
28710.000000 -0.012950
28740.000000 -0.014860
28770.000000 -0.013770
28800.000000 -0.012682
28830.000000 -0.011596
28860.000000 -0.010510
28890.000000 -0.010426
28920.000000 -0.006344
28950.000000 -0.005262
28980.000000 -0.003182
29010.000000 0.001897
29040.000000 0.004975
29070.000000 0.004052
29100.000000 0.009129
29130.000000 0.011205
29160.000000 0.012281
29190.000000 0.008356
29220.000000 0.007431
29250.000000 0.004506
29280.000000 0.003581
29310.000000 0.000655
29340.000000 -0.000271
29370.000000 -0.004198
29400.000000 -0.005124
29430.000000 -0.011052
29460.000000 -0.010980
29490.000000 -0.009908
29520.000000 -0.013838
29550.000000 -0.017767
29580.000000 -0.015698
29610.000000 -0.013629
29640.000000 -0.013561
29670.000000 -0.011493
29700.000000 -0.000426
29730.000000 0.000640
29760.000000 0.006705
29790.000000 0.008769
29820.000000 0.010832
29850.000000 0.012895
29880.000000 0.014956
29910.000000 0.015015
29940.000000 0.012073
29970.000000 0.010130
30000.000000 0.006185
30030.000000 0.002238
30060.000000 0.000290
30090.000000 -0.002660
30120.000000 -0.001611
30150.000000 -0.001563
30180.000000 -0.003517
30210.000000 -0.003473
30240.000000 -0.003430
30270.000000 -0.006388
30300.000000 -0.003347
30330.000000 -0.000307
30360.000000 0.001731
30390.000000 0.002767
30420.000000 0.006803
30450.000000 0.007837
30480.000000 0.004870
30510.000000 0.009902
30540.000000 0.009933
30570.000000 0.013962
30600.000000 0.010991
30630.000000 0.011019
30660.000000 0.008046
30690.000000 0.003072
30720.000000 0.000097
30750.000000 -0.003878
30780.000000 -0.002854
30810.000000 -0.008832
30840.000000 -0.011809
30870.000000 -0.010788
30900.000000 -0.015767
30930.000000 -0.012747
30960.000000 -0.006727
30990.000000 -0.004708
31020.000000 -0.005688
31050.000000 0.003331
31080.000000 0.002350
31110.000000 0.002369
31140.000000 0.002388
31170.000000 0.001407
31200.000000 0.002427
31230.000000 0.001447
31260.000000 -0.001532
31290.000000 -0.006511
31320.000000 -0.007490
31350.000000 -0.008468
31380.000000 -0.005445
31410.000000 -0.011423
31440.000000 -0.003400
31470.000000 -0.007376
31500.000000 -0.001352
31530.000000 -0.004327
31560.000000 -0.003302
31590.000000 -0.001276
31620.000000 -0.001250
31650.000000 -0.002223
31680.000000 -0.001194
31710.000000 0.001835
31740.000000 0.007865
31770.000000 0.009895
31800.000000 0.020927
31830.000000 0.022960
31860.000000 0.016994
31890.000000 0.019029
31920.000000 0.019064
31950.000000 0.010101
31980.000000 0.015138
32010.000000 0.008177
32040.000000 0.005216
32070.000000 0.005255
32100.000000 -0.000705
32130.000000 -0.003664
32160.000000 -0.003622
32190.000000 -0.005580
32220.000000 -0.004534
32250.000000 -0.007489
32280.000000 -0.010446
32310.000000 -0.012402
32340.000000 -0.011356
32370.000000 -0.011310
32400.000000 -0.007262
32430.000000 -0.007214
32460.000000 -0.001163
32490.000000 -0.002111
32520.000000 0.000942
32550.000000 0.002998
32580.000000 0.003054
32610.000000 0.005113
32640.000000 0.005173
32670.000000 0.001235
32700.000000 0.000298
32730.000000 0.005363
32760.000000 0.013429
32790.000000 0.012496
32820.000000 0.003579
32850.000000 -0.000350
32880.000000 0.000721
32910.000000 0.003794
32940.000000 -0.002132
32970.000000 -0.003057
33000.000000 -0.004981
33030.000000 -0.000905
33060.000000 0.001173
33090.000000 0.006252
33120.000000 0.010332
33150.000000 0.013414
33180.000000 0.017497
33210.000000 0.017581
33240.000000 0.016667
33270.000000 0.016754
33300.000000 0.011844
33330.000000 0.004935
33360.000000 0.002028
33390.000000 0.001124
33420.000000 -0.002778
33450.000000 -0.005677
33480.000000 -0.003573
33510.000000 -0.004467
33540.000000 -0.008358
33570.000000 -0.006246
33600.000000 -0.009130
33630.000000 -0.012012
33660.000000 -0.009891
33690.000000 -0.008766
33720.000000 -0.004639
33750.000000 0.002492
33780.000000 0.007625
33810.000000 0.013762
33840.000000 0.016902
33870.000000 0.020060
33900.000000 0.019204
33930.000000 0.017350
33960.000000 0.017499
33990.000000 0.004649
34020.000000 0.002802
34050.000000 0.001957
34080.000000 -0.004887
34110.000000 -0.008729
34140.000000 -0.015569
34170.000000 -0.017408
34200.000000 -0.019246
34230.000000 -0.022082
34260.000000 -0.023918
34290.000000 -0.023753
34320.000000 -0.020588
34350.000000 -0.017422
34380.000000 -0.012257
34410.000000 -0.006092
34440.000000 -0.002927
34470.000000 0.007225
34500.000000 0.011388
34530.000000 0.018549
34560.000000 0.016710
34590.000000 0.013869
34620.000000 0.015027
34650.000000 0.012183
34680.000000 0.009337
34710.000000 0.003489
34740.000000 0.000639
34770.000000 -0.001213
34800.000000 -0.004068
34830.000000 -0.006925
34860.000000 -0.011785
34890.000000 -0.015647
34920.000000 -0.016513
34950.000000 -0.016380
34980.000000 -0.014251
35010.000000 -0.012124
35040.000000 -0.007000
35070.000000 -0.001879
35100.000000 0.003240
35130.000000 0.010357
35160.000000 0.014471
35190.000000 0.018583
35220.000000 0.018692
35250.000000 0.019799
35280.000000 0.016904
35310.000000 0.013006
35340.000000 0.007106
35370.000000 0.001204
35400.000000 -0.000701
35430.000000 -0.005608
35460.000000 -0.008518
35490.000000 -0.008429
35520.000000 -0.011344
35550.000000 -0.013260
35580.000000 -0.014179
35610.000000 -0.013100
35640.000000 -0.010024
35670.000000 -0.007951
35700.000000 -0.005880
35730.000000 -0.003812
35760.000000 -0.000747
35790.000000 0.004315
35820.000000 0.008375
35850.000000 0.011431
35880.000000 0.012484
35910.000000 0.012535
35940.000000 0.010582
35970.000000 0.007627
36000.000000 0.004669
36030.000000 0.002709
36060.000000 0.000746
36090.000000 -0.001218
36120.000000 -0.005185
36150.000000 -0.007153
36180.000000 -0.009123
36210.000000 -0.011094
36240.000000 -0.011066
36270.000000 -0.012039
36300.000000 -0.009013
36330.000000 -0.006988
36360.000000 -0.002963
36390.000000 0.001061
36420.000000 0.006084
36450.000000 0.012107
36480.000000 0.018130
36510.000000 0.022153
36540.000000 0.026175
36570.000000 0.028198
36600.000000 0.026220
36630.000000 0.023243
36660.000000 0.019266
36690.000000 0.015289
36720.000000 0.010313
36750.000000 0.003337
36780.000000 -0.002639
36810.000000 -0.006613
36840.000000 -0.010587
36870.000000 -0.010560
36900.000000 -0.010532
36930.000000 -0.009503
36960.000000 -0.009473
36990.000000 -0.008443
37020.000000 -0.004411
37050.000000 0.000620
37080.000000 0.003653
37110.000000 0.004686
37140.000000 0.011719
37170.000000 0.013754
37200.000000 0.014788
37230.000000 0.015823
37260.000000 0.015859
37290.000000 0.014895
37320.000000 0.012933
37350.000000 0.009971
37380.000000 0.006010
37410.000000 0.002051
37440.000000 -0.004907
37470.000000 -0.009864
37500.000000 -0.016818
37530.000000 -0.021772
37560.000000 -0.024723
37590.000000 -0.026673
37620.000000 -0.029620
37650.000000 -0.027567
37680.000000 -0.023511
37710.000000 -0.017454
37740.000000 -0.012395
37770.000000 -0.004335
37800.000000 0.002727
37830.000000 0.008790
37860.000000 0.013854
37890.000000 0.018919
37920.000000 0.022985
37950.000000 0.025052
37980.000000 0.028120
38010.000000 0.023190
38040.000000 0.021260
38070.000000 0.013332
38100.000000 0.008405
38130.000000 0.000480
38160.000000 -0.003443
38190.000000 -0.011365
38220.000000 -0.017285
38250.000000 -0.022203
38280.000000 -0.028118
38310.000000 -0.028033
38340.000000 -0.024945
38370.000000 -0.024855
38400.000000 -0.015765
38430.000000 -0.004672
38460.000000 -0.007579
38490.000000 -0.006484
38520.000000 -0.000388
38550.000000 0.004709
38580.000000 0.006806
38610.000000 0.005904
38640.000000 0.011003
38670.000000 0.013102
38700.000000 0.012202
38730.000000 0.013303
38760.000000 0.015405
38790.000000 0.009508
38820.000000 0.006613
38850.000000 0.004718
38880.000000 -0.001175
38910.000000 -0.009067
38940.000000 -0.011958
38970.000000 -0.005848
39000.000000 0.002264
39030.000000 -0.007623
39060.000000 -0.003509
39090.000000 -0.002394
39120.000000 -0.006279
39150.000000 -0.006162
39180.000000 0.001955
39210.000000 0.004072
39240.000000 0.002190
39270.000000 0.001308
39300.000000 0.001427
39330.000000 0.000546
39360.000000 -0.005335
39390.000000 -0.003215
39420.000000 -0.001095
39450.000000 -0.004975
39480.000000 -0.008855
39510.000000 -0.009735
39540.000000 -0.009614
39570.000000 -0.014493
39600.000000 -0.006372
39630.000000 -0.006250
39660.000000 -0.004128
39690.000000 -0.003006
39720.000000 -0.002883
39750.000000 -0.000760
39780.000000 0.004363
39810.000000 0.005486
39840.000000 0.006610
39870.000000 0.004734
39900.000000 0.004858
39930.000000 0.006983
39960.000000 -0.001892
39990.000000 0.001233
40020.000000 -0.002642
40050.000000 0.002483
40080.000000 -0.000392
40110.000000 0.002734
40140.000000 0.001859
40170.000000 0.001985
40200.000000 0.005110
40230.000000 0.009235
40260.000000 0.001360
40290.000000 0.000485
40320.000000 0.004610
40350.000000 0.000734
40380.000000 -0.001142
40410.000000 -0.000018
40440.000000 0.000105
40470.000000 0.003229
40500.000000 0.010352
40530.000000 0.007476
40560.000000 0.001599
40590.000000 0.004723
40620.000000 -0.002154
40650.000000 -0.007030
40680.000000 -0.006907
40710.000000 -0.006783
40740.000000 -0.004658
40770.000000 -0.008534
40800.000000 -0.001409
40830.000000 -0.002284
40860.000000 -0.007160
40890.000000 -0.003035
40920.000000 0.001090
40950.000000 -0.000785
40980.000000 0.003340
41010.000000 0.002465
41040.000000 0.001589
41070.000000 -0.004287
41100.000000 -0.000162
41130.000000 0.005962
41160.000000 0.008085
41190.000000 0.001209
41220.000000 0.007333
41250.000000 0.021457
41280.000000 0.013581
41310.000000 0.006704
41340.000000 0.000828
41370.000000 0.005952
41400.000000 0.001076
41430.000000 -0.001799
41460.000000 -0.002680
41490.000000 -0.007555
41520.000000 -0.009430
41550.000000 -0.009305
41580.000000 -0.009180
41610.000000 -0.009055
41640.000000 -0.007930
41670.000000 -0.012804
41700.000000 -0.003679
41730.000000 -0.007553
41760.000000 0.004572
41790.000000 0.005697
41820.000000 0.012824
41850.000000 0.010950
41880.000000 0.011077
41910.000000 0.015203
41940.000000 0.009331
41970.000000 0.010458
42000.000000 0.004586
42030.000000 0.003715
42060.000000 -0.002156
42090.000000 -0.004024
42120.000000 -0.004894
42150.000000 -0.006763
42180.000000 -0.007632
42210.000000 -0.005500
42240.000000 -0.008369
42270.000000 -0.015237
42300.000000 -0.012106
42330.000000 -0.006974
42360.000000 -0.004843
42390.000000 0.004287
42420.000000 0.002417
42450.000000 0.008546
42480.000000 0.005674
42510.000000 0.008801
42540.000000 0.007926
42570.000000 0.008050
42600.000000 0.000173
42630.000000 0.006295
42660.000000 0.011415
42690.000000 0.011534
42720.000000 0.005652
42750.000000 -0.003231
42780.000000 -0.001116
42810.000000 -0.006002
42840.000000 -0.006889
42870.000000 -0.012777
42900.000000 -0.009666
42930.000000 -0.017556
42960.000000 -0.020447
42990.000000 -0.011340
43020.000000 -0.016233
43050.000000 -0.016128
43080.000000 -0.017030
43110.000000 -0.012931
43140.000000 -0.006831
43170.000000 -0.003730
43200.000000 0.001372
43230.000000 0.002476
43260.000000 0.008581
43290.000000 0.008688
43320.000000 0.010796
43350.000000 0.012906
43380.000000 0.013017
43410.000000 0.016130
43440.000000 0.014244
43470.000000 0.016359
43500.000000 0.013475
43530.000000 0.007592
43560.000000 0.003711
43590.000000 -0.001170
43620.000000 -0.005050
43650.000000 -0.009929
43680.000000 -0.012807
43710.000000 -0.013685
43740.000000 -0.019562
43770.000000 -0.019438
43800.000000 -0.017313
43830.000000 -0.012188
43860.000000 -0.013063
43890.000000 -0.012937
43920.000000 -0.000810
43950.000000 0.001317
43980.000000 0.008445
44010.000000 0.008573
44040.000000 0.013702
44070.000000 0.013831
44100.000000 0.014960
44130.000000 0.009090
44160.000000 0.011220
44190.000000 0.015351
44220.000000 0.009482
44250.000000 0.005613
44280.000000 0.000745
44310.000000 -0.003123
44340.000000 -0.007991
44370.000000 -0.014858
44400.000000 -0.016725
44430.000000 -0.014592
44460.000000 -0.014458
44490.000000 -0.013324
44520.000000 -0.010189
44550.000000 -0.009054
44580.000000 -0.001919
44610.000000 -0.002783
44640.000000 0.002353
44670.000000 0.004489
44700.000000 0.006626
44730.000000 0.010763
44760.000000 0.010900
44790.000000 0.012038
44820.000000 0.009176
44850.000000 0.008314
44880.000000 0.013453
44910.000000 0.007592
44940.000000 -0.000268
44970.000000 -0.006129
45000.000000 -0.001988
45030.000000 -0.000848
45060.000000 -0.003707
45090.000000 -0.004566
45120.000000 -0.005424
45150.000000 -0.004282
45180.000000 -0.009139
45210.000000 0.002004
45240.000000 0.000147
45270.000000 0.003291
45300.000000 0.000435
45330.000000 0.002579
45360.000000 0.002724
45390.000000 0.000869
45420.000000 0.006015
45450.000000 0.012161
45480.000000 0.012308
45510.000000 0.014455
45540.000000 0.010602
45570.000000 0.002750
45600.000000 0.003898
45630.000000 0.003047
45660.000000 -0.003804
45690.000000 -0.004655
45720.000000 -0.005504
45750.000000 -0.009354
45780.000000 -0.015203
45810.000000 -0.008052
45840.000000 -0.001900
45870.000000 -0.003747
45900.000000 -0.003594
45930.000000 -0.000441
45960.000000 -0.000287
45990.000000 -0.001133
46020.000000 0.000022
46050.000000 -0.000823
46080.000000 0.001333
46110.000000 -0.000510
46140.000000 0.000646
46170.000000 -0.004196
46200.000000 -0.002038
46230.000000 0.007120
46260.000000 0.007279
46290.000000 0.000438
46320.000000 -0.002402
46350.000000 0.003758
46380.000000 -0.000081
46410.000000 -0.001920
46440.000000 -0.004758
46470.000000 -0.004595
46500.000000 0.002567
46530.000000 -0.003269
46560.000000 -0.002105
46590.000000 -0.003941
46620.000000 -0.008776
46650.000000 -0.012610
46680.000000 0.002556
46710.000000 0.002722
46740.000000 0.006889
46770.000000 0.004057
46800.000000 0.009225
