# Supplementary material for: Probabilistic tsunami forecasting for early warning
Source: Nat Commun. 2021 Sep 28;12:5677. doi: 10.1038/s41467-021-25815-w (PMC8479076; doi:10.1038/s41467-021-25815-w)
Supplement: Supplementary file 6 — Supplementary Dataset 3. Sea-level records. [file 41467_2021_25815_MOESM6_ESM.zip › sea_level_records/2020-10-30_Samos/plom.rad.rmn.txt]

-39600.000000 -0.004400
-39540.000000 0.002626
-39480.000000 -0.009341
-39420.000000 -0.005303
-39360.000000 -0.006258
-39300.000000 -0.000207
-39240.000000 -0.006150
-39180.000000 -0.007087
-39120.000000 -0.004018
-39060.000000 -0.003943
-39000.000000 0.000138
-38940.000000 -0.000775
-38880.000000 -0.000681
-38820.000000 -0.003582
-38760.000000 -0.005477
-38700.000000 -0.001366
-38640.000000 -0.007248
-38580.000000 -0.006125
-38520.000000 -0.000996
-38460.000000 -0.005861
-38400.000000 0.000280
-38340.000000 -0.001573
-38280.000000 -0.003420
-38220.000000 0.001739
-38160.000000 -0.001097
-38100.000000 0.003074
-37980.000000 0.004432
-37920.000000 0.000620
-37860.000000 0.002813
-37800.000000 0.004013
-37740.000000 0.003218
-37680.000000 0.001429
-37620.000000 0.003646
-37560.000000 0.004868
-37500.000000 0.004096
-37440.000000 0.002330
-37380.000000 -0.001430
-37320.000000 0.000815
-37260.000000 -0.000934
-37200.000000 0.007322
-37140.000000 0.010584
-37080.000000 0.003852
-37020.000000 0.004125
-36960.000000 0.000404
-36900.000000 -0.000311
-36840.000000 0.003979
-36780.000000 0.005275
-36720.000000 0.006576
-36660.000000 0.005883
-36600.000000 0.005195
-36540.000000 0.005513
-36480.000000 0.002837
-36420.000000 0.004166
-36360.000000 0.001500
-36300.000000 0.003840
-36240.000000 0.004186
-36180.000000 0.005537
-36120.000000 -0.001107
-36060.000000 0.005255
-36000.000000 0.000623
-35940.000000 0.006996
-35880.000000 0.003374
-35820.000000 0.005758
-35760.000000 0.000147
-35700.000000 0.001542
-35640.000000 0.001942
-35580.000000 0.005348
-35520.000000 0.001759
-35460.000000 0.001175
-35400.000000 0.003598
-35340.000000 0.005025
-35280.000000 -0.001542
-35220.000000 0.002897
-35160.000000 0.000341
-35100.000000 0.000790
-35040.000000 -0.005755
-34980.000000 -0.002294
-34920.000000 0.005172
-34860.000000 0.004643
-34800.000000 0.002120
-34740.000000 -0.003397
-34680.000000 -0.002909
-34620.000000 -0.000415
-34560.000000 0.000084
-34500.000000 -0.000410
-34440.000000 0.001100
-34380.000000 0.006617
-34320.000000 0.004139
-34260.000000 0.001667
-34200.000000 0.004200
-34140.000000 0.000739
-34080.000000 0.006285
-34020.000000 0.002836
-33960.000000 -0.000607
-33900.000000 -0.004045
-33840.000000 -0.005476
-33780.000000 -0.002901
-33720.000000 -0.002320
-33660.000000 -0.000733
-33600.000000 -0.006139
-33540.000000 -0.005540
-33480.000000 -0.003934
-33420.000000 -0.005321
-33360.000000 -0.000702
-33300.000000 -0.001077
-33240.000000 0.002555
-33180.000000 0.000194
-33120.000000 -0.001160
-33060.000000 0.000493
-33000.000000 0.005152
-32940.000000 0.000819
-32880.000000 0.003493
-32820.000000 -0.002826
-32760.000000 -0.000138
-32700.000000 0.003558
-32640.000000 0.002261
-32580.000000 0.002970
-32520.000000 0.000687
-32460.000000 0.002410
-32400.000000 0.002140
-32340.000000 -0.000125
-32280.000000 -0.001385
-32220.000000 -0.000641
-32160.000000 0.001105
-32100.000000 0.000854
-32040.000000 0.004590
-31980.000000 0.001327
-31920.000000 -0.004935
-31860.000000 -0.000195
-31800.000000 -0.002453
-31740.000000 0.002289
-31680.000000 -0.003967
-31620.000000 -0.002221
-31560.000000 -0.001475
-31500.000000 0.000273
-31440.000000 0.002022
-31380.000000 0.002773
-31320.000000 0.003525
-31260.000000 0.003278
-31200.000000 0.002033
-31140.000000 -0.000211
-31080.000000 -0.002453
-31020.000000 -0.001693
-30960.000000 0.000069
-30900.000000 0.001832
-30840.000000 0.006598
-30780.000000 0.001365
-30720.000000 -0.003865
-30660.000000 -0.001093
-30600.000000 0.001681
-30540.000000 0.007457
-30480.000000 0.000236
-30420.000000 0.000017
-30360.000000 0.000801
-30300.000000 0.005587
-30240.000000 -0.006624
-30180.000000 -0.004833
-30120.000000 -0.005039
-30060.000000 -0.004241
-30000.000000 -0.001442
-29940.000000 -0.001639
-29880.000000 -0.000833
-29820.000000 -0.001024
-29760.000000 -0.000212
-29700.000000 -0.002396
-29640.000000 -0.007578
-29580.000000 -0.004756
-29520.000000 -0.005931
-29460.000000 -0.002102
-29400.000000 -0.006270
-29340.000000 -0.007435
-29280.000000 -0.004597
-29220.000000 0.001245
-29160.000000 0.001091
-29100.000000 -0.008061
-29040.000000 -0.003209
-28980.000000 0.005646
-28920.000000 0.002504
-28860.000000 0.002365
-28800.000000 0.002229
-28740.000000 -0.006904
-28680.000000 -0.000035
-28620.000000 0.000838
-28560.000000 0.005713
-28500.000000 0.003591
-28440.000000 0.005471
-28380.000000 0.001353
-28320.000000 0.002237
-28260.000000 -0.005876
-28200.000000 0.000012
-28140.000000 0.006903
-28080.000000 -0.000205
-28020.000000 0.002688
-27960.000000 0.002583
-27900.000000 0.002479
-27840.000000 0.005377
-27780.000000 0.006275
-27720.000000 0.003174
-27660.000000 0.004074
-27600.000000 0.002975
-27540.000000 -0.003124
-27480.000000 0.002778
-27420.000000 0.001680
-27360.000000 0.004583
-27300.000000 0.000485
-27240.000000 0.005388
-27180.000000 -0.000710
-27120.000000 -0.001808
-27060.000000 -0.000906
-27000.000000 0.001995
-26940.000000 0.001896
-26880.000000 0.000796
-26820.000000 0.005695
-26760.000000 0.002593
-26700.000000 0.003490
-26640.000000 -0.004614
-26580.000000 0.006280
-26520.000000 -0.000827
-26460.000000 -0.000936
-26400.000000 0.002953
-26340.000000 -0.002159
-26280.000000 0.002726
-26220.000000 0.002609
-26160.000000 0.003490
-26100.000000 0.005368
-26040.000000 0.009244
-25980.000000 0.002117
-25920.000000 -0.000013
-25860.000000 0.002854
-25800.000000 0.002718
-25740.000000 0.001579
-25680.000000 0.000436
-25620.000000 0.000290
-25560.000000 -0.001859
-25500.000000 0.000987
-25440.000000 -0.002170
-25380.000000 0.000669
-25320.000000 0.000504
-25260.000000 -0.002665
-25200.000000 -0.000838
-25140.000000 -0.001016
-25080.000000 -0.000198
-25020.000000 -0.006385
-24960.000000 -0.004576
-24900.000000 -0.000772
-24840.000000 -0.003973
-24780.000000 -0.002179
-24720.000000 -0.000390
-24660.000000 -0.000606
-24600.000000 -0.004828
-24540.000000 -0.008055
-24480.000000 -0.005287
-24420.000000 -0.001525
-24360.000000 -0.000768
-24300.000000 -0.003018
-24240.000000 0.000727
-24180.000000 -0.000533
-24120.000000 -0.005800
-24060.000000 -0.000073
-24000.000000 -0.002352
-23940.000000 -0.004637
-23880.000000 -0.002928
-23820.000000 -0.001226
-23760.000000 -0.001530
-23700.000000 -0.002841
-23640.000000 -0.003189
-23580.000000 -0.000514
-23520.000000 -0.001845
-23460.000000 -0.001184
-23400.000000 -0.004530
-23340.000000 -0.002883
-23280.000000 -0.000244
-23220.000000 0.001387
-23160.000000 0.000010
-23100.000000 -0.002375
-23040.000000 -0.006768
-22920.000000 0.000421
-22860.000000 0.003002
-22800.000000 0.000574
-22740.000000 -0.001863
-22680.000000 -0.001309
-22620.000000 0.000235
-22560.000000 -0.001230
-22500.000000 -0.002705
-22440.000000 -0.002189
-22380.000000 -0.000683
-22320.000000 0.002813
-22260.000000 0.001298
-22200.000000 0.001774
-22140.000000 0.000240
-22080.000000 0.000695
-22020.000000 -0.000859
-21960.000000 -0.000424
-21900.000000 0.000001
-21840.000000 -0.001584
-21780.000000 -0.001180
-21720.000000 0.001215
-21660.000000 0.002600
-21600.000000 0.000974
-21540.000000 -0.001661
-21480.000000 -0.001306
-21420.000000 0.000040
-21360.000000 -0.000625
-21300.000000 -0.000299
-21240.000000 -0.000982
-21180.000000 -0.000675
-21120.000000 -0.000377
-21060.000000 0.003912
-21000.000000 0.000192
-20940.000000 -0.001537
-20880.000000 0.000725
-20820.000000 -0.000022
-20760.000000 0.002223
-20700.000000 -0.000541
-20640.000000 -0.003314
-20580.000000 0.000906
-20520.000000 0.001117
-20460.000000 0.003320
-20400.000000 0.000515
-20340.000000 0.001702
-20280.000000 -0.000119
-20220.000000 -0.002947
-20160.000000 0.002217
-20100.000000 0.001374
-20040.000000 0.001524
-19980.000000 0.003666
-19920.000000 0.002801
-19860.000000 0.001930
-19800.000000 0.001051
-19740.000000 0.003166
-19680.000000 0.003275
-19620.000000 0.000377
-19560.000000 0.003473
-19500.000000 0.004563
-19440.000000 0.000647
-19380.000000 -0.000276
-19320.000000 0.000796
-19260.000000 -0.002138
-19200.000000 -0.002077
-19140.000000 -0.001022
-19080.000000 -0.004973
-19020.000000 -0.002929
-18960.000000 -0.001891
-18900.000000 -0.004858
-18840.000000 -0.005831
-18780.000000 -0.008809
-18720.000000 -0.004793
-18660.000000 -0.001782
-18600.000000 -0.002776
-18540.000000 -0.005776
-18480.000000 -0.006781
-18420.000000 -0.004792
-18360.000000 -0.001809
-18300.000000 -0.000830
-18240.000000 0.000142
-18180.000000 0.003109
-18120.000000 0.002071
-18060.000000 -0.001973
-18000.000000 -0.005023
-17940.000000 -0.002078
-17880.000000 -0.000139
-17820.000000 -0.002205
-17760.000000 -0.001277
-17700.000000 -0.001354
-17640.000000 -0.000437
-17580.000000 -0.001525
-17520.000000 -0.002619
-17460.000000 -0.000718
-17400.000000 -0.003822
-17340.000000 -0.004932
-17280.000000 0.004953
-17220.000000 0.002833
-17160.000000 0.001707
-17100.000000 0.002577
-17040.000000 0.002442
-16980.000000 0.002301
-16920.000000 0.003156
-16860.000000 0.004006
-16800.000000 0.003852
-16740.000000 0.010692
-16680.000000 0.005529
-16620.000000 0.004360
-16560.000000 0.002187
-16500.000000 0.005010
-16440.000000 0.004827
-16380.000000 0.004640
-16320.000000 0.003451
-16260.000000 0.001259
-16200.000000 0.004063
-16020.000000 0.001453
-15960.000000 0.002243
-15900.000000 0.001029
-15840.000000 0.001812
-15780.000000 -0.000408
-15720.000000 0.001368
-15660.000000 0.000141
-15600.000000 0.000911
-15540.000000 0.000678
-15480.000000 -0.000558
-15420.000000 -0.002798
-15360.000000 -0.002040
-15300.000000 -0.002285
-15240.000000 -0.000532
-15180.000000 -0.000792
-15120.000000 -0.000045
-15060.000000 -0.003300
-15000.000000 -0.003558
-14940.000000 -0.002818
-14880.000000 -0.005080
-14820.000000 -0.003344
-14760.000000 -0.002609
-14700.000000 -0.000877
-14640.000000 -0.001146
-14580.000000 -0.002416
-14520.000000 -0.003687
-14460.000000 -0.002960
-14400.000000 -0.002234
-14340.000000 0.000492
-14280.000000 0.000217
-14220.000000 0.000941
-14160.000000 0.001664
-14100.000000 0.003388
-14040.000000 0.001111
-13980.000000 0.001834
-13920.000000 -0.000443
-13860.000000 -0.000720
-13800.000000 0.000003
-13740.000000 -0.000273
-13680.000000 0.000451
-13620.000000 -0.001825
-13560.000000 -0.001101
-13500.000000 -0.000376
-13440.000000 0.000349
-13380.000000 0.001074
-13320.000000 0.001800
-13260.000000 0.000526
-13200.000000 -0.002748
-13140.000000 -0.002021
-13080.000000 -0.003295
-13020.000000 0.000432
-12960.000000 0.000158
-12900.000000 0.002884
-12840.000000 0.005609
-12780.000000 0.004334
-12720.000000 0.003059
-12660.000000 0.001782
-12600.000000 0.004505
-12540.000000 0.001227
-12480.000000 0.001947
-12420.000000 0.002666
-12360.000000 0.003383
-12300.000000 0.004099
-12240.000000 0.005813
-12180.000000 0.005524
-12120.000000 0.003234
-12060.000000 0.004940
-12000.000000 -0.000355
-11940.000000 0.002346
-11880.000000 0.001045
-11820.000000 0.001740
-11760.000000 0.001432
-11700.000000 0.002120
-11640.000000 0.001805
-11580.000000 0.000486
-11520.000000 0.000163
-11460.000000 -0.001164
-11400.000000 0.000505
-11340.000000 0.002170
-11280.000000 0.000830
-11220.000000 0.000485
-11160.000000 0.001136
-11100.000000 -0.001218
-11040.000000 -0.001578
-10980.000000 0.001057
-10920.000000 0.000687
-10860.000000 0.002311
-10800.000000 0.002930
-10740.000000 0.005542
-10680.000000 0.000148
-10620.000000 -0.001252
-10560.000000 0.000342
-10500.000000 -0.002071
-10440.000000 -0.004491
-10380.000000 0.003082
-10320.000000 0.000648
-10260.000000 0.000207
-10200.000000 0.001759
-10140.000000 0.001303
-10080.000000 -0.001160
-10020.000000 0.000369
-9960.000000 -0.003109
-9900.000000 0.000405
-9840.000000 0.000911
-9780.000000 0.002410
-9720.000000 0.000900
-9660.000000 0.000383
-9600.000000 -0.000142
-9540.000000 0.000325
-9480.000000 -0.002216
-9420.000000 -0.001765
-9360.000000 -0.000322
-9300.000000 -0.002887
-9240.000000 -0.003460
-9180.000000 -0.002042
-9120.000000 -0.002631
-9060.000000 -0.003229
-9000.000000 -0.003835
-8940.000000 -0.009449
-8520.000000 -0.007974
-8460.000000 -0.005652
-8400.000000 -0.005338
-8340.000000 -0.002966
-8280.000000 -0.002668
-8220.000000 -0.003378
-8160.000000 -0.004096
-8100.000000 -0.004821
-8040.000000 -0.005554
-7980.000000 -0.007295
-7920.000000 -0.004043
-7860.000000 -0.006799
-7800.000000 -0.006562
-7740.000000 -0.007333
-7680.000000 -0.009112
-7620.000000 -0.006898
-7560.000000 -0.009691
-7500.000000 -0.005492
-7440.000000 -0.003300
-7380.000000 -0.005116
-7320.000000 -0.003939
-7260.000000 -0.005770
-7200.000000 -0.003607
-7140.000000 -0.003452
-7080.000000 -0.002304
-7020.000000 -0.000162
-6960.000000 -0.002027
-6900.000000 -0.002899
-6840.000000 -0.003777
-6780.000000 -0.002661
-6720.000000 -0.002551
-6660.000000 -0.000446
-6600.000000 0.000653
-6540.000000 -0.000254
-6480.000000 -0.001166
-6420.000000 -0.000082
-6360.000000 -0.001003
-6300.000000 -0.000929
-6240.000000 0.006142
-6180.000000 0.001208
-6120.000000 0.000271
-6060.000000 -0.000694
-6000.000000 0.001364
-5940.000000 0.002419
-5880.000000 0.002473
-5820.000000 0.000524
-5760.000000 0.001574
-5700.000000 0.003622
-5640.000000 0.002669
-5580.000000 0.000715
-5520.000000 -0.000239
-5460.000000 -0.000194
-5400.000000 -0.000149
-5340.000000 0.007896
-5280.000000 0.001941
-5220.000000 0.002987
-5160.000000 0.002034
-5100.000000 0.004082
-5040.000000 0.004131
-4980.000000 0.002181
-4920.000000 0.003233
-4860.000000 0.001286
-4800.000000 0.004342
-4740.000000 0.003400
-4680.000000 0.006461
-4620.000000 0.004524
-4560.000000 0.004589
-4500.000000 0.001658
-4440.000000 -0.001270
-4380.000000 0.004806
-4320.000000 0.003885
-4260.000000 0.004968
-4200.000000 0.008055
-4140.000000 0.006146
-4080.000000 0.003242
-4020.000000 0.004343
-3960.000000 0.004449
-3900.000000 0.002560
-3840.000000 -0.001323
-3780.000000 -0.001200
-3720.000000 -0.003071
-3660.000000 0.000064
-3600.000000 -0.001794
-3540.000000 -0.006644
-3480.000000 -0.002487
-3420.000000 -0.002323
-3360.000000 0.000850
-3300.000000 -0.001969
-3240.000000 -0.001779
-3180.000000 -0.005581
-3120.000000 -0.005373
-3060.000000 -0.000155
-3000.000000 0.000073
-2940.000000 -0.004690
-2880.000000 -0.001442
-2820.000000 0.002817
-2760.000000 0.001087
-2700.000000 -0.002633
-2640.000000 0.002658
-2580.000000 -0.005039
-2520.000000 -0.002726
-2460.000000 0.000599
-2400.000000 0.000934
-2340.000000 -0.006719
-2280.000000 -0.002362
-2220.000000 -0.001994
-2160.000000 -0.001616
-2100.000000 -0.000227
-2040.000000 -0.003828
-1980.000000 0.003581
-1920.000000 -0.000001
-1860.000000 -0.002572
-1800.000000 0.001866
-1740.000000 0.007313
-1680.000000 -0.000231
-1620.000000 0.001234
-1560.000000 0.001707
-1500.000000 0.006190
-1440.000000 0.004681
-1380.000000 0.007180
-1320.000000 0.008702
-1260.000000 0.004232
-1200.000000 0.007755
-1140.000000 0.008285
-1080.000000 0.005823
-1020.000000 0.009356
-960.000000 0.008898
-900.000000 0.008449
-840.000000 0.011020
-780.000000 0.001599
-720.000000 -0.000815
-660.000000 0.002779
-600.000000 0.007380
-540.000000 0.006998
-480.000000 0.001614
-420.000000 0.002246
-360.000000 -0.000124
-300.000000 -0.002487
-240.000000 0.000165
-180.000000 -0.003183
-120.000000 -0.001524
-60.000000 -0.004858
0.000000 -0.002184
60.000000 -0.003498
120.000000 -0.005811
180.000000 -0.004116
240.000000 -0.002415
300.000000 -0.003707
360.000000 -0.002986
420.000000 0.000736
480.000000 0.002465
540.000000 0.002201
600.000000 -0.002053
660.000000 -0.001303
720.000000 -0.006546
780.000000 -0.004783
840.000000 -0.007013
900.000000 -0.003235
960.000000 0.000549
1020.000000 -0.002660
1080.000000 -0.000862
1140.000000 -0.002058
1200.000000 -0.000247
1260.000000 -0.002429
1320.000000 0.002396
1380.000000 0.002228
1440.000000 -0.000934
1500.000000 -0.001089
1560.000000 0.000763
1680.000000 0.001485
1740.000000 -0.000643
1800.000000 -0.000764
1860.000000 0.000122
1920.000000 0.001014
1980.000000 0.000913
2040.000000 0.003819
2100.000000 0.000731
2160.000000 0.000650
2220.000000 0.001569
2280.000000 0.002500
2340.000000 0.003437
2400.000000 0.000372
2460.000000 0.006321
2520.000000 0.003277
2580.000000 0.005238
2640.000000 0.000205
2700.000000 0.000178
2760.000000 -0.002843
2820.000000 -0.001857
2880.000000 -0.003866
2940.000000 -0.000883
3000.000000 -0.003881
3060.000000 -0.011873
3120.000000 -0.006859
3180.000000 -0.011840
3240.000000 -0.009815
3300.000000 -0.001784
3360.000000 -0.001748
3420.000000 -0.004707
3480.000000 0.000340
3540.000000 0.001391
3600.000000 0.001448
3660.000000 -0.000490
3720.000000 -0.009423
3780.000000 -0.016352
3840.000000 -0.014275
3900.000000 -0.015194
3960.000000 -0.013109
4020.000000 -0.002019
4080.000000 -0.001924
4140.000000 0.009175
4200.000000 0.012278
4260.000000 0.011385
4320.000000 0.009496
4380.000000 0.006611
4440.000000 0.006731
4500.000000 0.016854
4560.000000 0.018981
4620.000000 0.023112
4680.000000 0.018247
4740.000000 0.013386
4800.000000 0.008530
4860.000000 0.001677
4920.000000 -0.007172
4980.000000 -0.010017
5040.000000 -0.004857
5100.000000 0.002306
5160.000000 0.005473
5220.000000 -0.013355
5280.000000 -0.013179
5340.000000 -0.008999
5400.000000 0.008185
5460.000000 0.013373
5580.000000 -0.014237
5640.000000 -0.013035
5700.000000 0.009171
5760.000000 0.019382
5820.000000 0.015597
5880.000000 0.001817
5940.000000 -0.002957
6000.000000 -0.002727
6060.000000 -0.001492
6120.000000 -0.003252
6180.000000 -0.012007
6240.000000 -0.015756
6300.000000 -0.011500
6360.000000 0.000762
6480.000000 0.039301
6540.000000 0.027580
6600.000000 0.006864
6660.000000 -0.002846
6720.000000 0.007450
6780.000000 0.016751
6840.000000 0.009058
6900.000000 -0.019629
6960.000000 -0.023311
7020.000000 -0.003987
7080.000000 0.028342
7140.000000 0.046676
7200.000000 0.033014
7260.000000 0.007358
7320.000000 -0.034295
7380.000000 -0.020942
7440.000000 0.005414
7500.000000 0.048774
7560.000000 0.050138
7620.000000 0.020506
7680.000000 -0.009123
7740.000000 -0.023748
7800.000000 0.010630
7860.000000 0.031012
7920.000000 0.032396
7980.000000 -0.006220
8040.000000 -0.023834
8100.000000 -0.010446
8160.000000 0.023952
8220.000000 0.058353
8280.000000 0.041757
8340.000000 0.009165
8400.000000 -0.009424
8460.000000 -0.004010
8520.000000 0.026408
8580.000000 0.035829
8640.000000 0.016254
8700.000000 -0.003324
8760.000000 -0.012891
8820.000000 0.011544
8880.000000 0.026984
8940.000000 0.022428
9000.000000 -0.002125
9060.000000 -0.016674
9120.000000 -0.025218
9180.000000 -0.008759
9240.000000 0.005705
9300.000000 0.004172
9360.000000 -0.004356
9420.000000 -0.001880
9480.000000 0.007600
9540.000000 0.015085
9600.000000 0.003574
9660.000000 -0.014933
9720.000000 -0.039436
9780.000000 -0.042934
9840.000000 -0.021428
9900.000000 0.004082
9960.000000 0.008596
10020.000000 -0.003886
10080.000000 -0.014364
10140.000000 -0.002838
10200.000000 0.018691
10260.000000 0.030225
10320.000000 -0.001238
10380.000000 -0.025698
10440.000000 -0.021154
10500.000000 0.008394
10560.000000 0.024945
10620.000000 0.025499
10680.000000 -0.004943
10740.000000 -0.021382
10800.000000 0.003182
10860.000000 0.016749
10920.000000 0.002320
10980.000000 -0.012107
11040.000000 -0.016530
11100.000000 0.011050
11160.000000 0.028632
11220.000000 0.037218
11280.000000 0.010806
11340.000000 -0.015603
11400.000000 -0.020010
11460.000000 -0.009413
11520.000000 -0.008814
11580.000000 -0.017212
11640.000000 -0.026607
11700.000000 -0.022989
11760.000000 -0.011378
11820.000000 0.000236
11880.000000 0.008853
11940.000000 0.012473
12000.000000 0.008096
12060.000000 -0.004278
12120.000000 -0.008648
12180.000000 -0.019016
12240.000000 -0.007380
12300.000000 0.004259
12360.000000 0.009901
12420.000000 0.008547
12480.000000 0.004195
12540.000000 0.000848
12600.000000 0.004503
12660.000000 0.003161
12720.000000 -0.005177
12780.000000 -0.007513
12840.000000 0.004155
12900.000000 0.011825
12960.000000 0.010498
13020.000000 -0.002827
13080.000000 -0.010149
13140.000000 -0.006468
13200.000000 -0.000785
13260.000000 0.001900
13320.000000 -0.006412
13380.000000 -0.020722
13440.000000 -0.024030
13500.000000 -0.003336
13560.000000 0.004360
13620.000000 0.009058
13680.000000 0.012758
13740.000000 0.000468
13800.000000 -0.019826
13860.000000 -0.022119
13920.000000 -0.016410
13980.000000 0.002302
14040.000000 0.015016
14100.000000 0.015743
14160.000000 0.002462
14220.000000 -0.013817
14280.000000 -0.012095
14340.000000 0.005630
14400.000000 0.014370
14460.000000 0.013085
14520.000000 0.012815
14580.000000 0.012547
14640.000000 0.011281
14700.000000 0.014016
14760.000000 0.014769
14820.000000 0.009508
14880.000000 0.002248
14940.000000 -0.006010
15000.000000 -0.007266
15060.000000 -0.004521
15120.000000 -0.007774
15180.000000 -0.011025
15240.000000 -0.012276
15300.000000 -0.011524
15360.000000 -0.013771
15420.000000 -0.021033
15480.000000 -0.023276
15540.000000 -0.019519
15600.000000 -0.005760
15660.000000 0.002001
15720.000000 0.007762
15780.000000 -0.002475
15840.000000 -0.007711
15900.000000 -0.000947
15960.000000 0.003807
16020.000000 -0.004437
16080.000000 -0.003669
16140.000000 0.000101
16200.000000 0.012870
16260.000000 0.021631
16380.000000 0.027173
16440.000000 0.032944
16500.000000 0.036714
16560.000000 0.031478
16620.000000 0.007248
16680.000000 -0.005984
16740.000000 0.000784
16800.000000 0.015549
16860.000000 0.025312
16920.000000 0.016074
16980.000000 0.000834
17040.000000 -0.007409
17100.000000 -0.005653
17160.000000 0.006098
17280.000000 0.012589
17340.000000 0.003329
17400.000000 -0.000930
17460.000000 0.002794
17520.000000 0.002520
17580.000000 -0.005759
17640.000000 -0.014033
17700.000000 -0.004321
17760.000000 0.009374
17820.000000 0.020075
17880.000000 0.008770
17940.000000 -0.005539
18000.000000 0.004131
18060.000000 0.013811
18120.000000 0.032486
18180.000000 0.022137
18240.000000 -0.003199
18300.000000 -0.014539
18360.000000 -0.013863
18420.000000 0.003788
18480.000000 0.026434
18540.000000 0.027076
18600.000000 0.023712
18660.000000 0.022345
18720.000000 0.004973
18780.000000 -0.000403
18840.000000 0.012241
18900.000000 0.026832
18960.000000 0.024468
19020.000000 0.003074
19080.000000 -0.009323
19140.000000 -0.022700
19200.000000 -0.006106
19260.000000 0.003484
19380.000000 0.005623
19440.000000 0.000200
19500.000000 -0.008228
19560.000000 -0.011660
19620.000000 -0.009096
19680.000000 -0.004512
19740.000000 -0.016957
19800.000000 -0.012407
19860.000000 -0.008861
19920.000000 -0.001319
19980.000000 0.002218
20040.000000 0.004751
20100.000000 -0.003742
20160.000000 -0.007197
20220.000000 -0.013678
20280.000000 0.000819
20340.000000 0.015330
20400.000000 0.024837
20460.000000 0.031339
20520.000000 0.000837
20580.000000 0.002330
20640.000000 -0.000182
20700.000000 0.008301
20760.000000 0.006779
20820.000000 -0.013748
20880.000000 -0.017280
20940.000000 -0.005817
21000.000000 -0.003359
21060.000000 -0.009907
21120.000000 -0.023460
21180.000000 -0.023018
21240.000000 -0.017582
21300.000000 -0.012151
21360.000000 -0.014726
21420.000000 -0.023306
21480.000000 -0.015892
21540.000000 0.001517
21600.000000 0.004921
21660.000000 0.003319
21720.000000 -0.018288
21780.000000 -0.019901
21840.000000 -0.015518
21900.000000 0.004859
21960.000000 0.014231
22020.000000 0.020597
22080.000000 0.019959
22140.000000 0.013315
22200.000000 0.012666
22260.000000 0.010011
22320.000000 0.013343
22380.000000 0.010677
22440.000000 -0.006995
22500.000000 -0.026672
22560.000000 -0.024355
22620.000000 -0.004044
22680.000000 0.017261
22740.000000 0.032560
22800.000000 0.013853
22860.000000 -0.010861
22920.000000 -0.033580
22980.000000 -0.024306
23040.000000 -0.000038
23100.000000 0.013223
23160.000000 0.003478
23220.000000 -0.026273
23280.000000 -0.035030
23340.000000 -0.011793
23400.000000 0.009437
23460.000000 0.014662
23520.000000 -0.000120
23580.000000 -0.019907
23640.000000 -0.030699
23700.000000 -0.027497
23760.000000 -0.018299
23820.000000 -0.004107
23880.000000 0.015081
23940.000000 0.015264
24000.000000 0.005443
24060.000000 -0.005382
24120.000000 -0.012211
24180.000000 -0.006044
24240.000000 0.006120
24300.000000 0.023279
24360.000000 0.023436
24420.000000 0.015588
24480.000000 0.003737
24540.000000 0.000883
24600.000000 0.008026
24660.000000 0.010166
24720.000000 0.013302
24780.000000 0.002436
24840.000000 -0.010433
24900.000000 -0.014312
24960.000000 -0.009194
25020.000000 -0.005077
25080.000000 0.003043
25140.000000 0.003161
25200.000000 -0.011723
25260.000000 -0.017610
25320.000000 -0.019498
25380.000000 -0.015388
25440.000000 -0.013280
25500.000000 -0.011174
25560.000000 -0.001070
25620.000000 0.000026
25680.000000 -0.002874
25740.000000 -0.004776
25800.000000 0.003320
25860.000000 0.022415
25920.000000 0.029507
25980.000000 0.010598
26040.000000 -0.013313
26100.000000 -0.017227
26160.000000 0.008858
26220.000000 0.033941
26280.000000 0.027022
26340.000000 0.000101
26400.000000 -0.018822
26460.000000 -0.006747
26520.000000 0.029327
26580.000000 0.036398
26640.000000 0.003468
26700.000000 -0.020465
26760.000000 -0.036399
26820.000000 -0.002347
26880.000000 0.012714
26940.000000 0.011774
27000.000000 -0.017168
27060.000000 -0.024112
27120.000000 -0.017058
27180.000000 -0.002023
27240.000000 0.001027
27300.000000 -0.015926
27360.000000 -0.021881
27420.000000 -0.024839
27480.000000 -0.019799
27540.000000 0.003216
27600.000000 0.009250
27660.000000 -0.000718
27720.000000 -0.022690
27780.000000 -0.024664
27840.000000 -0.003642
27900.000000 0.013377
27960.000000 0.017393
28020.000000 0.012405
28080.000000 0.008414
28140.000000 0.010419
28200.000000 0.016419
28260.000000 0.020416
28320.000000 0.010408
28380.000000 0.001396
28440.000000 0.009379
28500.000000 0.029357
28560.000000 0.030331
28620.000000 0.010270
28680.000000 -0.018766
28740.000000 -0.030808
28800.000000 -0.001856
28860.000000 0.018091
28920.000000 0.029033
28980.000000 -0.001031
29040.000000 -0.023101
29100.000000 -0.013177
29160.000000 -0.002234
29220.000000 0.008677
29280.000000 -0.005418
29340.000000 -0.020519
29400.000000 -0.020626
29460.000000 -0.007740
29520.000000 0.002140
29580.000000 0.009013
29640.000000 0.006880
29700.000000 0.002740
29760.000000 0.004595
29820.000000 0.002442
29880.000000 0.010284
29940.000000 0.023119
30000.000000 0.022948
30060.000000 0.021769
30120.000000 0.021584
30180.000000 0.015392
30240.000000 0.021194
30300.000000 0.014991
30360.000000 0.009781
30420.000000 -0.002435
30480.000000 -0.010657
30540.000000 -0.004884
30600.000000 -0.005118
30660.000000 -0.007357
30720.000000 -0.015589
30780.000000 -0.018839
30840.000000 -0.027095
30900.000000 -0.017357
30960.000000 -0.013624
31020.000000 -0.009898
31080.000000 -0.011156
31140.000000 -0.013440
31200.000000 0.000270
31260.000000 -0.000026
31320.000000 0.003673
31380.000000 -0.001608
31440.000000 0.012079
31500.000000 0.007761
31560.000000 0.015436
31620.000000 -0.004894
31680.000000 -0.009231
31740.000000 -0.006543
31800.000000 0.004108
31860.000000 0.001753
31920.000000 -0.003609
31980.000000 -0.011978
32040.000000 -0.004354
32100.000000 0.010264
32160.000000 0.016874
32220.000000 0.014478
32280.000000 -0.004926
32340.000000 -0.016337
32400.000000 -0.003755
32460.000000 -0.005181
32520.000000 0.002386
32580.000000 -0.004055
32640.000000 -0.008504
32700.000000 -0.011961
32760.000000 -0.012426
32820.000000 0.008102
32880.000000 0.003621
32940.000000 -0.007868
33000.000000 -0.009364
33060.000000 -0.010869
33120.000000 0.006619
33180.000000 0.003098
33240.000000 -0.001430
33300.000000 -0.013966
33360.000000 -0.011511
33420.000000 -0.002063
33480.000000 0.006378
33540.000000 -0.000190
33600.000000 -0.010765
33660.000000 -0.008348
33720.000000 -0.003938
33780.000000 0.007465
33840.000000 0.016860
33900.000000 0.005248
33960.000000 -0.002372
34020.000000 -0.012998
34080.000000 -0.003632
34140.000000 0.012727
34200.000000 0.019100
34260.000000 0.020444
34320.000000 0.003782
34380.000000 0.000114
34440.000000 0.007456
34500.000000 0.013774
34560.000000 0.008085
34620.000000 -0.006595
34680.000000 -0.007295
34740.000000 -0.008002
34800.000000 0.002287
34860.000000 0.002570
34920.000000 0.007848
34980.000000 0.006121
35040.000000 0.006390
35100.000000 0.003655
35160.000000 0.003915
35220.000000 0.003172
35280.000000 -0.000575
35340.000000 -0.004326
35400.000000 -0.009080
35460.000000 -0.005837
35520.000000 -0.004596
35580.000000 0.000646
35640.000000 -0.003120
35700.000000 0.004112
35760.000000 0.004342
35820.000000 0.016570
35880.000000 0.022795
35940.000000 0.019019
36000.000000 0.010241
36060.000000 -0.000539
36120.000000 -0.005320
36180.000000 -0.005102
36240.000000 0.004116
36300.000000 0.009327
36360.000000 0.004542
36420.000000 0.000757
36480.000000 -0.002027
36540.000000 -0.004812
36600.000000 -0.006602
36660.000000 -0.007386
36720.000000 -0.004168
36780.000000 0.001051
36840.000000 0.001271
36900.000000 -0.012507
36960.000000 -0.021284
37020.000000 -0.016060
37080.000000 -0.002834
37140.000000 -0.001607
37200.000000 -0.014378
37260.000000 -0.028148
37320.000000 -0.028917
37380.000000 -0.015685
37440.000000 -0.003452
37500.000000 -0.001218
37560.000000 -0.002983
37620.000000 -0.008747
37680.000000 -0.001510
37740.000000 0.006728
37800.000000 0.003967
37860.000000 -0.004793
37920.000000 -0.003553
37980.000000 0.000689
38040.000000 0.011931
38100.000000 0.012174
38160.000000 0.001418
38280.000000 0.000910
38340.000000 0.014157
38400.000000 0.012405
38460.000000 0.007655
38520.000000 -0.000094
38580.000000 -0.010841
38640.000000 -0.000587
38700.000000 0.003669
38760.000000 0.006925
38820.000000 -0.007817
38880.000000 -0.020558
38940.000000 -0.016298
39000.000000 0.004963
39060.000000 0.010225
39120.000000 0.010487
39180.000000 -0.000250
39240.000000 -0.006986
39300.000000 -0.001727
39360.000000 0.006531
39420.000000 0.005788
39480.000000 0.003045
39540.000000 0.001305
39600.000000 0.004566
39660.000000 0.009831
39720.000000 0.009100
39780.000000 -0.002627
39840.000000 -0.005350
39900.000000 0.004932
39960.000000 0.011219
40020.000000 0.016511
40080.000000 0.003808
40140.000000 -0.003890
40200.000000 -0.003582
40260.000000 -0.004270
40320.000000 0.008047
40380.000000 0.004370
40440.000000 -0.007302
40500.000000 -0.014969
40560.000000 -0.015632
40620.000000 -0.008289
40680.000000 0.000059
40740.000000 0.005411
40800.000000 0.003768
40860.000000 -0.002869
40920.000000 -0.002503
40980.000000 -0.005131
41040.000000 -0.002755
41100.000000 0.001626
41160.000000 -0.002988
41220.000000 0.003402
41280.000000 0.005797
41340.000000 0.008196
41400.000000 0.006600
41460.000000 -0.005992
41520.000000 -0.011580
41580.000000 -0.009163
41640.000000 -0.004741
41700.000000 -0.002315
41760.000000 -0.002885
41820.000000 -0.012451
41880.000000 -0.008012
41940.000000 0.002431
42000.000000 0.012878
42060.000000 0.005330
42120.000000 0.000786
42180.000000 -0.004754
42240.000000 -0.004290
42300.000000 0.003178
42360.000000 0.008651
42420.000000 0.006128
42480.000000 -0.009392
42540.000000 -0.010907
42600.000000 -0.011418
42660.000000 -0.006924
42720.000000 -0.000427
42780.000000 0.003074
42840.000000 0.006580
42900.000000 0.004089
42960.000000 0.004603
43020.000000 0.009121
43080.000000 0.008642
43140.000000 0.004168
43200.000000 0.003698
43260.000000 0.003232
43320.000000 -0.002230
43380.000000 -0.005688
43440.000000 -0.003142
43500.000000 0.004408
43560.000000 0.012962
43620.000000 0.016520
43680.000000 0.008082
43740.000000 0.001648
43800.000000 -0.003781
43860.000000 -0.001207
43920.000000 0.006371
43980.000000 0.014954
44040.000000 0.018540
44100.000000 0.008131
44160.000000 0.004726
44220.000000 0.000324
44280.000000 0.009927
44340.000000 0.017534
44400.000000 0.023145
44460.000000 0.017760
44520.000000 0.004380
44580.000000 0.000003
44640.000000 0.007631
44700.000000 0.013262
44760.000000 0.008898
44820.000000 0.004538
44880.000000 -0.001818
44940.000000 -0.002169
45000.000000 0.005483
45060.000000 0.009140
45120.000000 0.004801
45180.000000 0.000466
45240.000000 -0.005864
45300.000000 0.001810
45360.000000 0.005488
45420.000000 0.007170
45480.000000 0.006857
45540.000000 0.004548
45600.000000 0.005243
45660.000000 0.005943
45720.000000 0.006647
45780.000000 0.003355
45840.000000 -0.003932
45900.000000 -0.002215
45960.000000 -0.008493
46020.000000 -0.003767
46080.000000 -0.001036
46140.000000 -0.008301
46200.000000 -0.008561
46260.000000 -0.004817
46320.000000 -0.008069
46380.000000 -0.007315
46440.000000 -0.009558
46500.000000 -0.009795
46560.000000 -0.010028
46620.000000 -0.006256
46680.000000 -0.007480
46740.000000 -0.017699
46800.000000 -0.017914
