# Supplementary material for: Probabilistic tsunami forecasting for early warning
Source: Nat Commun. 2021 Sep 28;12:5677. doi: 10.1038/s41467-021-25815-w (PMC8479076; doi:10.1038/s41467-021-25815-w)
Supplement: Supplementary file 6 — Supplementary Dataset 3. Sea-level records. [file 41467_2021_25815_MOESM6_ESM.zip › sea_level_records/2020-10-30_Samos/syro.pr1.rmn.txt]

-39600.000000 -0.002689
-39540.000000 -0.002721
-39480.000000 -0.002747
-39420.000000 -0.002768
-39360.000000 -0.002784
-39300.000000 -0.002794
-39240.000000 -0.002799
-39180.000000 -0.002799
-39120.000000 -0.002793
-39060.000000 -0.002782
-39000.000000 -0.002766
-38940.000000 -0.002744
-38880.000000 -0.002717
-38820.000000 -0.002685
-38760.000000 -0.002647
-38700.000000 -0.002605
-38640.000000 -0.002557
-38580.000000 -0.002504
-38520.000000 -0.002445
-38460.000000 -0.002382
-38400.000000 -0.002313
-38340.000000 -0.002239
-38280.000000 -0.002160
-38220.000000 -0.002076
-38160.000000 -0.001987
-38100.000000 -0.001893
-38040.000000 -0.001794
-37980.000000 -0.001689
-37920.000000 -0.001580
-37860.000000 -0.001466
-37800.000000 -0.001347
-37740.000000 -0.001223
-37680.000000 -0.001094
-37620.000000 -0.000960
-37560.000000 -0.000821
-37500.000000 -0.000678
-37440.000000 -0.000529
-37380.000000 -0.000376
-37320.000000 -0.000218
-37260.000000 -0.000056
-37200.000000 0.000112
-37140.000000 0.000284
-37080.000000 0.000460
-37020.000000 0.000642
-36960.000000 0.000828
-36900.000000 0.001018
-36840.000000 0.001214
-36780.000000 0.001413
-36720.000000 0.001618
-36660.000000 0.001826
-36600.000000 0.002040
-36540.000000 0.002257
-36480.000000 0.002479
-36420.000000 0.002706
-36360.000000 0.002937
-36300.000000 0.003172
-36240.000000 0.003411
-36180.000000 0.003655
-36120.000000 0.003903
-36060.000000 0.004155
-36000.000000 0.004412
-35940.000000 0.004672
-35880.000000 0.004937
-35820.000000 0.005206
-35760.000000 0.005479
-35700.000000 0.005757
-35640.000000 0.007038
-35580.000000 0.010323
-35520.000000 0.010613
-35460.000000 0.010906
-35400.000000 0.011204
-35340.000000 0.010505
-35280.000000 0.010811
-35220.000000 0.011120
-35160.000000 0.011433
-35100.000000 0.011751
-35040.000000 0.012072
-34980.000000 0.012397
-34920.000000 0.012726
-34860.000000 0.013059
-34800.000000 0.008396
-34740.000000 0.007737
-34680.000000 0.008081
-34620.000000 0.008430
-34560.000000 0.008783
-34500.000000 0.009139
-34440.000000 0.009500
-34380.000000 0.009865
-34320.000000 0.010234
-34260.000000 0.010607
-34200.000000 0.010984
-34140.000000 0.011365
-34080.000000 0.011750
-34020.000000 0.012140
-33960.000000 0.012535
-33900.000000 0.012933
-33840.000000 0.013337
-33780.000000 0.013745
-33720.000000 0.014157
-33660.000000 -0.006425
-33600.000000 -0.007002
-33540.000000 -0.007574
-33480.000000 -0.007141
-33420.000000 -0.007702
-33360.000000 -0.006258
-33300.000000 -0.005807
-33240.000000 -0.004351
-33180.000000 -0.001888
-33120.000000 -0.014418
-33060.000000 -0.006941
-33000.000000 -0.002458
-32940.000000 -0.001966
-32880.000000 -0.004467
-32820.000000 -0.003960
-32760.000000 -0.003445
-32700.000000 -0.002921
-32640.000000 -0.006388
-32580.000000 -0.007845
-32520.000000 -0.008294
-32460.000000 -0.005734
-32400.000000 -0.005165
-32340.000000 -0.004588
-32280.000000 -0.004003
-32220.000000 -0.005412
-32160.000000 -0.005815
-32100.000000 -0.006214
-32040.000000 -0.007644
-31980.000000 -0.008072
-31920.000000 -0.007501
-31860.000000 -0.006930
-31800.000000 -0.006359
-31740.000000 -0.005788
-31680.000000 -0.005217
-31620.000000 -0.004648
-31560.000000 -0.004079
-31500.000000 -0.003511
-31440.000000 -0.002945
-31380.000000 -0.002380
-31320.000000 -0.001816
-31260.000000 -0.001255
-31200.000000 -0.000696
-31140.000000 -0.000140
-31080.000000 0.000414
-31020.000000 0.000965
-30960.000000 0.001513
-30900.000000 0.003058
-30840.000000 0.003599
-30780.000000 0.004136
-30720.000000 0.004669
-30660.000000 0.005197
-30600.000000 0.005721
-30540.000000 0.006239
-30480.000000 0.004752
-30420.000000 0.005260
-30360.000000 -0.001239
-30300.000000 -0.004743
-30240.000000 -0.006254
-30180.000000 -0.005771
-30120.000000 -0.005294
-30060.000000 -0.002825
-30000.000000 -0.000362
-29940.000000 0.001094
-29880.000000 0.001543
-29820.000000 0.001985
-29760.000000 0.002419
-29700.000000 0.002847
-29640.000000 0.003268
-29580.000000 0.003682
-29520.000000 0.004089
-29460.000000 0.004490
-29400.000000 0.004884
-29340.000000 0.004272
-29280.000000 0.003654
-29220.000000 0.003031
-29160.000000 0.001402
-29100.000000 0.000768
-29040.000000 0.000129
-28980.000000 0.000486
-28920.000000 -0.000161
-28860.000000 0.000188
-28800.000000 0.000534
-28740.000000 0.000876
-28680.000000 0.001217
-28620.000000 0.001555
-28560.000000 0.001891
-28500.000000 0.001225
-28440.000000 0.000558
-28380.000000 0.000891
-28320.000000 0.001223
-28260.000000 0.001554
-28200.000000 0.001886
-28140.000000 0.002218
-28080.000000 0.002550
-28020.000000 0.001884
-27960.000000 0.000218
-27900.000000 -0.001447
-27840.000000 -0.005110
-27780.000000 -0.005771
-27720.000000 -0.005431
-27660.000000 -0.005089
-27600.000000 -0.002745
-27540.000000 -0.002398
-27480.000000 -0.001050
-27420.000000 -0.000700
-27360.000000 -0.000347
-27300.000000 0.000008
-27240.000000 -0.002635
-27180.000000 -0.004276
-27120.000000 -0.005914
-27060.000000 -0.005551
-27000.000000 -0.005186
-26940.000000 -0.004820
-26880.000000 -0.004452
-26820.000000 -0.003083
-26760.000000 -0.002713
-26700.000000 -0.002343
-26640.000000 -0.001972
-26580.000000 -0.001601
-26520.000000 -0.001230
-26460.000000 -0.000860
-26400.000000 0.003509
-26340.000000 0.006877
-26280.000000 0.007243
-26220.000000 0.007608
-26160.000000 0.006970
-26100.000000 0.003330
-26040.000000 -0.001312
-25980.000000 -0.003957
-25920.000000 -0.005606
-25860.000000 -0.005257
-25800.000000 -0.004912
-25740.000000 -0.002571
-25680.000000 0.000766
-25620.000000 0.001099
-25560.000000 0.002427
-25500.000000 0.002750
-25440.000000 0.003069
-25380.000000 0.003382
-25320.000000 0.003689
-25260.000000 0.002991
-25200.000000 0.003287
-25140.000000 0.003577
-25080.000000 0.003861
-25020.000000 0.004139
-24960.000000 0.004410
-24900.000000 0.004674
-24840.000000 0.004932
-24780.000000 0.005183
-24720.000000 0.005427
-24660.000000 0.005665
-24600.000000 0.005896
-24540.000000 0.006121
-24480.000000 0.006339
-24420.000000 0.005550
-24360.000000 0.005755
-24300.000000 0.004954
-24240.000000 0.005146
-24180.000000 0.005332
-24120.000000 0.005512
-24060.000000 0.002686
-24000.000000 0.002854
-23940.000000 0.003017
-23880.000000 0.003173
-23820.000000 0.003325
-23760.000000 0.003470
-23700.000000 0.003610
-23640.000000 0.000745
-23580.000000 0.000875
-23520.000000 -0.007001
-23460.000000 -0.008882
-23400.000000 -0.009767
-23340.000000 -0.009658
-23280.000000 -0.009554
-23220.000000 -0.009454
-23160.000000 -0.009360
-23100.000000 -0.009270
-23040.000000 -0.009185
-22980.000000 -0.009104
-22920.000000 -0.009029
-22860.000000 -0.008958
-22800.000000 -0.008891
-22740.000000 -0.008829
-22680.000000 -0.008772
-22620.000000 -0.007719
-22560.000000 -0.006670
-22500.000000 -0.005625
-22440.000000 -0.004585
-22380.000000 -0.003550
-22320.000000 -0.003518
-22260.000000 -0.003491
-22200.000000 -0.003469
-22140.000000 -0.003451
-22080.000000 -0.003438
-22020.000000 -0.003429
-21960.000000 -0.003425
-21900.000000 -0.003426
-21840.000000 -0.003431
-21780.000000 -0.003441
-21720.000000 -0.003456
-21660.000000 -0.003475
-21600.000000 -0.003499
-21540.000000 -0.003528
-21480.000000 -0.003561
-21420.000000 -0.003599
-21360.000000 -0.001641
-21300.000000 -0.000688
-21240.000000 -0.000739
-21180.000000 -0.000795
-21120.000000 -0.000856
-21060.000000 -0.000921
-21000.000000 -0.000990
-20940.000000 -0.001064
-20880.000000 -0.001143
-20820.000000 -0.001226
-20760.000000 0.000686
-20700.000000 0.004593
-20640.000000 0.006497
-20580.000000 0.007395
-20520.000000 0.008290
-20460.000000 0.008180
-20400.000000 0.008067
-20340.000000 0.007949
-20280.000000 0.007828
-20220.000000 0.007703
-20160.000000 0.007574
-20100.000000 0.007443
-20040.000000 0.006307
-19980.000000 0.006169
-19920.000000 0.006028
-19860.000000 0.003883
-19800.000000 0.002736
-19740.000000 0.002586
-19680.000000 0.002434
-19620.000000 0.002280
-19560.000000 0.002124
-19500.000000 0.001965
-19440.000000 0.001806
-19380.000000 0.001645
-19320.000000 0.001483
-19260.000000 0.001321
-19200.000000 0.001158
-19140.000000 0.000994
-19080.000000 0.000830
-19020.000000 0.000666
-18960.000000 0.000503
-18900.000000 0.000339
-18840.000000 0.000176
-18780.000000 0.000014
-18720.000000 -0.000148
-18660.000000 -0.000308
-18600.000000 -0.000467
-18540.000000 -0.000624
-18480.000000 -0.000780
-18420.000000 -0.000933
-18360.000000 -0.001083
-18300.000000 -0.001230
-18240.000000 -0.001375
-18180.000000 -0.001516
-18120.000000 -0.004653
-18060.000000 -0.004787
-18000.000000 -0.004916
-17940.000000 -0.005042
-17880.000000 -0.005164
-17820.000000 -0.005282
-17760.000000 -0.004396
-17700.000000 -0.002506
-17640.000000 -0.000612
-17580.000000 0.000286
-17520.000000 0.000188
-17460.000000 0.001094
-17400.000000 0.001003
-17340.000000 0.000916
-17280.000000 0.000833
-17220.000000 0.001753
-17160.000000 0.001676
-17100.000000 0.001602
-17040.000000 0.001530
-16980.000000 0.001460
-16920.000000 0.001393
-16860.000000 0.001327
-16800.000000 0.001263
-16740.000000 0.001200
-16680.000000 0.002137
-16620.000000 0.002075
-16560.000000 0.002014
-16500.000000 0.002953
-16440.000000 0.002891
-16380.000000 0.002830
-16320.000000 0.002768
-16260.000000 0.002705
-16200.000000 0.002642
-16140.000000 0.002577
-16080.000000 0.002512
-16020.000000 0.002445
-15960.000000 0.002377
-15900.000000 0.002308
-15840.000000 0.002237
-15780.000000 0.001165
-15720.000000 0.000092
-15660.000000 -0.001983
-15600.000000 -0.002060
-15540.000000 -0.002138
-15480.000000 -0.002218
-15420.000000 -0.001300
-15360.000000 0.000616
-15300.000000 0.000531
-15240.000000 0.000444
-15180.000000 0.000355
-15120.000000 0.000264
-15060.000000 -0.000828
-15000.000000 -0.004923
-14940.000000 -0.005019
-14880.000000 -0.005118
-14820.000000 -0.005218
-14760.000000 -0.005320
-14700.000000 -0.005425
-14640.000000 -0.001531
-14580.000000 0.003361
-14520.000000 0.004251
-14460.000000 0.005139
-14400.000000 0.003025
-14340.000000 0.002909
-14280.000000 0.000792
-14220.000000 0.000673
-14160.000000 0.000553
-14100.000000 0.000432
-14040.000000 0.000309
-13980.000000 0.000185
-13920.000000 -0.000940
-13860.000000 -0.003066
-13800.000000 -0.005192
-13740.000000 -0.005320
-13680.000000 -0.006448
-13620.000000 -0.006577
-13560.000000 -0.004706
-13500.000000 0.001164
-13440.000000 0.004034
-13380.000000 0.005903
-13320.000000 0.005772
-13260.000000 0.005641
-13200.000000 0.002509
-13140.000000 0.000377
-13080.000000 -0.000756
-13020.000000 -0.001889
-12960.000000 -0.002023
-12900.000000 -0.002157
-12840.000000 -0.002291
-12780.000000 -0.002427
-12720.000000 -0.002563
-12660.000000 -0.004699
-12600.000000 -0.005837
-12540.000000 -0.006975
-12480.000000 -0.007113
-12420.000000 -0.005253
-12360.000000 -0.001393
-12300.000000 0.003466
-12240.000000 0.005325
-12180.000000 0.005183
-12120.000000 0.005041
-12060.000000 0.003898
-12000.000000 -0.001245
-11940.000000 -0.004389
-11880.000000 -0.007533
-11820.000000 -0.007678
-11760.000000 -0.007823
-11700.000000 -0.006969
-11640.000000 -0.006114
-11580.000000 -0.003260
-11520.000000 0.000593
-11460.000000 0.003447
-11400.000000 0.006300
-11340.000000 0.007153
-11280.000000 0.008006
-11220.000000 0.007858
-11160.000000 0.007711
-11100.000000 0.007564
-11040.000000 0.007417
-10980.000000 0.007271
-10920.000000 0.007124
-10860.000000 0.005978
-10800.000000 0.002832
-10740.000000 -0.000313
-10680.000000 -0.003458
-10620.000000 -0.004602
-10560.000000 -0.004746
-10500.000000 -0.003889
-10440.000000 -0.002032
-10380.000000 0.003826
-10320.000000 0.007685
-10260.000000 0.007545
-10200.000000 0.007405
-10140.000000 0.004266
-10080.000000 0.001128
-10020.000000 -0.003010
-9960.000000 -0.004148
-9900.000000 -0.004284
-9840.000000 -0.004421
-9780.000000 -0.004557
-9720.000000 -0.004693
-9660.000000 -0.004829
-9600.000000 -0.004964
-9540.000000 -0.005100
-9480.000000 -0.002236
-9420.000000 0.000628
-9360.000000 0.002491
-9300.000000 0.004354
-9240.000000 0.004216
-9180.000000 0.004077
-9120.000000 0.003938
-9060.000000 0.003797
-9000.000000 0.003656
-8940.000000 0.003513
-8880.000000 0.002368
-8820.000000 0.001222
-8760.000000 0.001074
-8700.000000 0.000925
-8640.000000 0.000774
-8580.000000 0.000621
-8520.000000 0.000465
-8460.000000 0.000308
-8400.000000 0.000148
-8340.000000 -0.000014
-8280.000000 -0.000178
-8220.000000 0.000656
-8160.000000 0.001487
-8100.000000 0.002316
-8040.000000 0.004142
-7980.000000 0.002966
-7920.000000 0.001788
-7860.000000 -0.002392
-7800.000000 -0.002575
-7740.000000 -0.002761
-7680.000000 -0.002948
-7620.000000 -0.003138
-7560.000000 -0.003330
-7500.000000 -0.000524
-7440.000000 -0.000721
-7380.000000 -0.000919
-7320.000000 -0.001120
-7260.000000 0.000677
-7200.000000 0.000472
-7140.000000 0.000266
-7080.000000 0.000057
-7020.000000 -0.000154
-6960.000000 -0.000367
-6900.000000 -0.000582
-6840.000000 -0.000799
-6780.000000 -0.001018
-6720.000000 -0.001239
-6660.000000 -0.001462
-6600.000000 -0.001687
-6540.000000 -0.001914
-6480.000000 -0.002143
-6420.000000 -0.003374
-6360.000000 -0.003606
-6300.000000 -0.004840
-6240.000000 -0.005076
-6180.000000 -0.005314
-6120.000000 -0.004553
-6060.000000 -0.003793
-6000.000000 -0.003035
-5940.000000 -0.003278
-5880.000000 -0.003522
-5820.000000 -0.003768
-5760.000000 -0.004015
-5700.000000 -0.004264
-5640.000000 -0.004513
-5580.000000 -0.004764
-5520.000000 -0.005016
-5460.000000 -0.005268
-5400.000000 -0.003522
-5340.000000 -0.002776
-5280.000000 -0.000030
-5220.000000 0.000715
-5160.000000 0.001459
-5100.000000 0.001204
-5040.000000 0.000948
-4980.000000 0.000692
-4920.000000 0.000437
-4860.000000 0.000182
-4800.000000 -0.000073
-4740.000000 -0.000328
-4680.000000 -0.000582
-4620.000000 -0.000835
-4560.000000 -0.001087
-4500.000000 -0.001339
-4440.000000 -0.001589
-4380.000000 -0.001839
-4320.000000 -0.001087
-4260.000000 0.002666
-4200.000000 0.005420
-4140.000000 0.007176
-4080.000000 0.007933
-4020.000000 0.007692
-3960.000000 0.006465
-3900.000000 0.003240
-3840.000000 0.003005
-3780.000000 0.002771
-3720.000000 0.002554
-3660.000000 0.002341
-3600.000000 0.002114
-3540.000000 0.001889
-3480.000000 0.002683
-3420.000000 0.004481
-3360.000000 0.005263
-3300.000000 0.005048
-3240.000000 0.004854
-3180.000000 0.000664
-3120.000000 0.000456
-3060.000000 -0.000751
-3000.000000 -0.000932
-2940.000000 0.002889
-2880.000000 0.004690
-2820.000000 0.004494
-2760.000000 0.004325
-2700.000000 0.003133
-2640.000000 0.000945
-2580.000000 0.000784
-2520.000000 0.000627
-2460.000000 0.000447
-2400.000000 0.000269
-2340.000000 0.000094
-2280.000000 0.000922
-2220.000000 0.000753
-2160.000000 0.000587
-2100.000000 0.000424
-2040.000000 0.000264
-1980.000000 0.000108
-1920.000000 -0.000045
-1860.000000 -0.000194
-1800.000000 -0.000340
-1740.000000 -0.000482
-1680.000000 -0.000591
-1620.000000 -0.000696
-1560.000000 -0.000797
-1500.000000 -0.000924
-1440.000000 -0.001018
-1380.000000 -0.001110
-1320.000000 -0.001225
-1260.000000 -0.001337
-1200.000000 0.000581
-1140.000000 0.000501
-1080.000000 0.000400
-1020.000000 0.000302
-960.000000 0.000209
-900.000000 0.000140
-840.000000 0.000073
-780.000000 0.000008
-720.000000 -0.000073
-660.000000 -0.000150
-600.000000 -0.000224
-540.000000 -0.000293
-480.000000 -0.000345
-420.000000 -0.000409
-360.000000 -0.000468
-300.000000 -0.000525
-240.000000 -0.000577
-180.000000 0.000383
-120.000000 0.000345
-60.000000 0.000300
0.000000 0.000260
60.000000 -0.000778
120.000000 -0.001812
180.000000 -0.001843
240.000000 -0.001871
300.000000 -0.001896
360.000000 -0.000917
420.000000 -0.000936
480.000000 -0.000951
540.000000 -0.000963
600.000000 -0.000972
660.000000 -0.000978
720.000000 -0.000982
780.000000 0.000018
840.000000 0.000021
900.000000 0.000026
960.000000 0.000034
1020.000000 0.000045
1080.000000 0.000058
1140.000000 0.000074
1200.000000 0.000092
1260.000000 0.000112
1320.000000 0.000134
1380.000000 0.000158
1440.000000 0.000183
1500.000000 0.000211
1560.000000 0.000240
1620.000000 0.000270
1680.000000 0.000301
1740.000000 0.000333
1800.000000 0.000367
1860.000000 0.000401
1920.000000 0.000436
1980.000000 0.000472
2040.000000 0.000508
2100.000000 0.000545
2160.000000 0.000582
2220.000000 0.000601
2280.000000 0.000639
2340.000000 0.000677
2400.000000 0.000696
2460.000000 0.000715
2520.000000 0.000734
2580.000000 0.000773
2640.000000 0.000813
2700.000000 0.000854
2760.000000 0.000895
2820.000000 -0.001064
2880.000000 -0.004042
2940.000000 -0.005019
3000.000000 -0.004976
3060.000000 -0.004932
3120.000000 -0.004888
3180.000000 -0.004843
3240.000000 -0.004798
3300.000000 -0.004753
3360.000000 0.002293
3420.000000 0.020339
3480.000000 0.032385
3540.000000 0.038432
3600.000000 0.038479
3660.000000 0.035527
3720.000000 0.004576
3780.000000 -0.005375
3840.000000 -0.040325
3900.000000 -0.048274
3960.000000 -0.048222
4020.000000 -0.042170
4080.000000 -0.016123
4140.000000 0.017933
4200.000000 0.048990
4260.000000 0.074045
4320.000000 0.074102
4380.000000 0.055164
4440.000000 0.025228
4500.000000 -0.010707
4560.000000 -0.059640
4620.000000 -0.083571
4680.000000 -0.083501
4740.000000 -0.064430
4800.000000 -0.029358
4860.000000 0.010716
4920.000000 0.046791
4980.000000 0.068868
5040.000000 0.064947
5100.000000 0.042026
5160.000000 0.012108
5220.000000 -0.016804
5280.000000 -0.038715
5340.000000 -0.039624
5400.000000 -0.019536
5460.000000 0.008553
5520.000000 0.037644
5580.000000 0.055736
5640.000000 0.060830
5700.000000 0.055925
5760.000000 0.037021
5820.000000 0.015122
5880.000000 -0.001780
5940.000000 -0.001680
6000.000000 -0.001579
6060.000000 -0.001475
6120.000000 -0.000371
6180.000000 -0.000267
6240.000000 -0.004160
6300.000000 -0.020053
6360.000000 -0.027945
6420.000000 -0.029836
6480.000000 -0.023725
6540.000000 0.011387
6600.000000 0.046501
6660.000000 0.070616
6720.000000 0.071732
6780.000000 0.068850
6840.000000 0.044969
6900.000000 -0.001910
6960.000000 -0.037787
7020.000000 -0.066661
7080.000000 -0.073533
7140.000000 -0.053406
7200.000000 -0.017276
7260.000000 0.017855
7320.000000 0.040988
7380.000000 0.053123
7440.000000 0.057259
7500.000000 0.057402
7560.000000 0.044547
7620.000000 0.027695
7680.000000 0.009841
7740.000000 0.000988
7800.000000 -0.036855
7860.000000 -0.036703
7920.000000 -0.036541
7980.000000 -0.036375
8040.000000 -0.034206
8100.000000 -0.020044
8160.000000 0.002120
8220.000000 0.024296
8280.000000 0.030465
8340.000000 0.036635
8400.000000 0.042807
8460.000000 0.042994
8520.000000 0.026171
8580.000000 0.006349
8640.000000 -0.002470
8700.000000 -0.030274
8760.000000 -0.036089
8820.000000 -0.047902
8880.000000 -0.039699
8940.000000 -0.019508
9000.000000 -0.007316
9060.000000 -0.001106
9120.000000 0.008106
9180.000000 0.009304
9240.000000 0.009520
9300.000000 0.006736
9360.000000 0.006939
9420.000000 0.007144
9480.000000 0.007349
9540.000000 0.007557
9600.000000 0.007765
9660.000000 0.007975
9720.000000 0.009187
9780.000000 0.010400
9840.000000 0.010615
9900.000000 0.009831
9960.000000 0.009049
10020.000000 -0.006731
10080.000000 -0.018509
10140.000000 -0.027285
10200.000000 -0.027060
10260.000000 -0.024832
10320.000000 -0.024602
10380.000000 -0.026369
10440.000000 -0.026135
10500.000000 -0.025897
10560.000000 -0.025658
10620.000000 -0.021415
10680.000000 -0.012152
10740.000000 -0.005884
10800.000000 -0.003633
10860.000000 -0.010380
10920.000000 -0.025104
10980.000000 -0.033847
11040.000000 -0.035587
11100.000000 -0.033326
11160.000000 -0.016063
11220.000000 0.014201
11280.000000 0.036484
11340.000000 0.037767
11400.000000 0.023034
11460.000000 -0.007685
11520.000000 -0.045406
11580.000000 -0.061139
11640.000000 -0.060870
11700.000000 -0.060594
11760.000000 -0.052321
11820.000000 -0.018053
11880.000000 0.019217
11940.000000 0.034487
12000.000000 0.029755
12060.000000 0.007026
12120.000000 -0.017703
12180.000000 -0.037431
12240.000000 -0.042167
12300.000000 -0.041906
12360.000000 -0.024634
12420.000000 -0.007362
12480.000000 0.015912
12540.000000 0.023187
12600.000000 0.023463
12660.000000 0.023740
12720.000000 0.024018
12780.000000 0.019296
12840.000000 0.019576
12900.000000 0.019855
12960.000000 0.020136
13020.000000 0.020416
13080.000000 0.020697
13140.000000 0.020978
13200.000000 0.021259
13260.000000 0.019540
13320.000000 -0.002180
13380.000000 -0.016901
13440.000000 -0.040622
13500.000000 -0.045345
13560.000000 -0.044070
13620.000000 -0.017796
13680.000000 0.015477
13740.000000 0.037747
13800.000000 0.042014
13860.000000 0.038279
13920.000000 0.026542
13980.000000 -0.010198
14040.000000 -0.013941
14100.000000 -0.050726
14160.000000 -0.048476
14220.000000 -0.032228
14280.000000 -0.013023
14340.000000 0.007179
14400.000000 0.021418
14460.000000 0.027653
14520.000000 0.029886
14580.000000 0.030077
14640.000000 0.012266
14700.000000 -0.008547
14760.000000 -0.011324
14820.000000 -0.041103
14880.000000 -0.046885
14940.000000 -0.046669
15000.000000 -0.041455
15060.000000 -0.040243
15120.000000 -0.037033
15180.000000 -0.022825
15240.000000 -0.013618
15300.000000 -0.013445
15360.000000 -0.012241
15420.000000 0.002962
15480.000000 0.019164
15540.000000 0.028365
15600.000000 0.037565
15660.000000 0.037763
15720.000000 0.028961
15780.000000 0.029158
15840.000000 -0.012647
15900.000000 -0.047425
15960.000000 -0.047232
16020.000000 -0.039040
16080.000000 -0.015823
16140.000000 0.011392
16200.000000 0.036580
16260.000000 0.046766
16320.000000 0.038976
16380.000000 0.012183
16440.000000 -0.004635
16500.000000 -0.032454
16560.000000 -0.046294
16620.000000 -0.045132
16680.000000 -0.032935
16740.000000 -0.018741
16800.000000 -0.004565
16860.000000 -0.001391
16920.000000 -0.001229
16980.000000 -0.011044
17040.000000 -0.024863
17100.000000 -0.036694
17160.000000 -0.046526
17220.000000 -0.046354
17280.000000 -0.046189
17340.000000 -0.046026
17400.000000 -0.028862
17460.000000 -0.013701
17520.000000 0.007456
17580.000000 0.015612
17640.000000 0.010767
17700.000000 -0.003079
17760.000000 -0.034925
17820.000000 -0.046773
17880.000000 -0.046621
17940.000000 -0.046470
18000.000000 -0.043319
18060.000000 -0.024170
18120.000000 0.009979
18180.000000 0.043127
18240.000000 0.056274
18300.000000 0.039420
18360.000000 0.000555
18420.000000 -0.045312
18480.000000 -0.082170
18540.000000 -0.083040
18600.000000 -0.082911
18660.000000 -0.046772
18720.000000 -0.008634
18780.000000 0.016490
18840.000000 0.034613
18900.000000 0.035734
18960.000000 0.018882
19020.000000 -0.003971
19080.000000 -0.033839
19140.000000 -0.039709
19200.000000 -0.039566
19260.000000 -0.028438
19320.000000 -0.000323
19380.000000 0.027791
19440.000000 0.035916
19500.000000 0.036041
19560.000000 0.006176
19620.000000 -0.023702
19680.000000 -0.052581
19740.000000 -0.065462
19800.000000 -0.053354
19860.000000 -0.022236
19920.000000 0.022881
19980.000000 0.062996
20040.000000 0.082110
20100.000000 0.082215
20160.000000 0.044319
20220.000000 -0.022570
20280.000000 -0.069459
20340.000000 -0.072350
20400.000000 -0.072242
20460.000000 -0.056136
20520.000000 -0.019031
20580.000000 0.009073
20640.000000 0.024175
20700.000000 0.024276
20760.000000 0.020375
20820.000000 0.009473
20880.000000 0.000569
20940.000000 0.000663
21000.000000 0.000756
21060.000000 0.000848
21120.000000 0.000937
21180.000000 0.001025
21240.000000 0.001123
21300.000000 0.001220
21360.000000 0.001304
21420.000000 0.001398
21480.000000 0.001491
21540.000000 0.001571
21600.000000 0.001650
21660.000000 0.001727
21720.000000 0.003803
21780.000000 0.025878
21840.000000 0.053951
21900.000000 0.066023
21960.000000 0.057094
22020.000000 0.017164
22080.000000 -0.029767
22140.000000 -0.071700
22200.000000 -0.076633
22260.000000 -0.058567
22320.000000 -0.029502
22380.000000 0.007573
22440.000000 0.022636
22500.000000 0.014699
22560.000000 -0.020239
22620.000000 -0.053178
22680.000000 -0.072117
22740.000000 -0.071057
22800.000000 -0.037007
22860.000000 0.005052
22920.000000 0.045111
22980.000000 0.063162
23040.000000 0.056213
23100.000000 0.029265
23160.000000 0.002323
23220.000000 -0.051618
23280.000000 -0.082560
23340.000000 -0.086502
23400.000000 -0.062445
23460.000000 -0.029390
23520.000000 -0.002333
23580.000000 0.023725
23640.000000 0.045783
23700.000000 0.049841
23760.000000 0.043900
23820.000000 0.008958
23880.000000 0.003016
23940.000000 0.003073
24000.000000 -0.037869
24060.000000 -0.037812
24120.000000 -0.037754
24180.000000 -0.026698
24240.000000 -0.008641
24300.000000 -0.004585
24360.000000 -0.004529
24420.000000 -0.004474
24480.000000 -0.004419
24540.000000 -0.003365
24600.000000 -0.003311
24660.000000 -0.002256
24720.000000 -0.000203
24780.000000 -0.000151
24840.000000 -0.006096
24900.000000 -0.011042
24960.000000 -0.010991
25020.000000 -0.010941
25080.000000 -0.008892
25140.000000 -0.006840
25200.000000 -0.002792
25260.000000 0.000255
25320.000000 0.000301
25380.000000 0.000342
25440.000000 -0.002618
25500.000000 -0.002575
25560.000000 -0.002534
25620.000000 -0.000494
25680.000000 -0.000456
25740.000000 -0.000418
25800.000000 -0.016382
25860.000000 -0.027342
25920.000000 -0.038304
25980.000000 -0.035266
26040.000000 -0.017236
26100.000000 0.007793
26160.000000 0.036820
26220.000000 0.055846
26280.000000 0.060870
26340.000000 0.054893
26400.000000 0.045914
26460.000000 0.012939
26520.000000 0.003956
26580.000000 -0.032029
26640.000000 -0.041021
26700.000000 -0.045010
26760.000000 -0.046995
26820.000000 -0.044983
26880.000000 -0.034978
26940.000000 -0.010980
27000.000000 0.011016
27060.000000 0.023009
27120.000000 0.023011
27180.000000 0.024008
27240.000000 0.017000
27300.000000 0.013986
27360.000000 -0.015027
27420.000000 -0.029042
27480.000000 -0.034057
27540.000000 -0.034077
27600.000000 -0.034099
27660.000000 -0.022123
27720.000000 0.004851
27780.000000 0.010823
27840.000000 0.028792
27900.000000 0.032760
27960.000000 0.027726
28020.000000 0.013689
28080.000000 0.011650
28140.000000 0.011610
28200.000000 0.011568
28260.000000 0.011524
28320.000000 0.010479
28380.000000 -0.001568
28440.000000 -0.022622
28500.000000 -0.035679
28560.000000 -0.035739
28620.000000 -0.035795
28680.000000 -0.033852
28740.000000 -0.009920
28800.000000 0.021019
28860.000000 0.037946
28920.000000 0.038870
28980.000000 0.022791
29040.000000 0.001721
29100.000000 -0.014350
29160.000000 -0.015437
29220.000000 -0.011511
29280.000000 -0.001587
29340.000000 0.006336
29400.000000 0.006240
29460.000000 0.006160
29520.000000 -0.012921
29580.000000 -0.025003
29640.000000 -0.025107
29700.000000 -0.025192
29760.000000 -0.024278
29820.000000 -0.014388
29880.000000 0.007524
29940.000000 0.021434
30000.000000 0.021320
30060.000000 0.007205
30120.000000 -0.020888
30180.000000 -0.029004
30240.000000 -0.056122
30300.000000 -0.056217
30360.000000 -0.045314
30420.000000 -0.014412
30480.000000 0.019489
30540.000000 0.043388
30600.000000 0.045285
30660.000000 0.040180
30720.000000 0.011072
30780.000000 -0.016037
30840.000000 -0.034149
30900.000000 -0.034263
30960.000000 -0.034380
31020.000000 -0.026499
31080.000000 -0.006620
31140.000000 0.003255
31200.000000 0.003129
31260.000000 0.002999
31320.000000 0.002867
31380.000000 0.002732
31440.000000 0.008594
31500.000000 0.021454
31560.000000 0.028311
31620.000000 0.028172
31680.000000 0.016034
31740.000000 -0.009114
31800.000000 -0.028266
31860.000000 -0.032406
31920.000000 -0.032562
31980.000000 -0.027721
32040.000000 -0.008882
32100.000000 -0.005047
32160.000000 -0.005214
32220.000000 -0.004362
32280.000000 -0.002510
32340.000000 0.011317
32400.000000 0.032167
32460.000000 0.046018
32520.000000 0.045807
32580.000000 0.045590
32640.000000 0.045369
32700.000000 -0.022824
32760.000000 -0.039987
32820.000000 -0.056151
32880.000000 -0.053352
32940.000000 -0.046592
33000.000000 -0.024834
33060.000000 -0.009045
33120.000000 -0.001259
33180.000000 -0.000476
33240.000000 -0.000662
33300.000000 -0.000886
33360.000000 -0.001113
33420.000000 -0.001344
33480.000000 0.001454
33540.000000 0.005247
33600.000000 0.005003
33660.000000 0.004755
33720.000000 -0.004496
33780.000000 -0.026752
33840.000000 -0.036012
33900.000000 -0.035277
33960.000000 -0.032546
34020.000000 -0.020820
34080.000000 -0.015098
34140.000000 -0.006381
34200.000000 -0.003668
34260.000000 0.003040
34320.000000 0.003744
34380.000000 0.008443
34440.000000 0.010138
34500.000000 0.012829
34560.000000 0.012516
34620.000000 0.006200
34680.000000 0.000879
34740.000000 -0.000445
34800.000000 0.001195
34860.000000 0.001831
34920.000000 0.001497
34980.000000 -0.003841
35040.000000 -0.014181
35100.000000 -0.014524
35160.000000 -0.014869
35220.000000 -0.014216
35280.000000 -0.007565
35340.000000 0.010083
35400.000000 0.018730
35460.000000 0.021402
35520.000000 0.021044
35580.000000 0.010684
35640.000000 0.004348
35700.000000 -0.001991
35760.000000 -0.007357
35820.000000 -0.009724
35880.000000 -0.013094
35940.000000 -0.013442
36000.000000 -0.013793
36060.000000 -0.014147
36120.000000 -0.014523
36180.000000 -0.008900
36240.000000 0.011721
36300.000000 0.033342
36360.000000 0.039961
36420.000000 0.039580
36480.000000 0.032198
36540.000000 0.020815
36600.000000 0.001432
36660.000000 0.000064
36720.000000 0.000680
36780.000000 0.003296
36840.000000 -0.000088
36900.000000 -0.012471
36960.000000 -0.018854
37020.000000 -0.019237
37080.000000 -0.019619
37140.000000 -0.020000
37200.000000 -0.011380
37260.000000 0.008241
37320.000000 0.023863
37380.000000 0.035486
37440.000000 0.035112
37500.000000 0.025739
37560.000000 0.012369
37620.000000 -0.018001
37680.000000 -0.042368
37740.000000 -0.061731
37800.000000 -0.062094
37860.000000 -0.062451
37920.000000 -0.050804
37980.000000 -0.015146
38040.000000 0.017519
38100.000000 0.036193
38160.000000 0.036877
38220.000000 0.018570
38280.000000 0.008272
38340.000000 0.007985
38400.000000 0.007707
38460.000000 0.007439
38520.000000 0.008180
38580.000000 0.013930
38640.000000 0.014689
38700.000000 0.012456
38760.000000 -0.025768
38820.000000 -0.028985
38880.000000 -0.029195
38940.000000 -0.029397
39000.000000 -0.029592
39060.000000 -0.007780
39120.000000 0.008039
39180.000000 0.013864
39240.000000 0.015695
39300.000000 0.015533
39360.000000 0.002376
39420.000000 -0.016774
39480.000000 -0.022918
39540.000000 -0.023057
39600.000000 -0.023190
39660.000000 -0.020318
39720.000000 -0.014439
39780.000000 -0.004556
39840.000000 0.002333
39900.000000 0.006228
39960.000000 0.006128
40020.000000 0.006033
40080.000000 0.000943
40140.000000 0.000859
40200.000000 0.000780
40260.000000 0.000706
40320.000000 0.000637
40380.000000 0.000573
40440.000000 0.005515
40500.000000 0.006461
40560.000000 0.013413
40620.000000 0.016369
40680.000000 0.016331
40740.000000 0.010298
40800.000000 0.005270
40860.000000 -0.030753
40920.000000 -0.030771
40980.000000 -0.030784
41040.000000 -0.030792
41100.000000 -0.021795
41160.000000 -0.005792
41220.000000 0.004215
41280.000000 0.005227
41340.000000 0.005245
41400.000000 0.005268
41460.000000 0.005295
41520.000000 0.008328
41580.000000 0.012366
41640.000000 0.013409
41700.000000 0.013457
41760.000000 0.005510
41820.000000 0.005569
41880.000000 -0.033368
41940.000000 -0.061299
42000.000000 -0.070225
42060.000000 -0.067146
42120.000000 -0.043062
42180.000000 -0.010972
42240.000000 0.020122
42300.000000 0.043222
42360.000000 0.050327
42420.000000 0.050437
42480.000000 0.042553
42540.000000 0.042673
42600.000000 -0.000201
42660.000000 -0.014069
42720.000000 -0.015933
42780.000000 -0.015791
42840.000000 -0.015644
42900.000000 -0.015492
42960.000000 -0.017334
43020.000000 -0.018171
43080.000000 -0.018003
43140.000000 -0.012829
43200.000000 -0.002650
43260.000000 0.006534
43320.000000 0.011724
43380.000000 0.015919
43440.000000 0.017119
43500.000000 0.017324
43560.000000 0.017535
43620.000000 0.016752
43680.000000 0.009973
43740.000000 0.006200
43800.000000 0.006433
43860.000000 0.006670
43920.000000 0.006913
43980.000000 0.007162
44040.000000 0.006416
44100.000000 0.018675
44160.000000 0.038940
44220.000000 0.046210
44280.000000 0.046486
44340.000000 0.046767
44400.000000 0.016053
44460.000000 -0.003655
44520.000000 -0.015357
44580.000000 -0.019055
44640.000000 -0.017746
44700.000000 -0.011432
44760.000000 -0.007113
44820.000000 -0.001788
44880.000000 0.000542
44940.000000 0.000878
45000.000000 -0.005781
45060.000000 -0.016434
45120.000000 -0.024082
45180.000000 -0.023724
45240.000000 -0.023361
45300.000000 -0.021992
45360.000000 -0.017618
45420.000000 -0.010238
45480.000000 -0.006853
45540.000000 0.007538
45600.000000 0.008934
45660.000000 0.007336
45720.000000 0.003744
45780.000000 0.001157
45840.000000 0.001575
45900.000000 0.001999
45960.000000 0.006429
46020.000000 0.007864
46080.000000 0.006304
46140.000000 -0.004249
46200.000000 -0.014798
46260.000000 -0.015340
46320.000000 -0.014878
46380.000000 -0.011409
46440.000000 -0.002936
46500.000000 0.001544
46560.000000 0.007029
46620.000000 0.012519
46680.000000 0.020015
46740.000000 0.028517
46800.000000 0.035024
