# Supplementary material for: Probabilistic tsunami forecasting for early warning
Source: Nat Commun. 2021 Sep 28;12:5677. doi: 10.1038/s41467-021-25815-w (PMC8479076; doi:10.1038/s41467-021-25815-w)
Supplement: Supplementary file 7 — Supplementary Dataset 4. Automatic figures produced by PTF. [file 41467_2021_25815_MOESM7_ESM.zip]

Archive with 15 entries (15 files):
- ALL_fig_2003_0521_boumerdes.png
- ALL_fig_2010_0227_maule.png
- ALL_fig_2015_0416_crete.png
- ALL_fig_2015_1117_lefkada.png
- ALL_fig_2016_0125_gibraltar.png
- ALL_fig_2016_1030_norcia.png
- ALL_fig_2017_0612_lesbo.png
- ALL_fig_2017_0720_kos-bodrum.png
- ALL_fig_2018_0000_neamwave17.png
- ALL_fig_2018_1025_zante.png
- ALL_fig_2019_0320_turkey.png
- ALL_fig_2019_0921_albania.png
- ALL_fig_2019_1126_albania.png
- ALL_fig_2020_0502_crete.png
- ALL_fig_2020_1030_samos.png
