# Supplementary material for: Probabilistic tsunami forecasting for early warning
Source: Nat Commun. 2021 Sep 28;12:5677. doi: 10.1038/s41467-021-25815-w (PMC8479076; doi:10.1038/s41467-021-25815-w)
Supplement: Supplementary file 8 — Supplementary Dataset 5. Alert levels comparison figures. [file 41467_2021_25815_MOESM8_ESM.zip]

Archive with 13 entries (13 files):
- Test4_2003_0521_boumardes_sig20_ALs.png
- Test4_2015_0416_crete_sig20_ALs.png
- Test4_2015_1117_lefkada_sig20_ALs.png
- Test4_2016_0125_gibraltar_sig20_ALs.png
- Test4_2016_1030_norcia_sig20_ALs.png
- Test4_2017_0612_lesbo_sig20_ALs.png
- Test4_2017_0720_kos-bodrum_sig20_ALs.png
- Test4_2018_1025_zante_sig20_ALs.png
- Test4_2019_0320_turkey_sig20_ALs.png
- Test4_2019_0921_albania_sig20_ALs.png
- Test4_2019_1126_albania_sig20_ALs.png
- Test4_2020_0502_crete_sig20_ALs.png
- Test4_2020_1030_samos_sig20_ALs.png
